# Supplementary material for: Backbone Brackets and Arginine Tweezers delineate Class I and Class II aminoacyl tRNA synthetases
Source: PLoS Comput Biol. 2018 Apr 16;14(4):e1006101. doi: 10.1371/journal.pcbi.1006101 (PMC5919687; doi:10.1371/journal.pcbi.1006101)
Supplement: S11 File — All structures of Class I aaRS with residues renumbered according to the MSA. (GZ) [file pcbi.1006101.s023.tar.gz › 1irx_A_renum.pdb]

ATOM      1  N   HIS A 226      29.737  27.289  70.393  1.00  0.00           N  
ATOM      2  CA  HIS A 226      28.950  26.203  71.071  1.00  0.00           C  
ATOM      3  C   HIS A 226      29.745  25.530  72.187  1.00  0.00           C  
ATOM      4  O   HIS A 226      29.232  25.361  73.291  1.00  0.00           O  
ATOM      5  CB  HIS A 226      28.492  25.148  70.056  1.00  0.00           C  
ATOM      6  CG  HIS A 226      27.749  23.998  70.668  1.00  0.00           C  
ATOM      7  ND1 HIS A 226      26.726  24.168  71.576  1.00  0.00           N  
ATOM      8  CD2 HIS A 226      27.857  22.661  70.472  1.00  0.00           C  
ATOM      9  CE1 HIS A 226      26.235  22.988  71.912  1.00  0.00           C  
ATOM     10  NE2 HIS A 226      26.903  22.056  71.255  1.00  0.00           N  
ATOM     11  N   TRP A 227      30.986  25.139  71.908  1.00  0.00           N  
ATOM     12  CA  TRP A 227      31.808  24.520  72.942  1.00  0.00           C  
ATOM     13  C   TRP A 227      31.895  25.451  74.157  1.00  0.00           C  
ATOM     14  O   TRP A 227      32.283  25.029  75.240  1.00  0.00           O  
ATOM     15  CB  TRP A 227      33.222  24.225  72.428  1.00  0.00           C  
ATOM     16  CG  TRP A 227      33.967  25.426  71.933  1.00  0.00           C  
ATOM     17  CD1 TRP A 227      34.067  25.856  70.637  1.00  0.00           C  
ATOM     18  CD2 TRP A 227      34.682  26.382  72.727  1.00  0.00           C  
ATOM     19  NE1 TRP A 227      34.798  27.022  70.575  1.00  0.00           N  
ATOM     20  CE2 TRP A 227      35.187  27.368  71.842  1.00  0.00           C  
ATOM     21  CE3 TRP A 227      34.942  26.507  74.098  1.00  0.00           C  
ATOM     22  CZ2 TRP A 227      35.937  28.463  72.288  1.00  0.00           C  
ATOM     23  CZ3 TRP A 227      35.689  27.603  74.541  1.00  0.00           C  
ATOM     24  CH2 TRP A 227      36.175  28.563  73.637  1.00  0.00           C  
ATOM     25  N   ALA A 228      31.541  26.721  73.978  1.00  0.00           N  
ATOM     26  CA  ALA A 228      31.583  27.666  75.088  1.00  0.00           C  
ATOM     27  C   ALA A 228      30.304  27.520  75.917  1.00  0.00           C  
ATOM     28  O   ALA A 228      30.294  27.776  77.123  1.00  0.00           O  
ATOM     29  CB  ALA A 228      31.729  29.104  74.569  1.00  0.00           C  
ATOM     30  N   ASP A 229      29.218  27.116  75.267  1.00  0.00           N  
ATOM     31  CA  ASP A 229      27.966  26.919  75.986  1.00  0.00           C  
ATOM     32  C   ASP A 229      28.092  25.630  76.789  1.00  0.00           C  
ATOM     33  O   ASP A 229      27.561  25.521  77.890  1.00  0.00           O  
ATOM     34  CB  ASP A 229      26.784  26.835  75.015  1.00  0.00           C  
ATOM     35  CG  ASP A 229      26.295  28.205  74.571  1.00  0.00           C  
ATOM     36  OD1 ASP A 229      25.961  29.028  75.455  1.00  0.00           O  
ATOM     37  OD2 ASP A 229      26.241  28.456  73.346  1.00  0.00           O  
ATOM     38  N   TYR A 230      28.804  24.654  76.232  1.00  0.00           N  
ATOM     39  CA  TYR A 230      29.015  23.391  76.920  1.00  0.00           C  
ATOM     40  C   TYR A 230      29.708  23.713  78.238  1.00  0.00           C  
ATOM     41  O   TYR A 230      29.118  23.587  79.311  1.00  0.00           O  
ATOM     42  CB  TYR A 230      29.908  22.466  76.101  1.00  0.00           C  
ATOM     43  CG  TYR A 230      30.136  21.136  76.767  1.00  0.00           C  
ATOM     44  CD1 TYR A 230      29.118  20.184  76.834  1.00  0.00           C  
ATOM     45  CD2 TYR A 230      31.352  20.841  77.374  1.00  0.00           C  
ATOM     46  CE1 TYR A 230      29.303  18.970  77.495  1.00  0.00           C  
ATOM     47  CE2 TYR A 230      31.552  19.627  78.042  1.00  0.00           C  
ATOM     48  CZ  TYR A 230      30.521  18.698  78.100  1.00  0.00           C  
ATOM     49  OH  TYR A 230      30.704  17.518  78.786  1.00  0.00           O  
ATOM     50  N   ILE A 231      30.963  24.142  78.144  1.00  0.00           N  
ATOM     51  CA  ILE A 231      31.746  24.503  79.317  1.00  0.00           C  
ATOM     52  C   ILE A 231      30.929  25.397  80.245  1.00  0.00           C  
ATOM     53  O   ILE A 231      31.214  25.489  81.433  1.00  0.00           O  
ATOM     54  CB  ILE A 231      33.052  25.229  78.906  1.00  0.00           C  
ATOM     55  CG1 ILE A 231      33.840  24.355  77.926  1.00  0.00           C  
ATOM     56  CG2 ILE A 231      33.905  25.529  80.128  1.00  0.00           C  
ATOM     57  CD1 ILE A 231      34.144  22.966  78.444  1.00  0.00           C  
ATOM     58  N   ALA A 232      29.916  26.066  79.710  1.00  0.00           N  
ATOM     59  CA  ALA A 232      29.072  26.905  80.554  1.00  0.00           C  
ATOM     60  C   ALA A 232      28.186  25.967  81.383  1.00  0.00           C  
ATOM     61  O   ALA A 232      28.010  26.164  82.584  1.00  0.00           O  
ATOM     62  CB  ALA A 232      28.217  27.843  79.702  1.00  0.00           C  
ATOM     63  N   ASP A 233      27.636  24.943  80.736  1.00  0.00           N  
ATOM     64  CA  ASP A 233      26.796  23.976  81.433  1.00  0.00           C  
ATOM     65  C   ASP A 233      27.645  23.241  82.464  1.00  0.00           C  
ATOM     66  O   ASP A 233      27.219  23.023  83.601  1.00  0.00           O  
ATOM     67  CB  ASP A 233      26.205  22.942  80.461  1.00  0.00           C  
ATOM     68  CG  ASP A 233      25.179  23.540  79.518  1.00  0.00           C  
ATOM     69  OD1 ASP A 233      24.496  24.505  79.922  1.00  0.00           O  
ATOM     70  OD2 ASP A 233      25.043  23.032  78.378  1.00  0.00           O  
ATOM     71  N   LYS A 234      28.849  22.859  82.053  1.00  0.00           N  
ATOM     72  CA  LYS A 234      29.762  22.145  82.925  1.00  0.00           C  
ATOM     73  C   LYS A 234      30.196  23.000  84.105  1.00  0.00           C  
ATOM     74  O   LYS A 234      30.658  22.469  85.105  1.00  0.00           O  
ATOM     75  CB  LYS A 234      30.995  21.697  82.144  1.00  0.00           C  
ATOM     76  CG  LYS A 234      31.961  20.834  82.938  1.00  0.00           C  
ATOM     77  CD  LYS A 234      33.286  20.713  82.207  1.00  0.00           C  
ATOM     78  CE  LYS A 234      34.197  19.692  82.855  1.00  0.00           C  
ATOM     79  NZ  LYS A 234      33.641  18.319  82.719  1.00  0.00           N  
ATOM     80  N   ILE A 235      30.054  24.318  83.996  1.00  0.00           N  
ATOM     81  CA  ILE A 235      30.450  25.192  85.097  1.00  0.00           C  
ATOM     82  C   ILE A 235      29.299  25.388  86.063  1.00  0.00           C  
ATOM     83  O   ILE A 235      29.502  25.474  87.277  1.00  0.00           O  
ATOM     84  CB  ILE A 235      30.937  26.575  84.600  1.00  0.00           C  
ATOM     85  CG1 ILE A 235      32.293  26.425  83.905  1.00  0.00           C  
ATOM     86  CG2 ILE A 235      31.071  27.537  85.775  1.00  0.00           C  
ATOM     87  CD1 ILE A 235      32.829  27.706  83.327  1.00  0.00           C  
ATOM     88  N   ILE A 236      28.089  25.467  85.526  1.00  0.00           N  
ATOM     89  CA  ILE A 236      26.917  25.632  86.370  1.00  0.00           C  
ATOM     90  C   ILE A 236      26.761  24.340  87.158  1.00  0.00           C  
ATOM     91  O   ILE A 236      26.301  24.348  88.294  1.00  0.00           O  
ATOM     92  CB  ILE A 236      25.648  25.867  85.532  1.00  0.00           C  
ATOM     93  CG1 ILE A 236      25.896  26.986  84.514  1.00  0.00           C  
ATOM     94  CG2 ILE A 236      24.492  26.233  86.438  1.00  0.00           C  
ATOM     95  CD1 ILE A 236      26.489  28.255  85.117  1.00  0.00           C  
ATOM     96  N   ARG A 237      27.157  23.233  86.536  1.00  0.00           N  
ATOM     97  CA  ARG A 237      27.088  21.916  87.155  1.00  0.00           C  
ATOM     98  C   ARG A 237      28.193  21.758  88.195  1.00  0.00           C  
ATOM     99  O   ARG A 237      27.930  21.851  89.388  1.00  0.00           O  
ATOM    100  CB  ARG A 237      27.220  20.823  86.090  1.00  0.00           C  
ATOM    101  CG  ARG A 237      25.975  20.621  85.249  1.00  0.00           C  
ATOM    102  CD  ARG A 237      26.197  19.618  84.124  1.00  0.00           C  
ATOM    103  NE  ARG A 237      26.831  20.235  82.961  1.00  0.00           N  
ATOM    104  CZ  ARG A 237      27.044  19.615  81.802  1.00  0.00           C  
ATOM    105  NH1 ARG A 237      26.672  18.352  81.646  1.00  0.00           N  
ATOM    106  NH2 ARG A 237      27.624  20.260  80.793  1.00  0.00           N  
ATOM    107  N   GLU A 238      29.425  21.518  87.737  1.00  0.00           N  
ATOM    108  CA  GLU A 238      30.583  21.346  88.620  1.00  0.00           C  
ATOM    109  C   GLU A 238      30.542  22.341  89.769  1.00  0.00           C  
ATOM    110  O   GLU A 238      30.271  21.980  90.908  1.00  0.00           O  
ATOM    111  CB  GLU A 238      31.888  21.534  87.843  1.00  0.00           C  
ATOM    112  CG  GLU A 238      32.654  20.248  87.559  1.00  0.00           C  
ATOM    113  CD  GLU A 238      31.924  19.320  86.604  1.00  0.00           C  
ATOM    114  OE1 GLU A 238      32.483  18.251  86.265  1.00  0.00           O  
ATOM    115  OE2 GLU A 238      30.794  19.659  86.193  1.00  0.00           O  
ATOM    116  N   ARG A 240      30.838  23.598  89.480  1.00  0.00           N  
ATOM    117  CA  ARG A 240      30.782  24.611  90.516  1.00  0.00           C  
ATOM    118  C   ARG A 240      29.307  24.674  90.881  1.00  0.00           C  
ATOM    119  O   ARG A 240      28.457  24.232  90.107  1.00  0.00           O  
ATOM    120  CB  ARG A 240      31.257  25.946  89.957  1.00  0.00           C  
ATOM    121  CG  ARG A 240      32.729  25.958  89.594  1.00  0.00           C  
ATOM    122  CD  ARG A 240      33.495  26.775  90.602  1.00  0.00           C  
ATOM    123  NE  ARG A 240      34.758  26.156  90.968  1.00  0.00           N  
ATOM    124  CZ  ARG A 240      35.568  26.629  91.912  1.00  0.00           C  
ATOM    125  NH1 ARG A 240      35.246  27.730  92.581  1.00  0.00           N  
ATOM    126  NH2 ARG A 240      36.698  25.996  92.198  1.00  0.00           N  
ATOM    127  N   GLY A 241      28.984  25.196  92.053  1.00  0.00           N  
ATOM    128  CA  GLY A 241      27.581  25.270  92.408  1.00  0.00           C  
ATOM    129  C   GLY A 241      26.918  26.400  91.644  1.00  0.00           C  
ATOM    130  O   GLY A 241      27.611  27.261  91.093  1.00  0.00           O  
ATOM    131  N   GLU A 243      25.586  26.398  91.595  1.00  0.00           N  
ATOM    132  CA  GLU A 243      24.842  27.456  90.913  1.00  0.00           C  
ATOM    133  C   GLU A 243      24.921  28.739  91.746  1.00  0.00           C  
ATOM    134  O   GLU A 243      24.223  28.872  92.746  1.00  0.00           O  
ATOM    135  CB  GLU A 243      23.373  27.073  90.764  1.00  0.00           C  
ATOM    136  CG  GLU A 243      23.106  25.798  90.010  1.00  0.00           C  
ATOM    137  CD  GLU A 243      21.638  25.667  89.643  1.00  0.00           C  
ATOM    138  OE1 GLU A 243      21.157  26.470  88.803  1.00  0.00           O  
ATOM    139  OE2 GLU A 243      20.964  24.769  90.203  1.00  0.00           O  
ATOM    140  N   LYS A 244      25.758  29.683  91.332  1.00  0.00           N  
ATOM    141  CA  LYS A 244      25.907  30.929  92.070  1.00  0.00           C  
ATOM    142  C   LYS A 244      25.224  32.099  91.366  1.00  0.00           C  
ATOM    143  O   LYS A 244      24.630  31.937  90.302  1.00  0.00           O  
ATOM    144  CB  LYS A 244      27.388  31.256  92.247  1.00  0.00           C  
ATOM    145  CG  LYS A 244      28.262  30.067  92.561  1.00  0.00           C  
ATOM    146  CD  LYS A 244      29.671  30.538  92.818  1.00  0.00           C  
ATOM    147  CE  LYS A 244      30.625  29.389  93.014  1.00  0.00           C  
ATOM    148  NZ  LYS A 244      31.981  29.923  93.316  1.00  0.00           N  
ATOM    149  N   GLU A 245      25.326  33.277  91.975  1.00  0.00           N  
ATOM    150  CA  GLU A 245      24.737  34.497  91.432  1.00  0.00           C  
ATOM    151  C   GLU A 245      25.663  35.052  90.357  1.00  0.00           C  
ATOM    152  O   GLU A 245      25.293  35.132  89.185  1.00  0.00           O  
ATOM    153  CB  GLU A 245      24.548  35.528  92.550  1.00  0.00           C  
ATOM    154  CG  GLU A 245      23.893  36.828  92.117  1.00  0.00           C  
ATOM    155  CD  GLU A 245      23.422  37.659  93.299  1.00  0.00           C  
ATOM    156  OE1 GLU A 245      22.857  38.757  93.079  1.00  0.00           O  
ATOM    157  OE2 GLU A 245      23.613  37.209  94.453  1.00  0.00           O  
ATOM    158  N   LYS A 265      26.871  35.427  90.769  1.00  0.00           N  
ATOM    159  CA  LYS A 265      27.878  35.950  89.855  1.00  0.00           C  
ATOM    160  C   LYS A 265      29.062  34.988  89.773  1.00  0.00           C  
ATOM    161  O   LYS A 265      29.605  34.588  90.800  1.00  0.00           O  
ATOM    162  CB  LYS A 265      28.396  37.301  90.341  1.00  0.00           C  
ATOM    163  CG  LYS A 265      29.509  37.866  89.465  1.00  0.00           C  
ATOM    164  CD  LYS A 265      30.396  38.817  90.245  1.00  0.00           C  
ATOM    165  CE  LYS A 265      29.613  39.992  90.794  1.00  0.00           C  
ATOM    166  NZ  LYS A 265      30.050  40.296  92.188  1.00  0.00           N  
ATOM    167  N   TYR A 266      29.463  34.608  88.565  1.00  0.00           N  
ATOM    168  CA  TYR A 266      30.610  33.718  88.421  1.00  0.00           C  
ATOM    169  C   TYR A 266      31.879  34.507  88.160  1.00  0.00           C  
ATOM    170  O   TYR A 266      31.837  35.675  87.771  1.00  0.00           O  
ATOM    171  CB  TYR A 266      30.410  32.735  87.284  1.00  0.00           C  
ATOM    172  CG  TYR A 266      29.383  31.683  87.570  1.00  0.00           C  
ATOM    173  CD1 TYR A 266      28.036  31.912  87.308  1.00  0.00           C  
ATOM    174  CD2 TYR A 266      29.760  30.445  88.089  1.00  0.00           C  
ATOM    175  CE1 TYR A 266      27.090  30.933  87.547  1.00  0.00           C  
ATOM    176  CE2 TYR A 266      28.822  29.461  88.335  1.00  0.00           C  
ATOM    177  CZ  TYR A 266      27.487  29.711  88.060  1.00  0.00           C  
ATOM    178  OH  TYR A 266      26.546  28.735  88.291  1.00  0.00           O  
ATOM    179  N   VAL A 267      33.015  33.862  88.366  1.00  0.00           N  
ATOM    180  CA  VAL A 267      34.284  34.527  88.150  1.00  0.00           C  
ATOM    181  C   VAL A 267      35.116  33.743  87.155  1.00  0.00           C  
ATOM    182  O   VAL A 267      35.368  32.555  87.352  1.00  0.00           O  
ATOM    183  CB  VAL A 267      35.054  34.681  89.478  1.00  0.00           C  
ATOM    184  CG1 VAL A 267      36.480  35.144  89.216  1.00  0.00           C  
ATOM    185  CG2 VAL A 267      34.335  35.679  90.368  1.00  0.00           C  
ATOM    186  N   VAL A 268      35.519  34.414  86.077  1.00  0.00           N  
ATOM    187  CA  VAL A 268      36.343  33.808  85.031  1.00  0.00           C  
ATOM    188  C   VAL A 268      37.691  34.531  85.026  1.00  0.00           C  
ATOM    189  O   VAL A 268      37.757  35.730  85.273  1.00  0.00           O  
ATOM    190  CB  VAL A 268      35.654  33.935  83.663  1.00  0.00           C  
ATOM    191  CG1 VAL A 268      36.559  33.430  82.576  1.00  0.00           C  
ATOM    192  CG2 VAL A 268      34.381  33.125  83.658  1.00  0.00           C  
ATOM    193  N   GLU A 269      38.778  33.821  84.764  1.00  0.00           N  
ATOM    194  CA  GLU A 269      40.063  34.505  84.796  1.00  0.00           C  
ATOM    195  C   GLU A 269      41.025  34.173  83.677  1.00  0.00           C  
ATOM    196  O   GLU A 269      41.024  33.062  83.143  1.00  0.00           O  
ATOM    197  CB  GLU A 269      40.774  34.250  86.135  1.00  0.00           C  
ATOM    198  CG  GLU A 269      41.966  35.165  86.368  1.00  0.00           C  
ATOM    199  CD  GLU A 269      42.707  34.890  87.668  1.00  0.00           C  
ATOM    200  OE1 GLU A 269      43.223  33.768  87.842  1.00  0.00           O  
ATOM    201  OE2 GLU A 269      42.785  35.801  88.518  1.00  0.00           O  
ATOM    202  N   SER A 270      41.829  35.174  83.316  1.00  0.00           N  
ATOM    203  CA  SER A 270      42.873  35.039  82.309  1.00  0.00           C  
ATOM    204  C   SER A 270      44.041  35.806  82.929  1.00  0.00           C  
ATOM    205  O   SER A 270      43.834  36.656  83.794  1.00  0.00           O  
ATOM    206  CB  SER A 270      42.447  35.645  80.959  1.00  0.00           C  
ATOM    207  OG  SER A 270      42.274  37.052  81.011  1.00  0.00           O  
ATOM    208  N   GLY A 272      45.265  35.491  82.525  1.00  0.00           N  
ATOM    209  CA  GLY A 272      46.410  36.173  83.099  1.00  0.00           C  
ATOM    210  C   GLY A 272      47.625  36.051  82.212  1.00  0.00           C  
ATOM    211  O   GLY A 272      47.812  35.036  81.542  1.00  0.00           O  
ATOM    212  N   ILE A 273      48.462  37.081  82.218  1.00  0.00           N  
ATOM    213  CA  ILE A 273      49.649  37.092  81.381  1.00  0.00           C  
ATOM    214  C   ILE A 273      50.780  37.829  82.075  1.00  0.00           C  
ATOM    215  O   ILE A 273      50.519  38.708  82.894  1.00  0.00           O  
ATOM    216  CB  ILE A 273      49.353  37.825  80.037  1.00  0.00           C  
ATOM    217  CG1 ILE A 273      48.263  37.081  79.257  1.00  0.00           C  
ATOM    218  CG2 ILE A 273      50.626  37.963  79.212  1.00  0.00           C  
ATOM    219  CD1 ILE A 273      47.815  37.794  77.997  1.00  0.00           C  
ATOM    220  N   THR A 274      52.024  37.465  81.753  1.00  0.00           N  
ATOM    221  CA  THR A 274      53.196  38.145  82.296  1.00  0.00           C  
ATOM    222  C   THR A 274      53.698  39.084  81.197  1.00  0.00           C  
ATOM    223  O   THR A 274      54.117  38.647  80.135  1.00  0.00           O  
ATOM    224  CB  THR A 274      54.318  37.181  82.656  1.00  0.00           C  
ATOM    225  OG1 THR A 274      53.867  36.276  83.664  1.00  0.00           O  
ATOM    226  CG2 THR A 274      55.499  37.943  83.201  1.00  0.00           C  
ATOM    227  N   PRO A 275      53.659  40.400  81.447  1.00  0.00           N  
ATOM    228  CA  PRO A 275      54.103  41.393  80.465  1.00  0.00           C  
ATOM    229  C   PRO A 275      55.621  41.497  80.370  1.00  0.00           C  
ATOM    230  O   PRO A 275      56.195  42.567  80.583  1.00  0.00           O  
ATOM    231  CB  PRO A 275      53.465  42.664  80.984  1.00  0.00           C  
ATOM    232  CG  PRO A 275      53.613  42.489  82.479  1.00  0.00           C  
ATOM    233  CD  PRO A 275      53.218  41.048  82.699  1.00  0.00           C  
ATOM    234  N   SER A 276      56.265  40.381  80.036  1.00  0.00           N  
ATOM    235  CA  SER A 276      57.725  40.325  79.932  1.00  0.00           C  
ATOM    236  C   SER A 276      58.190  40.674  78.530  1.00  0.00           C  
ATOM    237  O   SER A 276      59.388  40.789  78.264  1.00  0.00           O  
ATOM    238  CB  SER A 276      58.223  38.925  80.301  1.00  0.00           C  
ATOM    239  OG  SER A 276      57.761  37.974  79.361  1.00  0.00           O  
ATOM    240  N   GLY A 277      57.219  40.844  77.646  1.00  0.00           N  
ATOM    241  CA  GLY A 277      57.486  41.179  76.257  1.00  0.00           C  
ATOM    242  C   GLY A 277      56.148  41.333  75.548  1.00  0.00           C  
ATOM    243  O   GLY A 277      55.095  41.298  76.185  1.00  0.00           O  
ATOM    244  N   TYR A 279      56.173  41.487  74.232  1.00  0.00           N  
ATOM    245  CA  TYR A 279      54.929  41.650  73.498  1.00  0.00           C  
ATOM    246  C   TYR A 279      53.930  40.500  73.635  1.00  0.00           C  
ATOM    247  O   TYR A 279      54.206  39.351  73.294  1.00  0.00           O  
ATOM    248  CB  TYR A 279      55.234  41.950  72.029  1.00  0.00           C  
ATOM    249  CG  TYR A 279      55.789  43.353  71.842  1.00  0.00           C  
ATOM    250  CD1 TYR A 279      57.095  43.571  71.399  1.00  0.00           C  
ATOM    251  CD2 TYR A 279      55.000  44.466  72.138  1.00  0.00           C  
ATOM    252  CE1 TYR A 279      57.597  44.857  71.258  1.00  0.00           C  
ATOM    253  CE2 TYR A 279      55.490  45.752  72.004  1.00  0.00           C  
ATOM    254  CZ  TYR A 279      56.786  45.947  71.567  1.00  0.00           C  
ATOM    255  OH  TYR A 279      57.253  47.243  71.484  1.00  0.00           O  
ATOM    256  N   VAL A 280      52.763  40.825  74.174  1.00  0.00           N  
ATOM    257  CA  VAL A 280      51.704  39.855  74.355  1.00  0.00           C  
ATOM    258  C   VAL A 280      51.166  39.625  72.956  1.00  0.00           C  
ATOM    259  O   VAL A 280      50.695  40.554  72.311  1.00  0.00           O  
ATOM    260  CB  VAL A 280      50.607  40.430  75.265  1.00  0.00           C  
ATOM    261  CG1 VAL A 280      49.483  39.426  75.448  1.00  0.00           C  
ATOM    262  CG2 VAL A 280      51.217  40.807  76.611  1.00  0.00           C  
ATOM    263  N   HIS A 281      51.228  38.385  72.490  1.00  0.00           N  
ATOM    264  CA  HIS A 281      50.793  38.077  71.140  1.00  0.00           C  
ATOM    265  C   HIS A 281      49.443  37.402  70.934  1.00  0.00           C  
ATOM    266  O   HIS A 281      48.681  37.149  71.859  1.00  0.00           O  
ATOM    267  CB  HIS A 281      51.866  37.237  70.450  1.00  0.00           C  
ATOM    268  CG  HIS A 281      52.171  35.953  71.160  1.00  0.00           C  
ATOM    269  ND1 HIS A 281      53.391  35.698  71.751  1.00  0.00           N  
ATOM    270  CD2 HIS A 281      51.414  34.852  71.371  1.00  0.00           C  
ATOM    271  CE1 HIS A 281      53.370  34.494  72.294  1.00  0.00           C  
ATOM    272  NE2 HIS A 281      52.182  33.961  72.077  1.00  0.00           N  
ATOM    273  N   VAL A 282      49.198  37.100  69.671  1.00  0.00           N  
ATOM    274  CA  VAL A 282      47.998  36.455  69.182  1.00  0.00           C  
ATOM    275  C   VAL A 282      47.724  35.123  69.910  1.00  0.00           C  
ATOM    276  O   VAL A 282      46.577  34.666  69.998  1.00  0.00           O  
ATOM    277  CB  VAL A 282      48.169  36.245  67.654  1.00  0.00           C  
ATOM    278  CG1 VAL A 282      48.438  34.790  67.339  1.00  0.00           C  
ATOM    279  CG2 VAL A 282      46.979  36.787  66.923  1.00  0.00           C  
ATOM    280  N   GLY A 283      48.788  34.510  70.422  1.00  0.00           N  
ATOM    281  CA  GLY A 283      48.670  33.265  71.164  1.00  0.00           C  
ATOM    282  C   GLY A 283      48.269  33.516  72.614  1.00  0.00           C  
ATOM    283  O   GLY A 283      47.551  32.708  73.223  1.00  0.00           O  
ATOM    284  N   ASN A 284      48.731  34.631  73.177  1.00  0.00           N  
ATOM    285  CA  ASN A 284      48.381  34.977  74.551  1.00  0.00           C  
ATOM    286  C   ASN A 284      46.932  35.450  74.542  1.00  0.00           C  
ATOM    287  O   ASN A 284      46.151  35.128  75.435  1.00  0.00           O  
ATOM    288  CB  ASN A 284      49.273  36.109  75.094  1.00  0.00           C  
ATOM    289  CG  ASN A 284      50.734  35.709  75.217  1.00  0.00           C  
ATOM    290  OD1 ASN A 284      51.056  34.686  75.811  1.00  0.00           O  
ATOM    291  ND2 ASN A 284      51.624  36.525  74.671  1.00  0.00           N  
ATOM    292  N   PHE A 285      46.574  36.225  73.524  1.00  0.00           N  
ATOM    293  CA  PHE A 285      45.216  36.726  73.430  1.00  0.00           C  
ATOM    294  C   PHE A 285      44.190  35.591  73.422  1.00  0.00           C  
ATOM    295  O   PHE A 285      43.046  35.789  73.836  1.00  0.00           O  
ATOM    296  CB  PHE A 285      45.019  37.565  72.167  1.00  0.00           C  
ATOM    297  CG  PHE A 285      43.576  37.850  71.870  1.00  0.00           C  
ATOM    298  CD1 PHE A 285      42.843  38.725  72.676  1.00  0.00           C  
ATOM    299  CD2 PHE A 285      42.917  37.175  70.841  1.00  0.00           C  
ATOM    300  CE1 PHE A 285      41.473  38.917  72.465  1.00  0.00           C  
ATOM    301  CE2 PHE A 285      41.543  37.363  70.627  1.00  0.00           C  
ATOM    302  CZ  PHE A 285      40.826  38.235  71.444  1.00  0.00           C  
ATOM    303  N   ARG A 286      44.579  34.409  72.950  1.00  0.00           N  
ATOM    304  CA  ARG A 286      43.622  33.318  72.919  1.00  0.00           C  
ATOM    305  C   ARG A 286      43.086  33.004  74.304  1.00  0.00           C  
ATOM    306  O   ARG A 286      41.915  32.654  74.456  1.00  0.00           O  
ATOM    307  CB  ARG A 286      44.221  32.051  72.323  1.00  0.00           C  
ATOM    308  CG  ARG A 286      43.120  31.049  71.970  1.00  0.00           C  
ATOM    309  CD  ARG A 286      43.643  29.827  71.254  1.00  0.00           C  
ATOM    310  NE  ARG A 286      42.566  29.033  70.673  1.00  0.00           N  
ATOM    311  CZ  ARG A 286      42.770  28.044  69.812  1.00  0.00           C  
ATOM    312  NH1 ARG A 286      44.002  27.736  69.447  1.00  0.00           N  
ATOM    313  NH2 ARG A 286      41.749  27.384  69.291  1.00  0.00           N  
ATOM    314  N   GLU A 288      43.940  33.136  75.316  1.00  0.00           N  
ATOM    315  CA  GLU A 288      43.534  32.861  76.683  1.00  0.00           C  
ATOM    316  C   GLU A 288      42.485  33.842  77.171  1.00  0.00           C  
ATOM    317  O   GLU A 288      41.476  33.444  77.746  1.00  0.00           O  
ATOM    318  CB  GLU A 288      44.726  32.906  77.631  1.00  0.00           C  
ATOM    319  CG  GLU A 288      44.311  32.534  79.046  1.00  0.00           C  
ATOM    320  CD  GLU A 288      45.477  32.394  79.983  1.00  0.00           C  
ATOM    321  OE1 GLU A 288      46.396  31.605  79.670  1.00  0.00           O  
ATOM    322  OE2 GLU A 288      45.472  33.065  81.035  1.00  0.00           O  
ATOM    323  N   LEU A 289      42.721  35.127  76.953  1.00  0.00           N  
ATOM    324  CA  LEU A 289      41.763  36.128  77.391  1.00  0.00           C  
ATOM    325  C   LEU A 289      40.435  35.920  76.652  1.00  0.00           C  
ATOM    326  O   LEU A 289      39.352  36.004  77.246  1.00  0.00           O  
ATOM    327  CB  LEU A 289      42.320  37.530  77.135  1.00  0.00           C  
ATOM    328  CG  LEU A 289      41.492  38.694  77.666  1.00  0.00           C  
ATOM    329  CD1 LEU A 289      42.348  39.941  77.751  1.00  0.00           C  
ATOM    330  CD2 LEU A 289      40.297  38.921  76.758  1.00  0.00           C  
ATOM    331  N   PHE A 290      40.524  35.630  75.357  1.00  0.00           N  
ATOM    332  CA  PHE A 290      39.330  35.415  74.549  1.00  0.00           C  
ATOM    333  C   PHE A 290      38.522  34.209  75.034  1.00  0.00           C  
ATOM    334  O   PHE A 290      37.284  34.258  75.086  1.00  0.00           O  
ATOM    335  CB  PHE A 290      39.708  35.206  73.083  1.00  0.00           C  
ATOM    336  CG  PHE A 290      38.530  34.985  72.184  1.00  0.00           C  
ATOM    337  CD1 PHE A 290      37.870  36.062  71.598  1.00  0.00           C  
ATOM    338  CD2 PHE A 290      38.072  33.700  71.924  1.00  0.00           C  
ATOM    339  CE1 PHE A 290      36.768  35.861  70.760  1.00  0.00           C  
ATOM    340  CE2 PHE A 290      36.977  33.483  71.093  1.00  0.00           C  
ATOM    341  CZ  PHE A 290      36.323  34.569  70.508  1.00  0.00           C  
ATOM    342  N   THR A 291      39.218  33.125  75.371  1.00  0.00           N  
ATOM    343  CA  THR A 291      38.557  31.913  75.837  1.00  0.00           C  
ATOM    344  C   THR A 291      37.811  32.208  77.144  1.00  0.00           C  
ATOM    345  O   THR A 291      36.701  31.725  77.362  1.00  0.00           O  
ATOM    346  CB  THR A 291      39.587  30.772  76.045  1.00  0.00           C  
ATOM    347  OG1 THR A 291      40.200  30.448  74.788  1.00  0.00           O  
ATOM    348  CG2 THR A 291      38.916  29.536  76.610  1.00  0.00           C  
ATOM    349  N   ALA A 292      38.417  33.018  78.004  1.00  0.00           N  
ATOM    350  CA  ALA A 292      37.780  33.377  79.262  1.00  0.00           C  
ATOM    351  C   ALA A 292      36.555  34.239  78.973  1.00  0.00           C  
ATOM    352  O   ALA A 292      35.525  34.096  79.609  1.00  0.00           O  
ATOM    353  CB  ALA A 292      38.763  34.134  80.157  1.00  0.00           C  
ATOM    354  N   TYR A 293      36.675  35.133  78.000  1.00  0.00           N  
ATOM    355  CA  TYR A 293      35.579  36.026  77.633  1.00  0.00           C  
ATOM    356  C   TYR A 293      34.411  35.312  76.968  1.00  0.00           C  
ATOM    357  O   TYR A 293      33.248  35.647  77.210  1.00  0.00           O  
ATOM    358  CB  TYR A 293      36.071  37.122  76.682  1.00  0.00           C  
ATOM    359  CG  TYR A 293      35.071  37.459  75.598  1.00  0.00           C  
ATOM    360  CD1 TYR A 293      34.101  38.439  75.787  1.00  0.00           C  
ATOM    361  CD2 TYR A 293      35.038  36.726  74.410  1.00  0.00           C  
ATOM    362  CE1 TYR A 293      33.118  38.676  74.816  1.00  0.00           C  
ATOM    363  CE2 TYR A 293      34.066  36.952  73.446  1.00  0.00           C  
ATOM    364  CZ  TYR A 293      33.113  37.924  73.651  1.00  0.00           C  
ATOM    365  OH  TYR A 293      32.167  38.140  72.678  1.00  0.00           O  
ATOM    366  N   ILE A 294      34.711  34.352  76.103  1.00  0.00           N  
ATOM    367  CA  ILE A 294      33.639  33.669  75.411  1.00  0.00           C  
ATOM    368  C   ILE A 294      32.826  32.848  76.399  1.00  0.00           C  
ATOM    369  O   ILE A 294      31.599  32.906  76.396  1.00  0.00           O  
ATOM    370  CB  ILE A 294      34.187  32.793  74.255  1.00  0.00           C  
ATOM    371  CG1 ILE A 294      33.096  32.599  73.204  1.00  0.00           C  
ATOM    372  CG2 ILE A 294      34.680  31.459  74.779  1.00  0.00           C  
ATOM    373  CD1 ILE A 294      33.560  31.867  71.970  1.00  0.00           C  
ATOM    374  N   VAL A 295      33.501  32.104  77.264  1.00  0.00           N  
ATOM    375  CA  VAL A 295      32.799  31.300  78.254  1.00  0.00           C  
ATOM    376  C   VAL A 295      32.040  32.250  79.180  1.00  0.00           C  
ATOM    377  O   VAL A 295      30.888  32.003  79.520  1.00  0.00           O  
ATOM    378  CB  VAL A 295      33.791  30.411  79.068  1.00  0.00           C  
ATOM    379  CG1 VAL A 295      33.051  29.658  80.168  1.00  0.00           C  
ATOM    380  CG2 VAL A 295      34.489  29.412  78.131  1.00  0.00           C  
ATOM    381  N   GLY A 296      32.677  33.346  79.574  1.00  0.00           N  
ATOM    382  CA  GLY A 296      32.012  34.306  80.438  1.00  0.00           C  
ATOM    383  C   GLY A 296      30.762  34.863  79.775  1.00  0.00           C  
ATOM    384  O   GLY A 296      29.759  35.112  80.438  1.00  0.00           O  
ATOM    385  N   HIS A 297      30.839  35.042  78.457  1.00  0.00           N  
ATOM    386  CA  HIS A 297      29.765  35.569  77.612  1.00  0.00           C  
ATOM    387  C   HIS A 297      28.586  34.604  77.560  1.00  0.00           C  
ATOM    388  O   HIS A 297      27.438  35.018  77.670  1.00  0.00           O  
ATOM    389  CB  HIS A 297      30.322  35.819  76.196  1.00  0.00           C  
ATOM    390  CG  HIS A 297      29.332  36.384  75.220  1.00  0.00           C  
ATOM    391  ND1 HIS A 297      28.237  35.678  74.769  1.00  0.00           N  
ATOM    392  CD2 HIS A 297      29.310  37.567  74.558  1.00  0.00           C  
ATOM    393  CE1 HIS A 297      27.586  36.397  73.871  1.00  0.00           C  
ATOM    394  NE2 HIS A 297      28.217  37.547  73.724  1.00  0.00           N  
ATOM    395  N   ALA A 298      28.866  33.318  77.386  1.00  0.00           N  
ATOM    396  CA  ALA A 298      27.794  32.332  77.334  1.00  0.00           C  
ATOM    397  C   ALA A 298      27.159  32.225  78.708  1.00  0.00           C  
ATOM    398  O   ALA A 298      25.970  31.939  78.822  1.00  0.00           O  
ATOM    399  CB  ALA A 298      28.329  30.974  76.907  1.00  0.00           C  
ATOM    400  N   LEU A 299      27.957  32.451  79.750  1.00  0.00           N  
ATOM    401  CA  LEU A 299      27.456  32.376  81.114  1.00  0.00           C  
ATOM    402  C   LEU A 299      26.367  33.416  81.339  1.00  0.00           C  
ATOM    403  O   LEU A 299      25.429  33.184  82.095  1.00  0.00           O  
ATOM    404  CB  LEU A 299      28.604  32.550  82.122  1.00  0.00           C  
ATOM    405  CG  LEU A 299      29.355  31.257  82.503  1.00  0.00           C  
ATOM    406  CD1 LEU A 299      30.636  31.583  83.256  1.00  0.00           C  
ATOM    407  CD2 LEU A 299      28.452  30.374  83.352  1.00  0.00           C  
ATOM    408  N   ARG A 300      26.485  34.563  80.682  1.00  0.00           N  
ATOM    409  CA  ARG A 300      25.463  35.592  80.813  1.00  0.00           C  
ATOM    410  C   ARG A 300      24.276  35.167  79.944  1.00  0.00           C  
ATOM    411  O   ARG A 300      23.125  35.523  80.213  1.00  0.00           O  
ATOM    412  CB  ARG A 300      25.991  36.949  80.347  1.00  0.00           C  
ATOM    413  CG  ARG A 300      27.141  37.500  81.174  1.00  0.00           C  
ATOM    414  CD  ARG A 300      27.260  39.002  80.976  1.00  0.00           C  
ATOM    415  NE  ARG A 300      28.435  39.580  81.622  1.00  0.00           N  
ATOM    416  CZ  ARG A 300      29.684  39.447  81.179  1.00  0.00           C  
ATOM    417  NH1 ARG A 300      29.940  38.749  80.079  1.00  0.00           N  
ATOM    418  NH2 ARG A 300      30.684  40.017  81.838  1.00  0.00           N  
ATOM    419  N   ASP A 301      24.568  34.393  78.902  1.00  0.00           N  
ATOM    420  CA  ASP A 301      23.538  33.907  77.995  1.00  0.00           C  
ATOM    421  C   ASP A 301      22.595  32.946  78.709  1.00  0.00           C  
ATOM    422  O   ASP A 301      21.644  32.438  78.114  1.00  0.00           O  
ATOM    423  CB  ASP A 301      24.170  33.194  76.795  1.00  0.00           C  
ATOM    424  CG  ASP A 301      24.773  34.157  75.791  1.00  0.00           C  
ATOM    425  OD1 ASP A 301      24.631  35.387  75.988  1.00  0.00           O  
ATOM    426  OD2 ASP A 301      25.384  33.677  74.805  1.00  0.00           O  
ATOM    427  N   LYS A 302      22.872  32.678  79.979  1.00  0.00           N  
ATOM    428  CA  LYS A 302      22.021  31.787  80.752  1.00  0.00           C  
ATOM    429  C   LYS A 302      21.433  32.544  81.931  1.00  0.00           C  
ATOM    430  O   LYS A 302      20.895  31.948  82.859  1.00  0.00           O  
ATOM    431  CB  LYS A 302      22.806  30.570  81.238  1.00  0.00           C  
ATOM    432  CG  LYS A 302      23.194  29.607  80.129  1.00  0.00           C  
ATOM    433  CD  LYS A 302      21.968  29.133  79.357  1.00  0.00           C  
ATOM    434  CE  LYS A 302      22.306  27.954  78.440  1.00  0.00           C  
ATOM    435  NZ  LYS A 302      21.094  27.402  77.766  1.00  0.00           N  
ATOM    436  N   GLY A 303      21.545  33.866  81.884  1.00  0.00           N  
ATOM    437  CA  GLY A 303      20.997  34.685  82.942  1.00  0.00           C  
ATOM    438  C   GLY A 303      21.928  34.966  84.103  1.00  0.00           C  
ATOM    439  O   GLY A 303      21.635  35.838  84.924  1.00  0.00           O  
ATOM    440  N   TYR A 304      23.042  34.248  84.197  1.00  0.00           N  
ATOM    441  CA  TYR A 304      23.957  34.488  85.306  1.00  0.00           C  
ATOM    442  C   TYR A 304      24.774  35.757  85.091  1.00  0.00           C  
ATOM    443  O   TYR A 304      24.758  36.342  84.004  1.00  0.00           O  
ATOM    444  CB  TYR A 304      24.885  33.289  85.509  1.00  0.00           C  
ATOM    445  CG  TYR A 304      24.145  31.982  85.718  1.00  0.00           C  
ATOM    446  CD1 TYR A 304      23.689  31.237  84.631  1.00  0.00           C  
ATOM    447  CD2 TYR A 304      23.875  31.508  87.004  1.00  0.00           C  
ATOM    448  CE1 TYR A 304      22.981  30.053  84.818  1.00  0.00           C  
ATOM    449  CE2 TYR A 304      23.167  30.324  87.203  1.00  0.00           C  
ATOM    450  CZ  TYR A 304      22.721  29.604  86.108  1.00  0.00           C  
ATOM    451  OH  TYR A 304      22.007  28.443  86.294  1.00  0.00           O  
ATOM    452  N   GLU A 305      25.473  36.184  86.137  1.00  0.00           N  
ATOM    453  CA  GLU A 305      26.299  37.387  86.081  1.00  0.00           C  
ATOM    454  C   GLU A 305      27.761  36.950  86.181  1.00  0.00           C  
ATOM    455  O   GLU A 305      28.067  35.988  86.881  1.00  0.00           O  
ATOM    456  CB  GLU A 305      25.941  38.318  87.248  1.00  0.00           C  
ATOM    457  CG  GLU A 305      26.543  39.708  87.137  1.00  0.00           C  
ATOM    458  CD  GLU A 305      26.289  40.574  88.369  1.00  0.00           C  
ATOM    459  OE1 GLU A 305      26.611  41.781  88.308  1.00  0.00           O  
ATOM    460  OE2 GLU A 305      25.780  40.057  89.393  1.00  0.00           O  
ATOM    461  N   VAL A 306      28.669  37.644  85.497  1.00  0.00           N  
ATOM    462  CA  VAL A 306      30.075  37.242  85.540  1.00  0.00           C  
ATOM    463  C   VAL A 306      31.091  38.373  85.617  1.00  0.00           C  
ATOM    464  O   VAL A 306      30.845  39.487  85.162  1.00  0.00           O  
ATOM    465  CB  VAL A 306      30.450  36.379  84.308  1.00  0.00           C  
ATOM    466  CG1 VAL A 306      29.491  35.213  84.152  1.00  0.00           C  
ATOM    467  CG2 VAL A 306      30.432  37.225  83.074  1.00  0.00           C  
ATOM    468  N   ARG A 307      32.239  38.069  86.216  1.00  0.00           N  
ATOM    469  CA  ARG A 307      33.337  39.025  86.323  1.00  0.00           C  
ATOM    470  C   ARG A 307      34.524  38.372  85.631  1.00  0.00           C  
ATOM    471  O   ARG A 307      34.955  37.288  86.016  1.00  0.00           O  
ATOM    472  CB  ARG A 307      33.707  39.315  87.782  1.00  0.00           C  
ATOM    473  CG  ARG A 307      34.885  40.289  87.910  1.00  0.00           C  
ATOM    474  CD  ARG A 307      35.390  40.461  89.349  1.00  0.00           C  
ATOM    475  NE  ARG A 307      36.411  41.505  89.463  1.00  0.00           N  
ATOM    476  CZ  ARG A 307      37.083  41.785  90.580  1.00  0.00           C  
ATOM    477  NH1 ARG A 307      36.851  41.098  91.683  1.00  0.00           N  
ATOM    478  NH2 ARG A 307      37.985  42.755  90.603  1.00  0.00           N  
ATOM    479  N   HIS A 308      35.029  39.018  84.591  1.00  0.00           N  
ATOM    480  CA  HIS A 308      36.174  38.501  83.862  1.00  0.00           C  
ATOM    481  C   HIS A 308      37.368  39.272  84.375  1.00  0.00           C  
ATOM    482  O   HIS A 308      37.517  40.461  84.108  1.00  0.00           O  
ATOM    483  CB  HIS A 308      35.996  38.718  82.355  1.00  0.00           C  
ATOM    484  CG  HIS A 308      37.142  38.224  81.523  1.00  0.00           C  
ATOM    485  ND1 HIS A 308      37.098  38.193  80.146  1.00  0.00           N  
ATOM    486  CD2 HIS A 308      38.371  37.768  81.868  1.00  0.00           C  
ATOM    487  CE1 HIS A 308      38.249  37.742  79.679  1.00  0.00           C  
ATOM    488  NE2 HIS A 308      39.039  37.478  80.704  1.00  0.00           N  
ATOM    489  N   ILE A 309      38.196  38.590  85.150  1.00  0.00           N  
ATOM    490  CA  ILE A 309      39.396  39.185  85.714  1.00  0.00           C  
ATOM    491  C   ILE A 309      40.565  38.885  84.799  1.00  0.00           C  
ATOM    492  O   ILE A 309      40.781  37.721  84.444  1.00  0.00           O  
ATOM    493  CB  ILE A 309      39.773  38.554  87.086  1.00  0.00           C  
ATOM    494  CG1 ILE A 309      38.691  38.814  88.129  1.00  0.00           C  
ATOM    495  CG2 ILE A 309      41.101  39.121  87.571  1.00  0.00           C  
ATOM    496  CD1 ILE A 309      39.045  38.283  89.512  1.00  0.00           C  
ATOM    497  N   HIS A 310      41.303  39.908  84.384  1.00  0.00           N  
ATOM    498  CA  HIS A 310      42.493  39.630  83.599  1.00  0.00           C  
ATOM    499  C   HIS A 310      43.640  40.077  84.475  1.00  0.00           C  
ATOM    500  O   HIS A 310      43.829  41.274  84.680  1.00  0.00           O  
ATOM    501  CB  HIS A 310      42.562  40.397  82.282  1.00  0.00           C  
ATOM    502  CG  HIS A 310      43.843  40.151  81.544  1.00  0.00           C  
ATOM    503  ND1 HIS A 310      44.140  38.934  80.969  1.00  0.00           N  
ATOM    504  CD2 HIS A 310      44.961  40.905  81.424  1.00  0.00           C  
ATOM    505  CE1 HIS A 310      45.387  38.946  80.534  1.00  0.00           C  
ATOM    506  NE2 HIS A 310      45.908  40.129  80.800  1.00  0.00           N  
ATOM    507  N   MET A 311      44.410  39.121  84.988  1.00  0.00           N  
ATOM    508  CA  MET A 311      45.519  39.436  85.881  1.00  0.00           C  
ATOM    509  C   MET A 311      46.843  39.642  85.189  1.00  0.00           C  
ATOM    510  O   MET A 311      47.289  38.788  84.426  1.00  0.00           O  
ATOM    511  CB  MET A 311      45.690  38.332  86.928  1.00  0.00           C  
ATOM    512  CG  MET A 311      46.842  38.580  87.911  1.00  0.00           C  
ATOM    513  SD  MET A 311      46.629  40.064  88.940  1.00  0.00           S  
ATOM    514  CE  MET A 311      45.199  39.543  89.859  1.00  0.00           C  
ATOM    515  N   TRP A 312      47.478  40.775  85.475  1.00  0.00           N  
ATOM    516  CA  TRP A 312      48.780  41.083  84.899  1.00  0.00           C  
ATOM    517  C   TRP A 312      49.861  40.764  85.932  1.00  0.00           C  
ATOM    518  O   TRP A 312      49.991  41.445  86.954  1.00  0.00           O  
ATOM    519  CB  TRP A 312      48.879  42.565  84.512  1.00  0.00           C  
ATOM    520  CG  TRP A 312      48.203  42.961  83.230  1.00  0.00           C  
ATOM    521  CD1 TRP A 312      47.185  43.859  83.087  1.00  0.00           C  
ATOM    522  CD2 TRP A 312      48.549  42.538  81.906  1.00  0.00           C  
ATOM    523  NE1 TRP A 312      46.878  44.029  81.760  1.00  0.00           N  
ATOM    524  CE2 TRP A 312      47.700  43.231  81.010  1.00  0.00           C  
ATOM    525  CE3 TRP A 312      49.494  41.643  81.386  1.00  0.00           C  
ATOM    526  CZ2 TRP A 312      47.769  43.058  79.623  1.00  0.00           C  
ATOM    527  CZ3 TRP A 312      49.559  41.471  80.005  1.00  0.00           C  
ATOM    528  CH2 TRP A 312      48.700  42.177  79.140  1.00  0.00           C  
ATOM    529  N   ASP A 313      50.637  39.722  85.671  1.00  0.00           N  
ATOM    530  CA  ASP A 313      51.698  39.354  86.588  1.00  0.00           C  
ATOM    531  C   ASP A 313      52.889  40.237  86.314  1.00  0.00           C  
ATOM    532  O   ASP A 313      53.979  39.759  85.990  1.00  0.00           O  
ATOM    533  CB  ASP A 313      52.058  37.886  86.419  1.00  0.00           C  
ATOM    534  CG  ASP A 313      51.005  36.972  87.009  1.00  0.00           C  
ATOM    535  OD1 ASP A 313      50.611  37.234  88.169  1.00  0.00           O  
ATOM    536  OD2 ASP A 313      50.577  36.003  86.332  1.00  0.00           O  
ATOM    537  N   ASP A 314      52.664  41.539  86.457  1.00  0.00           N  
ATOM    538  CA  ASP A 314      53.698  42.528  86.202  1.00  0.00           C  
ATOM    539  C   ASP A 314      54.635  42.656  87.383  1.00  0.00           C  
ATOM    540  O   ASP A 314      55.509  43.544  87.410  1.00  0.00           O  
ATOM    541  CB  ASP A 314      53.068  43.887  85.866  1.00  0.00           C  
ATOM    542  CG  ASP A 314      52.437  44.557  87.067  1.00  0.00           C  
ATOM    543  OD1 ASP A 314      51.715  43.873  87.827  1.00  0.00           O  
ATOM    544  OD2 ASP A 314      52.653  45.774  87.241  1.00  0.00           O  
ATOM    545  N   TYR A 315      54.460  41.762  88.356  1.00  0.00           N  
ATOM    546  CA  TYR A 315      55.319  41.775  89.529  1.00  0.00           C  
ATOM    547  C   TYR A 315      56.342  40.640  89.483  1.00  0.00           C  
ATOM    548  O   TYR A 315      57.086  40.426  90.440  1.00  0.00           O  
ATOM    549  CB  TYR A 315      54.477  41.698  90.806  1.00  0.00           C  
ATOM    550  CG  TYR A 315      55.164  42.329  91.996  1.00  0.00           C  
ATOM    551  CD1 TYR A 315      55.993  43.436  91.834  1.00  0.00           C  
ATOM    552  CD2 TYR A 315      54.998  41.817  93.277  1.00  0.00           C  
ATOM    553  CE1 TYR A 315      56.647  44.012  92.917  1.00  0.00           C  
ATOM    554  CE2 TYR A 315      55.645  42.386  94.365  1.00  0.00           C  
ATOM    555  CZ  TYR A 315      56.471  43.479  94.175  1.00  0.00           C  
ATOM    556  OH  TYR A 315      57.148  44.020  95.245  1.00  0.00           O  
ATOM    557  N   ASP A 316      56.382  39.922  88.363  1.00  0.00           N  
ATOM    558  CA  ASP A 316      57.329  38.828  88.201  1.00  0.00           C  
ATOM    559  C   ASP A 316      58.712  39.414  87.976  1.00  0.00           C  
ATOM    560  O   ASP A 316      58.842  40.511  87.437  1.00  0.00           O  
ATOM    561  CB  ASP A 316      56.964  37.951  86.999  1.00  0.00           C  
ATOM    562  CG  ASP A 316      55.744  37.079  87.245  1.00  0.00           C  
ATOM    563  OD1 ASP A 316      55.370  36.318  86.325  1.00  0.00           O  
ATOM    564  OD2 ASP A 316      55.160  37.151  88.347  1.00  0.00           O  
ATOM    565  N   ARG A 317      59.745  38.685  88.390  1.00  0.00           N  
ATOM    566  CA  ARG A 317      61.112  39.155  88.206  1.00  0.00           C  
ATOM    567  C   ARG A 317      61.428  39.297  86.716  1.00  0.00           C  
ATOM    568  O   ARG A 317      60.713  38.790  85.861  1.00  0.00           O  
ATOM    569  CB  ARG A 317      62.116  38.199  88.883  1.00  0.00           C  
ATOM    570  CG  ARG A 317      61.814  36.716  88.709  1.00  0.00           C  
ATOM    571  CD  ARG A 317      63.074  35.852  88.829  1.00  0.00           C  
ATOM    572  NE  ARG A 317      62.823  34.439  88.524  1.00  0.00           N  
ATOM    573  CZ  ARG A 317      62.225  33.576  89.347  1.00  0.00           C  
ATOM    574  NH1 ARG A 317      61.814  33.966  90.546  1.00  0.00           N  
ATOM    575  NH2 ARG A 317      62.026  32.318  88.963  1.00  0.00           N  
ATOM    576  N   PHE A 318      62.505  40.000  86.413  1.00  0.00           N  
ATOM    577  CA  PHE A 318      62.919  40.234  85.038  1.00  0.00           C  
ATOM    578  C   PHE A 318      64.019  39.221  84.717  1.00  0.00           C  
ATOM    579  O   PHE A 318      65.200  39.474  84.949  1.00  0.00           O  
ATOM    580  CB  PHE A 318      63.419  41.680  84.931  1.00  0.00           C  
ATOM    581  CG  PHE A 318      63.809  42.109  83.551  1.00  0.00           C  
ATOM    582  CD1 PHE A 318      62.972  41.876  82.463  1.00  0.00           C  
ATOM    583  CD2 PHE A 318      64.999  42.798  83.346  1.00  0.00           C  
ATOM    584  CE1 PHE A 318      63.318  42.329  81.187  1.00  0.00           C  
ATOM    585  CE2 PHE A 318      65.354  43.254  82.079  1.00  0.00           C  
ATOM    586  CZ  PHE A 318      64.512  43.019  80.997  1.00  0.00           C  
ATOM    587  N   ARG A 334      63.611  38.068  84.192  1.00  0.00           N  
ATOM    588  CA  ARG A 334      64.533  36.988  83.860  1.00  0.00           C  
ATOM    589  C   ARG A 334      65.425  37.284  82.667  1.00  0.00           C  
ATOM    590  O   ARG A 334      66.620  37.526  82.823  1.00  0.00           O  
ATOM    591  CB  ARG A 334      63.765  35.692  83.588  1.00  0.00           C  
ATOM    592  CG  ARG A 334      62.752  35.309  84.648  1.00  0.00           C  
ATOM    593  CD  ARG A 334      62.681  33.788  84.814  1.00  0.00           C  
ATOM    594  NE  ARG A 334      63.885  33.246  85.458  1.00  0.00           N  
ATOM    595  CZ  ARG A 334      64.090  31.956  85.719  1.00  0.00           C  
ATOM    596  NH1 ARG A 334      63.171  31.056  85.394  1.00  0.00           N  
ATOM    597  NH2 ARG A 334      65.218  31.563  86.300  1.00  0.00           N  
ATOM    598  N   LYS A 336      64.852  37.261  81.469  1.00  0.00           N  
ATOM    599  CA  LYS A 336      65.646  37.503  80.275  1.00  0.00           C  
ATOM    600  C   LYS A 336      65.348  38.791  79.517  1.00  0.00           C  
ATOM    601  O   LYS A 336      64.265  39.372  79.640  1.00  0.00           O  
ATOM    602  CB  LYS A 336      65.542  36.301  79.319  1.00  0.00           C  
ATOM    603  CG  LYS A 336      64.128  35.811  79.023  1.00  0.00           C  
ATOM    604  CD  LYS A 336      63.542  34.973  80.170  1.00  0.00           C  
ATOM    605  CE  LYS A 336      64.261  33.627  80.341  1.00  0.00           C  
ATOM    606  NZ  LYS A 336      63.679  32.817  81.456  1.00  0.00           N  
ATOM    607  N   VAL A 340      66.339  39.215  78.732  1.00  0.00           N  
ATOM    608  CA  VAL A 340      66.288  40.422  77.907  1.00  0.00           C  
ATOM    609  C   VAL A 340      65.996  40.032  76.457  1.00  0.00           C  
ATOM    610  O   VAL A 340      66.881  39.547  75.756  1.00  0.00           O  
ATOM    611  CB  VAL A 340      67.642  41.142  77.922  1.00  0.00           C  
ATOM    612  CG1 VAL A 340      67.534  42.462  77.182  1.00  0.00           C  
ATOM    613  CG2 VAL A 340      68.115  41.333  79.346  1.00  0.00           C  
ATOM    614  N   PRO A 341      64.762  40.259  75.980  1.00  0.00           N  
ATOM    615  CA  PRO A 341      64.406  39.904  74.602  1.00  0.00           C  
ATOM    616  C   PRO A 341      65.288  40.526  73.517  1.00  0.00           C  
ATOM    617  O   PRO A 341      66.337  41.112  73.790  1.00  0.00           O  
ATOM    618  CB  PRO A 341      62.951  40.374  74.487  1.00  0.00           C  
ATOM    619  CG  PRO A 341      62.449  40.284  75.889  1.00  0.00           C  
ATOM    620  CD  PRO A 341      63.607  40.852  76.673  1.00  0.00           C  
ATOM    621  N   ARG A 386      64.848  40.371  72.275  1.00  0.00           N  
ATOM    622  CA  ARG A 386      65.552  40.936  71.136  1.00  0.00           C  
ATOM    623  C   ARG A 386      64.981  42.341  70.971  1.00  0.00           C  
ATOM    624  O   ARG A 386      63.909  42.643  71.494  1.00  0.00           O  
ATOM    625  CB  ARG A 386      65.269  40.121  69.869  1.00  0.00           C  
ATOM    626  CG  ARG A 386      65.640  38.648  69.943  1.00  0.00           C  
ATOM    627  CD  ARG A 386      65.278  37.946  68.636  1.00  0.00           C  
ATOM    628  NE  ARG A 386      65.725  36.552  68.593  1.00  0.00           N  
ATOM    629  CZ  ARG A 386      65.138  35.538  69.229  1.00  0.00           C  
ATOM    630  NH1 ARG A 386      64.057  35.739  69.979  1.00  0.00           N  
ATOM    631  NH2 ARG A 386      65.635  34.312  69.109  1.00  0.00           N  
ATOM    632  N   ASN A 387      65.689  43.195  70.243  1.00  0.00           N  
ATOM    633  CA  ASN A 387      65.231  44.566  70.017  1.00  0.00           C  
ATOM    634  C   ASN A 387      65.323  45.415  71.285  1.00  0.00           C  
ATOM    635  O   ASN A 387      65.324  46.647  71.217  1.00  0.00           O  
ATOM    636  CB  ASN A 387      63.796  44.559  69.465  1.00  0.00           C  
ATOM    637  CG  ASN A 387      63.730  44.082  68.016  1.00  0.00           C  
ATOM    638  OD1 ASN A 387      64.115  44.806  67.096  1.00  0.00           O  
ATOM    639  ND2 ASN A 387      63.256  42.857  67.811  1.00  0.00           N  
ATOM    640  N   VAL A 388      65.396  44.760  72.441  1.00  0.00           N  
ATOM    641  CA  VAL A 388      65.533  45.479  73.703  1.00  0.00           C  
ATOM    642  C   VAL A 388      67.026  45.640  73.956  1.00  0.00           C  
ATOM    643  O   VAL A 388      67.777  44.662  73.923  1.00  0.00           O  
ATOM    644  CB  VAL A 388      64.901  44.710  74.886  1.00  0.00           C  
ATOM    645  CG1 VAL A 388      65.300  45.364  76.193  1.00  0.00           C  
ATOM    646  CG2 VAL A 388      63.376  44.700  74.755  1.00  0.00           C  
ATOM    647  N   PRO A 389      67.481  46.882  74.191  1.00  0.00           N  
ATOM    648  CA  PRO A 389      68.898  47.159  74.446  1.00  0.00           C  
ATOM    649  C   PRO A 389      69.565  46.121  75.350  1.00  0.00           C  
ATOM    650  O   PRO A 389      69.008  45.729  76.378  1.00  0.00           O  
ATOM    651  CB  PRO A 389      68.860  48.548  75.077  1.00  0.00           C  
ATOM    652  CG  PRO A 389      67.748  49.202  74.337  1.00  0.00           C  
ATOM    653  CD  PRO A 389      66.680  48.117  74.307  1.00  0.00           C  
ATOM    654  N   GLN A 390      70.753  45.672  74.955  1.00  0.00           N  
ATOM    655  CA  GLN A 390      71.493  44.687  75.738  1.00  0.00           C  
ATOM    656  C   GLN A 390      71.921  45.299  77.065  1.00  0.00           C  
ATOM    657  O   GLN A 390      72.077  44.598  78.066  1.00  0.00           O  
ATOM    658  CB  GLN A 390      72.726  44.194  74.963  1.00  0.00           C  
ATOM    659  CG  GLN A 390      73.654  45.291  74.413  1.00  0.00           C  
ATOM    660  CD  GLN A 390      74.770  45.712  75.376  1.00  0.00           C  
ATOM    661  OE1 GLN A 390      74.515  46.257  76.452  1.00  0.00           O  
ATOM    662  NE2 GLN A 390      76.019  45.461  74.977  1.00  0.00           N  
ATOM    663  N   GLU A 391      72.085  46.619  77.064  1.00  0.00           N  
ATOM    664  CA  GLU A 391      72.509  47.340  78.253  1.00  0.00           C  
ATOM    665  C   GLU A 391      71.490  47.287  79.384  1.00  0.00           C  
ATOM    666  O   GLU A 391      71.642  47.972  80.396  1.00  0.00           O  
ATOM    667  CB  GLU A 391      72.845  48.796  77.884  1.00  0.00           C  
ATOM    668  CG  GLU A 391      71.753  49.570  77.140  1.00  0.00           C  
ATOM    669  CD  GLU A 391      72.310  50.771  76.352  1.00  0.00           C  
ATOM    670  OE1 GLU A 391      72.819  50.566  75.224  1.00  0.00           O  
ATOM    671  OE2 GLU A 391      72.254  51.918  76.859  1.00  0.00           O  
ATOM    672  N   TRP A 392      70.466  46.456  79.223  1.00  0.00           N  
ATOM    673  CA  TRP A 392      69.424  46.328  80.240  1.00  0.00           C  
ATOM    674  C   TRP A 392      69.523  45.080  81.106  1.00  0.00           C  
ATOM    675  O   TRP A 392      68.565  44.692  81.788  1.00  0.00           O  
ATOM    676  CB  TRP A 392      68.050  46.401  79.586  1.00  0.00           C  
ATOM    677  CG  TRP A 392      67.601  47.804  79.417  1.00  0.00           C  
ATOM    678  CD1 TRP A 392      68.315  48.842  78.878  1.00  0.00           C  
ATOM    679  CD2 TRP A 392      66.346  48.343  79.807  1.00  0.00           C  
ATOM    680  NE1 TRP A 392      67.574  49.998  78.914  1.00  0.00           N  
ATOM    681  CE2 TRP A 392      66.360  49.718  79.479  1.00  0.00           C  
ATOM    682  CE3 TRP A 392      65.205  47.800  80.401  1.00  0.00           C  
ATOM    683  CZ2 TRP A 392      65.283  50.550  79.728  1.00  0.00           C  
ATOM    684  CZ3 TRP A 392      64.137  48.626  80.647  1.00  0.00           C  
ATOM    685  CH2 TRP A 392      64.182  49.989  80.310  1.00  0.00           C  
ATOM    686  N   LYS A 393      70.699  44.463  81.074  1.00  0.00           N  
ATOM    687  CA  LYS A 393      70.974  43.276  81.862  1.00  0.00           C  
ATOM    688  C   LYS A 393      71.000  43.702  83.317  1.00  0.00           C  
ATOM    689  O   LYS A 393      70.750  42.898  84.214  1.00  0.00           O  
ATOM    690  CB  LYS A 393      72.336  42.709  81.475  1.00  0.00           C  
ATOM    691  CG  LYS A 393      72.393  42.188  80.055  1.00  0.00           C  
ATOM    692  CD  LYS A 393      71.593  40.894  79.906  1.00  0.00           C  
ATOM    693  CE  LYS A 393      71.680  40.384  78.485  1.00  0.00           C  
ATOM    694  NZ  LYS A 393      73.086  40.462  77.978  1.00  0.00           N  
ATOM    695  N   ASP A 394      71.295  44.983  83.528  1.00  0.00           N  
ATOM    696  CA  ASP A 394      71.393  45.575  84.859  1.00  0.00           C  
ATOM    697  C   ASP A 394      70.092  45.589  85.634  1.00  0.00           C  
ATOM    698  O   ASP A 394      70.094  45.880  86.825  1.00  0.00           O  
ATOM    699  CB  ASP A 394      71.874  47.019  84.764  1.00  0.00           C  
ATOM    700  CG  ASP A 394      72.942  47.211  83.721  1.00  0.00           C  
ATOM    701  OD1 ASP A 394      72.645  47.013  82.523  1.00  0.00           O  
ATOM    702  OD2 ASP A 394      74.078  47.566  84.101  1.00  0.00           O  
ATOM    703  N   TYR A 395      68.984  45.300  84.965  1.00  0.00           N  
ATOM    704  CA  TYR A 395      67.691  45.325  85.627  1.00  0.00           C  
ATOM    705  C   TYR A 395      67.139  43.945  85.912  1.00  0.00           C  
ATOM    706  O   TYR A 395      66.035  43.811  86.447  1.00  0.00           O  
ATOM    707  CB  TYR A 395      66.692  46.106  84.776  1.00  0.00           C  
ATOM    708  CG  TYR A 395      67.070  47.553  84.587  1.00  0.00           C  
ATOM    709  CD1 TYR A 395      67.339  48.067  83.315  1.00  0.00           C  
ATOM    710  CD2 TYR A 395      67.179  48.410  85.687  1.00  0.00           C  
ATOM    711  CE1 TYR A 395      67.711  49.400  83.147  1.00  0.00           C  
ATOM    712  CE2 TYR A 395      67.549  49.738  85.529  1.00  0.00           C  
ATOM    713  CZ  TYR A 395      67.814  50.227  84.264  1.00  0.00           C  
ATOM    714  OH  TYR A 395      68.187  51.537  84.121  1.00  0.00           O  
ATOM    715  N   LEU A 396      67.901  42.922  85.547  1.00  0.00           N  
ATOM    716  CA  LEU A 396      67.466  41.552  85.771  1.00  0.00           C  
ATOM    717  C   LEU A 396      67.317  41.348  87.270  1.00  0.00           C  
ATOM    718  O   LEU A 396      68.023  41.976  88.058  1.00  0.00           O  
ATOM    719  CB  LEU A 396      68.480  40.572  85.182  1.00  0.00           C  
ATOM    720  CG  LEU A 396      68.626  40.642  83.660  1.00  0.00           C  
ATOM    721  CD1 LEU A 396      69.801  39.786  83.229  1.00  0.00           C  
ATOM    722  CD2 LEU A 396      67.349  40.180  82.984  1.00  0.00           C  
ATOM    723  N   GLY A 397      66.390  40.482  87.662  1.00  0.00           N  
ATOM    724  CA  GLY A 397      66.155  40.248  89.075  1.00  0.00           C  
ATOM    725  C   GLY A 397      65.111  41.207  89.624  1.00  0.00           C  
ATOM    726  O   GLY A 397      64.466  40.912  90.621  1.00  0.00           O  
ATOM    727  N   MET A 398      64.944  42.364  88.983  1.00  0.00           N  
ATOM    728  CA  MET A 398      63.957  43.349  89.420  1.00  0.00           C  
ATOM    729  C   MET A 398      62.596  42.970  88.889  1.00  0.00           C  
ATOM    730  O   MET A 398      62.496  42.245  87.907  1.00  0.00           O  
ATOM    731  CB  MET A 398      64.283  44.731  88.869  1.00  0.00           C  
ATOM    732  CG  MET A 398      65.420  45.450  89.533  1.00  0.00           C  
ATOM    733  SD  MET A 398      65.522  47.105  88.838  1.00  0.00           S  
ATOM    734  CE  MET A 398      63.971  47.752  89.415  1.00  0.00           C  
ATOM    735  N   PRO A 399      61.525  43.437  89.540  1.00  0.00           N  
ATOM    736  CA  PRO A 399      60.195  43.093  89.025  1.00  0.00           C  
ATOM    737  C   PRO A 399      60.002  43.928  87.757  1.00  0.00           C  
ATOM    738  O   PRO A 399      60.532  45.029  87.665  1.00  0.00           O  
ATOM    739  CB  PRO A 399      59.261  43.490  90.172  1.00  0.00           C  
ATOM    740  CG  PRO A 399      60.012  44.578  90.881  1.00  0.00           C  
ATOM    741  CD  PRO A 399      61.438  44.092  90.857  1.00  0.00           C  
ATOM    742  N   ILE A 400      59.269  43.413  86.775  1.00  0.00           N  
ATOM    743  CA  ILE A 400      59.094  44.144  85.523  1.00  0.00           C  
ATOM    744  C   ILE A 400      58.402  45.490  85.664  1.00  0.00           C  
ATOM    745  O   ILE A 400      58.692  46.420  84.915  1.00  0.00           O  
ATOM    746  CB  ILE A 400      58.352  43.293  84.471  1.00  0.00           C  
ATOM    747  CG1 ILE A 400      57.399  42.316  85.150  1.00  0.00           C  
ATOM    748  CG2 ILE A 400      59.343  42.522  83.647  1.00  0.00           C  
ATOM    749  CD1 ILE A 400      56.644  41.446  84.169  1.00  0.00           C  
ATOM    750  N   SER A 401      57.500  45.595  86.632  1.00  0.00           N  
ATOM    751  CA  SER A 401      56.763  46.830  86.882  1.00  0.00           C  
ATOM    752  C   SER A 401      57.644  47.935  87.457  1.00  0.00           C  
ATOM    753  O   SER A 401      57.160  49.013  87.777  1.00  0.00           O  
ATOM    754  CB  SER A 401      55.642  46.555  87.863  1.00  0.00           C  
ATOM    755  OG  SER A 401      56.194  46.069  89.067  1.00  0.00           O  
ATOM    756  N   GLU A 402      58.931  47.666  87.606  1.00  0.00           N  
ATOM    757  CA  GLU A 402      59.843  48.659  88.154  1.00  0.00           C  
ATOM    758  C   GLU A 402      61.070  48.780  87.293  1.00  0.00           C  
ATOM    759  O   GLU A 402      61.940  49.601  87.545  1.00  0.00           O  
ATOM    760  CB  GLU A 402      60.222  48.308  89.592  1.00  0.00           C  
ATOM    761  CG  GLU A 402      59.128  48.658  90.590  1.00  0.00           C  
ATOM    762  CD  GLU A 402      59.343  48.011  91.931  1.00  0.00           C  
ATOM    763  OE1 GLU A 402      60.513  47.926  92.347  1.00  0.00           O  
ATOM    764  OE2 GLU A 402      58.349  47.594  92.566  1.00  0.00           O  
ATOM    765  N   VAL A 403      61.132  47.941  86.269  1.00  0.00           N  
ATOM    766  CA  VAL A 403      62.224  47.974  85.311  1.00  0.00           C  
ATOM    767  C   VAL A 403      61.876  49.164  84.404  1.00  0.00           C  
ATOM    768  O   VAL A 403      60.709  49.381  84.081  1.00  0.00           O  
ATOM    769  CB  VAL A 403      62.258  46.661  84.500  1.00  0.00           C  
ATOM    770  CG1 VAL A 403      63.356  46.706  83.445  1.00  0.00           C  
ATOM    771  CG2 VAL A 403      62.466  45.484  85.450  1.00  0.00           C  
ATOM    772  N   PRO A 404      62.871  49.964  83.999  1.00  0.00           N  
ATOM    773  CA  PRO A 404      62.521  51.099  83.136  1.00  0.00           C  
ATOM    774  C   PRO A 404      61.872  50.650  81.825  1.00  0.00           C  
ATOM    775  O   PRO A 404      61.679  49.456  81.591  1.00  0.00           O  
ATOM    776  CB  PRO A 404      63.869  51.783  82.895  1.00  0.00           C  
ATOM    777  CG  PRO A 404      64.663  51.426  84.106  1.00  0.00           C  
ATOM    778  CD  PRO A 404      64.309  49.966  84.309  1.00  0.00           C  
ATOM    779  N   ASP A 405      61.537  51.612  80.974  1.00  0.00           N  
ATOM    780  CA  ASP A 405      60.952  51.308  79.680  1.00  0.00           C  
ATOM    781  C   ASP A 405      62.070  51.518  78.676  1.00  0.00           C  
ATOM    782  O   ASP A 405      62.613  52.607  78.563  1.00  0.00           O  
ATOM    783  CB  ASP A 405      59.794  52.245  79.386  1.00  0.00           C  
ATOM    784  CG  ASP A 405      59.173  51.990  78.037  1.00  0.00           C  
ATOM    785  OD1 ASP A 405      58.016  52.398  77.858  1.00  0.00           O  
ATOM    786  OD2 ASP A 405      59.832  51.395  77.162  1.00  0.00           O  
ATOM    787  N   PRO A 406      62.428  50.471  77.929  1.00  0.00           N  
ATOM    788  CA  PRO A 406      63.509  50.578  76.946  1.00  0.00           C  
ATOM    789  C   PRO A 406      63.361  51.712  75.943  1.00  0.00           C  
ATOM    790  O   PRO A 406      64.360  52.227  75.437  1.00  0.00           O  
ATOM    791  CB  PRO A 406      63.493  49.208  76.263  1.00  0.00           C  
ATOM    792  CG  PRO A 406      62.937  48.313  77.316  1.00  0.00           C  
ATOM    793  CD  PRO A 406      61.813  49.136  77.882  1.00  0.00           C  
ATOM    794  N   TRP A 407      62.122  52.105  75.673  1.00  0.00           N  
ATOM    795  CA  TRP A 407      61.863  53.139  74.693  1.00  0.00           C  
ATOM    796  C   TRP A 407      61.399  54.490  75.254  1.00  0.00           C  
ATOM    797  O   TRP A 407      61.198  55.443  74.503  1.00  0.00           O  
ATOM    798  CB  TRP A 407      60.882  52.569  73.654  1.00  0.00           C  
ATOM    799  CG  TRP A 407      61.471  51.335  72.988  1.00  0.00           C  
ATOM    800  CD1 TRP A 407      62.491  51.311  72.076  1.00  0.00           C  
ATOM    801  CD2 TRP A 407      61.193  49.959  73.305  1.00  0.00           C  
ATOM    802  NE1 TRP A 407      62.870  50.018  71.817  1.00  0.00           N  
ATOM    803  CE2 TRP A 407      62.093  49.168  72.556  1.00  0.00           C  
ATOM    804  CE3 TRP A 407      60.279  49.319  74.154  1.00  0.00           C  
ATOM    805  CZ2 TRP A 407      62.106  47.771  72.631  1.00  0.00           C  
ATOM    806  CZ3 TRP A 407      60.297  47.926  74.229  1.00  0.00           C  
ATOM    807  CH2 TRP A 407      61.206  47.172  73.470  1.00  0.00           C  
ATOM    808  N   GLY A 408      61.243  54.565  76.574  1.00  0.00           N  
ATOM    809  CA  GLY A 408      60.846  55.805  77.225  1.00  0.00           C  
ATOM    810  C   GLY A 408      59.382  56.225  77.214  1.00  0.00           C  
ATOM    811  O   GLY A 408      58.975  57.043  78.040  1.00  0.00           O  
ATOM    812  N   CYS A 418      58.585  55.683  76.297  1.00  0.00           N  
ATOM    813  CA  CYS A 418      57.168  56.044  76.200  1.00  0.00           C  
ATOM    814  C   CYS A 418      56.280  55.767  77.418  1.00  0.00           C  
ATOM    815  O   CYS A 418      55.208  56.358  77.547  1.00  0.00           O  
ATOM    816  CB  CYS A 418      56.552  55.377  74.969  1.00  0.00           C  
ATOM    817  SG  CYS A 418      57.439  53.902  74.430  1.00  0.00           S  
ATOM    818  N   HIS A 419      56.706  54.875  78.307  1.00  0.00           N  
ATOM    819  CA  HIS A 419      55.905  54.554  79.483  1.00  0.00           C  
ATOM    820  C   HIS A 419      56.720  54.562  80.764  1.00  0.00           C  
ATOM    821  O   HIS A 419      57.944  54.671  80.739  1.00  0.00           O  
ATOM    822  CB  HIS A 419      55.233  53.193  79.312  1.00  0.00           C  
ATOM    823  CG  HIS A 419      54.275  53.133  78.165  1.00  0.00           C  
ATOM    824  ND1 HIS A 419      54.687  53.082  76.850  1.00  0.00           N  
ATOM    825  CD2 HIS A 419      52.921  53.153  78.135  1.00  0.00           C  
ATOM    826  CE1 HIS A 419      53.628  53.074  76.060  1.00  0.00           C  
ATOM    827  NE2 HIS A 419      52.544  53.117  76.814  1.00  0.00           N  
ATOM    828  N   GLU A 420      56.034  54.439  81.891  1.00  0.00           N  
ATOM    829  CA  GLU A 420      56.706  54.441  83.176  1.00  0.00           C  
ATOM    830  C   GLU A 420      57.561  53.204  83.422  1.00  0.00           C  
ATOM    831  O   GLU A 420      58.707  53.318  83.850  1.00  0.00           O  
ATOM    832  CB  GLU A 420      55.689  54.571  84.305  1.00  0.00           C  
ATOM    833  CG  GLU A 420      55.105  55.960  84.484  1.00  0.00           C  
ATOM    834  CD  GLU A 420      53.991  55.958  85.510  1.00  0.00           C  
ATOM    835  OE1 GLU A 420      54.258  55.572  86.675  1.00  0.00           O  
ATOM    836  OE2 GLU A 420      52.848  56.329  85.150  1.00  0.00           O  
ATOM    837  N   SER A 421      57.010  52.024  83.159  1.00  0.00           N  
ATOM    838  CA  SER A 421      57.751  50.788  83.389  1.00  0.00           C  
ATOM    839  C   SER A 421      57.881  49.927  82.143  1.00  0.00           C  
ATOM    840  O   SER A 421      57.312  50.228  81.098  1.00  0.00           O  
ATOM    841  CB  SER A 421      57.069  49.966  84.486  1.00  0.00           C  
ATOM    842  OG  SER A 421      55.758  49.573  84.097  1.00  0.00           O  
ATOM    843  N   TYR A 422      58.649  48.854  82.277  1.00  0.00           N  
ATOM    844  CA  TYR A 422      58.870  47.889  81.212  1.00  0.00           C  
ATOM    845  C   TYR A 422      57.530  47.192  81.007  1.00  0.00           C  
ATOM    846  O   TYR A 422      57.035  47.064  79.882  1.00  0.00           O  
ATOM    847  CB  TYR A 422      59.920  46.878  81.673  1.00  0.00           C  
ATOM    848  CG  TYR A 422      60.244  45.747  80.719  1.00  0.00           C  
ATOM    849  CD1 TYR A 422      61.141  45.919  79.662  1.00  0.00           C  
ATOM    850  CD2 TYR A 422      59.711  44.480  80.927  1.00  0.00           C  
ATOM    851  CE1 TYR A 422      61.505  44.848  78.846  1.00  0.00           C  
ATOM    852  CE2 TYR A 422      60.062  43.407  80.122  1.00  0.00           C  
ATOM    853  CZ  TYR A 422      60.959  43.593  79.088  1.00  0.00           C  
ATOM    854  OH  TYR A 422      61.303  42.502  78.325  1.00  0.00           O  
ATOM    855  N   ALA A 423      56.935  46.764  82.113  1.00  0.00           N  
ATOM    856  CA  ALA A 423      55.656  46.073  82.067  1.00  0.00           C  
ATOM    857  C   ALA A 423      54.536  46.921  81.453  1.00  0.00           C  
ATOM    858  O   ALA A 423      53.643  46.385  80.783  1.00  0.00           O  
ATOM    859  CB  ALA A 423      55.263  45.619  83.473  1.00  0.00           C  
ATOM    860  N   GLU A 424      54.580  48.236  81.681  1.00  0.00           N  
ATOM    861  CA  GLU A 424      53.560  49.137  81.147  1.00  0.00           C  
ATOM    862  C   GLU A 424      53.556  49.220  79.635  1.00  0.00           C  
ATOM    863  O   GLU A 424      52.492  49.250  79.015  1.00  0.00           O  
ATOM    864  CB  GLU A 424      53.726  50.536  81.714  1.00  0.00           C  
ATOM    865  CG  GLU A 424      53.058  50.729  83.054  1.00  0.00           C  
ATOM    866  CD  GLU A 424      53.074  52.178  83.489  1.00  0.00           C  
ATOM    867  OE1 GLU A 424      52.605  53.029  82.687  1.00  0.00           O  
ATOM    868  OE2 GLU A 424      53.553  52.459  84.620  1.00  0.00           O  
ATOM    869  N   HIS A 425      54.744  49.264  79.040  1.00  0.00           N  
ATOM    870  CA  HIS A 425      54.863  49.327  77.588  1.00  0.00           C  
ATOM    871  C   HIS A 425      54.113  48.167  76.930  1.00  0.00           C  
ATOM    872  O   HIS A 425      53.337  48.375  76.008  1.00  0.00           O  
ATOM    873  CB  HIS A 425      56.330  49.275  77.170  1.00  0.00           C  
ATOM    874  CG  HIS A 425      56.531  49.325  75.690  1.00  0.00           C  
ATOM    875  ND1 HIS A 425      56.446  50.494  74.967  1.00  0.00           N  
ATOM    876  CD2 HIS A 425      56.760  48.342  74.790  1.00  0.00           C  
ATOM    877  CE1 HIS A 425      56.612  50.231  73.685  1.00  0.00           C  
ATOM    878  NE2 HIS A 425      56.803  48.931  73.550  1.00  0.00           N  
ATOM    879  N   PHE A 426      54.341  46.950  77.409  1.00  0.00           N  
ATOM    880  CA  PHE A 426      53.679  45.768  76.864  1.00  0.00           C  
ATOM    881  C   PHE A 426      52.214  45.615  77.289  1.00  0.00           C  
ATOM    882  O   PHE A 426      51.398  45.055  76.546  1.00  0.00           O  
ATOM    883  CB  PHE A 426      54.474  44.526  77.246  1.00  0.00           C  
ATOM    884  CG  PHE A 426      55.896  44.585  76.797  1.00  0.00           C  
ATOM    885  CD1 PHE A 426      56.932  44.667  77.720  1.00  0.00           C  
ATOM    886  CD2 PHE A 426      56.201  44.635  75.445  1.00  0.00           C  
ATOM    887  CE1 PHE A 426      58.253  44.804  77.299  1.00  0.00           C  
ATOM    888  CE2 PHE A 426      57.507  44.774  75.019  1.00  0.00           C  
ATOM    889  CZ  PHE A 426      58.540  44.859  75.946  1.00  0.00           C  
ATOM    890  N   MET A 427      51.878  46.113  78.475  1.00  0.00           N  
ATOM    891  CA  MET A 427      50.498  46.038  78.954  1.00  0.00           C  
ATOM    892  C   MET A 427      49.622  47.035  78.192  1.00  0.00           C  
ATOM    893  O   MET A 427      48.508  46.709  77.802  1.00  0.00           O  
ATOM    894  CB  MET A 427      50.408  46.326  80.469  1.00  0.00           C  
ATOM    895  CG  MET A 427      50.863  45.179  81.390  1.00  0.00           C  
ATOM    896  SD  MET A 427      50.636  45.504  83.173  1.00  0.00           S  
ATOM    897  CE  MET A 427      51.921  46.660  83.416  1.00  0.00           C  
ATOM    898  N   ARG A 429      50.124  48.248  77.975  1.00  0.00           N  
ATOM    899  CA  ARG A 429      49.337  49.257  77.271  1.00  0.00           C  
ATOM    900  C   ARG A 429      49.006  48.813  75.857  1.00  0.00           C  
ATOM    901  O   ARG A 429      47.867  48.949  75.407  1.00  0.00           O  
ATOM    902  CB  ARG A 429      50.080  50.599  77.224  1.00  0.00           C  
ATOM    903  CG  ARG A 429      50.308  51.211  78.593  1.00  0.00           C  
ATOM    904  CD  ARG A 429      49.011  51.698  79.240  1.00  0.00           C  
ATOM    905  NE  ARG A 429      49.189  51.867  80.681  1.00  0.00           N  
ATOM    906  CZ  ARG A 429      48.704  51.034  81.600  1.00  0.00           C  
ATOM    907  NH1 ARG A 429      47.995  49.973  81.231  1.00  0.00           N  
ATOM    908  NH2 ARG A 429      48.953  51.245  82.891  1.00  0.00           N  
ATOM    909  N   LYS A 431      50.004  48.283  75.159  1.00  0.00           N  
ATOM    910  CA  LYS A 431      49.798  47.833  73.792  1.00  0.00           C  
ATOM    911  C   LYS A 431      48.687  46.790  73.748  1.00  0.00           C  
ATOM    912  O   LYS A 431      47.777  46.871  72.925  1.00  0.00           O  
ATOM    913  CB  LYS A 431      51.091  47.239  73.217  1.00  0.00           C  
ATOM    914  CG  LYS A 431      51.029  46.995  71.721  1.00  0.00           C  
ATOM    915  CD  LYS A 431      50.819  48.315  70.987  1.00  0.00           C  
ATOM    916  CE  LYS A 431      50.071  48.148  69.660  1.00  0.00           C  
ATOM    917  NZ  LYS A 431      50.766  47.255  68.691  1.00  0.00           N  
ATOM    918  N   PHE A 432      48.740  45.820  74.649  1.00  0.00           N  
ATOM    919  CA  PHE A 432      47.731  44.787  74.640  1.00  0.00           C  
ATOM    920  C   PHE A 432      46.331  45.292  74.993  1.00  0.00           C  
ATOM    921  O   PHE A 432      45.352  44.940  74.322  1.00  0.00           O  
ATOM    922  CB  PHE A 432      48.133  43.641  75.577  1.00  0.00           C  
ATOM    923  CG  PHE A 432      47.264  42.423  75.438  1.00  0.00           C  
ATOM    924  CD1 PHE A 432      47.145  41.781  74.211  1.00  0.00           C  
ATOM    925  CD2 PHE A 432      46.553  41.931  76.519  1.00  0.00           C  
ATOM    926  CE1 PHE A 432      46.337  40.675  74.060  1.00  0.00           C  
ATOM    927  CE2 PHE A 432      45.741  40.828  76.382  1.00  0.00           C  
ATOM    928  CZ  PHE A 432      45.632  40.194  75.147  1.00  0.00           C  
ATOM    929  N   GLU A 433      46.222  46.110  76.036  1.00  0.00           N  
ATOM    930  CA  GLU A 433      44.917  46.625  76.435  1.00  0.00           C  
ATOM    931  C   GLU A 433      44.307  47.449  75.312  1.00  0.00           C  
ATOM    932  O   GLU A 433      43.099  47.412  75.088  1.00  0.00           O  
ATOM    933  CB  GLU A 433      45.030  47.452  77.710  1.00  0.00           C  
ATOM    934  CG  GLU A 433      45.578  46.659  78.877  1.00  0.00           C  
ATOM    935  CD  GLU A 433      45.883  47.513  80.089  1.00  0.00           C  
ATOM    936  OE1 GLU A 433      45.845  48.758  79.976  1.00  0.00           O  
ATOM    937  OE2 GLU A 433      46.170  46.938  81.156  1.00  0.00           O  
ATOM    938  N   GLU A 434      45.136  48.178  74.584  1.00  0.00           N  
ATOM    939  CA  GLU A 434      44.605  48.961  73.489  1.00  0.00           C  
ATOM    940  C   GLU A 434      44.172  48.049  72.361  1.00  0.00           C  
ATOM    941  O   GLU A 434      43.172  48.315  71.696  1.00  0.00           O  
ATOM    942  CB  GLU A 434      45.633  49.969  73.003  1.00  0.00           C  
ATOM    943  CG  GLU A 434      45.875  51.063  74.016  1.00  0.00           C  
ATOM    944  CD  GLU A 434      46.732  52.178  73.473  1.00  0.00           C  
ATOM    945  OE1 GLU A 434      47.064  53.110  74.245  1.00  0.00           O  
ATOM    946  OE2 GLU A 434      47.072  52.119  72.271  1.00  0.00           O  
ATOM    947  N   GLU A 435      44.910  46.964  72.146  1.00  0.00           N  
ATOM    948  CA  GLU A 435      44.544  46.033  71.086  1.00  0.00           C  
ATOM    949  C   GLU A 435      43.246  45.315  71.421  1.00  0.00           C  
ATOM    950  O   GLU A 435      42.511  44.921  70.523  1.00  0.00           O  
ATOM    951  CB  GLU A 435      45.641  44.995  70.858  1.00  0.00           C  
ATOM    952  CG  GLU A 435      46.960  45.578  70.426  1.00  0.00           C  
ATOM    953  CD  GLU A 435      48.039  44.524  70.250  1.00  0.00           C  
ATOM    954  OE1 GLU A 435      48.178  43.635  71.123  1.00  0.00           O  
ATOM    955  OE2 GLU A 435      48.759  44.602  69.235  1.00  0.00           O  
ATOM    956  N   VAL A 436      42.960  45.145  72.709  1.00  0.00           N  
ATOM    957  CA  VAL A 436      41.739  44.448  73.115  1.00  0.00           C  
ATOM    958  C   VAL A 436      40.476  45.307  72.999  1.00  0.00           C  
ATOM    959  O   VAL A 436      39.402  44.792  72.712  1.00  0.00           O  
ATOM    960  CB  VAL A 436      41.862  43.903  74.553  1.00  0.00           C  
ATOM    961  CG1 VAL A 436      40.568  43.222  74.967  1.00  0.00           C  
ATOM    962  CG2 VAL A 436      43.001  42.910  74.625  1.00  0.00           C  
ATOM    963  N   GLU A 437      40.620  46.611  73.212  1.00  0.00           N  
ATOM    964  CA  GLU A 437      39.506  47.560  73.114  1.00  0.00           C  
ATOM    965  C   GLU A 437      38.884  47.608  71.720  1.00  0.00           C  
ATOM    966  O   GLU A 437      37.666  47.684  71.575  1.00  0.00           O  
ATOM    967  CB  GLU A 437      39.978  48.970  73.464  1.00  0.00           C  
ATOM    968  CG  GLU A 437      40.171  49.245  74.930  1.00  0.00           C  
ATOM    969  CD  GLU A 437      40.691  50.655  75.167  1.00  0.00           C  
ATOM    970  OE1 GLU A 437      41.899  50.887  74.920  1.00  0.00           O  
ATOM    971  OE2 GLU A 437      39.889  51.533  75.585  1.00  0.00           O  
ATOM    972  N   LYS A 438      39.729  47.586  70.696  1.00  0.00           N  
ATOM    973  CA  LYS A 438      39.256  47.635  69.320  1.00  0.00           C  
ATOM    974  C   LYS A 438      38.445  46.391  68.986  1.00  0.00           C  
ATOM    975  O   LYS A 438      37.792  46.324  67.942  1.00  0.00           O  
ATOM    976  CB  LYS A 438      40.449  47.775  68.371  1.00  0.00           C  
ATOM    977  CG  LYS A 438      41.236  49.060  68.605  1.00  0.00           C  
ATOM    978  CD  LYS A 438      42.663  48.947  68.091  1.00  0.00           C  
ATOM    979  CE  LYS A 438      43.515  50.128  68.565  1.00  0.00           C  
ATOM    980  NZ  LYS A 438      44.983  49.827  68.466  1.00  0.00           N  
ATOM    981  N   LEU A 439      38.501  45.406  69.877  1.00  0.00           N  
ATOM    982  CA  LEU A 439      37.756  44.167  69.713  1.00  0.00           C  
ATOM    983  C   LEU A 439      36.454  44.262  70.502  1.00  0.00           C  
ATOM    984  O   LEU A 439      35.582  43.400  70.385  1.00  0.00           O  
ATOM    985  CB  LEU A 439      38.567  42.979  70.224  1.00  0.00           C  
ATOM    986  CG  LEU A 439      39.734  42.472  69.386  1.00  0.00           C  
ATOM    987  CD1 LEU A 439      40.240  41.206  70.014  1.00  0.00           C  
ATOM    988  CD2 LEU A 439      39.297  42.194  67.965  1.00  0.00           C  
ATOM    989  N   GLY A 444      36.347  45.313  71.314  1.00  0.00           N  
ATOM    990  CA  GLY A 444      35.160  45.542  72.115  1.00  0.00           C  
ATOM    991  C   GLY A 444      34.967  44.580  73.268  1.00  0.00           C  
ATOM    992  O   GLY A 444      33.850  44.428  73.760  1.00  0.00           O  
ATOM    993  N   ILE A 445      36.052  43.944  73.703  1.00  0.00           N  
ATOM    994  CA  ILE A 445      36.012  42.972  74.796  1.00  0.00           C  
ATOM    995  C   ILE A 445      36.329  43.605  76.152  1.00  0.00           C  
ATOM    996  O   ILE A 445      37.425  44.114  76.362  1.00  0.00           O  
ATOM    997  CB  ILE A 445      36.993  41.808  74.518  1.00  0.00           C  
ATOM    998  CG1 ILE A 445      36.449  40.959  73.368  1.00  0.00           C  
ATOM    999  CG2 ILE A 445      37.188  40.958  75.770  1.00  0.00           C  
ATOM   1000  CD1 ILE A 445      37.335  39.796  72.958  1.00  0.00           C  
ATOM   1001  N   GLU A 460      35.358  43.570  77.065  1.00  0.00           N  
ATOM   1002  CA  GLU A 460      35.517  44.156  78.396  1.00  0.00           C  
ATOM   1003  C   GLU A 460      36.012  43.176  79.459  1.00  0.00           C  
ATOM   1004  O   GLU A 460      35.559  42.035  79.525  1.00  0.00           O  
ATOM   1005  CB  GLU A 460      34.192  44.765  78.874  1.00  0.00           C  
ATOM   1006  CG  GLU A 460      33.810  46.109  78.239  1.00  0.00           C  
ATOM   1007  CD  GLU A 460      32.651  46.803  78.985  1.00  0.00           C  
ATOM   1008  OE1 GLU A 460      32.324  47.967  78.643  1.00  0.00           O  
ATOM   1009  OE2 GLU A 460      32.072  46.182  79.915  1.00  0.00           O  
ATOM   1010  N   VAL A 461      36.936  43.635  80.296  1.00  0.00           N  
ATOM   1011  CA  VAL A 461      37.479  42.812  81.371  1.00  0.00           C  
ATOM   1012  C   VAL A 461      37.944  43.695  82.524  1.00  0.00           C  
ATOM   1013  O   VAL A 461      38.122  44.898  82.359  1.00  0.00           O  
ATOM   1014  CB  VAL A 461      38.708  41.977  80.906  1.00  0.00           C  
ATOM   1015  CG1 VAL A 461      38.339  41.105  79.736  1.00  0.00           C  
ATOM   1016  CG2 VAL A 461      39.872  42.897  80.554  1.00  0.00           C  
ATOM   1017  N   ASP A 473      38.128  43.106  83.700  1.00  0.00           N  
ATOM   1018  CA  ASP A 473      38.634  43.882  84.822  1.00  0.00           C  
ATOM   1019  C   ASP A 473      40.141  43.661  84.829  1.00  0.00           C  
ATOM   1020  O   ASP A 473      40.619  42.554  85.069  1.00  0.00           O  
ATOM   1021  CB  ASP A 473      38.025  43.417  86.144  1.00  0.00           C  
ATOM   1022  CG  ASP A 473      36.793  44.222  86.537  1.00  0.00           C  
ATOM   1023  OD1 ASP A 473      36.292  44.038  87.677  1.00  0.00           O  
ATOM   1024  OD2 ASP A 473      36.324  45.037  85.706  1.00  0.00           O  
ATOM   1025  N   LEU A 474      40.891  44.705  84.522  1.00  0.00           N  
ATOM   1026  CA  LEU A 474      42.331  44.589  84.500  1.00  0.00           C  
ATOM   1027  C   LEU A 474      42.871  44.762  85.921  1.00  0.00           C  
ATOM   1028  O   LEU A 474      42.592  45.765  86.577  1.00  0.00           O  
ATOM   1029  CB  LEU A 474      42.929  45.658  83.572  1.00  0.00           C  
ATOM   1030  CG  LEU A 474      42.498  45.712  82.094  1.00  0.00           C  
ATOM   1031  CD1 LEU A 474      43.187  46.877  81.423  1.00  0.00           C  
ATOM   1032  CD2 LEU A 474      42.864  44.432  81.369  1.00  0.00           C  
ATOM   1033  N   LEU A 475      43.629  43.781  86.403  1.00  0.00           N  
ATOM   1034  CA  LEU A 475      44.211  43.862  87.738  1.00  0.00           C  
ATOM   1035  C   LEU A 475      45.724  43.803  87.605  1.00  0.00           C  
ATOM   1036  O   LEU A 475      46.242  43.191  86.675  1.00  0.00           O  
ATOM   1037  CB  LEU A 475      43.701  42.715  88.614  1.00  0.00           C  
ATOM   1038  CG  LEU A 475      42.187  42.733  88.864  1.00  0.00           C  
ATOM   1039  CD1 LEU A 475      41.784  41.554  89.741  1.00  0.00           C  
ATOM   1040  CD2 LEU A 475      41.797  44.043  89.536  1.00  0.00           C  
ATOM   1041  N   TYR A 476      46.438  44.446  88.520  1.00  0.00           N  
ATOM   1042  CA  TYR A 476      47.886  44.447  88.450  1.00  0.00           C  
ATOM   1043  C   TYR A 476      48.524  43.892  89.714  1.00  0.00           C  
ATOM   1044  O   TYR A 476      48.387  44.458  90.796  1.00  0.00           O  
ATOM   1045  CB  TYR A 476      48.400  45.867  88.168  1.00  0.00           C  
ATOM   1046  CG  TYR A 476      47.753  46.496  86.952  1.00  0.00           C  
ATOM   1047  CD1 TYR A 476      46.480  47.063  87.030  1.00  0.00           C  
ATOM   1048  CD2 TYR A 476      48.386  46.471  85.709  1.00  0.00           C  
ATOM   1049  CE1 TYR A 476      45.858  47.585  85.904  1.00  0.00           C  
ATOM   1050  CE2 TYR A 476      47.771  46.989  84.574  1.00  0.00           C  
ATOM   1051  CZ  TYR A 476      46.509  47.546  84.676  1.00  0.00           C  
ATOM   1052  OH  TYR A 476      45.898  48.067  83.553  1.00  0.00           O  
ATOM   1053  N   ALA A 477      49.235  42.779  89.562  1.00  0.00           N  
ATOM   1054  CA  ALA A 477      49.897  42.139  90.682  1.00  0.00           C  
ATOM   1055  C   ALA A 477      50.659  43.166  91.512  1.00  0.00           C  
ATOM   1056  O   ALA A 477      50.558  43.176  92.738  1.00  0.00           O  
ATOM   1057  CB  ALA A 477      50.848  41.067  90.178  1.00  0.00           C  
ATOM   1058  N   SER A 478      51.405  44.038  90.838  1.00  0.00           N  
ATOM   1059  CA  SER A 478      52.198  45.053  91.526  1.00  0.00           C  
ATOM   1060  C   SER A 478      51.357  45.898  92.479  1.00  0.00           C  
ATOM   1061  O   SER A 478      51.797  46.224  93.581  1.00  0.00           O  
ATOM   1062  CB  SER A 478      52.917  45.958  90.514  1.00  0.00           C  
ATOM   1063  OG  SER A 478      52.021  46.805  89.821  1.00  0.00           O  
ATOM   1064  N   GLU A 479      50.145  46.249  92.063  1.00  0.00           N  
ATOM   1065  CA  GLU A 479      49.278  47.043  92.917  1.00  0.00           C  
ATOM   1066  C   GLU A 479      48.661  46.222  94.046  1.00  0.00           C  
ATOM   1067  O   GLU A 479      48.656  46.657  95.197  1.00  0.00           O  
ATOM   1068  CB  GLU A 479      48.194  47.707  92.080  1.00  0.00           C  
ATOM   1069  CG  GLU A 479      48.715  48.920  91.351  1.00  0.00           C  
ATOM   1070  CD  GLU A 479      47.741  49.454  90.329  1.00  0.00           C  
ATOM   1071  OE1 GLU A 479      46.521  49.486  90.620  1.00  0.00           O  
ATOM   1072  OE2 GLU A 479      48.203  49.853  89.238  1.00  0.00           O  
ATOM   1073  N   LEU A 482      48.142  45.040  93.723  1.00  0.00           N  
ATOM   1074  CA  LEU A 482      47.550  44.177  94.740  1.00  0.00           C  
ATOM   1075  C   LEU A 482      48.578  43.838  95.829  1.00  0.00           C  
ATOM   1076  O   LEU A 482      48.263  43.850  97.017  1.00  0.00           O  
ATOM   1077  CB  LEU A 482      47.041  42.884  94.107  1.00  0.00           C  
ATOM   1078  CG  LEU A 482      45.869  42.966  93.129  1.00  0.00           C  
ATOM   1079  CD1 LEU A 482      45.648  41.598  92.511  1.00  0.00           C  
ATOM   1080  CD2 LEU A 482      44.610  43.430  93.848  1.00  0.00           C  
ATOM   1081  N   TYR A 485      49.806  43.530  95.421  1.00  0.00           N  
ATOM   1082  CA  TYR A 485      50.848  43.195  96.376  1.00  0.00           C  
ATOM   1083  C   TYR A 485      51.157  44.383  97.276  1.00  0.00           C  
ATOM   1084  O   TYR A 485      50.981  44.302  98.501  1.00  0.00           O  
ATOM   1085  CB  TYR A 485      52.113  42.707  95.657  1.00  0.00           C  
ATOM   1086  CG  TYR A 485      52.178  41.193  95.539  1.00  0.00           C  
ATOM   1087  CD1 TYR A 485      51.489  40.510  94.530  1.00  0.00           C  
ATOM   1088  CD2 TYR A 485      52.871  40.433  96.483  1.00  0.00           C  
ATOM   1089  CE1 TYR A 485      51.486  39.108  94.469  1.00  0.00           C  
ATOM   1090  CE2 TYR A 485      52.874  39.031  96.435  1.00  0.00           C  
ATOM   1091  CZ  TYR A 485      52.181  38.377  95.430  1.00  0.00           C  
ATOM   1092  OH  TYR A 485      52.175  36.997  95.408  1.00  0.00           O  
ATOM   1093  N   LYS A 486      51.604  45.481  96.673  1.00  0.00           N  
ATOM   1094  CA  LYS A 486      51.922  46.699  97.414  1.00  0.00           C  
ATOM   1095  C   LYS A 486      50.846  47.082  98.438  1.00  0.00           C  
ATOM   1096  O   LYS A 486      51.165  47.407  99.581  1.00  0.00           O  
ATOM   1097  CB  LYS A 486      52.119  47.870  96.446  1.00  0.00           C  
ATOM   1098  CG  LYS A 486      53.565  48.164  96.059  1.00  0.00           C  
ATOM   1099  CD  LYS A 486      54.265  46.970  95.433  1.00  0.00           C  
ATOM   1100  CE  LYS A 486      55.581  47.400  94.810  1.00  0.00           C  
ATOM   1101  NZ  LYS A 486      55.359  48.411  93.729  1.00  0.00           N  
ATOM   1102  N   ARG A 489      49.579  47.052  98.023  1.00  0.00           N  
ATOM   1103  CA  ARG A 489      48.464  47.405  98.909  1.00  0.00           C  
ATOM   1104  C   ARG A 489      48.260  46.408 100.042  1.00  0.00           C  
ATOM   1105  O   ARG A 489      47.381  46.597 100.891  1.00  0.00           O  
ATOM   1106  CB  ARG A 489      47.154  47.508  98.130  1.00  0.00           C  
ATOM   1107  CG  ARG A 489      47.157  48.538  97.035  1.00  0.00           C  
ATOM   1108  CD  ARG A 489      45.740  48.868  96.600  1.00  0.00           C  
ATOM   1109  NE  ARG A 489      44.824  47.730  96.707  1.00  0.00           N  
ATOM   1110  CZ  ARG A 489      43.637  47.672  96.097  1.00  0.00           C  
ATOM   1111  NH1 ARG A 489      43.224  48.682  95.331  1.00  0.00           N  
ATOM   1112  NH2 ARG A 489      42.854  46.611  96.250  1.00  0.00           N  
ATOM   1113  N   GLY A 490      49.068  45.349 100.052  1.00  0.00           N  
ATOM   1114  CA  GLY A 490      48.943  44.336 101.081  1.00  0.00           C  
ATOM   1115  C   GLY A 490      47.651  43.553 100.945  1.00  0.00           C  
ATOM   1116  O   GLY A 490      47.165  42.967 101.909  1.00  0.00           O  
ATOM   1117  N   GLU A 494      47.086  43.537  99.745  1.00  0.00           N  
ATOM   1118  CA  GLU A 494      45.846  42.811  99.525  1.00  0.00           C  
ATOM   1119  C   GLU A 494      46.053  41.305  99.712  1.00  0.00           C  
ATOM   1120  O   GLU A 494      45.092  40.542  99.820  1.00  0.00           O  
ATOM   1121  CB  GLU A 494      45.312  43.104  98.116  1.00  0.00           C  
ATOM   1122  CG  GLU A 494      44.106  42.264  97.731  1.00  0.00           C  
ATOM   1123  CD  GLU A 494      42.981  43.074  97.116  1.00  0.00           C  
ATOM   1124  OE1 GLU A 494      41.912  42.493  96.820  1.00  0.00           O  
ATOM   1125  OE2 GLU A 494      43.171  44.292  96.933  1.00  0.00           O  
ATOM   1126  N   TYR A 495      47.311  40.883  99.774  1.00  0.00           N  
ATOM   1127  CA  TYR A 495      47.626  39.466  99.911  1.00  0.00           C  
ATOM   1128  C   TYR A 495      48.309  39.062 101.219  1.00  0.00           C  
ATOM   1129  O   TYR A 495      48.760  37.918 101.353  1.00  0.00           O  
ATOM   1130  CB  TYR A 495      48.514  39.033  98.746  1.00  0.00           C  
ATOM   1131  CG  TYR A 495      47.854  39.048  97.385  1.00  0.00           C  
ATOM   1132  CD1 TYR A 495      48.604  39.328  96.247  1.00  0.00           C  
ATOM   1133  CD2 TYR A 495      46.506  38.724  97.224  1.00  0.00           C  
ATOM   1134  CE1 TYR A 495      48.038  39.283  94.980  1.00  0.00           C  
ATOM   1135  CE2 TYR A 495      45.930  38.676  95.956  1.00  0.00           C  
ATOM   1136  CZ  TYR A 495      46.711  38.957  94.838  1.00  0.00           C  
ATOM   1137  OH  TYR A 495      46.189  38.905  93.570  1.00  0.00           O  
ATOM   1138  N   SER A 496      48.383  39.989 102.172  1.00  0.00           N  
ATOM   1139  CA  SER A 496      49.018  39.738 103.466  1.00  0.00           C  
ATOM   1140  C   SER A 496      48.675  38.378 104.068  1.00  0.00           C  
ATOM   1141  O   SER A 496      49.546  37.523 104.246  1.00  0.00           O  
ATOM   1142  CB  SER A 496      48.632  40.833 104.461  1.00  0.00           C  
ATOM   1143  OG  SER A 496      49.138  42.096 104.062  1.00  0.00           O  
ATOM   1144  N   GLU A 498      47.403  38.175 104.383  1.00  0.00           N  
ATOM   1145  CA  GLU A 498      46.979  36.917 104.977  1.00  0.00           C  
ATOM   1146  C   GLU A 498      47.377  35.693 104.164  1.00  0.00           C  
ATOM   1147  O   GLU A 498      48.161  34.878 104.641  1.00  0.00           O  
ATOM   1148  CB  GLU A 498      45.466  36.930 105.225  1.00  0.00           C  
ATOM   1149  CG  GLU A 498      45.047  37.984 106.250  1.00  0.00           C  
ATOM   1150  CD  GLU A 498      43.539  38.187 106.328  1.00  0.00           C  
ATOM   1151  OE1 GLU A 498      43.098  39.103 107.069  1.00  0.00           O  
ATOM   1152  OE2 GLU A 498      42.799  37.433 105.651  1.00  0.00           O  
ATOM   1153  N   GLU A 499      46.862  35.564 102.942  1.00  0.00           N  
ATOM   1154  CA  GLU A 499      47.180  34.399 102.114  1.00  0.00           C  
ATOM   1155  C   GLU A 499      48.670  34.112 102.010  1.00  0.00           C  
ATOM   1156  O   GLU A 499      49.067  32.970 101.787  1.00  0.00           O  
ATOM   1157  CB  GLU A 499      46.620  34.552 100.706  1.00  0.00           C  
ATOM   1158  CG  GLU A 499      45.138  34.768 100.640  1.00  0.00           C  
ATOM   1159  CD  GLU A 499      44.769  36.229 100.733  1.00  0.00           C  
ATOM   1160  OE1 GLU A 499      43.596  36.550 100.456  1.00  0.00           O  
ATOM   1161  OE2 GLU A 499      45.650  37.052 101.076  1.00  0.00           O  
ATOM   1162  N   ILE A 500      49.494  35.144 102.157  1.00  0.00           N  
ATOM   1163  CA  ILE A 500      50.931  34.950 102.077  1.00  0.00           C  
ATOM   1164  C   ILE A 500      51.416  34.233 103.337  1.00  0.00           C  
ATOM   1165  O   ILE A 500      52.202  33.283 103.264  1.00  0.00           O  
ATOM   1166  CB  ILE A 500      51.670  36.299 101.911  1.00  0.00           C  
ATOM   1167  CG1 ILE A 500      51.199  36.989 100.624  1.00  0.00           C  
ATOM   1168  CG2 ILE A 500      53.169  36.068 101.836  1.00  0.00           C  
ATOM   1169  CD1 ILE A 500      51.654  38.451 100.447  1.00  0.00           C  
ATOM   1170  N   ARG A 501      50.935  34.684 104.493  1.00  0.00           N  
ATOM   1171  CA  ARG A 501      51.310  34.078 105.764  1.00  0.00           C  
ATOM   1172  C   ARG A 501      50.962  32.587 105.741  1.00  0.00           C  
ATOM   1173  O   ARG A 501      51.805  31.753 106.075  1.00  0.00           O  
ATOM   1174  CB  ARG A 501      50.586  34.777 106.926  1.00  0.00           C  
ATOM   1175  CG  ARG A 501      51.182  34.488 108.306  1.00  0.00           C  
ATOM   1176  CD  ARG A 501      50.393  35.153 109.428  1.00  0.00           C  
ATOM   1177  NE  ARG A 501      48.988  34.743 109.433  1.00  0.00           N  
ATOM   1178  CZ  ARG A 501      48.112  35.046 110.393  1.00  0.00           C  
ATOM   1179  NH1 ARG A 501      48.487  35.765 111.448  1.00  0.00           N  
ATOM   1180  NH2 ARG A 501      46.851  34.633 110.294  1.00  0.00           N  
ATOM   1181  N   LEU A 502      49.736  32.247 105.337  1.00  0.00           N  
ATOM   1182  CA  LEU A 502      49.336  30.837 105.277  1.00  0.00           C  
ATOM   1183  C   LEU A 502      50.352  30.039 104.483  1.00  0.00           C  
ATOM   1184  O   LEU A 502      50.686  28.912 104.847  1.00  0.00           O  
ATOM   1185  CB  LEU A 502      47.973  30.655 104.615  1.00  0.00           C  
ATOM   1186  CG  LEU A 502      46.711  31.119 105.331  1.00  0.00           C  
ATOM   1187  CD1 LEU A 502      46.694  32.628 105.438  1.00  0.00           C  
ATOM   1188  CD2 LEU A 502      45.500  30.640 104.543  1.00  0.00           C  
ATOM   1189  N   ALA A 503      50.832  30.623 103.389  1.00  0.00           N  
ATOM   1190  CA  ALA A 503      51.818  29.952 102.553  1.00  0.00           C  
ATOM   1191  C   ALA A 503      52.972  29.508 103.442  1.00  0.00           C  
ATOM   1192  O   ALA A 503      53.408  28.363 103.368  1.00  0.00           O  
ATOM   1193  CB  ALA A 503      52.324  30.891 101.459  1.00  0.00           C  
ATOM   1194  N   PHE A 504      53.454  30.420 104.282  1.00  0.00           N  
ATOM   1195  CA  PHE A 504      54.549  30.112 105.193  1.00  0.00           C  
ATOM   1196  C   PHE A 504      54.087  29.133 106.252  1.00  0.00           C  
ATOM   1197  O   PHE A 504      54.851  28.283 106.702  1.00  0.00           O  
ATOM   1198  CB  PHE A 504      55.069  31.382 105.875  1.00  0.00           C  
ATOM   1199  CG  PHE A 504      55.970  32.216 105.002  1.00  0.00           C  
ATOM   1200  CD1 PHE A 504      55.447  32.998 103.981  1.00  0.00           C  
ATOM   1201  CD2 PHE A 504      57.348  32.198 105.193  1.00  0.00           C  
ATOM   1202  CE1 PHE A 504      56.284  33.751 103.162  1.00  0.00           C  
ATOM   1203  CE2 PHE A 504      58.194  32.947 104.380  1.00  0.00           C  
ATOM   1204  CZ  PHE A 504      57.662  33.726 103.361  1.00  0.00           C  
ATOM   1205  N   GLU A 505      52.824  29.254 106.642  1.00  0.00           N  
ATOM   1206  CA  GLU A 505      52.257  28.387 107.660  1.00  0.00           C  
ATOM   1207  C   GLU A 505      52.063  26.969 107.144  1.00  0.00           C  
ATOM   1208  O   GLU A 505      51.984  26.024 107.926  1.00  0.00           O  
ATOM   1209  CB  GLU A 505      50.925  28.967 108.153  1.00  0.00           C  
ATOM   1210  CG  GLU A 505      51.072  30.196 109.065  1.00  0.00           C  
ATOM   1211  CD  GLU A 505      49.727  30.859 109.392  1.00  0.00           C  
ATOM   1212  OE1 GLU A 505      48.784  30.145 109.809  1.00  0.00           O  
ATOM   1213  OE2 GLU A 505      49.612  32.098 109.235  1.00  0.00           O  
ATOM   1214  N   LYS A 506      51.988  26.816 105.826  1.00  0.00           N  
ATOM   1215  CA  LYS A 506      51.809  25.498 105.233  1.00  0.00           C  
ATOM   1216  C   LYS A 506      53.000  25.135 104.352  1.00  0.00           C  
ATOM   1217  O   LYS A 506      52.873  24.322 103.432  1.00  0.00           O  
ATOM   1218  CB  LYS A 506      50.534  25.465 104.395  1.00  0.00           C  
ATOM   1219  CG  LYS A 506      49.334  26.053 105.087  1.00  0.00           C  
ATOM   1220  CD  LYS A 506      49.065  25.368 106.408  1.00  0.00           C  
ATOM   1221  CE  LYS A 506      48.793  23.895 106.209  1.00  0.00           C  
ATOM   1222  NZ  LYS A 506      47.668  23.659 105.281  1.00  0.00           N  
ATOM   1223  N   ARG A 754      54.153  25.736 104.638  1.00  0.00           N  
ATOM   1224  CA  ARG A 754      55.355  25.486 103.865  1.00  0.00           C  
ATOM   1225  C   ARG A 754      55.590  24.012 103.625  1.00  0.00           C  
ATOM   1226  O   ARG A 754      55.640  23.554 102.485  1.00  0.00           O  
ATOM   1227  CB  ARG A 754      56.565  26.043 104.573  1.00  0.00           C  
ATOM   1228  CG  ARG A 754      57.865  25.638 103.911  1.00  0.00           C  
ATOM   1229  CD  ARG A 754      59.034  26.032 104.772  1.00  0.00           C  
ATOM   1230  NE  ARG A 754      60.301  25.734 104.126  1.00  0.00           N  
ATOM   1231  CZ  ARG A 754      61.480  25.784 104.735  1.00  0.00           C  
ATOM   1232  NH1 ARG A 754      61.559  26.120 106.015  1.00  0.00           N  
ATOM   1233  NH2 ARG A 754      62.580  25.493 104.058  1.00  0.00           N  
ATOM   1234  N   ASP A 755      55.740  23.275 104.714  1.00  0.00           N  
ATOM   1235  CA  ASP A 755      55.980  21.842 104.660  1.00  0.00           C  
ATOM   1236  C   ASP A 755      54.937  21.109 103.833  1.00  0.00           C  
ATOM   1237  O   ASP A 755      55.252  20.120 103.167  1.00  0.00           O  
ATOM   1238  CB  ASP A 755      56.038  21.301 106.089  1.00  0.00           C  
ATOM   1239  CG  ASP A 755      57.132  21.971 106.902  1.00  0.00           C  
ATOM   1240  OD1 ASP A 755      58.305  21.563 106.756  1.00  0.00           O  
ATOM   1241  OD2 ASP A 755      56.831  22.928 107.660  1.00  0.00           O  
ATOM   1242  N   LYS A 756      53.702  21.596 103.872  1.00  0.00           N  
ATOM   1243  CA  LYS A 756      52.619  20.992 103.106  1.00  0.00           C  
ATOM   1244  C   LYS A 756      52.861  21.270 101.608  1.00  0.00           C  
ATOM   1245  O   LYS A 756      52.795  20.373 100.766  1.00  0.00           O  
ATOM   1246  CB  LYS A 756      51.284  21.591 103.546  1.00  0.00           C  
ATOM   1247  CG  LYS A 756      50.190  20.573 103.723  1.00  0.00           C  
ATOM   1248  CD  LYS A 756      50.050  19.720 102.490  1.00  0.00           C  
ATOM   1249  CE  LYS A 756      49.667  18.299 102.872  1.00  0.00           C  
ATOM   1250  NZ  LYS A 756      49.717  17.406 101.684  1.00  0.00           N  
ATOM   1251  N   ILE A 757      53.142  22.527 101.289  1.00  0.00           N  
ATOM   1252  CA  ILE A 757      53.429  22.914  99.918  1.00  0.00           C  
ATOM   1253  C   ILE A 757      54.594  22.067  99.383  1.00  0.00           C  
ATOM   1254  O   ILE A 757      54.494  21.484  98.304  1.00  0.00           O  
ATOM   1255  CB  ILE A 757      53.797  24.417  99.845  1.00  0.00           C  
ATOM   1256  CG1 ILE A 757      52.552  25.264 100.077  1.00  0.00           C  
ATOM   1257  CG2 ILE A 757      54.427  24.751  98.513  1.00  0.00           C  
ATOM   1258  CD1 ILE A 757      52.862  26.671 100.562  1.00  0.00           C  
ATOM   1259  N   MET A 758      55.692  22.004 100.139  1.00  0.00           N  
ATOM   1260  CA  MET A 758      56.865  21.227  99.735  1.00  0.00           C  
ATOM   1261  C   MET A 758      56.482  19.767  99.529  1.00  0.00           C  
ATOM   1262  O   MET A 758      56.977  19.098  98.628  1.00  0.00           O  
ATOM   1263  CB  MET A 758      57.970  21.301 100.795  1.00  0.00           C  
ATOM   1264  CG  MET A 758      58.548  22.686 101.058  1.00  0.00           C  
ATOM   1265  SD  MET A 758      60.248  22.565 101.695  1.00  0.00           S  
ATOM   1266  CE  MET A 758      60.005  22.763 103.414  1.00  0.00           C  
ATOM   1267  N   GLU A 759      55.600  19.275 100.386  1.00  0.00           N  
ATOM   1268  CA  GLU A 759      55.131  17.900 100.307  1.00  0.00           C  
ATOM   1269  C   GLU A 759      54.507  17.684  98.928  1.00  0.00           C  
ATOM   1270  O   GLU A 759      54.894  16.773  98.199  1.00  0.00           O  
ATOM   1271  CB  GLU A 759      54.086  17.662 101.405  1.00  0.00           C  
ATOM   1272  CG  GLU A 759      53.661  16.225 101.636  1.00  0.00           C  
ATOM   1273  CD  GLU A 759      52.510  16.127 102.641  1.00  0.00           C  
ATOM   1274  OE1 GLU A 759      52.548  16.857 103.661  1.00  0.00           O  
ATOM   1275  OE2 GLU A 759      51.574  15.322 102.423  1.00  0.00           O  
ATOM   1276  N   ILE A 760      53.547  18.541  98.582  1.00  0.00           N  
ATOM   1277  CA  ILE A 760      52.834  18.470  97.303  1.00  0.00           C  
ATOM   1278  C   ILE A 760      53.737  18.580  96.065  1.00  0.00           C  
ATOM   1279  O   ILE A 760      53.572  17.828  95.097  1.00  0.00           O  
ATOM   1280  CB  ILE A 760      51.758  19.570  97.218  1.00  0.00           C  
ATOM   1281  CG1 ILE A 760      50.816  19.472  98.429  1.00  0.00           C  
ATOM   1282  CG2 ILE A 760      50.997  19.442  95.910  1.00  0.00           C  
ATOM   1283  CD1 ILE A 760      49.693  20.511  98.466  1.00  0.00           C  
ATOM   1284  N   LEU A 761      54.681  19.513  96.090  1.00  0.00           N  
ATOM   1285  CA  LEU A 761      55.582  19.694  94.964  1.00  0.00           C  
ATOM   1286  C   LEU A 761      56.558  18.531  94.803  1.00  0.00           C  
ATOM   1287  O   LEU A 761      56.975  18.215  93.686  1.00  0.00           O  
ATOM   1288  CB  LEU A 761      56.335  21.014  95.106  1.00  0.00           C  
ATOM   1289  CG  LEU A 761      55.378  22.203  95.266  1.00  0.00           C  
ATOM   1290  CD1 LEU A 761      56.155  23.500  95.277  1.00  0.00           C  
ATOM   1291  CD2 LEU A 761      54.372  22.197  94.146  1.00  0.00           C  
ATOM   1292  N   ASN A 762      56.925  17.892  95.910  1.00  0.00           N  
ATOM   1293  CA  ASN A 762      57.826  16.746  95.842  1.00  0.00           C  
ATOM   1294  C   ASN A 762      57.001  15.508  95.438  1.00  0.00           C  
ATOM   1295  O   ASN A 762      57.525  14.533  94.896  1.00  0.00           O  
ATOM   1296  CB  ASN A 762      58.532  16.523  97.193  1.00  0.00           C  
ATOM   1297  CG  ASN A 762      59.639  17.557  97.468  1.00  0.00           C  
ATOM   1298  OD1 ASN A 762      60.387  17.951  96.566  1.00  0.00           O  
ATOM   1299  ND2 ASN A 762      59.757  17.978  98.722  1.00  0.00           N  
ATOM   1300  N   LYS A 763      55.698  15.561  95.685  1.00  0.00           N  
ATOM   1301  CA  LYS A 763      54.828  14.453  95.323  1.00  0.00           C  
ATOM   1302  C   LYS A 763      54.847  14.318  93.803  1.00  0.00           C  
ATOM   1303  O   LYS A 763      54.943  13.211  93.277  1.00  0.00           O  
ATOM   1304  CB  LYS A 763      53.399  14.716  95.812  1.00  0.00           C  
ATOM   1305  CG  LYS A 763      52.430  13.535  95.665  1.00  0.00           C  
ATOM   1306  CD  LYS A 763      50.988  13.928  96.049  1.00  0.00           C  
ATOM   1307  CE  LYS A 763      50.914  14.510  97.473  1.00  0.00           C  
ATOM   1308  NZ  LYS A 763      49.563  15.055  97.847  1.00  0.00           N  
ATOM   1309  N   TYR A 764      54.771  15.446  93.098  1.00  0.00           N  
ATOM   1310  CA  TYR A 764      54.776  15.428  91.637  1.00  0.00           C  
ATOM   1311  C   TYR A 764      56.184  15.375  91.057  1.00  0.00           C  
ATOM   1312  O   TYR A 764      56.428  14.716  90.049  1.00  0.00           O  
ATOM   1313  CB  TYR A 764      54.018  16.643  91.083  1.00  0.00           C  
ATOM   1314  CG  TYR A 764      52.519  16.546  91.281  1.00  0.00           C  
ATOM   1315  CD1 TYR A 764      51.930  16.914  92.488  1.00  0.00           C  
ATOM   1316  CD2 TYR A 764      51.703  16.007  90.293  1.00  0.00           C  
ATOM   1317  CE1 TYR A 764      50.574  16.739  92.704  1.00  0.00           C  
ATOM   1318  CE2 TYR A 764      50.339  15.828  90.501  1.00  0.00           C  
ATOM   1319  CZ  TYR A 764      49.786  16.193  91.709  1.00  0.00           C  
ATOM   1320  OH  TYR A 764      48.447  15.994  91.940  1.00  0.00           O  
ATOM   1321  N   ARG A 765      57.115  16.071  91.687  1.00  0.00           N  
ATOM   1322  CA  ARG A 765      58.481  16.040  91.212  1.00  0.00           C  
ATOM   1323  C   ARG A 765      58.982  14.593  91.170  1.00  0.00           C  
ATOM   1324  O   ARG A 765      59.815  14.238  90.328  1.00  0.00           O  
ATOM   1325  CB  ARG A 765      59.385  16.845  92.138  1.00  0.00           C  
ATOM   1326  CG  ARG A 765      59.299  18.337  91.970  1.00  0.00           C  
ATOM   1327  CD  ARG A 765      60.530  18.988  92.580  1.00  0.00           C  
ATOM   1328  NE  ARG A 765      60.661  20.372  92.144  1.00  0.00           N  
ATOM   1329  CZ  ARG A 765      61.819  20.979  91.906  1.00  0.00           C  
ATOM   1330  NH1 ARG A 765      62.964  20.327  92.062  1.00  0.00           N  
ATOM   1331  NH2 ARG A 765      61.827  22.240  91.493  1.00  0.00           N  
ATOM   1332  N   GLU A 766      58.471  13.764  92.078  1.00  0.00           N  
ATOM   1333  CA  GLU A 766      58.891  12.371  92.165  1.00  0.00           C  
ATOM   1334  C   GLU A 766      58.263  11.497  91.099  1.00  0.00           C  
ATOM   1335  O   GLU A 766      58.897  10.560  90.623  1.00  0.00           O  
ATOM   1336  CB  GLU A 766      58.586  11.807  93.557  1.00  0.00           C  
ATOM   1337  CG  GLU A 766      58.998  10.344  93.770  1.00  0.00           C  
ATOM   1338  CD  GLU A 766      60.431  10.051  93.326  1.00  0.00           C  
ATOM   1339  OE1 GLU A 766      61.335  10.873  93.608  1.00  0.00           O  
ATOM   1340  OE2 GLU A 766      60.654   8.987  92.701  1.00  0.00           O  
ATOM   1341  N   ILE A 767      57.024  11.798  90.723  1.00  0.00           N  
ATOM   1342  CA  ILE A 767      56.349  11.032  89.681  1.00  0.00           C  
ATOM   1343  C   ILE A 767      57.149  11.146  88.385  1.00  0.00           C  
ATOM   1344  O   ILE A 767      57.226  10.196  87.602  1.00  0.00           O  
ATOM   1345  CB  ILE A 767      54.941  11.570  89.401  1.00  0.00           C  
ATOM   1346  CG1 ILE A 767      54.083  11.477  90.665  1.00  0.00           C  
ATOM   1347  CG2 ILE A 767      54.313  10.798  88.241  1.00  0.00           C  
ATOM   1348  CD1 ILE A 767      53.854  10.059  91.158  1.00  0.00           C  
ATOM   1349  N   ALA A 768      57.738  12.317  88.166  1.00  0.00           N  
ATOM   1350  CA  ALA A 768      58.528  12.574  86.971  1.00  0.00           C  
ATOM   1351  C   ALA A 768      60.014  12.326  87.232  1.00  0.00           C  
ATOM   1352  O   ALA A 768      60.864  12.609  86.383  1.00  0.00           O  
ATOM   1353  CB  ALA A 768      58.308  14.009  86.510  1.00  0.00           C  
ATOM   1354  N   LYS A 769      60.328  11.800  88.410  1.00  0.00           N  
ATOM   1355  CA  LYS A 769      61.713  11.515  88.771  1.00  0.00           C  
ATOM   1356  C   LYS A 769      62.645  12.723  88.707  1.00  0.00           C  
ATOM   1357  O   LYS A 769      63.834  12.598  88.414  1.00  0.00           O  
ATOM   1358  CB  LYS A 769      62.270  10.373  87.911  1.00  0.00           C  
ATOM   1359  CG  LYS A 769      62.240   9.017  88.612  1.00  0.00           C  
ATOM   1360  CD  LYS A 769      60.831   8.647  89.078  1.00  0.00           C  
ATOM   1361  CE  LYS A 769      60.817   7.399  89.971  1.00  0.00           C  
ATOM   1362  NZ  LYS A 769      59.453   7.122  90.518  1.00  0.00           N  
ATOM   1363  N   GLN A 770      62.083  13.888  89.004  1.00  0.00           N  
ATOM   1364  CA  GLN A 770      62.822  15.148  89.045  1.00  0.00           C  
ATOM   1365  C   GLN A 770      63.223  15.248  90.519  1.00  0.00           C  
ATOM   1366  O   GLN A 770      62.454  14.871  91.398  1.00  0.00           O  
ATOM   1367  CB  GLN A 770      61.876  16.297  88.680  1.00  0.00           C  
ATOM   1368  CG  GLN A 770      62.539  17.588  88.221  1.00  0.00           C  
ATOM   1369  CD  GLN A 770      61.562  18.769  88.195  1.00  0.00           C  
ATOM   1370  OE1 GLN A 770      60.418  18.639  87.727  1.00  0.00           O  
ATOM   1371  NE2 GLN A 770      62.009  19.926  88.694  1.00  0.00           N  
ATOM   1372  N   PRO A 771      64.424  15.744  90.821  1.00  0.00           N  
ATOM   1373  CA  PRO A 771      64.782  15.825  92.246  1.00  0.00           C  
ATOM   1374  C   PRO A 771      63.903  16.744  93.119  1.00  0.00           C  
ATOM   1375  O   PRO A 771      63.402  17.775  92.660  1.00  0.00           O  
ATOM   1376  CB  PRO A 771      66.246  16.274  92.210  1.00  0.00           C  
ATOM   1377  CG  PRO A 771      66.330  17.068  90.945  1.00  0.00           C  
ATOM   1378  CD  PRO A 771      65.506  16.260  89.965  1.00  0.00           C  
ATOM   1379  N   PRO A 772      63.716  16.375  94.402  1.00  0.00           N  
ATOM   1380  CA  PRO A 772      62.910  17.138  95.364  1.00  0.00           C  
ATOM   1381  C   PRO A 772      63.436  18.552  95.583  1.00  0.00           C  
ATOM   1382  O   PRO A 772      64.587  18.858  95.266  1.00  0.00           O  
ATOM   1383  CB  PRO A 772      63.005  16.294  96.631  1.00  0.00           C  
ATOM   1384  CG  PRO A 772      64.395  15.742  96.537  1.00  0.00           C  
ATOM   1385  CD  PRO A 772      64.425  15.279  95.089  1.00  0.00           C  
ATOM   1386  N   LEU A 773      62.585  19.410  96.133  1.00  0.00           N  
ATOM   1387  CA  LEU A 773      62.958  20.798  96.387  1.00  0.00           C  
ATOM   1388  C   LEU A 773      64.134  20.888  97.340  1.00  0.00           C  
ATOM   1389  O   LEU A 773      64.291  20.043  98.219  1.00  0.00           O  
ATOM   1390  CB  LEU A 773      61.785  21.560  97.001  1.00  0.00           C  
ATOM   1391  CG  LEU A 773      60.500  21.736  96.197  1.00  0.00           C  
ATOM   1392  CD1 LEU A 773      59.438  22.384  97.069  1.00  0.00           C  
ATOM   1393  CD2 LEU A 773      60.784  22.587  94.979  1.00  0.00           C  
ATOM   1394  N   PRO A 791      64.976  21.921  97.179  1.00  0.00           N  
ATOM   1395  CA  PRO A 791      66.134  22.098  98.057  1.00  0.00           C  
ATOM   1396  C   PRO A 791      65.650  22.197  99.498  1.00  0.00           C  
ATOM   1397  O   PRO A 791      64.571  22.716  99.763  1.00  0.00           O  
ATOM   1398  CB  PRO A 791      66.756  23.400  97.550  1.00  0.00           C  
ATOM   1399  CG  PRO A 791      65.581  24.146  96.970  1.00  0.00           C  
ATOM   1400  CD  PRO A 791      64.862  23.045  96.234  1.00  0.00           C  
ATOM   1401  N   GLU A 792      66.457  21.689 100.420  1.00  0.00           N  
ATOM   1402  CA  GLU A 792      66.126  21.669 101.843  1.00  0.00           C  
ATOM   1403  C   GLU A 792      65.602  22.993 102.419  1.00  0.00           C  
ATOM   1404  O   GLU A 792      64.563  23.014 103.083  1.00  0.00           O  
ATOM   1405  CB  GLU A 792      67.349  21.197 102.648  1.00  0.00           C  
ATOM   1406  CG  GLU A 792      67.015  20.637 104.036  1.00  0.00           C  
ATOM   1407  CD  GLU A 792      66.172  19.356 103.976  1.00  0.00           C  
ATOM   1408  OE1 GLU A 792      65.042  19.403 103.439  1.00  0.00           O  
ATOM   1409  OE2 GLU A 792      66.640  18.301 104.466  1.00  0.00           O  
ATOM   1410  N   ASN A 794      66.316  24.088 102.175  1.00  0.00           N  
ATOM   1411  CA  ASN A 794      65.902  25.394 102.692  1.00  0.00           C  
ATOM   1412  C   ASN A 794      65.105  26.224 101.681  1.00  0.00           C  
ATOM   1413  O   ASN A 794      65.448  27.364 101.381  1.00  0.00           O  
ATOM   1414  CB  ASN A 794      67.132  26.177 103.180  1.00  0.00           C  
ATOM   1415  CG  ASN A 794      68.259  26.229 102.146  1.00  0.00           C  
ATOM   1416  OD1 ASN A 794      69.328  26.784 102.416  1.00  0.00           O  
ATOM   1417  ND2 ASN A 794      68.025  25.656 100.961  1.00  0.00           N  
ATOM   1418  N   TRP A 795      64.021  25.630 101.190  1.00  0.00           N  
ATOM   1419  CA  TRP A 795      63.127  26.231 100.199  1.00  0.00           C  
ATOM   1420  C   TRP A 795      61.899  26.909 100.820  1.00  0.00           C  
ATOM   1421  O   TRP A 795      61.151  26.297 101.586  1.00  0.00           O  
ATOM   1422  CB  TRP A 795      62.652  25.140  99.236  1.00  0.00           C  
ATOM   1423  CG  TRP A 795      61.718  25.595  98.151  1.00  0.00           C  
ATOM   1424  CD1 TRP A 795      62.052  25.926  96.868  1.00  0.00           C  
ATOM   1425  CD2 TRP A 795      60.287  25.705  98.233  1.00  0.00           C  
ATOM   1426  NE1 TRP A 795      60.921  26.225  96.147  1.00  0.00           N  
ATOM   1427  CE2 TRP A 795      59.824  26.096  96.960  1.00  0.00           C  
ATOM   1428  CE3 TRP A 795      59.353  25.509  99.260  1.00  0.00           C  
ATOM   1429  CZ2 TRP A 795      58.471  26.292  96.684  1.00  0.00           C  
ATOM   1430  CZ3 TRP A 795      58.008  25.705  98.984  1.00  0.00           C  
ATOM   1431  CH2 TRP A 795      57.580  26.092  97.706  1.00  0.00           C  
ATOM   1432  N   TRP A 826      61.694  28.174 100.474  1.00  0.00           N  
ATOM   1433  CA  TRP A 826      60.543  28.922 100.961  1.00  0.00           C  
ATOM   1434  C   TRP A 826      59.584  29.154  99.785  1.00  0.00           C  
ATOM   1435  O   TRP A 826      60.017  29.316  98.639  1.00  0.00           O  
ATOM   1436  CB  TRP A 826      61.001  30.252 101.563  1.00  0.00           C  
ATOM   1437  CG  TRP A 826      61.757  30.096 102.866  1.00  0.00           C  
ATOM   1438  CD1 TRP A 826      63.084  30.335 103.083  1.00  0.00           C  
ATOM   1439  CD2 TRP A 826      61.214  29.680 104.123  1.00  0.00           C  
ATOM   1440  NE1 TRP A 826      63.398  30.097 104.400  1.00  0.00           N  
ATOM   1441  CE2 TRP A 826      62.268  29.694 105.059  1.00  0.00           C  
ATOM   1442  CE3 TRP A 826      59.936  29.298 104.548  1.00  0.00           C  
ATOM   1443  CZ2 TRP A 826      62.085  29.342 106.394  1.00  0.00           C  
ATOM   1444  CZ3 TRP A 826      59.752  28.949 105.877  1.00  0.00           C  
ATOM   1445  CH2 TRP A 826      60.822  28.974 106.785  1.00  0.00           C  
ATOM   1446  N   PRO A 827      58.269  29.169 100.050  1.00  0.00           N  
ATOM   1447  CA  PRO A 827      57.269  29.376  98.996  1.00  0.00           C  
ATOM   1448  C   PRO A 827      57.103  30.818  98.522  1.00  0.00           C  
ATOM   1449  O   PRO A 827      56.067  31.181  97.978  1.00  0.00           O  
ATOM   1450  CB  PRO A 827      56.001  28.829  99.634  1.00  0.00           C  
ATOM   1451  CG  PRO A 827      56.164  29.259 101.038  1.00  0.00           C  
ATOM   1452  CD  PRO A 827      57.611  28.915 101.341  1.00  0.00           C  
ATOM   1453  N   ALA A 829      58.124  31.639  98.721  1.00  0.00           N  
ATOM   1454  CA  ALA A 829      58.050  33.026  98.308  1.00  0.00           C  
ATOM   1455  C   ALA A 829      59.445  33.616  98.180  1.00  0.00           C  
ATOM   1456  O   ALA A 829      60.418  33.034  98.652  1.00  0.00           O  
ATOM   1457  CB  ALA A 829      57.224  33.823  99.316  1.00  0.00           C  
ATOM   1458  N   MET A 830      59.530  34.771  97.529  1.00  0.00           N  
ATOM   1459  CA  MET A 830      60.793  35.472  97.319  1.00  0.00           C  
ATOM   1460  C   MET A 830      60.710  36.840  97.976  1.00  0.00           C  
ATOM   1461  O   MET A 830      59.679  37.219  98.524  1.00  0.00           O  
ATOM   1462  CB  MET A 830      61.066  35.662  95.819  1.00  0.00           C  
ATOM   1463  CG  MET A 830      61.256  34.368  95.022  1.00  0.00           C  
ATOM   1464  SD  MET A 830      62.581  33.295  95.674  1.00  0.00           S  
ATOM   1465  CE  MET A 830      64.075  34.049  94.935  1.00  0.00           C  
ATOM   1466  N   VAL A 831      61.801  37.586  97.918  1.00  0.00           N  
ATOM   1467  CA  VAL A 831      61.812  38.912  98.496  1.00  0.00           C  
ATOM   1468  C   VAL A 831      62.496  39.910  97.569  1.00  0.00           C  
ATOM   1469  O   VAL A 831      63.463  39.583  96.868  1.00  0.00           O  
ATOM   1470  CB  VAL A 831      62.515  38.921  99.881  1.00  0.00           C  
ATOM   1471  CG1 VAL A 831      62.795  40.352 100.315  1.00  0.00           C  
ATOM   1472  CG2 VAL A 831      61.629  38.233 100.923  1.00  0.00           C  
ATOM   1473  N   TYR A 832      61.963  41.126  97.560  1.00  0.00           N  
ATOM   1474  CA  TYR A 832      62.509  42.202  96.749  1.00  0.00           C  
ATOM   1475  C   TYR A 832      63.159  43.208  97.697  1.00  0.00           C  
ATOM   1476  O   TYR A 832      62.467  43.961  98.392  1.00  0.00           O  
ATOM   1477  CB  TYR A 832      61.388  42.866  95.931  1.00  0.00           C  
ATOM   1478  CG  TYR A 832      60.943  42.073  94.716  1.00  0.00           C  
ATOM   1479  CD1 TYR A 832      59.590  41.902  94.430  1.00  0.00           C  
ATOM   1480  CD2 TYR A 832      61.878  41.520  93.833  1.00  0.00           C  
ATOM   1481  CE1 TYR A 832      59.170  41.202  93.292  1.00  0.00           C  
ATOM   1482  CE2 TYR A 832      61.474  40.815  92.692  1.00  0.00           C  
ATOM   1483  CZ  TYR A 832      60.117  40.661  92.425  1.00  0.00           C  
ATOM   1484  OH  TYR A 832      59.707  39.988  91.285  1.00  0.00           O  
ATOM   1485  N   CYS A 833      64.490  43.205  97.730  1.00  0.00           N  
ATOM   1486  CA  CYS A 833      65.246  44.104  98.599  1.00  0.00           C  
ATOM   1487  C   CYS A 833      64.801  45.549  98.463  1.00  0.00           C  
ATOM   1488  O   CYS A 833      64.889  46.134  97.386  1.00  0.00           O  
ATOM   1489  CB  CYS A 833      66.738  44.030  98.294  1.00  0.00           C  
ATOM   1490  SG  CYS A 833      67.663  45.267  99.233  1.00  0.00           S  
ATOM   1491  N   PRO A 834      64.325  46.152  99.561  1.00  0.00           N  
ATOM   1492  CA  PRO A 834      63.873  47.547  99.518  1.00  0.00           C  
ATOM   1493  C   PRO A 834      64.989  48.517  99.135  1.00  0.00           C  
ATOM   1494  O   PRO A 834      64.739  49.560  98.541  1.00  0.00           O  
ATOM   1495  CB  PRO A 834      63.362  47.784 100.935  1.00  0.00           C  
ATOM   1496  CG  PRO A 834      62.871  46.424 101.341  1.00  0.00           C  
ATOM   1497  CD  PRO A 834      63.992  45.535 100.854  1.00  0.00           C  
ATOM   1498  N   GLU A 835      66.221  48.155  99.467  1.00  0.00           N  
ATOM   1499  CA  GLU A 835      67.377  48.995  99.177  1.00  0.00           C  
ATOM   1500  C   GLU A 835      67.957  48.836  97.772  1.00  0.00           C  
ATOM   1501  O   GLU A 835      68.792  49.640  97.360  1.00  0.00           O  
ATOM   1502  CB  GLU A 835      68.484  48.732 100.210  1.00  0.00           C  
ATOM   1503  CG  GLU A 835      68.229  49.328 101.595  1.00  0.00           C  
ATOM   1504  CD  GLU A 835      68.454  50.837 101.639  1.00  0.00           C  
ATOM   1505  OE1 GLU A 835      69.620  51.276 101.486  1.00  0.00           O  
ATOM   1506  OE2 GLU A 835      67.465  51.581 101.822  1.00  0.00           O  
ATOM   1507  N   HIS A 836      67.541  47.806  97.037  1.00  0.00           N  
ATOM   1508  CA  HIS A 836      68.065  47.599  95.683  1.00  0.00           C  
ATOM   1509  C   HIS A 836      67.029  47.012  94.718  1.00  0.00           C  
ATOM   1510  O   HIS A 836      67.279  46.900  93.516  1.00  0.00           O  
ATOM   1511  CB  HIS A 836      69.314  46.709  95.732  1.00  0.00           C  
ATOM   1512  CG  HIS A 836      70.328  47.158  96.743  1.00  0.00           C  
ATOM   1513  ND1 HIS A 836      70.239  46.833  98.081  1.00  0.00           N  
ATOM   1514  CD2 HIS A 836      71.406  47.970  96.625  1.00  0.00           C  
ATOM   1515  CE1 HIS A 836      71.216  47.428  98.744  1.00  0.00           C  
ATOM   1516  NE2 HIS A 836      71.937  48.125  97.883  1.00  0.00           N  
ATOM   1517  N   ARG A 837      65.869  46.650  95.264  1.00  0.00           N  
ATOM   1518  CA  ARG A 837      64.745  46.099  94.510  1.00  0.00           C  
ATOM   1519  C   ARG A 837      65.003  44.874  93.644  1.00  0.00           C  
ATOM   1520  O   ARG A 837      64.256  44.619  92.703  1.00  0.00           O  
ATOM   1521  CB  ARG A 837      64.108  47.196  93.648  1.00  0.00           C  
ATOM   1522  CG  ARG A 837      63.528  48.340  94.447  1.00  0.00           C  
ATOM   1523  CD  ARG A 837      62.575  47.828  95.528  1.00  0.00           C  
ATOM   1524  NE  ARG A 837      61.353  47.249  94.978  1.00  0.00           N  
ATOM   1525  CZ  ARG A 837      60.352  46.772  95.713  1.00  0.00           C  
ATOM   1526  NH1 ARG A 837      60.430  46.802  97.033  1.00  0.00           N  
ATOM   1527  NH2 ARG A 837      59.268  46.276  95.129  1.00  0.00           N  
ATOM   1528  N   ARG A 838      66.048  44.117  93.951  1.00  0.00           N  
ATOM   1529  CA  ARG A 838      66.350  42.911  93.186  1.00  0.00           C  
ATOM   1530  C   ARG A 838      65.846  41.725  94.017  1.00  0.00           C  
ATOM   1531  O   ARG A 838      65.669  41.839  95.230  1.00  0.00           O  
ATOM   1532  CB  ARG A 838      67.859  42.793  92.951  1.00  0.00           C  
ATOM   1533  CG  ARG A 838      68.558  44.122  92.682  1.00  0.00           C  
ATOM   1534  CD  ARG A 838      68.024  44.827  91.442  1.00  0.00           C  
ATOM   1535  NE  ARG A 838      68.525  44.242  90.197  1.00  0.00           N  
ATOM   1536  CZ  ARG A 838      69.794  44.306  89.795  1.00  0.00           C  
ATOM   1537  NH1 ARG A 838      70.699  44.931  90.540  1.00  0.00           N  
ATOM   1538  NH2 ARG A 838      70.159  43.742  88.648  1.00  0.00           N  
ATOM   1539  N   GLU A 839      65.605  40.591  93.375  1.00  0.00           N  
ATOM   1540  CA  GLU A 839      65.119  39.424  94.099  1.00  0.00           C  
ATOM   1541  C   GLU A 839      66.124  38.971  95.154  1.00  0.00           C  
ATOM   1542  O   GLU A 839      67.285  39.365  95.128  1.00  0.00           O  
ATOM   1543  CB  GLU A 839      64.851  38.290  93.119  1.00  0.00           C  
ATOM   1544  CG  GLU A 839      63.476  37.667  93.252  1.00  0.00           C  
ATOM   1545  CD  GLU A 839      63.170  36.724  92.104  1.00  0.00           C  
ATOM   1546  OE1 GLU A 839      62.022  36.234  92.018  1.00  0.00           O  
ATOM   1547  OE2 GLU A 839      64.086  36.477  91.287  1.00  0.00           O  
ATOM   1548  N   ALA A 840      65.675  38.141  96.086  1.00  0.00           N  
ATOM   1549  CA  ALA A 840      66.550  37.643  97.145  1.00  0.00           C  
ATOM   1550  C   ALA A 840      65.932  36.442  97.843  1.00  0.00           C  
ATOM   1551  O   ALA A 840      64.736  36.424  98.140  1.00  0.00           O  
ATOM   1552  CB  ALA A 840      66.829  38.753  98.163  1.00  0.00           C  
ATOM   1553  N   GLU A 867      66.758  35.443  98.112  1.00  0.00           N  
ATOM   1554  CA  GLU A 867      66.286  34.236  98.771  1.00  0.00           C  
ATOM   1555  C   GLU A 867      65.926  34.513 100.213  1.00  0.00           C  
ATOM   1556  O   GLU A 867      66.669  35.174 100.929  1.00  0.00           O  
ATOM   1557  CB  GLU A 867      67.361  33.151  98.744  1.00  0.00           C  
ATOM   1558  CG  GLU A 867      68.027  32.964  97.400  1.00  0.00           C  
ATOM   1559  CD  GLU A 867      68.921  31.741  97.369  1.00  0.00           C  
ATOM   1560  OE1 GLU A 867      69.588  31.469  98.393  1.00  0.00           O  
ATOM   1561  OE2 GLU A 867      68.962  31.060  96.318  1.00  0.00           O  
ATOM   1562  N   ILE A 868      64.778  34.003 100.633  1.00  0.00           N  
ATOM   1563  CA  ILE A 868      64.338  34.168 102.005  1.00  0.00           C  
ATOM   1564  C   ILE A 868      65.189  33.232 102.860  1.00  0.00           C  
ATOM   1565  O   ILE A 868      65.440  32.085 102.479  1.00  0.00           O  
ATOM   1566  CB  ILE A 868      62.850  33.799 102.163  1.00  0.00           C  
ATOM   1567  CG1 ILE A 868      61.978  34.830 101.431  1.00  0.00           C  
ATOM   1568  CG2 ILE A 868      62.492  33.711 103.635  1.00  0.00           C  
ATOM   1569  CD1 ILE A 868      60.474  34.577 101.542  1.00  0.00           C  
ATOM   1570  N   ILE A 869      65.644  33.734 104.005  1.00  0.00           N  
ATOM   1571  CA  ILE A 869      66.471  32.958 104.922  1.00  0.00           C  
ATOM   1572  C   ILE A 869      65.651  32.420 106.090  1.00  0.00           C  
ATOM   1573  O   ILE A 869      65.657  31.220 106.354  1.00  0.00           O  
ATOM   1574  CB  ILE A 869      67.626  33.811 105.496  1.00  0.00           C  
ATOM   1575  CG1 ILE A 869      68.613  34.186 104.392  1.00  0.00           C  
ATOM   1576  CG2 ILE A 869      68.346  33.039 106.587  1.00  0.00           C  
ATOM   1577  CD1 ILE A 869      69.378  33.000 103.815  1.00  0.00           C  
ATOM   1578  N   GLU A 870      64.943  33.303 106.789  1.00  0.00           N  
ATOM   1579  CA  GLU A 870      64.145  32.876 107.937  1.00  0.00           C  
ATOM   1580  C   GLU A 870      62.764  33.510 108.038  1.00  0.00           C  
ATOM   1581  O   GLU A 870      62.458  34.492 107.360  1.00  0.00           O  
ATOM   1582  CB  GLU A 870      64.918  33.138 109.236  1.00  0.00           C  
ATOM   1583  CG  GLU A 870      66.248  32.392 109.324  1.00  0.00           C  
ATOM   1584  CD  GLU A 870      67.002  32.674 110.615  1.00  0.00           C  
ATOM   1585  OE1 GLU A 870      67.304  33.859 110.879  1.00  0.00           O  
ATOM   1586  OE2 GLU A 870      67.296  31.709 111.360  1.00  0.00           O  
ATOM   1587  N   TRP A 872      61.940  32.930 108.904  1.00  0.00           N  
ATOM   1588  CA  TRP A 872      60.577  33.394 109.137  1.00  0.00           C  
ATOM   1589  C   TRP A 872      60.182  33.097 110.587  1.00  0.00           C  
ATOM   1590  O   TRP A 872      60.829  32.293 111.253  1.00  0.00           O  
ATOM   1591  CB  TRP A 872      59.612  32.675 108.181  1.00  0.00           C  
ATOM   1592  CG  TRP A 872      58.162  32.938 108.473  1.00  0.00           C  
ATOM   1593  CD1 TRP A 872      57.545  34.157 108.527  1.00  0.00           C  
ATOM   1594  CD2 TRP A 872      57.163  31.970 108.816  1.00  0.00           C  
ATOM   1595  NE1 TRP A 872      56.226  34.009 108.893  1.00  0.00           N  
ATOM   1596  CE2 TRP A 872      55.965  32.676 109.076  1.00  0.00           C  
ATOM   1597  CE3 TRP A 872      57.163  30.572 108.933  1.00  0.00           C  
ATOM   1598  CZ2 TRP A 872      54.782  32.034 109.447  1.00  0.00           C  
ATOM   1599  CZ3 TRP A 872      55.980  29.932 109.306  1.00  0.00           C  
ATOM   1600  CH2 TRP A 872      54.809  30.666 109.558  1.00  0.00           C  
ATOM   1601  N   ASP A1082      59.130  33.753 111.074  1.00  0.00           N  
ATOM   1602  CA  ASP A1082      58.641  33.517 112.429  1.00  0.00           C  
ATOM   1603  C   ASP A1082      57.468  32.536 112.325  1.00  0.00           C  
ATOM   1604  O   ASP A1082      57.582  31.460 111.746  1.00  0.00           O  
ATOM   1605  CB  ASP A1082      58.128  34.812 113.063  1.00  0.00           C  
ATOM   1606  CG  ASP A1082      58.905  36.034 112.627  1.00  0.00           C  
ATOM   1607  OD1 ASP A1082      60.143  36.039 112.759  1.00  0.00           O  
ATOM   1608  OD2 ASP A1082      58.267  36.999 112.161  1.00  0.00           O  
ATOM   1609  N   GLY A1083      56.340  32.924 112.902  1.00  0.00           N  
ATOM   1610  CA  GLY A1083      55.142  32.109 112.862  1.00  0.00           C  
ATOM   1611  C   GLY A1083      54.075  33.105 112.477  1.00  0.00           C  
ATOM   1612  O   GLY A1083      52.883  32.798 112.392  1.00  0.00           O  
ATOM   1613  N   GLY A1084      54.553  34.329 112.254  1.00  0.00           N  
ATOM   1614  CA  GLY A1084      53.712  35.445 111.858  1.00  0.00           C  
ATOM   1615  C   GLY A1084      54.590  36.519 111.229  1.00  0.00           C  
ATOM   1616  O   GLY A1084      55.673  36.816 111.744  1.00  0.00           O  
ATOM   1617  N   TRP A1085      54.126  37.079 110.113  1.00  0.00           N  
ATOM   1618  CA  TRP A1085      54.833  38.130 109.375  1.00  0.00           C  
ATOM   1619  C   TRP A1085      56.360  37.955 109.354  1.00  0.00           C  
ATOM   1620  O   TRP A1085      56.858  36.833 109.389  1.00  0.00           O  
ATOM   1621  CB  TRP A1085      54.464  39.498 109.956  1.00  0.00           C  
ATOM   1622  CG  TRP A1085      52.993  39.634 110.277  1.00  0.00           C  
ATOM   1623  CD1 TRP A1085      52.455  40.071 111.451  1.00  0.00           C  
ATOM   1624  CD2 TRP A1085      51.880  39.299 109.431  1.00  0.00           C  
ATOM   1625  NE1 TRP A1085      51.080  40.027 111.396  1.00  0.00           N  
ATOM   1626  CE2 TRP A1085      50.700  39.556 110.168  1.00  0.00           C  
ATOM   1627  CE3 TRP A1085      51.764  38.803 108.127  1.00  0.00           C  
ATOM   1628  CZ2 TRP A1085      49.418  39.334 109.644  1.00  0.00           C  
ATOM   1629  CZ3 TRP A1085      50.481  38.581 107.603  1.00  0.00           C  
ATOM   1630  CH2 TRP A1085      49.330  38.848 108.365  1.00  0.00           C  
ATOM   1631  N   LYS A1087      57.085  39.069 109.265  1.00  0.00           N  
ATOM   1632  CA  LYS A1087      58.554  39.092 109.247  1.00  0.00           C  
ATOM   1633  C   LYS A1087      59.314  37.909 108.634  1.00  0.00           C  
ATOM   1634  O   LYS A1087      59.172  36.767 109.065  1.00  0.00           O  
ATOM   1635  CB  LYS A1087      59.078  39.320 110.666  1.00  0.00           C  
ATOM   1636  CG  LYS A1087      58.675  40.652 111.281  1.00  0.00           C  
ATOM   1637  CD  LYS A1087      59.430  41.801 110.642  1.00  0.00           C  
ATOM   1638  CE  LYS A1087      59.041  43.137 111.265  1.00  0.00           C  
ATOM   1639  NZ  LYS A1087      59.791  44.280 110.651  1.00  0.00           N  
ATOM   1640  N   VAL A1088      60.148  38.207 107.638  1.00  0.00           N  
ATOM   1641  CA  VAL A1088      60.966  37.200 106.961  1.00  0.00           C  
ATOM   1642  C   VAL A1088      62.373  37.759 106.765  1.00  0.00           C  
ATOM   1643  O   VAL A1088      62.543  38.943 106.490  1.00  0.00           O  
ATOM   1644  CB  VAL A1088      60.401  36.819 105.558  1.00  0.00           C  
ATOM   1645  CG1 VAL A1088      58.940  36.404 105.663  1.00  0.00           C  
ATOM   1646  CG2 VAL A1088      60.557  37.972 104.605  1.00  0.00           C  
ATOM   1647  N   LYS A1089      63.381  36.909 106.912  1.00  0.00           N  
ATOM   1648  CA  LYS A1089      64.760  37.346 106.739  1.00  0.00           C  
ATOM   1649  C   LYS A1089      65.210  36.943 105.348  1.00  0.00           C  
ATOM   1650  O   LYS A1089      64.823  35.883 104.858  1.00  0.00           O  
ATOM   1651  CB  LYS A1089      65.674  36.690 107.783  1.00  0.00           C  
ATOM   1652  CG  LYS A1089      67.150  37.059 107.621  1.00  0.00           C  
ATOM   1653  CD  LYS A1089      68.033  36.424 108.695  1.00  0.00           C  
ATOM   1654  CE  LYS A1089      69.504  36.798 108.493  1.00  0.00           C  
ATOM   1655  NZ  LYS A1089      70.420  36.080 109.426  1.00  0.00           N  
ATOM   1656  N   TYR A1090      66.033  37.778 104.719  1.00  0.00           N  
ATOM   1657  CA  TYR A1090      66.508  37.486 103.374  1.00  0.00           C  
ATOM   1658  C   TYR A1090      68.006  37.725 103.231  1.00  0.00           C  
ATOM   1659  O   TYR A1090      68.571  38.574 103.922  1.00  0.00           O  
ATOM   1660  CB  TYR A1090      65.746  38.352 102.369  1.00  0.00           C  
ATOM   1661  CG  TYR A1090      66.105  39.816 102.425  1.00  0.00           C  
ATOM   1662  CD1 TYR A1090      67.209  40.304 101.734  1.00  0.00           C  
ATOM   1663  CD2 TYR A1090      65.348  40.712 103.175  1.00  0.00           C  
ATOM   1664  CE1 TYR A1090      67.551  41.644 101.783  1.00  0.00           C  
ATOM   1665  CE2 TYR A1090      65.682  42.058 103.234  1.00  0.00           C  
ATOM   1666  CZ  TYR A1090      66.785  42.516 102.533  1.00  0.00           C  
ATOM   1667  OH  TYR A1090      67.125  43.848 102.572  1.00  0.00           O  
ATOM   1668  N   LYS A1091      68.642  36.985 102.325  1.00  0.00           N  
ATOM   1669  CA  LYS A1091      70.077  37.127 102.092  1.00  0.00           C  
ATOM   1670  C   LYS A1091      70.381  37.704 100.703  1.00  0.00           C  
ATOM   1671  O   LYS A1091      70.742  36.964  99.782  1.00  0.00           O  
ATOM   1672  CB  LYS A1091      70.774  35.774 102.226  1.00  0.00           C  
ATOM   1673  CG  LYS A1091      72.285  35.887 102.331  1.00  0.00           C  
ATOM   1674  CD  LYS A1091      72.985  34.600 101.924  1.00  0.00           C  
ATOM   1675  CE  LYS A1091      73.034  34.462 100.409  1.00  0.00           C  
ATOM   1676  NZ  LYS A1091      73.743  35.613  99.770  1.00  0.00           N  
ATOM   1677  N   CYS A1093      70.247  39.022 100.562  1.00  0.00           N  
ATOM   1678  CA  CYS A1093      70.502  39.704  99.291  1.00  0.00           C  
ATOM   1679  C   CYS A1093      71.680  39.144  98.506  1.00  0.00           C  
ATOM   1680  O   CYS A1093      72.700  38.764  99.086  1.00  0.00           O  
ATOM   1681  CB  CYS A1093      70.752  41.197  99.519  1.00  0.00           C  
ATOM   1682  SG  CYS A1093      71.461  42.026  98.066  1.00  0.00           S  
ATOM   1683  N   PRO A1094      71.555  39.097  97.166  1.00  0.00           N  
ATOM   1684  CA  PRO A1094      72.630  38.581  96.312  1.00  0.00           C  
ATOM   1685  C   PRO A1094      73.915  39.381  96.534  1.00  0.00           C  
ATOM   1686  O   PRO A1094      73.878  40.610  96.650  1.00  0.00           O  
ATOM   1687  CB  PRO A1094      72.058  38.740  94.899  1.00  0.00           C  
ATOM   1688  CG  PRO A1094      71.128  39.908  95.035  1.00  0.00           C  
ATOM   1689  CD  PRO A1094      70.441  39.607  96.346  1.00  0.00           C  
ATOM   1690  N   GLU A1164      75.036  38.664  96.594  1.00  0.00           N  
ATOM   1691  CA  GLU A1164      76.366  39.233  96.835  1.00  0.00           C  
ATOM   1692  C   GLU A1164      76.648  39.281  98.343  1.00  0.00           C  
ATOM   1693  O   GLU A1164      76.925  38.250  98.964  1.00  0.00           O  
ATOM   1694  CB  GLU A1164      76.495  40.642  96.229  1.00  0.00           C  
ATOM   1695  CG  GLU A1164      76.491  40.671  94.703  1.00  0.00           C  
ATOM   1696  CD  GLU A1164      76.625  42.077  94.130  1.00  0.00           C  
ATOM   1697  OE1 GLU A1164      75.729  42.914  94.380  1.00  0.00           O  
ATOM   1698  OE2 GLU A1164      77.628  42.341  93.427  1.00  0.00           O  
ATOM   1699  N   GLY A1165      76.563  40.472  98.929  1.00  0.00           N  
ATOM   1700  CA  GLY A1165      76.822  40.606 100.352  1.00  0.00           C  
ATOM   1701  C   GLY A1165      75.821  41.462 101.107  1.00  0.00           C  
ATOM   1702  O   GLY A1165      75.836  42.694 101.005  1.00  0.00           O  
ATOM   1703  N   HIS A1166      74.953  40.803 101.871  1.00  0.00           N  
ATOM   1704  CA  HIS A1166      73.945  41.495 102.663  1.00  0.00           C  
ATOM   1705  C   HIS A1166      73.002  40.528 103.386  1.00  0.00           C  
ATOM   1706  O   HIS A1166      73.010  39.325 103.134  1.00  0.00           O  
ATOM   1707  CB  HIS A1166      73.120  42.431 101.777  1.00  0.00           C  
ATOM   1708  CG  HIS A1166      72.242  43.365 102.550  1.00  0.00           C  
ATOM   1709  ND1 HIS A1166      71.074  43.885 102.038  1.00  0.00           N  
ATOM   1710  CD2 HIS A1166      72.362  43.866 103.803  1.00  0.00           C  
ATOM   1711  CE1 HIS A1166      70.509  44.664 102.944  1.00  0.00           C  
ATOM   1712  NE2 HIS A1166      71.270  44.669 104.024  1.00  0.00           N  
ATOM   1713  N   GLU A1168      72.195  41.081 104.287  1.00  0.00           N  
ATOM   1714  CA  GLU A1168      71.219  40.330 105.072  1.00  0.00           C  
ATOM   1715  C   GLU A1168      70.106  41.311 105.432  1.00  0.00           C  
ATOM   1716  O   GLU A1168      70.179  42.485 105.073  1.00  0.00           O  
ATOM   1717  CB  GLU A1168      71.868  39.791 106.350  1.00  0.00           C  
ATOM   1718  CG  GLU A1168      72.811  38.608 106.150  1.00  0.00           C  
ATOM   1719  CD  GLU A1168      72.074  37.281 106.049  1.00  0.00           C  
ATOM   1720  OE1 GLU A1168      71.290  37.105 105.091  1.00  0.00           O  
ATOM   1721  OE2 GLU A1168      72.275  36.416 106.932  1.00  0.00           O  
ATOM   1722  N   GLY A1169      69.074  40.844 106.129  1.00  0.00           N  
ATOM   1723  CA  GLY A1169      68.002  41.753 106.502  1.00  0.00           C  
ATOM   1724  C   GLY A1169      66.638  41.145 106.776  1.00  0.00           C  
ATOM   1725  O   GLY A1169      66.405  39.955 106.559  1.00  0.00           O  
ATOM   1726  N   TRP A1170      65.732  41.981 107.268  1.00  0.00           N  
ATOM   1727  CA  TRP A1170      64.377  41.556 107.569  1.00  0.00           C  
ATOM   1728  C   TRP A1170      63.386  42.409 106.804  1.00  0.00           C  
ATOM   1729  O   TRP A1170      63.653  43.573 106.516  1.00  0.00           O  
ATOM   1730  CB  TRP A1170      64.090  41.669 109.070  1.00  0.00           C  
ATOM   1731  CG  TRP A1170      64.728  40.582 109.882  1.00  0.00           C  
ATOM   1732  CD1 TRP A1170      66.015  40.542 110.338  1.00  0.00           C  
ATOM   1733  CD2 TRP A1170      64.130  39.336 110.262  1.00  0.00           C  
ATOM   1734  NE1 TRP A1170      66.257  39.347 110.972  1.00  0.00           N  
ATOM   1735  CE2 TRP A1170      65.117  38.587 110.938  1.00  0.00           C  
ATOM   1736  CE3 TRP A1170      62.854  38.777 110.091  1.00  0.00           C  
ATOM   1737  CZ2 TRP A1170      64.871  37.308 111.443  1.00  0.00           C  
ATOM   1738  CZ3 TRP A1170      62.610  37.507 110.591  1.00  0.00           C  
ATOM   1739  CH2 TRP A1170      63.615  36.786 111.260  1.00  0.00           C  
ATOM   1740  N   VAL A1171      62.242  41.814 106.480  1.00  0.00           N  
ATOM   1741  CA  VAL A1171      61.174  42.492 105.748  1.00  0.00           C  
ATOM   1742  C   VAL A1171      59.849  41.957 106.261  1.00  0.00           C  
ATOM   1743  O   VAL A1171      59.751  40.781 106.617  1.00  0.00           O  
ATOM   1744  CB  VAL A1171      61.260  42.214 104.231  1.00  0.00           C  
ATOM   1745  CG1 VAL A1171      60.076  42.839 103.522  1.00  0.00           C  
ATOM   1746  CG2 VAL A1171      62.562  42.755 103.679  1.00  0.00           C  
ATOM   1747  N   ASP A1177      58.833  42.814 106.288  1.00  0.00           N  
ATOM   1748  CA  ASP A1177      57.516  42.421 106.779  1.00  0.00           C  
ATOM   1749  C   ASP A1177      56.585  41.990 105.652  1.00  0.00           C  
ATOM   1750  O   ASP A1177      56.351  42.747 104.716  1.00  0.00           O  
ATOM   1751  CB  ASP A1177      56.880  43.592 107.529  1.00  0.00           C  
ATOM   1752  CG  ASP A1177      55.608  43.202 108.262  1.00  0.00           C  
ATOM   1753  OD1 ASP A1177      54.725  42.554 107.656  1.00  0.00           O  
ATOM   1754  OD2 ASP A1177      55.486  43.561 109.454  1.00  0.00           O  
ATOM   1755  N   ILE A1178      56.052  40.776 105.746  1.00  0.00           N  
ATOM   1756  CA  ILE A1178      55.120  40.266 104.740  1.00  0.00           C  
ATOM   1757  C   ILE A1178      54.008  41.274 104.431  1.00  0.00           C  
ATOM   1758  O   ILE A1178      53.561  41.398 103.291  1.00  0.00           O  
ATOM   1759  CB  ILE A1178      54.450  38.954 105.217  1.00  0.00           C  
ATOM   1760  CG1 ILE A1178      55.429  37.788 105.074  1.00  0.00           C  
ATOM   1761  CG2 ILE A1178      53.163  38.694 104.431  1.00  0.00           C  
ATOM   1762  CD1 ILE A1178      54.869  36.465 105.580  1.00  0.00           C  
ATOM   1763  N   ARG A1179      53.555  41.986 105.457  1.00  0.00           N  
ATOM   1764  CA  ARG A1179      52.483  42.963 105.291  1.00  0.00           C  
ATOM   1765  C   ARG A1179      52.844  44.133 104.382  1.00  0.00           C  
ATOM   1766  O   ARG A1179      51.969  44.921 104.012  1.00  0.00           O  
ATOM   1767  CB  ARG A1179      52.010  43.459 106.662  1.00  0.00           C  
ATOM   1768  CG  ARG A1179      51.093  42.463 107.354  1.00  0.00           C  
ATOM   1769  CD  ARG A1179      50.894  42.804 108.812  1.00  0.00           C  
ATOM   1770  NE  ARG A1179      52.161  42.768 109.533  1.00  0.00           N  
ATOM   1771  CZ  ARG A1179      52.299  43.064 110.822  1.00  0.00           C  
ATOM   1772  NH1 ARG A1179      51.243  43.419 111.543  1.00  0.00           N  
ATOM   1773  NH2 ARG A1179      53.501  43.007 111.388  1.00  0.00           N  
ATOM   1774  N   SER A1192      54.122  44.255 104.027  1.00  0.00           N  
ATOM   1775  CA  SER A1192      54.524  45.313 103.110  1.00  0.00           C  
ATOM   1776  C   SER A1192      54.219  44.710 101.737  1.00  0.00           C  
ATOM   1777  O   SER A1192      53.227  43.995 101.580  1.00  0.00           O  
ATOM   1778  CB  SER A1192      56.023  45.647 103.247  1.00  0.00           C  
ATOM   1779  OG  SER A1192      56.867  44.594 102.809  1.00  0.00           O  
ATOM   1780  N   GLY A1193      55.045  44.978 100.741  1.00  0.00           N  
ATOM   1781  CA  GLY A1193      54.772  44.385  99.446  1.00  0.00           C  
ATOM   1782  C   GLY A1193      55.990  43.720  98.839  1.00  0.00           C  
ATOM   1783  O   GLY A1193      55.987  43.391  97.660  1.00  0.00           O  
ATOM   1784  N   ASN A1194      57.030  43.514  99.637  1.00  0.00           N  
ATOM   1785  CA  ASN A1194      58.246  42.908  99.124  1.00  0.00           C  
ATOM   1786  C   ASN A1194      58.404  41.418  99.363  1.00  0.00           C  
ATOM   1787  O   ASN A1194      59.519  40.903  99.334  1.00  0.00           O  
ATOM   1788  CB  ASN A1194      59.467  43.637  99.670  1.00  0.00           C  
ATOM   1789  CG  ASN A1194      59.513  45.081  99.240  1.00  0.00           C  
ATOM   1790  OD1 ASN A1194      60.523  45.758  99.423  1.00  0.00           O  
ATOM   1791  ND2 ASN A1194      58.418  45.567  98.671  1.00  0.00           N  
ATOM   1792  N   VAL A1195      57.295  40.728  99.595  1.00  0.00           N  
ATOM   1793  CA  VAL A1195      57.334  39.290  99.791  1.00  0.00           C  
ATOM   1794  C   VAL A1195      56.370  38.661  98.801  1.00  0.00           C  
ATOM   1795  O   VAL A1195      55.175  38.579  99.064  1.00  0.00           O  
ATOM   1796  CB  VAL A1195      56.922  38.899 101.209  1.00  0.00           C  
ATOM   1797  CG1 VAL A1195      56.916  37.368 101.346  1.00  0.00           C  
ATOM   1798  CG2 VAL A1195      57.885  39.529 102.201  1.00  0.00           C  
ATOM   1799  N   LYS A1196      56.900  38.213  97.665  1.00  0.00           N  
ATOM   1800  CA  LYS A1196      56.075  37.620  96.623  1.00  0.00           C  
ATOM   1801  C   LYS A1196      56.040  36.106  96.634  1.00  0.00           C  
ATOM   1802  O   LYS A1196      57.073  35.451  96.741  1.00  0.00           O  
ATOM   1803  CB  LYS A1196      56.553  38.082  95.249  1.00  0.00           C  
ATOM   1804  CG  LYS A1196      55.705  37.534  94.119  1.00  0.00           C  
ATOM   1805  CD  LYS A1196      56.496  37.410  92.828  1.00  0.00           C  
ATOM   1806  CE  LYS A1196      55.615  36.836  91.733  1.00  0.00           C  
ATOM   1807  NZ  LYS A1196      54.399  37.683  91.569  1.00  0.00           N  
ATOM   1808  N   LEU A1198      54.840  35.559  96.494  1.00  0.00           N  
ATOM   1809  CA  LEU A1198      54.646  34.117  96.463  1.00  0.00           C  
ATOM   1810  C   LEU A1198      55.116  33.504  95.147  1.00  0.00           C  
ATOM   1811  O   LEU A1198      54.656  33.898  94.079  1.00  0.00           O  
ATOM   1812  CB  LEU A1198      53.168  33.776  96.655  1.00  0.00           C  
ATOM   1813  CG  LEU A1198      52.545  33.950  98.040  1.00  0.00           C  
ATOM   1814  CD1 LEU A1198      51.106  33.440  98.002  1.00  0.00           C  
ATOM   1815  CD2 LEU A1198      53.363  33.183  99.085  1.00  0.00           C  
ATOM   1816  N   ARG A1199      56.034  32.543  95.221  1.00  0.00           N  
ATOM   1817  CA  ARG A1199      56.523  31.869  94.021  1.00  0.00           C  
ATOM   1818  C   ARG A1199      55.308  31.424  93.243  1.00  0.00           C  
ATOM   1819  O   ARG A1199      54.266  31.101  93.819  1.00  0.00           O  
ATOM   1820  CB  ARG A1199      57.373  30.654  94.374  1.00  0.00           C  
ATOM   1821  CG  ARG A1199      58.784  31.015  94.750  1.00  0.00           C  
ATOM   1822  CD  ARG A1199      59.650  29.792  94.935  1.00  0.00           C  
ATOM   1823  NE  ARG A1199      61.055  30.139  94.762  1.00  0.00           N  
ATOM   1824  CZ  ARG A1199      62.024  29.712  95.558  1.00  0.00           C  
ATOM   1825  NH1 ARG A1199      61.734  28.919  96.584  1.00  0.00           N  
ATOM   1826  NH2 ARG A1199      63.279  30.083  95.338  1.00  0.00           N  
ATOM   1827  N   TRP A1200      55.449  31.385  91.929  1.00  0.00           N  
ATOM   1828  CA  TRP A1200      54.333  31.032  91.083  1.00  0.00           C  
ATOM   1829  C   TRP A1200      53.470  29.803  91.418  1.00  0.00           C  
ATOM   1830  O   TRP A1200      52.250  29.861  91.284  1.00  0.00           O  
ATOM   1831  CB  TRP A1200      54.790  30.952  89.623  1.00  0.00           C  
ATOM   1832  CG  TRP A1200      53.615  31.193  88.742  1.00  0.00           C  
ATOM   1833  CD1 TRP A1200      52.898  32.356  88.626  1.00  0.00           C  
ATOM   1834  CD2 TRP A1200      52.903  30.214  88.008  1.00  0.00           C  
ATOM   1835  NE1 TRP A1200      51.770  32.148  87.873  1.00  0.00           N  
ATOM   1836  CE2 TRP A1200      51.748  30.839  87.480  1.00  0.00           C  
ATOM   1837  CE3 TRP A1200      53.121  28.867  87.752  1.00  0.00           C  
ATOM   1838  CZ2 TRP A1200      50.816  30.156  86.708  1.00  0.00           C  
ATOM   1839  CZ3 TRP A1200      52.210  28.195  86.997  1.00  0.00           C  
ATOM   1840  CH2 TRP A1200      51.061  28.832  86.476  1.00  0.00           C  
ATOM   1841  N   ARG A1201      54.071  28.696  91.836  1.00  0.00           N  
ATOM   1842  CA  ARG A1201      53.287  27.503  92.140  1.00  0.00           C  
ATOM   1843  C   ARG A1201      52.230  27.791  93.202  1.00  0.00           C  
ATOM   1844  O   ARG A1201      51.113  27.275  93.143  1.00  0.00           O  
ATOM   1845  CB  ARG A1201      54.208  26.375  92.610  1.00  0.00           C  
ATOM   1846  CG  ARG A1201      55.105  25.794  91.517  1.00  0.00           C  
ATOM   1847  CD  ARG A1201      54.459  24.587  90.841  1.00  0.00           C  
ATOM   1848  NE  ARG A1201      55.360  23.928  89.898  1.00  0.00           N  
ATOM   1849  CZ  ARG A1201      55.063  22.818  89.223  1.00  0.00           C  
ATOM   1850  NH1 ARG A1201      53.885  22.225  89.380  1.00  0.00           N  
ATOM   1851  NH2 ARG A1201      55.945  22.299  88.387  1.00  0.00           N  
ATOM   1852  N   VAL A1202      52.581  28.623  94.172  1.00  0.00           N  
ATOM   1853  CA  VAL A1202      51.647  28.975  95.239  1.00  0.00           C  
ATOM   1854  C   VAL A1202      50.854  30.225  94.853  1.00  0.00           C  
ATOM   1855  O   VAL A1202      49.644  30.307  95.087  1.00  0.00           O  
ATOM   1856  CB  VAL A1202      52.396  29.260  96.571  1.00  0.00           C  
ATOM   1857  CG1 VAL A1202      51.399  29.456  97.693  1.00  0.00           C  
ATOM   1858  CG2 VAL A1202      53.366  28.119  96.885  1.00  0.00           C  
ATOM   1859  N   ASP A1203      51.553  31.182  94.246  1.00  0.00           N  
ATOM   1860  CA  ASP A1203      50.963  32.442  93.819  1.00  0.00           C  
ATOM   1861  C   ASP A1203      49.714  32.303  92.974  1.00  0.00           C  
ATOM   1862  O   ASP A1203      48.814  33.133  93.071  1.00  0.00           O  
ATOM   1863  CB  ASP A1203      51.985  33.280  93.061  1.00  0.00           C  
ATOM   1864  CG  ASP A1203      51.424  34.617  92.626  1.00  0.00           C  
ATOM   1865  OD1 ASP A1203      50.764  35.271  93.457  1.00  0.00           O  
ATOM   1866  OD2 ASP A1203      51.645  35.018  91.457  1.00  0.00           O  
ATOM   1867  N   TRP A1204      49.642  31.259  92.155  1.00  0.00           N  
ATOM   1868  CA  TRP A1204      48.473  31.066  91.302  1.00  0.00           C  
ATOM   1869  C   TRP A1204      47.235  30.611  92.102  1.00  0.00           C  
ATOM   1870  O   TRP A1204      46.235  31.326  92.149  1.00  0.00           O  
ATOM   1871  CB  TRP A1204      48.796  30.081  90.163  1.00  0.00           C  
ATOM   1872  CG  TRP A1204      47.863  30.190  88.968  1.00  0.00           C  
ATOM   1873  CD1 TRP A1204      47.139  31.287  88.594  1.00  0.00           C  
ATOM   1874  CD2 TRP A1204      47.596  29.181  87.978  1.00  0.00           C  
ATOM   1875  NE1 TRP A1204      46.437  31.029  87.437  1.00  0.00           N  
ATOM   1876  CE2 TRP A1204      46.698  29.745  87.036  1.00  0.00           C  
ATOM   1877  CE3 TRP A1204      48.025  27.860  87.795  1.00  0.00           C  
ATOM   1878  CZ2 TRP A1204      46.219  29.032  85.927  1.00  0.00           C  
ATOM   1879  CZ3 TRP A1204      47.547  27.149  86.688  1.00  0.00           C  
ATOM   1880  CH2 TRP A1204      46.652  27.741  85.771  1.00  0.00           C  
ATOM   1881  N   PRO A1205      47.285  29.424  92.741  1.00  0.00           N  
ATOM   1882  CA  PRO A1205      46.120  28.966  93.514  1.00  0.00           C  
ATOM   1883  C   PRO A1205      45.673  29.973  94.587  1.00  0.00           C  
ATOM   1884  O   PRO A1205      44.490  30.073  94.905  1.00  0.00           O  
ATOM   1885  CB  PRO A1205      46.593  27.635  94.095  1.00  0.00           C  
ATOM   1886  CG  PRO A1205      48.094  27.775  94.131  1.00  0.00           C  
ATOM   1887  CD  PRO A1205      48.388  28.451  92.831  1.00  0.00           C  
ATOM   1888  N   MET A1206      46.617  30.725  95.143  1.00  0.00           N  
ATOM   1889  CA  MET A1206      46.262  31.738  96.139  1.00  0.00           C  
ATOM   1890  C   MET A1206      45.311  32.726  95.453  1.00  0.00           C  
ATOM   1891  O   MET A1206      44.279  33.114  96.002  1.00  0.00           O  
ATOM   1892  CB  MET A1206      47.522  32.469  96.633  1.00  0.00           C  
ATOM   1893  CG  MET A1206      47.261  33.636  97.583  1.00  0.00           C  
ATOM   1894  SD  MET A1206      46.703  35.186  96.807  1.00  0.00           S  
ATOM   1895  CE  MET A1206      48.277  35.882  96.336  1.00  0.00           C  
ATOM   1896  N   ARG A1207      45.677  33.115  94.238  1.00  0.00           N  
ATOM   1897  CA  ARG A1207      44.886  34.038  93.442  1.00  0.00           C  
ATOM   1898  C   ARG A1207      43.482  33.477  93.194  1.00  0.00           C  
ATOM   1899  O   ARG A1207      42.505  34.217  93.261  1.00  0.00           O  
ATOM   1900  CB  ARG A1207      45.605  34.291  92.113  1.00  0.00           C  
ATOM   1901  CG  ARG A1207      44.887  35.213  91.153  1.00  0.00           C  
ATOM   1902  CD  ARG A1207      45.521  35.128  89.771  1.00  0.00           C  
ATOM   1903  NE  ARG A1207      46.945  35.416  89.835  1.00  0.00           N  
ATOM   1904  CZ  ARG A1207      47.797  35.177  88.848  1.00  0.00           C  
ATOM   1905  NH1 ARG A1207      47.370  34.647  87.711  1.00  0.00           N  
ATOM   1906  NH2 ARG A1207      49.084  35.446  89.008  1.00  0.00           N  
ATOM   1907  N   TRP A1208      43.388  32.177  92.906  1.00  0.00           N  
ATOM   1908  CA  TRP A1208      42.096  31.532  92.659  1.00  0.00           C  
ATOM   1909  C   TRP A1208      41.243  31.564  93.916  1.00  0.00           C  
ATOM   1910  O   TRP A1208      40.018  31.459  93.850  1.00  0.00           O  
ATOM   1911  CB  TRP A1208      42.255  30.056  92.282  1.00  0.00           C  
ATOM   1912  CG  TRP A1208      42.950  29.752  90.993  1.00  0.00           C  
ATOM   1913  CD1 TRP A1208      43.032  30.548  89.891  1.00  0.00           C  
ATOM   1914  CD2 TRP A1208      43.557  28.505  90.631  1.00  0.00           C  
ATOM   1915  NE1 TRP A1208      43.644  29.874  88.860  1.00  0.00           N  
ATOM   1916  CE2 TRP A1208      43.977  28.617  89.287  1.00  0.00           C  
ATOM   1917  CE3 TRP A1208      43.780  27.299  91.312  1.00  0.00           C  
ATOM   1918  CZ2 TRP A1208      44.609  27.570  88.607  1.00  0.00           C  
ATOM   1919  CZ3 TRP A1208      44.408  26.256  90.634  1.00  0.00           C  
ATOM   1920  CH2 TRP A1208      44.815  26.400  89.294  1.00  0.00           C  
ATOM   1921  N   SER A1209      41.911  31.662  95.061  1.00  0.00           N  
ATOM   1922  CA  SER A1209      41.249  31.689  96.356  1.00  0.00           C  
ATOM   1923  C   SER A1209      40.784  33.090  96.718  1.00  0.00           C  
ATOM   1924  O   SER A1209      39.635  33.287  97.112  1.00  0.00           O  
ATOM   1925  CB  SER A1209      42.204  31.180  97.433  1.00  0.00           C  
ATOM   1926  OG  SER A1209      41.645  31.334  98.725  1.00  0.00           O  
ATOM   1927  N   HIS A1210      41.691  34.053  96.595  1.00  0.00           N  
ATOM   1928  CA  HIS A1210      41.396  35.448  96.904  1.00  0.00           C  
ATOM   1929  C   HIS A1210      40.154  35.874  96.129  1.00  0.00           C  
ATOM   1930  O   HIS A1210      39.162  36.301  96.713  1.00  0.00           O  
ATOM   1931  CB  HIS A1210      42.576  36.325  96.512  1.00  0.00           C  
ATOM   1932  CG  HIS A1210      42.487  37.722  97.030  1.00  0.00           C  
ATOM   1933  ND1 HIS A1210      42.809  38.055  98.328  1.00  0.00           N  
ATOM   1934  CD2 HIS A1210      42.122  38.876  96.422  1.00  0.00           C  
ATOM   1935  CE1 HIS A1210      42.651  39.356  98.497  1.00  0.00           C  
ATOM   1936  NE2 HIS A1210      42.235  39.877  97.356  1.00  0.00           N  
ATOM   1937  N   PHE A1211      40.219  35.777  94.807  1.00  0.00           N  
ATOM   1938  CA  PHE A1211      39.070  36.107  93.979  1.00  0.00           C  
ATOM   1939  C   PHE A1211      38.387  34.756  93.935  1.00  0.00           C  
ATOM   1940  O   PHE A1211      38.990  33.766  94.346  1.00  0.00           O  
ATOM   1941  CB  PHE A1211      39.535  36.578  92.601  1.00  0.00           C  
ATOM   1942  CG  PHE A1211      40.524  37.705  92.672  1.00  0.00           C  
ATOM   1943  CD1 PHE A1211      41.874  37.484  92.436  1.00  0.00           C  
ATOM   1944  CD2 PHE A1211      40.120  38.972  93.065  1.00  0.00           C  
ATOM   1945  CE1 PHE A1211      42.807  38.511  92.597  1.00  0.00           C  
ATOM   1946  CE2 PHE A1211      41.042  40.000  93.227  1.00  0.00           C  
ATOM   1947  CZ  PHE A1211      42.385  39.768  92.995  1.00  0.00           C  
ATOM   1948  N   GLY A1291      37.151  34.683  93.466  1.00  0.00           N  
ATOM   1949  CA  GLY A1291      36.496  33.387  93.473  1.00  0.00           C  
ATOM   1950  C   GLY A1291      36.545  32.643  92.163  1.00  0.00           C  
ATOM   1951  O   GLY A1291      35.595  31.937  91.812  1.00  0.00           O  
ATOM   1952  N   VAL A1292      37.652  32.776  91.446  1.00  0.00           N  
ATOM   1953  CA  VAL A1292      37.794  32.137  90.144  1.00  0.00           C  
ATOM   1954  C   VAL A1292      37.087  30.785  90.014  1.00  0.00           C  
ATOM   1955  O   VAL A1292      37.380  29.842  90.743  1.00  0.00           O  
ATOM   1956  CB  VAL A1292      39.286  31.966  89.760  1.00  0.00           C  
ATOM   1957  CG1 VAL A1292      39.396  31.391  88.349  1.00  0.00           C  
ATOM   1958  CG2 VAL A1292      40.003  33.310  89.842  1.00  0.00           C  
ATOM   1959  N   ASP A1293      36.153  30.709  89.073  1.00  0.00           N  
ATOM   1960  CA  ASP A1293      35.416  29.487  88.823  1.00  0.00           C  
ATOM   1961  C   ASP A1293      35.904  28.853  87.524  1.00  0.00           C  
ATOM   1962  O   ASP A1293      35.842  27.636  87.359  1.00  0.00           O  
ATOM   1963  CB  ASP A1293      33.913  29.780  88.761  1.00  0.00           C  
ATOM   1964  CG  ASP A1293      33.377  30.345  90.074  1.00  0.00           C  
ATOM   1965  OD1 ASP A1293      33.451  31.575  90.281  1.00  0.00           O  
ATOM   1966  OD2 ASP A1293      32.902  29.552  90.915  1.00  0.00           O  
ATOM   1967  N   PHE A1294      36.395  29.681  86.605  1.00  0.00           N  
ATOM   1968  CA  PHE A1294      36.931  29.186  85.337  1.00  0.00           C  
ATOM   1969  C   PHE A1294      38.170  29.963  84.916  1.00  0.00           C  
ATOM   1970  O   PHE A1294      38.231  31.188  85.068  1.00  0.00           O  
ATOM   1971  CB  PHE A1294      35.909  29.291  84.223  1.00  0.00           C  
ATOM   1972  CG  PHE A1294      36.418  28.807  82.897  1.00  0.00           C  
ATOM   1973  CD1 PHE A1294      36.717  27.461  82.704  1.00  0.00           C  
ATOM   1974  CD2 PHE A1294      36.577  29.690  81.834  1.00  0.00           C  
ATOM   1975  CE1 PHE A1294      37.161  26.994  81.465  1.00  0.00           C  
ATOM   1976  CE2 PHE A1294      37.020  29.239  80.590  1.00  0.00           C  
ATOM   1977  CZ  PHE A1294      37.311  27.889  80.402  1.00  0.00           C  
ATOM   1978  N   GLU A1295      39.147  29.242  84.375  1.00  0.00           N  
ATOM   1979  CA  GLU A1295      40.390  29.844  83.922  1.00  0.00           C  
ATOM   1980  C   GLU A1295      41.129  28.903  82.968  1.00  0.00           C  
ATOM   1981  O   GLU A1295      41.746  27.914  83.388  1.00  0.00           O  
ATOM   1982  CB  GLU A1295      41.282  30.182  85.115  1.00  0.00           C  
ATOM   1983  CG  GLU A1295      42.604  30.808  84.701  1.00  0.00           C  
ATOM   1984  CD  GLU A1295      43.301  31.559  85.822  1.00  0.00           C  
ATOM   1985  OE1 GLU A1295      44.313  32.232  85.528  1.00  0.00           O  
ATOM   1986  OE2 GLU A1295      42.845  31.482  86.988  1.00  0.00           O  
ATOM   1987  N   PRO A1296      41.075  29.200  81.658  1.00  0.00           N  
ATOM   1988  CA  PRO A1296      41.754  28.350  80.685  1.00  0.00           C  
ATOM   1989  C   PRO A1296      43.238  28.625  80.791  1.00  0.00           C  
ATOM   1990  O   PRO A1296      43.632  29.620  81.386  1.00  0.00           O  
ATOM   1991  CB  PRO A1296      41.159  28.812  79.368  1.00  0.00           C  
ATOM   1992  CG  PRO A1296      40.998  30.279  79.594  1.00  0.00           C  
ATOM   1993  CD  PRO A1296      40.465  30.372  81.003  1.00  0.00           C  
ATOM   1994  N   ALA A1297      44.061  27.746  80.232  1.00  0.00           N  
ATOM   1995  CA  ALA A1297      45.504  27.942  80.297  1.00  0.00           C  
ATOM   1996  C   ALA A1297      46.236  27.171  79.205  1.00  0.00           C  
ATOM   1997  O   ALA A1297      45.666  26.290  78.562  1.00  0.00           O  
ATOM   1998  CB  ALA A1297      46.030  27.551  81.677  1.00  0.00           C  
ATOM   1999  N   GLY A1298      47.499  27.528  78.991  1.00  0.00           N  
ATOM   2000  CA  GLY A1298      48.295  26.877  77.974  1.00  0.00           C  
ATOM   2001  C   GLY A1298      48.507  25.409  78.267  1.00  0.00           C  
ATOM   2002  O   GLY A1298      48.405  24.975  79.406  1.00  0.00           O  
ATOM   2003  N   LYS A1299      48.787  24.639  77.224  1.00  0.00           N  
ATOM   2004  CA  LYS A1299      49.020  23.214  77.378  1.00  0.00           C  
ATOM   2005  C   LYS A1299      50.064  22.985  78.466  1.00  0.00           C  
ATOM   2006  O   LYS A1299      49.873  22.162  79.355  1.00  0.00           O  
ATOM   2007  CB  LYS A1299      49.513  22.601  76.054  1.00  0.00           C  
ATOM   2008  CG  LYS A1299      50.124  21.206  76.237  1.00  0.00           C  
ATOM   2009  CD  LYS A1299      50.727  20.626  74.955  1.00  0.00           C  
ATOM   2010  CE  LYS A1299      51.645  19.421  75.261  1.00  0.00           C  
ATOM   2011  NZ  LYS A1299      50.972  18.332  76.039  1.00  0.00           N  
ATOM   2012  N   ASP A1300      51.157  23.737  78.389  1.00  0.00           N  
ATOM   2013  CA  ASP A1300      52.269  23.629  79.329  1.00  0.00           C  
ATOM   2014  C   ASP A1300      51.911  23.739  80.813  1.00  0.00           C  
ATOM   2015  O   ASP A1300      52.662  23.279  81.663  1.00  0.00           O  
ATOM   2016  CB  ASP A1300      53.319  24.676  78.970  1.00  0.00           C  
ATOM   2017  CG  ASP A1300      52.764  26.080  79.014  1.00  0.00           C  
ATOM   2018  OD1 ASP A1300      52.427  26.531  80.129  1.00  0.00           O  
ATOM   2019  OD2 ASP A1300      52.652  26.729  77.948  1.00  0.00           O  
ATOM   2020  N   HIS A1301      50.778  24.352  81.129  1.00  0.00           N  
ATOM   2021  CA  HIS A1301      50.349  24.495  82.520  1.00  0.00           C  
ATOM   2022  C   HIS A1301      49.362  23.388  82.886  1.00  0.00           C  
ATOM   2023  O   HIS A1301      49.064  23.172  84.061  1.00  0.00           O  
ATOM   2024  CB  HIS A1301      49.691  25.868  82.752  1.00  0.00           C  
ATOM   2025  CG  HIS A1301      50.651  27.020  82.704  1.00  0.00           C  
ATOM   2026  ND1 HIS A1301      51.605  27.237  83.676  1.00  0.00           N  
ATOM   2027  CD2 HIS A1301      50.831  27.993  81.780  1.00  0.00           C  
ATOM   2028  CE1 HIS A1301      52.333  28.290  83.351  1.00  0.00           C  
ATOM   2029  NE2 HIS A1301      51.885  28.766  82.204  1.00  0.00           N  
ATOM   2030  N   LEU A1302      48.864  22.684  81.877  1.00  0.00           N  
ATOM   2031  CA  LEU A1302      47.914  21.615  82.105  1.00  0.00           C  
ATOM   2032  C   LEU A1302      48.537  20.228  82.017  1.00  0.00           C  
ATOM   2033  O   LEU A1302      47.856  19.224  82.216  1.00  0.00           O  
ATOM   2034  CB  LEU A1302      46.759  21.736  81.119  1.00  0.00           C  
ATOM   2035  CG  LEU A1302      45.837  22.933  81.359  1.00  0.00           C  
ATOM   2036  CD1 LEU A1302      44.771  22.975  80.280  1.00  0.00           C  
ATOM   2037  CD2 LEU A1302      45.199  22.821  82.744  1.00  0.00           C  
ATOM   2038  N   VAL A1303      49.828  20.173  81.706  1.00  0.00           N  
ATOM   2039  CA  VAL A1303      50.537  18.904  81.631  1.00  0.00           C  
ATOM   2040  C   VAL A1303      50.593  18.286  83.028  1.00  0.00           C  
ATOM   2041  O   VAL A1303      50.812  18.989  84.013  1.00  0.00           O  
ATOM   2042  CB  VAL A1303      51.973  19.091  81.111  1.00  0.00           C  
ATOM   2043  CG1 VAL A1303      51.949  19.349  79.647  1.00  0.00           C  
ATOM   2044  CG2 VAL A1303      52.632  20.263  81.805  1.00  0.00           C  
ATOM   2045  N   ALA A1304      50.388  16.973  83.089  1.00  0.00           N  
ATOM   2046  CA  ALA A1304      50.381  16.188  84.329  1.00  0.00           C  
ATOM   2047  C   ALA A1304      50.722  16.892  85.652  1.00  0.00           C  
ATOM   2048  O   ALA A1304      49.824  17.308  86.393  1.00  0.00           O  
ATOM   2049  CB  ALA A1304      51.272  14.957  84.162  1.00  0.00           C  
ATOM   2050  N   GLY A1306      52.003  17.035  85.967  1.00  0.00           N  
ATOM   2051  CA  GLY A1306      52.330  17.658  87.240  1.00  0.00           C  
ATOM   2052  C   GLY A1306      52.691  19.123  87.164  1.00  0.00           C  
ATOM   2053  O   GLY A1306      53.553  19.608  87.909  1.00  0.00           O  
ATOM   2054  N   SER A1307      52.018  19.846  86.282  1.00  0.00           N  
ATOM   2055  CA  SER A1307      52.339  21.248  86.130  1.00  0.00           C  
ATOM   2056  C   SER A1307      51.515  22.177  87.007  1.00  0.00           C  
ATOM   2057  O   SER A1307      50.812  21.753  87.920  1.00  0.00           O  
ATOM   2058  CB  SER A1307      52.211  21.659  84.664  1.00  0.00           C  
ATOM   2059  OG  SER A1307      52.891  22.873  84.432  1.00  0.00           O  
ATOM   2060  N   SER A1308      51.629  23.459  86.703  1.00  0.00           N  
ATOM   2061  CA  SER A1308      50.947  24.527  87.411  1.00  0.00           C  
ATOM   2062  C   SER A1308      49.603  24.165  88.017  1.00  0.00           C  
ATOM   2063  O   SER A1308      49.409  24.262  89.233  1.00  0.00           O  
ATOM   2064  CB  SER A1308      50.755  25.689  86.451  1.00  0.00           C  
ATOM   2065  OG  SER A1308      51.963  25.958  85.763  1.00  0.00           O  
ATOM   2066  N   TYR A1309      48.682  23.758  87.150  1.00  0.00           N  
ATOM   2067  CA  TYR A1309      47.325  23.413  87.543  1.00  0.00           C  
ATOM   2068  C   TYR A1309      47.193  22.266  88.530  1.00  0.00           C  
ATOM   2069  O   TYR A1309      46.649  22.451  89.623  1.00  0.00           O  
ATOM   2070  CB  TYR A1309      46.491  23.098  86.307  1.00  0.00           C  
ATOM   2071  CG  TYR A1309      45.036  22.900  86.604  1.00  0.00           C  
ATOM   2072  CD1 TYR A1309      44.258  23.948  87.079  1.00  0.00           C  
ATOM   2073  CD2 TYR A1309      44.423  21.664  86.396  1.00  0.00           C  
ATOM   2074  CE1 TYR A1309      42.891  23.779  87.339  1.00  0.00           C  
ATOM   2075  CE2 TYR A1309      43.055  21.482  86.653  1.00  0.00           C  
ATOM   2076  CZ  TYR A1309      42.302  22.549  87.121  1.00  0.00           C  
ATOM   2077  OH  TYR A1309      40.961  22.395  87.353  1.00  0.00           O  
ATOM   2078  N   ASP A1310      47.671  21.085  88.153  1.00  0.00           N  
ATOM   2079  CA  ASP A1310      47.569  19.924  89.026  1.00  0.00           C  
ATOM   2080  C   ASP A1310      48.155  20.151  90.401  1.00  0.00           C  
ATOM   2081  O   ASP A1310      47.606  19.706  91.416  1.00  0.00           O  
ATOM   2082  CB  ASP A1310      48.238  18.729  88.376  1.00  0.00           C  
ATOM   2083  CG  ASP A1310      47.350  18.066  87.370  1.00  0.00           C  
ATOM   2084  OD1 ASP A1310      47.731  17.006  86.851  1.00  0.00           O  
ATOM   2085  OD2 ASP A1310      46.259  18.607  87.098  1.00  0.00           O  
ATOM   2086  N   THR A1312      49.272  20.860  90.421  1.00  0.00           N  
ATOM   2087  CA  THR A1312      49.967  21.180  91.647  1.00  0.00           C  
ATOM   2088  C   THR A1312      49.251  22.298  92.400  1.00  0.00           C  
ATOM   2089  O   THR A1312      49.437  22.464  93.605  1.00  0.00           O  
ATOM   2090  CB  THR A1312      51.402  21.587  91.324  1.00  0.00           C  
ATOM   2091  OG1 THR A1312      52.287  20.908  92.215  1.00  0.00           O  
ATOM   2092  CG2 THR A1312      51.587  23.102  91.436  1.00  0.00           C  
ATOM   2093  N   GLY A1314      48.434  23.070  91.689  1.00  0.00           N  
ATOM   2094  CA  GLY A1314      47.702  24.149  92.332  1.00  0.00           C  
ATOM   2095  C   GLY A1314      46.352  23.642  92.806  1.00  0.00           C  
ATOM   2096  O   GLY A1314      45.785  24.123  93.787  1.00  0.00           O  
ATOM   2097  N   LYS A1316      45.844  22.651  92.084  1.00  0.00           N  
ATOM   2098  CA  LYS A1316      44.564  22.026  92.385  1.00  0.00           C  
ATOM   2099  C   LYS A1316      44.630  21.410  93.781  1.00  0.00           C  
ATOM   2100  O   LYS A1316      43.602  21.132  94.402  1.00  0.00           O  
ATOM   2101  CB  LYS A1316      44.280  20.950  91.333  1.00  0.00           C  
ATOM   2102  CG  LYS A1316      42.888  20.351  91.353  1.00  0.00           C  
ATOM   2103  CD  LYS A1316      42.688  19.452  90.123  1.00  0.00           C  
ATOM   2104  CE  LYS A1316      41.251  18.935  90.025  1.00  0.00           C  
ATOM   2105  NZ  LYS A1316      41.030  18.065  88.824  1.00  0.00           N  
ATOM   2106  N   GLU A1317      45.849  21.196  94.268  1.00  0.00           N  
ATOM   2107  CA  GLU A1317      46.051  20.627  95.592  1.00  0.00           C  
ATOM   2108  C   GLU A1317      46.363  21.713  96.616  1.00  0.00           C  
ATOM   2109  O   GLU A1317      45.784  21.721  97.710  1.00  0.00           O  
ATOM   2110  CB  GLU A1317      47.174  19.579  95.575  1.00  0.00           C  
ATOM   2111  CG  GLU A1317      46.749  18.223  95.005  1.00  0.00           C  
ATOM   2112  CD  GLU A1317      47.713  17.095  95.368  1.00  0.00           C  
ATOM   2113  OE1 GLU A1317      48.080  17.004  96.557  1.00  0.00           O  
ATOM   2114  OE2 GLU A1317      48.092  16.294  94.479  1.00  0.00           O  
ATOM   2115  N   ILE A1318      47.266  22.631  96.261  1.00  0.00           N  
ATOM   2116  CA  ILE A1318      47.647  23.724  97.158  1.00  0.00           C  
ATOM   2117  C   ILE A1318      46.470  24.611  97.567  1.00  0.00           C  
ATOM   2118  O   ILE A1318      46.370  25.013  98.729  1.00  0.00           O  
ATOM   2119  CB  ILE A1318      48.737  24.615  96.534  1.00  0.00           C  
ATOM   2120  CG1 ILE A1318      50.069  23.869  96.532  1.00  0.00           C  
ATOM   2121  CG2 ILE A1318      48.858  25.923  97.308  1.00  0.00           C  
ATOM   2122  CD1 ILE A1318      51.196  24.657  95.921  1.00  0.00           C  
ATOM   2123  N   ILE A1319      45.584  24.929  96.631  1.00  0.00           N  
ATOM   2124  CA  ILE A1319      44.442  25.754  96.982  1.00  0.00           C  
ATOM   2125  C   ILE A1319      43.559  25.012  98.000  1.00  0.00           C  
ATOM   2126  O   ILE A1319      42.953  25.627  98.882  1.00  0.00           O  
ATOM   2127  CB  ILE A1319      43.592  26.129  95.738  1.00  0.00           C  
ATOM   2128  CG1 ILE A1319      42.454  27.057  96.168  1.00  0.00           C  
ATOM   2129  CG2 ILE A1319      43.037  24.880  95.063  1.00  0.00           C  
ATOM   2130  CD1 ILE A1319      41.514  27.427  95.073  1.00  0.00           C  
ATOM   2131  N   LYS A1321      43.506  23.687  97.876  1.00  0.00           N  
ATOM   2132  CA  LYS A1321      42.710  22.845  98.770  1.00  0.00           C  
ATOM   2133  C   LYS A1321      43.342  22.705 100.146  1.00  0.00           C  
ATOM   2134  O   LYS A1321      42.797  23.169 101.144  1.00  0.00           O  
ATOM   2135  CB  LYS A1321      42.566  21.449  98.181  1.00  0.00           C  
ATOM   2136  CG  LYS A1321      41.670  20.531  98.979  1.00  0.00           C  
ATOM   2137  CD  LYS A1321      40.205  20.821  98.688  1.00  0.00           C  
ATOM   2138  CE  LYS A1321      39.927  20.726  97.188  1.00  0.00           C  
ATOM   2139  NZ  LYS A1321      40.476  19.464  96.595  1.00  0.00           N  
ATOM   2140  N   GLU A1322      44.499  22.052 100.185  1.00  0.00           N  
ATOM   2141  CA  GLU A1322      45.216  21.816 101.432  1.00  0.00           C  
ATOM   2142  C   GLU A1322      45.715  23.064 102.136  1.00  0.00           C  
ATOM   2143  O   GLU A1322      46.125  22.995 103.288  1.00  0.00           O  
ATOM   2144  CB  GLU A1322      46.403  20.879 101.191  1.00  0.00           C  
ATOM   2145  CG  GLU A1322      46.188  19.433 101.662  1.00  0.00           C  
ATOM   2146  CD  GLU A1322      45.173  18.679 100.820  1.00  0.00           C  
ATOM   2147  OE1 GLU A1322      45.309  18.693  99.568  1.00  0.00           O  
ATOM   2148  OE2 GLU A1322      44.248  18.069 101.407  1.00  0.00           O  
ATOM   2149  N   VAL A1323      45.679  24.204 101.457  1.00  0.00           N  
ATOM   2150  CA  VAL A1323      46.157  25.450 102.052  1.00  0.00           C  
ATOM   2151  C   VAL A1323      45.085  26.523 102.216  1.00  0.00           C  
ATOM   2152  O   VAL A1323      45.036  27.209 103.236  1.00  0.00           O  
ATOM   2153  CB  VAL A1323      47.293  26.044 101.225  1.00  0.00           C  
ATOM   2154  CG1 VAL A1323      47.829  27.287 101.903  1.00  0.00           C  
ATOM   2155  CG2 VAL A1323      48.381  24.998 101.028  1.00  0.00           C  
ATOM   2156  N   TYR A1340      44.231  26.687 101.217  1.00  0.00           N  
ATOM   2157  CA  TYR A1340      43.189  27.699 101.317  1.00  0.00           C  
ATOM   2158  C   TYR A1340      41.802  27.074 101.392  1.00  0.00           C  
ATOM   2159  O   TYR A1340      40.793  27.771 101.286  1.00  0.00           O  
ATOM   2160  CB  TYR A1340      43.276  28.669 100.132  1.00  0.00           C  
ATOM   2161  CG  TYR A1340      44.628  29.333 100.004  1.00  0.00           C  
ATOM   2162  CD1 TYR A1340      45.595  28.827  99.143  1.00  0.00           C  
ATOM   2163  CD2 TYR A1340      44.958  30.442 100.784  1.00  0.00           C  
ATOM   2164  CE1 TYR A1340      46.865  29.407  99.062  1.00  0.00           C  
ATOM   2165  CE2 TYR A1340      46.223  31.027 100.714  1.00  0.00           C  
ATOM   2166  CZ  TYR A1340      47.168  30.503  99.851  1.00  0.00           C  
ATOM   2167  OH  TYR A1340      48.419  31.069  99.784  1.00  0.00           O  
ATOM   2168  N   GLY A1341      41.762  25.759 101.580  1.00  0.00           N  
ATOM   2169  CA  GLY A1341      40.497  25.051 101.678  1.00  0.00           C  
ATOM   2170  C   GLY A1341      39.468  25.405 100.618  1.00  0.00           C  
ATOM   2171  O   GLY A1341      38.295  25.613 100.923  1.00  0.00           O  
ATOM   2172  N   LYS A1342      39.908  25.472  99.368  1.00  0.00           N  
ATOM   2173  CA  LYS A1342      39.019  25.794  98.267  1.00  0.00           C  
ATOM   2174  C   LYS A1342      39.249  24.796  97.145  1.00  0.00           C  
ATOM   2175  O   LYS A1342      40.277  24.110  97.114  1.00  0.00           O  
ATOM   2176  CB  LYS A1342      39.311  27.199  97.741  1.00  0.00           C  
ATOM   2177  CG  LYS A1342      39.361  28.289  98.791  1.00  0.00           C  
ATOM   2178  CD  LYS A1342      37.987  28.621  99.325  1.00  0.00           C  
ATOM   2179  CE  LYS A1342      38.078  29.730 100.367  1.00  0.00           C  
ATOM   2180  NZ  LYS A1342      38.699  30.963  99.808  1.00  0.00           N  
ATOM   2181  N   GLU A1344      38.284  24.711  96.232  1.00  0.00           N  
ATOM   2182  CA  GLU A1344      38.395  23.827  95.074  1.00  0.00           C  
ATOM   2183  C   GLU A1344      38.960  24.682  93.939  1.00  0.00           C  
ATOM   2184  O   GLU A1344      38.635  25.866  93.816  1.00  0.00           O  
ATOM   2185  CB  GLU A1344      37.026  23.253  94.663  1.00  0.00           C  
ATOM   2186  CG  GLU A1344      35.835  23.668  95.530  1.00  0.00           C  
ATOM   2187  CD  GLU A1344      35.293  25.064  95.194  1.00  0.00           C  
ATOM   2188  OE1 GLU A1344      36.018  26.059  95.431  1.00  0.00           O  
ATOM   2189  OE2 GLU A1344      34.139  25.164  94.692  1.00  0.00           O  
ATOM   2190  N   ALA A1345      39.822  24.097  93.123  1.00  0.00           N  
ATOM   2191  CA  ALA A1345      40.400  24.845  92.024  1.00  0.00           C  
ATOM   2192  C   ALA A1345      39.318  25.068  90.985  1.00  0.00           C  
ATOM   2193  O   ALA A1345      38.355  24.299  90.902  1.00  0.00           O  
ATOM   2194  CB  ALA A1345      41.565  24.076  91.415  1.00  0.00           C  
ATOM   2195  N   PRO A1347      39.445  26.146  90.195  1.00  0.00           N  
ATOM   2196  CA  PRO A1347      38.447  26.421  89.165  1.00  0.00           C  
ATOM   2197  C   PRO A1347      38.587  25.372  88.064  1.00  0.00           C  
ATOM   2198  O   PRO A1347      39.564  24.620  88.042  1.00  0.00           O  
ATOM   2199  CB  PRO A1347      38.830  27.820  88.690  1.00  0.00           C  
ATOM   2200  CG  PRO A1347      40.329  27.823  88.858  1.00  0.00           C  
ATOM   2201  CD  PRO A1347      40.483  27.195  90.213  1.00  0.00           C  
ATOM   2202  N   LEU A1348      37.604  25.301  87.172  1.00  0.00           N  
ATOM   2203  CA  LEU A1348      37.675  24.358  86.067  1.00  0.00           C  
ATOM   2204  C   LEU A1348      38.625  24.983  85.046  1.00  0.00           C  
ATOM   2205  O   LEU A1348      38.862  26.196  85.070  1.00  0.00           O  
ATOM   2206  CB  LEU A1348      36.292  24.169  85.452  1.00  0.00           C  
ATOM   2207  CG  LEU A1348      35.224  23.687  86.435  1.00  0.00           C  
ATOM   2208  CD1 LEU A1348      33.885  23.560  85.706  1.00  0.00           C  
ATOM   2209  CD2 LEU A1348      35.642  22.344  87.054  1.00  0.00           C  
ATOM   2210  N   SER A1349      39.187  24.179  84.156  1.00  0.00           N  
ATOM   2211  CA  SER A1349      40.093  24.754  83.176  1.00  0.00           C  
ATOM   2212  C   SER A1349      39.816  24.235  81.773  1.00  0.00           C  
ATOM   2213  O   SER A1349      38.851  23.498  81.558  1.00  0.00           O  
ATOM   2214  CB  SER A1349      41.551  24.495  83.569  1.00  0.00           C  
ATOM   2215  OG  SER A1349      42.438  25.215  82.722  1.00  0.00           O  
ATOM   2216  N   LEU A1350      40.664  24.640  80.827  1.00  0.00           N  
ATOM   2217  CA  LEU A1350      40.518  24.259  79.426  1.00  0.00           C  
ATOM   2218  C   LEU A1350      41.818  24.558  78.691  1.00  0.00           C  
ATOM   2219  O   LEU A1350      42.403  25.628  78.851  1.00  0.00           O  
ATOM   2220  CB  LEU A1350      39.384  25.067  78.784  1.00  0.00           C  
ATOM   2221  CG  LEU A1350      38.640  24.498  77.573  1.00  0.00           C  
ATOM   2222  CD1 LEU A1350      37.913  25.634  76.889  1.00  0.00           C  
ATOM   2223  CD2 LEU A1350      39.593  23.840  76.596  1.00  0.00           C  
ATOM   2224  N   MET A1351      42.264  23.619  77.873  1.00  0.00           N  
ATOM   2225  CA  MET A1351      43.499  23.810  77.132  1.00  0.00           C  
ATOM   2226  C   MET A1351      43.245  24.473  75.777  1.00  0.00           C  
ATOM   2227  O   MET A1351      42.479  23.961  74.953  1.00  0.00           O  
ATOM   2228  CB  MET A1351      44.192  22.460  76.929  1.00  0.00           C  
ATOM   2229  CG  MET A1351      45.562  22.542  76.296  1.00  0.00           C  
ATOM   2230  SD  MET A1351      45.561  22.939  74.536  1.00  0.00           S  
ATOM   2231  CE  MET A1351      45.375  21.296  73.812  1.00  0.00           C  
ATOM   2232  N   TYR A1352      43.873  25.621  75.552  1.00  0.00           N  
ATOM   2233  CA  TYR A1352      43.719  26.303  74.275  1.00  0.00           C  
ATOM   2234  C   TYR A1352      45.027  26.073  73.520  1.00  0.00           C  
ATOM   2235  O   TYR A1352      46.115  26.125  74.102  1.00  0.00           O  
ATOM   2236  CB  TYR A1352      43.418  27.798  74.484  1.00  0.00           C  
ATOM   2237  CG  TYR A1352      44.489  28.576  75.203  1.00  0.00           C  
ATOM   2238  CD1 TYR A1352      45.660  28.951  74.547  1.00  0.00           C  
ATOM   2239  CD2 TYR A1352      44.337  28.942  76.541  1.00  0.00           C  
ATOM   2240  CE1 TYR A1352      46.650  29.668  75.197  1.00  0.00           C  
ATOM   2241  CE2 TYR A1352      45.335  29.668  77.204  1.00  0.00           C  
ATOM   2242  CZ  TYR A1352      46.483  30.022  76.517  1.00  0.00           C  
ATOM   2243  OH  TYR A1352      47.473  30.734  77.135  1.00  0.00           O  
ATOM   2244  N   GLU A1356      44.912  25.796  72.226  1.00  0.00           N  
ATOM   2245  CA  GLU A1356      46.067  25.503  71.400  1.00  0.00           C  
ATOM   2246  C   GLU A1356      46.707  26.713  70.710  1.00  0.00           C  
ATOM   2247  O   GLU A1356      46.185  27.827  70.748  1.00  0.00           O  
ATOM   2248  CB  GLU A1356      45.664  24.445  70.377  1.00  0.00           C  
ATOM   2249  CG  GLU A1356      46.806  23.823  69.586  1.00  0.00           C  
ATOM   2250  CD  GLU A1356      47.813  23.106  70.459  1.00  0.00           C  
ATOM   2251  OE1 GLU A1356      48.794  23.756  70.888  1.00  0.00           O  
ATOM   2252  OE2 GLU A1356      47.619  21.895  70.719  1.00  0.00           O  
ATOM   2253  N   PHE A1360      47.856  26.460  70.092  1.00  0.00           N  
ATOM   2254  CA  PHE A1360      48.660  27.447  69.373  1.00  0.00           C  
ATOM   2255  C   PHE A1360      47.910  28.294  68.339  1.00  0.00           C  
ATOM   2256  O   PHE A1360      46.889  27.887  67.786  1.00  0.00           O  
ATOM   2257  CB  PHE A1360      49.823  26.710  68.694  1.00  0.00           C  
ATOM   2258  CG  PHE A1360      50.613  27.550  67.728  1.00  0.00           C  
ATOM   2259  CD1 PHE A1360      51.594  28.433  68.184  1.00  0.00           C  
ATOM   2260  CD2 PHE A1360      50.399  27.435  66.357  1.00  0.00           C  
ATOM   2261  CE1 PHE A1360      52.357  29.188  67.287  1.00  0.00           C  
ATOM   2262  CE2 PHE A1360      51.159  28.189  65.445  1.00  0.00           C  
ATOM   2263  CZ  PHE A1360      52.139  29.064  65.916  1.00  0.00           C  
ATOM   2264  N   VAL A1361      48.435  29.483  68.086  1.00  0.00           N  
ATOM   2265  CA  VAL A1361      47.840  30.380  67.111  1.00  0.00           C  
ATOM   2266  C   VAL A1361      48.949  31.010  66.280  1.00  0.00           C  
ATOM   2267  O   VAL A1361      49.934  31.511  66.824  1.00  0.00           O  
ATOM   2268  CB  VAL A1361      47.030  31.504  67.786  1.00  0.00           C  
ATOM   2269  CG1 VAL A1361      46.349  32.349  66.731  1.00  0.00           C  
ATOM   2270  CG2 VAL A1361      45.997  30.913  68.726  1.00  0.00           C  
ATOM   2271  N   GLY A1365      48.785  30.975  64.963  1.00  0.00           N  
ATOM   2272  CA  GLY A1365      49.776  31.546  64.067  1.00  0.00           C  
ATOM   2273  C   GLY A1365      49.213  31.823  62.684  1.00  0.00           C  
ATOM   2274  O   GLY A1365      48.022  31.637  62.425  1.00  0.00           O  
ATOM   2275  N   ILE A1366      50.086  32.258  61.787  1.00  0.00           N  
ATOM   2276  CA  ILE A1366      49.726  32.587  60.416  1.00  0.00           C  
ATOM   2277  C   ILE A1366      50.301  31.521  59.506  1.00  0.00           C  
ATOM   2278  O   ILE A1366      51.356  30.980  59.788  1.00  0.00           O  
ATOM   2279  CB  ILE A1366      50.318  33.956  60.055  1.00  0.00           C  
ATOM   2280  CG1 ILE A1366      49.570  35.040  60.826  1.00  0.00           C  
ATOM   2281  CG2 ILE A1366      50.286  34.189  58.551  1.00  0.00           C  
ATOM   2282  CD1 ILE A1366      50.220  36.398  60.715  1.00  0.00           C  
ATOM   2283  N   LYS A1368      49.605  31.213  58.419  1.00  0.00           N  
ATOM   2284  CA  LYS A1368      50.072  30.202  57.480  1.00  0.00           C  
ATOM   2285  C   LYS A1368      51.301  30.699  56.736  1.00  0.00           C  
ATOM   2286  O   LYS A1368      51.536  31.909  56.645  1.00  0.00           O  
ATOM   2287  CB  LYS A1368      48.971  29.843  56.470  1.00  0.00           C  
ATOM   2288  CG  LYS A1368      47.755  29.154  57.094  1.00  0.00           C  
ATOM   2289  CD  LYS A1368      46.711  28.750  56.051  1.00  0.00           C  
ATOM   2290  CE  LYS A1368      45.499  28.090  56.707  1.00  0.00           C  
ATOM   2291  NZ  LYS A1368      44.467  27.690  55.709  1.00  0.00           N  
ATOM   2292  N   GLY A1369      52.080  29.756  56.207  1.00  0.00           N  
ATOM   2293  CA  GLY A1369      53.283  30.106  55.473  1.00  0.00           C  
ATOM   2294  C   GLY A1369      54.259  30.849  56.363  1.00  0.00           C  
ATOM   2295  O   GLY A1369      54.764  31.917  56.000  1.00  0.00           O  
ATOM   2296  N   GLN A1370      54.527  30.276  57.532  1.00  0.00           N  
ATOM   2297  CA  GLN A1370      55.433  30.883  58.494  1.00  0.00           C  
ATOM   2298  C   GLN A1370      55.658  29.945  59.674  1.00  0.00           C  
ATOM   2299  O   GLN A1370      56.833  29.647  59.980  1.00  0.00           O  
ATOM   2300  CB  GLN A1370      54.844  32.200  58.995  1.00  0.00           C  
ATOM   2301  CG  GLN A1370      55.724  32.936  59.984  1.00  0.00           C  
ATOM   2302  CD  GLN A1370      55.044  34.161  60.556  1.00  0.00           C  
ATOM   2303  OE1 GLN A1370      54.649  35.070  59.817  1.00  0.00           O  
ATOM   2304  NE2 GLN A1370      54.898  34.194  61.881  1.00  0.00           N  
ATOM   2305  N   ASN A1452      59.677  37.550  65.182  1.00  0.00           N  
ATOM   2306  CA  ASN A1452      58.764  36.663  64.397  1.00  0.00           C  
ATOM   2307  C   ASN A1452      57.436  36.465  65.141  1.00  0.00           C  
ATOM   2308  O   ASN A1452      56.627  35.586  64.816  1.00  0.00           O  
ATOM   2309  CB  ASN A1452      59.450  35.316  64.134  1.00  0.00           C  
ATOM   2310  CG  ASN A1452      58.553  34.336  63.397  1.00  0.00           C  
ATOM   2311  OD1 ASN A1452      57.766  33.611  64.011  1.00  0.00           O  
ATOM   2312  ND2 ASN A1452      58.659  34.317  62.075  1.00  0.00           N  
ATOM   2313  N   VAL A1455      57.217  37.309  66.140  1.00  0.00           N  
ATOM   2314  CA  VAL A1455      56.009  37.255  66.931  1.00  0.00           C  
ATOM   2315  C   VAL A1455      54.897  37.988  66.167  1.00  0.00           C  
ATOM   2316  O   VAL A1455      55.170  38.961  65.465  1.00  0.00           O  
ATOM   2317  CB  VAL A1455      56.256  37.917  68.302  1.00  0.00           C  
ATOM   2318  CG1 VAL A1455      56.234  39.435  68.172  1.00  0.00           C  
ATOM   2319  CG2 VAL A1455      55.241  37.428  69.295  1.00  0.00           C  
ATOM   2320  N   ILE A1456      53.662  37.502  66.285  1.00  0.00           N  
ATOM   2321  CA  ILE A1456      52.514  38.112  65.617  1.00  0.00           C  
ATOM   2322  C   ILE A1456      51.577  38.676  66.670  1.00  0.00           C  
ATOM   2323  O   ILE A1456      51.138  37.965  67.574  1.00  0.00           O  
ATOM   2324  CB  ILE A1456      51.685  37.094  64.785  1.00  0.00           C  
ATOM   2325  CG1 ILE A1456      52.584  36.273  63.867  1.00  0.00           C  
ATOM   2326  CG2 ILE A1456      50.671  37.829  63.935  1.00  0.00           C  
ATOM   2327  CD1 ILE A1456      53.340  35.196  64.593  1.00  0.00           C  
ATOM   2328  N   LEU A1457      51.254  39.955  66.537  1.00  0.00           N  
ATOM   2329  CA  LEU A1457      50.372  40.626  67.476  1.00  0.00           C  
ATOM   2330  C   LEU A1457      48.998  40.912  66.873  1.00  0.00           C  
ATOM   2331  O   LEU A1457      48.773  40.782  65.666  1.00  0.00           O  
ATOM   2332  CB  LEU A1457      51.019  41.932  67.916  1.00  0.00           C  
ATOM   2333  CG  LEU A1457      52.485  41.810  68.346  1.00  0.00           C  
ATOM   2334  CD1 LEU A1457      53.011  43.177  68.755  1.00  0.00           C  
ATOM   2335  CD2 LEU A1457      52.590  40.839  69.507  1.00  0.00           C  
ATOM   2336  N   LEU A1458      48.059  41.306  67.716  1.00  0.00           N  
ATOM   2337  CA  LEU A1458      46.744  41.613  67.200  1.00  0.00           C  
ATOM   2338  C   LEU A1458      46.875  42.774  66.217  1.00  0.00           C  
ATOM   2339  O   LEU A1458      46.137  42.855  65.248  1.00  0.00           O  
ATOM   2340  CB  LEU A1458      45.791  41.944  68.349  1.00  0.00           C  
ATOM   2341  CG  LEU A1458      45.288  40.703  69.091  1.00  0.00           C  
ATOM   2342  CD1 LEU A1458      44.444  41.118  70.272  1.00  0.00           C  
ATOM   2343  CD2 LEU A1458      44.470  39.831  68.142  1.00  0.00           C  
ATOM   2344  N   SER A1459      47.834  43.662  66.451  1.00  0.00           N  
ATOM   2345  CA  SER A1459      48.048  44.793  65.551  1.00  0.00           C  
ATOM   2346  C   SER A1459      48.343  44.300  64.136  1.00  0.00           C  
ATOM   2347  O   SER A1459      47.891  44.890  63.164  1.00  0.00           O  
ATOM   2348  CB  SER A1459      49.215  45.648  66.038  1.00  0.00           C  
ATOM   2349  OG  SER A1459      48.913  46.243  67.283  1.00  0.00           O  
ATOM   2350  N   ASP A1460      49.112  43.223  64.024  1.00  0.00           N  
ATOM   2351  CA  ASP A1460      49.446  42.666  62.724  1.00  0.00           C  
ATOM   2352  C   ASP A1460      48.168  42.206  62.006  1.00  0.00           C  
ATOM   2353  O   ASP A1460      47.975  42.487  60.825  1.00  0.00           O  
ATOM   2354  CB  ASP A1460      50.415  41.491  62.890  1.00  0.00           C  
ATOM   2355  CG  ASP A1460      51.734  41.904  63.546  1.00  0.00           C  
ATOM   2356  OD1 ASP A1460      52.518  42.648  62.920  1.00  0.00           O  
ATOM   2357  OD2 ASP A1460      51.993  41.488  64.693  1.00  0.00           O  
ATOM   2358  N   LEU A1461      47.288  41.513  62.716  1.00  0.00           N  
ATOM   2359  CA  LEU A1461      46.057  41.049  62.099  1.00  0.00           C  
ATOM   2360  C   LEU A1461      45.162  42.227  61.708  1.00  0.00           C  
ATOM   2361  O   LEU A1461      44.443  42.153  60.715  1.00  0.00           O  
ATOM   2362  CB  LEU A1461      45.285  40.130  63.048  1.00  0.00           C  
ATOM   2363  CG  LEU A1461      46.061  38.992  63.705  1.00  0.00           C  
ATOM   2364  CD1 LEU A1461      45.131  38.280  64.649  1.00  0.00           C  
ATOM   2365  CD2 LEU A1461      46.639  38.044  62.667  1.00  0.00           C  
ATOM   2366  N   TYR A1462      45.215  43.309  62.481  1.00  0.00           N  
ATOM   2367  CA  TYR A1462      44.386  44.480  62.215  1.00  0.00           C  
ATOM   2368  C   TYR A1462      44.720  45.155  60.902  1.00  0.00           C  
ATOM   2369  O   TYR A1462      43.875  45.820  60.307  1.00  0.00           O  
ATOM   2370  CB  TYR A1462      44.507  45.508  63.348  1.00  0.00           C  
ATOM   2371  CG  TYR A1462      43.904  45.063  64.665  1.00  0.00           C  
ATOM   2372  CD1 TYR A1462      44.301  45.646  65.871  1.00  0.00           C  
ATOM   2373  CD2 TYR A1462      42.992  44.021  64.712  1.00  0.00           C  
ATOM   2374  CE1 TYR A1462      43.818  45.190  67.078  1.00  0.00           C  
ATOM   2375  CE2 TYR A1462      42.503  43.558  65.915  1.00  0.00           C  
ATOM   2376  CZ  TYR A1462      42.921  44.140  67.102  1.00  0.00           C  
ATOM   2377  OH  TYR A1462      42.452  43.632  68.300  1.00  0.00           O  
ATOM   2378  N   GLU A1463      45.945  44.996  60.436  1.00  0.00           N  
ATOM   2379  CA  GLU A1463      46.320  45.632  59.183  1.00  0.00           C  
ATOM   2380  C   GLU A1463      45.425  45.145  58.058  1.00  0.00           C  
ATOM   2381  O   GLU A1463      45.187  45.857  57.094  1.00  0.00           O  
ATOM   2382  CB  GLU A1463      47.778  45.315  58.840  1.00  0.00           C  
ATOM   2383  CG  GLU A1463      48.804  46.103  59.645  1.00  0.00           C  
ATOM   2384  CD  GLU A1463      50.214  45.577  59.448  1.00  0.00           C  
ATOM   2385  OE1 GLU A1463      50.494  45.006  58.366  1.00  0.00           O  
ATOM   2386  OE2 GLU A1463      51.051  45.743  60.366  1.00  0.00           O  
ATOM   2387  N   VAL A1465      44.897  43.938  58.196  1.00  0.00           N  
ATOM   2388  CA  VAL A1465      44.086  43.396  57.125  1.00  0.00           C  
ATOM   2389  C   VAL A1465      42.809  42.639  57.529  1.00  0.00           C  
ATOM   2390  O   VAL A1465      42.058  42.210  56.672  1.00  0.00           O  
ATOM   2391  CB  VAL A1465      44.992  42.508  56.211  1.00  0.00           C  
ATOM   2392  CG1 VAL A1465      45.095  41.091  56.732  1.00  0.00           C  
ATOM   2393  CG2 VAL A1465      44.476  42.529  54.843  1.00  0.00           C  
ATOM   2394  N   LEU A1467      42.562  42.479  58.825  1.00  0.00           N  
ATOM   2395  CA  LEU A1467      41.367  41.778  59.300  1.00  0.00           C  
ATOM   2396  C   LEU A1467      40.482  42.669  60.175  1.00  0.00           C  
ATOM   2397  O   LEU A1467      40.950  43.264  61.143  1.00  0.00           O  
ATOM   2398  CB  LEU A1467      41.738  40.549  60.121  1.00  0.00           C  
ATOM   2399  CG  LEU A1467      42.536  39.423  59.481  1.00  0.00           C  
ATOM   2400  CD1 LEU A1467      42.922  38.404  60.563  1.00  0.00           C  
ATOM   2401  CD2 LEU A1467      41.716  38.769  58.379  1.00  0.00           C  
ATOM   2402  N   GLU A1506      39.202  42.761  59.828  1.00  0.00           N  
ATOM   2403  CA  GLU A1506      38.274  43.558  60.614  1.00  0.00           C  
ATOM   2404  C   GLU A1506      38.225  42.954  62.011  1.00  0.00           C  
ATOM   2405  O   GLU A1506      38.362  41.742  62.185  1.00  0.00           O  
ATOM   2406  CB  GLU A1506      36.859  43.509  60.024  1.00  0.00           C  
ATOM   2407  CG  GLU A1506      36.715  43.996  58.603  1.00  0.00           C  
ATOM   2408  CD  GLU A1506      35.272  43.932  58.121  1.00  0.00           C  
ATOM   2409  OE1 GLU A1506      34.608  42.890  58.337  1.00  0.00           O  
ATOM   2410  OE2 GLU A1506      34.806  44.924  57.520  1.00  0.00           O  
ATOM   2411  N   PRO A1507      38.016  43.793  63.024  1.00  0.00           N  
ATOM   2412  CA  PRO A1507      37.946  43.323  64.408  1.00  0.00           C  
ATOM   2413  C   PRO A1507      36.894  42.228  64.621  1.00  0.00           C  
ATOM   2414  O   PRO A1507      37.096  41.311  65.415  1.00  0.00           O  
ATOM   2415  CB  PRO A1507      37.629  44.595  65.175  1.00  0.00           C  
ATOM   2416  CG  PRO A1507      38.386  45.638  64.378  1.00  0.00           C  
ATOM   2417  CD  PRO A1507      38.035  45.263  62.958  1.00  0.00           C  
ATOM   2418  N   GLY A1508      35.773  42.326  63.917  1.00  0.00           N  
ATOM   2419  CA  GLY A1508      34.729  41.332  64.060  1.00  0.00           C  
ATOM   2420  C   GLY A1508      35.186  40.000  63.497  1.00  0.00           C  
ATOM   2421  O   GLY A1508      34.878  38.931  64.038  1.00  0.00           O  
ATOM   2422  N   LEU A1509      35.925  40.066  62.396  1.00  0.00           N  
ATOM   2423  CA  LEU A1509      36.449  38.876  61.753  1.00  0.00           C  
ATOM   2424  C   LEU A1509      37.405  38.167  62.717  1.00  0.00           C  
ATOM   2425  O   LEU A1509      37.325  36.947  62.900  1.00  0.00           O  
ATOM   2426  CB  LEU A1509      37.171  39.269  60.462  1.00  0.00           C  
ATOM   2427  CG  LEU A1509      37.675  38.155  59.546  1.00  0.00           C  
ATOM   2428  CD1 LEU A1509      36.592  37.107  59.320  1.00  0.00           C  
ATOM   2429  CD2 LEU A1509      38.107  38.786  58.232  1.00  0.00           C  
ATOM   2430  N   VAL A1510      38.304  38.931  63.334  1.00  0.00           N  
ATOM   2431  CA  VAL A1510      39.242  38.352  64.293  1.00  0.00           C  
ATOM   2432  C   VAL A1510      38.451  37.574  65.351  1.00  0.00           C  
ATOM   2433  O   VAL A1510      38.688  36.380  65.560  1.00  0.00           O  
ATOM   2434  CB  VAL A1510      40.091  39.442  64.996  1.00  0.00           C  
ATOM   2435  CG1 VAL A1510      40.991  38.800  66.054  1.00  0.00           C  
ATOM   2436  CG2 VAL A1510      40.935  40.189  63.966  1.00  0.00           C  
ATOM   2437  N   ARG A1511      37.506  38.255  66.002  1.00  0.00           N  
ATOM   2438  CA  ARG A1511      36.663  37.626  67.022  1.00  0.00           C  
ATOM   2439  C   ARG A1511      36.009  36.334  66.517  1.00  0.00           C  
ATOM   2440  O   ARG A1511      36.046  35.305  67.199  1.00  0.00           O  
ATOM   2441  CB  ARG A1511      35.581  38.599  67.504  1.00  0.00           C  
ATOM   2442  CG  ARG A1511      36.121  39.750  68.327  1.00  0.00           C  
ATOM   2443  CD  ARG A1511      35.050  40.418  69.179  1.00  0.00           C  
ATOM   2444  NE  ARG A1511      34.571  41.667  68.596  1.00  0.00           N  
ATOM   2445  CZ  ARG A1511      33.676  41.760  67.615  1.00  0.00           C  
ATOM   2446  NH1 ARG A1511      33.133  40.673  67.091  1.00  0.00           N  
ATOM   2447  NH2 ARG A1511      33.338  42.950  67.147  1.00  0.00           N  
ATOM   2448  N   PHE A1516      35.431  36.385  65.320  1.00  0.00           N  
ATOM   2449  CA  PHE A1516      34.784  35.215  64.731  1.00  0.00           C  
ATOM   2450  C   PHE A1516      35.759  34.050  64.514  1.00  0.00           C  
ATOM   2451  O   PHE A1516      35.418  32.889  64.745  1.00  0.00           O  
ATOM   2452  CB  PHE A1516      34.132  35.576  63.395  1.00  0.00           C  
ATOM   2453  CG  PHE A1516      33.285  34.476  62.831  1.00  0.00           C  
ATOM   2454  CD1 PHE A1516      32.061  34.150  63.423  1.00  0.00           C  
ATOM   2455  CD2 PHE A1516      33.729  33.723  61.751  1.00  0.00           C  
ATOM   2456  CE1 PHE A1516      31.297  33.089  62.951  1.00  0.00           C  
ATOM   2457  CE2 PHE A1516      32.973  32.655  61.267  1.00  0.00           C  
ATOM   2458  CZ  PHE A1516      31.755  32.336  61.868  1.00  0.00           C  
ATOM   2459  N   ILE A1517      36.967  34.359  64.050  1.00  0.00           N  
ATOM   2460  CA  ILE A1517      37.968  33.327  63.821  1.00  0.00           C  
ATOM   2461  C   ILE A1517      38.265  32.591  65.128  1.00  0.00           C  
ATOM   2462  O   ILE A1517      38.415  31.370  65.133  1.00  0.00           O  
ATOM   2463  CB  ILE A1517      39.275  33.938  63.259  1.00  0.00           C  
ATOM   2464  CG1 ILE A1517      39.040  34.389  61.814  1.00  0.00           C  
ATOM   2465  CG2 ILE A1517      40.422  32.931  63.344  1.00  0.00           C  
ATOM   2466  CD1 ILE A1517      40.257  34.977  61.145  1.00  0.00           C  
ATOM   2467  N   TYR A1518      38.344  33.319  66.239  1.00  0.00           N  
ATOM   2468  CA  TYR A1518      38.611  32.670  67.519  1.00  0.00           C  
ATOM   2469  C   TYR A1518      37.394  31.941  68.081  1.00  0.00           C  
ATOM   2470  O   TYR A1518      37.533  31.045  68.916  1.00  0.00           O  
ATOM   2471  CB  TYR A1518      39.110  33.673  68.556  1.00  0.00           C  
ATOM   2472  CG  TYR A1518      40.566  34.030  68.411  1.00  0.00           C  
ATOM   2473  CD1 TYR A1518      40.980  34.996  67.501  1.00  0.00           C  
ATOM   2474  CD2 TYR A1518      41.536  33.411  69.200  1.00  0.00           C  
ATOM   2475  CE1 TYR A1518      42.321  35.344  67.381  1.00  0.00           C  
ATOM   2476  CE2 TYR A1518      42.877  33.753  69.089  1.00  0.00           C  
ATOM   2477  CZ  TYR A1518      43.260  34.724  68.180  1.00  0.00           C  
ATOM   2478  OH  TYR A1518      44.575  35.110  68.103  1.00  0.00           O  
ATOM   2479  N   ALA A1526      36.204  32.314  67.626  1.00  0.00           N  
ATOM   2480  CA  ALA A1526      34.988  31.671  68.109  1.00  0.00           C  
ATOM   2481  C   ALA A1526      34.596  30.475  67.248  1.00  0.00           C  
ATOM   2482  O   ALA A1526      33.803  29.639  67.659  1.00  0.00           O  
ATOM   2483  CB  ALA A1526      33.853  32.677  68.137  1.00  0.00           C  
ATOM   2484  N   ARG A1528      35.173  30.398  66.057  1.00  0.00           N  
ATOM   2485  CA  ARG A1528      34.864  29.338  65.111  1.00  0.00           C  
ATOM   2486  C   ARG A1528      35.654  28.048  65.309  1.00  0.00           C  
ATOM   2487  O   ARG A1528      35.309  27.015  64.733  1.00  0.00           O  
ATOM   2488  CB  ARG A1528      35.080  29.861  63.685  1.00  0.00           C  
ATOM   2489  CG  ARG A1528      33.963  29.492  62.726  1.00  0.00           C  
ATOM   2490  CD  ARG A1528      34.252  28.210  61.952  1.00  0.00           C  
ATOM   2491  NE  ARG A1528      34.973  28.480  60.709  1.00  0.00           N  
ATOM   2492  CZ  ARG A1528      34.518  29.279  59.745  1.00  0.00           C  
ATOM   2493  NH1 ARG A1528      33.344  29.880  59.888  1.00  0.00           N  
ATOM   2494  NH2 ARG A1528      35.231  29.487  58.642  1.00  0.00           N  
ATOM   2495  N   HIS A1549      36.716  28.099  66.108  1.00  0.00           N  
ATOM   2496  CA  HIS A1549      37.523  26.910  66.339  1.00  0.00           C  
ATOM   2497  C   HIS A1549      37.335  26.313  67.720  1.00  0.00           C  
ATOM   2498  O   HIS A1549      36.826  26.966  68.632  1.00  0.00           O  
ATOM   2499  CB  HIS A1549      39.005  27.220  66.158  1.00  0.00           C  
ATOM   2500  CG  HIS A1549      39.358  27.717  64.798  1.00  0.00           C  
ATOM   2501  ND1 HIS A1549      40.562  27.427  64.193  1.00  0.00           N  
ATOM   2502  CD2 HIS A1549      38.687  28.517  63.937  1.00  0.00           C  
ATOM   2503  CE1 HIS A1549      40.618  28.028  63.019  1.00  0.00           C  
ATOM   2504  NE2 HIS A1549      39.493  28.697  62.840  1.00  0.00           N  
ATOM   2505  N   ARG A1563      37.752  25.057  67.859  1.00  0.00           N  
ATOM   2506  CA  ARG A1563      37.685  24.370  69.136  1.00  0.00           C  
ATOM   2507  C   ARG A1563      38.991  24.691  69.858  1.00  0.00           C  
ATOM   2508  O   ARG A1563      40.066  24.680  69.268  1.00  0.00           O  
ATOM   2509  CB  ARG A1563      37.531  22.865  68.929  1.00  0.00           C  
ATOM   2510  CG  ARG A1563      36.082  22.413  68.795  1.00  0.00           C  
ATOM   2511  CD  ARG A1563      36.014  20.967  68.356  1.00  0.00           C  
ATOM   2512  NE  ARG A1563      36.302  20.848  66.930  1.00  0.00           N  
ATOM   2513  CZ  ARG A1563      36.727  19.738  66.338  1.00  0.00           C  
ATOM   2514  NH1 ARG A1563      36.925  18.633  67.054  1.00  0.00           N  
ATOM   2515  NH2 ARG A1563      36.953  19.735  65.028  1.00  0.00           N  
ATOM   2516  N   PRO A1569      38.910  24.964  71.157  1.00  0.00           N  
ATOM   2517  CA  PRO A1569      40.078  25.303  71.964  1.00  0.00           C  
ATOM   2518  C   PRO A1569      41.347  24.512  71.725  1.00  0.00           C  
ATOM   2519  O   PRO A1569      42.431  25.073  71.781  1.00  0.00           O  
ATOM   2520  CB  PRO A1569      39.565  25.146  73.392  1.00  0.00           C  
ATOM   2521  CG  PRO A1569      38.117  25.486  73.265  1.00  0.00           C  
ATOM   2522  CD  PRO A1569      37.730  24.753  72.011  1.00  0.00           C  
ATOM   2523  N   ASN A1596      41.222  23.217  71.458  1.00  0.00           N  
ATOM   2524  CA  ASN A1596      42.406  22.370  71.278  1.00  0.00           C  
ATOM   2525  C   ASN A1596      42.812  22.105  69.845  1.00  0.00           C  
ATOM   2526  O   ASN A1596      43.609  21.213  69.572  1.00  0.00           O  
ATOM   2527  CB  ASN A1596      42.225  21.043  72.018  1.00  0.00           C  
ATOM   2528  CG  ASN A1596      41.026  20.271  71.535  1.00  0.00           C  
ATOM   2529  OD1 ASN A1596      39.923  20.811  71.440  1.00  0.00           O  
ATOM   2530  ND2 ASN A1596      41.229  18.996  71.233  1.00  0.00           N  
ATOM   2531  N   LYS A1601      42.250  22.886  68.935  1.00  0.00           N  
ATOM   2532  CA  LYS A1601      42.571  22.800  67.520  1.00  0.00           C  
ATOM   2533  C   LYS A1601      43.338  24.100  67.285  1.00  0.00           C  
ATOM   2534  O   LYS A1601      42.825  25.180  67.582  1.00  0.00           O  
ATOM   2535  CB  LYS A1601      41.280  22.756  66.689  1.00  0.00           C  
ATOM   2536  CG  LYS A1601      41.488  22.969  65.200  1.00  0.00           C  
ATOM   2537  CD  LYS A1601      40.204  22.718  64.394  1.00  0.00           C  
ATOM   2538  CE  LYS A1601      39.041  23.606  64.844  1.00  0.00           C  
ATOM   2539  NZ  LYS A1601      37.774  23.293  64.130  1.00  0.00           N  
ATOM   2540  N   GLU A1602      44.567  24.017  66.787  1.00  0.00           N  
ATOM   2541  CA  GLU A1602      45.329  25.248  66.581  1.00  0.00           C  
ATOM   2542  C   GLU A1602      44.771  26.131  65.469  1.00  0.00           C  
ATOM   2543  O   GLU A1602      44.198  25.642  64.500  1.00  0.00           O  
ATOM   2544  CB  GLU A1602      46.819  24.951  66.336  1.00  0.00           C  
ATOM   2545  CG  GLU A1602      47.165  24.070  65.145  1.00  0.00           C  
ATOM   2546  CD  GLU A1602      48.680  23.929  64.964  1.00  0.00           C  
ATOM   2547  OE1 GLU A1602      49.354  23.384  65.870  1.00  0.00           O  
ATOM   2548  OE2 GLU A1602      49.199  24.374  63.918  1.00  0.00           O  
ATOM   2549  N   ILE A1603      44.916  27.441  65.636  1.00  0.00           N  
ATOM   2550  CA  ILE A1603      44.432  28.396  64.653  1.00  0.00           C  
ATOM   2551  C   ILE A1603      45.559  28.844  63.724  1.00  0.00           C  
ATOM   2552  O   ILE A1603      46.582  29.339  64.172  1.00  0.00           O  
ATOM   2553  CB  ILE A1603      43.796  29.606  65.368  1.00  0.00           C  
ATOM   2554  CG1 ILE A1603      42.485  29.168  66.023  1.00  0.00           C  
ATOM   2555  CG2 ILE A1603      43.550  30.756  64.384  1.00  0.00           C  
ATOM   2556  CD1 ILE A1603      41.969  30.136  67.053  1.00  0.00           C  
ATOM   2557  N   LYS A1604      45.374  28.630  62.427  1.00  0.00           N  
ATOM   2558  CA  LYS A1604      46.364  29.020  61.417  1.00  0.00           C  
ATOM   2559  C   LYS A1604      45.667  29.945  60.420  1.00  0.00           C  
ATOM   2560  O   LYS A1604      44.981  29.480  59.508  1.00  0.00           O  
ATOM   2561  CB  LYS A1604      46.897  27.791  60.667  1.00  0.00           C  
ATOM   2562  CG  LYS A1604      48.310  27.346  61.026  1.00  0.00           C  
ATOM   2563  CD  LYS A1604      48.921  26.561  59.853  1.00  0.00           C  
ATOM   2564  CE  LYS A1604      50.344  26.072  60.162  1.00  0.00           C  
ATOM   2565  NZ  LYS A1604      51.061  25.563  58.954  1.00  0.00           N  
ATOM   2566  N   ILE A1613      45.841  31.250  60.592  1.00  0.00           N  
ATOM   2567  CA  ILE A1613      45.184  32.216  59.716  1.00  0.00           C  
ATOM   2568  C   ILE A1613      45.978  32.474  58.453  1.00  0.00           C  
ATOM   2569  O   ILE A1613      47.160  32.789  58.508  1.00  0.00           O  
ATOM   2570  CB  ILE A1613      44.956  33.556  60.439  1.00  0.00           C  
ATOM   2571  CG1 ILE A1613      44.279  33.309  61.781  1.00  0.00           C  
ATOM   2572  CG2 ILE A1613      44.058  34.443  59.615  1.00  0.00           C  
ATOM   2573  CD1 ILE A1613      44.439  34.451  62.756  1.00  0.00           C  
ATOM   2574  N   ASP A1614      45.315  32.325  57.314  1.00  0.00           N  
ATOM   2575  CA  ASP A1614      45.940  32.551  56.019  1.00  0.00           C  
ATOM   2576  C   ASP A1614      45.714  34.015  55.650  1.00  0.00           C  
ATOM   2577  O   ASP A1614      44.627  34.392  55.227  1.00  0.00           O  
ATOM   2578  CB  ASP A1614      45.291  31.653  54.962  1.00  0.00           C  
ATOM   2579  CG  ASP A1614      46.096  31.582  53.671  1.00  0.00           C  
ATOM   2580  OD1 ASP A1614      47.040  32.391  53.501  1.00  0.00           O  
ATOM   2581  OD2 ASP A1614      45.780  30.716  52.823  1.00  0.00           O  
ATOM   2582  N   LEU A1615      46.736  34.842  55.826  1.00  0.00           N  
ATOM   2583  CA  LEU A1615      46.614  36.257  55.492  1.00  0.00           C  
ATOM   2584  C   LEU A1615      46.869  36.508  54.002  1.00  0.00           C  
ATOM   2585  O   LEU A1615      46.738  37.634  53.519  1.00  0.00           O  
ATOM   2586  CB  LEU A1615      47.580  37.080  56.355  1.00  0.00           C  
ATOM   2587  CG  LEU A1615      47.282  37.020  57.862  1.00  0.00           C  
ATOM   2588  CD1 LEU A1615      48.271  37.896  58.612  1.00  0.00           C  
ATOM   2589  CD2 LEU A1615      45.845  37.481  58.135  1.00  0.00           C  
ATOM   2590  N   GLY A1616      47.225  35.449  53.281  1.00  0.00           N  
ATOM   2591  CA  GLY A1616      47.474  35.560  51.858  1.00  0.00           C  
ATOM   2592  C   GLY A1616      46.210  35.367  51.026  1.00  0.00           C  
ATOM   2593  O   GLY A1616      45.159  35.918  51.341  1.00  0.00           O  
ATOM   2594  N   LEU A1617      46.317  34.570  49.967  1.00  0.00           N  
ATOM   2595  CA  LEU A1617      45.198  34.306  49.072  1.00  0.00           C  
ATOM   2596  C   LEU A1617      43.947  33.784  49.787  1.00  0.00           C  
ATOM   2597  O   LEU A1617      42.824  34.057  49.361  1.00  0.00           O  
ATOM   2598  CB  LEU A1617      45.623  33.295  48.007  1.00  0.00           C  
ATOM   2599  CG  LEU A1617      44.772  33.301  46.740  1.00  0.00           C  
ATOM   2600  CD1 LEU A1617      45.096  34.550  45.935  1.00  0.00           C  
ATOM   2601  CD2 LEU A1617      45.054  32.074  45.910  1.00  0.00           C  
ATOM   2602  N   GLY A1618      44.140  33.041  50.872  1.00  0.00           N  
ATOM   2603  CA  GLY A1618      43.007  32.492  51.592  1.00  0.00           C  
ATOM   2604  C   GLY A1618      42.197  33.481  52.416  1.00  0.00           C  
ATOM   2605  O   GLY A1618      41.215  33.097  53.051  1.00  0.00           O  
ATOM   2606  N   ILE A1619      42.595  34.748  52.416  1.00  0.00           N  
ATOM   2607  CA  ILE A1619      41.880  35.756  53.179  1.00  0.00           C  
ATOM   2608  C   ILE A1619      40.585  36.148  52.457  1.00  0.00           C  
ATOM   2609  O   ILE A1619      39.642  36.661  53.060  1.00  0.00           O  
ATOM   2610  CB  ILE A1619      42.744  37.014  53.368  1.00  0.00           C  
ATOM   2611  CG1 ILE A1619      42.340  37.731  54.652  1.00  0.00           C  
ATOM   2612  CG2 ILE A1619      42.568  37.956  52.178  1.00  0.00           C  
ATOM   2613  CD1 ILE A1619      43.152  38.970  54.926  1.00  0.00           C  
ATOM   2614  N   LEU A1620      40.564  35.919  51.152  1.00  0.00           N  
ATOM   2615  CA  LEU A1620      39.406  36.238  50.333  1.00  0.00           C  
ATOM   2616  C   LEU A1620      38.239  35.307  50.667  1.00  0.00           C  
ATOM   2617  O   LEU A1620      37.099  35.763  50.772  1.00  0.00           O  
ATOM   2618  CB  LEU A1620      39.784  36.138  48.850  1.00  0.00           C  
ATOM   2619  CG  LEU A1620      40.975  37.000  48.395  1.00  0.00           C  
ATOM   2620  CD1 LEU A1620      41.160  36.830  46.890  1.00  0.00           C  
ATOM   2621  CD2 LEU A1620      40.750  38.471  48.732  1.00  0.00           C  
ATOM   2622  N   ASN A1621      38.511  34.010  50.838  1.00  0.00           N  
ATOM   2623  CA  ASN A1621      37.444  33.068  51.199  1.00  0.00           C  
ATOM   2624  C   ASN A1621      37.084  33.259  52.663  1.00  0.00           C  
ATOM   2625  O   ASN A1621      35.984  32.914  53.094  1.00  0.00           O  
ATOM   2626  CB  ASN A1621      37.847  31.605  50.978  1.00  0.00           C  
ATOM   2627  CG  ASN A1621      37.800  31.191  49.513  1.00  0.00           C  
ATOM   2628  OD1 ASN A1621      37.077  31.774  48.699  1.00  0.00           O  
ATOM   2629  ND2 ASN A1621      38.563  30.162  49.178  1.00  0.00           N  
ATOM   2630  N   LEU A1622      38.015  33.800  53.438  1.00  0.00           N  
ATOM   2631  CA  LEU A1622      37.735  34.037  54.847  1.00  0.00           C  
ATOM   2632  C   LEU A1622      36.595  35.048  54.934  1.00  0.00           C  
ATOM   2633  O   LEU A1622      35.573  34.775  55.539  1.00  0.00           O  
ATOM   2634  CB  LEU A1622      38.974  34.577  55.555  1.00  0.00           C  
ATOM   2635  CG  LEU A1622      38.920  34.512  57.079  1.00  0.00           C  
ATOM   2636  CD1 LEU A1622      38.767  33.064  57.536  1.00  0.00           C  
ATOM   2637  CD2 LEU A1622      40.201  35.102  57.647  1.00  0.00           C  
ATOM   2638  N   TYR A1632      36.771  36.207  54.306  1.00  0.00           N  
ATOM   2639  CA  TYR A1632      35.757  37.248  54.305  1.00  0.00           C  
ATOM   2640  C   TYR A1632      34.413  36.775  53.727  1.00  0.00           C  
ATOM   2641  O   TYR A1632      33.351  37.114  54.246  1.00  0.00           O  
ATOM   2642  CB  TYR A1632      36.263  38.473  53.529  1.00  0.00           C  
ATOM   2643  CG  TYR A1632      37.100  39.426  54.363  1.00  0.00           C  
ATOM   2644  CD1 TYR A1632      38.478  39.271  54.471  1.00  0.00           C  
ATOM   2645  CD2 TYR A1632      36.501  40.475  55.066  1.00  0.00           C  
ATOM   2646  CE1 TYR A1632      39.239  40.137  55.262  1.00  0.00           C  
ATOM   2647  CE2 TYR A1632      37.246  41.341  55.850  1.00  0.00           C  
ATOM   2648  CZ  TYR A1632      38.620  41.166  55.945  1.00  0.00           C  
ATOM   2649  OH  TYR A1632      39.366  42.024  56.718  1.00  0.00           O  
ATOM   2650  N   ASP A1635      34.468  35.992  52.656  1.00  0.00           N  
ATOM   2651  CA  ASP A1635      33.263  35.478  52.024  1.00  0.00           C  
ATOM   2652  C   ASP A1635      32.462  34.596  52.964  1.00  0.00           C  
ATOM   2653  O   ASP A1635      31.232  34.697  53.026  1.00  0.00           O  
ATOM   2654  CB  ASP A1635      33.605  34.673  50.773  1.00  0.00           C  
ATOM   2655  CG  ASP A1635      34.003  35.547  49.607  1.00  0.00           C  
ATOM   2656  OD1 ASP A1635      33.625  36.744  49.610  1.00  0.00           O  
ATOM   2657  OD2 ASP A1635      34.681  35.031  48.681  1.00  0.00           O  
ATOM   2658  N   GLU A1636      33.158  33.712  53.673  1.00  0.00           N  
ATOM   2659  CA  GLU A1636      32.512  32.815  54.624  1.00  0.00           C  
ATOM   2660  C   GLU A1636      32.001  33.637  55.801  1.00  0.00           C  
ATOM   2661  O   GLU A1636      30.905  33.395  56.311  1.00  0.00           O  
ATOM   2662  CB  GLU A1636      33.500  31.748  55.110  1.00  0.00           C  
ATOM   2663  CG  GLU A1636      33.991  30.809  54.004  1.00  0.00           C  
ATOM   2664  CD  GLU A1636      35.287  30.053  54.359  1.00  0.00           C  
ATOM   2665  OE1 GLU A1636      35.781  29.281  53.497  1.00  0.00           O  
ATOM   2666  OE2 GLU A1636      35.816  30.230  55.488  1.00  0.00           O  
ATOM   2667  N   PHE A1637      32.781  34.622  56.228  1.00  0.00           N  
ATOM   2668  CA  PHE A1637      32.353  35.440  57.349  1.00  0.00           C  
ATOM   2669  C   PHE A1637      31.101  36.192  56.932  1.00  0.00           C  
ATOM   2670  O   PHE A1637      30.088  36.136  57.624  1.00  0.00           O  
ATOM   2671  CB  PHE A1637      33.458  36.418  57.767  1.00  0.00           C  
ATOM   2672  CG  PHE A1637      33.107  37.280  58.964  1.00  0.00           C  
ATOM   2673  CD1 PHE A1637      32.598  36.716  60.126  1.00  0.00           C  
ATOM   2674  CD2 PHE A1637      33.318  38.658  58.932  1.00  0.00           C  
ATOM   2675  CE1 PHE A1637      32.302  37.513  61.242  1.00  0.00           C  
ATOM   2676  CE2 PHE A1637      33.029  39.461  60.035  1.00  0.00           C  
ATOM   2677  CZ  PHE A1637      32.520  38.888  61.192  1.00  0.00           C  
ATOM   2678  N   GLU A1638      31.164  36.876  55.793  1.00  0.00           N  
ATOM   2679  CA  GLU A1638      30.016  37.635  55.314  1.00  0.00           C  
ATOM   2680  C   GLU A1638      28.772  36.757  55.211  1.00  0.00           C  
ATOM   2681  O   GLU A1638      27.701  37.127  55.694  1.00  0.00           O  
ATOM   2682  CB  GLU A1638      30.300  38.258  53.943  1.00  0.00           C  
ATOM   2683  CG  GLU A1638      30.658  39.731  53.976  1.00  0.00           C  
ATOM   2684  CD  GLU A1638      32.135  39.968  54.161  1.00  0.00           C  
ATOM   2685  OE1 GLU A1638      32.896  39.772  53.182  1.00  0.00           O  
ATOM   2686  OE2 GLU A1638      32.539  40.345  55.286  1.00  0.00           O  
ATOM   2687  N   LYS A1639      28.927  35.594  54.581  1.00  0.00           N  
ATOM   2688  CA  LYS A1639      27.823  34.664  54.397  1.00  0.00           C  
ATOM   2689  C   LYS A1639      27.143  34.340  55.711  1.00  0.00           C  
ATOM   2690  O   LYS A1639      25.921  34.321  55.773  1.00  0.00           O  
ATOM   2691  CB  LYS A1639      28.311  33.377  53.748  1.00  0.00           C  
ATOM   2692  CG  LYS A1639      27.196  32.480  53.240  1.00  0.00           C  
ATOM   2693  CD  LYS A1639      27.781  31.317  52.461  1.00  0.00           C  
ATOM   2694  CE  LYS A1639      26.728  30.561  51.666  1.00  0.00           C  
ATOM   2695  NZ  LYS A1639      27.361  29.463  50.863  1.00  0.00           N  
ATOM   2696  N   VAL A1640      27.927  34.092  56.758  1.00  0.00           N  
ATOM   2697  CA  VAL A1640      27.374  33.783  58.079  1.00  0.00           C  
ATOM   2698  C   VAL A1640      26.624  34.983  58.645  1.00  0.00           C  
ATOM   2699  O   VAL A1640      25.580  34.832  59.277  1.00  0.00           O  
ATOM   2700  CB  VAL A1640      28.482  33.362  59.078  1.00  0.00           C  
ATOM   2701  CG1 VAL A1640      27.933  33.317  60.490  1.00  0.00           C  
ATOM   2702  CG2 VAL A1640      29.025  32.000  58.697  1.00  0.00           C  
ATOM   2703  N   GLU A1641      27.147  36.180  58.419  1.00  0.00           N  
ATOM   2704  CA  GLU A1641      26.474  37.374  58.916  1.00  0.00           C  
ATOM   2705  C   GLU A1641      25.114  37.507  58.233  1.00  0.00           C  
ATOM   2706  O   GLU A1641      24.127  37.869  58.872  1.00  0.00           O  
ATOM   2707  CB  GLU A1641      27.326  38.621  58.655  1.00  0.00           C  
ATOM   2708  CG  GLU A1641      27.476  39.522  59.877  1.00  0.00           C  
ATOM   2709  CD  GLU A1641      28.666  40.469  59.785  1.00  0.00           C  
ATOM   2710  OE1 GLU A1641      29.072  41.021  60.834  1.00  0.00           O  
ATOM   2711  OE2 GLU A1641      29.193  40.667  58.670  1.00  0.00           O  
ATOM   2712  N   ARG A1642      25.063  37.196  56.938  1.00  0.00           N  
ATOM   2713  CA  ARG A1642      23.816  37.283  56.187  1.00  0.00           C  
ATOM   2714  C   ARG A1642      22.835  36.226  56.677  1.00  0.00           C  
ATOM   2715  O   ARG A1642      21.668  36.525  56.919  1.00  0.00           O  
ATOM   2716  CB  ARG A1642      24.066  37.144  54.675  1.00  0.00           C  
ATOM   2717  CG  ARG A1642      24.812  38.347  54.081  1.00  0.00           C  
ATOM   2718  CD  ARG A1642      24.717  38.440  52.563  1.00  0.00           C  
ATOM   2719  NE  ARG A1642      25.390  37.351  51.869  1.00  0.00           N  
ATOM   2720  CZ  ARG A1642      26.707  37.246  51.717  1.00  0.00           C  
ATOM   2721  NH1 ARG A1642      27.518  38.175  52.212  1.00  0.00           N  
ATOM   2722  NH2 ARG A1642      27.212  36.204  51.064  1.00  0.00           N  
ATOM   2723  N   ILE A1662      23.298  34.994  56.840  1.00  0.00           N  
ATOM   2724  CA  ILE A1662      22.415  33.951  57.341  1.00  0.00           C  
ATOM   2725  C   ILE A1662      21.922  34.312  58.750  1.00  0.00           C  
ATOM   2726  O   ILE A1662      20.772  34.072  59.091  1.00  0.00           O  
ATOM   2727  CB  ILE A1662      23.126  32.585  57.418  1.00  0.00           C  
ATOM   2728  CG1 ILE A1662      23.462  32.093  56.013  1.00  0.00           C  
ATOM   2729  CG2 ILE A1662      22.237  31.579  58.152  1.00  0.00           C  
ATOM   2730  CD1 ILE A1662      24.192  30.764  55.995  1.00  0.00           C  
ATOM   2731  N   TYR A1663      22.788  34.896  59.567  1.00  0.00           N  
ATOM   2732  CA  TYR A1663      22.384  35.249  60.918  1.00  0.00           C  
ATOM   2733  C   TYR A1663      21.184  36.175  60.925  1.00  0.00           C  
ATOM   2734  O   TYR A1663      20.254  35.977  61.693  1.00  0.00           O  
ATOM   2735  CB  TYR A1663      23.516  35.923  61.691  1.00  0.00           C  
ATOM   2736  CG  TYR A1663      23.123  36.201  63.122  1.00  0.00           C  
ATOM   2737  CD1 TYR A1663      23.001  35.163  64.038  1.00  0.00           C  
ATOM   2738  CD2 TYR A1663      22.818  37.491  63.547  1.00  0.00           C  
ATOM   2739  CE1 TYR A1663      22.585  35.396  65.340  1.00  0.00           C  
ATOM   2740  CE2 TYR A1663      22.397  37.736  64.853  1.00  0.00           C  
ATOM   2741  CZ  TYR A1663      22.284  36.682  65.745  1.00  0.00           C  
ATOM   2742  OH  TYR A1663      21.879  36.905  67.045  1.00  0.00           O  
ATOM   2743  N   PHE A1664      21.210  37.200  60.085  1.00  0.00           N  
ATOM   2744  CA  PHE A1664      20.091  38.136  60.026  1.00  0.00           C  
ATOM   2745  C   PHE A1664      19.021  37.669  59.037  1.00  0.00           C  
ATOM   2746  O   PHE A1664      18.198  38.462  58.576  1.00  0.00           O  
ATOM   2747  CB  PHE A1664      20.571  39.525  59.629  1.00  0.00           C  
ATOM   2748  CG  PHE A1664      21.587  40.104  60.560  1.00  0.00           C  
ATOM   2749  CD1 PHE A1664      22.934  40.131  60.212  1.00  0.00           C  
ATOM   2750  CD2 PHE A1664      21.196  40.684  61.759  1.00  0.00           C  
ATOM   2751  CE1 PHE A1664      23.873  40.738  61.045  1.00  0.00           C  
ATOM   2752  CE2 PHE A1664      22.132  41.292  62.598  1.00  0.00           C  
ATOM   2753  CZ  PHE A1664      23.472  41.320  62.237  1.00  0.00           C  
ATOM   2754  N   GLY A1665      19.054  36.376  58.720  1.00  0.00           N  
ATOM   2755  CA  GLY A1665      18.093  35.787  57.805  1.00  0.00           C  
ATOM   2756  C   GLY A1665      18.003  36.392  56.414  1.00  0.00           C  
ATOM   2757  O   GLY A1665      17.192  35.946  55.597  1.00  0.00           O  
ATOM   2758  N   VAL A1666      18.823  37.402  56.129  1.00  0.00           N  
ATOM   2759  CA  VAL A1666      18.792  38.039  54.817  1.00  0.00           C  
ATOM   2760  C   VAL A1666      19.323  37.082  53.763  1.00  0.00           C  
ATOM   2761  O   VAL A1666      19.564  37.461  52.622  1.00  0.00           O  
ATOM   2762  CB  VAL A1666      19.604  39.353  54.814  1.00  0.00           C  
ATOM   2763  CG1 VAL A1666      19.536  40.018  53.444  1.00  0.00           C  
ATOM   2764  CG2 VAL A1666      19.041  40.304  55.860  1.00  0.00           C  
ATOM   2765  N   GLU A1667      19.490  35.824  54.151  1.00  0.00           N  
ATOM   2766  CA  GLU A1667      19.974  34.807  53.229  1.00  0.00           C  
ATOM   2767  C   GLU A1667      19.538  33.438  53.729  1.00  0.00           C  
ATOM   2768  O   GLU A1667      19.341  33.256  54.930  1.00  0.00           O  
ATOM   2769  CB  GLU A1667      21.497  34.857  53.121  1.00  0.00           C  
ATOM   2770  CG  GLU A1667      22.022  34.120  51.912  1.00  0.00           C  
ATOM   2771  CD  GLU A1667      23.529  34.112  51.847  1.00  0.00           C  
ATOM   2772  OE1 GLU A1667      24.126  35.182  52.088  1.00  0.00           O  
ATOM   2773  OE2 GLU A1667      24.111  33.042  51.546  1.00  0.00           O  
ATOM   2774  N   GLY A1668      19.394  32.486  52.808  1.00  0.00           N  
ATOM   2775  CA  GLY A1668      18.959  31.147  53.169  1.00  0.00           C  
ATOM   2776  C   GLY A1668      19.750  30.487  54.285  1.00  0.00           C  
ATOM   2777  O   GLY A1668      20.278  29.373  54.065  1.00  0.00           O  
ATOM   2778  N   GLU A1670      22.670  27.282  61.459  1.00  0.00           N  
ATOM   2779  CA  GLU A1670      22.103  26.734  62.724  1.00  0.00           C  
ATOM   2780  C   GLU A1670      23.120  26.807  63.863  1.00  0.00           C  
ATOM   2781  O   GLU A1670      22.869  27.454  64.881  1.00  0.00           O  
ATOM   2782  CB  GLU A1670      21.665  25.282  62.516  1.00  0.00           C  
ATOM   2783  CG  GLU A1670      20.863  24.709  63.682  1.00  0.00           C  
ATOM   2784  CD  GLU A1670      20.474  23.256  63.473  1.00  0.00           C  
ATOM   2785  OE1 GLU A1670      21.375  22.387  63.500  1.00  0.00           O  
ATOM   2786  OE2 GLU A1670      19.267  22.985  63.278  1.00  0.00           O  
ATOM   2787  N   GLU A1671      24.261  26.139  63.692  1.00  0.00           N  
ATOM   2788  CA  GLU A1671      25.311  26.148  64.710  1.00  0.00           C  
ATOM   2789  C   GLU A1671      26.189  27.391  64.569  1.00  0.00           C  
ATOM   2790  O   GLU A1671      26.611  27.984  65.566  1.00  0.00           O  
ATOM   2791  CB  GLU A1671      26.199  24.906  64.597  1.00  0.00           C  
ATOM   2792  CG  GLU A1671      27.212  24.803  65.737  1.00  0.00           C  
ATOM   2793  CD  GLU A1671      28.244  23.706  65.535  1.00  0.00           C  
ATOM   2794  OE1 GLU A1671      29.173  23.900  64.716  1.00  0.00           O  
ATOM   2795  OE2 GLU A1671      28.121  22.651  66.198  1.00  0.00           O  
ATOM   2796  N   LEU A1672      26.477  27.767  63.325  1.00  0.00           N  
ATOM   2797  CA  LEU A1672      27.291  28.946  63.056  1.00  0.00           C  
ATOM   2798  C   LEU A1672      26.550  30.174  63.574  1.00  0.00           C  
ATOM   2799  O   LEU A1672      27.159  31.191  63.923  1.00  0.00           O  
ATOM   2800  CB  LEU A1672      27.566  29.081  61.549  1.00  0.00           C  
ATOM   2801  CG  LEU A1672      28.756  28.300  60.962  1.00  0.00           C  
ATOM   2802  CD1 LEU A1672      28.642  26.821  61.302  1.00  0.00           C  
ATOM   2803  CD2 LEU A1672      28.802  28.495  59.450  1.00  0.00           C  
ATOM   2804  N   ARG A1673      25.229  30.060  63.641  1.00  0.00           N  
ATOM   2805  CA  ARG A1673      24.395  31.150  64.121  1.00  0.00           C  
ATOM   2806  C   ARG A1673      24.801  31.589  65.530  1.00  0.00           C  
ATOM   2807  O   ARG A1673      24.958  32.784  65.786  1.00  0.00           O  
ATOM   2808  CB  ARG A1673      22.924  30.727  64.109  1.00  0.00           C  
ATOM   2809  CG  ARG A1673      21.941  31.846  64.427  1.00  0.00           C  
ATOM   2810  CD  ARG A1673      20.502  31.329  64.395  1.00  0.00           C  
ATOM   2811  NE  ARG A1673      20.177  30.708  63.110  1.00  0.00           N  
ATOM   2812  CZ  ARG A1673      20.009  31.382  61.976  1.00  0.00           C  
ATOM   2813  NH1 ARG A1673      20.128  32.704  61.969  1.00  0.00           N  
ATOM   2814  NH2 ARG A1673      19.735  30.733  60.848  1.00  0.00           N  
ATOM   2815  N   ARG A1684      24.977  30.630  66.439  1.00  0.00           N  
ATOM   2816  CA  ARG A1684      25.358  30.963  67.809  1.00  0.00           C  
ATOM   2817  C   ARG A1684      26.819  31.409  67.888  1.00  0.00           C  
ATOM   2818  O   ARG A1684      27.204  32.123  68.818  1.00  0.00           O  
ATOM   2819  CB  ARG A1684      25.124  29.773  68.747  1.00  0.00           C  
ATOM   2820  CG  ARG A1684      24.844  30.176  70.199  1.00  0.00           C  
ATOM   2821  CD  ARG A1684      24.543  28.957  71.059  1.00  0.00           C  
ATOM   2822  NE  ARG A1684      23.804  29.279  72.285  1.00  0.00           N  
ATOM   2823  CZ  ARG A1684      23.336  28.368  73.146  1.00  0.00           C  
ATOM   2824  NH1 ARG A1684      23.530  27.072  72.923  1.00  0.00           N  
ATOM   2825  NH2 ARG A1684      22.658  28.745  74.226  1.00  0.00           N  
ATOM   2826  N   THR A1685      27.629  30.993  66.912  1.00  0.00           N  
ATOM   2827  CA  THR A1685      29.039  31.380  66.883  1.00  0.00           C  
ATOM   2828  C   THR A1685      29.097  32.884  66.641  1.00  0.00           C  
ATOM   2829  O   THR A1685      29.896  33.603  67.246  1.00  0.00           O  
ATOM   2830  CB  THR A1685      29.804  30.707  65.737  1.00  0.00           C  
ATOM   2831  OG1 THR A1685      29.409  29.337  65.623  1.00  0.00           O  
ATOM   2832  CG2 THR A1685      31.298  30.771  66.004  1.00  0.00           C  
ATOM   2833  N   TYR A1688      28.240  33.358  65.747  1.00  0.00           N  
ATOM   2834  CA  TYR A1688      28.212  34.771  65.449  1.00  0.00           C  
ATOM   2835  C   TYR A1688      27.874  35.568  66.702  1.00  0.00           C  
ATOM   2836  O   TYR A1688      28.482  36.603  66.953  1.00  0.00           O  
ATOM   2837  CB  TYR A1688      27.195  35.069  64.345  1.00  0.00           C  
ATOM   2838  CG  TYR A1688      27.218  36.514  63.886  1.00  0.00           C  
ATOM   2839  CD1 TYR A1688      28.309  37.032  63.193  1.00  0.00           C  
ATOM   2840  CD2 TYR A1688      26.167  37.373  64.190  1.00  0.00           C  
ATOM   2841  CE1 TYR A1688      28.351  38.372  62.819  1.00  0.00           C  
ATOM   2842  CE2 TYR A1688      26.203  38.711  63.822  1.00  0.00           C  
ATOM   2843  CZ  TYR A1688      27.293  39.206  63.138  1.00  0.00           C  
ATOM   2844  OH  TYR A1688      27.311  40.539  62.778  1.00  0.00           O  
ATOM   2845  N   GLU A1689      26.920  35.083  67.494  1.00  0.00           N  
ATOM   2846  CA  GLU A1689      26.515  35.788  68.720  1.00  0.00           C  
ATOM   2847  C   GLU A1689      27.630  35.845  69.745  1.00  0.00           C  
ATOM   2848  O   GLU A1689      27.924  36.910  70.290  1.00  0.00           O  
ATOM   2849  CB  GLU A1689      25.321  35.106  69.387  1.00  0.00           C  
ATOM   2850  CG  GLU A1689      24.256  34.620  68.442  1.00  0.00           C  
ATOM   2851  CD  GLU A1689      23.111  33.966  69.177  1.00  0.00           C  
ATOM   2852  OE1 GLU A1689      23.387  33.128  70.064  1.00  0.00           O  
ATOM   2853  OE2 GLU A1689      21.943  34.284  68.866  1.00  0.00           O  
ATOM   2854  N   LEU A1713      28.222  34.679  70.015  1.00  0.00           N  
ATOM   2855  CA  LEU A1713      29.307  34.541  70.983  1.00  0.00           C  
ATOM   2856  C   LEU A1713      30.577  35.308  70.603  1.00  0.00           C  
ATOM   2857  O   LEU A1713      31.367  35.663  71.476  1.00  0.00           O  
ATOM   2858  CB  LEU A1713      29.647  33.054  71.192  1.00  0.00           C  
ATOM   2859  CG  LEU A1713      28.646  32.217  72.010  1.00  0.00           C  
ATOM   2860  CD1 LEU A1713      28.987  30.736  71.953  1.00  0.00           C  
ATOM   2861  CD2 LEU A1713      28.656  32.700  73.447  1.00  0.00           C  
ATOM   2862  N   SER A1714      30.781  35.573  69.317  1.00  0.00           N  
ATOM   2863  CA  SER A1714      31.975  36.294  68.909  1.00  0.00           C  
ATOM   2864  C   SER A1714      31.766  37.784  69.095  1.00  0.00           C  
ATOM   2865  O   SER A1714      32.724  38.565  69.099  1.00  0.00           O  
ATOM   2866  CB  SER A1714      32.290  36.042  67.447  1.00  0.00           C  
ATOM   2867  OG  SER A1714      31.657  37.025  66.651  1.00  0.00           O  
ATOM   2868  N   MET A1715      30.507  38.184  69.235  1.00  0.00           N  
ATOM   2869  CA  MET A1715      30.202  39.593  69.405  1.00  0.00           C  
ATOM   2870  C   MET A1715      29.993  39.981  70.855  1.00  0.00           C  
ATOM   2871  O   MET A1715      29.093  39.472  71.516  1.00  0.00           O  
ATOM   2872  CB  MET A1715      28.972  39.972  68.584  1.00  0.00           C  
ATOM   2873  CG  MET A1715      29.242  40.099  67.105  1.00  0.00           C  
ATOM   2874  SD  MET A1715      27.824  40.732  66.194  1.00  0.00           S  
ATOM   2875  CE  MET A1715      28.069  42.510  66.432  1.00  0.00           C  
ATOM   2876  N   PRO A1716      30.836  40.886  71.376  1.00  0.00           N  
ATOM   2877  CA  PRO A1716      30.711  41.328  72.767  1.00  0.00           C  
ATOM   2878  C   PRO A1716      29.341  41.946  73.024  1.00  0.00           C  
ATOM   2879  O   PRO A1716      28.705  41.668  74.035  1.00  0.00           O  
ATOM   2880  CB  PRO A1716      31.865  42.326  72.923  1.00  0.00           C  
ATOM   2881  CG  PRO A1716      32.091  42.825  71.531  1.00  0.00           C  
ATOM   2882  CD  PRO A1716      31.969  41.556  70.717  1.00  0.00           C  
ATOM   2883  N   LYS A1717      28.887  42.779  72.100  1.00  0.00           N  
ATOM   2884  CA  LYS A1717      27.576  43.403  72.224  1.00  0.00           C  
ATOM   2885  C   LYS A1717      26.518  42.531  71.553  1.00  0.00           C  
ATOM   2886  O   LYS A1717      26.822  41.570  70.846  1.00  0.00           O  
ATOM   2887  CB  LYS A1717      27.575  44.783  71.565  1.00  0.00           C  
ATOM   2888  CG  LYS A1717      28.443  45.816  72.263  1.00  0.00           C  
ATOM   2889  CD  LYS A1717      27.860  46.220  73.610  1.00  0.00           C  
ATOM   2890  CE  LYS A1717      28.727  47.282  74.270  1.00  0.00           C  
ATOM   2891  NZ  LYS A1717      28.957  48.440  73.352  1.00  0.00           N  
ATOM   2892  N   LYS A1718      25.264  42.878  71.784  1.00  0.00           N  
ATOM   2893  CA  LYS A1718      24.150  42.157  71.201  1.00  0.00           C  
ATOM   2894  C   LYS A1718      24.030  42.560  69.731  1.00  0.00           C  
ATOM   2895  O   LYS A1718      24.154  43.734  69.397  1.00  0.00           O  
ATOM   2896  CB  LYS A1718      22.872  42.493  71.979  1.00  0.00           C  
ATOM   2897  CG  LYS A1718      22.871  43.889  72.637  1.00  0.00           C  
ATOM   2898  CD  LYS A1718      23.914  44.048  73.774  1.00  0.00           C  
ATOM   2899  CE  LYS A1718      23.618  43.158  74.972  1.00  0.00           C  
ATOM   2900  NZ  LYS A1718      23.673  41.705  74.652  1.00  0.00           N  
ATOM   2901  N   PRO A1719      23.805  41.586  68.832  1.00  0.00           N  
ATOM   2902  CA  PRO A1719      23.673  41.844  67.394  1.00  0.00           C  
ATOM   2903  C   PRO A1719      22.560  42.837  67.099  1.00  0.00           C  
ATOM   2904  O   PRO A1719      21.419  42.621  67.489  1.00  0.00           O  
ATOM   2905  CB  PRO A1719      23.360  40.466  66.820  1.00  0.00           C  
ATOM   2906  CG  PRO A1719      24.019  39.531  67.786  1.00  0.00           C  
ATOM   2907  CD  PRO A1719      23.657  40.149  69.113  1.00  0.00           C  
ATOM   2908  N   GLU A1720      22.893  43.919  66.403  1.00  0.00           N  
ATOM   2909  CA  GLU A1720      21.909  44.943  66.070  1.00  0.00           C  
ATOM   2910  C   GLU A1720      21.314  44.686  64.682  1.00  0.00           C  
ATOM   2911  O   GLU A1720      20.114  44.442  64.538  1.00  0.00           O  
ATOM   2912  CB  GLU A1720      22.566  46.326  66.099  1.00  0.00           C  
ATOM   2913  CG  GLU A1720      21.586  47.485  66.243  1.00  0.00           C  
ATOM   2914  CD  GLU A1720      21.554  48.060  67.659  1.00  0.00           C  
ATOM   2915  OE1 GLU A1720      22.552  48.690  68.070  1.00  0.00           O  
ATOM   2916  OE2 GLU A1720      20.534  47.881  68.361  1.00  0.00           O  
ATOM   2917  N   ARG A1721      22.165  44.737  63.663  1.00  0.00           N  
ATOM   2918  CA  ARG A1721      21.731  44.524  62.282  1.00  0.00           C  
ATOM   2919  C   ARG A1721      22.918  44.318  61.350  1.00  0.00           C  
ATOM   2920  O   ARG A1721      24.068  44.543  61.727  1.00  0.00           O  
ATOM   2921  CB  ARG A1721      20.925  45.728  61.798  1.00  0.00           C  
ATOM   2922  CG  ARG A1721      21.452  47.035  62.365  1.00  0.00           C  
ATOM   2923  CD  ARG A1721      20.992  48.250  61.585  1.00  0.00           C  
ATOM   2924  NE  ARG A1721      21.238  49.476  62.340  1.00  0.00           N  
ATOM   2925  CZ  ARG A1721      22.402  49.804  62.902  1.00  0.00           C  
ATOM   2926  NH1 ARG A1721      23.454  48.996  62.800  1.00  0.00           N  
ATOM   2927  NH2 ARG A1721      22.508  50.944  63.580  1.00  0.00           N  
ATOM   2928  N   LEU A1722      22.619  43.893  60.128  1.00  0.00           N  
ATOM   2929  CA  LEU A1722      23.633  43.658  59.109  1.00  0.00           C  
ATOM   2930  C   LEU A1722      24.250  44.986  58.646  1.00  0.00           C  
ATOM   2931  O   LEU A1722      23.544  45.983  58.469  1.00  0.00           O  
ATOM   2932  CB  LEU A1722      22.993  42.927  57.927  1.00  0.00           C  
ATOM   2933  CG  LEU A1722      23.881  42.441  56.781  1.00  0.00           C  
ATOM   2934  CD1 LEU A1722      24.979  41.539  57.317  1.00  0.00           C  
ATOM   2935  CD2 LEU A1722      23.023  41.692  55.768  1.00  0.00           C  
ATOM   2936  N   VAL A1723      25.570  45.009  58.468  1.00  0.00           N  
ATOM   2937  CA  VAL A1723      26.245  46.222  58.017  1.00  0.00           C  
ATOM   2938  C   VAL A1723      26.845  45.974  56.636  1.00  0.00           C  
ATOM   2939  O   VAL A1723      27.429  44.923  56.390  1.00  0.00           O  
ATOM   2940  CB  VAL A1723      27.354  46.655  58.994  1.00  0.00           C  
ATOM   2941  CG1 VAL A1723      27.856  48.041  58.616  1.00  0.00           C  
ATOM   2942  CG2 VAL A1723      26.826  46.649  60.432  1.00  0.00           C  
ATOM   2943  N   ALA A1724      26.681  46.950  55.742  1.00  0.00           N  
ATOM   2944  CA  ALA A1724      27.159  46.873  54.359  1.00  0.00           C  
ATOM   2945  C   ALA A1724      28.410  46.027  54.223  1.00  0.00           C  
ATOM   2946  O   ALA A1724      29.418  46.297  54.864  1.00  0.00           O  
ATOM   2947  CB  ALA A1724      27.411  48.274  53.814  1.00  0.00           C  
ATOM   2948  N   GLN A1725      28.331  45.005  53.380  1.00  0.00           N  
ATOM   2949  CA  GLN A1725      29.445  44.098  53.155  1.00  0.00           C  
ATOM   2950  C   GLN A1725      29.979  44.188  51.730  1.00  0.00           C  
ATOM   2951  O   GLN A1725      29.382  43.625  50.798  1.00  0.00           O  
ATOM   2952  CB  GLN A1725      29.016  42.650  53.387  1.00  0.00           C  
ATOM   2953  CG  GLN A1725      28.285  42.346  54.680  1.00  0.00           C  
ATOM   2954  CD  GLN A1725      27.885  40.886  54.738  1.00  0.00           C  
ATOM   2955  OE1 GLN A1725      27.359  40.351  53.769  1.00  0.00           O  
ATOM   2956  NE2 GLN A1725      28.137  40.233  55.866  1.00  0.00           N  
ATOM   2957  N   ALA A1726      31.104  44.879  51.557  1.00  0.00           N  
ATOM   2958  CA  ALA A1726      31.727  44.993  50.239  1.00  0.00           C  
ATOM   2959  C   ALA A1726      32.683  43.816  50.133  1.00  0.00           C  
ATOM   2960  O   ALA A1726      33.666  43.750  50.865  1.00  0.00           O  
ATOM   2961  CB  ALA A1726      32.495  46.306  50.125  1.00  0.00           C  
ATOM   2962  N   PRO A1727      32.400  42.864  49.229  1.00  0.00           N  
ATOM   2963  CA  PRO A1727      33.230  41.671  49.019  1.00  0.00           C  
ATOM   2964  C   PRO A1727      34.716  42.003  48.965  1.00  0.00           C  
ATOM   2965  O   PRO A1727      35.167  42.729  48.078  1.00  0.00           O  
ATOM   2966  CB  PRO A1727      32.719  41.129  47.696  1.00  0.00           C  
ATOM   2967  CG  PRO A1727      31.286  41.495  47.722  1.00  0.00           C  
ATOM   2968  CD  PRO A1727      31.307  42.913  48.247  1.00  0.00           C  
ATOM   2969  N   PHE A1728      35.475  41.456  49.906  1.00  0.00           N  
ATOM   2970  CA  PHE A1728      36.901  41.718  49.975  1.00  0.00           C  
ATOM   2971  C   PHE A1728      37.621  41.491  48.657  1.00  0.00           C  
ATOM   2972  O   PHE A1728      38.365  42.355  48.203  1.00  0.00           O  
ATOM   2973  CB  PHE A1728      37.556  40.862  51.057  1.00  0.00           C  
ATOM   2974  CG  PHE A1728      38.826  41.456  51.608  1.00  0.00           C  
ATOM   2975  CD1 PHE A1728      38.781  42.390  52.641  1.00  0.00           C  
ATOM   2976  CD2 PHE A1728      40.068  41.101  51.082  1.00  0.00           C  
ATOM   2977  CE1 PHE A1728      39.945  42.958  53.143  1.00  0.00           C  
ATOM   2978  CE2 PHE A1728      41.230  41.665  51.575  1.00  0.00           C  
ATOM   2979  CZ  PHE A1728      41.169  42.596  52.610  1.00  0.00           C  
ATOM   2980  N   ARG A1729      37.399  40.336  48.046  1.00  0.00           N  
ATOM   2981  CA  ARG A1729      38.052  40.005  46.789  1.00  0.00           C  
ATOM   2982  C   ARG A1729      37.830  41.072  45.718  1.00  0.00           C  
ATOM   2983  O   ARG A1729      38.686  41.272  44.856  1.00  0.00           O  
ATOM   2984  CB  ARG A1729      37.558  38.649  46.264  1.00  0.00           C  
ATOM   2985  CG  ARG A1729      36.091  38.661  45.824  1.00  0.00           C  
ATOM   2986  CD  ARG A1729      35.620  37.348  45.186  1.00  0.00           C  
ATOM   2987  NE  ARG A1729      35.917  36.181  46.012  1.00  0.00           N  
ATOM   2988  CZ  ARG A1729      37.053  35.505  45.939  1.00  0.00           C  
ATOM   2989  NH1 ARG A1729      37.986  35.883  45.071  1.00  0.00           N  
ATOM   2990  NH2 ARG A1729      37.260  34.463  46.734  1.00  0.00           N  
ATOM   2991  N   PHE A1730      36.688  41.756  45.774  1.00  0.00           N  
ATOM   2992  CA  PHE A1730      36.369  42.780  44.786  1.00  0.00           C  
ATOM   2993  C   PHE A1730      37.026  44.125  45.124  1.00  0.00           C  
ATOM   2994  O   PHE A1730      37.356  44.901  44.228  1.00  0.00           O  
ATOM   2995  CB  PHE A1730      34.839  42.928  44.662  1.00  0.00           C  
ATOM   2996  CG  PHE A1730      34.395  43.813  43.518  1.00  0.00           C  
ATOM   2997  CD1 PHE A1730      34.998  43.714  42.263  1.00  0.00           C  
ATOM   2998  CD2 PHE A1730      33.373  44.745  43.696  1.00  0.00           C  
ATOM   2999  CE1 PHE A1730      34.591  44.533  41.200  1.00  0.00           C  
ATOM   3000  CE2 PHE A1730      32.954  45.571  42.641  1.00  0.00           C  
ATOM   3001  CZ  PHE A1730      33.564  45.465  41.395  1.00  0.00           C  
ATOM   3002  N   LEU A1731      37.210  44.409  46.411  1.00  0.00           N  
ATOM   3003  CA  LEU A1731      37.865  45.654  46.803  1.00  0.00           C  
ATOM   3004  C   LEU A1731      39.331  45.517  46.402  1.00  0.00           C  
ATOM   3005  O   LEU A1731      39.959  46.476  45.963  1.00  0.00           O  
ATOM   3006  CB  LEU A1731      37.737  45.882  48.310  1.00  0.00           C  
ATOM   3007  CG  LEU A1731      36.304  46.034  48.844  1.00  0.00           C  
ATOM   3008  CD1 LEU A1731      36.293  45.959  50.361  1.00  0.00           C  
ATOM   3009  CD2 LEU A1731      35.724  47.367  48.377  1.00  0.00           C  
ATOM   3010  N   ALA A1732      39.862  44.305  46.529  1.00  0.00           N  
ATOM   3011  CA  ALA A1732      41.252  44.048  46.165  1.00  0.00           C  
ATOM   3012  C   ALA A1732      41.458  44.427  44.697  1.00  0.00           C  
ATOM   3013  O   ALA A1732      42.542  44.841  44.291  1.00  0.00           O  
ATOM   3014  CB  ALA A1732      41.604  42.568  46.402  1.00  0.00           C  
ATOM   3015  N   VAL A1733      40.393  44.289  43.914  1.00  0.00           N  
ATOM   3016  CA  VAL A1733      40.399  44.636  42.499  1.00  0.00           C  
ATOM   3017  C   VAL A1733      40.171  46.136  42.331  1.00  0.00           C  
ATOM   3018  O   VAL A1733      40.961  46.812  41.681  1.00  0.00           O  
ATOM   3019  CB  VAL A1733      39.287  43.882  41.733  1.00  0.00           C  
ATOM   3020  CG1 VAL A1733      39.234  44.351  40.284  1.00  0.00           C  
ATOM   3021  CG2 VAL A1733      39.535  42.386  41.815  1.00  0.00           C  
ATOM   3022  N   LEU A1734      39.105  46.659  42.927  1.00  0.00           N  
ATOM   3023  CA  LEU A1734      38.808  48.090  42.818  1.00  0.00           C  
ATOM   3024  C   LEU A1734      39.951  48.988  43.324  1.00  0.00           C  
ATOM   3025  O   LEU A1734      40.241  50.034  42.752  1.00  0.00           O  
ATOM   3026  CB  LEU A1734      37.509  48.426  43.576  1.00  0.00           C  
ATOM   3027  CG  LEU A1734      36.202  47.910  42.965  1.00  0.00           C  
ATOM   3028  CD1 LEU A1734      35.025  48.408  43.765  1.00  0.00           C  
ATOM   3029  CD2 LEU A1734      36.084  48.407  41.531  1.00  0.00           C  
ATOM   3030  N   VAL A1735      40.594  48.565  44.402  1.00  0.00           N  
ATOM   3031  CA  VAL A1735      41.683  49.318  44.993  1.00  0.00           C  
ATOM   3032  C   VAL A1735      42.933  49.375  44.094  1.00  0.00           C  
ATOM   3033  O   VAL A1735      43.877  50.102  44.399  1.00  0.00           O  
ATOM   3034  CB  VAL A1735      42.054  48.722  46.374  1.00  0.00           C  
ATOM   3035  CG1 VAL A1735      43.189  47.721  46.236  1.00  0.00           C  
ATOM   3036  CG2 VAL A1735      42.407  49.825  47.335  1.00  0.00           C  
ATOM   3037  N   GLN A1736      42.938  48.610  42.998  1.00  0.00           N  
ATOM   3038  CA  GLN A1736      44.061  48.612  42.053  1.00  0.00           C  
ATOM   3039  C   GLN A1736      43.730  49.430  40.792  1.00  0.00           C  
ATOM   3040  O   GLN A1736      44.363  49.294  39.738  1.00  0.00           O  
ATOM   3041  CB  GLN A1736      44.456  47.187  41.655  1.00  0.00           C  
ATOM   3042  CG  GLN A1736      44.963  46.326  42.811  1.00  0.00           C  
ATOM   3043  CD  GLN A1736      45.670  45.082  42.337  1.00  0.00           C  
ATOM   3044  OE1 GLN A1736      46.736  45.155  41.720  1.00  0.00           O  
ATOM   3045  NE2 GLN A1736      45.085  43.933  42.612  1.00  0.00           N  
ATOM   3046  N   LEU A1739      42.713  50.270  40.908  1.00  0.00           N  
ATOM   3047  CA  LEU A1739      42.323  51.161  39.835  1.00  0.00           C  
ATOM   3048  C   LEU A1739      42.503  52.521  40.516  1.00  0.00           C  
ATOM   3049  O   LEU A1739      41.624  52.976  41.250  1.00  0.00           O  
ATOM   3050  CB  LEU A1739      40.862  50.918  39.447  1.00  0.00           C  
ATOM   3051  CG  LEU A1739      40.523  49.527  38.897  1.00  0.00           C  
ATOM   3052  CD1 LEU A1739      39.043  49.408  38.733  1.00  0.00           C  
ATOM   3053  CD2 LEU A1739      41.226  49.285  37.575  1.00  0.00           C  
ATOM   3054  N   PRO A1740      43.666  53.171  40.304  1.00  0.00           N  
ATOM   3055  CA  PRO A1740      44.022  54.476  40.881  1.00  0.00           C  
ATOM   3056  C   PRO A1740      43.072  55.640  40.594  1.00  0.00           C  
ATOM   3057  O   PRO A1740      42.906  56.519  41.437  1.00  0.00           O  
ATOM   3058  CB  PRO A1740      45.436  54.722  40.339  1.00  0.00           C  
ATOM   3059  CG  PRO A1740      45.396  54.066  39.013  1.00  0.00           C  
ATOM   3060  CD  PRO A1740      44.691  52.752  39.330  1.00  0.00           C  
ATOM   3061  N   HIS A1741      42.452  55.651  39.420  1.00  0.00           N  
ATOM   3062  CA  HIS A1741      41.518  56.723  39.083  1.00  0.00           C  
ATOM   3063  C   HIS A1741      40.236  56.638  39.921  1.00  0.00           C  
ATOM   3064  O   HIS A1741      39.245  57.309  39.615  1.00  0.00           O  
ATOM   3065  CB  HIS A1741      41.141  56.660  37.601  1.00  0.00           C  
ATOM   3066  CG  HIS A1741      40.558  55.344  37.186  1.00  0.00           C  
ATOM   3067  ND1 HIS A1741      41.311  54.189  37.105  1.00  0.00           N  
ATOM   3068  CD2 HIS A1741      39.294  54.994  36.845  1.00  0.00           C  
ATOM   3069  CE1 HIS A1741      40.535  53.187  36.731  1.00  0.00           C  
ATOM   3070  NE2 HIS A1741      39.306  53.647  36.567  1.00  0.00           N  
ATOM   3071  N   LEU A1742      40.252  55.818  40.972  1.00  0.00           N  
ATOM   3072  CA  LEU A1742      39.079  55.646  41.824  1.00  0.00           C  
ATOM   3073  C   LEU A1742      39.277  56.136  43.251  1.00  0.00           C  
ATOM   3074  O   LEU A1742      40.181  55.687  43.961  1.00  0.00           O  
ATOM   3075  CB  LEU A1742      38.646  54.170  41.845  1.00  0.00           C  
ATOM   3076  CG  LEU A1742      37.945  53.593  40.607  1.00  0.00           C  
ATOM   3077  CD1 LEU A1742      37.591  52.137  40.839  1.00  0.00           C  
ATOM   3078  CD2 LEU A1742      36.687  54.372  40.322  1.00  0.00           C  
ATOM   3079  N   THR A1743      38.411  57.054  43.664  1.00  0.00           N  
ATOM   3080  CA  THR A1743      38.452  57.630  45.001  1.00  0.00           C  
ATOM   3081  C   THR A1743      37.620  56.746  45.923  1.00  0.00           C  
ATOM   3082  O   THR A1743      36.927  55.839  45.459  1.00  0.00           O  
ATOM   3083  CB  THR A1743      37.861  59.065  45.000  1.00  0.00           C  
ATOM   3084  OG1 THR A1743      36.469  59.014  44.650  1.00  0.00           O  
ATOM   3085  CG2 THR A1743      38.594  59.949  43.986  1.00  0.00           C  
ATOM   3086  N   GLU A1744      37.687  56.988  47.227  1.00  0.00           N  
ATOM   3087  CA  GLU A1744      36.898  56.185  48.162  1.00  0.00           C  
ATOM   3088  C   GLU A1744      35.416  56.297  47.789  1.00  0.00           C  
ATOM   3089  O   GLU A1744      34.648  55.335  47.925  1.00  0.00           O  
ATOM   3090  CB  GLU A1744      37.120  56.654  49.611  1.00  0.00           C  
ATOM   3091  CG  GLU A1744      38.329  56.021  50.317  1.00  0.00           C  
ATOM   3092  CD  GLU A1744      39.696  56.501  49.788  1.00  0.00           C  
ATOM   3093  OE1 GLU A1744      40.731  55.976  50.273  1.00  0.00           O  
ATOM   3094  OE2 GLU A1744      39.742  57.397  48.903  1.00  0.00           O  
ATOM   3095  N   GLU A1745      35.033  57.480  47.307  1.00  0.00           N  
ATOM   3096  CA  GLU A1745      33.657  57.752  46.894  1.00  0.00           C  
ATOM   3097  C   GLU A1745      33.336  56.920  45.652  1.00  0.00           C  
ATOM   3098  O   GLU A1745      32.304  56.254  45.586  1.00  0.00           O  
ATOM   3099  CB  GLU A1745      33.488  59.236  46.585  1.00  0.00           C  
ATOM   3100  CG  GLU A1745      32.045  59.694  46.497  1.00  0.00           C  
ATOM   3101  CD  GLU A1745      31.346  59.696  47.846  1.00  0.00           C  
ATOM   3102  OE1 GLU A1745      30.104  59.875  47.856  1.00  0.00           O  
ATOM   3103  OE2 GLU A1745      32.032  59.528  48.890  1.00  0.00           O  
ATOM   3104  N   ASP A1746      34.226  56.963  44.667  1.00  0.00           N  
ATOM   3105  CA  ASP A1746      34.046  56.177  43.455  1.00  0.00           C  
ATOM   3106  C   ASP A1746      33.856  54.702  43.824  1.00  0.00           C  
ATOM   3107  O   ASP A1746      32.955  54.030  43.319  1.00  0.00           O  
ATOM   3108  CB  ASP A1746      35.269  56.304  42.536  1.00  0.00           C  
ATOM   3109  CG  ASP A1746      35.388  57.675  41.890  1.00  0.00           C  
ATOM   3110  OD1 ASP A1746      34.371  58.175  41.351  1.00  0.00           O  
ATOM   3111  OD2 ASP A1746      36.502  58.249  41.900  1.00  0.00           O  
ATOM   3112  N   ILE A1747      34.714  54.188  44.696  1.00  0.00           N  
ATOM   3113  CA  ILE A1747      34.597  52.796  45.090  1.00  0.00           C  
ATOM   3114  C   ILE A1747      33.208  52.545  45.665  1.00  0.00           C  
ATOM   3115  O   ILE A1747      32.515  51.611  45.267  1.00  0.00           O  
ATOM   3116  CB  ILE A1747      35.661  52.408  46.145  1.00  0.00           C  
ATOM   3117  CG1 ILE A1747      37.059  52.533  45.548  1.00  0.00           C  
ATOM   3118  CG2 ILE A1747      35.450  50.984  46.598  1.00  0.00           C  
ATOM   3119  CD1 ILE A1747      38.149  52.174  46.496  1.00  0.00           C  
ATOM   3120  N   ILE A1748      32.801  53.390  46.600  1.00  0.00           N  
ATOM   3121  CA  ILE A1748      31.504  53.225  47.223  1.00  0.00           C  
ATOM   3122  C   ILE A1748      30.390  53.254  46.185  1.00  0.00           C  
ATOM   3123  O   ILE A1748      29.419  52.496  46.289  1.00  0.00           O  
ATOM   3124  CB  ILE A1748      31.264  54.307  48.286  1.00  0.00           C  
ATOM   3125  CG1 ILE A1748      32.331  54.187  49.380  1.00  0.00           C  
ATOM   3126  CG2 ILE A1748      29.857  54.154  48.874  1.00  0.00           C  
ATOM   3127  CD1 ILE A1748      32.200  55.199  50.493  1.00  0.00           C  
ATOM   3128  N   ASN A1749      30.537  54.114  45.183  1.00  0.00           N  
ATOM   3129  CA  ASN A1749      29.537  54.216  44.132  1.00  0.00           C  
ATOM   3130  C   ASN A1749      29.533  52.986  43.236  1.00  0.00           C  
ATOM   3131  O   ASN A1749      28.469  52.537  42.813  1.00  0.00           O  
ATOM   3132  CB  ASN A1749      29.733  55.493  43.297  1.00  0.00           C  
ATOM   3133  CG  ASN A1749      29.262  56.754  44.031  1.00  0.00           C  
ATOM   3134  OD1 ASN A1749      28.315  56.706  44.827  1.00  0.00           O  
ATOM   3135  ND2 ASN A1749      29.907  57.884  43.751  1.00  0.00           N  
ATOM   3136  N   VAL A1750      30.703  52.425  42.947  1.00  0.00           N  
ATOM   3137  CA  VAL A1750      30.738  51.221  42.129  1.00  0.00           C  
ATOM   3138  C   VAL A1750      29.980  50.138  42.881  1.00  0.00           C  
ATOM   3139  O   VAL A1750      29.070  49.527  42.358  1.00  0.00           O  
ATOM   3140  CB  VAL A1750      32.183  50.718  41.883  1.00  0.00           C  
ATOM   3141  CG1 VAL A1750      32.145  49.385  41.149  1.00  0.00           C  
ATOM   3142  CG2 VAL A1750      32.960  51.729  41.061  1.00  0.00           C  
ATOM   3143  N   LEU A1751      30.359  49.915  44.128  1.00  0.00           N  
ATOM   3144  CA  LEU A1751      29.715  48.911  44.953  1.00  0.00           C  
ATOM   3145  C   LEU A1751      28.202  49.053  44.940  1.00  0.00           C  
ATOM   3146  O   LEU A1751      27.470  48.067  45.068  1.00  0.00           O  
ATOM   3147  CB  LEU A1751      30.213  49.034  46.386  1.00  0.00           C  
ATOM   3148  CG  LEU A1751      31.669  48.647  46.599  1.00  0.00           C  
ATOM   3149  CD1 LEU A1751      32.159  49.150  47.956  1.00  0.00           C  
ATOM   3150  CD2 LEU A1751      31.782  47.122  46.461  1.00  0.00           C  
ATOM   3151  N   ILE A1752      27.731  50.288  44.809  1.00  0.00           N  
ATOM   3152  CA  ILE A1752      26.297  50.523  44.801  1.00  0.00           C  
ATOM   3153  C   ILE A1752      25.669  50.093  43.478  1.00  0.00           C  
ATOM   3154  O   ILE A1752      24.674  49.369  43.466  1.00  0.00           O  
ATOM   3155  CB  ILE A1752      25.971  52.005  45.095  1.00  0.00           C  
ATOM   3156  CG1 ILE A1752      26.331  52.309  46.549  1.00  0.00           C  
ATOM   3157  CG2 ILE A1752      24.501  52.278  44.846  1.00  0.00           C  
ATOM   3158  CD1 ILE A1752      26.217  53.737  46.937  1.00  0.00           C  
ATOM   3159  N   LYS A1753      26.271  50.522  42.375  1.00  0.00           N  
ATOM   3160  CA  LYS A1753      25.759  50.187  41.059  1.00  0.00           C  
ATOM   3161  C   LYS A1753      25.754  48.689  40.820  1.00  0.00           C  
ATOM   3162  O   LYS A1753      24.819  48.160  40.225  1.00  0.00           O  
ATOM   3163  CB  LYS A1753      26.574  50.888  39.960  1.00  0.00           C  
ATOM   3164  CG  LYS A1753      26.561  52.418  40.018  1.00  0.00           C  
ATOM   3165  CD  LYS A1753      25.168  52.982  40.311  1.00  0.00           C  
ATOM   3166  CE  LYS A1753      25.092  54.507  40.098  1.00  0.00           C  
ATOM   3167  NZ  LYS A1753      26.208  55.285  40.740  1.00  0.00           N  
ATOM   3168  N   GLN A1754      26.795  47.999  41.275  1.00  0.00           N  
ATOM   3169  CA  GLN A1754      26.862  46.555  41.093  1.00  0.00           C  
ATOM   3170  C   GLN A1754      26.100  45.852  42.209  1.00  0.00           C  
ATOM   3171  O   GLN A1754      26.108  44.627  42.308  1.00  0.00           O  
ATOM   3172  CB  GLN A1754      28.319  46.091  41.040  1.00  0.00           C  
ATOM   3173  CG  GLN A1754      28.983  46.449  39.724  1.00  0.00           C  
ATOM   3174  CD  GLN A1754      30.402  45.930  39.581  1.00  0.00           C  
ATOM   3175  OE1 GLN A1754      30.707  44.791  39.932  1.00  0.00           O  
ATOM   3176  NE2 GLN A1754      31.269  46.759  39.035  1.00  0.00           N  
ATOM   3177  N   GLY A1755      25.460  46.652  43.058  1.00  0.00           N  
ATOM   3178  CA  GLY A1755      24.650  46.130  44.143  1.00  0.00           C  
ATOM   3179  C   GLY A1755      25.246  45.197  45.173  1.00  0.00           C  
ATOM   3180  O   GLY A1755      24.744  44.090  45.364  1.00  0.00           O  
ATOM   3181  N   HIS A1756      26.297  45.646  45.853  1.00  0.00           N  
ATOM   3182  CA  HIS A1756      26.954  44.858  46.902  1.00  0.00           C  
ATOM   3183  C   HIS A1756      26.551  45.439  48.246  1.00  0.00           C  
ATOM   3184  O   HIS A1756      26.466  44.740  49.254  1.00  0.00           O  
ATOM   3185  CB  HIS A1756      28.464  44.931  46.736  1.00  0.00           C  
ATOM   3186  CG  HIS A1756      28.960  44.254  45.503  1.00  0.00           C  
ATOM   3187  ND1 HIS A1756      28.972  42.884  45.364  1.00  0.00           N  
ATOM   3188  CD2 HIS A1756      29.452  44.756  44.347  1.00  0.00           C  
ATOM   3189  CE1 HIS A1756      29.454  42.569  44.176  1.00  0.00           C  
ATOM   3190  NE2 HIS A1756      29.753  43.687  43.538  1.00  0.00           N  
ATOM   3191  N   ILE A1757      26.311  46.739  48.247  1.00  0.00           N  
ATOM   3192  CA  ILE A1757      25.882  47.432  49.442  1.00  0.00           C  
ATOM   3193  C   ILE A1757      24.644  48.254  49.084  1.00  0.00           C  
ATOM   3194  O   ILE A1757      24.515  48.735  47.959  1.00  0.00           O  
ATOM   3195  CB  ILE A1757      27.005  48.324  49.990  1.00  0.00           C  
ATOM   3196  CG1 ILE A1757      27.396  49.388  48.962  1.00  0.00           C  
ATOM   3197  CG2 ILE A1757      28.207  47.451  50.342  1.00  0.00           C  
ATOM   3198  CD1 ILE A1757      28.614  50.221  49.363  1.00  0.00           C  
ATOM   3199  N   PRO A1758      23.705  48.410  50.032  1.00  0.00           N  
ATOM   3200  CA  PRO A1758      22.494  49.181  49.750  1.00  0.00           C  
ATOM   3201  C   PRO A1758      22.792  50.606  49.305  1.00  0.00           C  
ATOM   3202  O   PRO A1758      23.865  51.148  49.570  1.00  0.00           O  
ATOM   3203  CB  PRO A1758      21.744  49.132  51.076  1.00  0.00           C  
ATOM   3204  CG  PRO A1758      22.846  49.155  52.063  1.00  0.00           C  
ATOM   3205  CD  PRO A1758      23.815  48.138  51.476  1.00  0.00           C  
ATOM   3206  N   ARG A1760      21.827  51.203  48.616  1.00  0.00           N  
ATOM   3207  CA  ARG A1760      21.959  52.568  48.130  1.00  0.00           C  
ATOM   3208  C   ARG A1760      21.910  53.516  49.327  1.00  0.00           C  
ATOM   3209  O   ARG A1760      22.605  54.531  49.361  1.00  0.00           O  
ATOM   3210  CB  ARG A1760      20.826  52.863  47.151  1.00  0.00           C  
ATOM   3211  CG  ARG A1760      20.958  54.167  46.397  1.00  0.00           C  
ATOM   3212  CD  ARG A1760      19.965  54.178  45.244  1.00  0.00           C  
ATOM   3213  NE  ARG A1760      20.444  53.415  44.093  1.00  0.00           N  
ATOM   3214  CZ  ARG A1760      21.360  53.869  43.250  1.00  0.00           C  
ATOM   3215  NH1 ARG A1760      21.879  55.076  43.443  1.00  0.00           N  
ATOM   3216  NH2 ARG A1760      21.755  53.127  42.224  1.00  0.00           N  
ATOM   3217  N   ASP A1761      21.093  53.158  50.314  1.00  0.00           N  
ATOM   3218  CA  ASP A1761      20.954  53.950  51.534  1.00  0.00           C  
ATOM   3219  C   ASP A1761      21.917  53.439  52.600  1.00  0.00           C  
ATOM   3220  O   ASP A1761      21.625  52.480  53.317  1.00  0.00           O  
ATOM   3221  CB  ASP A1761      19.527  53.853  52.049  1.00  0.00           C  
ATOM   3222  CG  ASP A1761      18.518  54.017  50.948  1.00  0.00           C  
ATOM   3223  OD1 ASP A1761      18.561  55.074  50.271  1.00  0.00           O  
ATOM   3224  OD2 ASP A1761      17.699  53.087  50.757  1.00  0.00           O  
ATOM   3225  N   LEU A1762      23.062  54.103  52.699  1.00  0.00           N  
ATOM   3226  CA  LEU A1762      24.101  53.734  53.645  1.00  0.00           C  
ATOM   3227  C   LEU A1762      24.028  54.523  54.941  1.00  0.00           C  
ATOM   3228  O   LEU A1762      24.049  55.752  54.934  1.00  0.00           O  
ATOM   3229  CB  LEU A1762      25.467  53.952  52.994  1.00  0.00           C  
ATOM   3230  CG  LEU A1762      25.730  53.113  51.741  1.00  0.00           C  
ATOM   3231  CD1 LEU A1762      26.842  53.729  50.950  1.00  0.00           C  
ATOM   3232  CD2 LEU A1762      26.060  51.682  52.132  1.00  0.00           C  
ATOM   3233  N   SER A1809      23.952  53.815  56.061  1.00  0.00           N  
ATOM   3234  CA  SER A1809      23.901  54.483  57.354  1.00  0.00           C  
ATOM   3235  C   SER A1809      25.263  55.095  57.658  1.00  0.00           C  
ATOM   3236  O   SER A1809      26.072  55.301  56.752  1.00  0.00           O  
ATOM   3237  CB  SER A1809      23.517  53.485  58.447  1.00  0.00           C  
ATOM   3238  OG  SER A1809      24.356  52.349  58.415  1.00  0.00           O  
ATOM   3239  N   LYS A1810      25.509  55.405  58.928  1.00  0.00           N  
ATOM   3240  CA  LYS A1810      26.792  55.959  59.333  1.00  0.00           C  
ATOM   3241  C   LYS A1810      27.737  54.790  59.572  1.00  0.00           C  
ATOM   3242  O   LYS A1810      28.911  54.839  59.201  1.00  0.00           O  
ATOM   3243  CB  LYS A1810      26.655  56.780  60.614  1.00  0.00           C  
ATOM   3244  CG  LYS A1810      26.018  58.146  60.409  1.00  0.00           C  
ATOM   3245  CD  LYS A1810      26.882  59.032  59.511  1.00  0.00           C  
ATOM   3246  CE  LYS A1810      26.229  60.391  59.257  1.00  0.00           C  
ATOM   3247  NZ  LYS A1810      27.002  61.200  58.269  1.00  0.00           N  
ATOM   3248  N   GLU A1812      27.215  53.732  60.184  1.00  0.00           N  
ATOM   3249  CA  GLU A1812      28.022  52.558  60.460  1.00  0.00           C  
ATOM   3250  C   GLU A1812      28.464  51.922  59.147  1.00  0.00           C  
ATOM   3251  O   GLU A1812      29.613  51.489  59.003  1.00  0.00           O  
ATOM   3252  CB  GLU A1812      27.232  51.543  61.294  1.00  0.00           C  
ATOM   3253  CG  GLU A1812      28.049  50.309  61.677  1.00  0.00           C  
ATOM   3254  CD  GLU A1812      27.361  49.420  62.703  1.00  0.00           C  
ATOM   3255  OE1 GLU A1812      28.011  48.456  63.175  1.00  0.00           O  
ATOM   3256  OE2 GLU A1812      26.178  49.683  63.036  1.00  0.00           O  
ATOM   3257  N   ASP A1813      27.543  51.882  58.190  1.00  0.00           N  
ATOM   3258  CA  ASP A1813      27.804  51.305  56.882  1.00  0.00           C  
ATOM   3259  C   ASP A1813      28.970  51.934  56.138  1.00  0.00           C  
ATOM   3260  O   ASP A1813      29.867  51.233  55.687  1.00  0.00           O  
ATOM   3261  CB  ASP A1813      26.545  51.378  56.020  1.00  0.00           C  
ATOM   3262  CG  ASP A1813      25.532  50.326  56.400  1.00  0.00           C  
ATOM   3263  OD1 ASP A1813      25.968  49.181  56.629  1.00  0.00           O  
ATOM   3264  OD2 ASP A1813      24.317  50.625  56.463  1.00  0.00           O  
ATOM   3265  N   VAL A1814      28.955  53.252  55.997  1.00  0.00           N  
ATOM   3266  CA  VAL A1814      30.033  53.931  55.297  1.00  0.00           C  
ATOM   3267  C   VAL A1814      31.312  53.766  56.115  1.00  0.00           C  
ATOM   3268  O   VAL A1814      32.415  53.713  55.575  1.00  0.00           O  
ATOM   3269  CB  VAL A1814      29.731  55.433  55.117  1.00  0.00           C  
ATOM   3270  CG1 VAL A1814      30.631  56.019  54.051  1.00  0.00           C  
ATOM   3271  CG2 VAL A1814      28.287  55.629  54.745  1.00  0.00           C  
ATOM   3272  N   GLU A1815      31.153  53.669  57.426  1.00  0.00           N  
ATOM   3273  CA  GLU A1815      32.287  53.504  58.314  1.00  0.00           C  
ATOM   3274  C   GLU A1815      32.904  52.125  58.117  1.00  0.00           C  
ATOM   3275  O   GLU A1815      34.124  51.981  58.150  1.00  0.00           O  
ATOM   3276  CB  GLU A1815      31.840  53.681  59.769  1.00  0.00           C  
ATOM   3277  CG  GLU A1815      32.945  53.590  60.810  1.00  0.00           C  
ATOM   3278  CD  GLU A1815      32.436  53.882  62.218  1.00  0.00           C  
ATOM   3279  OE1 GLU A1815      33.194  53.641  63.190  1.00  0.00           O  
ATOM   3280  OE2 GLU A1815      31.277  54.360  62.353  1.00  0.00           O  
ATOM   3281  N   ARG A1816      32.071  51.112  57.909  1.00  0.00           N  
ATOM   3282  CA  ARG A1816      32.589  49.765  57.711  1.00  0.00           C  
ATOM   3283  C   ARG A1816      33.182  49.531  56.328  1.00  0.00           C  
ATOM   3284  O   ARG A1816      34.150  48.794  56.189  1.00  0.00           O  
ATOM   3285  CB  ARG A1816      31.506  48.717  57.956  1.00  0.00           C  
ATOM   3286  CG  ARG A1816      32.037  47.308  57.834  1.00  0.00           C  
ATOM   3287  CD  ARG A1816      31.001  46.260  58.134  1.00  0.00           C  
ATOM   3288  NE  ARG A1816      31.571  44.920  58.057  1.00  0.00           N  
ATOM   3289  CZ  ARG A1816      30.859  43.798  58.114  1.00  0.00           C  
ATOM   3290  NH1 ARG A1816      29.540  43.846  58.247  1.00  0.00           N  
ATOM   3291  NH2 ARG A1816      31.461  42.622  58.022  1.00  0.00           N  
ATOM   3292  N   VAL A1817      32.607  50.159  55.308  1.00  0.00           N  
ATOM   3293  CA  VAL A1817      33.088  49.979  53.942  1.00  0.00           C  
ATOM   3294  C   VAL A1817      34.399  50.710  53.714  1.00  0.00           C  
ATOM   3295  O   VAL A1817      35.228  50.281  52.917  1.00  0.00           O  
ATOM   3296  CB  VAL A1817      32.060  50.486  52.897  1.00  0.00           C  
ATOM   3297  CG1 VAL A1817      32.564  50.212  51.489  1.00  0.00           C  
ATOM   3298  CG2 VAL A1817      30.721  49.815  53.116  1.00  0.00           C  
ATOM   3299  N   LYS A1818      34.583  51.819  54.411  1.00  0.00           N  
ATOM   3300  CA  LYS A1818      35.804  52.582  54.248  1.00  0.00           C  
ATOM   3301  C   LYS A1818      36.990  51.862  54.885  1.00  0.00           C  
ATOM   3302  O   LYS A1818      38.088  51.833  54.327  1.00  0.00           O  
ATOM   3303  CB  LYS A1818      35.632  53.979  54.843  1.00  0.00           C  
ATOM   3304  CG  LYS A1818      34.802  54.896  53.970  1.00  0.00           C  
ATOM   3305  CD  LYS A1818      34.744  56.293  54.551  1.00  0.00           C  
ATOM   3306  CE  LYS A1818      34.213  57.295  53.528  1.00  0.00           C  
ATOM   3307  NZ  LYS A1818      34.162  58.684  54.074  1.00  0.00           N  
ATOM   3308  N   LEU A1819      36.755  51.264  56.046  1.00  0.00           N  
ATOM   3309  CA  LEU A1819      37.802  50.544  56.743  1.00  0.00           C  
ATOM   3310  C   LEU A1819      38.202  49.338  55.925  1.00  0.00           C  
ATOM   3311  O   LEU A1819      39.388  49.082  55.722  1.00  0.00           O  
ATOM   3312  CB  LEU A1819      37.317  50.109  58.127  1.00  0.00           C  
ATOM   3313  CG  LEU A1819      37.055  51.298  59.059  1.00  0.00           C  
ATOM   3314  CD1 LEU A1819      36.383  50.831  60.347  1.00  0.00           C  
ATOM   3315  CD2 LEU A1819      38.364  52.002  59.346  1.00  0.00           C  
ATOM   3316  N   ARG A1820      37.214  48.602  55.433  1.00  0.00           N  
ATOM   3317  CA  ARG A1820      37.517  47.427  54.633  1.00  0.00           C  
ATOM   3318  C   ARG A1820      38.274  47.797  53.361  1.00  0.00           C  
ATOM   3319  O   ARG A1820      39.103  47.029  52.886  1.00  0.00           O  
ATOM   3320  CB  ARG A1820      36.238  46.669  54.290  1.00  0.00           C  
ATOM   3321  CG  ARG A1820      36.500  45.322  53.673  1.00  0.00           C  
ATOM   3322  CD  ARG A1820      35.215  44.530  53.480  1.00  0.00           C  
ATOM   3323  NE  ARG A1820      34.604  44.132  54.746  1.00  0.00           N  
ATOM   3324  CZ  ARG A1820      33.861  43.037  54.898  1.00  0.00           C  
ATOM   3325  NH1 ARG A1820      33.640  42.239  53.859  1.00  0.00           N  
ATOM   3326  NH2 ARG A1820      33.356  42.730  56.086  1.00  0.00           N  
ATOM   3327  N   ILE A1821      37.992  48.967  52.799  1.00  0.00           N  
ATOM   3328  CA  ILE A1821      38.696  49.396  51.596  1.00  0.00           C  
ATOM   3329  C   ILE A1821      40.163  49.559  51.967  1.00  0.00           C  
ATOM   3330  O   ILE A1821      41.052  49.154  51.234  1.00  0.00           O  
ATOM   3331  CB  ILE A1821      38.155  50.742  51.064  1.00  0.00           C  
ATOM   3332  CG1 ILE A1821      36.822  50.513  50.340  1.00  0.00           C  
ATOM   3333  CG2 ILE A1821      39.181  51.389  50.155  1.00  0.00           C  
ATOM   3334  CD1 ILE A1821      36.099  51.775  49.988  1.00  0.00           C  
ATOM   3335  N   ASN A1822      40.413  50.153  53.123  1.00  0.00           N  
ATOM   3336  CA  ASN A1822      41.772  50.330  53.580  1.00  0.00           C  
ATOM   3337  C   ASN A1822      42.394  48.951  53.862  1.00  0.00           C  
ATOM   3338  O   ASN A1822      43.578  48.736  53.622  1.00  0.00           O  
ATOM   3339  CB  ASN A1822      41.781  51.190  54.839  1.00  0.00           C  
ATOM   3340  CG  ASN A1822      43.177  51.619  55.233  1.00  0.00           C  
ATOM   3341  OD1 ASN A1822      43.814  52.404  54.528  1.00  0.00           O  
ATOM   3342  ND2 ASN A1822      43.666  51.100  56.357  1.00  0.00           N  
ATOM   3343  N   LEU A1823      41.595  48.012  54.362  1.00  0.00           N  
ATOM   3344  CA  LEU A1823      42.102  46.669  54.642  1.00  0.00           C  
ATOM   3345  C   LEU A1823      42.489  45.943  53.354  1.00  0.00           C  
ATOM   3346  O   LEU A1823      43.429  45.152  53.334  1.00  0.00           O  
ATOM   3347  CB  LEU A1823      41.058  45.840  55.397  1.00  0.00           C  
ATOM   3348  CG  LEU A1823      40.704  46.337  56.799  1.00  0.00           C  
ATOM   3349  CD1 LEU A1823      39.473  45.619  57.358  1.00  0.00           C  
ATOM   3350  CD2 LEU A1823      41.916  46.130  57.681  1.00  0.00           C  
ATOM   3351  N   ALA A1824      41.759  46.203  52.277  1.00  0.00           N  
ATOM   3352  CA  ALA A1824      42.060  45.560  51.006  1.00  0.00           C  
ATOM   3353  C   ALA A1824      43.305  46.197  50.394  1.00  0.00           C  
ATOM   3354  O   ALA A1824      44.130  45.522  49.795  1.00  0.00           O  
ATOM   3355  CB  ALA A1824      40.877  45.692  50.065  1.00  0.00           C  
ATOM   3356  N   ARG A1825      43.432  47.504  50.555  1.00  0.00           N  
ATOM   3357  CA  ARG A1825      44.586  48.224  50.039  1.00  0.00           C  
ATOM   3358  C   ARG A1825      45.845  47.705  50.754  1.00  0.00           C  
ATOM   3359  O   ARG A1825      46.888  47.523  50.123  1.00  0.00           O  
ATOM   3360  CB  ARG A1825      44.410  49.726  50.282  1.00  0.00           C  
ATOM   3361  CG  ARG A1825      45.108  50.604  49.274  1.00  0.00           C  
ATOM   3362  CD  ARG A1825      44.890  52.070  49.593  1.00  0.00           C  
ATOM   3363  NE  ARG A1825      43.500  52.520  49.474  1.00  0.00           N  
ATOM   3364  CZ  ARG A1825      42.892  52.800  48.320  1.00  0.00           C  
ATOM   3365  NH1 ARG A1825      43.549  52.668  47.165  1.00  0.00           N  
ATOM   3366  NH2 ARG A1825      41.632  53.241  48.318  1.00  0.00           N  
ATOM   3367  N   ASN A1826      45.740  47.454  52.062  1.00  0.00           N  
ATOM   3368  CA  ASN A1826      46.873  46.938  52.834  1.00  0.00           C  
ATOM   3369  C   ASN A1826      47.224  45.508  52.441  1.00  0.00           C  
ATOM   3370  O   ASN A1826      48.400  45.163  52.360  1.00  0.00           O  
ATOM   3371  CB  ASN A1826      46.603  46.974  54.347  1.00  0.00           C  
ATOM   3372  CG  ASN A1826      46.607  48.389  54.919  1.00  0.00           C  
ATOM   3373  OD1 ASN A1826      47.119  49.318  54.295  1.00  0.00           O  
ATOM   3374  ND2 ASN A1826      46.037  48.553  56.116  1.00  0.00           N  
ATOM   3375  N   TRP A1827      46.209  44.680  52.203  1.00  0.00           N  
ATOM   3376  CA  TRP A1827      46.417  43.282  51.827  1.00  0.00           C  
ATOM   3377  C   TRP A1827      47.107  43.142  50.476  1.00  0.00           C  
ATOM   3378  O   TRP A1827      47.959  42.286  50.306  1.00  0.00           O  
ATOM   3379  CB  TRP A1827      45.082  42.516  51.787  1.00  0.00           C  
ATOM   3380  CG  TRP A1827      45.221  41.080  51.341  1.00  0.00           C  
ATOM   3381  CD1 TRP A1827      45.693  40.044  52.075  1.00  0.00           C  
ATOM   3382  CD2 TRP A1827      44.957  40.551  50.027  1.00  0.00           C  
ATOM   3383  NE1 TRP A1827      45.755  38.901  51.308  1.00  0.00           N  
ATOM   3384  CE2 TRP A1827      45.306  39.186  50.048  1.00  0.00           C  
ATOM   3385  CE3 TRP A1827      44.464  41.102  48.834  1.00  0.00           C  
ATOM   3386  CZ2 TRP A1827      45.177  38.357  48.923  1.00  0.00           C  
ATOM   3387  CZ3 TRP A1827      44.339  40.278  47.711  1.00  0.00           C  
ATOM   3388  CH2 TRP A1827      44.696  38.920  47.767  1.00  0.00           C  
ATOM   3389  N   VAL A1828      46.729  43.977  49.516  1.00  0.00           N  
ATOM   3390  CA  VAL A1828      47.315  43.928  48.175  1.00  0.00           C  
ATOM   3391  C   VAL A1828      48.791  44.329  48.186  1.00  0.00           C  
ATOM   3392  O   VAL A1828      49.599  43.747  47.470  1.00  0.00           O  
ATOM   3393  CB  VAL A1828      46.549  44.854  47.179  1.00  0.00           C  
ATOM   3394  CG1 VAL A1828      47.280  44.910  45.851  1.00  0.00           C  
ATOM   3395  CG2 VAL A1828      45.143  44.343  46.966  1.00  0.00           C  
ATOM   3396  N   LYS A1829      49.132  45.322  49.001  1.00  0.00           N  
ATOM   3397  CA  LYS A1829      50.514  45.787  49.104  1.00  0.00           C  
ATOM   3398  C   LYS A1829      51.454  44.820  49.804  1.00  0.00           C  
ATOM   3399  O   LYS A1829      52.584  44.614  49.362  1.00  0.00           O  
ATOM   3400  CB  LYS A1829      50.596  47.115  49.869  1.00  0.00           C  
ATOM   3401  CG  LYS A1829      50.079  48.328  49.118  1.00  0.00           C  
ATOM   3402  CD  LYS A1829      50.348  49.604  49.895  1.00  0.00           C  
ATOM   3403  CE  LYS A1829      49.883  50.834  49.114  1.00  0.00           C  
ATOM   3404  NZ  LYS A1829      48.399  50.879  48.973  1.00  0.00           N  
ATOM   3405  N   LYS A1830      50.968  44.209  50.879  1.00  0.00           N  
ATOM   3406  CA  LYS A1830      51.789  43.341  51.706  1.00  0.00           C  
ATOM   3407  C   LYS A1830      51.529  41.835  51.787  1.00  0.00           C  
ATOM   3408  O   LYS A1830      52.473  41.066  51.931  1.00  0.00           O  
ATOM   3409  CB  LYS A1830      51.798  43.959  53.114  1.00  0.00           C  
ATOM   3410  CG  LYS A1830      52.355  43.126  54.239  1.00  0.00           C  
ATOM   3411  CD  LYS A1830      52.387  43.969  55.522  1.00  0.00           C  
ATOM   3412  CE  LYS A1830      52.784  43.131  56.731  1.00  0.00           C  
ATOM   3413  NZ  LYS A1830      53.971  42.283  56.434  1.00  0.00           N  
ATOM   3414  N   TYR A1831      50.284  41.386  51.694  1.00  0.00           N  
ATOM   3415  CA  TYR A1831      50.055  39.950  51.818  1.00  0.00           C  
ATOM   3416  C   TYR A1831      49.695  39.180  50.546  1.00  0.00           C  
ATOM   3417  O   TYR A1831      49.986  37.989  50.427  1.00  0.00           O  
ATOM   3418  CB  TYR A1831      48.998  39.689  52.893  1.00  0.00           C  
ATOM   3419  CG  TYR A1831      49.342  40.245  54.265  1.00  0.00           C  
ATOM   3420  CD1 TYR A1831      49.219  41.599  54.538  1.00  0.00           C  
ATOM   3421  CD2 TYR A1831      49.772  39.407  55.294  1.00  0.00           C  
ATOM   3422  CE1 TYR A1831      49.508  42.113  55.806  1.00  0.00           C  
ATOM   3423  CE2 TYR A1831      50.068  39.909  56.571  1.00  0.00           C  
ATOM   3424  CZ  TYR A1831      49.931  41.263  56.820  1.00  0.00           C  
ATOM   3425  OH  TYR A1831      50.194  41.778  58.079  1.00  0.00           O  
ATOM   3426  N   ALA A1832      49.071  39.856  49.591  1.00  0.00           N  
ATOM   3427  CA  ALA A1832      48.662  39.215  48.351  1.00  0.00           C  
ATOM   3428  C   ALA A1832      49.816  38.666  47.527  1.00  0.00           C  
ATOM   3429  O   ALA A1832      50.908  39.238  47.497  1.00  0.00           O  
ATOM   3430  CB  ALA A1832      47.878  40.188  47.517  1.00  0.00           C  
ATOM   3431  N   PRO A1833      49.594  37.520  46.866  1.00  0.00           N  
ATOM   3432  CA  PRO A1833      50.633  36.920  46.037  1.00  0.00           C  
ATOM   3433  C   PRO A1833      50.805  37.821  44.829  1.00  0.00           C  
ATOM   3434  O   PRO A1833      49.890  38.573  44.484  1.00  0.00           O  
ATOM   3435  CB  PRO A1833      50.052  35.556  45.680  1.00  0.00           C  
ATOM   3436  CG  PRO A1833      48.580  35.739  45.825  1.00  0.00           C  
ATOM   3437  CD  PRO A1833      48.466  36.589  47.044  1.00  0.00           C  
ATOM   3438  N   GLU A1834      51.977  37.762  44.199  1.00  0.00           N  
ATOM   3439  CA  GLU A1834      52.255  38.598  43.043  1.00  0.00           C  
ATOM   3440  C   GLU A1834      51.260  38.390  41.898  1.00  0.00           C  
ATOM   3441  O   GLU A1834      50.846  39.346  41.244  1.00  0.00           O  
ATOM   3442  CB  GLU A1834      53.688  38.355  42.557  1.00  0.00           C  
ATOM   3443  CG  GLU A1834      54.757  38.902  43.486  1.00  0.00           C  
ATOM   3444  CD  GLU A1834      54.552  40.382  43.785  1.00  0.00           C  
ATOM   3445  OE1 GLU A1834      54.274  41.144  42.825  1.00  0.00           O  
ATOM   3446  OE2 GLU A1834      54.673  40.791  44.971  1.00  0.00           O  
ATOM   3447  N   ASP A2014      50.871  37.144  41.666  1.00  0.00           N  
ATOM   3448  CA  ASP A2014      49.933  36.819  40.598  1.00  0.00           C  
ATOM   3449  C   ASP A2014      48.679  37.705  40.516  1.00  0.00           C  
ATOM   3450  O   ASP A2014      48.264  38.080  39.427  1.00  0.00           O  
ATOM   3451  CB  ASP A2014      49.494  35.354  40.722  1.00  0.00           C  
ATOM   3452  CG  ASP A2014      50.674  34.381  40.738  1.00  0.00           C  
ATOM   3453  OD1 ASP A2014      51.260  34.106  39.657  1.00  0.00           O  
ATOM   3454  OD2 ASP A2014      51.023  33.893  41.840  1.00  0.00           O  
ATOM   3455  N   VAL A2015      48.075  38.048  41.647  1.00  0.00           N  
ATOM   3456  CA  VAL A2015      46.852  38.843  41.613  1.00  0.00           C  
ATOM   3457  C   VAL A2015      47.032  40.343  41.470  1.00  0.00           C  
ATOM   3458  O   VAL A2015      46.071  41.099  41.555  1.00  0.00           O  
ATOM   3459  CB  VAL A2015      45.974  38.573  42.849  1.00  0.00           C  
ATOM   3460  CG1 VAL A2015      45.887  37.080  43.084  1.00  0.00           C  
ATOM   3461  CG2 VAL A2015      46.538  39.281  44.076  1.00  0.00           C  
ATOM   3462  N   LYS A2016      48.262  40.784  41.268  1.00  0.00           N  
ATOM   3463  CA  LYS A2016      48.496  42.206  41.070  1.00  0.00           C  
ATOM   3464  C   LYS A2016      48.346  42.475  39.580  1.00  0.00           C  
ATOM   3465  O   LYS A2016      48.691  41.634  38.749  1.00  0.00           O  
ATOM   3466  CB  LYS A2016      49.892  42.590  41.543  1.00  0.00           C  
ATOM   3467  CG  LYS A2016      50.028  42.497  43.042  1.00  0.00           C  
ATOM   3468  CD  LYS A2016      51.405  42.882  43.540  1.00  0.00           C  
ATOM   3469  CE  LYS A2016      51.439  42.825  45.054  1.00  0.00           C  
ATOM   3470  NZ  LYS A2016      52.790  43.159  45.579  1.00  0.00           N  
ATOM   3471  N   PHE A2017      47.814  43.638  39.233  1.00  0.00           N  
ATOM   3472  CA  PHE A2017      47.634  43.964  37.826  1.00  0.00           C  
ATOM   3473  C   PHE A2017      47.549  45.469  37.670  1.00  0.00           C  
ATOM   3474  O   PHE A2017      47.428  46.208  38.637  1.00  0.00           O  
ATOM   3475  CB  PHE A2017      46.342  43.312  37.295  1.00  0.00           C  
ATOM   3476  CG  PHE A2017      45.084  43.976  37.800  1.00  0.00           C  
ATOM   3477  CD1 PHE A2017      44.578  45.109  37.167  1.00  0.00           C  
ATOM   3478  CD2 PHE A2017      44.486  43.548  38.966  1.00  0.00           C  
ATOM   3479  CE1 PHE A2017      43.515  45.804  37.691  1.00  0.00           C  
ATOM   3480  CE2 PHE A2017      43.407  44.243  39.508  1.00  0.00           C  
ATOM   3481  CZ  PHE A2017      42.925  45.379  38.863  1.00  0.00           C  
ATOM   3482  N   SER A2018      47.570  45.906  36.428  1.00  0.00           N  
ATOM   3483  CA  SER A2018      47.493  47.313  36.098  1.00  0.00           C  
ATOM   3484  C   SER A2018      46.837  47.381  34.713  1.00  0.00           C  
ATOM   3485  O   SER A2018      47.118  46.556  33.841  1.00  0.00           O  
ATOM   3486  CB  SER A2018      48.915  47.897  36.078  1.00  0.00           C  
ATOM   3487  OG  SER A2018      48.928  49.270  35.747  1.00  0.00           O  
ATOM   3488  N   ILE A2019      45.942  48.338  34.516  1.00  0.00           N  
ATOM   3489  CA  ILE A2019      45.268  48.483  33.227  1.00  0.00           C  
ATOM   3490  C   ILE A2019      46.248  49.016  32.164  1.00  0.00           C  
ATOM   3491  O   ILE A2019      47.026  49.922  32.440  1.00  0.00           O  
ATOM   3492  CB  ILE A2019      44.046  49.494  33.331  1.00  0.00           C  
ATOM   3493  CG1 ILE A2019      42.898  48.880  34.120  1.00  0.00           C  
ATOM   3494  CG2 ILE A2019      43.555  49.889  31.936  1.00  0.00           C  
ATOM   3495  CD1 ILE A2019      42.081  47.887  33.332  1.00  0.00           C  
ATOM   3496  N   LEU A2020      46.200  48.455  30.958  1.00  0.00           N  
ATOM   3497  CA  LEU A2020      47.035  48.924  29.857  1.00  0.00           C  
ATOM   3498  C   LEU A2020      46.307  50.071  29.147  1.00  0.00           C  
ATOM   3499  O   LEU A2020      45.196  49.884  28.658  1.00  0.00           O  
ATOM   3500  CB  LEU A2020      47.275  47.807  28.843  1.00  0.00           C  
ATOM   3501  CG  LEU A2020      48.143  46.598  29.189  1.00  0.00           C  
ATOM   3502  CD1 LEU A2020      48.319  45.778  27.908  1.00  0.00           C  
ATOM   3503  CD2 LEU A2020      49.519  47.032  29.730  1.00  0.00           C  
ATOM   3504  N   GLU A2021      46.910  51.256  29.091  1.00  0.00           N  
ATOM   3505  CA  GLU A2021      46.259  52.381  28.420  1.00  0.00           C  
ATOM   3506  C   GLU A2021      46.200  52.193  26.904  1.00  0.00           C  
ATOM   3507  O   GLU A2021      45.339  52.759  26.236  1.00  0.00           O  
ATOM   3508  CB  GLU A2021      46.953  53.699  28.760  1.00  0.00           C  
ATOM   3509  CG  GLU A2021      46.706  54.182  30.182  1.00  0.00           C  
ATOM   3510  CD  GLU A2021      45.219  54.262  30.536  1.00  0.00           C  
ATOM   3511  OE1 GLU A2021      44.421  54.772  29.713  1.00  0.00           O  
ATOM   3512  OE2 GLU A2021      44.845  53.823  31.645  1.00  0.00           O  
ATOM   3513  N   LYS A2022      47.105  51.393  26.360  1.00  0.00           N  
ATOM   3514  CA  LYS A2022      47.104  51.123  24.927  1.00  0.00           C  
ATOM   3515  C   LYS A2022      47.097  49.609  24.779  1.00  0.00           C  
ATOM   3516  O   LYS A2022      47.601  48.901  25.636  1.00  0.00           O  
ATOM   3517  CB  LYS A2022      48.353  51.718  24.252  1.00  0.00           C  
ATOM   3518  CG  LYS A2022      48.673  53.141  24.691  1.00  0.00           C  
ATOM   3519  CD  LYS A2022      49.445  53.883  23.633  1.00  0.00           C  
ATOM   3520  CE  LYS A2022      49.155  55.384  23.692  1.00  0.00           C  
ATOM   3521  NZ  LYS A2022      49.409  56.075  22.384  1.00  0.00           N  
ATOM   3522  N   PRO A2023      46.516  49.085  23.697  1.00  0.00           N  
ATOM   3523  CA  PRO A2023      46.543  47.623  23.616  1.00  0.00           C  
ATOM   3524  C   PRO A2023      47.896  47.076  23.150  1.00  0.00           C  
ATOM   3525  O   PRO A2023      48.663  47.760  22.467  1.00  0.00           O  
ATOM   3526  CB  PRO A2023      45.421  47.315  22.618  1.00  0.00           C  
ATOM   3527  CG  PRO A2023      45.517  48.450  21.662  1.00  0.00           C  
ATOM   3528  CD  PRO A2023      45.742  49.667  22.580  1.00  0.00           C  
ATOM   3529  N   PRO A2024      48.208  45.833  23.529  1.00  0.00           N  
ATOM   3530  CA  PRO A2024      49.465  45.213  23.128  1.00  0.00           C  
ATOM   3531  C   PRO A2024      49.199  44.543  21.780  1.00  0.00           C  
ATOM   3532  O   PRO A2024      48.052  44.424  21.371  1.00  0.00           O  
ATOM   3533  CB  PRO A2024      49.696  44.199  24.242  1.00  0.00           C  
ATOM   3534  CG  PRO A2024      48.330  43.692  24.487  1.00  0.00           C  
ATOM   3535  CD  PRO A2024      47.484  44.968  24.481  1.00  0.00           C  
ATOM   3536  N   GLU A2025      50.246  44.129  21.078  1.00  0.00           N  
ATOM   3537  CA  GLU A2025      50.061  43.444  19.807  1.00  0.00           C  
ATOM   3538  C   GLU A2025      49.915  41.982  20.208  1.00  0.00           C  
ATOM   3539  O   GLU A2025      50.874  41.358  20.631  1.00  0.00           O  
ATOM   3540  CB  GLU A2025      51.287  43.621  18.903  1.00  0.00           C  
ATOM   3541  CG  GLU A2025      51.367  44.948  18.166  1.00  0.00           C  
ATOM   3542  CD  GLU A2025      50.319  45.088  17.058  1.00  0.00           C  
ATOM   3543  OE1 GLU A2025      50.256  44.215  16.164  1.00  0.00           O  
ATOM   3544  OE2 GLU A2025      49.561  46.083  17.074  1.00  0.00           O  
ATOM   3545  N   VAL A2026      48.711  41.444  20.091  1.00  0.00           N  
ATOM   3546  CA  VAL A2026      48.464  40.066  20.476  1.00  0.00           C  
ATOM   3547  C   VAL A2026      47.658  39.369  19.402  1.00  0.00           C  
ATOM   3548  O   VAL A2026      46.797  39.975  18.772  1.00  0.00           O  
ATOM   3549  CB  VAL A2026      47.704  40.023  21.831  1.00  0.00           C  
ATOM   3550  CG1 VAL A2026      46.545  39.027  21.771  1.00  0.00           C  
ATOM   3551  CG2 VAL A2026      48.677  39.666  22.957  1.00  0.00           C  
ATOM   3552  N   GLU A2027      47.941  38.096  19.175  1.00  0.00           N  
ATOM   3553  CA  GLU A2027      47.199  37.373  18.159  1.00  0.00           C  
ATOM   3554  C   GLU A2027      45.737  37.342  18.572  1.00  0.00           C  
ATOM   3555  O   GLU A2027      45.416  36.983  19.704  1.00  0.00           O  
ATOM   3556  CB  GLU A2027      47.723  35.937  18.003  1.00  0.00           C  
ATOM   3557  CG  GLU A2027      46.850  35.064  17.085  1.00  0.00           C  
ATOM   3558  CD  GLU A2027      47.532  33.777  16.620  1.00  0.00           C  
ATOM   3559  OE1 GLU A2027      47.917  32.943  17.480  1.00  0.00           O  
ATOM   3560  OE2 GLU A2027      47.673  33.602  15.384  1.00  0.00           O  
ATOM   3561  N   VAL A2039      44.859  37.729  17.654  1.00  0.00           N  
ATOM   3562  CA  VAL A2039      43.424  37.732  17.912  1.00  0.00           C  
ATOM   3563  C   VAL A2039      42.726  37.172  16.684  1.00  0.00           C  
ATOM   3564  O   VAL A2039      42.737  37.799  15.636  1.00  0.00           O  
ATOM   3565  CB  VAL A2039      42.905  39.159  18.148  1.00  0.00           C  
ATOM   3566  CG1 VAL A2039      41.413  39.117  18.467  1.00  0.00           C  
ATOM   3567  CG2 VAL A2039      43.706  39.834  19.262  1.00  0.00           C  
ATOM   3568  N   SER A2040      42.116  36.001  16.809  1.00  0.00           N  
ATOM   3569  CA  SER A2040      41.435  35.383  15.677  1.00  0.00           C  
ATOM   3570  C   SER A2040      40.202  36.165  15.240  1.00  0.00           C  
ATOM   3571  O   SER A2040      39.669  36.976  15.991  1.00  0.00           O  
ATOM   3572  CB  SER A2040      41.008  33.969  16.032  1.00  0.00           C  
ATOM   3573  OG  SER A2040      39.869  34.006  16.868  1.00  0.00           O  
ATOM   3574  N   GLU A2041      39.750  35.903  14.016  1.00  0.00           N  
ATOM   3575  CA  GLU A2041      38.565  36.558  13.464  1.00  0.00           C  
ATOM   3576  C   GLU A2041      37.371  36.288  14.366  1.00  0.00           C  
ATOM   3577  O   GLU A2041      36.544  37.166  14.577  1.00  0.00           O  
ATOM   3578  CB  GLU A2041      38.262  36.022  12.061  1.00  0.00           C  
ATOM   3579  CG  GLU A2041      39.367  36.242  11.041  1.00  0.00           C  
ATOM   3580  CD  GLU A2041      39.076  35.555   9.706  1.00  0.00           C  
ATOM   3581  OE1 GLU A2041      38.878  34.313   9.700  1.00  0.00           O  
ATOM   3582  OE2 GLU A2041      39.053  36.257   8.663  1.00  0.00           O  
ATOM   3583  N   ASP A2042      37.281  35.066  14.887  1.00  0.00           N  
ATOM   3584  CA  ASP A2042      36.186  34.691  15.775  1.00  0.00           C  
ATOM   3585  C   ASP A2042      36.139  35.530  17.053  1.00  0.00           C  
ATOM   3586  O   ASP A2042      35.084  36.057  17.405  1.00  0.00           O  
ATOM   3587  CB  ASP A2042      36.278  33.213  16.165  1.00  0.00           C  
ATOM   3588  CG  ASP A2042      35.949  32.276  15.012  1.00  0.00           C  
ATOM   3589  OD1 ASP A2042      35.078  32.622  14.181  1.00  0.00           O  
ATOM   3590  OD2 ASP A2042      36.549  31.180  14.955  1.00  0.00           O  
ATOM   3591  N   VAL A2043      37.269  35.644  17.753  1.00  0.00           N  
ATOM   3592  CA  VAL A2043      37.323  36.427  18.988  1.00  0.00           C  
ATOM   3593  C   VAL A2043      37.036  37.883  18.670  1.00  0.00           C  
ATOM   3594  O   VAL A2043      36.338  38.574  19.413  1.00  0.00           O  
ATOM   3595  CB  VAL A2043      38.723  36.309  19.689  1.00  0.00           C  
ATOM   3596  CG1 VAL A2043      38.943  37.446  20.676  1.00  0.00           C  
ATOM   3597  CG2 VAL A2043      38.808  35.004  20.435  1.00  0.00           C  
ATOM   3598  N   ARG A2044      37.581  38.339  17.551  1.00  0.00           N  
ATOM   3599  CA  ARG A2044      37.406  39.714  17.121  1.00  0.00           C  
ATOM   3600  C   ARG A2044      35.920  40.043  16.998  1.00  0.00           C  
ATOM   3601  O   ARG A2044      35.452  41.068  17.512  1.00  0.00           O  
ATOM   3602  CB  ARG A2044      38.115  39.916  15.789  1.00  0.00           C  
ATOM   3603  CG  ARG A2044      38.044  41.322  15.265  1.00  0.00           C  
ATOM   3604  CD  ARG A2044      39.385  41.721  14.689  1.00  0.00           C  
ATOM   3605  NE  ARG A2044      39.815  40.815  13.631  1.00  0.00           N  
ATOM   3606  CZ  ARG A2044      41.088  40.565  13.332  1.00  0.00           C  
ATOM   3607  NH1 ARG A2044      42.070  41.153  14.018  1.00  0.00           N  
ATOM   3608  NH2 ARG A2044      41.378  39.726  12.343  1.00  0.00           N  
ATOM   3609  N   GLU A2047      35.181  39.158  16.330  1.00  0.00           N  
ATOM   3610  CA  GLU A2047      33.749  39.341  16.134  1.00  0.00           C  
ATOM   3611  C   GLU A2047      32.999  39.169  17.451  1.00  0.00           C  
ATOM   3612  O   GLU A2047      31.980  39.824  17.676  1.00  0.00           O  
ATOM   3613  CB  GLU A2047      33.243  38.370  15.062  1.00  0.00           C  
ATOM   3614  CG  GLU A2047      34.026  38.520  13.757  1.00  0.00           C  
ATOM   3615  CD  GLU A2047      33.303  37.971  12.537  1.00  0.00           C  
ATOM   3616  OE1 GLU A2047      33.126  36.734  12.433  1.00  0.00           O  
ATOM   3617  OE2 GLU A2047      32.911  38.790  11.675  1.00  0.00           O  
ATOM   3618  N   ALA A2048      33.502  38.304  18.326  1.00  0.00           N  
ATOM   3619  CA  ALA A2048      32.878  38.123  19.631  1.00  0.00           C  
ATOM   3620  C   ALA A2048      33.074  39.407  20.474  1.00  0.00           C  
ATOM   3621  O   ALA A2048      32.158  39.861  21.154  1.00  0.00           O  
ATOM   3622  CB  ALA A2048      33.485  36.920  20.350  1.00  0.00           C  
ATOM   3623  N   MET A2049      34.262  39.999  20.421  1.00  0.00           N  
ATOM   3624  CA  MET A2049      34.493  41.209  21.186  1.00  0.00           C  
ATOM   3625  C   MET A2049      33.632  42.324  20.625  1.00  0.00           C  
ATOM   3626  O   MET A2049      33.161  43.170  21.370  1.00  0.00           O  
ATOM   3627  CB  MET A2049      35.979  41.594  21.189  1.00  0.00           C  
ATOM   3628  CG  MET A2049      36.850  40.650  22.056  1.00  0.00           C  
ATOM   3629  SD  MET A2049      38.581  41.180  22.264  1.00  0.00           S  
ATOM   3630  CE  MET A2049      39.089  41.164  20.535  1.00  0.00           C  
ATOM   3631  N   ASN A2050      33.418  42.319  19.311  1.00  0.00           N  
ATOM   3632  CA  ASN A2050      32.563  43.326  18.677  1.00  0.00           C  
ATOM   3633  C   ASN A2050      31.120  43.189  19.184  1.00  0.00           C  
ATOM   3634  O   ASN A2050      30.444  44.191  19.380  1.00  0.00           O  
ATOM   3635  CB  ASN A2050      32.584  43.200  17.148  1.00  0.00           C  
ATOM   3636  CG  ASN A2050      33.708  44.006  16.499  1.00  0.00           C  
ATOM   3637  OD1 ASN A2050      34.172  45.014  17.042  1.00  0.00           O  
ATOM   3638  ND2 ASN A2050      34.126  43.579  15.316  1.00  0.00           N  
ATOM   3639  N   GLU A2051      30.656  41.960  19.408  1.00  0.00           N  
ATOM   3640  CA  GLU A2051      29.293  41.753  19.919  1.00  0.00           C  
ATOM   3641  C   GLU A2051      29.138  42.253  21.355  1.00  0.00           C  
ATOM   3642  O   GLU A2051      28.102  42.827  21.703  1.00  0.00           O  
ATOM   3643  CB  GLU A2051      28.893  40.277  19.904  1.00  0.00           C  
ATOM   3644  CG  GLU A2051      28.666  39.679  18.548  1.00  0.00           C  
ATOM   3645  CD  GLU A2051      27.956  38.336  18.636  1.00  0.00           C  
ATOM   3646  OE1 GLU A2051      28.243  37.454  17.792  1.00  0.00           O  
ATOM   3647  OE2 GLU A2051      27.104  38.172  19.545  1.00  0.00           O  
ATOM   3648  N   VAL A2085      30.154  42.000  22.183  1.00  0.00           N  
ATOM   3649  CA  VAL A2085      30.152  42.422  23.581  1.00  0.00           C  
ATOM   3650  C   VAL A2085      30.165  43.947  23.656  1.00  0.00           C  
ATOM   3651  O   VAL A2085      29.500  44.545  24.504  1.00  0.00           O  
ATOM   3652  CB  VAL A2085      31.388  41.880  24.335  1.00  0.00           C  
ATOM   3653  CG1 VAL A2085      31.502  42.549  25.687  1.00  0.00           C  
ATOM   3654  CG2 VAL A2085      31.290  40.368  24.485  1.00  0.00           C  
ATOM   3655  N   ALA A2086      30.922  44.574  22.766  1.00  0.00           N  
ATOM   3656  CA  ALA A2086      30.995  46.024  22.743  1.00  0.00           C  
ATOM   3657  C   ALA A2086      29.631  46.629  22.374  1.00  0.00           C  
ATOM   3658  O   ALA A2086      29.208  47.637  22.956  1.00  0.00           O  
ATOM   3659  CB  ALA A2086      32.060  46.481  21.747  1.00  0.00           C  
ATOM   3660  N   GLU A2087      28.949  46.011  21.408  1.00  0.00           N  
ATOM   3661  CA  GLU A2087      27.647  46.511  20.978  1.00  0.00           C  
ATOM   3662  C   GLU A2087      26.639  46.419  22.114  1.00  0.00           C  
ATOM   3663  O   GLU A2087      25.881  47.357  22.364  1.00  0.00           O  
ATOM   3664  CB  GLU A2087      27.128  45.736  19.768  1.00  0.00           C  
ATOM   3665  CG  GLU A2087      25.911  46.413  19.127  1.00  0.00           C  
ATOM   3666  CD  GLU A2087      25.267  45.584  18.025  1.00  0.00           C  
ATOM   3667  OE1 GLU A2087      25.879  45.425  16.937  1.00  0.00           O  
ATOM   3668  OE2 GLU A2087      24.140  45.091  18.265  1.00  0.00           O  
ATOM   3669  N   TRP A2088      26.639  45.284  22.798  1.00  0.00           N  
ATOM   3670  CA  TRP A2088      25.747  45.074  23.933  1.00  0.00           C  
ATOM   3671  C   TRP A2088      26.052  46.135  25.007  1.00  0.00           C  
ATOM   3672  O   TRP A2088      25.132  46.656  25.635  1.00  0.00           O  
ATOM   3673  CB  TRP A2088      25.953  43.666  24.508  1.00  0.00           C  
ATOM   3674  CG  TRP A2088      24.993  43.281  25.580  1.00  0.00           C  
ATOM   3675  CD1 TRP A2088      23.747  42.737  25.420  1.00  0.00           C  
ATOM   3676  CD2 TRP A2088      25.194  43.408  26.995  1.00  0.00           C  
ATOM   3677  NE1 TRP A2088      23.165  42.513  26.645  1.00  0.00           N  
ATOM   3678  CE2 TRP A2088      24.028  42.918  27.628  1.00  0.00           C  
ATOM   3679  CE3 TRP A2088      26.245  43.892  27.789  1.00  0.00           C  
ATOM   3680  CZ2 TRP A2088      23.887  42.899  29.017  1.00  0.00           C  
ATOM   3681  CZ3 TRP A2088      26.103  43.873  29.170  1.00  0.00           C  
ATOM   3682  CH2 TRP A2088      24.934  43.380  29.769  1.00  0.00           C  
ATOM   3683  N   LEU A2089      27.334  46.459  25.208  1.00  0.00           N  
ATOM   3684  CA  LEU A2089      27.719  47.461  26.195  1.00  0.00           C  
ATOM   3685  C   LEU A2089      27.337  48.865  25.726  1.00  0.00           C  
ATOM   3686  O   LEU A2089      27.072  49.761  26.526  1.00  0.00           O  
ATOM   3687  CB  LEU A2089      29.234  47.404  26.469  1.00  0.00           C  
ATOM   3688  CG  LEU A2089      29.784  46.317  27.404  1.00  0.00           C  
ATOM   3689  CD1 LEU A2089      31.296  46.398  27.454  1.00  0.00           C  
ATOM   3690  CD2 LEU A2089      29.203  46.473  28.803  1.00  0.00           C  
ATOM   3691  N   GLU A2090      27.316  49.056  24.417  1.00  0.00           N  
ATOM   3692  CA  GLU A2090      26.966  50.348  23.851  1.00  0.00           C  
ATOM   3693  C   GLU A2090      25.443  50.598  23.901  1.00  0.00           C  
ATOM   3694  O   GLU A2090      24.989  51.743  23.972  1.00  0.00           O  
ATOM   3695  CB  GLU A2090      27.488  50.438  22.412  1.00  0.00           C  
ATOM   3696  CG  GLU A2090      27.604  51.857  21.889  1.00  0.00           C  
ATOM   3697  CD  GLU A2090      28.601  51.982  20.746  1.00  0.00           C  
ATOM   3698  OE1 GLU A2090      28.352  51.403  19.664  1.00  0.00           O  
ATOM   3699  OE2 GLU A2090      29.640  52.657  20.936  1.00  0.00           O  
ATOM   3700  N   ASN A2091      24.657  49.529  23.882  1.00  0.00           N  
ATOM   3701  CA  ASN A2091      23.216  49.687  23.941  1.00  0.00           C  
ATOM   3702  C   ASN A2091      22.664  49.475  25.342  1.00  0.00           C  
ATOM   3703  O   ASN A2091      21.449  49.528  25.539  1.00  0.00           O  
ATOM   3704  CB  ASN A2091      22.526  48.726  22.962  1.00  0.00           C  
ATOM   3705  CG  ASN A2091      22.730  49.128  21.508  1.00  0.00           C  
ATOM   3706  OD1 ASN A2091      22.683  50.321  21.163  1.00  0.00           O  
ATOM   3707  ND2 ASN A2091      22.946  48.137  20.646  1.00  0.00           N  
ATOM   3708  N   HIS A2092      23.550  49.245  26.311  1.00  0.00           N  
ATOM   3709  CA  HIS A2092      23.137  49.006  27.694  1.00  0.00           C  
ATOM   3710  C   HIS A2092      23.886  49.839  28.704  1.00  0.00           C  
ATOM   3711  O   HIS A2092      24.781  49.334  29.371  1.00  0.00           O  
ATOM   3712  CB  HIS A2092      23.342  47.543  28.067  1.00  0.00           C  
ATOM   3713  CG  HIS A2092      22.425  46.613  27.357  1.00  0.00           C  
ATOM   3714  ND1 HIS A2092      21.110  46.443  27.728  1.00  0.00           N  
ATOM   3715  CD2 HIS A2092      22.610  45.849  26.255  1.00  0.00           C  
ATOM   3716  CE1 HIS A2092      20.523  45.615  26.883  1.00  0.00           C  
ATOM   3717  NE2 HIS A2092      21.410  45.242  25.979  1.00  0.00           N  
ATOM   3718  N   GLU A2093      23.529  51.106  28.836  1.00  0.00           N  
ATOM   3719  CA  GLU A2093      24.193  51.948  29.814  1.00  0.00           C  
ATOM   3720  C   GLU A2093      24.058  51.267  31.187  1.00  0.00           C  
ATOM   3721  O   GLU A2093      25.021  51.176  31.939  1.00  0.00           O  
ATOM   3722  CB  GLU A2093      23.531  53.323  29.843  1.00  0.00           C  
ATOM   3723  CG  GLU A2093      23.446  54.007  28.486  1.00  0.00           C  
ATOM   3724  CD  GLU A2093      22.437  55.151  28.475  1.00  0.00           C  
ATOM   3725  OE1 GLU A2093      22.690  56.186  29.126  1.00  0.00           O  
ATOM   3726  OE2 GLU A2093      21.381  55.012  27.821  1.00  0.00           O  
ATOM   3727  N   GLU A2094      22.858  50.777  31.490  1.00  0.00           N  
ATOM   3728  CA  GLU A2094      22.565  50.107  32.760  1.00  0.00           C  
ATOM   3729  C   GLU A2094      22.408  48.607  32.557  1.00  0.00           C  
ATOM   3730  O   GLU A2094      21.923  48.170  31.517  1.00  0.00           O  
ATOM   3731  CB  GLU A2094      21.246  50.626  33.355  1.00  0.00           C  
ATOM   3732  CG  GLU A2094      21.121  52.138  33.485  1.00  0.00           C  
ATOM   3733  CD  GLU A2094      22.107  52.701  34.468  1.00  0.00           C  
ATOM   3734  OE1 GLU A2094      23.291  52.309  34.380  1.00  0.00           O  
ATOM   3735  OE2 GLU A2094      21.708  53.527  35.315  1.00  0.00           O  
ATOM   3736  N   PHE A2095      22.798  47.826  33.560  1.00  0.00           N  
ATOM   3737  CA  PHE A2095      22.668  46.369  33.519  1.00  0.00           C  
ATOM   3738  C   PHE A2095      23.210  45.749  34.802  1.00  0.00           C  
ATOM   3739  O   PHE A2095      23.863  46.420  35.586  1.00  0.00           O  
ATOM   3740  CB  PHE A2095      23.399  45.790  32.298  1.00  0.00           C  
ATOM   3741  CG  PHE A2095      24.851  46.153  32.228  1.00  0.00           C  
ATOM   3742  CD1 PHE A2095      25.795  45.492  33.025  1.00  0.00           C  
ATOM   3743  CD2 PHE A2095      25.286  47.152  31.361  1.00  0.00           C  
ATOM   3744  CE1 PHE A2095      27.148  45.822  32.952  1.00  0.00           C  
ATOM   3745  CE2 PHE A2095      26.631  47.490  31.282  1.00  0.00           C  
ATOM   3746  CZ  PHE A2095      27.564  46.826  32.076  1.00  0.00           C  
ATOM   3747  N   SER A2096      22.911  44.483  35.050  1.00  0.00           N  
ATOM   3748  CA  SER A2096      23.439  43.862  36.246  1.00  0.00           C  
ATOM   3749  C   SER A2096      24.664  43.070  35.821  1.00  0.00           C  
ATOM   3750  O   SER A2096      24.733  42.569  34.702  1.00  0.00           O  
ATOM   3751  CB  SER A2096      22.419  42.942  36.900  1.00  0.00           C  
ATOM   3752  OG  SER A2096      22.249  41.772  36.139  1.00  0.00           O  
ATOM   3753  N   VAL A2097      25.643  43.001  36.709  1.00  0.00           N  
ATOM   3754  CA  VAL A2097      26.874  42.284  36.455  1.00  0.00           C  
ATOM   3755  C   VAL A2097      26.557  40.842  36.093  1.00  0.00           C  
ATOM   3756  O   VAL A2097      27.094  40.284  35.133  1.00  0.00           O  
ATOM   3757  CB  VAL A2097      27.759  42.314  37.705  1.00  0.00           C  
ATOM   3758  CG1 VAL A2097      29.008  41.490  37.485  1.00  0.00           C  
ATOM   3759  CG2 VAL A2097      28.113  43.757  38.027  1.00  0.00           C  
ATOM   3760  N   GLU A2098      25.660  40.255  36.874  1.00  0.00           N  
ATOM   3761  CA  GLU A2098      25.247  38.879  36.687  1.00  0.00           C  
ATOM   3762  C   GLU A2098      24.871  38.579  35.237  1.00  0.00           C  
ATOM   3763  O   GLU A2098      25.263  37.543  34.685  1.00  0.00           O  
ATOM   3764  CB  GLU A2098      24.089  38.567  37.641  1.00  0.00           C  
ATOM   3765  CG  GLU A2098      23.190  39.789  37.989  1.00  0.00           C  
ATOM   3766  CD  GLU A2098      23.594  40.556  39.275  1.00  0.00           C  
ATOM   3767  OE1 GLU A2098      24.698  41.146  39.341  1.00  0.00           O  
ATOM   3768  OE2 GLU A2098      22.778  40.572  40.227  1.00  0.00           O  
ATOM   3769  N   GLU A2099      24.128  39.488  34.608  1.00  0.00           N  
ATOM   3770  CA  GLU A2099      23.724  39.292  33.223  1.00  0.00           C  
ATOM   3771  C   GLU A2099      24.883  39.567  32.291  1.00  0.00           C  
ATOM   3772  O   GLU A2099      25.090  38.848  31.318  1.00  0.00           O  
ATOM   3773  CB  GLU A2099      22.553  40.203  32.879  1.00  0.00           C  
ATOM   3774  CG  GLU A2099      22.199  40.223  31.398  1.00  0.00           C  
ATOM   3775  CD  GLU A2099      20.727  40.498  31.147  1.00  0.00           C  
ATOM   3776  OE1 GLU A2099      20.073  41.116  32.011  1.00  0.00           O  
ATOM   3777  OE2 GLU A2099      20.225  40.100  30.079  1.00  0.00           O  
ATOM   3778  N   PHE A2100      25.641  40.616  32.584  1.00  0.00           N  
ATOM   3779  CA  PHE A2100      26.790  40.954  31.758  1.00  0.00           C  
ATOM   3780  C   PHE A2100      27.689  39.727  31.696  1.00  0.00           C  
ATOM   3781  O   PHE A2100      28.264  39.400  30.656  1.00  0.00           O  
ATOM   3782  CB  PHE A2100      27.548  42.139  32.359  1.00  0.00           C  
ATOM   3783  CG  PHE A2100      28.795  42.505  31.614  1.00  0.00           C  
ATOM   3784  CD1 PHE A2100      28.817  42.518  30.226  1.00  0.00           C  
ATOM   3785  CD2 PHE A2100      29.935  42.893  32.296  1.00  0.00           C  
ATOM   3786  CE1 PHE A2100      29.954  42.917  29.525  1.00  0.00           C  
ATOM   3787  CE2 PHE A2100      31.077  43.295  31.606  1.00  0.00           C  
ATOM   3788  CZ  PHE A2100      31.084  43.308  30.218  1.00  0.00           C  
ATOM   3789  N   ASN A2101      27.794  39.040  32.819  1.00  0.00           N  
ATOM   3790  CA  ASN A2101      28.612  37.856  32.868  1.00  0.00           C  
ATOM   3791  C   ASN A2101      28.007  36.735  32.034  1.00  0.00           C  
ATOM   3792  O   ASN A2101      28.739  35.958  31.440  1.00  0.00           O  
ATOM   3793  CB  ASN A2101      28.811  37.398  34.307  1.00  0.00           C  
ATOM   3794  CG  ASN A2101      29.710  36.194  34.397  1.00  0.00           C  
ATOM   3795  OD1 ASN A2101      29.246  35.062  34.327  1.00  0.00           O  
ATOM   3796  ND2 ASN A2101      31.013  36.431  34.521  1.00  0.00           N  
ATOM   3797  N   ASN A2102      26.683  36.642  31.988  1.00  0.00           N  
ATOM   3798  CA  ASN A2102      26.045  35.612  31.178  1.00  0.00           C  
ATOM   3799  C   ASN A2102      26.287  35.912  29.704  1.00  0.00           C  
ATOM   3800  O   ASN A2102      26.501  35.007  28.904  1.00  0.00           O  
ATOM   3801  CB  ASN A2102      24.534  35.568  31.412  1.00  0.00           C  
ATOM   3802  CG  ASN A2102      24.160  34.916  32.714  1.00  0.00           C  
ATOM   3803  OD1 ASN A2102      24.817  33.978  33.166  1.00  0.00           O  
ATOM   3804  ND2 ASN A2102      23.080  35.392  33.318  1.00  0.00           N  
ATOM   3805  N   ILE A2103      26.226  37.194  29.355  1.00  0.00           N  
ATOM   3806  CA  ILE A2103      26.436  37.639  27.980  1.00  0.00           C  
ATOM   3807  C   ILE A2103      27.847  37.285  27.498  1.00  0.00           C  
ATOM   3808  O   ILE A2103      28.043  37.010  26.307  1.00  0.00           O  
ATOM   3809  CB  ILE A2103      26.234  39.166  27.861  1.00  0.00           C  
ATOM   3810  CG1 ILE A2103      24.781  39.536  28.203  1.00  0.00           C  
ATOM   3811  CG2 ILE A2103      26.644  39.647  26.483  1.00  0.00           C  
ATOM   3812  CD1 ILE A2103      23.729  39.081  27.216  1.00  0.00           C  
ATOM   3813  N   LEU A2104      28.821  37.295  28.417  1.00  0.00           N  
ATOM   3814  CA  LEU A2104      30.215  36.975  28.090  1.00  0.00           C  
ATOM   3815  C   LEU A2104      30.426  35.508  27.700  1.00  0.00           C  
ATOM   3816  O   LEU A2104      31.329  35.194  26.922  1.00  0.00           O  
ATOM   3817  CB  LEU A2104      31.144  37.342  29.259  1.00  0.00           C  
ATOM   3818  CG  LEU A2104      31.384  38.843  29.461  1.00  0.00           C  
ATOM   3819  CD1 LEU A2104      32.079  39.090  30.766  1.00  0.00           C  
ATOM   3820  CD2 LEU A2104      32.194  39.393  28.300  1.00  0.00           C  
ATOM   3821  N   PHE A2105      29.610  34.611  28.243  1.00  0.00           N  
ATOM   3822  CA  PHE A2105      29.709  33.197  27.892  1.00  0.00           C  
ATOM   3823  C   PHE A2105      28.859  32.906  26.658  1.00  0.00           C  
ATOM   3824  O   PHE A2105      29.162  32.019  25.863  1.00  0.00           O  
ATOM   3825  CB  PHE A2105      29.215  32.313  29.036  1.00  0.00           C  
ATOM   3826  CG  PHE A2105      30.242  32.052  30.088  1.00  0.00           C  
ATOM   3827  CD1 PHE A2105      30.344  32.881  31.203  1.00  0.00           C  
ATOM   3828  CD2 PHE A2105      31.124  30.983  29.957  1.00  0.00           C  
ATOM   3829  CE1 PHE A2105      31.315  32.655  32.184  1.00  0.00           C  
ATOM   3830  CE2 PHE A2105      32.102  30.744  30.928  1.00  0.00           C  
ATOM   3831  CZ  PHE A2105      32.197  31.584  32.046  1.00  0.00           C  
ATOM   3832  N   GLU A2107      27.784  33.664  26.519  1.00  0.00           N  
ATOM   3833  CA  GLU A2107      26.844  33.515  25.419  1.00  0.00           C  
ATOM   3834  C   GLU A2107      27.564  33.719  24.101  1.00  0.00           C  
ATOM   3835  O   GLU A2107      27.527  32.854  23.220  1.00  0.00           O  
ATOM   3836  CB  GLU A2107      25.732  34.556  25.580  1.00  0.00           C  
ATOM   3837  CG  GLU A2107      24.447  34.332  24.810  1.00  0.00           C  
ATOM   3838  CD  GLU A2107      23.451  35.458  25.082  1.00  0.00           C  
ATOM   3839  OE1 GLU A2107      23.525  36.507  24.391  1.00  0.00           O  
ATOM   3840  OE2 GLU A2107      22.615  35.304  26.008  1.00  0.00           O  
ATOM   3841  N   VAL A2108      28.211  34.879  23.983  1.00  0.00           N  
ATOM   3842  CA  VAL A2108      28.964  35.269  22.794  1.00  0.00           C  
ATOM   3843  C   VAL A2108      30.084  34.281  22.475  1.00  0.00           C  
ATOM   3844  O   VAL A2108      30.347  33.991  21.317  1.00  0.00           O  
ATOM   3845  CB  VAL A2108      29.586  36.660  22.987  1.00  0.00           C  
ATOM   3846  CG1 VAL A2108      30.493  36.991  21.833  1.00  0.00           C  
ATOM   3847  CG2 VAL A2108      28.495  37.695  23.104  1.00  0.00           C  
ATOM   3848  N   ALA A2109      30.747  33.779  23.512  1.00  0.00           N  
ATOM   3849  CA  ALA A2109      31.824  32.824  23.331  1.00  0.00           C  
ATOM   3850  C   ALA A2109      31.235  31.520  22.827  1.00  0.00           C  
ATOM   3851  O   ALA A2109      31.799  30.879  21.942  1.00  0.00           O  
ATOM   3852  CB  ALA A2109      32.564  32.605  24.638  1.00  0.00           C  
ATOM   3853  N   LYS A2110      30.093  31.131  23.385  1.00  0.00           N  
ATOM   3854  CA  LYS A2110      29.427  29.899  22.966  1.00  0.00           C  
ATOM   3855  C   LYS A2110      28.954  30.002  21.510  1.00  0.00           C  
ATOM   3856  O   LYS A2110      29.240  29.125  20.706  1.00  0.00           O  
ATOM   3857  CB  LYS A2110      28.243  29.587  23.889  1.00  0.00           C  
ATOM   3858  CG  LYS A2110      27.460  28.340  23.483  1.00  0.00           C  
ATOM   3859  CD  LYS A2110      26.473  27.892  24.559  1.00  0.00           C  
ATOM   3860  CE  LYS A2110      27.196  27.386  25.819  1.00  0.00           C  
ATOM   3861  NZ  LYS A2110      26.249  26.922  26.889  1.00  0.00           N  
ATOM   3862  N   ARG A2111      28.250  31.076  21.166  1.00  0.00           N  
ATOM   3863  CA  ARG A2111      27.770  31.253  19.793  1.00  0.00           C  
ATOM   3864  C   ARG A2111      28.859  31.176  18.727  1.00  0.00           C  
ATOM   3865  O   ARG A2111      28.632  30.649  17.641  1.00  0.00           O  
ATOM   3866  CB  ARG A2111      27.063  32.599  19.620  1.00  0.00           C  
ATOM   3867  CG  ARG A2111      25.656  32.680  20.169  1.00  0.00           C  
ATOM   3868  CD  ARG A2111      24.945  33.908  19.593  1.00  0.00           C  
ATOM   3869  NE  ARG A2111      25.578  35.174  19.968  1.00  0.00           N  
ATOM   3870  CZ  ARG A2111      25.113  35.996  20.908  1.00  0.00           C  
ATOM   3871  NH1 ARG A2111      24.007  35.687  21.580  1.00  0.00           N  
ATOM   3872  NH2 ARG A2111      25.738  37.141  21.168  1.00  0.00           N  
ATOM   3873  N   ARG A2112      30.035  31.716  19.023  1.00  0.00           N  
ATOM   3874  CA  ARG A2112      31.121  31.728  18.057  1.00  0.00           C  
ATOM   3875  C   ARG A2112      32.023  30.495  18.116  1.00  0.00           C  
ATOM   3876  O   ARG A2112      32.851  30.288  17.229  1.00  0.00           O  
ATOM   3877  CB  ARG A2112      31.965  32.980  18.260  1.00  0.00           C  
ATOM   3878  CG  ARG A2112      31.182  34.280  18.227  1.00  0.00           C  
ATOM   3879  CD  ARG A2112      30.771  34.644  16.818  1.00  0.00           C  
ATOM   3880  NE  ARG A2112      30.346  36.036  16.736  1.00  0.00           N  
ATOM   3881  CZ  ARG A2112      29.946  36.632  15.617  1.00  0.00           C  
ATOM   3882  NH1 ARG A2112      29.907  35.952  14.474  1.00  0.00           N  
ATOM   3883  NH2 ARG A2112      29.604  37.916  15.637  1.00  0.00           N  
ATOM   3884  N   GLY A2113      31.867  29.684  19.159  1.00  0.00           N  
ATOM   3885  CA  GLY A2113      32.681  28.489  19.292  1.00  0.00           C  
ATOM   3886  C   GLY A2113      34.085  28.748  19.812  1.00  0.00           C  
ATOM   3887  O   GLY A2113      35.052  28.193  19.291  1.00  0.00           O  
ATOM   3888  N   ILE A2121      34.203  29.584  20.841  1.00  0.00           N  
ATOM   3889  CA  ILE A2121      35.503  29.905  21.424  1.00  0.00           C  
ATOM   3890  C   ILE A2121      35.640  29.311  22.824  1.00  0.00           C  
ATOM   3891  O   ILE A2121      34.749  29.454  23.662  1.00  0.00           O  
ATOM   3892  CB  ILE A2121      35.701  31.424  21.534  1.00  0.00           C  
ATOM   3893  CG1 ILE A2121      35.364  32.098  20.206  1.00  0.00           C  
ATOM   3894  CG2 ILE A2121      37.128  31.728  21.898  1.00  0.00           C  
ATOM   3895  CD1 ILE A2121      35.364  33.612  20.274  1.00  0.00           C  
ATOM   3896  N   SER A2122      36.759  28.641  23.068  1.00  0.00           N  
ATOM   3897  CA  SER A2122      37.036  28.028  24.363  1.00  0.00           C  
ATOM   3898  C   SER A2122      37.236  29.090  25.437  1.00  0.00           C  
ATOM   3899  O   SER A2122      37.363  30.278  25.141  1.00  0.00           O  
ATOM   3900  CB  SER A2122      38.301  27.171  24.287  1.00  0.00           C  
ATOM   3901  OG  SER A2122      39.455  27.977  24.102  1.00  0.00           O  
ATOM   3902  N   SER A2123      37.290  28.647  26.685  1.00  0.00           N  
ATOM   3903  CA  SER A2123      37.483  29.559  27.802  1.00  0.00           C  
ATOM   3904  C   SER A2123      38.886  30.126  27.824  1.00  0.00           C  
ATOM   3905  O   SER A2123      39.064  31.335  27.981  1.00  0.00           O  
ATOM   3906  CB  SER A2123      37.210  28.856  29.144  1.00  0.00           C  
ATOM   3907  OG  SER A2123      35.826  28.821  29.445  1.00  0.00           O  
ATOM   3908  N   ARG A2124      39.891  29.271  27.654  1.00  0.00           N  
ATOM   3909  CA  ARG A2124      41.258  29.764  27.713  1.00  0.00           C  
ATOM   3910  C   ARG A2124      41.557  30.773  26.615  1.00  0.00           C  
ATOM   3911  O   ARG A2124      42.214  31.779  26.863  1.00  0.00           O  
ATOM   3912  CB  ARG A2124      42.269  28.615  27.672  1.00  0.00           C  
ATOM   3913  CG  ARG A2124      42.677  28.209  26.287  1.00  0.00           C  
ATOM   3914  CD  ARG A2124      44.180  28.243  26.072  1.00  0.00           C  
ATOM   3915  NE  ARG A2124      44.417  28.294  24.638  1.00  0.00           N  
ATOM   3916  CZ  ARG A2124      44.488  29.420  23.942  1.00  0.00           C  
ATOM   3917  NH1 ARG A2124      44.364  30.586  24.553  1.00  0.00           N  
ATOM   3918  NH2 ARG A2124      44.625  29.387  22.628  1.00  0.00           N  
ATOM   3919  N   GLU A2126      41.073  30.533  25.406  1.00  0.00           N  
ATOM   3920  CA  GLU A2126      41.340  31.488  24.342  1.00  0.00           C  
ATOM   3921  C   GLU A2126      40.551  32.782  24.533  1.00  0.00           C  
ATOM   3922  O   GLU A2126      41.085  33.881  24.336  1.00  0.00           O  
ATOM   3923  CB  GLU A2126      41.013  30.899  22.968  1.00  0.00           C  
ATOM   3924  CG  GLU A2126      41.010  31.958  21.884  1.00  0.00           C  
ATOM   3925  CD  GLU A2126      40.819  31.396  20.495  1.00  0.00           C  
ATOM   3926  OE1 GLU A2126      40.103  30.376  20.375  1.00  0.00           O  
ATOM   3927  OE2 GLU A2126      41.366  31.982  19.527  1.00  0.00           O  
ATOM   3928  N   TRP A2127      39.289  32.639  24.933  1.00  0.00           N  
ATOM   3929  CA  TRP A2127      38.391  33.764  25.129  1.00  0.00           C  
ATOM   3930  C   TRP A2127      38.837  34.665  26.282  1.00  0.00           C  
ATOM   3931  O   TRP A2127      39.088  35.859  26.099  1.00  0.00           O  
ATOM   3932  CB  TRP A2127      36.983  33.222  25.380  1.00  0.00           C  
ATOM   3933  CG  TRP A2127      35.921  34.248  25.603  1.00  0.00           C  
ATOM   3934  CD1 TRP A2127      34.993  34.247  26.593  1.00  0.00           C  
ATOM   3935  CD2 TRP A2127      35.652  35.404  24.801  1.00  0.00           C  
ATOM   3936  NE1 TRP A2127      34.158  35.328  26.464  1.00  0.00           N  
ATOM   3937  CE2 TRP A2127      34.541  36.057  25.372  1.00  0.00           C  
ATOM   3938  CE3 TRP A2127      36.239  35.950  23.658  1.00  0.00           C  
ATOM   3939  CZ2 TRP A2127      34.002  37.238  24.840  1.00  0.00           C  
ATOM   3940  CZ3 TRP A2127      35.702  37.128  23.124  1.00  0.00           C  
ATOM   3941  CH2 TRP A2127      34.595  37.756  23.718  1.00  0.00           C  
ATOM   3942  N   PHE A2128      38.949  34.095  27.474  1.00  0.00           N  
ATOM   3943  CA  PHE A2128      39.348  34.895  28.624  1.00  0.00           C  
ATOM   3944  C   PHE A2128      40.819  35.335  28.623  1.00  0.00           C  
ATOM   3945  O   PHE A2128      41.121  36.490  28.946  1.00  0.00           O  
ATOM   3946  CB  PHE A2128      38.982  34.145  29.903  1.00  0.00           C  
ATOM   3947  CG  PHE A2128      37.496  34.000  30.102  1.00  0.00           C  
ATOM   3948  CD1 PHE A2128      36.927  32.758  30.335  1.00  0.00           C  
ATOM   3949  CD2 PHE A2128      36.663  35.114  30.027  1.00  0.00           C  
ATOM   3950  CE1 PHE A2128      35.560  32.625  30.486  1.00  0.00           C  
ATOM   3951  CE2 PHE A2128      35.289  34.992  30.177  1.00  0.00           C  
ATOM   3952  CZ  PHE A2128      34.735  33.744  30.407  1.00  0.00           C  
ATOM   3953  N   SER A2129      41.741  34.446  28.249  1.00  0.00           N  
ATOM   3954  CA  SER A2129      43.136  34.869  28.224  1.00  0.00           C  
ATOM   3955  C   SER A2129      43.339  36.012  27.215  1.00  0.00           C  
ATOM   3956  O   SER A2129      44.200  36.859  27.424  1.00  0.00           O  
ATOM   3957  CB  SER A2129      44.072  33.702  27.901  1.00  0.00           C  
ATOM   3958  OG  SER A2129      44.003  33.350  26.541  1.00  0.00           O  
ATOM   3959  N   THR A2130      42.558  36.054  26.135  1.00  0.00           N  
ATOM   3960  CA  THR A2130      42.721  37.146  25.173  1.00  0.00           C  
ATOM   3961  C   THR A2130      42.209  38.474  25.756  1.00  0.00           C  
ATOM   3962  O   THR A2130      42.874  39.497  25.647  1.00  0.00           O  
ATOM   3963  CB  THR A2130      41.983  36.876  23.825  1.00  0.00           C  
ATOM   3964  OG1 THR A2130      42.564  35.745  23.164  1.00  0.00           O  
ATOM   3965  CG2 THR A2130      42.120  38.077  22.894  1.00  0.00           C  
ATOM   3966  N   LEU A2131      41.025  38.453  26.366  1.00  0.00           N  
ATOM   3967  CA  LEU A2131      40.451  39.651  26.967  1.00  0.00           C  
ATOM   3968  C   LEU A2131      41.357  40.134  28.105  1.00  0.00           C  
ATOM   3969  O   LEU A2131      41.546  41.331  28.286  1.00  0.00           O  
ATOM   3970  CB  LEU A2131      39.035  39.365  27.498  1.00  0.00           C  
ATOM   3971  CG  LEU A2131      37.904  39.076  26.493  1.00  0.00           C  
ATOM   3972  CD1 LEU A2131      36.694  38.507  27.223  1.00  0.00           C  
ATOM   3973  CD2 LEU A2131      37.510  40.342  25.746  1.00  0.00           C  
ATOM   3974  N   TYR A2132      41.919  39.208  28.877  1.00  0.00           N  
ATOM   3975  CA  TYR A2132      42.811  39.600  29.958  1.00  0.00           C  
ATOM   3976  C   TYR A2132      44.078  40.261  29.399  1.00  0.00           C  
ATOM   3977  O   TYR A2132      44.572  41.264  29.936  1.00  0.00           O  
ATOM   3978  CB  TYR A2132      43.184  38.386  30.801  1.00  0.00           C  
ATOM   3979  CG  TYR A2132      42.135  38.028  31.835  1.00  0.00           C  
ATOM   3980  CD1 TYR A2132      41.630  36.728  31.924  1.00  0.00           C  
ATOM   3981  CD2 TYR A2132      41.647  38.991  32.726  1.00  0.00           C  
ATOM   3982  CE1 TYR A2132      40.675  36.396  32.859  1.00  0.00           C  
ATOM   3983  CE2 TYR A2132      40.694  38.666  33.666  1.00  0.00           C  
ATOM   3984  CZ  TYR A2132      40.211  37.363  33.725  1.00  0.00           C  
ATOM   3985  OH  TYR A2132      39.264  37.027  34.662  1.00  0.00           O  
ATOM   3986  N   ARG A2151      44.589  39.708  28.306  1.00  0.00           N  
ATOM   3987  CA  ARG A2151      45.786  40.246  27.693  1.00  0.00           C  
ATOM   3988  C   ARG A2151      45.621  41.624  27.094  1.00  0.00           C  
ATOM   3989  O   ARG A2151      46.529  42.453  27.189  1.00  0.00           O  
ATOM   3990  CB  ARG A2151      46.296  39.312  26.613  1.00  0.00           C  
ATOM   3991  CG  ARG A2151      46.755  37.986  27.146  1.00  0.00           C  
ATOM   3992  CD  ARG A2151      47.414  37.261  26.039  1.00  0.00           C  
ATOM   3993  NE  ARG A2151      47.520  35.845  26.298  1.00  0.00           N  
ATOM   3994  CZ  ARG A2151      47.962  34.981  25.394  1.00  0.00           C  
ATOM   3995  NH1 ARG A2151      48.330  35.425  24.191  1.00  0.00           N  
ATOM   3996  NH2 ARG A2151      48.023  33.685  25.685  1.00  0.00           N  
ATOM   3997  N   LEU A2152      44.471  41.873  26.476  1.00  0.00           N  
ATOM   3998  CA  LEU A2152      44.232  43.157  25.849  1.00  0.00           C  
ATOM   3999  C   LEU A2152      43.976  44.225  26.872  1.00  0.00           C  
ATOM   4000  O   LEU A2152      44.285  45.395  26.655  1.00  0.00           O  
ATOM   4001  CB  LEU A2152      43.043  43.067  24.894  1.00  0.00           C  
ATOM   4002  CG  LEU A2152      43.252  42.255  23.611  1.00  0.00           C  
ATOM   4003  CD1 LEU A2152      41.900  41.955  22.970  1.00  0.00           C  
ATOM   4004  CD2 LEU A2152      44.142  43.038  22.661  1.00  0.00           C  
ATOM   4005  N   PHE A2153      43.417  43.814  28.005  1.00  0.00           N  
ATOM   4006  CA  PHE A2153      43.080  44.749  29.063  1.00  0.00           C  
ATOM   4007  C   PHE A2153      44.141  44.980  30.142  1.00  0.00           C  
ATOM   4008  O   PHE A2153      44.402  46.130  30.506  1.00  0.00           O  
ATOM   4009  CB  PHE A2153      41.753  44.336  29.713  1.00  0.00           C  
ATOM   4010  CG  PHE A2153      40.542  44.731  28.913  1.00  0.00           C  
ATOM   4011  CD1 PHE A2153      39.917  43.822  28.071  1.00  0.00           C  
ATOM   4012  CD2 PHE A2153      40.039  46.030  28.989  1.00  0.00           C  
ATOM   4013  CE1 PHE A2153      38.815  44.182  27.311  1.00  0.00           C  
ATOM   4014  CE2 PHE A2153      38.926  46.411  28.228  1.00  0.00           C  
ATOM   4015  CZ  PHE A2153      38.313  45.481  27.387  1.00  0.00           C  
ATOM   4016  N   ILE A2155      44.737  43.904  30.659  1.00  0.00           N  
ATOM   4017  CA  ILE A2155      45.749  44.038  31.704  1.00  0.00           C  
ATOM   4018  C   ILE A2155      47.077  43.369  31.345  1.00  0.00           C  
ATOM   4019  O   ILE A2155      47.973  43.254  32.187  1.00  0.00           O  
ATOM   4020  CB  ILE A2155      45.264  43.466  33.064  1.00  0.00           C  
ATOM   4021  CG1 ILE A2155      44.996  41.967  32.964  1.00  0.00           C  
ATOM   4022  CG2 ILE A2155      44.029  44.174  33.513  1.00  0.00           C  
ATOM   4023  CD1 ILE A2155      44.638  41.325  34.293  1.00  0.00           C  
ATOM   4024  N   GLY A2156      47.198  42.921  30.099  1.00  0.00           N  
ATOM   4025  CA  GLY A2156      48.426  42.287  29.660  1.00  0.00           C  
ATOM   4026  C   GLY A2156      48.846  40.996  30.351  1.00  0.00           C  
ATOM   4027  O   GLY A2156      50.050  40.735  30.477  1.00  0.00           O  
ATOM   4028  N   LYS A2167      47.881  40.187  30.790  1.00  0.00           N  
ATOM   4029  CA  LYS A2167      48.186  38.915  31.450  1.00  0.00           C  
ATOM   4030  C   LYS A2167      47.234  37.876  30.918  1.00  0.00           C  
ATOM   4031  O   LYS A2167      46.255  38.224  30.284  1.00  0.00           O  
ATOM   4032  CB  LYS A2167      48.014  39.023  32.970  1.00  0.00           C  
ATOM   4033  CG  LYS A2167      48.941  40.008  33.628  1.00  0.00           C  
ATOM   4034  CD  LYS A2167      48.682  40.141  35.104  1.00  0.00           C  
ATOM   4035  CE  LYS A2167      49.070  38.904  35.850  1.00  0.00           C  
ATOM   4036  NZ  LYS A2167      49.158  39.175  37.313  1.00  0.00           N  
ATOM   4037  N   GLU A2168      47.523  36.603  31.165  1.00  0.00           N  
ATOM   4038  CA  GLU A2168      46.656  35.528  30.706  1.00  0.00           C  
ATOM   4039  C   GLU A2168      45.482  35.366  31.657  1.00  0.00           C  
ATOM   4040  O   GLU A2168      44.393  34.987  31.241  1.00  0.00           O  
ATOM   4041  CB  GLU A2168      47.393  34.188  30.635  1.00  0.00           C  
ATOM   4042  CG  GLU A2168      48.497  34.098  29.602  1.00  0.00           C  
ATOM   4043  CD  GLU A2168      48.715  32.669  29.094  1.00  0.00           C  
ATOM   4044  OE1 GLU A2168      48.774  31.726  29.924  1.00  0.00           O  
ATOM   4045  OE2 GLU A2168      48.833  32.494  27.856  1.00  0.00           O  
ATOM   4046  N   ARG A2169      45.709  35.643  32.935  1.00  0.00           N  
ATOM   4047  CA  ARG A2169      44.658  35.509  33.929  1.00  0.00           C  
ATOM   4048  C   ARG A2169      44.471  36.803  34.711  1.00  0.00           C  
ATOM   4049  O   ARG A2169      45.378  37.626  34.801  1.00  0.00           O  
ATOM   4050  CB  ARG A2169      44.996  34.395  34.918  1.00  0.00           C  
ATOM   4051  CG  ARG A2169      45.766  33.230  34.353  1.00  0.00           C  
ATOM   4052  CD  ARG A2169      46.245  32.332  35.482  1.00  0.00           C  
ATOM   4053  NE  ARG A2169      45.190  31.429  35.940  1.00  0.00           N  
ATOM   4054  CZ  ARG A2169      45.235  30.736  37.076  1.00  0.00           C  
ATOM   4055  NH1 ARG A2169      46.283  30.847  37.883  1.00  0.00           N  
ATOM   4056  NH2 ARG A2169      44.239  29.915  37.398  1.00  0.00           N  
ATOM   4057  N   GLY A2272      43.296  36.972  35.302  1.00  0.00           N  
ATOM   4058  CA  GLY A2272      43.048  38.177  36.069  1.00  0.00           C  
ATOM   4059  C   GLY A2272      41.796  38.169  36.923  1.00  0.00           C  
ATOM   4060  O   GLY A2272      41.233  37.126  37.216  1.00  0.00           O  
ATOM   4061  N   PRO A2273      41.340  39.346  37.340  1.00  0.00           N  
ATOM   4062  CA  PRO A2273      40.144  39.498  38.175  1.00  0.00           C  
ATOM   4063  C   PRO A2273      38.890  38.910  37.500  1.00  0.00           C  
ATOM   4064  O   PRO A2273      38.846  38.773  36.273  1.00  0.00           O  
ATOM   4065  CB  PRO A2273      40.031  41.014  38.340  1.00  0.00           C  
ATOM   4066  CG  PRO A2273      41.428  41.505  38.113  1.00  0.00           C  
ATOM   4067  CD  PRO A2273      41.914  40.655  36.991  1.00  0.00           C  
ATOM   4068  N   ARG A2274      37.884  38.557  38.301  1.00  0.00           N  
ATOM   4069  CA  ARG A2274      36.642  38.025  37.749  1.00  0.00           C  
ATOM   4070  C   ARG A2274      36.257  39.042  36.672  1.00  0.00           C  
ATOM   4071  O   ARG A2274      36.097  40.232  36.942  1.00  0.00           O  
ATOM   4072  CB  ARG A2274      35.576  37.903  38.848  1.00  0.00           C  
ATOM   4073  CG  ARG A2274      35.977  36.919  39.952  1.00  0.00           C  
ATOM   4074  CD  ARG A2274      34.856  36.660  40.935  1.00  0.00           C  
ATOM   4075  NE  ARG A2274      35.170  35.567  41.863  1.00  0.00           N  
ATOM   4076  CZ  ARG A2274      34.325  35.109  42.788  1.00  0.00           C  
ATOM   4077  NH1 ARG A2274      33.118  35.653  42.904  1.00  0.00           N  
ATOM   4078  NH2 ARG A2274      34.679  34.111  43.591  1.00  0.00           N  
ATOM   4079  N   LEU A2275      36.108  38.560  35.448  1.00  0.00           N  
ATOM   4080  CA  LEU A2275      35.875  39.449  34.336  1.00  0.00           C  
ATOM   4081  C   LEU A2275      34.701  40.401  34.343  1.00  0.00           C  
ATOM   4082  O   LEU A2275      34.899  41.613  34.196  1.00  0.00           O  
ATOM   4083  CB  LEU A2275      35.902  38.648  33.036  1.00  0.00           C  
ATOM   4084  CG  LEU A2275      36.151  39.497  31.795  1.00  0.00           C  
ATOM   4085  CD1 LEU A2275      37.417  40.315  31.963  1.00  0.00           C  
ATOM   4086  CD2 LEU A2275      36.238  38.586  30.598  1.00  0.00           C  
ATOM   4087  N   ALA A2276      33.491  39.878  34.520  1.00  0.00           N  
ATOM   4088  CA  ALA A2276      32.293  40.724  34.514  1.00  0.00           C  
ATOM   4089  C   ALA A2276      32.364  41.935  35.436  1.00  0.00           C  
ATOM   4090  O   ALA A2276      32.229  43.063  34.984  1.00  0.00           O  
ATOM   4091  CB  ALA A2276      31.053  39.890  34.839  1.00  0.00           C  
ATOM   4092  N   SER A2277      32.587  41.726  36.723  1.00  0.00           N  
ATOM   4093  CA  SER A2277      32.635  42.882  37.601  1.00  0.00           C  
ATOM   4094  C   SER A2277      33.850  43.777  37.333  1.00  0.00           C  
ATOM   4095  O   SER A2277      33.825  44.983  37.630  1.00  0.00           O  
ATOM   4096  CB  SER A2277      32.584  42.461  39.082  1.00  0.00           C  
ATOM   4097  OG  SER A2277      33.706  41.708  39.471  1.00  0.00           O  
ATOM   4098  N   PHE A2278      34.906  43.212  36.754  1.00  0.00           N  
ATOM   4099  CA  PHE A2278      36.084  44.017  36.469  1.00  0.00           C  
ATOM   4100  C   PHE A2278      35.749  45.056  35.404  1.00  0.00           C  
ATOM   4101  O   PHE A2278      35.774  46.258  35.665  1.00  0.00           O  
ATOM   4102  CB  PHE A2278      37.234  43.129  35.992  1.00  0.00           C  
ATOM   4103  CG  PHE A2278      38.446  43.889  35.533  1.00  0.00           C  
ATOM   4104  CD1 PHE A2278      38.931  44.965  36.268  1.00  0.00           C  
ATOM   4105  CD2 PHE A2278      39.133  43.497  34.391  1.00  0.00           C  
ATOM   4106  CE1 PHE A2278      40.102  45.649  35.868  1.00  0.00           C  
ATOM   4107  CE2 PHE A2278      40.299  44.165  33.983  1.00  0.00           C  
ATOM   4108  CZ  PHE A2278      40.784  45.245  34.727  1.00  0.00           C  
ATOM   4109  N   LEU A2279      35.412  44.569  34.215  1.00  0.00           N  
ATOM   4110  CA  LEU A2279      35.078  45.425  33.090  1.00  0.00           C  
ATOM   4111  C   LEU A2279      33.995  46.444  33.391  1.00  0.00           C  
ATOM   4112  O   LEU A2279      34.073  47.573  32.923  1.00  0.00           O  
ATOM   4113  CB  LEU A2279      34.682  44.560  31.887  1.00  0.00           C  
ATOM   4114  CG  LEU A2279      35.834  43.693  31.361  1.00  0.00           C  
ATOM   4115  CD1 LEU A2279      35.357  42.765  30.278  1.00  0.00           C  
ATOM   4116  CD2 LEU A2279      36.941  44.589  30.836  1.00  0.00           C  
ATOM   4117  N   ALA A2280      32.995  46.063  34.179  1.00  0.00           N  
ATOM   4118  CA  ALA A2280      31.912  46.985  34.504  1.00  0.00           C  
ATOM   4119  C   ALA A2280      32.379  48.170  35.333  1.00  0.00           C  
ATOM   4120  O   ALA A2280      31.751  49.234  35.309  1.00  0.00           O  
ATOM   4121  CB  ALA A2280      30.797  46.256  35.235  1.00  0.00           C  
ATOM   4122  N   SER A2281      33.490  47.981  36.046  1.00  0.00           N  
ATOM   4123  CA  SER A2281      34.067  49.001  36.923  1.00  0.00           C  
ATOM   4124  C   SER A2281      34.885  50.048  36.199  1.00  0.00           C  
ATOM   4125  O   SER A2281      35.206  51.089  36.773  1.00  0.00           O  
ATOM   4126  CB  SER A2281      34.964  48.349  37.980  1.00  0.00           C  
ATOM   4127  OG  SER A2281      34.240  47.474  38.827  1.00  0.00           O  
ATOM   4128  N   LEU A2282      35.231  49.768  34.948  1.00  0.00           N  
ATOM   4129  CA  LEU A2282      36.039  50.682  34.153  1.00  0.00           C  
ATOM   4130  C   LEU A2282      35.224  51.715  33.382  1.00  0.00           C  
ATOM   4131  O   LEU A2282      33.999  51.612  33.289  1.00  0.00           O  
ATOM   4132  CB  LEU A2282      36.888  49.881  33.171  1.00  0.00           C  
ATOM   4133  CG  LEU A2282      37.680  48.769  33.845  1.00  0.00           C  
ATOM   4134  CD1 LEU A2282      38.389  47.947  32.784  1.00  0.00           C  
ATOM   4135  CD2 LEU A2282      38.662  49.365  34.852  1.00  0.00           C  
ATOM   4136  N   ASP A2283      35.915  52.714  32.838  1.00  0.00           N  
ATOM   4137  CA  ASP A2283      35.261  53.746  32.053  1.00  0.00           C  
ATOM   4138  C   ASP A2283      34.620  52.950  30.943  1.00  0.00           C  
ATOM   4139  O   ASP A2283      35.279  52.138  30.306  1.00  0.00           O  
ATOM   4140  CB  ASP A2283      36.288  54.723  31.473  1.00  0.00           C  
ATOM   4141  CG  ASP A2283      37.077  55.461  32.554  1.00  0.00           C  
ATOM   4142  OD1 ASP A2283      38.134  56.058  32.229  1.00  0.00           O  
ATOM   4143  OD2 ASP A2283      36.639  55.453  33.729  1.00  0.00           O  
ATOM   4144  N   ARG A2284      33.337  53.176  30.710  1.00  0.00           N  
ATOM   4145  CA  ARG A2284      32.624  52.419  29.694  1.00  0.00           C  
ATOM   4146  C   ARG A2284      33.130  52.596  28.266  1.00  0.00           C  
ATOM   4147  O   ARG A2284      33.236  51.615  27.522  1.00  0.00           O  
ATOM   4148  CB  ARG A2284      31.130  52.732  29.762  1.00  0.00           C  
ATOM   4149  CG  ARG A2284      30.310  51.795  28.929  1.00  0.00           C  
ATOM   4150  CD  ARG A2284      30.454  50.366  29.430  1.00  0.00           C  
ATOM   4151  NE  ARG A2284      29.934  50.220  30.786  1.00  0.00           N  
ATOM   4152  CZ  ARG A2284      28.690  50.525  31.139  1.00  0.00           C  
ATOM   4153  NH1 ARG A2284      27.831  50.993  30.236  1.00  0.00           N  
ATOM   4154  NH2 ARG A2284      28.306  50.369  32.399  1.00  0.00           N  
ATOM   4155  N   SER A2285      33.449  53.827  27.872  1.00  0.00           N  
ATOM   4156  CA  SER A2285      33.933  54.043  26.508  1.00  0.00           C  
ATOM   4157  C   SER A2285      35.347  53.508  26.317  1.00  0.00           C  
ATOM   4158  O   SER A2285      35.798  53.292  25.190  1.00  0.00           O  
ATOM   4159  CB  SER A2285      33.876  55.524  26.132  1.00  0.00           C  
ATOM   4160  OG  SER A2285      34.686  56.290  26.992  1.00  0.00           O  
ATOM   4161  N   PHE A2286      36.047  53.288  27.419  1.00  0.00           N  
ATOM   4162  CA  PHE A2286      37.390  52.742  27.350  1.00  0.00           C  
ATOM   4163  C   PHE A2286      37.287  51.253  27.039  1.00  0.00           C  
ATOM   4164  O   PHE A2286      38.059  50.723  26.255  1.00  0.00           O  
ATOM   4165  CB  PHE A2286      38.121  52.927  28.683  1.00  0.00           C  
ATOM   4166  CG  PHE A2286      39.387  52.158  28.772  1.00  0.00           C  
ATOM   4167  CD1 PHE A2286      40.548  52.630  28.158  1.00  0.00           C  
ATOM   4168  CD2 PHE A2286      39.418  50.925  29.410  1.00  0.00           C  
ATOM   4169  CE1 PHE A2286      41.725  51.874  28.175  1.00  0.00           C  
ATOM   4170  CE2 PHE A2286      40.596  50.155  29.435  1.00  0.00           C  
ATOM   4171  CZ  PHE A2286      41.742  50.629  28.818  1.00  0.00           C  
ATOM   4172  N   VAL A2287      36.321  50.584  27.655  1.00  0.00           N  
ATOM   4173  CA  VAL A2287      36.149  49.158  27.443  1.00  0.00           C  
ATOM   4174  C   VAL A2287      35.674  48.874  26.030  1.00  0.00           C  
ATOM   4175  O   VAL A2287      36.125  47.933  25.376  1.00  0.00           O  
ATOM   4176  CB  VAL A2287      35.131  48.569  28.429  1.00  0.00           C  
ATOM   4177  CG1 VAL A2287      35.045  47.060  28.238  1.00  0.00           C  
ATOM   4178  CG2 VAL A2287      35.518  48.914  29.850  1.00  0.00           C  
ATOM   4179  N   ILE A2288      34.737  49.693  25.568  1.00  0.00           N  
ATOM   4180  CA  ILE A2288      34.190  49.548  24.240  1.00  0.00           C  
ATOM   4181  C   ILE A2288      35.293  49.729  23.204  1.00  0.00           C  
ATOM   4182  O   ILE A2288      35.495  48.857  22.363  1.00  0.00           O  
ATOM   4183  CB  ILE A2288      33.029  50.562  24.030  1.00  0.00           C  
ATOM   4184  CG1 ILE A2288      31.760  50.007  24.689  1.00  0.00           C  
ATOM   4185  CG2 ILE A2288      32.776  50.818  22.546  1.00  0.00           C  
ATOM   4186  CD1 ILE A2288      30.662  51.019  24.856  1.00  0.00           C  
ATOM   4187  N   LYS A2289      36.025  50.837  23.272  1.00  0.00           N  
ATOM   4188  CA  LYS A2289      37.090  51.078  22.295  1.00  0.00           C  
ATOM   4189  C   LYS A2289      38.145  49.982  22.314  1.00  0.00           C  
ATOM   4190  O   LYS A2289      38.693  49.628  21.273  1.00  0.00           O  
ATOM   4191  CB  LYS A2289      37.748  52.449  22.527  1.00  0.00           C  
ATOM   4192  CG  LYS A2289      36.779  53.641  22.371  1.00  0.00           C  
ATOM   4193  CD  LYS A2289      37.503  54.959  22.054  1.00  0.00           C  
ATOM   4194  CE  LYS A2289      38.343  55.483  23.236  1.00  0.00           C  
ATOM   4195  NZ  LYS A2289      37.526  56.066  24.359  1.00  0.00           N  
ATOM   4196  N   ARG A2290      38.432  49.433  23.490  1.00  0.00           N  
ATOM   4197  CA  ARG A2290      39.413  48.370  23.572  1.00  0.00           C  
ATOM   4198  C   ARG A2290      38.901  47.075  22.941  1.00  0.00           C  
ATOM   4199  O   ARG A2290      39.641  46.395  22.233  1.00  0.00           O  
ATOM   4200  CB  ARG A2290      39.814  48.105  25.014  1.00  0.00           C  
ATOM   4201  CG  ARG A2290      40.830  46.995  25.107  1.00  0.00           C  
ATOM   4202  CD  ARG A2290      42.140  47.370  24.423  1.00  0.00           C  
ATOM   4203  NE  ARG A2290      43.169  47.355  25.450  1.00  0.00           N  
ATOM   4204  CZ  ARG A2290      43.712  48.426  26.015  1.00  0.00           C  
ATOM   4205  NH1 ARG A2290      43.364  49.650  25.647  1.00  0.00           N  
ATOM   4206  NH2 ARG A2290      44.554  48.251  27.015  1.00  0.00           N  
ATOM   4207  N   LEU A2291      37.646  46.722  23.216  1.00  0.00           N  
ATOM   4208  CA  LEU A2291      37.037  45.520  22.629  1.00  0.00           C  
ATOM   4209  C   LEU A2291      37.002  45.651  21.109  1.00  0.00           C  
ATOM   4210  O   LEU A2291      37.107  44.660  20.390  1.00  0.00           O  
ATOM   4211  CB  LEU A2291      35.610  45.325  23.147  1.00  0.00           C  
ATOM   4212  CG  LEU A2291      35.505  44.709  24.543  1.00  0.00           C  
ATOM   4213  CD1 LEU A2291      34.255  45.177  25.211  1.00  0.00           C  
ATOM   4214  CD2 LEU A2291      35.527  43.200  24.445  1.00  0.00           C  
ATOM   4215  N   ARG A2292      36.860  46.883  20.626  1.00  0.00           N  
ATOM   4216  CA  ARG A2292      36.813  47.129  19.196  1.00  0.00           C  
ATOM   4217  C   ARG A2292      38.204  47.289  18.620  1.00  0.00           C  
ATOM   4218  O   ARG A2292      38.373  47.707  17.472  1.00  0.00           O  
ATOM   4219  CB  ARG A2292      35.951  48.353  18.890  1.00  0.00           C  
ATOM   4220  CG  ARG A2292      34.457  48.015  18.856  1.00  0.00           C  
ATOM   4221  CD  ARG A2292      33.568  49.251  18.669  1.00  0.00           C  
ATOM   4222  NE  ARG A2292      32.159  48.865  18.691  1.00  0.00           N  
ATOM   4223  CZ  ARG A2292      31.164  49.639  19.113  1.00  0.00           C  
ATOM   4224  NH1 ARG A2292      31.406  50.869  19.551  1.00  0.00           N  
ATOM   4225  NH2 ARG A2292      29.925  49.165  19.136  1.00  0.00           N  
ATOM   4226  N   LEU A2293      39.199  46.936  19.434  1.00  0.00           N  
ATOM   4227  CA  LEU A2293      40.602  46.998  19.030  1.00  0.00           C  
ATOM   4228  C   LEU A2293      40.926  48.299  18.327  1.00  0.00           C  
ATOM   4229  O   LEU A2293      41.491  48.297  17.237  1.00  0.00           O  
ATOM   4230  CB  LEU A2293      40.934  45.811  18.115  1.00  0.00           C  
ATOM   4231  CG  LEU A2293      41.301  44.477  18.789  1.00  0.00           C  
ATOM   4232  CD1 LEU A2293      40.467  44.268  20.028  1.00  0.00           C  
ATOM   4233  CD2 LEU A2293      41.095  43.318  17.818  1.00  0.00           C  
ATOM   4234  N   GLU A2294      40.573  49.418  18.947  1.00  0.00           N  
ATOM   4235  CA  GLU A2294      40.852  50.703  18.330  1.00  0.00           C  
ATOM   4236  C   GLU A2294      41.235  51.739  19.366  1.00  0.00           C  
ATOM   4237  O   GLU A2294      41.114  52.945  19.131  1.00  0.00           O  
ATOM   4238  CB  GLU A2294      39.630  51.167  17.520  1.00  0.00           C  
ATOM   4239  CG  GLU A2294      38.457  51.693  18.328  1.00  0.00           C  
ATOM   4240  CD  GLU A2294      37.119  51.489  17.617  1.00  0.00           C  
ATOM   4241  OE1 GLU A2294      36.107  52.082  18.056  1.00  0.00           O  
ATOM   4242  OE2 GLU A2294      37.078  50.723  16.628  1.00  0.00           O  
ATOM   4243  N   GLY A2295      41.715  51.268  20.514  1.00  0.00           N  
ATOM   4244  CA  GLY A2295      42.089  52.196  21.568  1.00  0.00           C  
ATOM   4245  C   GLY A2295      42.398  51.529  22.887  1.00  0.00           C  
ATOM   4246  O   GLY A2295      43.018  52.190  23.748  1.00  0.00           O  
ATOM   4247  OXT GLY A2295      42.014  50.357  23.058  1.00  0.00           O  
TER
END
