# Supplementary material for: Backbone Brackets and Arginine Tweezers delineate Class I and Class II aminoacyl tRNA synthetases
Source: PLoS Comput Biol. 2018 Apr 16;14(4):e1006101. doi: 10.1371/journal.pcbi.1006101 (PMC5919687; doi:10.1371/journal.pcbi.1006101)
Supplement: S11 File — All structures of Class I aaRS with residues renumbered according to the MSA. (GZ) [file pcbi.1006101.s023.tar.gz › 1irx_B_renum.pdb]

ATOM      1  N   HIS B 226      54.893  22.652  13.477  1.00  0.00           N  
ATOM      2  CA  HIS B 226      55.475  23.540  14.535  1.00  0.00           C  
ATOM      3  C   HIS B 226      54.498  23.743  15.683  1.00  0.00           C  
ATOM      4  O   HIS B 226      54.913  23.790  16.843  1.00  0.00           O  
ATOM      5  CB  HIS B 226      55.861  24.912  13.958  1.00  0.00           C  
ATOM      6  CG  HIS B 226      56.663  25.762  14.894  1.00  0.00           C  
ATOM      7  ND1 HIS B 226      57.106  27.024  14.559  1.00  0.00           N  
ATOM      8  CD2 HIS B 226      57.111  25.532  16.153  1.00  0.00           C  
ATOM      9  CE1 HIS B 226      57.789  27.534  15.570  1.00  0.00           C  
ATOM     10  NE2 HIS B 226      57.807  26.649  16.551  1.00  0.00           N  
ATOM     11  N   TRP B 227      53.205  23.861  15.395  1.00  0.00           N  
ATOM     12  CA  TRP B 227      52.296  24.056  16.510  1.00  0.00           C  
ATOM     13  C   TRP B 227      52.457  22.912  17.526  1.00  0.00           C  
ATOM     14  O   TRP B 227      52.299  23.122  18.726  1.00  0.00           O  
ATOM     15  CB  TRP B 227      50.839  24.192  16.046  1.00  0.00           C  
ATOM     16  CG  TRP B 227      50.334  23.053  15.258  1.00  0.00           C  
ATOM     17  CD1 TRP B 227      50.363  22.917  13.900  1.00  0.00           C  
ATOM     18  CD2 TRP B 227      49.737  21.863  15.770  1.00  0.00           C  
ATOM     19  NE1 TRP B 227      49.822  21.715  13.536  1.00  0.00           N  
ATOM     20  CE2 TRP B 227      49.427  21.045  14.664  1.00  0.00           C  
ATOM     21  CE3 TRP B 227      49.432  21.405  17.057  1.00  0.00           C  
ATOM     22  CZ2 TRP B 227      48.822  19.790  14.806  1.00  0.00           C  
ATOM     23  CZ3 TRP B 227      48.832  20.158  17.199  1.00  0.00           C  
ATOM     24  CH2 TRP B 227      48.534  19.367  16.079  1.00  0.00           C  
ATOM     25  N   ALA B 228      52.800  21.715  17.058  1.00  0.00           N  
ATOM     26  CA  ALA B 228      52.988  20.590  17.972  1.00  0.00           C  
ATOM     27  C   ALA B 228      54.224  20.834  18.843  1.00  0.00           C  
ATOM     28  O   ALA B 228      54.224  20.500  20.027  1.00  0.00           O  
ATOM     29  CB  ALA B 228      53.132  19.266  17.195  1.00  0.00           C  
ATOM     30  N   ASP B 229      55.286  21.396  18.272  1.00  0.00           N  
ATOM     31  CA  ASP B 229      56.449  21.675  19.102  1.00  0.00           C  
ATOM     32  C   ASP B 229      55.984  22.707  20.147  1.00  0.00           C  
ATOM     33  O   ASP B 229      56.305  22.597  21.332  1.00  0.00           O  
ATOM     34  CB  ASP B 229      57.618  22.264  18.289  1.00  0.00           C  
ATOM     35  CG  ASP B 229      58.250  21.260  17.335  1.00  0.00           C  
ATOM     36  OD1 ASP B 229      58.329  20.068  17.700  1.00  0.00           O  
ATOM     37  OD2 ASP B 229      58.688  21.670  16.226  1.00  0.00           O  
ATOM     38  N   TYR B 230      55.211  23.695  19.689  1.00  0.00           N  
ATOM     39  CA  TYR B 230      54.689  24.755  20.547  1.00  0.00           C  
ATOM     40  C   TYR B 230      53.886  24.218  21.727  1.00  0.00           C  
ATOM     41  O   TYR B 230      54.067  24.651  22.869  1.00  0.00           O  
ATOM     42  CB  TYR B 230      53.800  25.702  19.745  1.00  0.00           C  
ATOM     43  CG  TYR B 230      53.417  26.932  20.529  1.00  0.00           C  
ATOM     44  CD1 TYR B 230      54.235  28.058  20.527  1.00  0.00           C  
ATOM     45  CD2 TYR B 230      52.275  26.945  21.334  1.00  0.00           C  
ATOM     46  CE1 TYR B 230      53.931  29.173  21.313  1.00  0.00           C  
ATOM     47  CE2 TYR B 230      51.962  28.052  22.126  1.00  0.00           C  
ATOM     48  CZ  TYR B 230      52.797  29.163  22.110  1.00  0.00           C  
ATOM     49  OH  TYR B 230      52.511  30.255  22.896  1.00  0.00           O  
ATOM     50  N   ILE B 231      52.976  23.291  21.461  1.00  0.00           N  
ATOM     51  CA  ILE B 231      52.194  22.726  22.551  1.00  0.00           C  
ATOM     52  C   ILE B 231      53.122  21.886  23.408  1.00  0.00           C  
ATOM     53  O   ILE B 231      52.925  21.770  24.616  1.00  0.00           O  
ATOM     54  CB  ILE B 231      50.999  21.881  22.031  1.00  0.00           C  
ATOM     55  CG1 ILE B 231      49.839  22.808  21.684  1.00  0.00           C  
ATOM     56  CG2 ILE B 231      50.502  20.932  23.107  1.00  0.00           C  
ATOM     57  CD1 ILE B 231      50.257  24.047  20.929  1.00  0.00           C  
ATOM     58  N   ALA B 232      54.150  21.323  22.780  1.00  0.00           N  
ATOM     59  CA  ALA B 232      55.121  20.507  23.502  1.00  0.00           C  
ATOM     60  C   ALA B 232      55.719  21.363  24.608  1.00  0.00           C  
ATOM     61  O   ALA B 232      55.721  20.973  25.776  1.00  0.00           O  
ATOM     62  CB  ALA B 232      56.210  20.032  22.560  1.00  0.00           C  
ATOM     63  N   ASP B 233      56.208  22.538  24.221  1.00  0.00           N  
ATOM     64  CA  ASP B 233      56.805  23.491  25.148  1.00  0.00           C  
ATOM     65  C   ASP B 233      55.827  23.836  26.266  1.00  0.00           C  
ATOM     66  O   ASP B 233      56.078  23.559  27.442  1.00  0.00           O  
ATOM     67  CB  ASP B 233      57.168  24.783  24.417  1.00  0.00           C  
ATOM     68  CG  ASP B 233      58.463  24.683  23.640  1.00  0.00           C  
ATOM     69  OD1 ASP B 233      58.743  25.624  22.866  1.00  0.00           O  
ATOM     70  OD2 ASP B 233      59.205  23.687  23.804  1.00  0.00           O  
ATOM     71  N   LYS B 234      54.713  24.448  25.868  1.00  0.00           N  
ATOM     72  CA  LYS B 234      53.668  24.884  26.788  1.00  0.00           C  
ATOM     73  C   LYS B 234      53.361  23.829  27.837  1.00  0.00           C  
ATOM     74  O   LYS B 234      53.145  24.148  29.000  1.00  0.00           O  
ATOM     75  CB  LYS B 234      52.407  25.244  25.999  1.00  0.00           C  
ATOM     76  CG  LYS B 234      51.396  26.071  26.762  1.00  0.00           C  
ATOM     77  CD  LYS B 234      50.273  26.566  25.852  1.00  0.00           C  
ATOM     78  CE  LYS B 234      49.246  27.390  26.622  1.00  0.00           C  
ATOM     79  NZ  LYS B 234      48.237  28.032  25.727  1.00  0.00           N  
ATOM     80  N   ILE B 235      53.355  22.568  27.431  1.00  0.00           N  
ATOM     81  CA  ILE B 235      53.074  21.497  28.372  1.00  0.00           C  
ATOM     82  C   ILE B 235      54.191  21.386  29.410  1.00  0.00           C  
ATOM     83  O   ILE B 235      53.931  21.345  30.609  1.00  0.00           O  
ATOM     84  CB  ILE B 235      52.917  20.148  27.641  1.00  0.00           C  
ATOM     85  CG1 ILE B 235      51.652  20.171  26.780  1.00  0.00           C  
ATOM     86  CG2 ILE B 235      52.844  19.018  28.645  1.00  0.00           C  
ATOM     87  CD1 ILE B 235      51.464  18.947  25.902  1.00  0.00           C  
ATOM     88  N   ILE B 236      55.434  21.346  28.945  1.00  0.00           N  
ATOM     89  CA  ILE B 236      56.576  21.223  29.839  1.00  0.00           C  
ATOM     90  C   ILE B 236      56.582  22.306  30.913  1.00  0.00           C  
ATOM     91  O   ILE B 236      56.704  22.005  32.104  1.00  0.00           O  
ATOM     92  CB  ILE B 236      57.915  21.290  29.053  1.00  0.00           C  
ATOM     93  CG1 ILE B 236      58.064  20.051  28.171  1.00  0.00           C  
ATOM     94  CG2 ILE B 236      59.093  21.399  30.013  1.00  0.00           C  
ATOM     95  CD1 ILE B 236      57.976  18.750  28.934  1.00  0.00           C  
ATOM     96  N   ARG B 237      56.438  23.558  30.485  1.00  0.00           N  
ATOM     97  CA  ARG B 237      56.452  24.706  31.391  1.00  0.00           C  
ATOM     98  C   ARG B 237      55.233  24.851  32.318  1.00  0.00           C  
ATOM     99  O   ARG B 237      55.374  25.251  33.471  1.00  0.00           O  
ATOM    100  CB  ARG B 237      56.605  25.990  30.582  1.00  0.00           C  
ATOM    101  CG  ARG B 237      55.319  26.397  29.902  1.00  0.00           C  
ATOM    102  CD  ARG B 237      55.487  27.619  29.023  1.00  0.00           C  
ATOM    103  NE  ARG B 237      56.206  28.694  29.695  1.00  0.00           N  
ATOM    104  CZ  ARG B 237      56.130  29.968  29.329  1.00  0.00           C  
ATOM    105  NH1 ARG B 237      55.359  30.316  28.306  1.00  0.00           N  
ATOM    106  NH2 ARG B 237      56.841  30.891  29.968  1.00  0.00           N  
ATOM    107  N   GLU B 238      54.039  24.540  31.825  1.00  0.00           N  
ATOM    108  CA  GLU B 238      52.839  24.675  32.642  1.00  0.00           C  
ATOM    109  C   GLU B 238      52.514  23.466  33.510  1.00  0.00           C  
ATOM    110  O   GLU B 238      51.685  23.558  34.418  1.00  0.00           O  
ATOM    111  CB  GLU B 238      51.630  24.997  31.762  1.00  0.00           C  
ATOM    112  CG  GLU B 238      51.665  26.376  31.135  1.00  0.00           C  
ATOM    113  CD  GLU B 238      50.357  26.731  30.440  1.00  0.00           C  
ATOM    114  OE1 GLU B 238      50.270  27.840  29.863  1.00  0.00           O  
ATOM    115  OE2 GLU B 238      49.416  25.904  30.476  1.00  0.00           O  
ATOM    116  N   ARG B 240      53.153  22.334  33.242  1.00  0.00           N  
ATOM    117  CA  ARG B 240      52.888  21.136  34.034  1.00  0.00           C  
ATOM    118  C   ARG B 240      54.102  20.760  34.893  1.00  0.00           C  
ATOM    119  O   ARG B 240      53.970  20.101  35.924  1.00  0.00           O  
ATOM    120  CB  ARG B 240      52.528  19.964  33.115  1.00  0.00           C  
ATOM    121  CG  ARG B 240      51.435  20.262  32.090  1.00  0.00           C  
ATOM    122  CD  ARG B 240      50.050  20.384  32.722  1.00  0.00           C  
ATOM    123  NE  ARG B 240      49.618  19.130  33.326  1.00  0.00           N  
ATOM    124  CZ  ARG B 240      48.390  18.903  33.777  1.00  0.00           C  
ATOM    125  NH1 ARG B 240      47.466  19.850  33.690  1.00  0.00           N  
ATOM    126  NH2 ARG B 240      48.086  17.726  34.314  1.00  0.00           N  
ATOM    127  N   GLY B 241      55.280  21.193  34.465  1.00  0.00           N  
ATOM    128  CA  GLY B 241      56.488  20.866  35.195  1.00  0.00           C  
ATOM    129  C   GLY B 241      57.167  19.656  34.579  1.00  0.00           C  
ATOM    130  O   GLY B 241      56.497  18.680  34.225  1.00  0.00           O  
ATOM    131  N   GLU B 243      58.491  19.715  34.445  1.00  0.00           N  
ATOM    132  CA  GLU B 243      59.241  18.607  33.858  1.00  0.00           C  
ATOM    133  C   GLU B 243      58.931  17.299  34.576  1.00  0.00           C  
ATOM    134  O   GLU B 243      59.142  17.183  35.781  1.00  0.00           O  
ATOM    135  CB  GLU B 243      60.745  18.895  33.905  1.00  0.00           C  
ATOM    136  CG  GLU B 243      61.128  20.184  33.190  1.00  0.00           C  
ATOM    137  CD  GLU B 243      62.528  20.151  32.585  1.00  0.00           C  
ATOM    138  OE1 GLU B 243      62.923  21.164  31.967  1.00  0.00           O  
ATOM    139  OE2 GLU B 243      63.234  19.124  32.715  1.00  0.00           O  
ATOM    140  N   LYS B 244      58.414  16.325  33.830  1.00  0.00           N  
ATOM    141  CA  LYS B 244      58.067  15.021  34.390  1.00  0.00           C  
ATOM    142  C   LYS B 244      58.844  13.887  33.719  1.00  0.00           C  
ATOM    143  O   LYS B 244      59.589  14.106  32.757  1.00  0.00           O  
ATOM    144  CB  LYS B 244      56.567  14.749  34.228  1.00  0.00           C  
ATOM    145  CG  LYS B 244      55.654  15.717  34.961  1.00  0.00           C  
ATOM    146  CD  LYS B 244      54.203  15.347  34.727  1.00  0.00           C  
ATOM    147  CE  LYS B 244      53.270  16.168  35.595  1.00  0.00           C  
ATOM    148  NZ  LYS B 244      51.849  15.765  35.390  1.00  0.00           N  
ATOM    149  N   GLU B 245      58.665  12.676  34.240  1.00  0.00           N  
ATOM    150  CA  GLU B 245      59.323  11.501  33.683  1.00  0.00           C  
ATOM    151  C   GLU B 245      58.459  10.971  32.548  1.00  0.00           C  
ATOM    152  O   GLU B 245      58.941  10.730  31.441  1.00  0.00           O  
ATOM    153  CB  GLU B 245      59.480  10.402  34.745  1.00  0.00           C  
ATOM    154  CG  GLU B 245      60.453  10.709  35.887  1.00  0.00           C  
ATOM    155  CD  GLU B 245      61.869  10.996  35.407  1.00  0.00           C  
ATOM    156  OE1 GLU B 245      62.807  10.921  36.233  1.00  0.00           O  
ATOM    157  OE2 GLU B 245      62.045  11.307  34.208  1.00  0.00           O  
ATOM    158  N   LYS B 265      57.172  10.800  32.842  1.00  0.00           N  
ATOM    159  CA  LYS B 265      56.213  10.284  31.873  1.00  0.00           C  
ATOM    160  C   LYS B 265      55.009  11.215  31.729  1.00  0.00           C  
ATOM    161  O   LYS B 265      54.356  11.564  32.714  1.00  0.00           O  
ATOM    162  CB  LYS B 265      55.744   8.891  32.308  1.00  0.00           C  
ATOM    163  CG  LYS B 265      55.013   8.105  31.234  1.00  0.00           C  
ATOM    164  CD  LYS B 265      54.868   6.638  31.619  1.00  0.00           C  
ATOM    165  CE  LYS B 265      54.397   5.804  30.433  1.00  0.00           C  
ATOM    166  NZ  LYS B 265      54.346   4.343  30.733  1.00  0.00           N  
ATOM    167  N   TYR B 266      54.730  11.629  30.497  1.00  0.00           N  
ATOM    168  CA  TYR B 266      53.591  12.495  30.234  1.00  0.00           C  
ATOM    169  C   TYR B 266      52.512  11.658  29.580  1.00  0.00           C  
ATOM    170  O   TYR B 266      52.812  10.766  28.788  1.00  0.00           O  
ATOM    171  CB  TYR B 266      53.972  13.629  29.294  1.00  0.00           C  
ATOM    172  CG  TYR B 266      54.820  14.697  29.916  1.00  0.00           C  
ATOM    173  CD1 TYR B 266      56.191  14.537  30.047  1.00  0.00           C  
ATOM    174  CD2 TYR B 266      54.252  15.892  30.349  1.00  0.00           C  
ATOM    175  CE1 TYR B 266      56.982  15.549  30.588  1.00  0.00           C  
ATOM    176  CE2 TYR B 266      55.031  16.908  30.894  1.00  0.00           C  
ATOM    177  CZ  TYR B 266      56.394  16.731  31.007  1.00  0.00           C  
ATOM    178  OH  TYR B 266      57.171  17.744  31.518  1.00  0.00           O  
ATOM    179  N   VAL B 267      51.257  11.937  29.906  1.00  0.00           N  
ATOM    180  CA  VAL B 267      50.162  11.179  29.319  1.00  0.00           C  
ATOM    181  C   VAL B 267      49.217  12.047  28.502  1.00  0.00           C  
ATOM    182  O   VAL B 267      48.612  12.988  29.014  1.00  0.00           O  
ATOM    183  CB  VAL B 267      49.367  10.406  30.401  1.00  0.00           C  
ATOM    184  CG1 VAL B 267      49.329  11.197  31.672  1.00  0.00           C  
ATOM    185  CG2 VAL B 267      47.958  10.128  29.926  1.00  0.00           C  
ATOM    186  N   VAL B 268      49.120  11.714  27.218  1.00  0.00           N  
ATOM    187  CA  VAL B 268      48.262  12.406  26.268  1.00  0.00           C  
ATOM    188  C   VAL B 268      47.026  11.530  26.095  1.00  0.00           C  
ATOM    189  O   VAL B 268      47.095  10.329  26.324  1.00  0.00           O  
ATOM    190  CB  VAL B 268      48.985  12.553  24.922  1.00  0.00           C  
ATOM    191  CG1 VAL B 268      48.032  13.070  23.874  1.00  0.00           C  
ATOM    192  CG2 VAL B 268      50.170  13.500  25.077  1.00  0.00           C  
ATOM    193  N   GLU B 269      45.899  12.101  25.691  1.00  0.00           N  
ATOM    194  CA  GLU B 269      44.702  11.281  25.546  1.00  0.00           C  
ATOM    195  C   GLU B 269      43.676  11.760  24.537  1.00  0.00           C  
ATOM    196  O   GLU B 269      43.549  12.950  24.265  1.00  0.00           O  
ATOM    197  CB  GLU B 269      44.005  11.124  26.907  1.00  0.00           C  
ATOM    198  CG  GLU B 269      42.673  10.357  26.852  1.00  0.00           C  
ATOM    199  CD  GLU B 269      41.830  10.501  28.125  1.00  0.00           C  
ATOM    200  OE1 GLU B 269      40.706   9.944  28.168  1.00  0.00           O  
ATOM    201  OE2 GLU B 269      42.289  11.170  29.081  1.00  0.00           O  
ATOM    202  N   SER B 270      42.947  10.793  23.994  1.00  0.00           N  
ATOM    203  CA  SER B 270      41.874  11.025  23.042  1.00  0.00           C  
ATOM    204  C   SER B 270      40.844   9.956  23.385  1.00  0.00           C  
ATOM    205  O   SER B 270      41.193   8.927  23.965  1.00  0.00           O  
ATOM    206  CB  SER B 270      42.358  10.837  21.610  1.00  0.00           C  
ATOM    207  OG  SER B 270      42.649   9.481  21.343  1.00  0.00           O  
ATOM    208  N   GLY B 272      39.584  10.201  23.046  1.00  0.00           N  
ATOM    209  CA  GLY B 272      38.547   9.237  23.353  1.00  0.00           C  
ATOM    210  C   GLY B 272      37.340   9.378  22.455  1.00  0.00           C  
ATOM    211  O   GLY B 272      37.102  10.442  21.885  1.00  0.00           O  
ATOM    212  N   ILE B 273      36.569   8.305  22.324  1.00  0.00           N  
ATOM    213  CA  ILE B 273      35.391   8.325  21.470  1.00  0.00           C  
ATOM    214  C   ILE B 273      34.348   7.339  21.985  1.00  0.00           C  
ATOM    215  O   ILE B 273      34.652   6.471  22.806  1.00  0.00           O  
ATOM    216  CB  ILE B 273      35.743   7.910  20.030  1.00  0.00           C  
ATOM    217  CG1 ILE B 273      37.069   8.543  19.608  1.00  0.00           C  
ATOM    218  CG2 ILE B 273      34.616   8.318  19.090  1.00  0.00           C  
ATOM    219  CD1 ILE B 273      37.589   8.062  18.266  1.00  0.00           C  
ATOM    220  N   THR B 274      33.122   7.481  21.482  1.00  0.00           N  
ATOM    221  CA  THR B 274      32.006   6.614  21.845  1.00  0.00           C  
ATOM    222  C   THR B 274      31.659   5.794  20.604  1.00  0.00           C  
ATOM    223  O   THR B 274      31.145   6.327  19.619  1.00  0.00           O  
ATOM    224  CB  THR B 274      30.770   7.444  22.265  1.00  0.00           C  
ATOM    225  OG1 THR B 274      31.065   8.163  23.466  1.00  0.00           O  
ATOM    226  CG2 THR B 274      29.565   6.547  22.500  1.00  0.00           C  
ATOM    227  N   PRO B 275      31.949   4.484  20.629  1.00  0.00           N  
ATOM    228  CA  PRO B 275      31.655   3.618  19.481  1.00  0.00           C  
ATOM    229  C   PRO B 275      30.170   3.365  19.183  1.00  0.00           C  
ATOM    230  O   PRO B 275      29.721   2.219  19.164  1.00  0.00           O  
ATOM    231  CB  PRO B 275      32.417   2.337  19.818  1.00  0.00           C  
ATOM    232  CG  PRO B 275      32.413   2.323  21.308  1.00  0.00           C  
ATOM    233  CD  PRO B 275      32.721   3.757  21.652  1.00  0.00           C  
ATOM    234  N   SER B 276      29.421   4.432  18.921  1.00  0.00           N  
ATOM    235  CA  SER B 276      27.991   4.314  18.631  1.00  0.00           C  
ATOM    236  C   SER B 276      27.693   4.480  17.144  1.00  0.00           C  
ATOM    237  O   SER B 276      26.569   4.799  16.749  1.00  0.00           O  
ATOM    238  CB  SER B 276      27.205   5.360  19.426  1.00  0.00           C  
ATOM    239  OG  SER B 276      27.613   6.672  19.082  1.00  0.00           O  
ATOM    240  N   GLY B 277      28.714   4.254  16.325  1.00  0.00           N  
ATOM    241  CA  GLY B 277      28.577   4.380  14.885  1.00  0.00           C  
ATOM    242  C   GLY B 277      29.959   4.407  14.266  1.00  0.00           C  
ATOM    243  O   GLY B 277      30.952   4.193  14.959  1.00  0.00           O  
ATOM    244  N   TYR B 279      30.039   4.657  12.967  1.00  0.00           N  
ATOM    245  CA  TYR B 279      31.339   4.701  12.302  1.00  0.00           C  
ATOM    246  C   TYR B 279      32.165   5.914  12.744  1.00  0.00           C  
ATOM    247  O   TYR B 279      31.719   7.059  12.624  1.00  0.00           O  
ATOM    248  CB  TYR B 279      31.163   4.737  10.779  1.00  0.00           C  
ATOM    249  CG  TYR B 279      30.568   3.481  10.173  1.00  0.00           C  
ATOM    250  CD1 TYR B 279      29.227   3.438   9.786  1.00  0.00           C  
ATOM    251  CD2 TYR B 279      31.352   2.346   9.962  1.00  0.00           C  
ATOM    252  CE1 TYR B 279      28.681   2.295   9.197  1.00  0.00           C  
ATOM    253  CE2 TYR B 279      30.819   1.198   9.379  1.00  0.00           C  
ATOM    254  CZ  TYR B 279      29.481   1.177   8.995  1.00  0.00           C  
ATOM    255  OH  TYR B 279      28.949   0.046   8.402  1.00  0.00           O  
ATOM    256  N   VAL B 280      33.366   5.649  13.254  1.00  0.00           N  
ATOM    257  CA  VAL B 280      34.282   6.697  13.703  1.00  0.00           C  
ATOM    258  C   VAL B 280      34.897   7.359  12.466  1.00  0.00           C  
ATOM    259  O   VAL B 280      35.687   6.735  11.763  1.00  0.00           O  
ATOM    260  CB  VAL B 280      35.409   6.089  14.558  1.00  0.00           C  
ATOM    261  CG1 VAL B 280      36.220   7.187  15.207  1.00  0.00           C  
ATOM    262  CG2 VAL B 280      34.817   5.144  15.610  1.00  0.00           C  
ATOM    263  N   HIS B 281      34.544   8.619  12.210  1.00  0.00           N  
ATOM    264  CA  HIS B 281      35.026   9.330  11.025  1.00  0.00           C  
ATOM    265  C   HIS B 281      36.330  10.108  11.156  1.00  0.00           C  
ATOM    266  O   HIS B 281      37.012  10.034  12.178  1.00  0.00           O  
ATOM    267  CB  HIS B 281      33.945  10.276  10.502  1.00  0.00           C  
ATOM    268  CG  HIS B 281      33.587  11.376  11.453  1.00  0.00           C  
ATOM    269  ND1 HIS B 281      32.864  11.158  12.605  1.00  0.00           N  
ATOM    270  CD2 HIS B 281      33.836  12.707  11.411  1.00  0.00           C  
ATOM    271  CE1 HIS B 281      32.678  12.308  13.229  1.00  0.00           C  
ATOM    272  NE2 HIS B 281      33.258  13.264  12.526  1.00  0.00           N  
ATOM    273  N   VAL B 282      36.659  10.848  10.091  1.00  0.00           N  
ATOM    274  CA  VAL B 282      37.870  11.659  10.012  1.00  0.00           C  
ATOM    275  C   VAL B 282      37.909  12.785  11.040  1.00  0.00           C  
ATOM    276  O   VAL B 282      38.988  13.197  11.473  1.00  0.00           O  
ATOM    277  CB  VAL B 282      38.067  12.254   8.591  1.00  0.00           C  
ATOM    278  CG1 VAL B 282      38.439  11.150   7.609  1.00  0.00           C  
ATOM    279  CG2 VAL B 282      36.813  12.967   8.139  1.00  0.00           C  
ATOM    280  N   GLY B 283      36.741  13.289  11.427  1.00  0.00           N  
ATOM    281  CA  GLY B 283      36.705  14.323  12.445  1.00  0.00           C  
ATOM    282  C   GLY B 283      37.218  13.659  13.707  1.00  0.00           C  
ATOM    283  O   GLY B 283      38.144  14.148  14.353  1.00  0.00           O  
ATOM    284  N   ASN B 284      36.620  12.519  14.042  1.00  0.00           N  
ATOM    285  CA  ASN B 284      37.012  11.745  15.215  1.00  0.00           C  
ATOM    286  C   ASN B 284      38.516  11.599  15.265  1.00  0.00           C  
ATOM    287  O   ASN B 284      39.172  12.120  16.155  1.00  0.00           O  
ATOM    288  CB  ASN B 284      36.400  10.342  15.167  1.00  0.00           C  
ATOM    289  CG  ASN B 284      34.921  10.324  15.510  1.00  0.00           C  
ATOM    290  OD1 ASN B 284      34.539  10.668  16.625  1.00  0.00           O  
ATOM    291  ND2 ASN B 284      34.084   9.917  14.558  1.00  0.00           N  
ATOM    292  N   PHE B 285      39.059  10.884  14.290  1.00  0.00           N  
ATOM    293  CA  PHE B 285      40.493  10.631  14.199  1.00  0.00           C  
ATOM    294  C   PHE B 285      41.393  11.832  14.457  1.00  0.00           C  
ATOM    295  O   PHE B 285      42.479  11.678  15.011  1.00  0.00           O  
ATOM    296  CB  PHE B 285      40.822  10.049  12.824  1.00  0.00           C  
ATOM    297  CG  PHE B 285      42.289  10.051  12.495  1.00  0.00           C  
ATOM    298  CD1 PHE B 285      43.152   9.163  13.108  1.00  0.00           C  
ATOM    299  CD2 PHE B 285      42.801  10.958  11.567  1.00  0.00           C  
ATOM    300  CE1 PHE B 285      44.517   9.174  12.805  1.00  0.00           C  
ATOM    301  CE2 PHE B 285      44.155  10.978  11.258  1.00  0.00           C  
ATOM    302  CZ  PHE B 285      45.018  10.081  11.881  1.00  0.00           C  
ATOM    303  N   ARG B 286      40.960  13.023  14.055  1.00  0.00           N  
ATOM    304  CA  ARG B 286      41.798  14.196  14.270  1.00  0.00           C  
ATOM    305  C   ARG B 286      42.125  14.374  15.745  1.00  0.00           C  
ATOM    306  O   ARG B 286      43.182  14.897  16.088  1.00  0.00           O  
ATOM    307  CB  ARG B 286      41.142  15.471  13.727  1.00  0.00           C  
ATOM    308  CG  ARG B 286      42.108  16.663  13.706  1.00  0.00           C  
ATOM    309  CD  ARG B 286      41.513  17.903  13.044  1.00  0.00           C  
ATOM    310  NE  ARG B 286      42.561  18.869  12.740  1.00  0.00           N  
ATOM    311  CZ  ARG B 286      42.391  19.988  12.044  1.00  0.00           C  
ATOM    312  NH1 ARG B 286      41.195  20.310  11.564  1.00  0.00           N  
ATOM    313  NH2 ARG B 286      43.426  20.785  11.819  1.00  0.00           N  
ATOM    314  N   GLU B 288      41.226  13.945  16.624  1.00  0.00           N  
ATOM    315  CA  GLU B 288      41.497  14.067  18.054  1.00  0.00           C  
ATOM    316  C   GLU B 288      42.692  13.176  18.341  1.00  0.00           C  
ATOM    317  O   GLU B 288      43.695  13.635  18.864  1.00  0.00           O  
ATOM    318  CB  GLU B 288      40.280  13.639  18.892  1.00  0.00           C  
ATOM    319  CG  GLU B 288      40.569  13.517  20.391  1.00  0.00           C  
ATOM    320  CD  GLU B 288      39.323  13.665  21.257  1.00  0.00           C  
ATOM    321  OE1 GLU B 288      39.336  13.188  22.408  1.00  0.00           O  
ATOM    322  OE2 GLU B 288      38.335  14.273  20.800  1.00  0.00           O  
ATOM    323  N   LEU B 289      42.586  11.905  17.959  1.00  0.00           N  
ATOM    324  CA  LEU B 289      43.671  10.947  18.155  1.00  0.00           C  
ATOM    325  C   LEU B 289      44.969  11.426  17.499  1.00  0.00           C  
ATOM    326  O   LEU B 289      46.040  11.317  18.106  1.00  0.00           O  
ATOM    327  CB  LEU B 289      43.241   9.562  17.638  1.00  0.00           C  
ATOM    328  CG  LEU B 289      44.142   8.512  16.959  1.00  0.00           C  
ATOM    329  CD1 LEU B 289      45.552   8.413  17.535  1.00  0.00           C  
ATOM    330  CD2 LEU B 289      43.412   7.194  17.097  1.00  0.00           C  
ATOM    331  N   PHE B 290      44.886  11.971  16.283  1.00  0.00           N  
ATOM    332  CA  PHE B 290      46.088  12.463  15.619  1.00  0.00           C  
ATOM    333  C   PHE B 290      46.738  13.614  16.384  1.00  0.00           C  
ATOM    334  O   PHE B 290      47.963  13.634  16.555  1.00  0.00           O  
ATOM    335  CB  PHE B 290      45.809  12.948  14.194  1.00  0.00           C  
ATOM    336  CG  PHE B 290      47.059  13.399  13.466  1.00  0.00           C  
ATOM    337  CD1 PHE B 290      47.889  12.471  12.833  1.00  0.00           C  
ATOM    338  CD2 PHE B 290      47.449  14.739  13.485  1.00  0.00           C  
ATOM    339  CE1 PHE B 290      49.093  12.874  12.234  1.00  0.00           C  
ATOM    340  CE2 PHE B 290      48.645  15.151  12.895  1.00  0.00           C  
ATOM    341  CZ  PHE B 290      49.467  14.220  12.271  1.00  0.00           C  
ATOM    342  N   THR B 291      45.938  14.583  16.822  1.00  0.00           N  
ATOM    343  CA  THR B 291      46.492  15.713  17.567  1.00  0.00           C  
ATOM    344  C   THR B 291      47.171  15.220  18.843  1.00  0.00           C  
ATOM    345  O   THR B 291      48.201  15.757  19.266  1.00  0.00           O  
ATOM    346  CB  THR B 291      45.423  16.731  17.972  1.00  0.00           C  
ATOM    347  OG1 THR B 291      44.761  17.228  16.807  1.00  0.00           O  
ATOM    348  CG2 THR B 291      46.067  17.888  18.700  1.00  0.00           C  
ATOM    349  N   ALA B 292      46.595  14.200  19.461  1.00  0.00           N  
ATOM    350  CA  ALA B 292      47.188  13.652  20.665  1.00  0.00           C  
ATOM    351  C   ALA B 292      48.536  13.040  20.291  1.00  0.00           C  
ATOM    352  O   ALA B 292      49.538  13.217  20.990  1.00  0.00           O  
ATOM    353  CB  ALA B 292      46.269  12.590  21.264  1.00  0.00           C  
ATOM    354  N   TYR B 293      48.547  12.339  19.161  1.00  0.00           N  
ATOM    355  CA  TYR B 293      49.738  11.673  18.644  1.00  0.00           C  
ATOM    356  C   TYR B 293      50.885  12.601  18.255  1.00  0.00           C  
ATOM    357  O   TYR B 293      52.038  12.326  18.579  1.00  0.00           O  
ATOM    358  CB  TYR B 293      49.365  10.808  17.426  1.00  0.00           C  
ATOM    359  CG  TYR B 293      50.489  10.663  16.431  1.00  0.00           C  
ATOM    360  CD1 TYR B 293      51.570   9.827  16.693  1.00  0.00           C  
ATOM    361  CD2 TYR B 293      50.531  11.455  15.283  1.00  0.00           C  
ATOM    362  CE1 TYR B 293      52.678   9.787  15.845  1.00  0.00           C  
ATOM    363  CE2 TYR B 293      51.631  11.428  14.428  1.00  0.00           C  
ATOM    364  CZ  TYR B 293      52.705  10.593  14.720  1.00  0.00           C  
ATOM    365  OH  TYR B 293      53.823  10.598  13.928  1.00  0.00           O  
ATOM    366  N   ILE B 294      50.594  13.688  17.545  1.00  0.00           N  
ATOM    367  CA  ILE B 294      51.686  14.563  17.122  1.00  0.00           C  
ATOM    368  C   ILE B 294      52.258  15.384  18.271  1.00  0.00           C  
ATOM    369  O   ILE B 294      53.441  15.705  18.276  1.00  0.00           O  
ATOM    370  CB  ILE B 294      51.268  15.499  15.940  1.00  0.00           C  
ATOM    371  CG1 ILE B 294      52.529  16.020  15.241  1.00  0.00           C  
ATOM    372  CG2 ILE B 294      50.409  16.650  16.434  1.00  0.00           C  
ATOM    373  CD1 ILE B 294      52.266  16.908  14.047  1.00  0.00           C  
ATOM    374  N   VAL B 295      51.422  15.732  19.240  1.00  0.00           N  
ATOM    375  CA  VAL B 295      51.900  16.484  20.392  1.00  0.00           C  
ATOM    376  C   VAL B 295      52.725  15.511  21.241  1.00  0.00           C  
ATOM    377  O   VAL B 295      53.780  15.870  21.772  1.00  0.00           O  
ATOM    378  CB  VAL B 295      50.722  17.051  21.220  1.00  0.00           C  
ATOM    379  CG1 VAL B 295      51.229  17.603  22.541  1.00  0.00           C  
ATOM    380  CG2 VAL B 295      50.015  18.147  20.423  1.00  0.00           C  
ATOM    381  N   GLY B 296      52.242  14.273  21.352  1.00  0.00           N  
ATOM    382  CA  GLY B 296      52.969  13.267  22.104  1.00  0.00           C  
ATOM    383  C   GLY B 296      54.316  13.048  21.433  1.00  0.00           C  
ATOM    384  O   GLY B 296      55.364  13.043  22.078  1.00  0.00           O  
ATOM    385  N   HIS B 297      54.274  12.869  20.119  1.00  0.00           N  
ATOM    386  CA  HIS B 297      55.471  12.672  19.317  1.00  0.00           C  
ATOM    387  C   HIS B 297      56.420  13.842  19.570  1.00  0.00           C  
ATOM    388  O   HIS B 297      57.631  13.665  19.656  1.00  0.00           O  
ATOM    389  CB  HIS B 297      55.073  12.609  17.838  1.00  0.00           C  
ATOM    390  CG  HIS B 297      56.218  12.394  16.896  1.00  0.00           C  
ATOM    391  ND1 HIS B 297      57.249  13.298  16.757  1.00  0.00           N  
ATOM    392  CD2 HIS B 297      56.456  11.414  15.992  1.00  0.00           C  
ATOM    393  CE1 HIS B 297      58.070  12.888  15.805  1.00  0.00           C  
ATOM    394  NE2 HIS B 297      57.610  11.747  15.324  1.00  0.00           N  
ATOM    395  N   ALA B 298      55.859  15.037  19.710  1.00  0.00           N  
ATOM    396  CA  ALA B 298      56.661  16.229  19.943  1.00  0.00           C  
ATOM    397  C   ALA B 298      57.408  16.160  21.277  1.00  0.00           C  
ATOM    398  O   ALA B 298      58.582  16.529  21.361  1.00  0.00           O  
ATOM    399  CB  ALA B 298      55.768  17.472  19.903  1.00  0.00           C  
ATOM    400  N   LEU B 299      56.719  15.693  22.315  1.00  0.00           N  
ATOM    401  CA  LEU B 299      57.308  15.583  23.648  1.00  0.00           C  
ATOM    402  C   LEU B 299      58.546  14.686  23.645  1.00  0.00           C  
ATOM    403  O   LEU B 299      59.600  15.068  24.166  1.00  0.00           O  
ATOM    404  CB  LEU B 299      56.271  15.044  24.638  1.00  0.00           C  
ATOM    405  CG  LEU B 299      55.107  15.973  24.995  1.00  0.00           C  
ATOM    406  CD1 LEU B 299      54.086  15.226  25.820  1.00  0.00           C  
ATOM    407  CD2 LEU B 299      55.628  17.163  25.771  1.00  0.00           C  
ATOM    408  N   ARG B 300      58.419  13.496  23.060  1.00  0.00           N  
ATOM    409  CA  ARG B 300      59.543  12.568  22.985  1.00  0.00           C  
ATOM    410  C   ARG B 300      60.707  13.261  22.284  1.00  0.00           C  
ATOM    411  O   ARG B 300      61.851  13.129  22.705  1.00  0.00           O  
ATOM    412  CB  ARG B 300      59.177  11.326  22.183  1.00  0.00           C  
ATOM    413  CG  ARG B 300      57.926  10.607  22.615  1.00  0.00           C  
ATOM    414  CD  ARG B 300      57.503   9.677  21.493  1.00  0.00           C  
ATOM    415  NE  ARG B 300      56.213   9.041  21.732  1.00  0.00           N  
ATOM    416  CZ  ARG B 300      56.017   8.065  22.608  1.00  0.00           C  
ATOM    417  NH1 ARG B 300      57.036   7.613  23.331  1.00  0.00           N  
ATOM    418  NH2 ARG B 300      54.807   7.535  22.752  1.00  0.00           N  
ATOM    419  N   ASP B 301      60.409  13.994  21.214  1.00  0.00           N  
ATOM    420  CA  ASP B 301      61.438  14.698  20.460  1.00  0.00           C  
ATOM    421  C   ASP B 301      62.253  15.603  21.361  1.00  0.00           C  
ATOM    422  O   ASP B 301      63.332  16.071  20.986  1.00  0.00           O  
ATOM    423  CB  ASP B 301      60.812  15.529  19.340  1.00  0.00           C  
ATOM    424  CG  ASP B 301      60.260  14.675  18.225  1.00  0.00           C  
ATOM    425  OD1 ASP B 301      59.794  15.245  17.214  1.00  0.00           O  
ATOM    426  OD2 ASP B 301      60.294  13.432  18.362  1.00  0.00           O  
ATOM    427  N   LYS B 302      61.720  15.857  22.549  1.00  0.00           N  
ATOM    428  CA  LYS B 302      62.398  16.695  23.522  1.00  0.00           C  
ATOM    429  C   LYS B 302      63.190  15.800  24.470  1.00  0.00           C  
ATOM    430  O   LYS B 302      64.202  16.215  25.035  1.00  0.00           O  
ATOM    431  CB  LYS B 302      61.376  17.531  24.302  1.00  0.00           C  
ATOM    432  CG  LYS B 302      60.626  18.537  23.446  1.00  0.00           C  
ATOM    433  CD  LYS B 302      61.598  19.445  22.711  1.00  0.00           C  
ATOM    434  CE  LYS B 302      60.863  20.430  21.816  1.00  0.00           C  
ATOM    435  NZ  LYS B 302      59.928  21.292  22.595  1.00  0.00           N  
ATOM    436  N   GLY B 303      62.721  14.566  24.634  1.00  0.00           N  
ATOM    437  CA  GLY B 303      63.403  13.625  25.500  1.00  0.00           C  
ATOM    438  C   GLY B 303      62.466  12.806  26.361  1.00  0.00           C  
ATOM    439  O   GLY B 303      62.589  11.584  26.444  1.00  0.00           O  
ATOM    440  N   TYR B 304      61.521  13.485  26.998  1.00  0.00           N  
ATOM    441  CA  TYR B 304      60.554  12.846  27.883  1.00  0.00           C  
ATOM    442  C   TYR B 304      59.872  11.655  27.239  1.00  0.00           C  
ATOM    443  O   TYR B 304      59.985  11.438  26.034  1.00  0.00           O  
ATOM    444  CB  TYR B 304      59.511  13.870  28.303  1.00  0.00           C  
ATOM    445  CG  TYR B 304      60.111  15.228  28.571  1.00  0.00           C  
ATOM    446  CD1 TYR B 304      60.505  16.060  27.521  1.00  0.00           C  
ATOM    447  CD2 TYR B 304      60.320  15.670  29.878  1.00  0.00           C  
ATOM    448  CE1 TYR B 304      61.093  17.303  27.769  1.00  0.00           C  
ATOM    449  CE2 TYR B 304      60.908  16.908  30.139  1.00  0.00           C  
ATOM    450  CZ  TYR B 304      61.290  17.722  29.086  1.00  0.00           C  
ATOM    451  OH  TYR B 304      61.846  18.958  29.352  1.00  0.00           O  
ATOM    452  N   GLU B 305      59.172  10.871  28.043  1.00  0.00           N  
ATOM    453  CA  GLU B 305      58.469   9.718  27.513  1.00  0.00           C  
ATOM    454  C   GLU B 305      56.990  10.084  27.468  1.00  0.00           C  
ATOM    455  O   GLU B 305      56.569  11.049  28.111  1.00  0.00           O  
ATOM    456  CB  GLU B 305      58.694   8.497  28.405  1.00  0.00           C  
ATOM    457  CG  GLU B 305      58.498   7.181  27.673  1.00  0.00           C  
ATOM    458  CD  GLU B 305      58.927   5.969  28.480  1.00  0.00           C  
ATOM    459  OE1 GLU B 305      58.902   4.850  27.913  1.00  0.00           O  
ATOM    460  OE2 GLU B 305      59.285   6.131  29.672  1.00  0.00           O  
ATOM    461  N   VAL B 306      56.204   9.326  26.709  1.00  0.00           N  
ATOM    462  CA  VAL B 306      54.779   9.606  26.589  1.00  0.00           C  
ATOM    463  C   VAL B 306      53.933   8.343  26.551  1.00  0.00           C  
ATOM    464  O   VAL B 306      54.367   7.296  26.072  1.00  0.00           O  
ATOM    465  CB  VAL B 306      54.473  10.445  25.315  1.00  0.00           C  
ATOM    466  CG1 VAL B 306      52.972  10.527  25.088  1.00  0.00           C  
ATOM    467  CG2 VAL B 306      55.050  11.845  25.456  1.00  0.00           C  
ATOM    468  N   ARG B 307      52.714   8.471  27.061  1.00  0.00           N  
ATOM    469  CA  ARG B 307      51.753   7.382  27.110  1.00  0.00           C  
ATOM    470  C   ARG B 307      50.466   7.854  26.443  1.00  0.00           C  
ATOM    471  O   ARG B 307      49.553   8.340  27.109  1.00  0.00           O  
ATOM    472  CB  ARG B 307      51.505   6.996  28.575  1.00  0.00           C  
ATOM    473  CG  ARG B 307      50.187   6.300  28.885  1.00  0.00           C  
ATOM    474  CD  ARG B 307      50.083   4.923  28.270  1.00  0.00           C  
ATOM    475  NE  ARG B 307      48.890   4.215  28.742  1.00  0.00           N  
ATOM    476  CZ  ARG B 307      48.673   3.871  30.011  1.00  0.00           C  
ATOM    477  NH1 ARG B 307      49.565   4.167  30.947  1.00  0.00           N  
ATOM    478  NH2 ARG B 307      47.565   3.222  30.346  1.00  0.00           N  
ATOM    479  N   HIS B 308      50.398   7.751  25.122  1.00  0.00           N  
ATOM    480  CA  HIS B 308      49.183   8.168  24.442  1.00  0.00           C  
ATOM    481  C   HIS B 308      48.137   7.104  24.709  1.00  0.00           C  
ATOM    482  O   HIS B 308      48.302   5.943  24.334  1.00  0.00           O  
ATOM    483  CB  HIS B 308      49.393   8.321  22.929  1.00  0.00           C  
ATOM    484  CG  HIS B 308      48.141   8.678  22.180  1.00  0.00           C  
ATOM    485  ND1 HIS B 308      48.138   8.981  20.836  1.00  0.00           N  
ATOM    486  CD2 HIS B 308      46.849   8.755  22.585  1.00  0.00           C  
ATOM    487  CE1 HIS B 308      46.899   9.225  20.445  1.00  0.00           C  
ATOM    488  NE2 HIS B 308      46.098   9.094  21.488  1.00  0.00           N  
ATOM    489  N   ILE B 309      47.058   7.512  25.360  1.00  0.00           N  
ATOM    490  CA  ILE B 309      45.983   6.602  25.694  1.00  0.00           C  
ATOM    491  C   ILE B 309      44.758   6.956  24.875  1.00  0.00           C  
ATOM    492  O   ILE B 309      44.410   8.134  24.747  1.00  0.00           O  
ATOM    493  CB  ILE B 309      45.617   6.721  27.193  1.00  0.00           C  
ATOM    494  CG1 ILE B 309      46.856   6.472  28.051  1.00  0.00           C  
ATOM    495  CG2 ILE B 309      44.505   5.743  27.548  1.00  0.00           C  
ATOM    496  CD1 ILE B 309      46.632   6.740  29.520  1.00  0.00           C  
ATOM    497  N   HIS B 310      44.112   5.949  24.302  1.00  0.00           N  
ATOM    498  CA  HIS B 310      42.903   6.210  23.545  1.00  0.00           C  
ATOM    499  C   HIS B 310      41.764   5.510  24.264  1.00  0.00           C  
ATOM    500  O   HIS B 310      41.609   4.290  24.182  1.00  0.00           O  
ATOM    501  CB  HIS B 310      42.997   5.696  22.113  1.00  0.00           C  
ATOM    502  CG  HIS B 310      41.768   5.978  21.303  1.00  0.00           C  
ATOM    503  ND1 HIS B 310      41.453   7.239  20.844  1.00  0.00           N  
ATOM    504  CD2 HIS B 310      40.749   5.174  20.919  1.00  0.00           C  
ATOM    505  CE1 HIS B 310      40.293   7.201  20.213  1.00  0.00           C  
ATOM    506  NE2 HIS B 310      39.844   5.959  20.244  1.00  0.00           N  
ATOM    507  N   MET B 311      40.974   6.305  24.976  1.00  0.00           N  
ATOM    508  CA  MET B 311      39.848   5.814  25.750  1.00  0.00           C  
ATOM    509  C   MET B 311      38.608   5.565  24.893  1.00  0.00           C  
ATOM    510  O   MET B 311      38.147   6.445  24.165  1.00  0.00           O  
ATOM    511  CB  MET B 311      39.531   6.822  26.855  1.00  0.00           C  
ATOM    512  CG  MET B 311      38.548   6.341  27.905  1.00  0.00           C  
ATOM    513  SD  MET B 311      39.047   4.795  28.689  1.00  0.00           S  
ATOM    514  CE  MET B 311      37.829   3.730  27.953  1.00  0.00           C  
ATOM    515  N   TRP B 312      38.080   4.350  24.970  1.00  0.00           N  
ATOM    516  CA  TRP B 312      36.882   3.996  24.229  1.00  0.00           C  
ATOM    517  C   TRP B 312      35.689   4.044  25.184  1.00  0.00           C  
ATOM    518  O   TRP B 312      35.626   3.282  26.144  1.00  0.00           O  
ATOM    519  CB  TRP B 312      37.002   2.584  23.645  1.00  0.00           C  
ATOM    520  CG  TRP B 312      37.793   2.479  22.371  1.00  0.00           C  
ATOM    521  CD1 TRP B 312      39.001   1.864  22.202  1.00  0.00           C  
ATOM    522  CD2 TRP B 312      37.401   2.956  21.078  1.00  0.00           C  
ATOM    523  NE1 TRP B 312      39.382   1.923  20.883  1.00  0.00           N  
ATOM    524  CE2 TRP B 312      38.420   2.589  20.171  1.00  0.00           C  
ATOM    525  CE3 TRP B 312      36.286   3.657  20.597  1.00  0.00           C  
ATOM    526  CZ2 TRP B 312      38.358   2.899  18.811  1.00  0.00           C  
ATOM    527  CZ3 TRP B 312      36.224   3.964  19.241  1.00  0.00           C  
ATOM    528  CH2 TRP B 312      37.253   3.585  18.366  1.00  0.00           C  
ATOM    529  N   ASP B 313      34.754   4.952  24.923  1.00  0.00           N  
ATOM    530  CA  ASP B 313      33.561   5.083  25.751  1.00  0.00           C  
ATOM    531  C   ASP B 313      32.468   4.210  25.160  1.00  0.00           C  
ATOM    532  O   ASP B 313      31.515   4.703  24.557  1.00  0.00           O  
ATOM    533  CB  ASP B 313      33.103   6.541  25.801  1.00  0.00           C  
ATOM    534  CG  ASP B 313      34.023   7.414  26.645  1.00  0.00           C  
ATOM    535  OD1 ASP B 313      34.025   7.254  27.890  1.00  0.00           O  
ATOM    536  OD2 ASP B 313      34.747   8.252  26.062  1.00  0.00           O  
ATOM    537  N   ASP B 314      32.639   2.903  25.338  1.00  0.00           N  
ATOM    538  CA  ASP B 314      31.717   1.883  24.843  1.00  0.00           C  
ATOM    539  C   ASP B 314      30.662   1.584  25.899  1.00  0.00           C  
ATOM    540  O   ASP B 314      29.708   0.838  25.652  1.00  0.00           O  
ATOM    541  CB  ASP B 314      32.492   0.599  24.553  1.00  0.00           C  
ATOM    542  CG  ASP B 314      33.294   0.123  25.766  1.00  0.00           C  
ATOM    543  OD1 ASP B 314      32.702   0.034  26.862  1.00  0.00           O  
ATOM    544  OD2 ASP B 314      34.506  -0.160  25.632  1.00  0.00           O  
ATOM    545  N   TYR B 315      30.849   2.165  27.081  1.00  0.00           N  
ATOM    546  CA  TYR B 315      29.930   1.941  28.180  1.00  0.00           C  
ATOM    547  C   TYR B 315      28.764   2.912  28.158  1.00  0.00           C  
ATOM    548  O   TYR B 315      27.920   2.896  29.051  1.00  0.00           O  
ATOM    549  CB  TYR B 315      30.675   2.015  29.519  1.00  0.00           C  
ATOM    550  CG  TYR B 315      30.152   1.026  30.542  1.00  0.00           C  
ATOM    551  CD1 TYR B 315      29.369  -0.067  30.143  1.00  0.00           C  
ATOM    552  CD2 TYR B 315      30.449   1.163  31.901  1.00  0.00           C  
ATOM    553  CE1 TYR B 315      28.893  -0.994  31.064  1.00  0.00           C  
ATOM    554  CE2 TYR B 315      29.977   0.234  32.838  1.00  0.00           C  
ATOM    555  CZ  TYR B 315      29.198  -0.841  32.408  1.00  0.00           C  
ATOM    556  OH  TYR B 315      28.713  -1.762  33.310  1.00  0.00           O  
ATOM    557  N   ASP B 316      28.717   3.749  27.127  1.00  0.00           N  
ATOM    558  CA  ASP B 316      27.633   4.715  26.973  1.00  0.00           C  
ATOM    559  C   ASP B 316      26.319   3.992  26.654  1.00  0.00           C  
ATOM    560  O   ASP B 316      26.318   2.796  26.364  1.00  0.00           O  
ATOM    561  CB  ASP B 316      27.963   5.708  25.854  1.00  0.00           C  
ATOM    562  CG  ASP B 316      28.285   7.095  26.380  1.00  0.00           C  
ATOM    563  OD1 ASP B 316      27.381   7.731  26.968  1.00  0.00           O  
ATOM    564  OD2 ASP B 316      29.437   7.551  26.207  1.00  0.00           O  
ATOM    565  N   ARG B 317      25.206   4.718  26.714  1.00  0.00           N  
ATOM    566  CA  ARG B 317      23.900   4.125  26.434  1.00  0.00           C  
ATOM    567  C   ARG B 317      23.581   4.148  24.950  1.00  0.00           C  
ATOM    568  O   ARG B 317      23.787   5.160  24.279  1.00  0.00           O  
ATOM    569  CB  ARG B 317      22.780   4.885  27.142  1.00  0.00           C  
ATOM    570  CG  ARG B 317      22.920   5.070  28.630  1.00  0.00           C  
ATOM    571  CD  ARG B 317      21.611   5.622  29.166  1.00  0.00           C  
ATOM    572  NE  ARG B 317      21.138   6.768  28.393  1.00  0.00           N  
ATOM    573  CZ  ARG B 317      21.685   7.980  28.428  1.00  0.00           C  
ATOM    574  NH1 ARG B 317      22.734   8.217  29.208  1.00  0.00           N  
ATOM    575  NH2 ARG B 317      21.181   8.954  27.679  1.00  0.00           N  
ATOM    576  N   PHE B 318      23.062   3.037  24.441  1.00  0.00           N  
ATOM    577  CA  PHE B 318      22.688   2.962  23.038  1.00  0.00           C  
ATOM    578  C   PHE B 318      21.482   3.889  22.867  1.00  0.00           C  
ATOM    579  O   PHE B 318      20.338   3.434  22.843  1.00  0.00           O  
ATOM    580  CB  PHE B 318      22.312   1.522  22.676  1.00  0.00           C  
ATOM    581  CG  PHE B 318      21.959   1.331  21.230  1.00  0.00           C  
ATOM    582  CD1 PHE B 318      22.859   1.685  20.227  1.00  0.00           C  
ATOM    583  CD2 PHE B 318      20.726   0.792  20.867  1.00  0.00           C  
ATOM    584  CE1 PHE B 318      22.536   1.506  18.879  1.00  0.00           C  
ATOM    585  CE2 PHE B 318      20.390   0.606  19.521  1.00  0.00           C  
ATOM    586  CZ  PHE B 318      21.297   0.964  18.525  1.00  0.00           C  
ATOM    587  N   ARG B 334      21.745   5.190  22.753  1.00  0.00           N  
ATOM    588  CA  ARG B 334      20.681   6.185  22.622  1.00  0.00           C  
ATOM    589  C   ARG B 334      19.893   6.193  21.311  1.00  0.00           C  
ATOM    590  O   ARG B 334      18.679   6.410  21.323  1.00  0.00           O  
ATOM    591  CB  ARG B 334      21.233   7.596  22.885  1.00  0.00           C  
ATOM    592  CG  ARG B 334      21.573   7.882  24.351  1.00  0.00           C  
ATOM    593  CD  ARG B 334      21.741   9.382  24.621  1.00  0.00           C  
ATOM    594  NE  ARG B 334      20.540  10.148  24.279  1.00  0.00           N  
ATOM    595  CZ  ARG B 334      19.355  10.007  24.870  1.00  0.00           C  
ATOM    596  NH1 ARG B 334      19.199   9.124  25.850  1.00  0.00           N  
ATOM    597  NH2 ARG B 334      18.322  10.746  24.474  1.00  0.00           N  
ATOM    598  N   LYS B 336      20.564   5.963  20.185  1.00  0.00           N  
ATOM    599  CA  LYS B 336      19.882   5.975  18.890  1.00  0.00           C  
ATOM    600  C   LYS B 336      20.470   5.000  17.868  1.00  0.00           C  
ATOM    601  O   LYS B 336      21.597   4.525  18.018  1.00  0.00           O  
ATOM    602  CB  LYS B 336      19.894   7.399  18.312  1.00  0.00           C  
ATOM    603  CG  LYS B 336      19.219   8.430  19.213  1.00  0.00           C  
ATOM    604  CD  LYS B 336      19.381   9.859  18.711  1.00  0.00           C  
ATOM    605  CE  LYS B 336      18.760  10.842  19.698  1.00  0.00           C  
ATOM    606  NZ  LYS B 336      18.947  12.260  19.291  1.00  0.00           N  
ATOM    607  N   VAL B 340      19.685   4.712  16.830  1.00  0.00           N  
ATOM    608  CA  VAL B 340      20.086   3.809  15.751  1.00  0.00           C  
ATOM    609  C   VAL B 340      20.408   4.626  14.492  1.00  0.00           C  
ATOM    610  O   VAL B 340      19.508   4.979  13.724  1.00  0.00           O  
ATOM    611  CB  VAL B 340      18.955   2.792  15.438  1.00  0.00           C  
ATOM    612  CG1 VAL B 340      18.665   1.952  16.676  1.00  0.00           C  
ATOM    613  CG2 VAL B 340      17.682   3.520  15.002  1.00  0.00           C  
ATOM    614  N   PRO B 341      21.703   4.937  14.267  1.00  0.00           N  
ATOM    615  CA  PRO B 341      22.160   5.718  13.109  1.00  0.00           C  
ATOM    616  C   PRO B 341      21.557   5.284  11.776  1.00  0.00           C  
ATOM    617  O   PRO B 341      21.080   4.155  11.637  1.00  0.00           O  
ATOM    618  CB  PRO B 341      23.675   5.530  13.145  1.00  0.00           C  
ATOM    619  CG  PRO B 341      23.956   5.431  14.607  1.00  0.00           C  
ATOM    620  CD  PRO B 341      22.856   4.495  15.075  1.00  0.00           C  
ATOM    621  N   ARG B 386      21.581   6.188  10.801  1.00  0.00           N  
ATOM    622  CA  ARG B 386      21.046   5.897   9.478  1.00  0.00           C  
ATOM    623  C   ARG B 386      22.001   5.003   8.681  1.00  0.00           C  
ATOM    624  O   ARG B 386      22.705   5.462   7.774  1.00  0.00           O  
ATOM    625  CB  ARG B 386      20.777   7.197   8.716  1.00  0.00           C  
ATOM    626  CG  ARG B 386      19.639   8.039   9.289  1.00  0.00           C  
ATOM    627  CD  ARG B 386      20.054   8.832  10.527  1.00  0.00           C  
ATOM    628  NE  ARG B 386      21.058   9.848  10.213  1.00  0.00           N  
ATOM    629  CZ  ARG B 386      21.466  10.789  11.059  1.00  0.00           C  
ATOM    630  NH1 ARG B 386      20.955  10.856  12.281  1.00  0.00           N  
ATOM    631  NH2 ARG B 386      22.391  11.659  10.685  1.00  0.00           N  
ATOM    632  N   ASN B 387      22.008   3.721   9.039  1.00  0.00           N  
ATOM    633  CA  ASN B 387      22.849   2.706   8.407  1.00  0.00           C  
ATOM    634  C   ASN B 387      22.575   1.402   9.155  1.00  0.00           C  
ATOM    635  O   ASN B 387      22.699   0.309   8.601  1.00  0.00           O  
ATOM    636  CB  ASN B 387      24.333   3.081   8.537  1.00  0.00           C  
ATOM    637  CG  ASN B 387      25.252   2.162   7.735  1.00  0.00           C  
ATOM    638  OD1 ASN B 387      25.225   0.937   7.891  1.00  0.00           O  
ATOM    639  ND2 ASN B 387      26.080   2.757   6.879  1.00  0.00           N  
ATOM    640  N   VAL B 388      22.194   1.543  10.423  1.00  0.00           N  
ATOM    641  CA  VAL B 388      21.881   0.412  11.292  1.00  0.00           C  
ATOM    642  C   VAL B 388      20.401   0.053  11.180  1.00  0.00           C  
ATOM    643  O   VAL B 388      19.557   0.931  11.010  1.00  0.00           O  
ATOM    644  CB  VAL B 388      22.195   0.754  12.767  1.00  0.00           C  
ATOM    645  CG1 VAL B 388      21.799  -0.401  13.676  1.00  0.00           C  
ATOM    646  CG2 VAL B 388      23.672   1.079  12.918  1.00  0.00           C  
ATOM    647  N   PRO B 389      20.067  -1.247  11.268  1.00  0.00           N  
ATOM    648  CA  PRO B 389      18.676  -1.706  11.176  1.00  0.00           C  
ATOM    649  C   PRO B 389      17.682  -0.860  11.980  1.00  0.00           C  
ATOM    650  O   PRO B 389      17.939  -0.494  13.129  1.00  0.00           O  
ATOM    651  CB  PRO B 389      18.765  -3.144  11.671  1.00  0.00           C  
ATOM    652  CG  PRO B 389      20.078  -3.581  11.100  1.00  0.00           C  
ATOM    653  CD  PRO B 389      20.987  -2.395  11.383  1.00  0.00           C  
ATOM    654  N   GLN B 390      16.545  -0.572  11.351  1.00  0.00           N  
ATOM    655  CA  GLN B 390      15.475   0.241  11.929  1.00  0.00           C  
ATOM    656  C   GLN B 390      14.863  -0.226  13.254  1.00  0.00           C  
ATOM    657  O   GLN B 390      14.880   0.516  14.241  1.00  0.00           O  
ATOM    658  CB  GLN B 390      14.348   0.402  10.902  1.00  0.00           C  
ATOM    659  CG  GLN B 390      13.779  -0.922  10.389  1.00  0.00           C  
ATOM    660  CD  GLN B 390      12.601  -0.733   9.448  1.00  0.00           C  
ATOM    661  OE1 GLN B 390      12.715  -0.080   8.409  1.00  0.00           O  
ATOM    662  NE2 GLN B 390      11.460  -1.307   9.810  1.00  0.00           N  
ATOM    663  N   GLU B 391      14.315  -1.441  13.272  1.00  0.00           N  
ATOM    664  CA  GLU B 391      13.664  -1.979  14.470  1.00  0.00           C  
ATOM    665  C   GLU B 391      14.592  -2.411  15.611  1.00  0.00           C  
ATOM    666  O   GLU B 391      14.281  -3.337  16.364  1.00  0.00           O  
ATOM    667  CB  GLU B 391      12.749  -3.145  14.087  1.00  0.00           C  
ATOM    668  CG  GLU B 391      13.461  -4.313  13.428  1.00  0.00           C  
ATOM    669  CD  GLU B 391      12.524  -5.470  13.140  1.00  0.00           C  
ATOM    670  OE1 GLU B 391      11.577  -5.284  12.344  1.00  0.00           O  
ATOM    671  OE2 GLU B 391      12.733  -6.562  13.713  1.00  0.00           O  
ATOM    672  N   TRP B 392      15.727  -1.732  15.738  1.00  0.00           N  
ATOM    673  CA  TRP B 392      16.679  -2.026  16.802  1.00  0.00           C  
ATOM    674  C   TRP B 392      16.497  -1.023  17.927  1.00  0.00           C  
ATOM    675  O   TRP B 392      17.462  -0.446  18.432  1.00  0.00           O  
ATOM    676  CB  TRP B 392      18.105  -1.962  16.268  1.00  0.00           C  
ATOM    677  CG  TRP B 392      18.551  -3.255  15.701  1.00  0.00           C  
ATOM    678  CD1 TRP B 392      17.951  -3.969  14.699  1.00  0.00           C  
ATOM    679  CD2 TRP B 392      19.683  -4.017  16.117  1.00  0.00           C  
ATOM    680  NE1 TRP B 392      18.646  -5.134  14.468  1.00  0.00           N  
ATOM    681  CE2 TRP B 392      19.714  -5.188  15.326  1.00  0.00           C  
ATOM    682  CE3 TRP B 392      20.678  -3.824  17.084  1.00  0.00           C  
ATOM    683  CZ2 TRP B 392      20.703  -6.162  15.474  1.00  0.00           C  
ATOM    684  CZ3 TRP B 392      21.657  -4.788  17.231  1.00  0.00           C  
ATOM    685  CH2 TRP B 392      21.665  -5.945  16.430  1.00  0.00           C  
ATOM    686  N   LYS B 393      15.241  -0.823  18.307  1.00  0.00           N  
ATOM    687  CA  LYS B 393      14.889   0.108  19.366  1.00  0.00           C  
ATOM    688  C   LYS B 393      14.828  -0.640  20.691  1.00  0.00           C  
ATOM    689  O   LYS B 393      14.838  -0.031  21.760  1.00  0.00           O  
ATOM    690  CB  LYS B 393      13.533   0.748  19.058  1.00  0.00           C  
ATOM    691  CG  LYS B 393      13.454   1.374  17.672  1.00  0.00           C  
ATOM    692  CD  LYS B 393      12.134   1.034  16.983  1.00  0.00           C  
ATOM    693  CE  LYS B 393      12.149   1.433  15.511  1.00  0.00           C  
ATOM    694  NZ  LYS B 393      10.923   0.970  14.802  1.00  0.00           N  
ATOM    695  N   ASP B 394      14.770  -1.967  20.612  1.00  0.00           N  
ATOM    696  CA  ASP B 394      14.702  -2.798  21.810  1.00  0.00           C  
ATOM    697  C   ASP B 394      15.985  -2.689  22.616  1.00  0.00           C  
ATOM    698  O   ASP B 394      15.956  -2.605  23.848  1.00  0.00           O  
ATOM    699  CB  ASP B 394      14.484  -4.265  21.438  1.00  0.00           C  
ATOM    700  CG  ASP B 394      13.238  -4.478  20.617  1.00  0.00           C  
ATOM    701  OD1 ASP B 394      12.155  -4.028  21.049  1.00  0.00           O  
ATOM    702  OD2 ASP B 394      13.343  -5.103  19.541  1.00  0.00           O  
ATOM    703  N   TYR B 395      17.110  -2.695  21.908  1.00  0.00           N  
ATOM    704  CA  TYR B 395      18.418  -2.619  22.540  1.00  0.00           C  
ATOM    705  C   TYR B 395      18.743  -1.226  23.084  1.00  0.00           C  
ATOM    706  O   TYR B 395      19.820  -1.003  23.641  1.00  0.00           O  
ATOM    707  CB  TYR B 395      19.491  -3.076  21.545  1.00  0.00           C  
ATOM    708  CG  TYR B 395      19.175  -4.415  20.908  1.00  0.00           C  
ATOM    709  CD1 TYR B 395      18.479  -4.492  19.698  1.00  0.00           C  
ATOM    710  CD2 TYR B 395      19.532  -5.607  21.538  1.00  0.00           C  
ATOM    711  CE1 TYR B 395      18.148  -5.728  19.133  1.00  0.00           C  
ATOM    712  CE2 TYR B 395      19.204  -6.845  20.984  1.00  0.00           C  
ATOM    713  CZ  TYR B 395      18.515  -6.901  19.784  1.00  0.00           C  
ATOM    714  OH  TYR B 395      18.202  -8.129  19.242  1.00  0.00           O  
ATOM    715  N   LEU B 396      17.805  -0.296  22.932  1.00  0.00           N  
ATOM    716  CA  LEU B 396      17.995   1.064  23.420  1.00  0.00           C  
ATOM    717  C   LEU B 396      18.040   1.115  24.947  1.00  0.00           C  
ATOM    718  O   LEU B 396      17.212   0.504  25.626  1.00  0.00           O  
ATOM    719  CB  LEU B 396      16.867   1.967  22.910  1.00  0.00           C  
ATOM    720  CG  LEU B 396      16.851   2.323  21.416  1.00  0.00           C  
ATOM    721  CD1 LEU B 396      15.554   3.038  21.072  1.00  0.00           C  
ATOM    722  CD2 LEU B 396      18.046   3.204  21.078  1.00  0.00           C  
ATOM    723  N   GLY B 397      19.019   1.837  25.486  1.00  0.00           N  
ATOM    724  CA  GLY B 397      19.129   1.962  26.928  1.00  0.00           C  
ATOM    725  C   GLY B 397      20.199   1.116  27.590  1.00  0.00           C  
ATOM    726  O   GLY B 397      20.517   1.318  28.760  1.00  0.00           O  
ATOM    727  N   MET B 398      20.756   0.159  26.862  1.00  0.00           N  
ATOM    728  CA  MET B 398      21.798  -0.681  27.436  1.00  0.00           C  
ATOM    729  C   MET B 398      23.177  -0.271  26.920  1.00  0.00           C  
ATOM    730  O   MET B 398      23.283   0.557  26.011  1.00  0.00           O  
ATOM    731  CB  MET B 398      21.502  -2.149  27.124  1.00  0.00           C  
ATOM    732  CG  MET B 398      20.886  -2.392  25.763  1.00  0.00           C  
ATOM    733  SD  MET B 398      20.056  -3.998  25.682  1.00  0.00           S  
ATOM    734  CE  MET B 398      21.365  -5.056  25.041  1.00  0.00           C  
ATOM    735  N   PRO B 399      24.252  -0.816  27.516  1.00  0.00           N  
ATOM    736  CA  PRO B 399      25.609  -0.476  27.079  1.00  0.00           C  
ATOM    737  C   PRO B 399      25.832  -0.846  25.617  1.00  0.00           C  
ATOM    738  O   PRO B 399      25.360  -1.888  25.150  1.00  0.00           O  
ATOM    739  CB  PRO B 399      26.490  -1.296  28.012  1.00  0.00           C  
ATOM    740  CG  PRO B 399      25.681  -1.375  29.249  1.00  0.00           C  
ATOM    741  CD  PRO B 399      24.297  -1.658  28.721  1.00  0.00           C  
ATOM    742  N   ILE B 400      26.546   0.011  24.895  1.00  0.00           N  
ATOM    743  CA  ILE B 400      26.827  -0.242  23.489  1.00  0.00           C  
ATOM    744  C   ILE B 400      27.720  -1.478  23.395  1.00  0.00           C  
ATOM    745  O   ILE B 400      27.853  -2.082  22.333  1.00  0.00           O  
ATOM    746  CB  ILE B 400      27.537   0.970  22.840  1.00  0.00           C  
ATOM    747  CG1 ILE B 400      26.732   2.246  23.101  1.00  0.00           C  
ATOM    748  CG2 ILE B 400      27.664   0.760  21.339  1.00  0.00           C  
ATOM    749  CD1 ILE B 400      27.474   3.518  22.746  1.00  0.00           C  
ATOM    750  N   SER B 401      28.324  -1.848  24.521  1.00  0.00           N  
ATOM    751  CA  SER B 401      29.195  -3.013  24.586  1.00  0.00           C  
ATOM    752  C   SER B 401      28.385  -4.290  24.830  1.00  0.00           C  
ATOM    753  O   SER B 401      28.875  -5.398  24.603  1.00  0.00           O  
ATOM    754  CB  SER B 401      30.228  -2.836  25.697  1.00  0.00           C  
ATOM    755  OG  SER B 401      29.594  -2.726  26.956  1.00  0.00           O  
ATOM    756  N   GLU B 402      27.149  -4.138  25.297  1.00  0.00           N  
ATOM    757  CA  GLU B 402      26.295  -5.295  25.540  1.00  0.00           C  
ATOM    758  C   GLU B 402      25.501  -5.564  24.267  1.00  0.00           C  
ATOM    759  O   GLU B 402      25.435  -6.698  23.793  1.00  0.00           O  
ATOM    760  CB  GLU B 402      25.314  -5.037  26.696  1.00  0.00           C  
ATOM    761  CG  GLU B 402      25.933  -4.486  27.970  1.00  0.00           C  
ATOM    762  CD  GLU B 402      26.914  -5.433  28.615  1.00  0.00           C  
ATOM    763  OE1 GLU B 402      26.536  -6.099  29.605  1.00  0.00           O  
ATOM    764  OE2 GLU B 402      28.064  -5.514  28.128  1.00  0.00           O  
ATOM    765  N   VAL B 403      24.904  -4.511  23.718  1.00  0.00           N  
ATOM    766  CA  VAL B 403      24.096  -4.618  22.502  1.00  0.00           C  
ATOM    767  C   VAL B 403      24.753  -5.450  21.398  1.00  0.00           C  
ATOM    768  O   VAL B 403      25.978  -5.501  21.288  1.00  0.00           O  
ATOM    769  CB  VAL B 403      23.769  -3.224  21.928  1.00  0.00           C  
ATOM    770  CG1 VAL B 403      22.926  -2.438  22.916  1.00  0.00           C  
ATOM    771  CG2 VAL B 403      25.049  -2.478  21.629  1.00  0.00           C  
ATOM    772  N   PRO B 404      23.936  -6.123  20.570  1.00  0.00           N  
ATOM    773  CA  PRO B 404      24.427  -6.959  19.469  1.00  0.00           C  
ATOM    774  C   PRO B 404      24.794  -6.183  18.207  1.00  0.00           C  
ATOM    775  O   PRO B 404      24.232  -5.123  17.929  1.00  0.00           O  
ATOM    776  CB  PRO B 404      23.268  -7.925  19.233  1.00  0.00           C  
ATOM    777  CG  PRO B 404      22.084  -7.074  19.522  1.00  0.00           C  
ATOM    778  CD  PRO B 404      22.497  -6.351  20.789  1.00  0.00           C  
ATOM    779  N   ASP B 405      25.742  -6.726  17.449  1.00  0.00           N  
ATOM    780  CA  ASP B 405      26.188  -6.107  16.208  1.00  0.00           C  
ATOM    781  C   ASP B 405      25.150  -6.414  15.132  1.00  0.00           C  
ATOM    782  O   ASP B 405      24.910  -7.575  14.814  1.00  0.00           O  
ATOM    783  CB  ASP B 405      27.556  -6.674  15.813  1.00  0.00           C  
ATOM    784  CG  ASP B 405      28.084  -6.085  14.519  1.00  0.00           C  
ATOM    785  OD1 ASP B 405      29.220  -6.434  14.123  1.00  0.00           O  
ATOM    786  OD2 ASP B 405      27.363  -5.277  13.896  1.00  0.00           O  
ATOM    787  N   PRO B 406      24.516  -5.374  14.564  1.00  0.00           N  
ATOM    788  CA  PRO B 406      23.491  -5.512  13.519  1.00  0.00           C  
ATOM    789  C   PRO B 406      23.952  -6.227  12.253  1.00  0.00           C  
ATOM    790  O   PRO B 406      23.232  -6.245  11.253  1.00  0.00           O  
ATOM    791  CB  PRO B 406      23.090  -4.066  13.234  1.00  0.00           C  
ATOM    792  CG  PRO B 406      23.312  -3.391  14.545  1.00  0.00           C  
ATOM    793  CD  PRO B 406      24.646  -3.964  14.968  1.00  0.00           C  
ATOM    794  N   TRP B 407      25.145  -6.812  12.293  1.00  0.00           N  
ATOM    795  CA  TRP B 407      25.675  -7.508  11.129  1.00  0.00           C  
ATOM    796  C   TRP B 407      26.305  -8.861  11.467  1.00  0.00           C  
ATOM    797  O   TRP B 407      26.587  -9.665  10.576  1.00  0.00           O  
ATOM    798  CB  TRP B 407      26.670  -6.594  10.406  1.00  0.00           C  
ATOM    799  CG  TRP B 407      25.985  -5.427   9.757  1.00  0.00           C  
ATOM    800  CD1 TRP B 407      25.256  -5.446   8.603  1.00  0.00           C  
ATOM    801  CD2 TRP B 407      25.893  -4.090  10.267  1.00  0.00           C  
ATOM    802  NE1 TRP B 407      24.711  -4.207   8.363  1.00  0.00           N  
ATOM    803  CE2 TRP B 407      25.084  -3.355   9.368  1.00  0.00           C  
ATOM    804  CE3 TRP B 407      26.411  -3.442  11.397  1.00  0.00           C  
ATOM    805  CZ2 TRP B 407      24.781  -2.002   9.563  1.00  0.00           C  
ATOM    806  CZ3 TRP B 407      26.110  -2.097  11.593  1.00  0.00           C  
ATOM    807  CH2 TRP B 407      25.300  -1.392  10.678  1.00  0.00           C  
ATOM    808  N   GLY B 408      26.516  -9.111  12.756  1.00  0.00           N  
ATOM    809  CA  GLY B 408      27.079 -10.383  13.178  1.00  0.00           C  
ATOM    810  C   GLY B 408      28.590 -10.461  13.170  1.00  0.00           C  
ATOM    811  O   GLY B 408      29.188 -11.193  13.963  1.00  0.00           O  
ATOM    812  N   CYS B 418      29.210  -9.712  12.266  1.00  0.00           N  
ATOM    813  CA  CYS B 418      30.663  -9.690  12.146  1.00  0.00           C  
ATOM    814  C   CYS B 418      31.378  -9.727  13.508  1.00  0.00           C  
ATOM    815  O   CYS B 418      32.387 -10.418  13.670  1.00  0.00           O  
ATOM    816  CB  CYS B 418      31.079  -8.455  11.335  1.00  0.00           C  
ATOM    817  SG  CYS B 418      29.894  -7.066  11.420  1.00  0.00           S  
ATOM    818  N   HIS B 419      30.844  -8.995  14.486  1.00  0.00           N  
ATOM    819  CA  HIS B 419      31.432  -8.960  15.823  1.00  0.00           C  
ATOM    820  C   HIS B 419      30.396  -9.127  16.927  1.00  0.00           C  
ATOM    821  O   HIS B 419      29.193  -9.028  16.692  1.00  0.00           O  
ATOM    822  CB  HIS B 419      32.191  -7.649  16.054  1.00  0.00           C  
ATOM    823  CG  HIS B 419      33.562  -7.623  15.448  1.00  0.00           C  
ATOM    824  ND1 HIS B 419      33.778  -7.634  14.087  1.00  0.00           N  
ATOM    825  CD2 HIS B 419      34.787  -7.580  16.023  1.00  0.00           C  
ATOM    826  CE1 HIS B 419      35.076  -7.597  13.849  1.00  0.00           C  
ATOM    827  NE2 HIS B 419      35.711  -7.563  15.007  1.00  0.00           N  
ATOM    828  N   GLU B 420      30.892  -9.377  18.135  1.00  0.00           N  
ATOM    829  CA  GLU B 420      30.065  -9.565  19.317  1.00  0.00           C  
ATOM    830  C   GLU B 420      29.079  -8.424  19.577  1.00  0.00           C  
ATOM    831  O   GLU B 420      27.867  -8.577  19.388  1.00  0.00           O  
ATOM    832  CB  GLU B 420      30.971  -9.745  20.533  1.00  0.00           C  
ATOM    833  CG  GLU B 420      31.825 -10.998  20.452  1.00  0.00           C  
ATOM    834  CD  GLU B 420      33.065 -10.934  21.324  1.00  0.00           C  
ATOM    835  OE1 GLU B 420      32.934 -10.639  22.535  1.00  0.00           O  
ATOM    836  OE2 GLU B 420      34.171 -11.187  20.792  1.00  0.00           O  
ATOM    837  N   SER B 421      29.603  -7.281  20.012  1.00  0.00           N  
ATOM    838  CA  SER B 421      28.764  -6.124  20.313  1.00  0.00           C  
ATOM    839  C   SER B 421      28.740  -5.052  19.226  1.00  0.00           C  
ATOM    840  O   SER B 421      29.630  -4.992  18.379  1.00  0.00           O  
ATOM    841  CB  SER B 421      29.209  -5.499  21.638  1.00  0.00           C  
ATOM    842  OG  SER B 421      30.617  -5.357  21.688  1.00  0.00           O  
ATOM    843  N   TYR B 422      27.701  -4.219  19.266  1.00  0.00           N  
ATOM    844  CA  TYR B 422      27.500  -3.112  18.326  1.00  0.00           C  
ATOM    845  C   TYR B 422      28.703  -2.170  18.384  1.00  0.00           C  
ATOM    846  O   TYR B 422      29.098  -1.579  17.381  1.00  0.00           O  
ATOM    847  CB  TYR B 422      26.235  -2.355  18.718  1.00  0.00           C  
ATOM    848  CG  TYR B 422      25.933  -1.107  17.928  1.00  0.00           C  
ATOM    849  CD1 TYR B 422      25.300  -1.180  16.689  1.00  0.00           C  
ATOM    850  CD2 TYR B 422      26.220   0.157  18.448  1.00  0.00           C  
ATOM    851  CE1 TYR B 422      24.949  -0.025  15.990  1.00  0.00           C  
ATOM    852  CE2 TYR B 422      25.875   1.321  17.757  1.00  0.00           C  
ATOM    853  CZ  TYR B 422      25.237   1.222  16.529  1.00  0.00           C  
ATOM    854  OH  TYR B 422      24.873   2.359  15.840  1.00  0.00           O  
ATOM    855  N   ALA B 423      29.282  -2.041  19.574  1.00  0.00           N  
ATOM    856  CA  ALA B 423      30.444  -1.187  19.775  1.00  0.00           C  
ATOM    857  C   ALA B 423      31.689  -1.829  19.168  1.00  0.00           C  
ATOM    858  O   ALA B 423      32.465  -1.171  18.472  1.00  0.00           O  
ATOM    859  CB  ALA B 423      30.658  -0.941  21.265  1.00  0.00           C  
ATOM    860  N   GLU B 424      31.873  -3.119  19.430  1.00  0.00           N  
ATOM    861  CA  GLU B 424      33.029  -3.835  18.910  1.00  0.00           C  
ATOM    862  C   GLU B 424      33.096  -3.742  17.385  1.00  0.00           C  
ATOM    863  O   GLU B 424      34.179  -3.722  16.805  1.00  0.00           O  
ATOM    864  CB  GLU B 424      32.974  -5.302  19.347  1.00  0.00           C  
ATOM    865  CG  GLU B 424      34.300  -6.050  19.229  1.00  0.00           C  
ATOM    866  CD  GLU B 424      34.193  -7.492  19.693  1.00  0.00           C  
ATOM    867  OE1 GLU B 424      33.739  -7.710  20.839  1.00  0.00           O  
ATOM    868  OE2 GLU B 424      34.560  -8.403  18.913  1.00  0.00           O  
ATOM    869  N   HIS B 425      31.935  -3.681  16.742  1.00  0.00           N  
ATOM    870  CA  HIS B 425      31.860  -3.586  15.285  1.00  0.00           C  
ATOM    871  C   HIS B 425      32.639  -2.382  14.789  1.00  0.00           C  
ATOM    872  O   HIS B 425      33.673  -2.516  14.131  1.00  0.00           O  
ATOM    873  CB  HIS B 425      30.405  -3.449  14.847  1.00  0.00           C  
ATOM    874  CG  HIS B 425      30.224  -3.258  13.372  1.00  0.00           C  
ATOM    875  ND1 HIS B 425      30.531  -4.235  12.449  1.00  0.00           N  
ATOM    876  CD2 HIS B 425      29.735  -2.212  12.663  1.00  0.00           C  
ATOM    877  CE1 HIS B 425      30.238  -3.799  11.236  1.00  0.00           C  
ATOM    878  NE2 HIS B 425      29.753  -2.574  11.338  1.00  0.00           N  
ATOM    879  N   PHE B 426      32.132  -1.199  15.116  1.00  0.00           N  
ATOM    880  CA  PHE B 426      32.762   0.041  14.698  1.00  0.00           C  
ATOM    881  C   PHE B 426      34.160   0.262  15.271  1.00  0.00           C  
ATOM    882  O   PHE B 426      35.010   0.855  14.604  1.00  0.00           O  
ATOM    883  CB  PHE B 426      31.857   1.226  15.043  1.00  0.00           C  
ATOM    884  CG  PHE B 426      30.503   1.154  14.395  1.00  0.00           C  
ATOM    885  CD1 PHE B 426      29.399   0.702  15.107  1.00  0.00           C  
ATOM    886  CD2 PHE B 426      30.336   1.520  13.060  1.00  0.00           C  
ATOM    887  CE1 PHE B 426      28.141   0.614  14.501  1.00  0.00           C  
ATOM    888  CE2 PHE B 426      29.078   1.436  12.439  1.00  0.00           C  
ATOM    889  CZ  PHE B 426      27.980   0.982  13.161  1.00  0.00           C  
ATOM    890  N   MET B 427      34.408  -0.207  16.491  1.00  0.00           N  
ATOM    891  CA  MET B 427      35.725  -0.032  17.097  1.00  0.00           C  
ATOM    892  C   MET B 427      36.799  -0.736  16.272  1.00  0.00           C  
ATOM    893  O   MET B 427      37.868  -0.183  16.038  1.00  0.00           O  
ATOM    894  CB  MET B 427      35.750  -0.561  18.545  1.00  0.00           C  
ATOM    895  CG  MET B 427      34.862   0.225  19.527  1.00  0.00           C  
ATOM    896  SD  MET B 427      35.133  -0.170  21.288  1.00  0.00           S  
ATOM    897  CE  MET B 427      34.513  -1.831  21.343  1.00  0.00           C  
ATOM    898  N   ARG B 429      36.500  -1.947  15.816  1.00  0.00           N  
ATOM    899  CA  ARG B 429      37.439  -2.737  15.021  1.00  0.00           C  
ATOM    900  C   ARG B 429      37.753  -2.182  13.628  1.00  0.00           C  
ATOM    901  O   ARG B 429      38.845  -2.415  13.111  1.00  0.00           O  
ATOM    902  CB  ARG B 429      36.933  -4.175  14.897  1.00  0.00           C  
ATOM    903  CG  ARG B 429      36.869  -4.906  16.220  1.00  0.00           C  
ATOM    904  CD  ARG B 429      38.249  -5.051  16.833  1.00  0.00           C  
ATOM    905  NE  ARG B 429      38.219  -5.880  18.037  1.00  0.00           N  
ATOM    906  CZ  ARG B 429      37.705  -5.502  19.203  1.00  0.00           C  
ATOM    907  NH1 ARG B 429      37.172  -4.292  19.343  1.00  0.00           N  
ATOM    908  NH2 ARG B 429      37.714  -6.341  20.229  1.00  0.00           N  
ATOM    909  N   LYS B 431      36.810  -1.466  13.013  1.00  0.00           N  
ATOM    910  CA  LYS B 431      37.068  -0.888  11.695  1.00  0.00           C  
ATOM    911  C   LYS B 431      38.054   0.270  11.848  1.00  0.00           C  
ATOM    912  O   LYS B 431      39.022   0.372  11.089  1.00  0.00           O  
ATOM    913  CB  LYS B 431      35.775  -0.375  11.030  1.00  0.00           C  
ATOM    914  CG  LYS B 431      34.859  -1.466  10.457  1.00  0.00           C  
ATOM    915  CD  LYS B 431      33.657  -0.865   9.721  1.00  0.00           C  
ATOM    916  CE  LYS B 431      32.616  -1.928   9.315  1.00  0.00           C  
ATOM    917  NZ  LYS B 431      33.109  -2.913   8.316  1.00  0.00           N  
ATOM    918  N   PHE B 432      37.809   1.124  12.843  1.00  0.00           N  
ATOM    919  CA  PHE B 432      38.649   2.288  13.115  1.00  0.00           C  
ATOM    920  C   PHE B 432      40.055   1.866  13.551  1.00  0.00           C  
ATOM    921  O   PHE B 432      41.056   2.404  13.070  1.00  0.00           O  
ATOM    922  CB  PHE B 432      37.992   3.156  14.203  1.00  0.00           C  
ATOM    923  CG  PHE B 432      38.709   4.459  14.473  1.00  0.00           C  
ATOM    924  CD1 PHE B 432      38.722   5.475  13.525  1.00  0.00           C  
ATOM    925  CD2 PHE B 432      39.380   4.663  15.675  1.00  0.00           C  
ATOM    926  CE1 PHE B 432      39.391   6.672  13.767  1.00  0.00           C  
ATOM    927  CE2 PHE B 432      40.054   5.859  15.926  1.00  0.00           C  
ATOM    928  CZ  PHE B 432      40.057   6.864  14.966  1.00  0.00           C  
ATOM    929  N   GLU B 433      40.125   0.905  14.465  1.00  0.00           N  
ATOM    930  CA  GLU B 433      41.406   0.411  14.958  1.00  0.00           C  
ATOM    931  C   GLU B 433      42.252  -0.087  13.788  1.00  0.00           C  
ATOM    932  O   GLU B 433      43.456   0.175  13.707  1.00  0.00           O  
ATOM    933  CB  GLU B 433      41.172  -0.730  15.944  1.00  0.00           C  
ATOM    934  CG  GLU B 433      40.384  -0.324  17.170  1.00  0.00           C  
ATOM    935  CD  GLU B 433      39.833  -1.513  17.931  1.00  0.00           C  
ATOM    936  OE1 GLU B 433      39.008  -2.257  17.349  1.00  0.00           O  
ATOM    937  OE2 GLU B 433      40.225  -1.700  19.106  1.00  0.00           O  
ATOM    938  N   GLU B 434      41.605  -0.816  12.885  1.00  0.00           N  
ATOM    939  CA  GLU B 434      42.275  -1.349  11.713  1.00  0.00           C  
ATOM    940  C   GLU B 434      42.750  -0.163  10.880  1.00  0.00           C  
ATOM    941  O   GLU B 434      43.929  -0.055  10.543  1.00  0.00           O  
ATOM    942  CB  GLU B 434      41.299  -2.216  10.910  1.00  0.00           C  
ATOM    943  CG  GLU B 434      41.848  -3.588  10.545  1.00  0.00           C  
ATOM    944  CD  GLU B 434      42.239  -4.417  11.769  1.00  0.00           C  
ATOM    945  OE1 GLU B 434      41.338  -4.826  12.540  1.00  0.00           O  
ATOM    946  OE2 GLU B 434      43.453  -4.659  11.960  1.00  0.00           O  
ATOM    947  N   GLU B 435      41.816   0.732  10.570  1.00  0.00           N  
ATOM    948  CA  GLU B 435      42.104   1.928   9.788  1.00  0.00           C  
ATOM    949  C   GLU B 435      43.307   2.713  10.321  1.00  0.00           C  
ATOM    950  O   GLU B 435      44.070   3.284   9.556  1.00  0.00           O  
ATOM    951  CB  GLU B 435      40.879   2.840   9.777  1.00  0.00           C  
ATOM    952  CG  GLU B 435      39.733   2.363   8.910  1.00  0.00           C  
ATOM    953  CD  GLU B 435      38.547   3.311   8.973  1.00  0.00           C  
ATOM    954  OE1 GLU B 435      37.765   3.375   7.997  1.00  0.00           O  
ATOM    955  OE2 GLU B 435      38.393   3.994  10.007  1.00  0.00           O  
ATOM    956  N   VAL B 436      43.460   2.744  11.639  1.00  0.00           N  
ATOM    957  CA  VAL B 436      44.553   3.468  12.277  1.00  0.00           C  
ATOM    958  C   VAL B 436      45.858   2.699  12.170  1.00  0.00           C  
ATOM    959  O   VAL B 436      46.931   3.292  12.102  1.00  0.00           O  
ATOM    960  CB  VAL B 436      44.226   3.744  13.780  1.00  0.00           C  
ATOM    961  CG1 VAL B 436      45.474   4.199  14.537  1.00  0.00           C  
ATOM    962  CG2 VAL B 436      43.132   4.813  13.877  1.00  0.00           C  
ATOM    963  N   GLU B 437      45.759   1.372  12.142  1.00  0.00           N  
ATOM    964  CA  GLU B 437      46.937   0.513  12.048  1.00  0.00           C  
ATOM    965  C   GLU B 437      47.702   0.780  10.748  1.00  0.00           C  
ATOM    966  O   GLU B 437      48.932   0.729  10.732  1.00  0.00           O  
ATOM    967  CB  GLU B 437      46.514  -0.958  12.130  1.00  0.00           C  
ATOM    968  CG  GLU B 437      47.603  -1.892  12.630  1.00  0.00           C  
ATOM    969  CD  GLU B 437      47.108  -3.323  12.813  1.00  0.00           C  
ATOM    970  OE1 GLU B 437      46.053  -3.509  13.469  1.00  0.00           O  
ATOM    971  OE2 GLU B 437      47.777  -4.261  12.310  1.00  0.00           O  
ATOM    972  N   LYS B 438      46.968   1.070   9.672  1.00  0.00           N  
ATOM    973  CA  LYS B 438      47.556   1.362   8.358  1.00  0.00           C  
ATOM    974  C   LYS B 438      48.423   2.626   8.413  1.00  0.00           C  
ATOM    975  O   LYS B 438      49.377   2.774   7.647  1.00  0.00           O  
ATOM    976  CB  LYS B 438      46.456   1.578   7.307  1.00  0.00           C  
ATOM    977  CG  LYS B 438      45.326   0.554   7.313  1.00  0.00           C  
ATOM    978  CD  LYS B 438      45.647  -0.669   6.466  1.00  0.00           C  
ATOM    979  CE  LYS B 438      44.545  -1.724   6.585  1.00  0.00           C  
ATOM    980  NZ  LYS B 438      44.440  -2.280   7.970  1.00  0.00           N  
ATOM    981  N   LEU B 439      48.074   3.538   9.315  1.00  0.00           N  
ATOM    982  CA  LEU B 439      48.818   4.786   9.472  1.00  0.00           C  
ATOM    983  C   LEU B 439      50.110   4.590  10.251  1.00  0.00           C  
ATOM    984  O   LEU B 439      51.035   5.405  10.155  1.00  0.00           O  
ATOM    985  CB  LEU B 439      47.962   5.839  10.181  1.00  0.00           C  
ATOM    986  CG  LEU B 439      46.725   6.318   9.429  1.00  0.00           C  
ATOM    987  CD1 LEU B 439      45.968   7.316  10.284  1.00  0.00           C  
ATOM    988  CD2 LEU B 439      47.142   6.942   8.115  1.00  0.00           C  
ATOM    989  N   GLY B 444      50.166   3.512  11.027  1.00  0.00           N  
ATOM    990  CA  GLY B 444      51.359   3.229  11.807  1.00  0.00           C  
ATOM    991  C   GLY B 444      51.436   4.033  13.089  1.00  0.00           C  
ATOM    992  O   GLY B 444      52.529   4.323  13.580  1.00  0.00           O  
ATOM    993  N   ILE B 445      50.270   4.394  13.623  1.00  0.00           N  
ATOM    994  CA  ILE B 445      50.164   5.164  14.860  1.00  0.00           C  
ATOM    995  C   ILE B 445      50.048   4.193  16.034  1.00  0.00           C  
ATOM    996  O   ILE B 445      49.129   3.371  16.072  1.00  0.00           O  
ATOM    997  CB  ILE B 445      48.895   6.060  14.852  1.00  0.00           C  
ATOM    998  CG1 ILE B 445      48.967   7.078  13.713  1.00  0.00           C  
ATOM    999  CG2 ILE B 445      48.744   6.769  16.191  1.00  0.00           C  
ATOM   1000  CD1 ILE B 445      50.004   8.151  13.912  1.00  0.00           C  
ATOM   1001  N   GLU B 460      50.968   4.288  16.991  1.00  0.00           N  
ATOM   1002  CA  GLU B 460      50.939   3.406  18.164  1.00  0.00           C  
ATOM   1003  C   GLU B 460      50.321   4.098  19.378  1.00  0.00           C  
ATOM   1004  O   GLU B 460      50.825   5.112  19.855  1.00  0.00           O  
ATOM   1005  CB  GLU B 460      52.354   2.923  18.506  1.00  0.00           C  
ATOM   1006  CG  GLU B 460      52.992   2.051  17.427  1.00  0.00           C  
ATOM   1007  CD  GLU B 460      54.467   1.779  17.688  1.00  0.00           C  
ATOM   1008  OE1 GLU B 460      55.103   1.090  16.855  1.00  0.00           O  
ATOM   1009  OE2 GLU B 460      54.988   2.255  18.724  1.00  0.00           O  
ATOM   1010  N   VAL B 461      49.226   3.531  19.874  1.00  0.00           N  
ATOM   1011  CA  VAL B 461      48.516   4.083  21.022  1.00  0.00           C  
ATOM   1012  C   VAL B 461      47.841   3.009  21.878  1.00  0.00           C  
ATOM   1013  O   VAL B 461      47.063   2.202  21.375  1.00  0.00           O  
ATOM   1014  CB  VAL B 461      47.440   5.063  20.555  1.00  0.00           C  
ATOM   1015  CG1 VAL B 461      46.630   5.541  21.746  1.00  0.00           C  
ATOM   1016  CG2 VAL B 461      48.089   6.233  19.814  1.00  0.00           C  
ATOM   1017  N   ASP B 473      48.130   3.017  23.177  1.00  0.00           N  
ATOM   1018  CA  ASP B 473      47.551   2.043  24.102  1.00  0.00           C  
ATOM   1019  C   ASP B 473      46.039   2.212  24.221  1.00  0.00           C  
ATOM   1020  O   ASP B 473      45.554   3.229  24.712  1.00  0.00           O  
ATOM   1021  CB  ASP B 473      48.205   2.182  25.481  1.00  0.00           C  
ATOM   1022  CG  ASP B 473      49.718   2.031  25.424  1.00  0.00           C  
ATOM   1023  OD1 ASP B 473      50.189   0.982  24.925  1.00  0.00           O  
ATOM   1024  OD2 ASP B 473      50.436   2.956  25.874  1.00  0.00           O  
ATOM   1025  N   LEU B 474      45.302   1.206  23.761  1.00  0.00           N  
ATOM   1026  CA  LEU B 474      43.842   1.227  23.798  1.00  0.00           C  
ATOM   1027  C   LEU B 474      43.289   0.795  25.165  1.00  0.00           C  
ATOM   1028  O   LEU B 474      43.935   0.046  25.905  1.00  0.00           O  
ATOM   1029  CB  LEU B 474      43.274   0.305  22.704  1.00  0.00           C  
ATOM   1030  CG  LEU B 474      43.521   0.625  21.223  1.00  0.00           C  
ATOM   1031  CD1 LEU B 474      43.100  -0.556  20.363  1.00  0.00           C  
ATOM   1032  CD2 LEU B 474      42.741   1.867  20.827  1.00  0.00           C  
ATOM   1033  N   LEU B 475      42.087   1.276  25.482  1.00  0.00           N  
ATOM   1034  CA  LEU B 475      41.401   0.957  26.733  1.00  0.00           C  
ATOM   1035  C   LEU B 475      39.909   1.030  26.434  1.00  0.00           C  
ATOM   1036  O   LEU B 475      39.491   1.815  25.581  1.00  0.00           O  
ATOM   1037  CB  LEU B 475      41.730   1.980  27.819  1.00  0.00           C  
ATOM   1038  CG  LEU B 475      43.166   2.426  28.091  1.00  0.00           C  
ATOM   1039  CD1 LEU B 475      43.120   3.335  29.295  1.00  0.00           C  
ATOM   1040  CD2 LEU B 475      44.092   1.258  28.356  1.00  0.00           C  
ATOM   1041  N   TYR B 476      39.105   0.225  27.126  1.00  0.00           N  
ATOM   1042  CA  TYR B 476      37.660   0.236  26.891  1.00  0.00           C  
ATOM   1043  C   TYR B 476      36.871   0.551  28.158  1.00  0.00           C  
ATOM   1044  O   TYR B 476      37.287   0.189  29.256  1.00  0.00           O  
ATOM   1045  CB  TYR B 476      37.211  -1.105  26.307  1.00  0.00           C  
ATOM   1046  CG  TYR B 476      37.940  -1.465  25.027  1.00  0.00           C  
ATOM   1047  CD1 TYR B 476      39.254  -1.942  25.061  1.00  0.00           C  
ATOM   1048  CD2 TYR B 476      37.330  -1.291  23.774  1.00  0.00           C  
ATOM   1049  CE1 TYR B 476      39.941  -2.232  23.890  1.00  0.00           C  
ATOM   1050  CE2 TYR B 476      38.011  -1.580  22.593  1.00  0.00           C  
ATOM   1051  CZ  TYR B 476      39.318  -2.048  22.661  1.00  0.00           C  
ATOM   1052  OH  TYR B 476      40.011  -2.317  21.501  1.00  0.00           O  
ATOM   1053  N   ALA B 477      35.745   1.242  28.002  1.00  0.00           N  
ATOM   1054  CA  ALA B 477      34.906   1.606  29.140  1.00  0.00           C  
ATOM   1055  C   ALA B 477      33.982   0.443  29.494  1.00  0.00           C  
ATOM   1056  O   ALA B 477      33.160   0.533  30.410  1.00  0.00           O  
ATOM   1057  CB  ALA B 477      34.088   2.852  28.819  1.00  0.00           C  
ATOM   1058  N   SER B 478      34.114  -0.646  28.745  1.00  0.00           N  
ATOM   1059  CA  SER B 478      33.320  -1.838  28.991  1.00  0.00           C  
ATOM   1060  C   SER B 478      34.103  -2.540  30.092  1.00  0.00           C  
ATOM   1061  O   SER B 478      33.533  -3.126  31.009  1.00  0.00           O  
ATOM   1062  CB  SER B 478      33.260  -2.704  27.731  1.00  0.00           C  
ATOM   1063  OG  SER B 478      32.186  -3.627  27.789  1.00  0.00           O  
ATOM   1064  N   GLU B 479      35.427  -2.457  29.988  1.00  0.00           N  
ATOM   1065  CA  GLU B 479      36.319  -3.042  30.975  1.00  0.00           C  
ATOM   1066  C   GLU B 479      36.625  -1.936  31.975  1.00  0.00           C  
ATOM   1067  O   GLU B 479      36.016  -0.864  31.921  1.00  0.00           O  
ATOM   1068  CB  GLU B 479      37.615  -3.511  30.317  1.00  0.00           C  
ATOM   1069  CG  GLU B 479      37.408  -4.386  29.097  1.00  0.00           C  
ATOM   1070  CD  GLU B 479      38.713  -4.924  28.540  1.00  0.00           C  
ATOM   1071  OE1 GLU B 479      38.695  -5.485  27.424  1.00  0.00           O  
ATOM   1072  OE2 GLU B 479      39.754  -4.791  29.220  1.00  0.00           O  
ATOM   1073  N   LEU B 482      37.570  -2.187  32.875  1.00  0.00           N  
ATOM   1074  CA  LEU B 482      37.940  -1.203  33.887  1.00  0.00           C  
ATOM   1075  C   LEU B 482      36.769  -0.929  34.836  1.00  0.00           C  
ATOM   1076  O   LEU B 482      36.970  -0.734  36.033  1.00  0.00           O  
ATOM   1077  CB  LEU B 482      38.390   0.094  33.214  1.00  0.00           C  
ATOM   1078  CG  LEU B 482      39.577  -0.066  32.263  1.00  0.00           C  
ATOM   1079  CD1 LEU B 482      39.874   1.257  31.575  1.00  0.00           C  
ATOM   1080  CD2 LEU B 482      40.787  -0.545  33.038  1.00  0.00           C  
ATOM   1081  N   TYR B 485      35.554  -0.909  34.291  1.00  0.00           N  
ATOM   1082  CA  TYR B 485      34.341  -0.687  35.078  1.00  0.00           C  
ATOM   1083  C   TYR B 485      33.830  -2.029  35.607  1.00  0.00           C  
ATOM   1084  O   TYR B 485      33.605  -2.185  36.809  1.00  0.00           O  
ATOM   1085  CB  TYR B 485      33.240  -0.040  34.228  1.00  0.00           C  
ATOM   1086  CG  TYR B 485      32.935   1.398  34.583  1.00  0.00           C  
ATOM   1087  CD1 TYR B 485      33.531   2.450  33.888  1.00  0.00           C  
ATOM   1088  CD2 TYR B 485      32.046   1.707  35.612  1.00  0.00           C  
ATOM   1089  CE1 TYR B 485      33.245   3.776  34.205  1.00  0.00           C  
ATOM   1090  CE2 TYR B 485      31.754   3.028  35.941  1.00  0.00           C  
ATOM   1091  CZ  TYR B 485      32.355   4.058  35.233  1.00  0.00           C  
ATOM   1092  OH  TYR B 485      32.068   5.369  35.547  1.00  0.00           O  
ATOM   1093  N   LYS B 486      33.636  -2.990  34.700  1.00  0.00           N  
ATOM   1094  CA  LYS B 486      33.169  -4.320  35.078  1.00  0.00           C  
ATOM   1095  C   LYS B 486      34.157  -4.904  36.080  1.00  0.00           C  
ATOM   1096  O   LYS B 486      33.774  -5.688  36.953  1.00  0.00           O  
ATOM   1097  CB  LYS B 486      33.065  -5.227  33.848  1.00  0.00           C  
ATOM   1098  CG  LYS B 486      31.971  -4.812  32.867  1.00  0.00           C  
ATOM   1099  CD  LYS B 486      31.912  -5.741  31.654  1.00  0.00           C  
ATOM   1100  CE  LYS B 486      30.885  -5.260  30.623  1.00  0.00           C  
ATOM   1101  NZ  LYS B 486      29.480  -5.267  31.136  1.00  0.00           N  
ATOM   1102  N   ARG B 489      35.426  -4.515  35.952  1.00  0.00           N  
ATOM   1103  CA  ARG B 489      36.465  -4.971  36.869  1.00  0.00           C  
ATOM   1104  C   ARG B 489      36.481  -4.092  38.118  1.00  0.00           C  
ATOM   1105  O   ARG B 489      36.796  -4.565  39.208  1.00  0.00           O  
ATOM   1106  CB  ARG B 489      37.845  -4.937  36.206  1.00  0.00           C  
ATOM   1107  CG  ARG B 489      38.976  -5.198  37.195  1.00  0.00           C  
ATOM   1108  CD  ARG B 489      40.240  -5.718  36.532  1.00  0.00           C  
ATOM   1109  NE  ARG B 489      41.241  -4.682  36.298  1.00  0.00           N  
ATOM   1110  CZ  ARG B 489      41.112  -3.691  35.422  1.00  0.00           C  
ATOM   1111  NH1 ARG B 489      40.014  -3.588  34.685  1.00  0.00           N  
ATOM   1112  NH2 ARG B 489      42.093  -2.809  35.271  1.00  0.00           N  
ATOM   1113  N   GLY B 490      36.152  -2.811  37.954  1.00  0.00           N  
ATOM   1114  CA  GLY B 490      36.116  -1.892  39.083  1.00  0.00           C  
ATOM   1115  C   GLY B 490      37.428  -1.237  39.493  1.00  0.00           C  
ATOM   1116  O   GLY B 490      37.876  -1.406  40.629  1.00  0.00           O  
ATOM   1117  N   GLU B 494      38.039  -0.481  38.581  1.00  0.00           N  
ATOM   1118  CA  GLU B 494      39.300   0.208  38.860  1.00  0.00           C  
ATOM   1119  C   GLU B 494      39.010   1.673  39.193  1.00  0.00           C  
ATOM   1120  O   GLU B 494      39.887   2.413  39.655  1.00  0.00           O  
ATOM   1121  CB  GLU B 494      40.232   0.110  37.643  1.00  0.00           C  
ATOM   1122  CG  GLU B 494      41.601   0.775  37.821  1.00  0.00           C  
ATOM   1123  CD  GLU B 494      42.547   0.510  36.654  1.00  0.00           C  
ATOM   1124  OE1 GLU B 494      42.976  -0.652  36.482  1.00  0.00           O  
ATOM   1125  OE2 GLU B 494      42.860   1.461  35.909  1.00  0.00           O  
ATOM   1126  N   TYR B 495      37.761   2.071  38.963  1.00  0.00           N  
ATOM   1127  CA  TYR B 495      37.289   3.434  39.218  1.00  0.00           C  
ATOM   1128  C   TYR B 495      36.530   3.510  40.554  1.00  0.00           C  
ATOM   1129  O   TYR B 495      36.036   4.572  40.949  1.00  0.00           O  
ATOM   1130  CB  TYR B 495      36.347   3.869  38.086  1.00  0.00           C  
ATOM   1131  CG  TYR B 495      36.970   3.934  36.703  1.00  0.00           C  
ATOM   1132  CD1 TYR B 495      36.167   3.954  35.564  1.00  0.00           C  
ATOM   1133  CD2 TYR B 495      38.351   4.019  36.534  1.00  0.00           C  
ATOM   1134  CE1 TYR B 495      36.718   4.059  34.300  1.00  0.00           C  
ATOM   1135  CE2 TYR B 495      38.913   4.126  35.266  1.00  0.00           C  
ATOM   1136  CZ  TYR B 495      38.091   4.145  34.154  1.00  0.00           C  
ATOM   1137  OH  TYR B 495      38.644   4.250  32.895  1.00  0.00           O  
ATOM   1138  N   SER B 496      36.448   2.371  41.237  1.00  0.00           N  
ATOM   1139  CA  SER B 496      35.746   2.242  42.514  1.00  0.00           C  
ATOM   1140  C   SER B 496      35.953   3.350  43.547  1.00  0.00           C  
ATOM   1141  O   SER B 496      35.030   4.117  43.828  1.00  0.00           O  
ATOM   1142  CB  SER B 496      36.087   0.889  43.154  1.00  0.00           C  
ATOM   1143  OG  SER B 496      37.490   0.707  43.267  1.00  0.00           O  
ATOM   1144  N   GLU B 498      37.156   3.421  44.112  1.00  0.00           N  
ATOM   1145  CA  GLU B 498      37.483   4.409  45.144  1.00  0.00           C  
ATOM   1146  C   GLU B 498      37.283   5.855  44.734  1.00  0.00           C  
ATOM   1147  O   GLU B 498      37.784   6.767  45.390  1.00  0.00           O  
ATOM   1148  CB  GLU B 498      38.922   4.215  45.643  1.00  0.00           C  
ATOM   1149  CG  GLU B 498      39.992   4.209  44.561  1.00  0.00           C  
ATOM   1150  CD  GLU B 498      39.778   3.110  43.530  1.00  0.00           C  
ATOM   1151  OE1 GLU B 498      39.122   3.380  42.497  1.00  0.00           O  
ATOM   1152  OE2 GLU B 498      40.256   1.976  43.760  1.00  0.00           O  
ATOM   1153  N   GLU B 499      36.542   6.061  43.653  1.00  0.00           N  
ATOM   1154  CA  GLU B 499      36.269   7.400  43.164  1.00  0.00           C  
ATOM   1155  C   GLU B 499      34.812   7.543  42.746  1.00  0.00           C  
ATOM   1156  O   GLU B 499      34.256   8.637  42.829  1.00  0.00           O  
ATOM   1157  CB  GLU B 499      37.216   7.738  42.015  1.00  0.00           C  
ATOM   1158  CG  GLU B 499      38.658   7.907  42.479  1.00  0.00           C  
ATOM   1159  CD  GLU B 499      39.649   7.964  41.333  1.00  0.00           C  
ATOM   1160  OE1 GLU B 499      39.786   6.948  40.619  1.00  0.00           O  
ATOM   1161  OE2 GLU B 499      40.290   9.023  41.148  1.00  0.00           O  
ATOM   1162  N   ILE B 500      34.184   6.456  42.297  1.00  0.00           N  
ATOM   1163  CA  ILE B 500      32.771   6.551  41.940  1.00  0.00           C  
ATOM   1164  C   ILE B 500      32.094   6.932  43.253  1.00  0.00           C  
ATOM   1165  O   ILE B 500      31.152   7.720  43.276  1.00  0.00           O  
ATOM   1166  CB  ILE B 500      32.163   5.207  41.466  1.00  0.00           C  
ATOM   1167  CG1 ILE B 500      32.903   4.671  40.240  1.00  0.00           C  
ATOM   1168  CG2 ILE B 500      30.697   5.408  41.110  1.00  0.00           C  
ATOM   1169  CD1 ILE B 500      32.298   3.380  39.680  1.00  0.00           C  
ATOM   1170  N   ARG B 501      32.601   6.363  44.346  1.00  0.00           N  
ATOM   1171  CA  ARG B 501      32.085   6.636  45.687  1.00  0.00           C  
ATOM   1172  C   ARG B 501      32.469   8.048  46.106  1.00  0.00           C  
ATOM   1173  O   ARG B 501      31.710   8.722  46.805  1.00  0.00           O  
ATOM   1174  CB  ARG B 501      32.642   5.622  46.699  1.00  0.00           C  
ATOM   1175  CG  ARG B 501      32.549   6.059  48.164  1.00  0.00           C  
ATOM   1176  CD  ARG B 501      32.762   4.882  49.121  1.00  0.00           C  
ATOM   1177  NE  ARG B 501      32.896   5.288  50.522  1.00  0.00           N  
ATOM   1178  CZ  ARG B 501      32.008   6.023  51.190  1.00  0.00           C  
ATOM   1179  NH1 ARG B 501      30.904   6.449  50.589  1.00  0.00           N  
ATOM   1180  NH2 ARG B 501      32.223   6.335  52.463  1.00  0.00           N  
ATOM   1181  N   LEU B 502      33.649   8.494  45.679  1.00  0.00           N  
ATOM   1182  CA  LEU B 502      34.099   9.840  46.006  1.00  0.00           C  
ATOM   1183  C   LEU B 502      33.169  10.840  45.315  1.00  0.00           C  
ATOM   1184  O   LEU B 502      32.935  11.939  45.816  1.00  0.00           O  
ATOM   1185  CB  LEU B 502      35.536  10.061  45.529  1.00  0.00           C  
ATOM   1186  CG  LEU B 502      36.384  11.001  46.393  1.00  0.00           C  
ATOM   1187  CD1 LEU B 502      37.753  11.148  45.764  1.00  0.00           C  
ATOM   1188  CD2 LEU B 502      35.713  12.353  46.545  1.00  0.00           C  
ATOM   1189  N   ALA B 503      32.633  10.451  44.163  1.00  0.00           N  
ATOM   1190  CA  ALA B 503      31.734  11.323  43.422  1.00  0.00           C  
ATOM   1191  C   ALA B 503      30.379  11.439  44.110  1.00  0.00           C  
ATOM   1192  O   ALA B 503      29.606  12.346  43.812  1.00  0.00           O  
ATOM   1193  CB  ALA B 503      31.553  10.806  42.003  1.00  0.00           C  
ATOM   1194  N   PHE B 504      30.089  10.519  45.025  1.00  0.00           N  
ATOM   1195  CA  PHE B 504      28.819  10.540  45.747  1.00  0.00           C  
ATOM   1196  C   PHE B 504      28.894  11.371  47.031  1.00  0.00           C  
ATOM   1197  O   PHE B 504      27.922  12.034  47.400  1.00  0.00           O  
ATOM   1198  CB  PHE B 504      28.358   9.108  46.076  1.00  0.00           C  
ATOM   1199  CG  PHE B 504      27.559   8.455  44.973  1.00  0.00           C  
ATOM   1200  CD1 PHE B 504      28.173   8.037  43.796  1.00  0.00           C  
ATOM   1201  CD2 PHE B 504      26.181   8.294  45.099  1.00  0.00           C  
ATOM   1202  CE1 PHE B 504      27.420   7.468  42.756  1.00  0.00           C  
ATOM   1203  CE2 PHE B 504      25.420   7.728  44.070  1.00  0.00           C  
ATOM   1204  CZ  PHE B 504      26.039   7.315  42.898  1.00  0.00           C  
ATOM   1205  N   GLU B 505      30.048  11.343  47.697  1.00  0.00           N  
ATOM   1206  CA  GLU B 505      30.249  12.085  48.947  1.00  0.00           C  
ATOM   1207  C   GLU B 505      30.381  13.589  48.745  1.00  0.00           C  
ATOM   1208  O   GLU B 505      29.994  14.381  49.612  1.00  0.00           O  
ATOM   1209  CB  GLU B 505      31.493  11.582  49.683  1.00  0.00           C  
ATOM   1210  CG  GLU B 505      32.745  11.555  48.830  1.00  0.00           C  
ATOM   1211  CD  GLU B 505      34.009  11.585  49.661  1.00  0.00           C  
ATOM   1212  OE1 GLU B 505      34.460  12.700  50.001  1.00  0.00           O  
ATOM   1213  OE2 GLU B 505      34.543  10.499  49.985  1.00  0.00           O  
ATOM   1214  N   LYS B 506      30.953  13.984  47.614  1.00  0.00           N  
ATOM   1215  CA  LYS B 506      31.107  15.396  47.326  1.00  0.00           C  
ATOM   1216  C   LYS B 506      30.121  15.756  46.224  1.00  0.00           C  
ATOM   1217  O   LYS B 506      30.297  16.737  45.507  1.00  0.00           O  
ATOM   1218  CB  LYS B 506      32.542  15.702  46.906  1.00  0.00           C  
ATOM   1219  CG  LYS B 506      32.876  17.179  46.971  1.00  0.00           C  
ATOM   1220  CD  LYS B 506      34.342  17.401  47.324  1.00  0.00           C  
ATOM   1221  CE  LYS B 506      34.641  18.881  47.520  1.00  0.00           C  
ATOM   1222  NZ  LYS B 506      36.032  19.111  47.995  1.00  0.00           N  
ATOM   1223  N   ARG B 754      29.076  14.941  46.114  1.00  0.00           N  
ATOM   1224  CA  ARG B 754      28.021  15.129  45.129  1.00  0.00           C  
ATOM   1225  C   ARG B 754      27.471  16.544  45.208  1.00  0.00           C  
ATOM   1226  O   ARG B 754      26.986  17.094  44.211  1.00  0.00           O  
ATOM   1227  CB  ARG B 754      26.877  14.146  45.385  1.00  0.00           C  
ATOM   1228  CG  ARG B 754      25.673  14.352  44.482  1.00  0.00           C  
ATOM   1229  CD  ARG B 754      24.385  14.023  45.209  1.00  0.00           C  
ATOM   1230  NE  ARG B 754      24.229  14.853  46.402  1.00  0.00           N  
ATOM   1231  CZ  ARG B 754      23.165  14.841  47.203  1.00  0.00           C  
ATOM   1232  NH1 ARG B 754      22.141  14.036  46.944  1.00  0.00           N  
ATOM   1233  NH2 ARG B 754      23.126  15.638  48.266  1.00  0.00           N  
ATOM   1234  N   ASP B 755      27.536  17.122  46.406  1.00  0.00           N  
ATOM   1235  CA  ASP B 755      27.044  18.479  46.631  1.00  0.00           C  
ATOM   1236  C   ASP B 755      27.823  19.501  45.800  1.00  0.00           C  
ATOM   1237  O   ASP B 755      27.232  20.282  45.057  1.00  0.00           O  
ATOM   1238  CB  ASP B 755      27.138  18.846  48.120  1.00  0.00           C  
ATOM   1239  CG  ASP B 755      26.189  18.032  48.991  1.00  0.00           C  
ATOM   1240  OD1 ASP B 755      26.129  18.307  50.212  1.00  0.00           O  
ATOM   1241  OD2 ASP B 755      25.508  17.122  48.463  1.00  0.00           O  
ATOM   1242  N   LYS B 756      29.146  19.493  45.925  1.00  0.00           N  
ATOM   1243  CA  LYS B 756      29.978  20.426  45.178  1.00  0.00           C  
ATOM   1244  C   LYS B 756      29.748  20.257  43.678  1.00  0.00           C  
ATOM   1245  O   LYS B 756      29.491  21.225  42.961  1.00  0.00           O  
ATOM   1246  CB  LYS B 756      31.456  20.194  45.512  1.00  0.00           C  
ATOM   1247  CG  LYS B 756      31.817  20.500  46.961  1.00  0.00           C  
ATOM   1248  CD  LYS B 756      31.704  21.992  47.265  1.00  0.00           C  
ATOM   1249  CE  LYS B 756      32.105  22.318  48.707  1.00  0.00           C  
ATOM   1250  NZ  LYS B 756      31.109  21.845  49.707  1.00  0.00           N  
ATOM   1251  N   ILE B 757      29.837  19.016  43.214  1.00  0.00           N  
ATOM   1252  CA  ILE B 757      29.647  18.700  41.805  1.00  0.00           C  
ATOM   1253  C   ILE B 757      28.328  19.280  41.294  1.00  0.00           C  
ATOM   1254  O   ILE B 757      28.188  19.576  40.108  1.00  0.00           O  
ATOM   1255  CB  ILE B 757      29.688  17.159  41.589  1.00  0.00           C  
ATOM   1256  CG1 ILE B 757      31.048  16.621  42.051  1.00  0.00           C  
ATOM   1257  CG2 ILE B 757      29.442  16.809  40.123  1.00  0.00           C  
ATOM   1258  CD1 ILE B 757      31.174  15.116  41.996  1.00  0.00           C  
ATOM   1259  N   MET B 758      27.368  19.458  42.193  1.00  0.00           N  
ATOM   1260  CA  MET B 758      26.073  20.010  41.806  1.00  0.00           C  
ATOM   1261  C   MET B 758      26.068  21.533  41.711  1.00  0.00           C  
ATOM   1262  O   MET B 758      25.334  22.099  40.906  1.00  0.00           O  
ATOM   1263  CB  MET B 758      24.982  19.567  42.783  1.00  0.00           C  
ATOM   1264  CG  MET B 758      24.591  18.114  42.660  1.00  0.00           C  
ATOM   1265  SD  MET B 758      23.259  17.709  43.793  1.00  0.00           S  
ATOM   1266  CE  MET B 758      21.825  18.297  42.848  1.00  0.00           C  
ATOM   1267  N   GLU B 759      26.869  22.199  42.534  1.00  0.00           N  
ATOM   1268  CA  GLU B 759      26.919  23.653  42.491  1.00  0.00           C  
ATOM   1269  C   GLU B 759      27.728  24.080  41.269  1.00  0.00           C  
ATOM   1270  O   GLU B 759      27.600  25.206  40.780  1.00  0.00           O  
ATOM   1271  CB  GLU B 759      27.555  24.207  43.771  1.00  0.00           C  
ATOM   1272  CG  GLU B 759      29.032  23.902  43.920  1.00  0.00           C  
ATOM   1273  CD  GLU B 759      29.586  24.359  45.254  1.00  0.00           C  
ATOM   1274  OE1 GLU B 759      30.820  24.253  45.460  1.00  0.00           O  
ATOM   1275  OE2 GLU B 759      28.782  24.821  46.097  1.00  0.00           O  
ATOM   1276  N   ILE B 760      28.557  23.161  40.783  1.00  0.00           N  
ATOM   1277  CA  ILE B 760      29.391  23.397  39.615  1.00  0.00           C  
ATOM   1278  C   ILE B 760      28.582  23.281  38.326  1.00  0.00           C  
ATOM   1279  O   ILE B 760      28.730  24.103  37.422  1.00  0.00           O  
ATOM   1280  CB  ILE B 760      30.557  22.388  39.564  1.00  0.00           C  
ATOM   1281  CG1 ILE B 760      31.610  22.764  40.603  1.00  0.00           C  
ATOM   1282  CG2 ILE B 760      31.161  22.345  38.173  1.00  0.00           C  
ATOM   1283  CD1 ILE B 760      32.741  21.772  40.701  1.00  0.00           C  
ATOM   1284  N   LEU B 761      27.725  22.268  38.240  1.00  0.00           N  
ATOM   1285  CA  LEU B 761      26.915  22.072  37.038  1.00  0.00           C  
ATOM   1286  C   LEU B 761      25.733  23.024  36.912  1.00  0.00           C  
ATOM   1287  O   LEU B 761      25.307  23.343  35.801  1.00  0.00           O  
ATOM   1288  CB  LEU B 761      26.384  20.638  36.965  1.00  0.00           C  
ATOM   1289  CG  LEU B 761      27.370  19.471  36.936  1.00  0.00           C  
ATOM   1290  CD1 LEU B 761      26.614  18.236  36.455  1.00  0.00           C  
ATOM   1291  CD2 LEU B 761      28.550  19.772  36.010  1.00  0.00           C  
ATOM   1292  N   ASN B 762      25.186  23.453  38.047  1.00  0.00           N  
ATOM   1293  CA  ASN B 762      24.050  24.366  38.036  1.00  0.00           C  
ATOM   1294  C   ASN B 762      24.539  25.731  37.591  1.00  0.00           C  
ATOM   1295  O   ASN B 762      23.894  26.404  36.782  1.00  0.00           O  
ATOM   1296  CB  ASN B 762      23.418  24.476  39.428  1.00  0.00           C  
ATOM   1297  CG  ASN B 762      22.680  23.209  39.844  1.00  0.00           C  
ATOM   1298  OD1 ASN B 762      21.859  22.673  39.094  1.00  0.00           O  
ATOM   1299  ND2 ASN B 762      22.958  22.736  41.052  1.00  0.00           N  
ATOM   1300  N   LYS B 763      25.694  26.126  38.116  1.00  0.00           N  
ATOM   1301  CA  LYS B 763      26.277  27.416  37.781  1.00  0.00           C  
ATOM   1302  C   LYS B 763      26.306  27.585  36.266  1.00  0.00           C  
ATOM   1303  O   LYS B 763      25.990  28.656  35.745  1.00  0.00           O  
ATOM   1304  CB  LYS B 763      27.697  27.517  38.347  1.00  0.00           C  
ATOM   1305  CG  LYS B 763      28.258  28.926  38.341  1.00  0.00           C  
ATOM   1306  CD  LYS B 763      29.675  28.986  38.904  1.00  0.00           C  
ATOM   1307  CE  LYS B 763      30.706  28.480  37.908  1.00  0.00           C  
ATOM   1308  NZ  LYS B 763      32.095  28.737  38.381  1.00  0.00           N  
ATOM   1309  N   TYR B 764      26.681  26.517  35.569  1.00  0.00           N  
ATOM   1310  CA  TYR B 764      26.755  26.533  34.116  1.00  0.00           C  
ATOM   1311  C   TYR B 764      25.389  26.311  33.499  1.00  0.00           C  
ATOM   1312  O   TYR B 764      25.148  26.673  32.343  1.00  0.00           O  
ATOM   1313  CB  TYR B 764      27.744  25.480  33.620  1.00  0.00           C  
ATOM   1314  CG  TYR B 764      29.174  25.860  33.910  1.00  0.00           C  
ATOM   1315  CD1 TYR B 764      29.863  25.310  34.992  1.00  0.00           C  
ATOM   1316  CD2 TYR B 764      29.829  26.817  33.127  1.00  0.00           C  
ATOM   1317  CE1 TYR B 764      31.173  25.706  35.288  1.00  0.00           C  
ATOM   1318  CE2 TYR B 764      31.135  27.221  33.411  1.00  0.00           C  
ATOM   1319  CZ  TYR B 764      31.798  26.661  34.489  1.00  0.00           C  
ATOM   1320  OH  TYR B 764      33.090  27.045  34.752  1.00  0.00           O  
ATOM   1321  N   ARG B 765      24.486  25.717  34.267  1.00  0.00           N  
ATOM   1322  CA  ARG B 765      23.141  25.516  33.760  1.00  0.00           C  
ATOM   1323  C   ARG B 765      22.509  26.893  33.666  1.00  0.00           C  
ATOM   1324  O   ARG B 765      21.818  27.202  32.696  1.00  0.00           O  
ATOM   1325  CB  ARG B 765      22.319  24.641  34.699  1.00  0.00           C  
ATOM   1326  CG  ARG B 765      22.491  23.152  34.482  1.00  0.00           C  
ATOM   1327  CD  ARG B 765      21.463  22.394  35.298  1.00  0.00           C  
ATOM   1328  NE  ARG B 765      21.526  20.965  35.027  1.00  0.00           N  
ATOM   1329  CZ  ARG B 765      20.993  20.376  33.962  1.00  0.00           C  
ATOM   1330  NH1 ARG B 765      20.340  21.092  33.058  1.00  0.00           N  
ATOM   1331  NH2 ARG B 765      21.145  19.068  33.791  1.00  0.00           N  
ATOM   1332  N   GLU B 766      22.760  27.721  34.677  1.00  0.00           N  
ATOM   1333  CA  GLU B 766      22.219  29.078  34.697  1.00  0.00           C  
ATOM   1334  C   GLU B 766      22.873  29.930  33.607  1.00  0.00           C  
ATOM   1335  O   GLU B 766      22.187  30.668  32.888  1.00  0.00           O  
ATOM   1336  CB  GLU B 766      22.452  29.735  36.058  1.00  0.00           C  
ATOM   1337  CG  GLU B 766      21.186  30.228  36.736  1.00  0.00           C  
ATOM   1338  CD  GLU B 766      21.470  31.276  37.808  1.00  0.00           C  
ATOM   1339  OE1 GLU B 766      21.932  32.383  37.442  1.00  0.00           O  
ATOM   1340  OE2 GLU B 766      21.236  31.001  39.011  1.00  0.00           O  
ATOM   1341  N   ILE B 767      24.199  29.837  33.492  1.00  0.00           N  
ATOM   1342  CA  ILE B 767      24.913  30.603  32.477  1.00  0.00           C  
ATOM   1343  C   ILE B 767      24.379  30.197  31.104  1.00  0.00           C  
ATOM   1344  O   ILE B 767      24.248  31.029  30.210  1.00  0.00           O  
ATOM   1345  CB  ILE B 767      26.437  30.350  32.548  1.00  0.00           C  
ATOM   1346  CG1 ILE B 767      27.018  31.018  33.788  1.00  0.00           C  
ATOM   1347  CG2 ILE B 767      27.120  30.875  31.297  1.00  0.00           C  
ATOM   1348  CD1 ILE B 767      28.460  30.654  34.041  1.00  0.00           C  
ATOM   1349  N   ALA B 768      24.059  28.917  30.945  1.00  0.00           N  
ATOM   1350  CA  ALA B 768      23.520  28.426  29.677  1.00  0.00           C  
ATOM   1351  C   ALA B 768      21.998  28.565  29.681  1.00  0.00           C  
ATOM   1352  O   ALA B 768      21.311  28.018  28.825  1.00  0.00           O  
ATOM   1353  CB  ALA B 768      23.914  26.965  29.464  1.00  0.00           C  
ATOM   1354  N   LYS B 769      21.491  29.311  30.659  1.00  0.00           N  
ATOM   1355  CA  LYS B 769      20.063  29.547  30.832  1.00  0.00           C  
ATOM   1356  C   LYS B 769      19.206  28.291  30.667  1.00  0.00           C  
ATOM   1357  O   LYS B 769      18.216  28.299  29.934  1.00  0.00           O  
ATOM   1358  CB  LYS B 769      19.587  30.651  29.877  1.00  0.00           C  
ATOM   1359  CG  LYS B 769      19.760  30.371  28.389  1.00  0.00           C  
ATOM   1360  CD  LYS B 769      19.319  31.582  27.571  1.00  0.00           C  
ATOM   1361  CE  LYS B 769      19.507  31.369  26.077  1.00  0.00           C  
ATOM   1362  NZ  LYS B 769      19.099  32.572  25.296  1.00  0.00           N  
ATOM   1363  N   GLN B 770      19.592  27.219  31.360  1.00  0.00           N  
ATOM   1364  CA  GLN B 770      18.870  25.950  31.317  1.00  0.00           C  
ATOM   1365  C   GLN B 770      18.398  25.546  32.721  1.00  0.00           C  
ATOM   1366  O   GLN B 770      19.062  25.839  33.722  1.00  0.00           O  
ATOM   1367  CB  GLN B 770      19.763  24.847  30.731  1.00  0.00           C  
ATOM   1368  CG  GLN B 770      20.946  24.443  31.613  1.00  0.00           C  
ATOM   1369  CD  GLN B 770      21.919  23.482  30.918  1.00  0.00           C  
ATOM   1370  OE1 GLN B 770      21.541  22.394  30.481  1.00  0.00           O  
ATOM   1371  NE2 GLN B 770      23.180  23.888  30.825  1.00  0.00           N  
ATOM   1372  N   PRO B 771      17.244  24.855  32.809  1.00  0.00           N  
ATOM   1373  CA  PRO B 771      16.676  24.409  34.089  1.00  0.00           C  
ATOM   1374  C   PRO B 771      17.672  23.687  34.989  1.00  0.00           C  
ATOM   1375  O   PRO B 771      18.312  22.721  34.576  1.00  0.00           O  
ATOM   1376  CB  PRO B 771      15.515  23.510  33.657  1.00  0.00           C  
ATOM   1377  CG  PRO B 771      15.946  23.014  32.303  1.00  0.00           C  
ATOM   1378  CD  PRO B 771      16.509  24.255  31.681  1.00  0.00           C  
ATOM   1379  N   PRO B 772      17.808  24.146  36.242  1.00  0.00           N  
ATOM   1380  CA  PRO B 772      18.733  23.544  37.210  1.00  0.00           C  
ATOM   1381  C   PRO B 772      18.472  22.064  37.496  1.00  0.00           C  
ATOM   1382  O   PRO B 772      17.411  21.530  37.164  1.00  0.00           O  
ATOM   1383  CB  PRO B 772      18.570  24.433  38.447  1.00  0.00           C  
ATOM   1384  CG  PRO B 772      17.159  24.923  38.332  1.00  0.00           C  
ATOM   1385  CD  PRO B 772      17.033  25.236  36.861  1.00  0.00           C  
ATOM   1386  N   LEU B 773      19.460  21.412  38.107  1.00  0.00           N  
ATOM   1387  CA  LEU B 773      19.387  19.988  38.436  1.00  0.00           C  
ATOM   1388  C   LEU B 773      18.337  19.675  39.499  1.00  0.00           C  
ATOM   1389  O   LEU B 773      18.106  20.470  40.412  1.00  0.00           O  
ATOM   1390  CB  LEU B 773      20.756  19.483  38.924  1.00  0.00           C  
ATOM   1391  CG  LEU B 773      21.933  19.448  37.944  1.00  0.00           C  
ATOM   1392  CD1 LEU B 773      23.159  18.867  38.627  1.00  0.00           C  
ATOM   1393  CD2 LEU B 773      21.564  18.608  36.744  1.00  0.00           C  
ATOM   1394  N   PRO B 791      17.682  18.507  39.386  1.00  0.00           N  
ATOM   1395  CA  PRO B 791      16.650  18.061  40.330  1.00  0.00           C  
ATOM   1396  C   PRO B 791      17.227  17.899  41.742  1.00  0.00           C  
ATOM   1397  O   PRO B 791      18.397  17.533  41.894  1.00  0.00           O  
ATOM   1398  CB  PRO B 791      16.202  16.730  39.735  1.00  0.00           C  
ATOM   1399  CG  PRO B 791      16.383  16.948  38.266  1.00  0.00           C  
ATOM   1400  CD  PRO B 791      17.738  17.606  38.222  1.00  0.00           C  
ATOM   1401  N   GLU B 792      16.411  18.171  42.763  1.00  0.00           N  
ATOM   1402  CA  GLU B 792      16.848  18.053  44.161  1.00  0.00           C  
ATOM   1403  C   GLU B 792      17.608  16.749  44.396  1.00  0.00           C  
ATOM   1404  O   GLU B 792      18.713  16.752  44.943  1.00  0.00           O  
ATOM   1405  CB  GLU B 792      15.645  18.135  45.121  1.00  0.00           C  
ATOM   1406  CG  GLU B 792      15.241  19.558  45.532  1.00  0.00           C  
ATOM   1407  CD  GLU B 792      14.098  19.585  46.546  1.00  0.00           C  
ATOM   1408  OE1 GLU B 792      14.168  18.832  47.543  1.00  0.00           O  
ATOM   1409  OE2 GLU B 792      13.137  20.366  46.356  1.00  0.00           O  
ATOM   1410  N   ASN B 794      17.005  15.638  43.980  1.00  0.00           N  
ATOM   1411  CA  ASN B 794      17.625  14.324  44.123  1.00  0.00           C  
ATOM   1412  C   ASN B 794      18.404  14.001  42.856  1.00  0.00           C  
ATOM   1413  O   ASN B 794      17.874  13.387  41.928  1.00  0.00           O  
ATOM   1414  CB  ASN B 794      16.560  13.247  44.358  1.00  0.00           C  
ATOM   1415  CG  ASN B 794      15.373  13.374  43.411  1.00  0.00           C  
ATOM   1416  OD1 ASN B 794      15.537  13.639  42.217  1.00  0.00           O  
ATOM   1417  ND2 ASN B 794      14.168  13.171  43.941  1.00  0.00           N  
ATOM   1418  N   TRP B 795      19.663  14.424  42.815  1.00  0.00           N  
ATOM   1419  CA  TRP B 795      20.506  14.177  41.650  1.00  0.00           C  
ATOM   1420  C   TRP B 795      21.779  13.467  42.094  1.00  0.00           C  
ATOM   1421  O   TRP B 795      22.408  13.861  43.075  1.00  0.00           O  
ATOM   1422  CB  TRP B 795      20.868  15.503  40.962  1.00  0.00           C  
ATOM   1423  CG  TRP B 795      21.605  15.332  39.657  1.00  0.00           C  
ATOM   1424  CD1 TRP B 795      21.054  15.205  38.411  1.00  0.00           C  
ATOM   1425  CD2 TRP B 795      23.022  15.199  39.483  1.00  0.00           C  
ATOM   1426  NE1 TRP B 795      22.042  14.999  37.475  1.00  0.00           N  
ATOM   1427  CE2 TRP B 795      23.257  14.990  38.108  1.00  0.00           C  
ATOM   1428  CE3 TRP B 795      24.116  15.235  40.358  1.00  0.00           C  
ATOM   1429  CZ2 TRP B 795      24.537  14.816  37.589  1.00  0.00           C  
ATOM   1430  CZ3 TRP B 795      25.388  15.063  39.841  1.00  0.00           C  
ATOM   1431  CH2 TRP B 795      25.587  14.856  38.468  1.00  0.00           C  
ATOM   1432  N   TRP B 826      22.150  12.415  41.372  1.00  0.00           N  
ATOM   1433  CA  TRP B 826      23.361  11.660  41.683  1.00  0.00           C  
ATOM   1434  C   TRP B 826      24.230  11.613  40.436  1.00  0.00           C  
ATOM   1435  O   TRP B 826      23.736  11.354  39.341  1.00  0.00           O  
ATOM   1436  CB  TRP B 826      23.000  10.247  42.151  1.00  0.00           C  
ATOM   1437  CG  TRP B 826      22.015  10.279  43.262  1.00  0.00           C  
ATOM   1438  CD1 TRP B 826      20.651  10.308  43.150  1.00  0.00           C  
ATOM   1439  CD2 TRP B 826      22.306  10.441  44.652  1.00  0.00           C  
ATOM   1440  NE1 TRP B 826      20.076  10.488  44.385  1.00  0.00           N  
ATOM   1441  CE2 TRP B 826      21.067  10.574  45.326  1.00  0.00           C  
ATOM   1442  CE3 TRP B 826      23.493  10.495  45.396  1.00  0.00           C  
ATOM   1443  CZ2 TRP B 826      20.981  10.760  46.709  1.00  0.00           C  
ATOM   1444  CZ3 TRP B 826      23.408  10.682  46.777  1.00  0.00           C  
ATOM   1445  CH2 TRP B 826      22.157  10.812  47.417  1.00  0.00           C  
ATOM   1446  N   PRO B 827      25.539  11.863  40.589  1.00  0.00           N  
ATOM   1447  CA  PRO B 827      26.519  11.868  39.497  1.00  0.00           C  
ATOM   1448  C   PRO B 827      26.767  10.532  38.799  1.00  0.00           C  
ATOM   1449  O   PRO B 827      27.891  10.256  38.376  1.00  0.00           O  
ATOM   1450  CB  PRO B 827      27.776  12.391  40.180  1.00  0.00           C  
ATOM   1451  CG  PRO B 827      27.658  11.797  41.540  1.00  0.00           C  
ATOM   1452  CD  PRO B 827      26.212  12.066  41.884  1.00  0.00           C  
ATOM   1453  N   ALA B 829      25.738   9.702  38.672  1.00  0.00           N  
ATOM   1454  CA  ALA B 829      25.917   8.413  38.015  1.00  0.00           C  
ATOM   1455  C   ALA B 829      24.604   7.752  37.653  1.00  0.00           C  
ATOM   1456  O   ALA B 829      23.533   8.316  37.858  1.00  0.00           O  
ATOM   1457  CB  ALA B 829      26.730   7.479  38.906  1.00  0.00           C  
ATOM   1458  N   MET B 830      24.708   6.547  37.106  1.00  0.00           N  
ATOM   1459  CA  MET B 830      23.546   5.765  36.715  1.00  0.00           C  
ATOM   1460  C   MET B 830      23.791   4.300  37.044  1.00  0.00           C  
ATOM   1461  O   MET B 830      24.809   3.956  37.649  1.00  0.00           O  
ATOM   1462  CB  MET B 830      23.269   5.927  35.216  1.00  0.00           C  
ATOM   1463  CG  MET B 830      22.701   7.290  34.835  1.00  0.00           C  
ATOM   1464  SD  MET B 830      21.162   7.704  35.720  1.00  0.00           S  
ATOM   1465  CE  MET B 830      19.899   7.152  34.543  1.00  0.00           C  
ATOM   1466  N   VAL B 831      22.851   3.443  36.652  1.00  0.00           N  
ATOM   1467  CA  VAL B 831      22.968   2.011  36.901  1.00  0.00           C  
ATOM   1468  C   VAL B 831      22.477   1.176  35.731  1.00  0.00           C  
ATOM   1469  O   VAL B 831      21.722   1.647  34.878  1.00  0.00           O  
ATOM   1470  CB  VAL B 831      22.157   1.567  38.146  1.00  0.00           C  
ATOM   1471  CG1 VAL B 831      22.626   2.318  39.373  1.00  0.00           C  
ATOM   1472  CG2 VAL B 831      20.671   1.787  37.907  1.00  0.00           C  
ATOM   1473  N   TYR B 832      22.914  -0.076  35.715  1.00  0.00           N  
ATOM   1474  CA  TYR B 832      22.522  -1.034  34.693  1.00  0.00           C  
ATOM   1475  C   TYR B 832      21.990  -2.260  35.434  1.00  0.00           C  
ATOM   1476  O   TYR B 832      22.768  -3.059  35.962  1.00  0.00           O  
ATOM   1477  CB  TYR B 832      23.733  -1.394  33.829  1.00  0.00           C  
ATOM   1478  CG  TYR B 832      24.150  -0.289  32.875  1.00  0.00           C  
ATOM   1479  CD1 TYR B 832      25.482  -0.143  32.483  1.00  0.00           C  
ATOM   1480  CD2 TYR B 832      23.210   0.603  32.356  1.00  0.00           C  
ATOM   1481  CE1 TYR B 832      25.867   0.867  31.599  1.00  0.00           C  
ATOM   1482  CE2 TYR B 832      23.584   1.612  31.471  1.00  0.00           C  
ATOM   1483  CZ  TYR B 832      24.912   1.739  31.099  1.00  0.00           C  
ATOM   1484  OH  TYR B 832      25.280   2.743  30.233  1.00  0.00           O  
ATOM   1485  N   CYS B 833      20.663  -2.389  35.481  1.00  0.00           N  
ATOM   1486  CA  CYS B 833      19.998  -3.491  36.183  1.00  0.00           C  
ATOM   1487  C   CYS B 833      20.595  -4.848  35.811  1.00  0.00           C  
ATOM   1488  O   CYS B 833      20.584  -5.245  34.644  1.00  0.00           O  
ATOM   1489  CB  CYS B 833      18.491  -3.475  35.888  1.00  0.00           C  
ATOM   1490  SG  CYS B 833      17.452  -4.251  37.173  1.00  0.00           S  
ATOM   1491  N   PRO B 834      21.122  -5.578  36.810  1.00  0.00           N  
ATOM   1492  CA  PRO B 834      21.743  -6.896  36.641  1.00  0.00           C  
ATOM   1493  C   PRO B 834      21.013  -7.880  35.725  1.00  0.00           C  
ATOM   1494  O   PRO B 834      21.613  -8.430  34.802  1.00  0.00           O  
ATOM   1495  CB  PRO B 834      21.853  -7.403  38.074  1.00  0.00           C  
ATOM   1496  CG  PRO B 834      22.139  -6.149  38.826  1.00  0.00           C  
ATOM   1497  CD  PRO B 834      21.127  -5.186  38.232  1.00  0.00           C  
ATOM   1498  N   GLU B 835      19.727  -8.103  35.979  1.00  0.00           N  
ATOM   1499  CA  GLU B 835      18.947  -9.039  35.167  1.00  0.00           C  
ATOM   1500  C   GLU B 835      18.120  -8.367  34.076  1.00  0.00           C  
ATOM   1501  O   GLU B 835      16.958  -8.731  33.860  1.00  0.00           O  
ATOM   1502  CB  GLU B 835      18.017  -9.878  36.056  1.00  0.00           C  
ATOM   1503  CG  GLU B 835      18.687 -11.072  36.724  1.00  0.00           C  
ATOM   1504  CD  GLU B 835      19.723 -10.672  37.759  1.00  0.00           C  
ATOM   1505  OE1 GLU B 835      19.333 -10.108  38.806  1.00  0.00           O  
ATOM   1506  OE2 GLU B 835      20.929 -10.921  37.523  1.00  0.00           O  
ATOM   1507  N   HIS B 836      18.719  -7.404  33.377  1.00  0.00           N  
ATOM   1508  CA  HIS B 836      18.002  -6.700  32.320  1.00  0.00           C  
ATOM   1509  C   HIS B 836      18.835  -5.607  31.655  1.00  0.00           C  
ATOM   1510  O   HIS B 836      18.486  -5.122  30.578  1.00  0.00           O  
ATOM   1511  CB  HIS B 836      16.730  -6.075  32.897  1.00  0.00           C  
ATOM   1512  CG  HIS B 836      15.725  -5.689  31.861  1.00  0.00           C  
ATOM   1513  ND1 HIS B 836      16.016  -4.822  30.831  1.00  0.00           N  
ATOM   1514  CD2 HIS B 836      14.440  -6.076  31.681  1.00  0.00           C  
ATOM   1515  CE1 HIS B 836      14.953  -4.693  30.057  1.00  0.00           C  
ATOM   1516  NE2 HIS B 836      13.983  -5.444  30.551  1.00  0.00           N  
ATOM   1517  N   ARG B 837      19.935  -5.225  32.296  1.00  0.00           N  
ATOM   1518  CA  ARG B 837      20.796  -4.168  31.781  1.00  0.00           C  
ATOM   1519  C   ARG B 837      19.989  -2.871  31.750  1.00  0.00           C  
ATOM   1520  O   ARG B 837      19.389  -2.507  32.763  1.00  0.00           O  
ATOM   1521  CB  ARG B 837      21.309  -4.531  30.387  1.00  0.00           C  
ATOM   1522  CG  ARG B 837      22.039  -5.862  30.356  1.00  0.00           C  
ATOM   1523  CD  ARG B 837      23.023  -5.975  31.516  1.00  0.00           C  
ATOM   1524  NE  ARG B 837      24.004  -4.896  31.511  1.00  0.00           N  
ATOM   1525  CZ  ARG B 837      24.968  -4.753  32.417  1.00  0.00           C  
ATOM   1526  NH1 ARG B 837      25.085  -5.621  33.412  1.00  0.00           N  
ATOM   1527  NH2 ARG B 837      25.826  -3.746  32.322  1.00  0.00           N  
ATOM   1528  N   ARG B 838      19.959  -2.181  30.609  1.00  0.00           N  
ATOM   1529  CA  ARG B 838      19.208  -0.926  30.497  1.00  0.00           C  
ATOM   1530  C   ARG B 838      19.648   0.042  31.596  1.00  0.00           C  
ATOM   1531  O   ARG B 838      20.179  -0.373  32.626  1.00  0.00           O  
ATOM   1532  CB  ARG B 838      17.707  -1.191  30.641  1.00  0.00           C  
ATOM   1533  CG  ARG B 838      17.069  -2.049  29.550  1.00  0.00           C  
ATOM   1534  CD  ARG B 838      16.662  -1.224  28.331  1.00  0.00           C  
ATOM   1535  NE  ARG B 838      15.441  -1.733  27.703  1.00  0.00           N  
ATOM   1536  CZ  ARG B 838      15.325  -2.932  27.138  1.00  0.00           C  
ATOM   1537  NH1 ARG B 838      16.363  -3.763  27.114  1.00  0.00           N  
ATOM   1538  NH2 ARG B 838      14.167  -3.302  26.600  1.00  0.00           N  
ATOM   1539  N   GLU B 839      19.433   1.336  31.395  1.00  0.00           N  
ATOM   1540  CA  GLU B 839      19.838   2.289  32.420  1.00  0.00           C  
ATOM   1541  C   GLU B 839      18.655   2.695  33.298  1.00  0.00           C  
ATOM   1542  O   GLU B 839      17.496   2.634  32.877  1.00  0.00           O  
ATOM   1543  CB  GLU B 839      20.485   3.531  31.791  1.00  0.00           C  
ATOM   1544  CG  GLU B 839      21.571   4.143  32.680  1.00  0.00           C  
ATOM   1545  CD  GLU B 839      22.203   5.402  32.101  1.00  0.00           C  
ATOM   1546  OE1 GLU B 839      21.490   6.422  31.992  1.00  0.00           O  
ATOM   1547  OE2 GLU B 839      23.410   5.371  31.755  1.00  0.00           O  
ATOM   1548  N   ALA B 840      18.958   3.093  34.528  1.00  0.00           N  
ATOM   1549  CA  ALA B 840      17.931   3.513  35.469  1.00  0.00           C  
ATOM   1550  C   ALA B 840      18.494   4.557  36.423  1.00  0.00           C  
ATOM   1551  O   ALA B 840      19.683   4.538  36.755  1.00  0.00           O  
ATOM   1552  CB  ALA B 840      17.417   2.314  36.247  1.00  0.00           C  
ATOM   1553  N   GLU B 867      17.631   5.465  36.866  1.00  0.00           N  
ATOM   1554  CA  GLU B 867      18.031   6.532  37.772  1.00  0.00           C  
ATOM   1555  C   GLU B 867      18.267   6.003  39.180  1.00  0.00           C  
ATOM   1556  O   GLU B 867      17.697   4.990  39.580  1.00  0.00           O  
ATOM   1557  CB  GLU B 867      16.953   7.616  37.834  1.00  0.00           C  
ATOM   1558  CG  GLU B 867      16.207   7.868  36.530  1.00  0.00           C  
ATOM   1559  CD  GLU B 867      15.138   6.818  36.237  1.00  0.00           C  
ATOM   1560  OE1 GLU B 867      15.501   5.678  35.871  1.00  0.00           O  
ATOM   1561  OE2 GLU B 867      13.932   7.132  36.378  1.00  0.00           O  
ATOM   1562  N   ILE B 868      19.119   6.696  39.925  1.00  0.00           N  
ATOM   1563  CA  ILE B 868      19.400   6.320  41.301  1.00  0.00           C  
ATOM   1564  C   ILE B 868      18.520   7.206  42.179  1.00  0.00           C  
ATOM   1565  O   ILE B 868      18.631   8.433  42.132  1.00  0.00           O  
ATOM   1566  CB  ILE B 868      20.883   6.564  41.673  1.00  0.00           C  
ATOM   1567  CG1 ILE B 868      21.780   5.593  40.906  1.00  0.00           C  
ATOM   1568  CG2 ILE B 868      21.086   6.400  43.177  1.00  0.00           C  
ATOM   1569  CD1 ILE B 868      23.256   5.720  41.246  1.00  0.00           C  
ATOM   1570  N   ILE B 869      17.640   6.583  42.962  1.00  0.00           N  
ATOM   1571  CA  ILE B 869      16.748   7.322  43.850  1.00  0.00           C  
ATOM   1572  C   ILE B 869      17.493   7.734  45.124  1.00  0.00           C  
ATOM   1573  O   ILE B 869      17.214   8.788  45.702  1.00  0.00           O  
ATOM   1574  CB  ILE B 869      15.498   6.477  44.232  1.00  0.00           C  
ATOM   1575  CG1 ILE B 869      14.498   7.342  45.009  1.00  0.00           C  
ATOM   1576  CG2 ILE B 869      15.914   5.273  45.068  1.00  0.00           C  
ATOM   1577  CD1 ILE B 869      13.194   6.643  45.344  1.00  0.00           C  
ATOM   1578  N   GLU B 870      18.444   6.909  45.556  1.00  0.00           N  
ATOM   1579  CA  GLU B 870      19.212   7.224  46.754  1.00  0.00           C  
ATOM   1580  C   GLU B 870      20.520   6.455  46.866  1.00  0.00           C  
ATOM   1581  O   GLU B 870      20.764   5.501  46.131  1.00  0.00           O  
ATOM   1582  CB  GLU B 870      18.370   6.971  48.003  1.00  0.00           C  
ATOM   1583  CG  GLU B 870      17.944   5.523  48.196  1.00  0.00           C  
ATOM   1584  CD  GLU B 870      17.087   5.330  49.436  1.00  0.00           C  
ATOM   1585  OE1 GLU B 870      17.579   5.629  50.549  1.00  0.00           O  
ATOM   1586  OE2 GLU B 870      15.924   4.883  49.294  1.00  0.00           O  
ATOM   1587  N   TRP B 872      21.349   6.888  47.811  1.00  0.00           N  
ATOM   1588  CA  TRP B 872      22.657   6.292  48.067  1.00  0.00           C  
ATOM   1589  C   TRP B 872      22.876   6.162  49.572  1.00  0.00           C  
ATOM   1590  O   TRP B 872      22.561   7.076  50.335  1.00  0.00           O  
ATOM   1591  CB  TRP B 872      23.757   7.178  47.467  1.00  0.00           C  
ATOM   1592  CG  TRP B 872      25.157   6.778  47.846  1.00  0.00           C  
ATOM   1593  CD1 TRP B 872      25.758   5.577  47.607  1.00  0.00           C  
ATOM   1594  CD2 TRP B 872      26.131   7.585  48.529  1.00  0.00           C  
ATOM   1595  NE1 TRP B 872      27.043   5.581  48.098  1.00  0.00           N  
ATOM   1596  CE2 TRP B 872      27.298   6.800  48.669  1.00  0.00           C  
ATOM   1597  CE3 TRP B 872      26.130   8.894  49.036  1.00  0.00           C  
ATOM   1598  CZ2 TRP B 872      28.457   7.279  49.297  1.00  0.00           C  
ATOM   1599  CZ3 TRP B 872      27.287   9.372  49.664  1.00  0.00           C  
ATOM   1600  CH2 TRP B 872      28.433   8.562  49.787  1.00  0.00           C  
ATOM   1601  N   ASP B1082      23.418   5.026  49.995  1.00  0.00           N  
ATOM   1602  CA  ASP B1082      23.684   4.796  51.410  1.00  0.00           C  
ATOM   1603  C   ASP B1082      24.963   5.532  51.820  1.00  0.00           C  
ATOM   1604  O   ASP B1082      25.430   6.427  51.119  1.00  0.00           O  
ATOM   1605  CB  ASP B1082      23.833   3.294  51.681  1.00  0.00           C  
ATOM   1606  CG  ASP B1082      25.204   2.762  51.293  1.00  0.00           C  
ATOM   1607  OD1 ASP B1082      25.650   3.031  50.155  1.00  0.00           O  
ATOM   1608  OD2 ASP B1082      25.831   2.071  52.127  1.00  0.00           O  
ATOM   1609  N   GLY B1083      25.528   5.152  52.959  1.00  0.00           N  
ATOM   1610  CA  GLY B1083      26.742   5.798  53.422  1.00  0.00           C  
ATOM   1611  C   GLY B1083      27.889   5.618  52.451  1.00  0.00           C  
ATOM   1612  O   GLY B1083      28.688   6.535  52.261  1.00  0.00           O  
ATOM   1613  N   GLY B1084      27.966   4.433  51.845  1.00  0.00           N  
ATOM   1614  CA  GLY B1084      29.021   4.131  50.890  1.00  0.00           C  
ATOM   1615  C   GLY B1084      28.933   2.724  50.309  1.00  0.00           C  
ATOM   1616  O   GLY B1084      28.620   1.769  51.025  1.00  0.00           O  
ATOM   1617  N   TRP B1085      29.201   2.606  49.009  1.00  0.00           N  
ATOM   1618  CA  TRP B1085      29.177   1.329  48.284  1.00  0.00           C  
ATOM   1619  C   TRP B1085      27.822   0.862  47.750  1.00  0.00           C  
ATOM   1620  O   TRP B1085      27.763   0.210  46.711  1.00  0.00           O  
ATOM   1621  CB  TRP B1085      29.770   0.205  49.141  1.00  0.00           C  
ATOM   1622  CG  TRP B1085      31.261   0.227  49.251  1.00  0.00           C  
ATOM   1623  CD1 TRP B1085      32.042   1.291  49.593  1.00  0.00           C  
ATOM   1624  CD2 TRP B1085      32.152  -0.882  49.061  1.00  0.00           C  
ATOM   1625  NE1 TRP B1085      33.364   0.916  49.632  1.00  0.00           N  
ATOM   1626  CE2 TRP B1085      33.461  -0.413  49.310  1.00  0.00           C  
ATOM   1627  CE3 TRP B1085      31.970  -2.229  48.707  1.00  0.00           C  
ATOM   1628  CZ2 TRP B1085      34.592  -1.245  49.216  1.00  0.00           C  
ATOM   1629  CZ3 TRP B1085      33.096  -3.058  48.614  1.00  0.00           C  
ATOM   1630  CH2 TRP B1085      34.389  -2.559  48.868  1.00  0.00           C  
ATOM   1631  N   LYS B1087      26.736   1.181  48.443  1.00  0.00           N  
ATOM   1632  CA  LYS B1087      25.423   0.735  47.984  1.00  0.00           C  
ATOM   1633  C   LYS B1087      24.589   1.870  47.408  1.00  0.00           C  
ATOM   1634  O   LYS B1087      24.498   2.940  48.004  1.00  0.00           O  
ATOM   1635  CB  LYS B1087      24.648   0.079  49.142  1.00  0.00           C  
ATOM   1636  CG  LYS B1087      23.931  -1.235  48.786  1.00  0.00           C  
ATOM   1637  CD  LYS B1087      24.930  -2.373  48.549  1.00  0.00           C  
ATOM   1638  CE  LYS B1087      24.254  -3.745  48.439  1.00  0.00           C  
ATOM   1639  NZ  LYS B1087      23.373  -3.908  47.242  1.00  0.00           N  
ATOM   1640  N   VAL B1088      23.985   1.637  46.248  1.00  0.00           N  
ATOM   1641  CA  VAL B1088      23.130   2.639  45.626  1.00  0.00           C  
ATOM   1642  C   VAL B1088      21.841   1.960  45.190  1.00  0.00           C  
ATOM   1643  O   VAL B1088      21.863   0.828  44.715  1.00  0.00           O  
ATOM   1644  CB  VAL B1088      23.791   3.304  44.376  1.00  0.00           C  
ATOM   1645  CG1 VAL B1088      25.068   4.028  44.776  1.00  0.00           C  
ATOM   1646  CG2 VAL B1088      24.075   2.259  43.303  1.00  0.00           C  
ATOM   1647  N   LYS B1089      20.721   2.651  45.359  1.00  0.00           N  
ATOM   1648  CA  LYS B1089      19.422   2.111  44.974  1.00  0.00           C  
ATOM   1649  C   LYS B1089      18.987   2.762  43.673  1.00  0.00           C  
ATOM   1650  O   LYS B1089      19.490   3.823  43.311  1.00  0.00           O  
ATOM   1651  CB  LYS B1089      18.389   2.392  46.070  1.00  0.00           C  
ATOM   1652  CG  LYS B1089      16.977   1.918  45.760  1.00  0.00           C  
ATOM   1653  CD  LYS B1089      16.023   2.349  46.863  1.00  0.00           C  
ATOM   1654  CE  LYS B1089      14.572   2.042  46.523  1.00  0.00           C  
ATOM   1655  NZ  LYS B1089      13.651   2.526  47.593  1.00  0.00           N  
ATOM   1656  N   TYR B1090      18.050   2.128  42.976  1.00  0.00           N  
ATOM   1657  CA  TYR B1090      17.557   2.649  41.708  1.00  0.00           C  
ATOM   1658  C   TYR B1090      16.096   2.287  41.457  1.00  0.00           C  
ATOM   1659  O   TYR B1090      15.471   1.590  42.252  1.00  0.00           O  
ATOM   1660  CB  TYR B1090      18.430   2.125  40.566  1.00  0.00           C  
ATOM   1661  CG  TYR B1090      18.504   0.613  40.485  1.00  0.00           C  
ATOM   1662  CD1 TYR B1090      17.542  -0.119  39.785  1.00  0.00           C  
ATOM   1663  CD2 TYR B1090      19.536  -0.087  41.114  1.00  0.00           C  
ATOM   1664  CE1 TYR B1090      17.607  -1.512  39.712  1.00  0.00           C  
ATOM   1665  CE2 TYR B1090      19.610  -1.476  41.048  1.00  0.00           C  
ATOM   1666  CZ  TYR B1090      18.644  -2.183  40.344  1.00  0.00           C  
ATOM   1667  OH  TYR B1090      18.718  -3.556  40.272  1.00  0.00           O  
ATOM   1668  N   LYS B1091      15.557   2.763  40.343  1.00  0.00           N  
ATOM   1669  CA  LYS B1091      14.171   2.489  39.997  1.00  0.00           C  
ATOM   1670  C   LYS B1091      13.909   2.824  38.533  1.00  0.00           C  
ATOM   1671  O   LYS B1091      14.566   3.690  37.952  1.00  0.00           O  
ATOM   1672  CB  LYS B1091      13.241   3.310  40.891  1.00  0.00           C  
ATOM   1673  CG  LYS B1091      11.761   2.952  40.788  1.00  0.00           C  
ATOM   1674  CD  LYS B1091      10.961   3.744  41.820  1.00  0.00           C  
ATOM   1675  CE  LYS B1091       9.516   3.290  41.917  1.00  0.00           C  
ATOM   1676  NZ  LYS B1091       8.777   4.132  42.899  1.00  0.00           N  
ATOM   1677  N   CYS B1093      12.946   2.125  37.943  1.00  0.00           N  
ATOM   1678  CA  CYS B1093      12.579   2.335  36.548  1.00  0.00           C  
ATOM   1679  C   CYS B1093      11.058   2.385  36.461  1.00  0.00           C  
ATOM   1680  O   CYS B1093      10.370   1.757  37.270  1.00  0.00           O  
ATOM   1681  CB  CYS B1093      13.110   1.185  35.689  1.00  0.00           C  
ATOM   1682  SG  CYS B1093      12.534  -0.445  36.226  1.00  0.00           S  
ATOM   1683  N   PRO B1094      10.511   3.145  35.492  1.00  0.00           N  
ATOM   1684  CA  PRO B1094       9.056   3.263  35.318  1.00  0.00           C  
ATOM   1685  C   PRO B1094       8.360   1.899  35.221  1.00  0.00           C  
ATOM   1686  O   PRO B1094       8.103   1.386  34.126  1.00  0.00           O  
ATOM   1687  CB  PRO B1094       8.933   4.089  34.040  1.00  0.00           C  
ATOM   1688  CG  PRO B1094      10.112   5.011  34.151  1.00  0.00           C  
ATOM   1689  CD  PRO B1094      11.220   4.065  34.584  1.00  0.00           C  
ATOM   1690  N   GLU B1164       8.059   1.328  36.385  1.00  0.00           N  
ATOM   1691  CA  GLU B1164       7.414   0.025  36.484  1.00  0.00           C  
ATOM   1692  C   GLU B1164       7.076  -0.274  37.948  1.00  0.00           C  
ATOM   1693  O   GLU B1164       6.289  -1.178  38.241  1.00  0.00           O  
ATOM   1694  CB  GLU B1164       8.348  -1.056  35.917  1.00  0.00           C  
ATOM   1695  CG  GLU B1164       7.866  -2.499  36.072  1.00  0.00           C  
ATOM   1696  CD  GLU B1164       8.510  -3.216  37.252  1.00  0.00           C  
ATOM   1697  OE1 GLU B1164       8.254  -2.826  38.411  1.00  0.00           O  
ATOM   1698  OE2 GLU B1164       9.281  -4.174  37.018  1.00  0.00           O  
ATOM   1699  N   GLY B1165       7.665   0.496  38.862  1.00  0.00           N  
ATOM   1700  CA  GLY B1165       7.416   0.291  40.280  1.00  0.00           C  
ATOM   1701  C   GLY B1165       8.401  -0.698  40.874  1.00  0.00           C  
ATOM   1702  O   GLY B1165       8.194  -1.223  41.971  1.00  0.00           O  
ATOM   1703  N   HIS B1166       9.478  -0.949  40.133  1.00  0.00           N  
ATOM   1704  CA  HIS B1166      10.532  -1.872  40.543  1.00  0.00           C  
ATOM   1705  C   HIS B1166      11.755  -1.073  41.000  1.00  0.00           C  
ATOM   1706  O   HIS B1166      12.118  -0.074  40.376  1.00  0.00           O  
ATOM   1707  CB  HIS B1166      10.909  -2.776  39.361  1.00  0.00           C  
ATOM   1708  CG  HIS B1166      12.108  -3.641  39.604  1.00  0.00           C  
ATOM   1709  ND1 HIS B1166      12.850  -4.184  38.576  1.00  0.00           N  
ATOM   1710  CD2 HIS B1166      12.698  -4.053  40.752  1.00  0.00           C  
ATOM   1711  CE1 HIS B1166      13.847  -4.890  39.080  1.00  0.00           C  
ATOM   1712  NE2 HIS B1166      13.778  -4.826  40.398  1.00  0.00           N  
ATOM   1713  N   GLU B1168      12.379  -1.520  42.091  1.00  0.00           N  
ATOM   1714  CA  GLU B1168      13.565  -0.864  42.638  1.00  0.00           C  
ATOM   1715  C   GLU B1168      14.683  -1.883  42.882  1.00  0.00           C  
ATOM   1716  O   GLU B1168      14.945  -2.735  42.035  1.00  0.00           O  
ATOM   1717  CB  GLU B1168      13.208  -0.137  43.942  1.00  0.00           C  
ATOM   1718  CG  GLU B1168      12.083   0.895  43.775  1.00  0.00           C  
ATOM   1719  CD  GLU B1168      11.790   1.686  45.042  1.00  0.00           C  
ATOM   1720  OE1 GLU B1168      11.477   1.061  46.080  1.00  0.00           O  
ATOM   1721  OE2 GLU B1168      11.867   2.934  44.995  1.00  0.00           O  
ATOM   1722  N   GLY B1169      15.344  -1.792  44.030  1.00  0.00           N  
ATOM   1723  CA  GLY B1169      16.415  -2.724  44.334  1.00  0.00           C  
ATOM   1724  C   GLY B1169      17.747  -2.027  44.520  1.00  0.00           C  
ATOM   1725  O   GLY B1169      17.896  -0.867  44.147  1.00  0.00           O  
ATOM   1726  N   TRP B1170      18.719  -2.724  45.100  1.00  0.00           N  
ATOM   1727  CA  TRP B1170      20.033  -2.132  45.316  1.00  0.00           C  
ATOM   1728  C   TRP B1170      21.123  -2.779  44.462  1.00  0.00           C  
ATOM   1729  O   TRP B1170      20.905  -3.816  43.834  1.00  0.00           O  
ATOM   1730  CB  TRP B1170      20.425  -2.212  46.796  1.00  0.00           C  
ATOM   1731  CG  TRP B1170      19.566  -1.368  47.709  1.00  0.00           C  
ATOM   1732  CD1 TRP B1170      18.274  -1.615  48.087  1.00  0.00           C  
ATOM   1733  CD2 TRP B1170      19.945  -0.144  48.362  1.00  0.00           C  
ATOM   1734  NE1 TRP B1170      17.829  -0.626  48.934  1.00  0.00           N  
ATOM   1735  CE2 TRP B1170      18.833   0.288  49.119  1.00  0.00           C  
ATOM   1736  CE3 TRP B1170      21.117   0.627  48.380  1.00  0.00           C  
ATOM   1737  CZ2 TRP B1170      18.858   1.459  49.888  1.00  0.00           C  
ATOM   1738  CZ3 TRP B1170      21.141   1.794  49.146  1.00  0.00           C  
ATOM   1739  CH2 TRP B1170      20.018   2.196  49.889  1.00  0.00           C  
ATOM   1740  N   VAL B1171      22.292  -2.145  44.443  1.00  0.00           N  
ATOM   1741  CA  VAL B1171      23.444  -2.624  43.687  1.00  0.00           C  
ATOM   1742  C   VAL B1171      24.725  -1.999  44.225  1.00  0.00           C  
ATOM   1743  O   VAL B1171      24.734  -0.841  44.643  1.00  0.00           O  
ATOM   1744  CB  VAL B1171      23.323  -2.276  42.195  1.00  0.00           C  
ATOM   1745  CG1 VAL B1171      22.410  -3.267  41.502  1.00  0.00           C  
ATOM   1746  CG2 VAL B1171      22.782  -0.865  42.040  1.00  0.00           C  
ATOM   1747  N   ASP B1177      25.805  -2.771  44.216  1.00  0.00           N  
ATOM   1748  CA  ASP B1177      27.088  -2.282  44.703  1.00  0.00           C  
ATOM   1749  C   ASP B1177      27.817  -1.545  43.577  1.00  0.00           C  
ATOM   1750  O   ASP B1177      27.675  -1.887  42.400  1.00  0.00           O  
ATOM   1751  CB  ASP B1177      27.948  -3.447  45.203  1.00  0.00           C  
ATOM   1752  CG  ASP B1177      28.923  -3.024  46.282  1.00  0.00           C  
ATOM   1753  OD1 ASP B1177      28.447  -2.617  47.363  1.00  0.00           O  
ATOM   1754  OD2 ASP B1177      30.154  -3.088  46.058  1.00  0.00           O  
ATOM   1755  N   ILE B1178      28.601  -0.536  43.946  1.00  0.00           N  
ATOM   1756  CA  ILE B1178      29.347   0.260  42.976  1.00  0.00           C  
ATOM   1757  C   ILE B1178      30.599  -0.457  42.462  1.00  0.00           C  
ATOM   1758  O   ILE B1178      31.021  -0.248  41.311  1.00  0.00           O  
ATOM   1759  CB  ILE B1178      29.745   1.622  43.587  1.00  0.00           C  
ATOM   1760  CG1 ILE B1178      28.481   2.434  43.900  1.00  0.00           C  
ATOM   1761  CG2 ILE B1178      30.654   2.379  42.635  1.00  0.00           C  
ATOM   1762  CD1 ILE B1178      28.730   3.692  44.718  1.00  0.00           C  
ATOM   1763  N   ARG B1179      31.192  -1.297  43.311  1.00  0.00           N  
ATOM   1764  CA  ARG B1179      32.385  -2.034  42.916  1.00  0.00           C  
ATOM   1765  C   ARG B1179      32.021  -3.109  41.906  1.00  0.00           C  
ATOM   1766  O   ARG B1179      32.899  -3.712  41.289  1.00  0.00           O  
ATOM   1767  CB  ARG B1179      33.068  -2.673  44.129  1.00  0.00           C  
ATOM   1768  CG  ARG B1179      34.426  -2.065  44.463  1.00  0.00           C  
ATOM   1769  CD  ARG B1179      34.311  -0.921  45.454  1.00  0.00           C  
ATOM   1770  NE  ARG B1179      33.215  -0.012  45.127  1.00  0.00           N  
ATOM   1771  CZ  ARG B1179      32.900   1.074  45.835  1.00  0.00           C  
ATOM   1772  NH1 ARG B1179      33.601   1.400  46.917  1.00  0.00           N  
ATOM   1773  NH2 ARG B1179      31.874   1.832  45.467  1.00  0.00           N  
ATOM   1774  N   SER B1192      30.722  -3.335  41.729  1.00  0.00           N  
ATOM   1775  CA  SER B1192      30.242  -4.341  40.784  1.00  0.00           C  
ATOM   1776  C   SER B1192      30.580  -3.945  39.355  1.00  0.00           C  
ATOM   1777  O   SER B1192      31.227  -4.695  38.622  1.00  0.00           O  
ATOM   1778  CB  SER B1192      28.722  -4.511  40.897  1.00  0.00           C  
ATOM   1779  OG  SER B1192      28.032  -3.397  40.354  1.00  0.00           O  
ATOM   1780  N   GLY B1193      30.133  -2.755  38.969  1.00  0.00           N  
ATOM   1781  CA  GLY B1193      30.378  -2.272  37.629  1.00  0.00           C  
ATOM   1782  C   GLY B1193      29.064  -2.001  36.926  1.00  0.00           C  
ATOM   1783  O   GLY B1193      29.023  -1.874  35.703  1.00  0.00           O  
ATOM   1784  N   ASN B1194      27.985  -1.928  37.701  1.00  0.00           N  
ATOM   1785  CA  ASN B1194      26.664  -1.652  37.151  1.00  0.00           C  
ATOM   1786  C   ASN B1194      26.247  -0.229  37.502  1.00  0.00           C  
ATOM   1787  O   ASN B1194      25.067   0.122  37.473  1.00  0.00           O  
ATOM   1788  CB  ASN B1194      25.635  -2.659  37.674  1.00  0.00           C  
ATOM   1789  CG  ASN B1194      25.571  -3.925  36.826  1.00  0.00           C  
ATOM   1790  OD1 ASN B1194      25.357  -3.863  35.610  1.00  0.00           O  
ATOM   1791  ND2 ASN B1194      25.748  -5.078  37.465  1.00  0.00           N  
ATOM   1792  N   VAL B1195      27.241   0.582  37.841  1.00  0.00           N  
ATOM   1793  CA  VAL B1195      27.038   1.985  38.172  1.00  0.00           C  
ATOM   1794  C   VAL B1195      28.056   2.791  37.369  1.00  0.00           C  
ATOM   1795  O   VAL B1195      29.265   2.664  37.575  1.00  0.00           O  
ATOM   1796  CB  VAL B1195      27.264   2.251  39.667  1.00  0.00           C  
ATOM   1797  CG1 VAL B1195      28.565   1.595  40.108  1.00  0.00           C  
ATOM   1798  CG2 VAL B1195      27.307   3.756  39.926  1.00  0.00           C  
ATOM   1799  N   LYS B1196      27.559   3.614  36.451  1.00  0.00           N  
ATOM   1800  CA  LYS B1196      28.415   4.430  35.594  1.00  0.00           C  
ATOM   1801  C   LYS B1196      28.259   5.923  35.856  1.00  0.00           C  
ATOM   1802  O   LYS B1196      27.145   6.453  35.842  1.00  0.00           O  
ATOM   1803  CB  LYS B1196      28.096   4.136  34.120  1.00  0.00           C  
ATOM   1804  CG  LYS B1196      28.842   5.011  33.116  1.00  0.00           C  
ATOM   1805  CD  LYS B1196      28.450   4.677  31.679  1.00  0.00           C  
ATOM   1806  CE  LYS B1196      28.912   5.757  30.704  1.00  0.00           C  
ATOM   1807  NZ  LYS B1196      28.212   7.063  30.913  1.00  0.00           N  
ATOM   1808  N   LEU B1198      29.379   6.599  36.100  1.00  0.00           N  
ATOM   1809  CA  LEU B1198      29.356   8.041  36.328  1.00  0.00           C  
ATOM   1810  C   LEU B1198      28.775   8.722  35.089  1.00  0.00           C  
ATOM   1811  O   LEU B1198      28.845   8.178  33.986  1.00  0.00           O  
ATOM   1812  CB  LEU B1198      30.773   8.574  36.567  1.00  0.00           C  
ATOM   1813  CG  LEU B1198      31.471   8.311  37.902  1.00  0.00           C  
ATOM   1814  CD1 LEU B1198      31.697   6.822  38.072  1.00  0.00           C  
ATOM   1815  CD2 LEU B1198      32.801   9.059  37.949  1.00  0.00           C  
ATOM   1816  N   ARG B1199      28.179   9.898  35.275  1.00  0.00           N  
ATOM   1817  CA  ARG B1199      27.630  10.650  34.152  1.00  0.00           C  
ATOM   1818  C   ARG B1199      28.901  11.144  33.478  1.00  0.00           C  
ATOM   1819  O   ARG B1199      29.841  11.547  34.164  1.00  0.00           O  
ATOM   1820  CB  ARG B1199      26.797  11.837  34.638  1.00  0.00           C  
ATOM   1821  CG  ARG B1199      25.917  12.454  33.553  1.00  0.00           C  
ATOM   1822  CD  ARG B1199      24.643  11.635  33.354  1.00  0.00           C  
ATOM   1823  NE  ARG B1199      24.226  11.574  31.956  1.00  0.00           N  
ATOM   1824  CZ  ARG B1199      24.933  10.986  30.996  1.00  0.00           C  
ATOM   1825  NH1 ARG B1199      26.094  10.415  31.281  1.00  0.00           N  
ATOM   1826  NH2 ARG B1199      24.470  10.951  29.756  1.00  0.00           N  
ATOM   1827  N   TRP B1200      28.939  11.114  32.149  1.00  0.00           N  
ATOM   1828  CA  TRP B1200      30.150  11.513  31.440  1.00  0.00           C  
ATOM   1829  C   TRP B1200      30.758  12.857  31.854  1.00  0.00           C  
ATOM   1830  O   TRP B1200      31.977  13.049  31.741  1.00  0.00           O  
ATOM   1831  CB  TRP B1200      29.921  11.480  29.931  1.00  0.00           C  
ATOM   1832  CG  TRP B1200      28.987  12.494  29.452  1.00  0.00           C  
ATOM   1833  CD1 TRP B1200      27.626  12.426  29.454  1.00  0.00           C  
ATOM   1834  CD2 TRP B1200      29.331  13.760  28.890  1.00  0.00           C  
ATOM   1835  NE1 TRP B1200      27.094  13.578  28.921  1.00  0.00           N  
ATOM   1836  CE2 TRP B1200      28.120  14.415  28.567  1.00  0.00           C  
ATOM   1837  CE3 TRP B1200      30.546  14.408  28.627  1.00  0.00           C  
ATOM   1838  CZ2 TRP B1200      28.090  15.691  27.992  1.00  0.00           C  
ATOM   1839  CZ3 TRP B1200      30.517  15.676  28.056  1.00  0.00           C  
ATOM   1840  CH2 TRP B1200      29.296  16.303  27.745  1.00  0.00           C  
ATOM   1841  N   ARG B1201      29.930  13.777  32.342  1.00  0.00           N  
ATOM   1842  CA  ARG B1201      30.438  15.073  32.775  1.00  0.00           C  
ATOM   1843  C   ARG B1201      31.321  14.950  34.014  1.00  0.00           C  
ATOM   1844  O   ARG B1201      32.063  15.873  34.347  1.00  0.00           O  
ATOM   1845  CB  ARG B1201      29.282  16.041  33.038  1.00  0.00           C  
ATOM   1846  CG  ARG B1201      28.912  16.892  31.827  1.00  0.00           C  
ATOM   1847  CD  ARG B1201      27.629  17.672  32.061  1.00  0.00           C  
ATOM   1848  NE  ARG B1201      27.361  18.651  31.006  1.00  0.00           N  
ATOM   1849  CZ  ARG B1201      28.053  19.774  30.835  1.00  0.00           C  
ATOM   1850  NH1 ARG B1201      29.061  20.069  31.649  1.00  0.00           N  
ATOM   1851  NH2 ARG B1201      27.733  20.612  29.858  1.00  0.00           N  
ATOM   1852  N   VAL B1202      31.242  13.810  34.694  1.00  0.00           N  
ATOM   1853  CA  VAL B1202      32.061  13.554  35.883  1.00  0.00           C  
ATOM   1854  C   VAL B1202      32.967  12.391  35.509  1.00  0.00           C  
ATOM   1855  O   VAL B1202      34.099  12.273  35.991  1.00  0.00           O  
ATOM   1856  CB  VAL B1202      31.199  13.149  37.132  1.00  0.00           C  
ATOM   1857  CG1 VAL B1202      32.082  13.051  38.379  1.00  0.00           C  
ATOM   1858  CG2 VAL B1202      30.096  14.168  37.368  1.00  0.00           C  
ATOM   1859  N   ASP B1203      32.459  11.539  34.626  1.00  0.00           N  
ATOM   1860  CA  ASP B1203      33.219  10.390  34.166  1.00  0.00           C  
ATOM   1861  C   ASP B1203      34.505  10.844  33.492  1.00  0.00           C  
ATOM   1862  O   ASP B1203      35.515  10.146  33.545  1.00  0.00           O  
ATOM   1863  CB  ASP B1203      32.393   9.546  33.188  1.00  0.00           C  
ATOM   1864  CG  ASP B1203      33.233   8.492  32.477  1.00  0.00           C  
ATOM   1865  OD1 ASP B1203      34.081   7.864  33.149  1.00  0.00           O  
ATOM   1866  OD2 ASP B1203      33.047   8.286  31.254  1.00  0.00           O  
ATOM   1867  N   TRP B1204      34.468  12.022  32.872  1.00  0.00           N  
ATOM   1868  CA  TRP B1204      35.641  12.562  32.183  1.00  0.00           C  
ATOM   1869  C   TRP B1204      36.696  13.119  33.147  1.00  0.00           C  
ATOM   1870  O   TRP B1204      37.874  12.805  33.024  1.00  0.00           O  
ATOM   1871  CB  TRP B1204      35.203  13.639  31.178  1.00  0.00           C  
ATOM   1872  CG  TRP B1204      36.243  14.002  30.148  1.00  0.00           C  
ATOM   1873  CD1 TRP B1204      37.322  13.252  29.766  1.00  0.00           C  
ATOM   1874  CD2 TRP B1204      36.267  15.179  29.330  1.00  0.00           C  
ATOM   1875  NE1 TRP B1204      38.015  13.888  28.762  1.00  0.00           N  
ATOM   1876  CE2 TRP B1204      37.389  15.071  28.473  1.00  0.00           C  
ATOM   1877  CE3 TRP B1204      35.450  16.314  29.236  1.00  0.00           C  
ATOM   1878  CZ2 TRP B1204      37.714  16.055  27.534  1.00  0.00           C  
ATOM   1879  CZ3 TRP B1204      35.774  17.294  28.301  1.00  0.00           C  
ATOM   1880  CH2 TRP B1204      36.899  17.155  27.461  1.00  0.00           C  
ATOM   1881  N   PRO B1205      36.288  13.961  34.113  1.00  0.00           N  
ATOM   1882  CA  PRO B1205      37.256  14.518  35.061  1.00  0.00           C  
ATOM   1883  C   PRO B1205      37.946  13.450  35.900  1.00  0.00           C  
ATOM   1884  O   PRO B1205      39.103  13.599  36.287  1.00  0.00           O  
ATOM   1885  CB  PRO B1205      36.403  15.441  35.920  1.00  0.00           C  
ATOM   1886  CG  PRO B1205      35.361  15.902  34.978  1.00  0.00           C  
ATOM   1887  CD  PRO B1205      34.987  14.642  34.247  1.00  0.00           C  
ATOM   1888  N   MET B1206      37.238  12.366  36.188  1.00  0.00           N  
ATOM   1889  CA  MET B1206      37.831  11.321  37.006  1.00  0.00           C  
ATOM   1890  C   MET B1206      39.061  10.699  36.336  1.00  0.00           C  
ATOM   1891  O   MET B1206      40.166  10.765  36.891  1.00  0.00           O  
ATOM   1892  CB  MET B1206      36.785  10.249  37.356  1.00  0.00           C  
ATOM   1893  CG  MET B1206      36.529   9.198  36.285  1.00  0.00           C  
ATOM   1894  SD  MET B1206      36.967   7.525  36.843  1.00  0.00           S  
ATOM   1895  CE  MET B1206      38.691   7.765  37.278  1.00  0.00           C  
ATOM   1896  N   ARG B1207      38.897  10.118  35.146  1.00  0.00           N  
ATOM   1897  CA  ARG B1207      40.040   9.502  34.473  1.00  0.00           C  
ATOM   1898  C   ARG B1207      41.165  10.518  34.362  1.00  0.00           C  
ATOM   1899  O   ARG B1207      42.340  10.167  34.479  1.00  0.00           O  
ATOM   1900  CB  ARG B1207      39.658   9.003  33.088  1.00  0.00           C  
ATOM   1901  CG  ARG B1207      39.403  10.102  32.101  1.00  0.00           C  
ATOM   1902  CD  ARG B1207      38.820   9.530  30.835  1.00  0.00           C  
ATOM   1903  NE  ARG B1207      37.656   8.709  31.141  1.00  0.00           N  
ATOM   1904  CZ  ARG B1207      36.770   8.321  30.236  1.00  0.00           C  
ATOM   1905  NH1 ARG B1207      36.927   8.687  28.969  1.00  0.00           N  
ATOM   1906  NH2 ARG B1207      35.730   7.574  30.601  1.00  0.00           N  
ATOM   1907  N   TRP B1208      40.802  11.780  34.142  1.00  0.00           N  
ATOM   1908  CA  TRP B1208      41.801  12.834  34.049  1.00  0.00           C  
ATOM   1909  C   TRP B1208      42.727  12.698  35.245  1.00  0.00           C  
ATOM   1910  O   TRP B1208      43.950  12.736  35.103  1.00  0.00           O  
ATOM   1911  CB  TRP B1208      41.151  14.221  34.093  1.00  0.00           C  
ATOM   1912  CG  TRP B1208      40.723  14.781  32.772  1.00  0.00           C  
ATOM   1913  CD1 TRP B1208      40.810  14.177  31.555  1.00  0.00           C  
ATOM   1914  CD2 TRP B1208      40.117  16.060  32.545  1.00  0.00           C  
ATOM   1915  NE1 TRP B1208      40.294  14.999  30.580  1.00  0.00           N  
ATOM   1916  CE2 TRP B1208      39.861  16.162  31.163  1.00  0.00           C  
ATOM   1917  CE3 TRP B1208      39.763  17.129  33.378  1.00  0.00           C  
ATOM   1918  CZ2 TRP B1208      39.264  17.293  30.592  1.00  0.00           C  
ATOM   1919  CZ3 TRP B1208      39.171  18.250  32.810  1.00  0.00           C  
ATOM   1920  CH2 TRP B1208      38.929  18.321  31.432  1.00  0.00           C  
ATOM   1921  N   SER B1209      42.128  12.543  36.426  1.00  0.00           N  
ATOM   1922  CA  SER B1209      42.901  12.406  37.657  1.00  0.00           C  
ATOM   1923  C   SER B1209      43.482  10.994  37.778  1.00  0.00           C  
ATOM   1924  O   SER B1209      44.668  10.827  38.088  1.00  0.00           O  
ATOM   1925  CB  SER B1209      42.028  12.717  38.884  1.00  0.00           C  
ATOM   1926  OG  SER B1209      41.162  11.641  39.214  1.00  0.00           O  
ATOM   1927  N   HIS B1210      42.637   9.991  37.526  1.00  0.00           N  
ATOM   1928  CA  HIS B1210      43.032   8.583  37.595  1.00  0.00           C  
ATOM   1929  C   HIS B1210      44.322   8.353  36.803  1.00  0.00           C  
ATOM   1930  O   HIS B1210      45.405   8.249  37.381  1.00  0.00           O  
ATOM   1931  CB  HIS B1210      41.913   7.701  37.028  1.00  0.00           C  
ATOM   1932  CG  HIS B1210      41.991   6.265  37.450  1.00  0.00           C  
ATOM   1933  ND1 HIS B1210      41.350   5.253  36.766  1.00  0.00           N  
ATOM   1934  CD2 HIS B1210      42.604   5.675  38.505  1.00  0.00           C  
ATOM   1935  CE1 HIS B1210      41.564   4.102  37.379  1.00  0.00           C  
ATOM   1936  NE2 HIS B1210      42.321   4.330  38.438  1.00  0.00           N  
ATOM   1937  N   PHE B1211      44.199   8.283  35.478  1.00  0.00           N  
ATOM   1938  CA  PHE B1211      45.354   8.074  34.611  1.00  0.00           C  
ATOM   1939  C   PHE B1211      46.312   9.256  34.698  1.00  0.00           C  
ATOM   1940  O   PHE B1211      47.484   9.144  34.330  1.00  0.00           O  
ATOM   1941  CB  PHE B1211      44.910   7.883  33.161  1.00  0.00           C  
ATOM   1942  CG  PHE B1211      43.914   6.778  32.976  1.00  0.00           C  
ATOM   1943  CD1 PHE B1211      42.556   7.059  32.868  1.00  0.00           C  
ATOM   1944  CD2 PHE B1211      44.330   5.454  32.912  1.00  0.00           C  
ATOM   1945  CE1 PHE B1211      41.623   6.032  32.696  1.00  0.00           C  
ATOM   1946  CE2 PHE B1211      43.409   4.423  32.743  1.00  0.00           C  
ATOM   1947  CZ  PHE B1211      42.054   4.709  32.634  1.00  0.00           C  
ATOM   1948  N   GLY B1291      45.801  10.387  35.180  1.00  0.00           N  
ATOM   1949  CA  GLY B1291      46.617  11.584  35.322  1.00  0.00           C  
ATOM   1950  C   GLY B1291      47.087  12.171  34.004  1.00  0.00           C  
ATOM   1951  O   GLY B1291      48.276  12.441  33.830  1.00  0.00           O  
ATOM   1952  N   VAL B1292      46.148  12.387  33.089  1.00  0.00           N  
ATOM   1953  CA  VAL B1292      46.438  12.925  31.765  1.00  0.00           C  
ATOM   1954  C   VAL B1292      46.874  14.396  31.755  1.00  0.00           C  
ATOM   1955  O   VAL B1292      46.295  15.217  32.463  1.00  0.00           O  
ATOM   1956  CB  VAL B1292      45.207  12.741  30.861  1.00  0.00           C  
ATOM   1957  CG1 VAL B1292      44.023  13.467  31.457  1.00  0.00           C  
ATOM   1958  CG2 VAL B1292      45.505  13.226  29.456  1.00  0.00           C  
ATOM   1959  N   ASP B1293      47.892  14.717  30.944  1.00  0.00           N  
ATOM   1960  CA  ASP B1293      48.425  16.089  30.832  1.00  0.00           C  
ATOM   1961  C   ASP B1293      47.800  16.904  29.708  1.00  0.00           C  
ATOM   1962  O   ASP B1293      47.443  18.065  29.890  1.00  0.00           O  
ATOM   1963  CB  ASP B1293      49.937  16.089  30.585  1.00  0.00           C  
ATOM   1964  CG  ASP B1293      50.690  15.195  31.542  1.00  0.00           C  
ATOM   1965  OD1 ASP B1293      51.800  15.591  31.979  1.00  0.00           O  
ATOM   1966  OD2 ASP B1293      50.181  14.092  31.843  1.00  0.00           O  
ATOM   1967  N   PHE B1294      47.699  16.292  28.534  1.00  0.00           N  
ATOM   1968  CA  PHE B1294      47.140  16.961  27.369  1.00  0.00           C  
ATOM   1969  C   PHE B1294      46.041  16.128  26.708  1.00  0.00           C  
ATOM   1970  O   PHE B1294      46.175  14.917  26.540  1.00  0.00           O  
ATOM   1971  CB  PHE B1294      48.260  17.254  26.360  1.00  0.00           C  
ATOM   1972  CG  PHE B1294      47.789  17.930  25.103  1.00  0.00           C  
ATOM   1973  CD1 PHE B1294      47.186  19.182  25.152  1.00  0.00           C  
ATOM   1974  CD2 PHE B1294      47.957  17.317  23.864  1.00  0.00           C  
ATOM   1975  CE1 PHE B1294      46.757  19.815  23.988  1.00  0.00           C  
ATOM   1976  CE2 PHE B1294      47.533  17.941  22.696  1.00  0.00           C  
ATOM   1977  CZ  PHE B1294      46.931  19.194  22.757  1.00  0.00           C  
ATOM   1978  N   GLU B1295      44.944  16.781  26.348  1.00  0.00           N  
ATOM   1979  CA  GLU B1295      43.852  16.093  25.688  1.00  0.00           C  
ATOM   1980  C   GLU B1295      43.094  17.047  24.773  1.00  0.00           C  
ATOM   1981  O   GLU B1295      42.494  18.018  25.235  1.00  0.00           O  
ATOM   1982  CB  GLU B1295      42.899  15.480  26.716  1.00  0.00           C  
ATOM   1983  CG  GLU B1295      41.757  14.685  26.084  1.00  0.00           C  
ATOM   1984  CD  GLU B1295      41.126  13.679  27.037  1.00  0.00           C  
ATOM   1985  OE1 GLU B1295      40.250  12.901  26.590  1.00  0.00           O  
ATOM   1986  OE2 GLU B1295      41.512  13.665  28.229  1.00  0.00           O  
ATOM   1987  N   PRO B1296      43.128  16.789  23.457  1.00  0.00           N  
ATOM   1988  CA  PRO B1296      42.432  17.641  22.493  1.00  0.00           C  
ATOM   1989  C   PRO B1296      40.939  17.374  22.640  1.00  0.00           C  
ATOM   1990  O   PRO B1296      40.555  16.343  23.171  1.00  0.00           O  
ATOM   1991  CB  PRO B1296      42.962  17.152  21.140  1.00  0.00           C  
ATOM   1992  CG  PRO B1296      44.201  16.383  21.475  1.00  0.00           C  
ATOM   1993  CD  PRO B1296      43.845  15.711  22.761  1.00  0.00           C  
ATOM   1994  N   ALA B1297      40.104  18.297  22.175  1.00  0.00           N  
ATOM   1995  CA  ALA B1297      38.659  18.115  22.261  1.00  0.00           C  
ATOM   1996  C   ALA B1297      37.930  18.882  21.169  1.00  0.00           C  
ATOM   1997  O   ALA B1297      38.454  19.837  20.607  1.00  0.00           O  
ATOM   1998  CB  ALA B1297      38.168  18.549  23.618  1.00  0.00           C  
ATOM   1999  N   GLY B1298      36.713  18.459  20.868  1.00  0.00           N  
ATOM   2000  CA  GLY B1298      35.947  19.122  19.829  1.00  0.00           C  
ATOM   2001  C   GLY B1298      35.298  20.388  20.332  1.00  0.00           C  
ATOM   2002  O   GLY B1298      35.242  20.631  21.529  1.00  0.00           O  
ATOM   2003  N   LYS B1299      34.798  21.193  19.407  1.00  0.00           N  
ATOM   2004  CA  LYS B1299      34.148  22.448  19.747  1.00  0.00           C  
ATOM   2005  C   LYS B1299      33.043  22.279  20.789  1.00  0.00           C  
ATOM   2006  O   LYS B1299      32.911  23.113  21.698  1.00  0.00           O  
ATOM   2007  CB  LYS B1299      33.565  23.086  18.485  1.00  0.00           C  
ATOM   2008  CG  LYS B1299      32.757  24.357  18.723  1.00  0.00           C  
ATOM   2009  CD  LYS B1299      32.173  24.906  17.411  1.00  0.00           C  
ATOM   2010  CE  LYS B1299      33.282  25.199  16.391  1.00  0.00           C  
ATOM   2011  NZ  LYS B1299      32.765  25.572  15.043  1.00  0.00           N  
ATOM   2012  N   ASP B1300      32.262  21.204  20.667  1.00  0.00           N  
ATOM   2013  CA  ASP B1300      31.152  20.954  21.592  1.00  0.00           C  
ATOM   2014  C   ASP B1300      31.547  20.939  23.063  1.00  0.00           C  
ATOM   2015  O   ASP B1300      30.912  21.596  23.894  1.00  0.00           O  
ATOM   2016  CB  ASP B1300      30.461  19.624  21.276  1.00  0.00           C  
ATOM   2017  CG  ASP B1300      29.888  19.573  19.875  1.00  0.00           C  
ATOM   2018  OD1 ASP B1300      29.260  20.570  19.442  1.00  0.00           O  
ATOM   2019  OD2 ASP B1300      30.063  18.521  19.212  1.00  0.00           O  
ATOM   2020  N   HIS B1301      32.590  20.179  23.373  1.00  0.00           N  
ATOM   2021  CA  HIS B1301      33.070  20.032  24.738  1.00  0.00           C  
ATOM   2022  C   HIS B1301      34.060  21.082  25.193  1.00  0.00           C  
ATOM   2023  O   HIS B1301      34.337  21.193  26.382  1.00  0.00           O  
ATOM   2024  CB  HIS B1301      33.748  18.678  24.896  1.00  0.00           C  
ATOM   2025  CG  HIS B1301      32.893  17.528  24.485  1.00  0.00           C  
ATOM   2026  ND1 HIS B1301      31.730  17.194  25.145  1.00  0.00           N  
ATOM   2027  CD2 HIS B1301      33.020  16.640  23.471  1.00  0.00           C  
ATOM   2028  CE1 HIS B1301      31.177  16.150  24.553  1.00  0.00           C  
ATOM   2029  NE2 HIS B1301      31.940  15.795  23.534  1.00  0.00           N  
ATOM   2030  N   LEU B1302      34.598  21.858  24.266  1.00  0.00           N  
ATOM   2031  CA  LEU B1302      35.620  22.813  24.649  1.00  0.00           C  
ATOM   2032  C   LEU B1302      35.198  24.274  24.668  1.00  0.00           C  
ATOM   2033  O   LEU B1302      35.876  25.105  25.271  1.00  0.00           O  
ATOM   2034  CB  LEU B1302      36.833  22.615  23.740  1.00  0.00           C  
ATOM   2035  CG  LEU B1302      38.155  23.220  24.198  1.00  0.00           C  
ATOM   2036  CD1 LEU B1302      38.369  22.923  25.662  1.00  0.00           C  
ATOM   2037  CD2 LEU B1302      39.288  22.647  23.369  1.00  0.00           C  
ATOM   2038  N   VAL B1303      34.078  24.580  24.018  1.00  0.00           N  
ATOM   2039  CA  VAL B1303      33.572  25.943  23.968  1.00  0.00           C  
ATOM   2040  C   VAL B1303      33.257  26.444  25.391  1.00  0.00           C  
ATOM   2041  O   VAL B1303      32.968  25.654  26.300  1.00  0.00           O  
ATOM   2042  CB  VAL B1303      32.320  26.009  23.063  1.00  0.00           C  
ATOM   2043  CG1 VAL B1303      31.189  25.230  23.689  1.00  0.00           C  
ATOM   2044  CG2 VAL B1303      31.927  27.442  22.808  1.00  0.00           C  
ATOM   2045  N   ALA B1304      33.325  27.757  25.585  1.00  0.00           N  
ATOM   2046  CA  ALA B1304      33.085  28.363  26.897  1.00  0.00           C  
ATOM   2047  C   ALA B1304      31.793  27.962  27.605  1.00  0.00           C  
ATOM   2048  O   ALA B1304      30.691  28.122  27.064  1.00  0.00           O  
ATOM   2049  CB  ALA B1304      33.143  29.877  26.774  1.00  0.00           C  
ATOM   2050  N   GLY B1306      31.941  27.455  28.827  1.00  0.00           N  
ATOM   2051  CA  GLY B1306      30.794  27.062  29.631  1.00  0.00           C  
ATOM   2052  C   GLY B1306      30.352  25.621  29.477  1.00  0.00           C  
ATOM   2053  O   GLY B1306      29.447  25.160  30.184  1.00  0.00           O  
ATOM   2054  N   SER B1307      30.993  24.896  28.568  1.00  0.00           N  
ATOM   2055  CA  SER B1307      30.618  23.513  28.322  1.00  0.00           C  
ATOM   2056  C   SER B1307      31.287  22.461  29.230  1.00  0.00           C  
ATOM   2057  O   SER B1307      31.578  22.735  30.391  1.00  0.00           O  
ATOM   2058  CB  SER B1307      30.854  23.181  26.850  1.00  0.00           C  
ATOM   2059  OG  SER B1307      30.186  21.987  26.491  1.00  0.00           O  
ATOM   2060  N   SER B1308      31.522  21.267  28.677  1.00  0.00           N  
ATOM   2061  CA  SER B1308      32.088  20.112  29.390  1.00  0.00           C  
ATOM   2062  C   SER B1308      33.506  20.206  29.930  1.00  0.00           C  
ATOM   2063  O   SER B1308      33.811  19.664  30.999  1.00  0.00           O  
ATOM   2064  CB  SER B1308      32.028  18.879  28.495  1.00  0.00           C  
ATOM   2065  OG  SER B1308      30.785  18.794  27.829  1.00  0.00           O  
ATOM   2066  N   TYR B1309      34.389  20.846  29.175  1.00  0.00           N  
ATOM   2067  CA  TYR B1309      35.765  20.959  29.614  1.00  0.00           C  
ATOM   2068  C   TYR B1309      35.853  21.831  30.851  1.00  0.00           C  
ATOM   2069  O   TYR B1309      36.638  21.557  31.762  1.00  0.00           O  
ATOM   2070  CB  TYR B1309      36.642  21.543  28.508  1.00  0.00           C  
ATOM   2071  CG  TYR B1309      38.059  21.815  28.975  1.00  0.00           C  
ATOM   2072  CD1 TYR B1309      38.957  20.767  29.198  1.00  0.00           C  
ATOM   2073  CD2 TYR B1309      38.483  23.118  29.242  1.00  0.00           C  
ATOM   2074  CE1 TYR B1309      40.236  21.012  29.675  1.00  0.00           C  
ATOM   2075  CE2 TYR B1309      39.754  23.371  29.715  1.00  0.00           C  
ATOM   2076  CZ  TYR B1309      40.629  22.320  29.929  1.00  0.00           C  
ATOM   2077  OH  TYR B1309      41.904  22.588  30.370  1.00  0.00           O  
ATOM   2078  N   ASP B1310      35.049  22.886  30.884  1.00  0.00           N  
ATOM   2079  CA  ASP B1310      35.065  23.777  32.023  1.00  0.00           C  
ATOM   2080  C   ASP B1310      34.521  23.098  33.278  1.00  0.00           C  
ATOM   2081  O   ASP B1310      35.113  23.225  34.352  1.00  0.00           O  
ATOM   2082  CB  ASP B1310      34.280  25.049  31.722  1.00  0.00           C  
ATOM   2083  CG  ASP B1310      34.925  25.888  30.641  1.00  0.00           C  
ATOM   2084  OD1 ASP B1310      36.160  25.835  30.483  1.00  0.00           O  
ATOM   2085  OD2 ASP B1310      34.194  26.623  29.955  1.00  0.00           O  
ATOM   2086  N   THR B1312      33.409  22.371  33.158  1.00  0.00           N  
ATOM   2087  CA  THR B1312      32.854  21.691  34.325  1.00  0.00           C  
ATOM   2088  C   THR B1312      33.863  20.676  34.838  1.00  0.00           C  
ATOM   2089  O   THR B1312      34.065  20.551  36.039  1.00  0.00           O  
ATOM   2090  CB  THR B1312      31.550  20.950  34.012  1.00  0.00           C  
ATOM   2091  OG1 THR B1312      31.818  19.859  33.124  1.00  0.00           O  
ATOM   2092  CG2 THR B1312      30.555  21.885  33.382  1.00  0.00           C  
ATOM   2093  N   GLY B1314      34.505  19.954  33.929  1.00  0.00           N  
ATOM   2094  CA  GLY B1314      35.491  18.980  34.352  1.00  0.00           C  
ATOM   2095  C   GLY B1314      36.720  19.652  34.939  1.00  0.00           C  
ATOM   2096  O   GLY B1314      37.400  19.086  35.797  1.00  0.00           O  
ATOM   2097  N   LYS B1316      37.015  20.860  34.465  1.00  0.00           N  
ATOM   2098  CA  LYS B1316      38.165  21.614  34.953  1.00  0.00           C  
ATOM   2099  C   LYS B1316      37.971  21.889  36.443  1.00  0.00           C  
ATOM   2100  O   LYS B1316      38.851  21.618  37.252  1.00  0.00           O  
ATOM   2101  CB  LYS B1316      38.296  22.934  34.190  1.00  0.00           C  
ATOM   2102  CG  LYS B1316      39.405  23.835  34.708  1.00  0.00           C  
ATOM   2103  CD  LYS B1316      39.382  25.231  34.069  1.00  0.00           C  
ATOM   2104  CE  LYS B1316      40.383  26.165  34.763  1.00  0.00           C  
ATOM   2105  NZ  LYS B1316      40.296  27.584  34.297  1.00  0.00           N  
ATOM   2106  N   GLU B1317      36.806  22.421  36.798  1.00  0.00           N  
ATOM   2107  CA  GLU B1317      36.503  22.711  38.193  1.00  0.00           C  
ATOM   2108  C   GLU B1317      36.299  21.416  38.982  1.00  0.00           C  
ATOM   2109  O   GLU B1317      36.884  21.234  40.055  1.00  0.00           O  
ATOM   2110  CB  GLU B1317      35.255  23.595  38.297  1.00  0.00           C  
ATOM   2111  CG  GLU B1317      35.520  25.063  37.986  1.00  0.00           C  
ATOM   2112  CD  GLU B1317      34.272  25.939  38.085  1.00  0.00           C  
ATOM   2113  OE1 GLU B1317      33.568  25.892  39.125  1.00  0.00           O  
ATOM   2114  OE2 GLU B1317      34.003  26.684  37.118  1.00  0.00           O  
ATOM   2115  N   ILE B1318      35.480  20.517  38.443  1.00  0.00           N  
ATOM   2116  CA  ILE B1318      35.202  19.243  39.094  1.00  0.00           C  
ATOM   2117  C   ILE B1318      36.438  18.439  39.483  1.00  0.00           C  
ATOM   2118  O   ILE B1318      36.448  17.789  40.526  1.00  0.00           O  
ATOM   2119  CB  ILE B1318      34.329  18.349  38.208  1.00  0.00           C  
ATOM   2120  CG1 ILE B1318      32.911  18.922  38.143  1.00  0.00           C  
ATOM   2121  CG2 ILE B1318      34.342  16.921  38.743  1.00  0.00           C  
ATOM   2122  CD1 ILE B1318      32.029  18.274  37.102  1.00  0.00           C  
ATOM   2123  N   ILE B1319      37.477  18.465  38.656  1.00  0.00           N  
ATOM   2124  CA  ILE B1319      38.677  17.696  38.974  1.00  0.00           C  
ATOM   2125  C   ILE B1319      39.446  18.322  40.123  1.00  0.00           C  
ATOM   2126  O   ILE B1319      39.988  17.625  40.972  1.00  0.00           O  
ATOM   2127  CB  ILE B1319      39.635  17.563  37.751  1.00  0.00           C  
ATOM   2128  CG1 ILE B1319      40.797  16.635  38.119  1.00  0.00           C  
ATOM   2129  CG2 ILE B1319      40.177  18.935  37.334  1.00  0.00           C  
ATOM   2130  CD1 ILE B1319      41.824  16.460  37.037  1.00  0.00           C  
ATOM   2131  N   LYS B1321      39.488  19.647  40.141  1.00  0.00           N  
ATOM   2132  CA  LYS B1321      40.202  20.376  41.182  1.00  0.00           C  
ATOM   2133  C   LYS B1321      39.458  20.252  42.518  1.00  0.00           C  
ATOM   2134  O   LYS B1321      39.909  19.559  43.432  1.00  0.00           O  
ATOM   2135  CB  LYS B1321      40.336  21.852  40.776  1.00  0.00           C  
ATOM   2136  CG  LYS B1321      41.404  22.641  41.525  1.00  0.00           C  
ATOM   2137  CD  LYS B1321      42.818  22.189  41.159  1.00  0.00           C  
ATOM   2138  CE  LYS B1321      43.083  22.277  39.654  1.00  0.00           C  
ATOM   2139  NZ  LYS B1321      42.907  23.649  39.087  1.00  0.00           N  
ATOM   2140  N   GLU B1322      38.306  20.907  42.616  1.00  0.00           N  
ATOM   2141  CA  GLU B1322      37.520  20.879  43.841  1.00  0.00           C  
ATOM   2142  C   GLU B1322      37.277  19.478  44.399  1.00  0.00           C  
ATOM   2143  O   GLU B1322      37.166  19.307  45.615  1.00  0.00           O  
ATOM   2144  CB  GLU B1322      36.177  21.587  43.631  1.00  0.00           C  
ATOM   2145  CG  GLU B1322      36.295  23.084  43.352  1.00  0.00           C  
ATOM   2146  CD  GLU B1322      37.222  23.803  44.330  1.00  0.00           C  
ATOM   2147  OE1 GLU B1322      37.087  23.588  45.557  1.00  0.00           O  
ATOM   2148  OE2 GLU B1322      38.083  24.590  43.867  1.00  0.00           O  
ATOM   2149  N   VAL B1323      37.203  18.475  43.527  1.00  0.00           N  
ATOM   2150  CA  VAL B1323      36.962  17.107  43.987  1.00  0.00           C  
ATOM   2151  C   VAL B1323      38.220  16.235  44.044  1.00  0.00           C  
ATOM   2152  O   VAL B1323      38.873  16.157  45.089  1.00  0.00           O  
ATOM   2153  CB  VAL B1323      35.898  16.406  43.115  1.00  0.00           C  
ATOM   2154  CG1 VAL B1323      35.636  14.998  43.630  1.00  0.00           C  
ATOM   2155  CG2 VAL B1323      34.613  17.222  43.123  1.00  0.00           C  
ATOM   2156  N   TYR B1340      38.565  15.584  42.934  1.00  0.00           N  
ATOM   2157  CA  TYR B1340      39.738  14.711  42.900  1.00  0.00           C  
ATOM   2158  C   TYR B1340      41.051  15.441  43.163  1.00  0.00           C  
ATOM   2159  O   TYR B1340      42.129  14.876  42.991  1.00  0.00           O  
ATOM   2160  CB  TYR B1340      39.806  13.972  41.567  1.00  0.00           C  
ATOM   2161  CG  TYR B1340      38.548  13.194  41.268  1.00  0.00           C  
ATOM   2162  CD1 TYR B1340      37.479  13.790  40.603  1.00  0.00           C  
ATOM   2163  CD2 TYR B1340      38.400  11.874  41.696  1.00  0.00           C  
ATOM   2164  CE1 TYR B1340      36.291  13.092  40.374  1.00  0.00           C  
ATOM   2165  CE2 TYR B1340      37.213  11.170  41.473  1.00  0.00           C  
ATOM   2166  CZ  TYR B1340      36.166  11.787  40.813  1.00  0.00           C  
ATOM   2167  OH  TYR B1340      34.991  11.108  40.593  1.00  0.00           O  
ATOM   2168  N   GLY B1341      40.946  16.695  43.592  1.00  0.00           N  
ATOM   2169  CA  GLY B1341      42.123  17.487  43.897  1.00  0.00           C  
ATOM   2170  C   GLY B1341      43.251  17.366  42.891  1.00  0.00           C  
ATOM   2171  O   GLY B1341      44.418  17.291  43.277  1.00  0.00           O  
ATOM   2172  N   LYS B1342      42.906  17.340  41.603  1.00  0.00           N  
ATOM   2173  CA  LYS B1342      43.898  17.245  40.527  1.00  0.00           C  
ATOM   2174  C   LYS B1342      43.653  18.400  39.565  1.00  0.00           C  
ATOM   2175  O   LYS B1342      42.545  18.937  39.500  1.00  0.00           O  
ATOM   2176  CB  LYS B1342      43.757  15.917  39.763  1.00  0.00           C  
ATOM   2177  CG  LYS B1342      44.361  14.691  40.442  1.00  0.00           C  
ATOM   2178  CD  LYS B1342      45.873  14.652  40.280  1.00  0.00           C  
ATOM   2179  CE  LYS B1342      46.461  13.350  40.837  1.00  0.00           C  
ATOM   2180  NZ  LYS B1342      47.867  13.107  40.384  1.00  0.00           N  
ATOM   2181  N   GLU B1344      44.682  18.787  38.822  1.00  0.00           N  
ATOM   2182  CA  GLU B1344      44.532  19.874  37.868  1.00  0.00           C  
ATOM   2183  C   GLU B1344      44.027  19.352  36.527  1.00  0.00           C  
ATOM   2184  O   GLU B1344      44.145  18.164  36.217  1.00  0.00           O  
ATOM   2185  CB  GLU B1344      45.858  20.602  37.670  1.00  0.00           C  
ATOM   2186  CG  GLU B1344      45.710  21.902  36.907  1.00  0.00           C  
ATOM   2187  CD  GLU B1344      46.895  22.827  37.104  1.00  0.00           C  
ATOM   2188  OE1 GLU B1344      47.241  23.108  38.279  1.00  0.00           O  
ATOM   2189  OE2 GLU B1344      47.472  23.273  36.086  1.00  0.00           O  
ATOM   2190  N   ALA B1345      43.458  20.240  35.729  1.00  0.00           N  
ATOM   2191  CA  ALA B1345      42.938  19.831  34.442  1.00  0.00           C  
ATOM   2192  C   ALA B1345      44.048  19.807  33.412  1.00  0.00           C  
ATOM   2193  O   ALA B1345      44.930  20.667  33.407  1.00  0.00           O  
ATOM   2194  CB  ALA B1345      41.834  20.773  33.999  1.00  0.00           C  
ATOM   2195  N   PRO B1347      44.028  18.806  32.527  1.00  0.00           N  
ATOM   2196  CA  PRO B1347      45.054  18.703  31.492  1.00  0.00           C  
ATOM   2197  C   PRO B1347      44.865  19.820  30.458  1.00  0.00           C  
ATOM   2198  O   PRO B1347      43.735  20.296  30.247  1.00  0.00           O  
ATOM   2199  CB  PRO B1347      44.793  17.325  30.898  1.00  0.00           C  
ATOM   2200  CG  PRO B1347      43.297  17.209  31.009  1.00  0.00           C  
ATOM   2201  CD  PRO B1347      43.040  17.719  32.404  1.00  0.00           C  
ATOM   2202  N   LEU B1348      45.966  20.249  29.838  1.00  0.00           N  
ATOM   2203  CA  LEU B1348      45.898  21.286  28.813  1.00  0.00           C  
ATOM   2204  C   LEU B1348      45.028  20.706  27.699  1.00  0.00           C  
ATOM   2205  O   LEU B1348      44.965  19.491  27.527  1.00  0.00           O  
ATOM   2206  CB  LEU B1348      47.297  21.608  28.278  1.00  0.00           C  
ATOM   2207  CG  LEU B1348      47.334  22.490  27.025  1.00  0.00           C  
ATOM   2208  CD1 LEU B1348      46.959  23.920  27.375  1.00  0.00           C  
ATOM   2209  CD2 LEU B1348      48.719  22.437  26.420  1.00  0.00           C  
ATOM   2210  N   SER B1349      44.344  21.557  26.952  1.00  0.00           N  
ATOM   2211  CA  SER B1349      43.490  21.056  25.890  1.00  0.00           C  
ATOM   2212  C   SER B1349      43.681  21.855  24.607  1.00  0.00           C  
ATOM   2213  O   SER B1349      44.365  22.880  24.606  1.00  0.00           O  
ATOM   2214  CB  SER B1349      42.037  21.099  26.340  1.00  0.00           C  
ATOM   2215  OG  SER B1349      41.199  20.513  25.366  1.00  0.00           O  
ATOM   2216  N   LEU B1350      43.083  21.386  23.518  1.00  0.00           N  
ATOM   2217  CA  LEU B1350      43.219  22.062  22.227  1.00  0.00           C  
ATOM   2218  C   LEU B1350      42.013  21.755  21.353  1.00  0.00           C  
ATOM   2219  O   LEU B1350      41.621  20.599  21.212  1.00  0.00           O  
ATOM   2220  CB  LEU B1350      44.488  21.580  21.516  1.00  0.00           C  
ATOM   2221  CG  LEU B1350      45.285  22.548  20.631  1.00  0.00           C  
ATOM   2222  CD1 LEU B1350      46.361  21.761  19.892  1.00  0.00           C  
ATOM   2223  CD2 LEU B1350      44.384  23.250  19.635  1.00  0.00           C  
ATOM   2224  N   MET B1351      41.431  22.789  20.762  1.00  0.00           N  
ATOM   2225  CA  MET B1351      40.268  22.617  19.904  1.00  0.00           C  
ATOM   2226  C   MET B1351      40.704  22.320  18.466  1.00  0.00           C  
ATOM   2227  O   MET B1351      41.561  23.016  17.921  1.00  0.00           O  
ATOM   2228  CB  MET B1351      39.399  23.886  19.934  1.00  0.00           C  
ATOM   2229  CG  MET B1351      37.999  23.708  19.335  1.00  0.00           C  
ATOM   2230  SD  MET B1351      37.010  25.218  19.281  1.00  0.00           S  
ATOM   2231  CE  MET B1351      36.623  25.427  21.007  1.00  0.00           C  
ATOM   2232  N   TYR B1352      40.150  21.272  17.859  1.00  0.00           N  
ATOM   2233  CA  TYR B1352      40.488  20.969  16.473  1.00  0.00           C  
ATOM   2234  C   TYR B1352      39.206  21.084  15.674  1.00  0.00           C  
ATOM   2235  O   TYR B1352      38.139  20.668  16.130  1.00  0.00           O  
ATOM   2236  CB  TYR B1352      41.121  19.577  16.323  1.00  0.00           C  
ATOM   2237  CG  TYR B1352      40.302  18.450  16.891  1.00  0.00           C  
ATOM   2238  CD1 TYR B1352      39.169  17.974  16.224  1.00  0.00           C  
ATOM   2239  CD2 TYR B1352      40.616  17.912  18.138  1.00  0.00           C  
ATOM   2240  CE1 TYR B1352      38.373  17.010  16.789  1.00  0.00           C  
ATOM   2241  CE2 TYR B1352      39.821  16.941  18.713  1.00  0.00           C  
ATOM   2242  CZ  TYR B1352      38.700  16.500  18.041  1.00  0.00           C  
ATOM   2243  OH  TYR B1352      37.888  15.583  18.656  1.00  0.00           O  
ATOM   2244  N   GLU B1356      39.321  21.679  14.491  1.00  0.00           N  
ATOM   2245  CA  GLU B1356      38.188  21.907  13.612  1.00  0.00           C  
ATOM   2246  C   GLU B1356      37.717  20.714  12.793  1.00  0.00           C  
ATOM   2247  O   GLU B1356      38.234  19.602  12.905  1.00  0.00           O  
ATOM   2248  CB  GLU B1356      38.497  23.068  12.661  1.00  0.00           C  
ATOM   2249  CG  GLU B1356      38.307  24.459  13.248  1.00  0.00           C  
ATOM   2250  CD  GLU B1356      36.882  24.697  13.750  1.00  0.00           C  
ATOM   2251  OE1 GLU B1356      35.921  24.283  13.053  1.00  0.00           O  
ATOM   2252  OE2 GLU B1356      36.726  25.305  14.840  1.00  0.00           O  
ATOM   2253  N   PHE B1360      36.711  20.995  11.971  1.00  0.00           N  
ATOM   2254  CA  PHE B1360      36.057  20.054  11.064  1.00  0.00           C  
ATOM   2255  C   PHE B1360      37.047  19.446  10.067  1.00  0.00           C  
ATOM   2256  O   PHE B1360      38.035  20.076   9.702  1.00  0.00           O  
ATOM   2257  CB  PHE B1360      34.945  20.822  10.323  1.00  0.00           C  
ATOM   2258  CG  PHE B1360      34.267  20.056   9.220  1.00  0.00           C  
ATOM   2259  CD1 PHE B1360      33.366  19.032   9.507  1.00  0.00           C  
ATOM   2260  CD2 PHE B1360      34.482  20.406   7.888  1.00  0.00           C  
ATOM   2261  CE1 PHE B1360      32.676  18.367   8.478  1.00  0.00           C  
ATOM   2262  CE2 PHE B1360      33.804  19.751   6.855  1.00  0.00           C  
ATOM   2263  CZ  PHE B1360      32.895  18.727   7.155  1.00  0.00           C  
ATOM   2264  N   VAL B1361      36.767  18.221   9.636  1.00  0.00           N  
ATOM   2265  CA  VAL B1361      37.601  17.521   8.665  1.00  0.00           C  
ATOM   2266  C   VAL B1361      36.718  16.940   7.561  1.00  0.00           C  
ATOM   2267  O   VAL B1361      35.883  16.074   7.824  1.00  0.00           O  
ATOM   2268  CB  VAL B1361      38.379  16.359   9.310  1.00  0.00           C  
ATOM   2269  CG1 VAL B1361      39.294  15.718   8.267  1.00  0.00           C  
ATOM   2270  CG2 VAL B1361      39.183  16.856  10.494  1.00  0.00           C  
ATOM   2271  N   GLY B1365      36.907  17.412   6.329  1.00  0.00           N  
ATOM   2272  CA  GLY B1365      36.109  16.913   5.222  1.00  0.00           C  
ATOM   2273  C   GLY B1365      36.739  16.963   3.839  1.00  0.00           C  
ATOM   2274  O   GLY B1365      37.929  17.231   3.681  1.00  0.00           O  
ATOM   2275  N   ILE B1366      35.916  16.705   2.828  1.00  0.00           N  
ATOM   2276  CA  ILE B1366      36.348  16.692   1.437  1.00  0.00           C  
ATOM   2277  C   ILE B1366      35.843  17.939   0.725  1.00  0.00           C  
ATOM   2278  O   ILE B1366      34.690  18.323   0.899  1.00  0.00           O  
ATOM   2279  CB  ILE B1366      35.792  15.444   0.722  1.00  0.00           C  
ATOM   2280  CG1 ILE B1366      36.312  14.185   1.413  1.00  0.00           C  
ATOM   2281  CG2 ILE B1366      36.190  15.450  -0.740  1.00  0.00           C  
ATOM   2282  CD1 ILE B1366      35.683  12.921   0.901  1.00  0.00           C  
ATOM   2283  N   LYS B1368      36.697  18.575  -0.071  1.00  0.00           N  
ATOM   2284  CA  LYS B1368      36.281  19.777  -0.782  1.00  0.00           C  
ATOM   2285  C   LYS B1368      35.089  19.443  -1.651  1.00  0.00           C  
ATOM   2286  O   LYS B1368      34.986  18.327  -2.165  1.00  0.00           O  
ATOM   2287  CB  LYS B1368      37.405  20.340  -1.655  1.00  0.00           C  
ATOM   2288  CG  LYS B1368      36.979  21.571  -2.451  1.00  0.00           C  
ATOM   2289  CD  LYS B1368      38.179  22.346  -2.980  1.00  0.00           C  
ATOM   2290  CE  LYS B1368      37.768  23.717  -3.532  1.00  0.00           C  
ATOM   2291  NZ  LYS B1368      38.945  24.617  -3.764  1.00  0.00           N  
ATOM   2292  N   GLY B1369      34.190  20.417  -1.802  1.00  0.00           N  
ATOM   2293  CA  GLY B1369      32.990  20.221  -2.599  1.00  0.00           C  
ATOM   2294  C   GLY B1369      31.844  19.690  -1.754  1.00  0.00           C  
ATOM   2295  O   GLY B1369      30.941  19.027  -2.266  1.00  0.00           O  
ATOM   2296  N   GLN B1370      31.882  19.978  -0.454  1.00  0.00           N  
ATOM   2297  CA  GLN B1370      30.840  19.526   0.467  1.00  0.00           C  
ATOM   2298  C   GLN B1370      30.521  20.579   1.530  1.00  0.00           C  
ATOM   2299  O   GLN B1370      29.320  20.893   1.692  1.00  0.00           O  
ATOM   2300  CB  GLN B1370      31.262  18.225   1.153  1.00  0.00           C  
ATOM   2301  CG  GLN B1370      31.820  17.174   0.205  1.00  0.00           C  
ATOM   2302  CD  GLN B1370      31.986  15.819   0.871  1.00  0.00           C  
ATOM   2303  OE1 GLN B1370      32.261  15.733   2.072  1.00  0.00           O  
ATOM   2304  NE2 GLN B1370      31.834  14.751   0.091  1.00  0.00           N  
ATOM   2305  N   ASN B1452      26.709  12.987   4.332  1.00  0.00           N  
ATOM   2306  CA  ASN B1452      28.180  12.831   4.136  1.00  0.00           C  
ATOM   2307  C   ASN B1452      28.861  12.410   5.439  1.00  0.00           C  
ATOM   2308  O   ASN B1452      28.704  13.074   6.473  1.00  0.00           O  
ATOM   2309  CB  ASN B1452      28.793  14.151   3.636  1.00  0.00           C  
ATOM   2310  CG  ASN B1452      28.195  14.613   2.308  1.00  0.00           C  
ATOM   2311  OD1 ASN B1452      27.004  14.924   2.220  1.00  0.00           O  
ATOM   2312  ND2 ASN B1452      29.022  14.655   1.268  1.00  0.00           N  
ATOM   2313  N   VAL B1455      29.607  11.304   5.385  1.00  0.00           N  
ATOM   2314  CA  VAL B1455      30.333  10.783   6.549  1.00  0.00           C  
ATOM   2315  C   VAL B1455      31.601  10.073   6.093  1.00  0.00           C  
ATOM   2316  O   VAL B1455      31.568   8.892   5.737  1.00  0.00           O  
ATOM   2317  CB  VAL B1455      29.464   9.791   7.369  1.00  0.00           C  
ATOM   2318  CG1 VAL B1455      30.320   9.083   8.427  1.00  0.00           C  
ATOM   2319  CG2 VAL B1455      28.321  10.542   8.039  1.00  0.00           C  
ATOM   2320  N   ILE B1456      32.720  10.793   6.119  1.00  0.00           N  
ATOM   2321  CA  ILE B1456      34.000  10.241   5.677  1.00  0.00           C  
ATOM   2322  C   ILE B1456      34.823   9.511   6.733  1.00  0.00           C  
ATOM   2323  O   ILE B1456      35.019   9.994   7.840  1.00  0.00           O  
ATOM   2324  CB  ILE B1456      34.888  11.336   5.044  1.00  0.00           C  
ATOM   2325  CG1 ILE B1456      34.303  11.783   3.701  1.00  0.00           C  
ATOM   2326  CG2 ILE B1456      36.297  10.800   4.823  1.00  0.00           C  
ATOM   2327  CD1 ILE B1456      33.089  12.671   3.804  1.00  0.00           C  
ATOM   2328  N   LEU B1457      35.310   8.337   6.358  1.00  0.00           N  
ATOM   2329  CA  LEU B1457      36.131   7.510   7.233  1.00  0.00           C  
ATOM   2330  C   LEU B1457      37.538   7.435   6.643  1.00  0.00           C  
ATOM   2331  O   LEU B1457      37.762   7.872   5.511  1.00  0.00           O  
ATOM   2332  CB  LEU B1457      35.532   6.106   7.335  1.00  0.00           C  
ATOM   2333  CG  LEU B1457      34.364   5.871   8.302  1.00  0.00           C  
ATOM   2334  CD1 LEU B1457      33.339   7.003   8.247  1.00  0.00           C  
ATOM   2335  CD2 LEU B1457      33.721   4.539   7.942  1.00  0.00           C  
ATOM   2336  N   LEU B1458      38.483   6.890   7.403  1.00  0.00           N  
ATOM   2337  CA  LEU B1458      39.848   6.778   6.920  1.00  0.00           C  
ATOM   2338  C   LEU B1458      39.904   5.813   5.738  1.00  0.00           C  
ATOM   2339  O   LEU B1458      40.694   5.997   4.806  1.00  0.00           O  
ATOM   2340  CB  LEU B1458      40.772   6.327   8.050  1.00  0.00           C  
ATOM   2341  CG  LEU B1458      41.123   7.432   9.056  1.00  0.00           C  
ATOM   2342  CD1 LEU B1458      41.764   6.836  10.287  1.00  0.00           C  
ATOM   2343  CD2 LEU B1458      42.056   8.442   8.410  1.00  0.00           C  
ATOM   2344  N   SER B1459      39.049   4.794   5.772  1.00  0.00           N  
ATOM   2345  CA  SER B1459      38.974   3.814   4.691  1.00  0.00           C  
ATOM   2346  C   SER B1459      38.666   4.524   3.379  1.00  0.00           C  
ATOM   2347  O   SER B1459      39.181   4.147   2.327  1.00  0.00           O  
ATOM   2348  CB  SER B1459      37.882   2.782   4.979  1.00  0.00           C  
ATOM   2349  OG  SER B1459      38.231   1.968   6.087  1.00  0.00           O  
ATOM   2350  N   ASP B1460      37.819   5.547   3.443  1.00  0.00           N  
ATOM   2351  CA  ASP B1460      37.464   6.320   2.255  1.00  0.00           C  
ATOM   2352  C   ASP B1460      38.700   6.980   1.635  1.00  0.00           C  
ATOM   2353  O   ASP B1460      39.007   6.767   0.465  1.00  0.00           O  
ATOM   2354  CB  ASP B1460      36.435   7.401   2.606  1.00  0.00           C  
ATOM   2355  CG  ASP B1460      35.029   6.838   2.810  1.00  0.00           C  
ATOM   2356  OD1 ASP B1460      34.458   6.311   1.827  1.00  0.00           O  
ATOM   2357  OD2 ASP B1460      34.496   6.927   3.945  1.00  0.00           O  
ATOM   2358  N   LEU B1461      39.404   7.780   2.428  1.00  0.00           N  
ATOM   2359  CA  LEU B1461      40.593   8.473   1.952  1.00  0.00           C  
ATOM   2360  C   LEU B1461      41.640   7.506   1.398  1.00  0.00           C  
ATOM   2361  O   LEU B1461      42.315   7.821   0.418  1.00  0.00           O  
ATOM   2362  CB  LEU B1461      41.213   9.298   3.087  1.00  0.00           C  
ATOM   2363  CG  LEU B1461      40.376  10.384   3.768  1.00  0.00           C  
ATOM   2364  CD1 LEU B1461      41.123  10.898   4.995  1.00  0.00           C  
ATOM   2365  CD2 LEU B1461      40.087  11.507   2.798  1.00  0.00           C  
ATOM   2366  N   TYR B1462      41.768   6.337   2.027  1.00  0.00           N  
ATOM   2367  CA  TYR B1462      42.738   5.320   1.616  1.00  0.00           C  
ATOM   2368  C   TYR B1462      42.523   4.816   0.190  1.00  0.00           C  
ATOM   2369  O   TYR B1462      43.420   4.238  -0.423  1.00  0.00           O  
ATOM   2370  CB  TYR B1462      42.695   4.135   2.583  1.00  0.00           C  
ATOM   2371  CG  TYR B1462      43.164   4.460   3.982  1.00  0.00           C  
ATOM   2372  CD1 TYR B1462      42.884   3.610   5.043  1.00  0.00           C  
ATOM   2373  CD2 TYR B1462      43.897   5.615   4.245  1.00  0.00           C  
ATOM   2374  CE1 TYR B1462      43.322   3.899   6.338  1.00  0.00           C  
ATOM   2375  CE2 TYR B1462      44.340   5.916   5.537  1.00  0.00           C  
ATOM   2376  CZ  TYR B1462      44.048   5.053   6.575  1.00  0.00           C  
ATOM   2377  OH  TYR B1462      44.476   5.343   7.845  1.00  0.00           O  
ATOM   2378  N   GLU B1463      41.326   5.022  -0.332  1.00  0.00           N  
ATOM   2379  CA  GLU B1463      41.016   4.610  -1.685  1.00  0.00           C  
ATOM   2380  C   GLU B1463      41.842   5.444  -2.657  1.00  0.00           C  
ATOM   2381  O   GLU B1463      42.079   5.052  -3.801  1.00  0.00           O  
ATOM   2382  CB  GLU B1463      39.534   4.855  -1.980  1.00  0.00           C  
ATOM   2383  CG  GLU B1463      38.567   3.885  -1.331  1.00  0.00           C  
ATOM   2384  CD  GLU B1463      37.125   4.210  -1.690  1.00  0.00           C  
ATOM   2385  OE1 GLU B1463      36.228   3.367  -1.447  1.00  0.00           O  
ATOM   2386  OE2 GLU B1463      36.886   5.321  -2.214  1.00  0.00           O  
ATOM   2387  N   VAL B1465      42.304   6.593  -2.190  1.00  0.00           N  
ATOM   2388  CA  VAL B1465      43.030   7.483  -3.070  1.00  0.00           C  
ATOM   2389  C   VAL B1465      44.282   8.153  -2.479  1.00  0.00           C  
ATOM   2390  O   VAL B1465      45.129   8.650  -3.210  1.00  0.00           O  
ATOM   2391  CB  VAL B1465      42.011   8.529  -3.589  1.00  0.00           C  
ATOM   2392  CG1 VAL B1465      42.566   9.903  -3.528  1.00  0.00           C  
ATOM   2393  CG2 VAL B1465      41.578   8.172  -4.988  1.00  0.00           C  
ATOM   2394  N   LEU B1467      44.416   8.154  -1.160  1.00  0.00           N  
ATOM   2395  CA  LEU B1467      45.564   8.799  -0.538  1.00  0.00           C  
ATOM   2396  C   LEU B1467      46.467   7.820   0.180  1.00  0.00           C  
ATOM   2397  O   LEU B1467      45.985   6.944   0.892  1.00  0.00           O  
ATOM   2398  CB  LEU B1467      45.102   9.870   0.458  1.00  0.00           C  
ATOM   2399  CG  LEU B1467      44.301  11.074  -0.060  1.00  0.00           C  
ATOM   2400  CD1 LEU B1467      43.814  11.905   1.121  1.00  0.00           C  
ATOM   2401  CD2 LEU B1467      45.145  11.913  -0.965  1.00  0.00           C  
ATOM   2402  N   GLU B1506      47.778   7.964  -0.023  1.00  0.00           N  
ATOM   2403  CA  GLU B1506      48.752   7.115   0.652  1.00  0.00           C  
ATOM   2404  C   GLU B1506      48.629   7.394   2.149  1.00  0.00           C  
ATOM   2405  O   GLU B1506      48.404   8.537   2.564  1.00  0.00           O  
ATOM   2406  CB  GLU B1506      50.179   7.454   0.221  1.00  0.00           C  
ATOM   2407  CG  GLU B1506      50.555   6.986  -1.169  1.00  0.00           C  
ATOM   2408  CD  GLU B1506      52.051   7.119  -1.463  1.00  0.00           C  
ATOM   2409  OE1 GLU B1506      52.532   6.408  -2.372  1.00  0.00           O  
ATOM   2410  OE2 GLU B1506      52.738   7.930  -0.801  1.00  0.00           O  
ATOM   2411  N   PRO B1507      48.759   6.355   2.982  1.00  0.00           N  
ATOM   2412  CA  PRO B1507      48.643   6.654   4.408  1.00  0.00           C  
ATOM   2413  C   PRO B1507      49.647   7.726   4.814  1.00  0.00           C  
ATOM   2414  O   PRO B1507      49.324   8.624   5.579  1.00  0.00           O  
ATOM   2415  CB  PRO B1507      48.884   5.294   5.074  1.00  0.00           C  
ATOM   2416  CG  PRO B1507      49.597   4.508   4.032  1.00  0.00           C  
ATOM   2417  CD  PRO B1507      48.936   4.917   2.758  1.00  0.00           C  
ATOM   2418  N   GLY B1508      50.856   7.652   4.275  1.00  0.00           N  
ATOM   2419  CA  GLY B1508      51.856   8.653   4.602  1.00  0.00           C  
ATOM   2420  C   GLY B1508      51.371  10.068   4.336  1.00  0.00           C  
ATOM   2421  O   GLY B1508      51.693  10.998   5.073  1.00  0.00           O  
ATOM   2422  N   LEU B1509      50.586  10.224   3.277  1.00  0.00           N  
ATOM   2423  CA  LEU B1509      50.046  11.518   2.887  1.00  0.00           C  
ATOM   2424  C   LEU B1509      48.920  12.003   3.808  1.00  0.00           C  
ATOM   2425  O   LEU B1509      48.762  13.205   4.030  1.00  0.00           O  
ATOM   2426  CB  LEU B1509      49.544  11.445   1.447  1.00  0.00           C  
ATOM   2427  CG  LEU B1509      48.864  12.687   0.878  1.00  0.00           C  
ATOM   2428  CD1 LEU B1509      49.826  13.868   0.936  1.00  0.00           C  
ATOM   2429  CD2 LEU B1509      48.426  12.410  -0.542  1.00  0.00           C  
ATOM   2430  N   VAL B1510      48.130  11.071   4.330  1.00  0.00           N  
ATOM   2431  CA  VAL B1510      47.045  11.429   5.235  1.00  0.00           C  
ATOM   2432  C   VAL B1510      47.660  12.042   6.496  1.00  0.00           C  
ATOM   2433  O   VAL B1510      47.188  13.059   6.996  1.00  0.00           O  
ATOM   2434  CB  VAL B1510      46.206  10.188   5.618  1.00  0.00           C  
ATOM   2435  CG1 VAL B1510      45.105  10.579   6.596  1.00  0.00           C  
ATOM   2436  CG2 VAL B1510      45.612   9.554   4.362  1.00  0.00           C  
ATOM   2437  N   ARG B1511      48.726  11.423   6.993  1.00  0.00           N  
ATOM   2438  CA  ARG B1511      49.413  11.903   8.190  1.00  0.00           C  
ATOM   2439  C   ARG B1511      49.940  13.306   7.957  1.00  0.00           C  
ATOM   2440  O   ARG B1511      49.865  14.165   8.825  1.00  0.00           O  
ATOM   2441  CB  ARG B1511      50.582  10.973   8.554  1.00  0.00           C  
ATOM   2442  CG  ARG B1511      50.169   9.610   9.141  1.00  0.00           C  
ATOM   2443  CD  ARG B1511      51.369   8.830   9.690  1.00  0.00           C  
ATOM   2444  NE  ARG B1511      51.814   7.762   8.795  1.00  0.00           N  
ATOM   2445  CZ  ARG B1511      52.903   7.813   8.029  1.00  0.00           C  
ATOM   2446  NH1 ARG B1511      53.684   8.881   8.033  1.00  0.00           N  
ATOM   2447  NH2 ARG B1511      53.211   6.785   7.252  1.00  0.00           N  
ATOM   2448  N   PHE B1516      50.472  13.525   6.766  1.00  0.00           N  
ATOM   2449  CA  PHE B1516      51.033  14.806   6.381  1.00  0.00           C  
ATOM   2450  C   PHE B1516      49.972  15.910   6.324  1.00  0.00           C  
ATOM   2451  O   PHE B1516      50.200  17.031   6.779  1.00  0.00           O  
ATOM   2452  CB  PHE B1516      51.717  14.666   5.012  1.00  0.00           C  
ATOM   2453  CG  PHE B1516      52.495  15.875   4.601  1.00  0.00           C  
ATOM   2454  CD1 PHE B1516      53.577  16.311   5.366  1.00  0.00           C  
ATOM   2455  CD2 PHE B1516      52.132  16.595   3.470  1.00  0.00           C  
ATOM   2456  CE1 PHE B1516      54.285  17.451   5.014  1.00  0.00           C  
ATOM   2457  CE2 PHE B1516      52.833  17.741   3.099  1.00  0.00           C  
ATOM   2458  CZ  PHE B1516      53.917  18.175   3.877  1.00  0.00           C  
ATOM   2459  N   ILE B1517      48.817  15.581   5.756  1.00  0.00           N  
ATOM   2460  CA  ILE B1517      47.723  16.535   5.626  1.00  0.00           C  
ATOM   2461  C   ILE B1517      47.294  16.991   7.003  1.00  0.00           C  
ATOM   2462  O   ILE B1517      47.057  18.185   7.224  1.00  0.00           O  
ATOM   2463  CB  ILE B1517      46.517  15.903   4.910  1.00  0.00           C  
ATOM   2464  CG1 ILE B1517      46.873  15.621   3.453  1.00  0.00           C  
ATOM   2465  CG2 ILE B1517      45.328  16.815   4.977  1.00  0.00           C  
ATOM   2466  CD1 ILE B1517      45.842  14.790   2.754  1.00  0.00           C  
ATOM   2467  N   TYR B1518      47.203  16.039   7.928  1.00  0.00           N  
ATOM   2468  CA  TYR B1518      46.817  16.356   9.295  1.00  0.00           C  
ATOM   2469  C   TYR B1518      47.895  17.145  10.033  1.00  0.00           C  
ATOM   2470  O   TYR B1518      47.582  17.960  10.894  1.00  0.00           O  
ATOM   2471  CB  TYR B1518      46.498  15.085  10.094  1.00  0.00           C  
ATOM   2472  CG  TYR B1518      45.101  14.538   9.887  1.00  0.00           C  
ATOM   2473  CD1 TYR B1518      44.765  13.829   8.733  1.00  0.00           C  
ATOM   2474  CD2 TYR B1518      44.113  14.735  10.840  1.00  0.00           C  
ATOM   2475  CE1 TYR B1518      43.485  13.334   8.538  1.00  0.00           C  
ATOM   2476  CE2 TYR B1518      42.831  14.249  10.657  1.00  0.00           C  
ATOM   2477  CZ  TYR B1518      42.520  13.554   9.502  1.00  0.00           C  
ATOM   2478  OH  TYR B1518      41.223  13.122   9.294  1.00  0.00           O  
ATOM   2479  N   ALA B1526      49.160  16.914   9.701  1.00  0.00           N  
ATOM   2480  CA  ALA B1526      50.255  17.604  10.379  1.00  0.00           C  
ATOM   2481  C   ALA B1526      50.534  19.019   9.873  1.00  0.00           C  
ATOM   2482  O   ALA B1526      50.991  19.867  10.633  1.00  0.00           O  
ATOM   2483  CB  ALA B1526      51.520  16.772  10.288  1.00  0.00           C  
ATOM   2484  N   ARG B1528      50.260  19.281   8.599  1.00  0.00           N  
ATOM   2485  CA  ARG B1528      50.526  20.603   8.039  1.00  0.00           C  
ATOM   2486  C   ARG B1528      49.471  21.656   8.361  1.00  0.00           C  
ATOM   2487  O   ARG B1528      49.750  22.852   8.277  1.00  0.00           O  
ATOM   2488  CB  ARG B1528      50.708  20.513   6.524  1.00  0.00           C  
ATOM   2489  CG  ARG B1528      49.481  20.055   5.764  1.00  0.00           C  
ATOM   2490  CD  ARG B1528      49.784  19.989   4.275  1.00  0.00           C  
ATOM   2491  NE  ARG B1528      50.351  21.252   3.808  1.00  0.00           N  
ATOM   2492  CZ  ARG B1528      50.811  21.462   2.580  1.00  0.00           C  
ATOM   2493  NH1 ARG B1528      50.768  20.486   1.681  1.00  0.00           N  
ATOM   2494  NH2 ARG B1528      51.328  22.642   2.260  1.00  0.00           N  
ATOM   2495  N   HIS B1549      48.264  21.222   8.719  1.00  0.00           N  
ATOM   2496  CA  HIS B1549      47.192  22.151   9.069  1.00  0.00           C  
ATOM   2497  C   HIS B1549      47.205  22.437  10.561  1.00  0.00           C  
ATOM   2498  O   HIS B1549      47.583  21.576  11.352  1.00  0.00           O  
ATOM   2499  CB  HIS B1549      45.818  21.570   8.731  1.00  0.00           C  
ATOM   2500  CG  HIS B1549      45.536  21.455   7.267  1.00  0.00           C  
ATOM   2501  ND1 HIS B1549      46.070  20.459   6.482  1.00  0.00           N  
ATOM   2502  CD2 HIS B1549      44.759  22.203   6.450  1.00  0.00           C  
ATOM   2503  CE1 HIS B1549      45.633  20.597   5.242  1.00  0.00           C  
ATOM   2504  NE2 HIS B1549      44.836  21.648   5.197  1.00  0.00           N  
ATOM   2505  N   ARG B1563      46.784  23.642  10.939  1.00  0.00           N  
ATOM   2506  CA  ARG B1563      46.699  24.032  12.352  1.00  0.00           C  
ATOM   2507  C   ARG B1563      45.409  23.414  12.909  1.00  0.00           C  
ATOM   2508  O   ARG B1563      44.406  23.349  12.213  1.00  0.00           O  
ATOM   2509  CB  ARG B1563      46.648  25.554  12.463  1.00  0.00           C  
ATOM   2510  CG  ARG B1563      47.928  26.232  11.982  1.00  0.00           C  
ATOM   2511  CD  ARG B1563      47.637  27.561  11.305  1.00  0.00           C  
ATOM   2512  NE  ARG B1563      46.815  28.429  12.143  1.00  0.00           N  
ATOM   2513  CZ  ARG B1563      46.488  29.677  11.822  1.00  0.00           C  
ATOM   2514  NH1 ARG B1563      46.916  30.195  10.674  1.00  0.00           N  
ATOM   2515  NH2 ARG B1563      45.748  30.409  12.647  1.00  0.00           N  
ATOM   2516  N   PRO B1569      45.421  22.952  14.170  1.00  0.00           N  
ATOM   2517  CA  PRO B1569      44.242  22.335  14.797  1.00  0.00           C  
ATOM   2518  C   PRO B1569      42.961  23.152  14.668  1.00  0.00           C  
ATOM   2519  O   PRO B1569      41.874  22.612  14.444  1.00  0.00           O  
ATOM   2520  CB  PRO B1569      44.669  22.183  16.254  1.00  0.00           C  
ATOM   2521  CG  PRO B1569      46.138  21.989  16.162  1.00  0.00           C  
ATOM   2522  CD  PRO B1569      46.541  23.014  15.126  1.00  0.00           C  
ATOM   2523  N   ASN B1596      43.110  24.459  14.810  1.00  0.00           N  
ATOM   2524  CA  ASN B1596      41.996  25.389  14.740  1.00  0.00           C  
ATOM   2525  C   ASN B1596      41.635  25.777  13.313  1.00  0.00           C  
ATOM   2526  O   ASN B1596      40.933  26.768  13.094  1.00  0.00           O  
ATOM   2527  CB  ASN B1596      42.349  26.639  15.547  1.00  0.00           C  
ATOM   2528  CG  ASN B1596      43.776  27.110  15.293  1.00  0.00           C  
ATOM   2529  OD1 ASN B1596      44.061  27.741  14.278  1.00  0.00           O  
ATOM   2530  ND2 ASN B1596      44.683  26.781  16.212  1.00  0.00           N  
ATOM   2531  N   LYS B1601      42.099  24.991  12.347  1.00  0.00           N  
ATOM   2532  CA  LYS B1601      41.832  25.267  10.942  1.00  0.00           C  
ATOM   2533  C   LYS B1601      41.173  24.050  10.302  1.00  0.00           C  
ATOM   2534  O   LYS B1601      41.668  22.930  10.438  1.00  0.00           O  
ATOM   2535  CB  LYS B1601      43.153  25.580  10.230  1.00  0.00           C  
ATOM   2536  CG  LYS B1601      43.019  26.129   8.820  1.00  0.00           C  
ATOM   2537  CD  LYS B1601      44.154  25.637   7.904  1.00  0.00           C  
ATOM   2538  CE  LYS B1601      45.549  26.026   8.421  1.00  0.00           C  
ATOM   2539  NZ  LYS B1601      46.658  25.593   7.522  1.00  0.00           N  
ATOM   2540  N   GLU B1602      40.053  24.262   9.611  1.00  0.00           N  
ATOM   2541  CA  GLU B1602      39.361  23.160   8.945  1.00  0.00           C  
ATOM   2542  C   GLU B1602      40.216  22.522   7.852  1.00  0.00           C  
ATOM   2543  O   GLU B1602      40.962  23.204   7.151  1.00  0.00           O  
ATOM   2544  CB  GLU B1602      38.068  23.634   8.293  1.00  0.00           C  
ATOM   2545  CG  GLU B1602      36.957  23.982   9.232  1.00  0.00           C  
ATOM   2546  CD  GLU B1602      35.763  24.566   8.495  1.00  0.00           C  
ATOM   2547  OE1 GLU B1602      35.979  25.450   7.635  1.00  0.00           O  
ATOM   2548  OE2 GLU B1602      34.617  24.155   8.778  1.00  0.00           O  
ATOM   2549  N   ILE B1603      40.087  21.211   7.702  1.00  0.00           N  
ATOM   2550  CA  ILE B1603      40.817  20.488   6.676  1.00  0.00           C  
ATOM   2551  C   ILE B1603      39.823  20.092   5.580  1.00  0.00           C  
ATOM   2552  O   ILE B1603      39.043  19.164   5.755  1.00  0.00           O  
ATOM   2553  CB  ILE B1603      41.465  19.205   7.247  1.00  0.00           C  
ATOM   2554  CG1 ILE B1603      42.577  19.580   8.227  1.00  0.00           C  
ATOM   2555  CG2 ILE B1603      41.985  18.331   6.110  1.00  0.00           C  
ATOM   2556  CD1 ILE B1603      43.140  18.417   9.016  1.00  0.00           C  
ATOM   2557  N   LYS B1604      39.835  20.819   4.468  1.00  0.00           N  
ATOM   2558  CA  LYS B1604      38.958  20.522   3.339  1.00  0.00           C  
ATOM   2559  C   LYS B1604      39.823  19.876   2.270  1.00  0.00           C  
ATOM   2560  O   LYS B1604      40.384  20.561   1.425  1.00  0.00           O  
ATOM   2561  CB  LYS B1604      38.337  21.801   2.777  1.00  0.00           C  
ATOM   2562  CG  LYS B1604      37.254  22.412   3.638  1.00  0.00           C  
ATOM   2563  CD  LYS B1604      36.065  21.473   3.787  1.00  0.00           C  
ATOM   2564  CE  LYS B1604      34.914  22.173   4.510  1.00  0.00           C  
ATOM   2565  NZ  LYS B1604      34.472  23.395   3.756  1.00  0.00           N  
ATOM   2566  N   ILE B1613      39.927  18.553   2.321  1.00  0.00           N  
ATOM   2567  CA  ILE B1613      40.745  17.806   1.388  1.00  0.00           C  
ATOM   2568  C   ILE B1613      40.145  17.758  -0.001  1.00  0.00           C  
ATOM   2569  O   ILE B1613      39.049  17.239  -0.196  1.00  0.00           O  
ATOM   2570  CB  ILE B1613      40.946  16.350   1.863  1.00  0.00           C  
ATOM   2571  CG1 ILE B1613      41.532  16.330   3.275  1.00  0.00           C  
ATOM   2572  CG2 ILE B1613      41.869  15.606   0.892  1.00  0.00           C  
ATOM   2573  CD1 ILE B1613      41.663  14.932   3.857  1.00  0.00           C  
ATOM   2574  N   ASP B1614      40.888  18.289  -0.967  1.00  0.00           N  
ATOM   2575  CA  ASP B1614      40.463  18.306  -2.362  1.00  0.00           C  
ATOM   2576  C   ASP B1614      40.848  16.970  -2.996  1.00  0.00           C  
ATOM   2577  O   ASP B1614      41.976  16.815  -3.454  1.00  0.00           O  
ATOM   2578  CB  ASP B1614      41.175  19.437  -3.117  1.00  0.00           C  
ATOM   2579  CG  ASP B1614      40.620  19.648  -4.520  1.00  0.00           C  
ATOM   2580  OD1 ASP B1614      39.952  18.718  -5.035  1.00  0.00           O  
ATOM   2581  OD2 ASP B1614      40.859  20.738  -5.099  1.00  0.00           O  
ATOM   2582  N   LEU B1615      39.920  16.013  -3.014  1.00  0.00           N  
ATOM   2583  CA  LEU B1615      40.188  14.704  -3.598  1.00  0.00           C  
ATOM   2584  C   LEU B1615      39.920  14.717  -5.095  1.00  0.00           C  
ATOM   2585  O   LEU B1615      39.839  13.664  -5.720  1.00  0.00           O  
ATOM   2586  CB  LEU B1615      39.327  13.623  -2.951  1.00  0.00           C  
ATOM   2587  CG  LEU B1615      39.515  13.272  -1.471  1.00  0.00           C  
ATOM   2588  CD1 LEU B1615      38.606  12.104  -1.116  1.00  0.00           C  
ATOM   2589  CD2 LEU B1615      40.956  12.902  -1.190  1.00  0.00           C  
ATOM   2590  N   GLY B1616      39.783  15.910  -5.668  1.00  0.00           N  
ATOM   2591  CA  GLY B1616      39.528  16.016  -7.089  1.00  0.00           C  
ATOM   2592  C   GLY B1616      40.801  16.330  -7.851  1.00  0.00           C  
ATOM   2593  O   GLY B1616      41.834  15.695  -7.641  1.00  0.00           O  
ATOM   2594  N   LEU B1617      40.730  17.320  -8.732  1.00  0.00           N  
ATOM   2595  CA  LEU B1617      41.878  17.703  -9.527  1.00  0.00           C  
ATOM   2596  C   LEU B1617      43.019  18.258  -8.664  1.00  0.00           C  
ATOM   2597  O   LEU B1617      44.179  18.254  -9.083  1.00  0.00           O  
ATOM   2598  CB  LEU B1617      41.464  18.744 -10.568  1.00  0.00           C  
ATOM   2599  CG  LEU B1617      42.426  18.946 -11.741  1.00  0.00           C  
ATOM   2600  CD1 LEU B1617      42.498  17.664 -12.578  1.00  0.00           C  
ATOM   2601  CD2 LEU B1617      41.947  20.103 -12.601  1.00  0.00           C  
ATOM   2602  N   GLY B1618      42.698  18.720  -7.459  1.00  0.00           N  
ATOM   2603  CA  GLY B1618      43.723  19.275  -6.596  1.00  0.00           C  
ATOM   2604  C   GLY B1618      44.580  18.214  -5.928  1.00  0.00           C  
ATOM   2605  O   GLY B1618      45.517  18.524  -5.187  1.00  0.00           O  
ATOM   2606  N   ILE B1619      44.268  16.952  -6.188  1.00  0.00           N  
ATOM   2607  CA  ILE B1619      45.030  15.884  -5.579  1.00  0.00           C  
ATOM   2608  C   ILE B1619      46.380  15.777  -6.261  1.00  0.00           C  
ATOM   2609  O   ILE B1619      47.347  15.290  -5.679  1.00  0.00           O  
ATOM   2610  CB  ILE B1619      44.295  14.522  -5.683  1.00  0.00           C  
ATOM   2611  CG1 ILE B1619      44.657  13.674  -4.467  1.00  0.00           C  
ATOM   2612  CG2 ILE B1619      44.685  13.780  -6.981  1.00  0.00           C  
ATOM   2613  CD1 ILE B1619      43.952  12.376  -4.420  1.00  0.00           C  
ATOM   2614  N   LEU B1620      46.439  16.245  -7.500  1.00  0.00           N  
ATOM   2615  CA  LEU B1620      47.674  16.180  -8.264  1.00  0.00           C  
ATOM   2616  C   LEU B1620      48.772  17.006  -7.609  1.00  0.00           C  
ATOM   2617  O   LEU B1620      49.905  16.559  -7.519  1.00  0.00           O  
ATOM   2618  CB  LEU B1620      47.430  16.649  -9.702  1.00  0.00           C  
ATOM   2619  CG  LEU B1620      46.323  15.924 -10.478  1.00  0.00           C  
ATOM   2620  CD1 LEU B1620      46.283  16.484 -11.875  1.00  0.00           C  
ATOM   2621  CD2 LEU B1620      46.568  14.412 -10.527  1.00  0.00           C  
ATOM   2622  N   ASN B1621      48.442  18.208  -7.148  1.00  0.00           N  
ATOM   2623  CA  ASN B1621      49.437  19.046  -6.490  1.00  0.00           C  
ATOM   2624  C   ASN B1621      49.702  18.558  -5.074  1.00  0.00           C  
ATOM   2625  O   ASN B1621      50.796  18.724  -4.537  1.00  0.00           O  
ATOM   2626  CB  ASN B1621      48.989  20.503  -6.459  1.00  0.00           C  
ATOM   2627  CG  ASN B1621      48.976  21.130  -7.833  1.00  0.00           C  
ATOM   2628  OD1 ASN B1621      49.582  20.605  -8.776  1.00  0.00           O  
ATOM   2629  ND2 ASN B1621      48.291  22.264  -7.959  1.00  0.00           N  
ATOM   2630  N   LEU B1622      48.694  17.954  -4.467  1.00  0.00           N  
ATOM   2631  CA  LEU B1622      48.843  17.426  -3.122  1.00  0.00           C  
ATOM   2632  C   LEU B1622      49.939  16.369  -3.176  1.00  0.00           C  
ATOM   2633  O   LEU B1622      50.834  16.332  -2.329  1.00  0.00           O  
ATOM   2634  CB  LEU B1622      47.539  16.779  -2.651  1.00  0.00           C  
ATOM   2635  CG  LEU B1622      47.432  16.485  -1.154  1.00  0.00           C  
ATOM   2636  CD1 LEU B1622      47.416  17.811  -0.381  1.00  0.00           C  
ATOM   2637  CD2 LEU B1622      46.158  15.714  -0.873  1.00  0.00           C  
ATOM   2638  N   TYR B1632      49.868  15.505  -4.179  1.00  0.00           N  
ATOM   2639  CA  TYR B1632      50.871  14.471  -4.294  1.00  0.00           C  
ATOM   2640  C   TYR B1632      52.229  15.058  -4.638  1.00  0.00           C  
ATOM   2641  O   TYR B1632      53.250  14.620  -4.103  1.00  0.00           O  
ATOM   2642  CB  TYR B1632      50.460  13.425  -5.327  1.00  0.00           C  
ATOM   2643  CG  TYR B1632      49.785  12.245  -4.691  1.00  0.00           C  
ATOM   2644  CD1 TYR B1632      48.398  12.178  -4.580  1.00  0.00           C  
ATOM   2645  CD2 TYR B1632      50.538  11.189  -4.182  1.00  0.00           C  
ATOM   2646  CE1 TYR B1632      47.780  11.086  -3.985  1.00  0.00           C  
ATOM   2647  CE2 TYR B1632      49.927  10.092  -3.577  1.00  0.00           C  
ATOM   2648  CZ  TYR B1632      48.553  10.046  -3.486  1.00  0.00           C  
ATOM   2649  OH  TYR B1632      47.963   8.947  -2.912  1.00  0.00           O  
ATOM   2650  N   ASP B1635      52.247  16.060  -5.509  1.00  0.00           N  
ATOM   2651  CA  ASP B1635      53.511  16.668  -5.876  1.00  0.00           C  
ATOM   2652  C   ASP B1635      54.233  17.364  -4.719  1.00  0.00           C  
ATOM   2653  O   ASP B1635      55.448  17.217  -4.577  1.00  0.00           O  
ATOM   2654  CB  ASP B1635      53.327  17.620  -7.056  1.00  0.00           C  
ATOM   2655  CG  ASP B1635      53.183  16.878  -8.376  1.00  0.00           C  
ATOM   2656  OD1 ASP B1635      53.637  15.706  -8.469  1.00  0.00           O  
ATOM   2657  OD2 ASP B1635      52.630  17.465  -9.330  1.00  0.00           O  
ATOM   2658  N   GLU B1636      53.507  18.102  -3.882  1.00  0.00           N  
ATOM   2659  CA  GLU B1636      54.152  18.776  -2.759  1.00  0.00           C  
ATOM   2660  C   GLU B1636      54.655  17.761  -1.737  1.00  0.00           C  
ATOM   2661  O   GLU B1636      55.715  17.938  -1.125  1.00  0.00           O  
ATOM   2662  CB  GLU B1636      53.193  19.739  -2.063  1.00  0.00           C  
ATOM   2663  CG  GLU B1636      53.798  20.288  -0.775  1.00  0.00           C  
ATOM   2664  CD  GLU B1636      52.882  21.222   0.002  1.00  0.00           C  
ATOM   2665  OE1 GLU B1636      53.288  21.636   1.114  1.00  0.00           O  
ATOM   2666  OE2 GLU B1636      51.769  21.543  -0.482  1.00  0.00           O  
ATOM   2667  N   PHE B1637      53.877  16.699  -1.548  1.00  0.00           N  
ATOM   2668  CA  PHE B1637      54.242  15.660  -0.607  1.00  0.00           C  
ATOM   2669  C   PHE B1637      55.543  15.049  -1.065  1.00  0.00           C  
ATOM   2670  O   PHE B1637      56.412  14.771  -0.255  1.00  0.00           O  
ATOM   2671  CB  PHE B1637      53.154  14.590  -0.550  1.00  0.00           C  
ATOM   2672  CG  PHE B1637      53.452  13.459   0.396  1.00  0.00           C  
ATOM   2673  CD1 PHE B1637      53.870  13.708   1.693  1.00  0.00           C  
ATOM   2674  CD2 PHE B1637      53.233  12.149   0.013  1.00  0.00           C  
ATOM   2675  CE1 PHE B1637      54.056  12.664   2.600  1.00  0.00           C  
ATOM   2676  CE2 PHE B1637      53.414  11.104   0.909  1.00  0.00           C  
ATOM   2677  CZ  PHE B1637      53.826  11.365   2.211  1.00  0.00           C  
ATOM   2678  N   GLU B1638      55.680  14.844  -2.369  1.00  0.00           N  
ATOM   2679  CA  GLU B1638      56.902  14.255  -2.903  1.00  0.00           C  
ATOM   2680  C   GLU B1638      58.072  15.229  -2.777  1.00  0.00           C  
ATOM   2681  O   GLU B1638      59.186  14.842  -2.393  1.00  0.00           O  
ATOM   2682  CB  GLU B1638      56.701  13.849  -4.360  1.00  0.00           C  
ATOM   2683  CG  GLU B1638      55.910  12.569  -4.534  1.00  0.00           C  
ATOM   2684  CD  GLU B1638      55.519  12.345  -5.981  1.00  0.00           C  
ATOM   2685  OE1 GLU B1638      56.432  12.276  -6.847  1.00  0.00           O  
ATOM   2686  OE2 GLU B1638      54.296  12.250  -6.260  1.00  0.00           O  
ATOM   2687  N   LYS B1639      57.811  16.495  -3.087  1.00  0.00           N  
ATOM   2688  CA  LYS B1639      58.839  17.518  -2.986  1.00  0.00           C  
ATOM   2689  C   LYS B1639      59.388  17.571  -1.563  1.00  0.00           C  
ATOM   2690  O   LYS B1639      60.597  17.637  -1.362  1.00  0.00           O  
ATOM   2691  CB  LYS B1639      58.276  18.891  -3.372  1.00  0.00           C  
ATOM   2692  CG  LYS B1639      59.301  20.003  -3.341  1.00  0.00           C  
ATOM   2693  CD  LYS B1639      58.783  21.253  -4.035  1.00  0.00           C  
ATOM   2694  CE  LYS B1639      59.930  22.199  -4.383  1.00  0.00           C  
ATOM   2695  NZ  LYS B1639      59.516  23.297  -5.309  1.00  0.00           N  
ATOM   2696  N   VAL B1640      58.498  17.538  -0.580  1.00  0.00           N  
ATOM   2697  CA  VAL B1640      58.910  17.594   0.813  1.00  0.00           C  
ATOM   2698  C   VAL B1640      59.739  16.381   1.174  1.00  0.00           C  
ATOM   2699  O   VAL B1640      60.694  16.481   1.938  1.00  0.00           O  
ATOM   2700  CB  VAL B1640      57.679  17.691   1.757  1.00  0.00           C  
ATOM   2701  CG1 VAL B1640      58.072  17.380   3.207  1.00  0.00           C  
ATOM   2702  CG2 VAL B1640      57.092  19.092   1.670  1.00  0.00           C  
ATOM   2703  N   GLU B1641      59.390  15.230   0.621  1.00  0.00           N  
ATOM   2704  CA  GLU B1641      60.133  14.021   0.919  1.00  0.00           C  
ATOM   2705  C   GLU B1641      61.581  14.185   0.446  1.00  0.00           C  
ATOM   2706  O   GLU B1641      62.524  13.819   1.146  1.00  0.00           O  
ATOM   2707  CB  GLU B1641      59.467  12.828   0.236  1.00  0.00           C  
ATOM   2708  CG  GLU B1641      59.446  11.558   1.071  1.00  0.00           C  
ATOM   2709  CD  GLU B1641      58.365  10.578   0.612  1.00  0.00           C  
ATOM   2710  OE1 GLU B1641      58.149   9.554   1.314  1.00  0.00           O  
ATOM   2711  OE2 GLU B1641      57.732  10.835  -0.446  1.00  0.00           O  
ATOM   2712  N   ARG B1642      61.760  14.752  -0.738  1.00  0.00           N  
ATOM   2713  CA  ARG B1642      63.099  14.940  -1.267  1.00  0.00           C  
ATOM   2714  C   ARG B1642      63.908  15.839  -0.354  1.00  0.00           C  
ATOM   2715  O   ARG B1642      64.984  15.466   0.122  1.00  0.00           O  
ATOM   2716  CB  ARG B1642      63.046  15.570  -2.659  1.00  0.00           C  
ATOM   2717  CG  ARG B1642      62.351  14.731  -3.707  1.00  0.00           C  
ATOM   2718  CD  ARG B1642      62.452  15.380  -5.067  1.00  0.00           C  
ATOM   2719  NE  ARG B1642      61.378  14.912  -5.931  1.00  0.00           N  
ATOM   2720  CZ  ARG B1642      60.306  15.629  -6.257  1.00  0.00           C  
ATOM   2721  NH1 ARG B1642      60.163  16.864  -5.801  1.00  0.00           N  
ATOM   2722  NH2 ARG B1642      59.368  15.096  -7.024  1.00  0.00           N  
ATOM   2723  N   ILE B1662      63.374  17.029  -0.108  1.00  0.00           N  
ATOM   2724  CA  ILE B1662      64.043  18.013   0.724  1.00  0.00           C  
ATOM   2725  C   ILE B1662      64.473  17.430   2.063  1.00  0.00           C  
ATOM   2726  O   ILE B1662      65.566  17.715   2.542  1.00  0.00           O  
ATOM   2727  CB  ILE B1662      63.135  19.243   0.927  1.00  0.00           C  
ATOM   2728  CG1 ILE B1662      62.699  19.778  -0.447  1.00  0.00           C  
ATOM   2729  CG2 ILE B1662      63.878  20.330   1.686  1.00  0.00           C  
ATOM   2730  CD1 ILE B1662      61.711  20.938  -0.388  1.00  0.00           C  
ATOM   2731  N   TYR B1663      63.634  16.594   2.660  1.00  0.00           N  
ATOM   2732  CA  TYR B1663      63.994  16.007   3.940  1.00  0.00           C  
ATOM   2733  C   TYR B1663      65.222  15.121   3.817  1.00  0.00           C  
ATOM   2734  O   TYR B1663      66.093  15.149   4.683  1.00  0.00           O  
ATOM   2735  CB  TYR B1663      62.850  15.186   4.519  1.00  0.00           C  
ATOM   2736  CG  TYR B1663      63.196  14.587   5.865  1.00  0.00           C  
ATOM   2737  CD1 TYR B1663      63.386  15.398   6.986  1.00  0.00           C  
ATOM   2738  CD2 TYR B1663      63.333  13.208   6.020  1.00  0.00           C  
ATOM   2739  CE1 TYR B1663      63.697  14.846   8.226  1.00  0.00           C  
ATOM   2740  CE2 TYR B1663      63.640  12.652   7.249  1.00  0.00           C  
ATOM   2741  CZ  TYR B1663      63.817  13.472   8.347  1.00  0.00           C  
ATOM   2742  OH  TYR B1663      64.082  12.905   9.572  1.00  0.00           O  
ATOM   2743  N   PHE B1664      65.285  14.317   2.759  1.00  0.00           N  
ATOM   2744  CA  PHE B1664      66.439  13.453   2.554  1.00  0.00           C  
ATOM   2745  C   PHE B1664      67.464  14.202   1.704  1.00  0.00           C  
ATOM   2746  O   PHE B1664      68.365  13.599   1.117  1.00  0.00           O  
ATOM   2747  CB  PHE B1664      66.056  12.156   1.842  1.00  0.00           C  
ATOM   2748  CG  PHE B1664      65.072  11.306   2.592  1.00  0.00           C  
ATOM   2749  CD1 PHE B1664      63.710  11.587   2.545  1.00  0.00           C  
ATOM   2750  CD2 PHE B1664      65.503  10.195   3.311  1.00  0.00           C  
ATOM   2751  CE1 PHE B1664      62.786  10.769   3.198  1.00  0.00           C  
ATOM   2752  CE2 PHE B1664      64.591   9.367   3.971  1.00  0.00           C  
ATOM   2753  CZ  PHE B1664      63.228   9.654   3.913  1.00  0.00           C  
ATOM   2754  N   GLY B1665      67.314  15.522   1.643  1.00  0.00           N  
ATOM   2755  CA  GLY B1665      68.231  16.343   0.874  1.00  0.00           C  
ATOM   2756  C   GLY B1665      68.576  15.737  -0.469  1.00  0.00           C  
ATOM   2757  O   GLY B1665      69.600  15.075  -0.611  1.00  0.00           O  
ATOM   2758  N   VAL B1666      67.711  15.961  -1.450  1.00  0.00           N  
ATOM   2759  CA  VAL B1666      67.899  15.448  -2.799  1.00  0.00           C  
ATOM   2760  C   VAL B1666      67.479  16.567  -3.734  1.00  0.00           C  
ATOM   2761  O   VAL B1666      67.156  16.341  -4.902  1.00  0.00           O  
ATOM   2762  CB  VAL B1666      67.027  14.189  -3.047  1.00  0.00           C  
ATOM   2763  CG1 VAL B1666      67.098  13.764  -4.509  1.00  0.00           C  
ATOM   2764  CG2 VAL B1666      67.509  13.051  -2.163  1.00  0.00           C  
ATOM   2765  N   GLU B1667      67.478  17.780  -3.185  1.00  0.00           N  
ATOM   2766  CA  GLU B1667      67.125  18.995  -3.915  1.00  0.00           C  
ATOM   2767  C   GLU B1667      66.833  20.146  -2.966  1.00  0.00           C  
ATOM   2768  O   GLU B1667      66.449  19.938  -1.816  1.00  0.00           O  
ATOM   2769  CB  GLU B1667      65.902  18.777  -4.813  1.00  0.00           C  
ATOM   2770  CG  GLU B1667      65.547  20.005  -5.651  1.00  0.00           C  
ATOM   2771  CD  GLU B1667      66.698  20.467  -6.548  1.00  0.00           C  
ATOM   2772  OE1 GLU B1667      66.652  21.623  -7.034  1.00  0.00           O  
ATOM   2773  OE2 GLU B1667      67.643  19.672  -6.775  1.00  0.00           O  
ATOM   2774  N   GLY B1668      67.020  21.362  -3.464  1.00  0.00           N  
ATOM   2775  CA  GLY B1668      66.765  22.548  -2.668  1.00  0.00           C  
ATOM   2776  C   GLY B1668      66.066  23.606  -3.507  1.00  0.00           C  
ATOM   2777  O   GLY B1668      65.765  23.315  -4.689  1.00  0.00           O  
ATOM   2778  N   ASP B1669      61.692  23.443   3.127  1.00  0.00           N  
ATOM   2779  CA  ASP B1669      62.718  24.518   3.238  1.00  0.00           C  
ATOM   2780  C   ASP B1669      63.298  24.570   4.648  1.00  0.00           C  
ATOM   2781  O   ASP B1669      64.494  24.826   4.831  1.00  0.00           O  
ATOM   2782  CB  ASP B1669      62.096  25.870   2.867  1.00  0.00           C  
ATOM   2783  CG  ASP B1669      62.976  27.050   3.254  1.00  0.00           C  
ATOM   2784  OD1 ASP B1669      62.988  27.414   4.452  1.00  0.00           O  
ATOM   2785  OD2 ASP B1669      63.659  27.608   2.363  1.00  0.00           O  
ATOM   2786  N   GLU B1670      62.445  24.313   5.637  1.00  0.00           N  
ATOM   2787  CA  GLU B1670      62.852  24.330   7.040  1.00  0.00           C  
ATOM   2788  C   GLU B1670      61.641  24.067   7.930  1.00  0.00           C  
ATOM   2789  O   GLU B1670      61.727  23.319   8.905  1.00  0.00           O  
ATOM   2790  CB  GLU B1670      63.467  25.691   7.389  1.00  0.00           C  
ATOM   2791  CG  GLU B1670      64.164  25.752   8.742  1.00  0.00           C  
ATOM   2792  CD  GLU B1670      64.904  27.069   8.958  1.00  0.00           C  
ATOM   2793  OE1 GLU B1670      65.615  27.195   9.982  1.00  0.00           O  
ATOM   2794  OE2 GLU B1670      64.776  27.977   8.104  1.00  0.00           O  
ATOM   2795  N   GLU B1671      60.514  24.689   7.586  1.00  0.00           N  
ATOM   2796  CA  GLU B1671      59.280  24.522   8.348  1.00  0.00           C  
ATOM   2797  C   GLU B1671      58.548  23.239   7.961  1.00  0.00           C  
ATOM   2798  O   GLU B1671      57.979  22.562   8.816  1.00  0.00           O  
ATOM   2799  CB  GLU B1671      58.349  25.723   8.140  1.00  0.00           C  
ATOM   2800  CG  GLU B1671      56.989  25.577   8.825  1.00  0.00           C  
ATOM   2801  CD  GLU B1671      56.051  26.751   8.556  1.00  0.00           C  
ATOM   2802  OE1 GLU B1671      55.876  27.107   7.369  1.00  0.00           O  
ATOM   2803  OE2 GLU B1671      55.482  27.309   9.526  1.00  0.00           O  
ATOM   2804  N   LEU B1672      58.555  22.901   6.677  1.00  0.00           N  
ATOM   2805  CA  LEU B1672      57.878  21.686   6.255  1.00  0.00           C  
ATOM   2806  C   LEU B1672      58.682  20.461   6.647  1.00  0.00           C  
ATOM   2807  O   LEU B1672      58.124  19.383   6.854  1.00  0.00           O  
ATOM   2808  CB  LEU B1672      57.609  21.696   4.742  1.00  0.00           C  
ATOM   2809  CG  LEU B1672      56.430  22.567   4.272  1.00  0.00           C  
ATOM   2810  CD1 LEU B1672      56.126  22.282   2.813  1.00  0.00           C  
ATOM   2811  CD2 LEU B1672      55.191  22.278   5.118  1.00  0.00           C  
ATOM   2812  N   ARG B1673      59.993  20.630   6.762  1.00  0.00           N  
ATOM   2813  CA  ARG B1673      60.864  19.529   7.148  1.00  0.00           C  
ATOM   2814  C   ARG B1673      60.380  18.943   8.465  1.00  0.00           C  
ATOM   2815  O   ARG B1673      60.201  17.728   8.600  1.00  0.00           O  
ATOM   2816  CB  ARG B1673      62.311  20.016   7.305  1.00  0.00           C  
ATOM   2817  CG  ARG B1673      63.264  18.941   7.822  1.00  0.00           C  
ATOM   2818  CD  ARG B1673      64.698  19.437   7.975  1.00  0.00           C  
ATOM   2819  NE  ARG B1673      65.382  19.588   6.691  1.00  0.00           N  
ATOM   2820  CZ  ARG B1673      65.293  20.657   5.901  1.00  0.00           C  
ATOM   2821  NH1 ARG B1673      64.545  21.697   6.259  1.00  0.00           N  
ATOM   2822  NH2 ARG B1673      65.951  20.685   4.743  1.00  0.00           N  
ATOM   2823  N   ARG B1684      60.170  19.821   9.438  1.00  0.00           N  
ATOM   2824  CA  ARG B1684      59.707  19.403  10.756  1.00  0.00           C  
ATOM   2825  C   ARG B1684      58.279  18.859  10.662  1.00  0.00           C  
ATOM   2826  O   ARG B1684      57.908  17.941  11.397  1.00  0.00           O  
ATOM   2827  CB  ARG B1684      59.775  20.589  11.720  1.00  0.00           C  
ATOM   2828  CG  ARG B1684      59.298  20.313  13.127  1.00  0.00           C  
ATOM   2829  CD  ARG B1684      60.148  19.287  13.848  1.00  0.00           C  
ATOM   2830  NE  ARG B1684      59.640  19.053  15.198  1.00  0.00           N  
ATOM   2831  CZ  ARG B1684      59.896  17.960  15.908  1.00  0.00           C  
ATOM   2832  NH1 ARG B1684      60.655  17.007  15.397  1.00  0.00           N  
ATOM   2833  NH2 ARG B1684      59.373  17.805  17.116  1.00  0.00           N  
ATOM   2834  N   THR B1685      57.481  19.426   9.760  1.00  0.00           N  
ATOM   2835  CA  THR B1685      56.112  18.964   9.581  1.00  0.00           C  
ATOM   2836  C   THR B1685      56.188  17.514   9.131  1.00  0.00           C  
ATOM   2837  O   THR B1685      55.436  16.665   9.622  1.00  0.00           O  
ATOM   2838  CB  THR B1685      55.353  19.773   8.501  1.00  0.00           C  
ATOM   2839  OG1 THR B1685      55.395  21.170   8.816  1.00  0.00           O  
ATOM   2840  CG2 THR B1685      53.897  19.333   8.440  1.00  0.00           C  
ATOM   2841  N   TYR B1688      57.112  17.236   8.209  1.00  0.00           N  
ATOM   2842  CA  TYR B1688      57.305  15.885   7.689  1.00  0.00           C  
ATOM   2843  C   TYR B1688      57.831  14.961   8.773  1.00  0.00           C  
ATOM   2844  O   TYR B1688      57.382  13.827   8.876  1.00  0.00           O  
ATOM   2845  CB  TYR B1688      58.268  15.892   6.490  1.00  0.00           C  
ATOM   2846  CG  TYR B1688      58.457  14.539   5.802  1.00  0.00           C  
ATOM   2847  CD1 TYR B1688      57.379  13.860   5.235  1.00  0.00           C  
ATOM   2848  CD2 TYR B1688      59.714  13.934   5.738  1.00  0.00           C  
ATOM   2849  CE1 TYR B1688      57.544  12.612   4.630  1.00  0.00           C  
ATOM   2850  CE2 TYR B1688      59.890  12.684   5.134  1.00  0.00           C  
ATOM   2851  CZ  TYR B1688      58.803  12.027   4.587  1.00  0.00           C  
ATOM   2852  OH  TYR B1688      58.965  10.768   4.039  1.00  0.00           O  
ATOM   2853  N   GLU B1689      58.778  15.423   9.584  1.00  0.00           N  
ATOM   2854  CA  GLU B1689      59.285  14.556  10.647  1.00  0.00           C  
ATOM   2855  C   GLU B1689      58.069  14.122  11.443  1.00  0.00           C  
ATOM   2856  O   GLU B1689      57.648  12.962  11.400  1.00  0.00           O  
ATOM   2857  CB  GLU B1689      60.238  15.296  11.590  1.00  0.00           C  
ATOM   2858  CG  GLU B1689      61.533  15.805  10.958  1.00  0.00           C  
ATOM   2859  CD  GLU B1689      62.413  16.581  11.954  1.00  0.00           C  
ATOM   2860  OE1 GLU B1689      63.433  17.188  11.528  1.00  0.00           O  
ATOM   2861  OE2 GLU B1689      62.079  16.583  13.163  1.00  0.00           O  
ATOM   2862  N   LEU B1713      57.492  15.089  12.144  1.00  0.00           N  
ATOM   2863  CA  LEU B1713      56.321  14.867  12.975  1.00  0.00           C  
ATOM   2864  C   LEU B1713      55.254  13.939  12.401  1.00  0.00           C  
ATOM   2865  O   LEU B1713      54.638  13.169  13.148  1.00  0.00           O  
ATOM   2866  CB  LEU B1713      55.695  16.220  13.336  1.00  0.00           C  
ATOM   2867  CG  LEU B1713      56.512  17.063  14.323  1.00  0.00           C  
ATOM   2868  CD1 LEU B1713      55.921  18.437  14.436  1.00  0.00           C  
ATOM   2869  CD2 LEU B1713      56.553  16.369  15.686  1.00  0.00           C  
ATOM   2870  N   SER B1714      55.027  13.999  11.089  1.00  0.00           N  
ATOM   2871  CA  SER B1714      54.002  13.145  10.488  1.00  0.00           C  
ATOM   2872  C   SER B1714      54.456  11.700  10.385  1.00  0.00           C  
ATOM   2873  O   SER B1714      53.642  10.804  10.166  1.00  0.00           O  
ATOM   2874  CB  SER B1714      53.603  13.656   9.100  1.00  0.00           C  
ATOM   2875  OG  SER B1714      54.633  13.462   8.152  1.00  0.00           O  
ATOM   2876  N   MET B1715      55.756  11.479  10.555  1.00  0.00           N  
ATOM   2877  CA  MET B1715      56.330  10.135  10.473  1.00  0.00           C  
ATOM   2878  C   MET B1715      56.362   9.446  11.845  1.00  0.00           C  
ATOM   2879  O   MET B1715      57.222   9.741  12.679  1.00  0.00           O  
ATOM   2880  CB  MET B1715      57.752  10.209   9.908  1.00  0.00           C  
ATOM   2881  CG  MET B1715      57.861  10.719   8.475  1.00  0.00           C  
ATOM   2882  SD  MET B1715      58.194   9.405   7.267  1.00  0.00           S  
ATOM   2883  CE  MET B1715      56.658   9.450   6.203  1.00  0.00           C  
ATOM   2884  N   PRO B1716      55.428   8.512  12.092  1.00  0.00           N  
ATOM   2885  CA  PRO B1716      55.411   7.824  13.384  1.00  0.00           C  
ATOM   2886  C   PRO B1716      56.778   7.252  13.756  1.00  0.00           C  
ATOM   2887  O   PRO B1716      57.176   7.275  14.924  1.00  0.00           O  
ATOM   2888  CB  PRO B1716      54.360   6.734  13.181  1.00  0.00           C  
ATOM   2889  CG  PRO B1716      53.418   7.363  12.220  1.00  0.00           C  
ATOM   2890  CD  PRO B1716      54.345   8.020  11.225  1.00  0.00           C  
ATOM   2891  N   LYS B1717      57.495   6.741  12.761  1.00  0.00           N  
ATOM   2892  CA  LYS B1717      58.808   6.164  13.006  1.00  0.00           C  
ATOM   2893  C   LYS B1717      59.901   6.952  12.293  1.00  0.00           C  
ATOM   2894  O   LYS B1717      59.632   7.694  11.355  1.00  0.00           O  
ATOM   2895  CB  LYS B1717      58.813   4.694  12.572  1.00  0.00           C  
ATOM   2896  CG  LYS B1717      57.740   3.852  13.281  1.00  0.00           C  
ATOM   2897  CD  LYS B1717      57.757   2.384  12.851  1.00  0.00           C  
ATOM   2898  CE  LYS B1717      59.059   1.685  13.237  1.00  0.00           C  
ATOM   2899  NZ  LYS B1717      59.074   0.238  12.857  1.00  0.00           N  
ATOM   2900  N   LYS B1718      61.137   6.800  12.753  1.00  0.00           N  
ATOM   2901  CA  LYS B1718      62.263   7.519  12.171  1.00  0.00           C  
ATOM   2902  C   LYS B1718      62.447   7.221  10.680  1.00  0.00           C  
ATOM   2903  O   LYS B1718      62.477   6.061  10.261  1.00  0.00           O  
ATOM   2904  CB  LYS B1718      63.552   7.185  12.933  1.00  0.00           C  
ATOM   2905  CG  LYS B1718      63.464   7.393  14.451  1.00  0.00           C  
ATOM   2906  CD  LYS B1718      63.347   6.066  15.214  1.00  0.00           C  
ATOM   2907  CE  LYS B1718      62.020   5.353  14.965  1.00  0.00           C  
ATOM   2908  NZ  LYS B1718      62.016   3.958  15.487  1.00  0.00           N  
ATOM   2909  N   PRO B1719      62.572   8.276   9.862  1.00  0.00           N  
ATOM   2910  CA  PRO B1719      62.755   8.202   8.405  1.00  0.00           C  
ATOM   2911  C   PRO B1719      63.991   7.424   7.922  1.00  0.00           C  
ATOM   2912  O   PRO B1719      65.118   7.921   7.991  1.00  0.00           O  
ATOM   2913  CB  PRO B1719      62.816   9.674   7.995  1.00  0.00           C  
ATOM   2914  CG  PRO B1719      61.930  10.339   9.005  1.00  0.00           C  
ATOM   2915  CD  PRO B1719      62.356   9.671  10.290  1.00  0.00           C  
ATOM   2916  N   GLU B1720      63.767   6.210   7.423  1.00  0.00           N  
ATOM   2917  CA  GLU B1720      64.846   5.361   6.915  1.00  0.00           C  
ATOM   2918  C   GLU B1720      65.427   6.011   5.655  1.00  0.00           C  
ATOM   2919  O   GLU B1720      66.138   7.014   5.745  1.00  0.00           O  
ATOM   2920  CB  GLU B1720      64.297   3.962   6.597  1.00  0.00           C  
ATOM   2921  CG  GLU B1720      65.360   2.903   6.284  1.00  0.00           C  
ATOM   2922  CD  GLU B1720      64.755   1.562   5.856  1.00  0.00           C  
ATOM   2923  OE1 GLU B1720      65.521   0.656   5.445  1.00  0.00           O  
ATOM   2924  OE2 GLU B1720      63.511   1.420   5.933  1.00  0.00           O  
ATOM   2925  N   ARG B1721      65.132   5.448   4.483  1.00  0.00           N  
ATOM   2926  CA  ARG B1721      65.621   6.026   3.230  1.00  0.00           C  
ATOM   2927  C   ARG B1721      64.434   6.485   2.387  1.00  0.00           C  
ATOM   2928  O   ARG B1721      63.311   6.020   2.591  1.00  0.00           O  
ATOM   2929  CB  ARG B1721      66.471   5.011   2.441  1.00  0.00           C  
ATOM   2930  CG  ARG B1721      65.718   3.813   1.863  1.00  0.00           C  
ATOM   2931  CD  ARG B1721      65.311   2.809   2.932  1.00  0.00           C  
ATOM   2932  NE  ARG B1721      66.460   2.318   3.694  1.00  0.00           N  
ATOM   2933  CZ  ARG B1721      67.386   1.483   3.226  1.00  0.00           C  
ATOM   2934  NH1 ARG B1721      67.310   1.026   1.980  1.00  0.00           N  
ATOM   2935  NH2 ARG B1721      68.395   1.106   4.006  1.00  0.00           N  
ATOM   2936  N   LEU B1722      64.675   7.414   1.462  1.00  0.00           N  
ATOM   2937  CA  LEU B1722      63.610   7.917   0.590  1.00  0.00           C  
ATOM   2938  C   LEU B1722      63.092   6.810  -0.322  1.00  0.00           C  
ATOM   2939  O   LEU B1722      63.872   6.085  -0.933  1.00  0.00           O  
ATOM   2940  CB  LEU B1722      64.106   9.080  -0.273  1.00  0.00           C  
ATOM   2941  CG  LEU B1722      63.102   9.566  -1.326  1.00  0.00           C  
ATOM   2942  CD1 LEU B1722      61.748   9.839  -0.673  1.00  0.00           C  
ATOM   2943  CD2 LEU B1722      63.622  10.821  -1.991  1.00  0.00           C  
ATOM   2944  N   VAL B1723      61.773   6.685  -0.419  1.00  0.00           N  
ATOM   2945  CA  VAL B1723      61.181   5.643  -1.246  1.00  0.00           C  
ATOM   2946  C   VAL B1723      60.719   6.158  -2.611  1.00  0.00           C  
ATOM   2947  O   VAL B1723      60.186   7.265  -2.727  1.00  0.00           O  
ATOM   2948  CB  VAL B1723      60.004   4.970  -0.506  1.00  0.00           C  
ATOM   2949  CG1 VAL B1723      59.398   3.885  -1.363  1.00  0.00           C  
ATOM   2950  CG2 VAL B1723      60.491   4.382   0.804  1.00  0.00           C  
ATOM   2951  N   ALA B1724      60.946   5.337  -3.637  1.00  0.00           N  
ATOM   2952  CA  ALA B1724      60.584   5.644  -5.023  1.00  0.00           C  
ATOM   2953  C   ALA B1724      59.288   6.437  -5.109  1.00  0.00           C  
ATOM   2954  O   ALA B1724      58.304   6.105  -4.441  1.00  0.00           O  
ATOM   2955  CB  ALA B1724      60.452   4.349  -5.819  1.00  0.00           C  
ATOM   2956  N   GLN B1725      59.290   7.480  -5.935  1.00  0.00           N  
ATOM   2957  CA  GLN B1725      58.109   8.314  -6.089  1.00  0.00           C  
ATOM   2958  C   GLN B1725      57.552   8.330  -7.506  1.00  0.00           C  
ATOM   2959  O   GLN B1725      58.141   8.936  -8.402  1.00  0.00           O  
ATOM   2960  CB  GLN B1725      58.417   9.753  -5.681  1.00  0.00           C  
ATOM   2961  CG  GLN B1725      59.029   9.930  -4.304  1.00  0.00           C  
ATOM   2962  CD  GLN B1725      59.412  11.372  -4.042  1.00  0.00           C  
ATOM   2963  OE1 GLN B1725      59.702  12.131  -4.975  1.00  0.00           O  
ATOM   2964  NE2 GLN B1725      59.428  11.758  -2.775  1.00  0.00           N  
ATOM   2965  N   ALA B1726      56.416   7.675  -7.716  1.00  0.00           N  
ATOM   2966  CA  ALA B1726      55.799   7.687  -9.039  1.00  0.00           C  
ATOM   2967  C   ALA B1726      54.857   8.887  -9.072  1.00  0.00           C  
ATOM   2968  O   ALA B1726      53.785   8.844  -8.481  1.00  0.00           O  
ATOM   2969  CB  ALA B1726      55.022   6.408  -9.271  1.00  0.00           C  
ATOM   2970  N   PRO B1727      55.248   9.975  -9.756  1.00  0.00           N  
ATOM   2971  CA  PRO B1727      54.401  11.172  -9.836  1.00  0.00           C  
ATOM   2972  C   PRO B1727      52.950  10.839 -10.209  1.00  0.00           C  
ATOM   2973  O   PRO B1727      52.658  10.371 -11.311  1.00  0.00           O  
ATOM   2974  CB  PRO B1727      55.121  12.041 -10.880  1.00  0.00           C  
ATOM   2975  CG  PRO B1727      55.827  11.050 -11.722  1.00  0.00           C  
ATOM   2976  CD  PRO B1727      56.363  10.067 -10.711  1.00  0.00           C  
ATOM   2977  N   PHE B1728      52.052  11.094  -9.264  1.00  0.00           N  
ATOM   2978  CA  PHE B1728      50.630  10.803  -9.415  1.00  0.00           C  
ATOM   2979  C   PHE B1728      49.948  11.256 -10.702  1.00  0.00           C  
ATOM   2980  O   PHE B1728      49.239  10.473 -11.329  1.00  0.00           O  
ATOM   2981  CB  PHE B1728      49.862  11.372  -8.228  1.00  0.00           C  
ATOM   2982  CG  PHE B1728      48.558  10.683  -7.967  1.00  0.00           C  
ATOM   2983  CD1 PHE B1728      48.492   9.622  -7.085  1.00  0.00           C  
ATOM   2984  CD2 PHE B1728      47.393  11.104  -8.604  1.00  0.00           C  
ATOM   2985  CE1 PHE B1728      47.289   8.998  -6.837  1.00  0.00           C  
ATOM   2986  CE2 PHE B1728      46.193  10.485  -8.363  1.00  0.00           C  
ATOM   2987  CZ  PHE B1728      46.135   9.432  -7.478  1.00  0.00           C  
ATOM   2988  N   ARG B1729      50.143  12.510 -11.090  1.00  0.00           N  
ATOM   2989  CA  ARG B1729      49.517  13.022 -12.304  1.00  0.00           C  
ATOM   2990  C   ARG B1729      49.946  12.200 -13.507  1.00  0.00           C  
ATOM   2991  O   ARG B1729      49.237  12.138 -14.509  1.00  0.00           O  
ATOM   2992  CB  ARG B1729      49.882  14.494 -12.534  1.00  0.00           C  
ATOM   2993  CG  ARG B1729      51.341  14.728 -12.942  1.00  0.00           C  
ATOM   2994  CD  ARG B1729      51.647  16.220 -13.123  1.00  0.00           C  
ATOM   2995  NE  ARG B1729      51.433  16.979 -11.889  1.00  0.00           N  
ATOM   2996  CZ  ARG B1729      50.493  17.906 -11.728  1.00  0.00           C  
ATOM   2997  NH1 ARG B1729      49.668  18.204 -12.717  1.00  0.00           N  
ATOM   2998  NH2 ARG B1729      50.381  18.538 -10.571  1.00  0.00           N  
ATOM   2999  N   PHE B1730      51.105  11.556 -13.407  1.00  0.00           N  
ATOM   3000  CA  PHE B1730      51.594  10.743 -14.512  1.00  0.00           C  
ATOM   3001  C   PHE B1730      51.012   9.333 -14.462  1.00  0.00           C  
ATOM   3002  O   PHE B1730      50.814   8.717 -15.504  1.00  0.00           O  
ATOM   3003  CB  PHE B1730      53.133  10.722 -14.536  1.00  0.00           C  
ATOM   3004  CG  PHE B1730      53.718   9.982 -15.717  1.00  0.00           C  
ATOM   3005  CD1 PHE B1730      53.116  10.045 -16.967  1.00  0.00           C  
ATOM   3006  CD2 PHE B1730      54.862   9.206 -15.573  1.00  0.00           C  
ATOM   3007  CE1 PHE B1730      53.643   9.335 -18.058  1.00  0.00           C  
ATOM   3008  CE2 PHE B1730      55.393   8.499 -16.655  1.00  0.00           C  
ATOM   3009  CZ  PHE B1730      54.777   8.566 -17.896  1.00  0.00           C  
ATOM   3010  N   LEU B1731      50.725   8.824 -13.265  1.00  0.00           N  
ATOM   3011  CA  LEU B1731      50.118   7.495 -13.148  1.00  0.00           C  
ATOM   3012  C   LEU B1731      48.655   7.654 -13.562  1.00  0.00           C  
ATOM   3013  O   LEU B1731      48.021   6.715 -14.055  1.00  0.00           O  
ATOM   3014  CB  LEU B1731      50.184   6.973 -11.721  1.00  0.00           C  
ATOM   3015  CG  LEU B1731      51.557   6.724 -11.113  1.00  0.00           C  
ATOM   3016  CD1 LEU B1731      51.382   6.236  -9.668  1.00  0.00           C  
ATOM   3017  CD2 LEU B1731      52.305   5.693 -11.931  1.00  0.00           C  
ATOM   3018  N   ALA B1732      48.121   8.854 -13.351  1.00  0.00           N  
ATOM   3019  CA  ALA B1732      46.755   9.141 -13.741  1.00  0.00           C  
ATOM   3020  C   ALA B1732      46.645   8.867 -15.241  1.00  0.00           C  
ATOM   3021  O   ALA B1732      45.664   8.294 -15.699  1.00  0.00           O  
ATOM   3022  CB  ALA B1732      46.416  10.590 -13.445  1.00  0.00           C  
ATOM   3023  N   VAL B1733      47.657   9.279 -16.000  1.00  0.00           N  
ATOM   3024  CA  VAL B1733      47.678   9.060 -17.442  1.00  0.00           C  
ATOM   3025  C   VAL B1733      48.004   7.613 -17.824  1.00  0.00           C  
ATOM   3026  O   VAL B1733      47.320   7.022 -18.668  1.00  0.00           O  
ATOM   3027  CB  VAL B1733      48.711   9.963 -18.130  1.00  0.00           C  
ATOM   3028  CG1 VAL B1733      48.945   9.480 -19.565  1.00  0.00           C  
ATOM   3029  CG2 VAL B1733      48.226  11.410 -18.124  1.00  0.00           C  
ATOM   3030  N   LEU B1734      49.047   7.042 -17.220  1.00  0.00           N  
ATOM   3031  CA  LEU B1734      49.425   5.660 -17.546  1.00  0.00           C  
ATOM   3032  C   LEU B1734      48.291   4.674 -17.268  1.00  0.00           C  
ATOM   3033  O   LEU B1734      48.075   3.720 -18.013  1.00  0.00           O  
ATOM   3034  CB  LEU B1734      50.670   5.232 -16.761  1.00  0.00           C  
ATOM   3035  CG  LEU B1734      51.951   6.010 -17.068  1.00  0.00           C  
ATOM   3036  CD1 LEU B1734      53.114   5.462 -16.281  1.00  0.00           C  
ATOM   3037  CD2 LEU B1734      52.229   5.934 -18.555  1.00  0.00           C  
ATOM   3038  N   VAL B1735      47.556   4.931 -16.198  1.00  0.00           N  
ATOM   3039  CA  VAL B1735      46.461   4.074 -15.775  1.00  0.00           C  
ATOM   3040  C   VAL B1735      45.263   3.968 -16.745  1.00  0.00           C  
ATOM   3041  O   VAL B1735      44.463   3.024 -16.673  1.00  0.00           O  
ATOM   3042  CB  VAL B1735      46.031   4.532 -14.368  1.00  0.00           C  
ATOM   3043  CG1 VAL B1735      44.530   4.485 -14.195  1.00  0.00           C  
ATOM   3044  CG2 VAL B1735      46.759   3.677 -13.334  1.00  0.00           C  
ATOM   3045  N   GLN B1736      45.160   4.909 -17.674  1.00  0.00           N  
ATOM   3046  CA  GLN B1736      44.064   4.895 -18.624  1.00  0.00           C  
ATOM   3047  C   GLN B1736      44.503   4.374 -19.994  1.00  0.00           C  
ATOM   3048  O   GLN B1736      43.748   4.440 -20.953  1.00  0.00           O  
ATOM   3049  CB  GLN B1736      43.481   6.304 -18.771  1.00  0.00           C  
ATOM   3050  CG  GLN B1736      43.127   7.004 -17.460  1.00  0.00           C  
ATOM   3051  CD  GLN B1736      42.545   8.397 -17.689  1.00  0.00           C  
ATOM   3052  OE1 GLN B1736      41.444   8.545 -18.246  1.00  0.00           O  
ATOM   3053  NE2 GLN B1736      43.287   9.426 -17.276  1.00  0.00           N  
ATOM   3054  N   LEU B1739      45.729   3.868 -20.091  1.00  0.00           N  
ATOM   3055  CA  LEU B1739      46.231   3.329 -21.357  1.00  0.00           C  
ATOM   3056  C   LEU B1739      45.842   1.857 -21.446  1.00  0.00           C  
ATOM   3057  O   LEU B1739      45.863   1.132 -20.443  1.00  0.00           O  
ATOM   3058  CB  LEU B1739      47.755   3.459 -21.453  1.00  0.00           C  
ATOM   3059  CG  LEU B1739      48.376   4.852 -21.446  1.00  0.00           C  
ATOM   3060  CD1 LEU B1739      49.861   4.716 -21.677  1.00  0.00           C  
ATOM   3061  CD2 LEU B1739      47.767   5.719 -22.523  1.00  0.00           C  
ATOM   3062  N   PRO B1740      45.506   1.389 -22.660  1.00  0.00           N  
ATOM   3063  CA  PRO B1740      45.098   0.001 -22.931  1.00  0.00           C  
ATOM   3064  C   PRO B1740      46.020  -1.086 -22.373  1.00  0.00           C  
ATOM   3065  O   PRO B1740      45.759  -1.675 -21.319  1.00  0.00           O  
ATOM   3066  CB  PRO B1740      45.012  -0.039 -24.461  1.00  0.00           C  
ATOM   3067  CG  PRO B1740      46.044   0.975 -24.881  1.00  0.00           C  
ATOM   3068  CD  PRO B1740      45.765   2.109 -23.923  1.00  0.00           C  
ATOM   3069  N   HIS B1741      47.095  -1.346 -23.097  1.00  0.00           N  
ATOM   3070  CA  HIS B1741      48.073  -2.358 -22.725  1.00  0.00           C  
ATOM   3071  C   HIS B1741      48.502  -2.379 -21.244  1.00  0.00           C  
ATOM   3072  O   HIS B1741      47.952  -3.131 -20.437  1.00  0.00           O  
ATOM   3073  CB  HIS B1741      49.302  -2.227 -23.656  1.00  0.00           C  
ATOM   3074  CG  HIS B1741      49.806  -0.818 -23.823  1.00  0.00           C  
ATOM   3075  ND1 HIS B1741      48.986   0.290 -23.741  1.00  0.00           N  
ATOM   3076  CD2 HIS B1741      51.050  -0.342 -24.090  1.00  0.00           C  
ATOM   3077  CE1 HIS B1741      49.701   1.383 -23.945  1.00  0.00           C  
ATOM   3078  NE2 HIS B1741      50.957   1.028 -24.158  1.00  0.00           N  
ATOM   3079  N   LEU B1742      49.484  -1.542 -20.914  1.00  0.00           N  
ATOM   3080  CA  LEU B1742      50.079  -1.402 -19.582  1.00  0.00           C  
ATOM   3081  C   LEU B1742      49.570  -2.175 -18.373  1.00  0.00           C  
ATOM   3082  O   LEU B1742      48.527  -1.866 -17.806  1.00  0.00           O  
ATOM   3083  CB  LEU B1742      50.151   0.078 -19.213  1.00  0.00           C  
ATOM   3084  CG  LEU B1742      50.881   0.930 -20.254  1.00  0.00           C  
ATOM   3085  CD1 LEU B1742      51.251   2.267 -19.638  1.00  0.00           C  
ATOM   3086  CD2 LEU B1742      52.132   0.203 -20.741  1.00  0.00           C  
ATOM   3087  N   THR B1743      50.350  -3.173 -17.973  1.00  0.00           N  
ATOM   3088  CA  THR B1743      50.053  -3.979 -16.802  1.00  0.00           C  
ATOM   3089  C   THR B1743      50.810  -3.249 -15.695  1.00  0.00           C  
ATOM   3090  O   THR B1743      51.548  -2.301 -15.964  1.00  0.00           O  
ATOM   3091  CB  THR B1743      50.618  -5.425 -16.936  1.00  0.00           C  
ATOM   3092  OG1 THR B1743      52.050  -5.388 -16.910  1.00  0.00           O  
ATOM   3093  CG2 THR B1743      50.177  -6.061 -18.253  1.00  0.00           C  
ATOM   3094  N   GLU B1744      50.632  -3.672 -14.453  1.00  0.00           N  
ATOM   3095  CA  GLU B1744      51.327  -3.024 -13.348  1.00  0.00           C  
ATOM   3096  C   GLU B1744      52.823  -3.098 -13.646  1.00  0.00           C  
ATOM   3097  O   GLU B1744      53.580  -2.141 -13.465  1.00  0.00           O  
ATOM   3098  CB  GLU B1744      50.987  -3.766 -12.067  1.00  0.00           C  
ATOM   3099  CG  GLU B1744      51.420  -3.097 -10.800  1.00  0.00           C  
ATOM   3100  CD  GLU B1744      50.731  -3.714  -9.610  1.00  0.00           C  
ATOM   3101  OE1 GLU B1744      50.829  -4.953  -9.460  1.00  0.00           O  
ATOM   3102  OE2 GLU B1744      50.085  -2.968  -8.837  1.00  0.00           O  
ATOM   3103  N   GLU B1745      53.213  -4.269 -14.130  1.00  0.00           N  
ATOM   3104  CA  GLU B1745      54.573  -4.604 -14.531  1.00  0.00           C  
ATOM   3105  C   GLU B1745      55.123  -3.607 -15.557  1.00  0.00           C  
ATOM   3106  O   GLU B1745      56.252  -3.143 -15.443  1.00  0.00           O  
ATOM   3107  CB  GLU B1745      54.548  -6.006 -15.147  1.00  0.00           C  
ATOM   3108  CG  GLU B1745      55.831  -6.452 -15.792  1.00  0.00           C  
ATOM   3109  CD  GLU B1745      56.890  -6.764 -14.774  1.00  0.00           C  
ATOM   3110  OE1 GLU B1745      57.249  -5.852 -13.994  1.00  0.00           O  
ATOM   3111  OE2 GLU B1745      57.353  -7.929 -14.757  1.00  0.00           O  
ATOM   3112  N   ASP B1746      54.311  -3.302 -16.565  1.00  0.00           N  
ATOM   3113  CA  ASP B1746      54.695  -2.390 -17.635  1.00  0.00           C  
ATOM   3114  C   ASP B1746      54.761  -0.939 -17.170  1.00  0.00           C  
ATOM   3115  O   ASP B1746      55.616  -0.177 -17.623  1.00  0.00           O  
ATOM   3116  CB  ASP B1746      53.710  -2.493 -18.809  1.00  0.00           C  
ATOM   3117  CG  ASP B1746      53.458  -3.928 -19.249  1.00  0.00           C  
ATOM   3118  OD1 ASP B1746      54.429  -4.651 -19.574  1.00  0.00           O  
ATOM   3119  OD2 ASP B1746      52.277  -4.332 -19.275  1.00  0.00           O  
ATOM   3120  N   ILE B1747      53.856  -0.550 -16.278  1.00  0.00           N  
ATOM   3121  CA  ILE B1747      53.858   0.815 -15.794  1.00  0.00           C  
ATOM   3122  C   ILE B1747      55.163   1.083 -15.085  1.00  0.00           C  
ATOM   3123  O   ILE B1747      55.776   2.129 -15.276  1.00  0.00           O  
ATOM   3124  CB  ILE B1747      52.693   1.075 -14.834  1.00  0.00           C  
ATOM   3125  CG1 ILE B1747      51.372   0.977 -15.597  1.00  0.00           C  
ATOM   3126  CG2 ILE B1747      52.837   2.444 -14.202  1.00  0.00           C  
ATOM   3127  CD1 ILE B1747      50.172   1.140 -14.724  1.00  0.00           C  
ATOM   3128  N   ILE B1748      55.598   0.135 -14.267  1.00  0.00           N  
ATOM   3129  CA  ILE B1748      56.859   0.302 -13.555  1.00  0.00           C  
ATOM   3130  C   ILE B1748      58.009   0.474 -14.553  1.00  0.00           C  
ATOM   3131  O   ILE B1748      58.847   1.358 -14.391  1.00  0.00           O  
ATOM   3132  CB  ILE B1748      57.128  -0.892 -12.623  1.00  0.00           C  
ATOM   3133  CG1 ILE B1748      55.935  -1.068 -11.680  1.00  0.00           C  
ATOM   3134  CG2 ILE B1748      58.384  -0.648 -11.806  1.00  0.00           C  
ATOM   3135  CD1 ILE B1748      56.079  -2.217 -10.697  1.00  0.00           C  
ATOM   3136  N   ASN B1749      58.031  -0.345 -15.597  1.00  0.00           N  
ATOM   3137  CA  ASN B1749      59.073  -0.237 -16.613  1.00  0.00           C  
ATOM   3138  C   ASN B1749      59.139   1.177 -17.177  1.00  0.00           C  
ATOM   3139  O   ASN B1749      60.204   1.794 -17.211  1.00  0.00           O  
ATOM   3140  CB  ASN B1749      58.816  -1.216 -17.760  1.00  0.00           C  
ATOM   3141  CG  ASN B1749      59.126  -2.651 -17.386  1.00  0.00           C  
ATOM   3142  OD1 ASN B1749      59.585  -2.934 -16.278  1.00  0.00           O  
ATOM   3143  ND2 ASN B1749      58.877  -3.570 -18.311  1.00  0.00           N  
ATOM   3144  N   VAL B1750      57.991   1.673 -17.628  1.00  0.00           N  
ATOM   3145  CA  VAL B1750      57.869   3.009 -18.197  1.00  0.00           C  
ATOM   3146  C   VAL B1750      58.391   4.113 -17.276  1.00  0.00           C  
ATOM   3147  O   VAL B1750      59.094   5.016 -17.722  1.00  0.00           O  
ATOM   3148  CB  VAL B1750      56.400   3.332 -18.526  1.00  0.00           C  
ATOM   3149  CG1 VAL B1750      56.302   4.722 -19.140  1.00  0.00           C  
ATOM   3150  CG2 VAL B1750      55.830   2.282 -19.469  1.00  0.00           C  
ATOM   3151  N   LEU B1751      58.033   4.049 -15.995  1.00  0.00           N  
ATOM   3152  CA  LEU B1751      58.478   5.061 -15.036  1.00  0.00           C  
ATOM   3153  C   LEU B1751      59.996   5.040 -14.933  1.00  0.00           C  
ATOM   3154  O   LEU B1751      60.636   6.072 -14.685  1.00  0.00           O  
ATOM   3155  CB  LEU B1751      57.856   4.808 -13.663  1.00  0.00           C  
ATOM   3156  CG  LEU B1751      56.338   4.979 -13.539  1.00  0.00           C  
ATOM   3157  CD1 LEU B1751      55.862   4.339 -12.244  1.00  0.00           C  
ATOM   3158  CD2 LEU B1751      55.990   6.453 -13.593  1.00  0.00           C  
ATOM   3159  N   ILE B1752      60.573   3.857 -15.119  1.00  0.00           N  
ATOM   3160  CA  ILE B1752      62.015   3.724 -15.084  1.00  0.00           C  
ATOM   3161  C   ILE B1752      62.599   4.363 -16.335  1.00  0.00           C  
ATOM   3162  O   ILE B1752      63.457   5.236 -16.230  1.00  0.00           O  
ATOM   3163  CB  ILE B1752      62.463   2.250 -15.037  1.00  0.00           C  
ATOM   3164  CG1 ILE B1752      62.227   1.673 -13.644  1.00  0.00           C  
ATOM   3165  CG2 ILE B1752      63.941   2.152 -15.380  1.00  0.00           C  
ATOM   3166  CD1 ILE B1752      62.448   0.183 -13.563  1.00  0.00           C  
ATOM   3167  N   LYS B1753      62.122   3.946 -17.509  1.00  0.00           N  
ATOM   3168  CA  LYS B1753      62.625   4.468 -18.784  1.00  0.00           C  
ATOM   3169  C   LYS B1753      62.550   5.972 -18.969  1.00  0.00           C  
ATOM   3170  O   LYS B1753      63.279   6.538 -19.786  1.00  0.00           O  
ATOM   3171  CB  LYS B1753      61.908   3.815 -19.958  1.00  0.00           C  
ATOM   3172  CG  LYS B1753      62.504   2.506 -20.415  1.00  0.00           C  
ATOM   3173  CD  LYS B1753      61.684   1.949 -21.569  1.00  0.00           C  
ATOM   3174  CE  LYS B1753      60.244   1.652 -21.123  1.00  0.00           C  
ATOM   3175  NZ  LYS B1753      59.384   1.162 -22.234  1.00  0.00           N  
ATOM   3176  N   GLN B1754      61.656   6.619 -18.237  1.00  0.00           N  
ATOM   3177  CA  GLN B1754      61.515   8.065 -18.330  1.00  0.00           C  
ATOM   3178  C   GLN B1754      62.107   8.684 -17.067  1.00  0.00           C  
ATOM   3179  O   GLN B1754      61.968   9.876 -16.798  1.00  0.00           O  
ATOM   3180  CB  GLN B1754      60.042   8.437 -18.538  1.00  0.00           C  
ATOM   3181  CG  GLN B1754      59.496   7.902 -19.857  1.00  0.00           C  
ATOM   3182  CD  GLN B1754      58.065   8.345 -20.154  1.00  0.00           C  
ATOM   3183  OE1 GLN B1754      57.642   9.437 -19.765  1.00  0.00           O  
ATOM   3184  NE2 GLN B1754      57.327   7.508 -20.874  1.00  0.00           N  
ATOM   3185  N   GLY B1755      62.780   7.836 -16.300  1.00  0.00           N  
ATOM   3186  CA  GLY B1755      63.467   8.275 -15.103  1.00  0.00           C  
ATOM   3187  C   GLY B1755      62.713   8.932 -13.969  1.00  0.00           C  
ATOM   3188  O   GLY B1755      63.115   9.990 -13.501  1.00  0.00           O  
ATOM   3189  N   HIS B1756      61.644   8.293 -13.504  1.00  0.00           N  
ATOM   3190  CA  HIS B1756      60.854   8.829 -12.402  1.00  0.00           C  
ATOM   3191  C   HIS B1756      61.202   8.068 -11.134  1.00  0.00           C  
ATOM   3192  O   HIS B1756      61.144   8.612 -10.024  1.00  0.00           O  
ATOM   3193  CB  HIS B1756      59.367   8.685 -12.713  1.00  0.00           C  
ATOM   3194  CG  HIS B1756      58.890   9.618 -13.781  1.00  0.00           C  
ATOM   3195  ND1 HIS B1756      58.754  10.973 -13.574  1.00  0.00           N  
ATOM   3196  CD2 HIS B1756      58.555   9.399 -15.074  1.00  0.00           C  
ATOM   3197  CE1 HIS B1756      58.355  11.549 -14.693  1.00  0.00           C  
ATOM   3198  NE2 HIS B1756      58.228  10.616 -15.619  1.00  0.00           N  
ATOM   3199  N   ILE B1757      61.552   6.797 -11.308  1.00  0.00           N  
ATOM   3200  CA  ILE B1757      61.929   5.955 -10.191  1.00  0.00           C  
ATOM   3201  C   ILE B1757      63.218   5.265 -10.590  1.00  0.00           C  
ATOM   3202  O   ILE B1757      63.437   4.971 -11.769  1.00  0.00           O  
ATOM   3203  CB  ILE B1757      60.837   4.909  -9.862  1.00  0.00           C  
ATOM   3204  CG1 ILE B1757      60.558   4.036 -11.084  1.00  0.00           C  
ATOM   3205  CG2 ILE B1757      59.569   5.621  -9.392  1.00  0.00           C  
ATOM   3206  CD1 ILE B1757      59.493   2.988 -10.864  1.00  0.00           C  
ATOM   3207  N   PRO B1758      64.101   5.006  -9.616  1.00  0.00           N  
ATOM   3208  CA  PRO B1758      65.376   4.348  -9.916  1.00  0.00           C  
ATOM   3209  C   PRO B1758      65.222   2.968 -10.553  1.00  0.00           C  
ATOM   3210  O   PRO B1758      64.216   2.291 -10.364  1.00  0.00           O  
ATOM   3211  CB  PRO B1758      66.070   4.311  -8.555  1.00  0.00           C  
ATOM   3212  CG  PRO B1758      64.910   4.253  -7.579  1.00  0.00           C  
ATOM   3213  CD  PRO B1758      63.933   5.229  -8.169  1.00  0.00           C  
ATOM   3214  N   ARG B1760      66.232   2.554 -11.308  1.00  0.00           N  
ATOM   3215  CA  ARG B1760      66.185   1.264 -11.978  1.00  0.00           C  
ATOM   3216  C   ARG B1760      66.171   0.079 -11.004  1.00  0.00           C  
ATOM   3217  O   ARG B1760      65.357  -0.836 -11.161  1.00  0.00           O  
ATOM   3218  CB  ARG B1760      67.340   1.155 -12.975  1.00  0.00           C  
ATOM   3219  CG  ARG B1760      67.196  -0.002 -13.949  1.00  0.00           C  
ATOM   3220  CD  ARG B1760      68.194   0.131 -15.080  1.00  0.00           C  
ATOM   3221  NE  ARG B1760      67.803   1.131 -16.079  1.00  0.00           N  
ATOM   3222  CZ  ARG B1760      67.153   0.838 -17.201  1.00  0.00           C  
ATOM   3223  NH1 ARG B1760      66.824  -0.422 -17.458  1.00  0.00           N  
ATOM   3224  NH2 ARG B1760      66.844   1.792 -18.071  1.00  0.00           N  
ATOM   3225  N   ASP B1761      67.058   0.077 -10.008  1.00  0.00           N  
ATOM   3226  CA  ASP B1761      67.058  -1.009  -9.020  1.00  0.00           C  
ATOM   3227  C   ASP B1761      66.244  -0.575  -7.799  1.00  0.00           C  
ATOM   3228  O   ASP B1761      66.724   0.133  -6.911  1.00  0.00           O  
ATOM   3229  CB  ASP B1761      68.483  -1.409  -8.611  1.00  0.00           C  
ATOM   3230  CG  ASP B1761      69.295  -0.249  -8.085  1.00  0.00           C  
ATOM   3231  OD1 ASP B1761      70.485  -0.472  -7.762  1.00  0.00           O  
ATOM   3232  OD2 ASP B1761      68.757   0.880  -7.995  1.00  0.00           O  
ATOM   3233  N   LEU B1762      64.993  -1.020  -7.785  1.00  0.00           N  
ATOM   3234  CA  LEU B1762      64.036  -0.684  -6.746  1.00  0.00           C  
ATOM   3235  C   LEU B1762      64.003  -1.699  -5.626  1.00  0.00           C  
ATOM   3236  O   LEU B1762      63.904  -2.903  -5.869  1.00  0.00           O  
ATOM   3237  CB  LEU B1762      62.646  -0.573  -7.374  1.00  0.00           C  
ATOM   3238  CG  LEU B1762      62.577   0.416  -8.541  1.00  0.00           C  
ATOM   3239  CD1 LEU B1762      61.531  -0.019  -9.540  1.00  0.00           C  
ATOM   3240  CD2 LEU B1762      62.300   1.806  -7.999  1.00  0.00           C  
ATOM   3241  N   SER B1809      64.074  -1.201  -4.396  1.00  0.00           N  
ATOM   3242  CA  SER B1809      64.032  -2.058  -3.221  1.00  0.00           C  
ATOM   3243  C   SER B1809      62.669  -2.744  -3.192  1.00  0.00           C  
ATOM   3244  O   SER B1809      61.909  -2.663  -4.157  1.00  0.00           O  
ATOM   3245  CB  SER B1809      64.220  -1.225  -1.948  1.00  0.00           C  
ATOM   3246  OG  SER B1809      63.133  -0.335  -1.739  1.00  0.00           O  
ATOM   3247  N   LYS B1810      62.357  -3.412  -2.089  1.00  0.00           N  
ATOM   3248  CA  LYS B1810      61.082  -4.096  -1.972  1.00  0.00           C  
ATOM   3249  C   LYS B1810      59.995  -3.105  -1.579  1.00  0.00           C  
ATOM   3250  O   LYS B1810      58.830  -3.271  -1.947  1.00  0.00           O  
ATOM   3251  CB  LYS B1810      61.180  -5.210  -0.932  1.00  0.00           C  
ATOM   3252  CG  LYS B1810      62.271  -6.234  -1.239  1.00  0.00           C  
ATOM   3253  CD  LYS B1810      62.351  -7.319  -0.170  1.00  0.00           C  
ATOM   3254  CE  LYS B1810      63.485  -8.293  -0.461  1.00  0.00           C  
ATOM   3255  NZ  LYS B1810      63.623  -9.338   0.598  1.00  0.00           N  
ATOM   3256  N   GLU B1812      60.384  -2.071  -0.835  1.00  0.00           N  
ATOM   3257  CA  GLU B1812      59.440  -1.052  -0.390  1.00  0.00           C  
ATOM   3258  C   GLU B1812      59.067  -0.183  -1.572  1.00  0.00           C  
ATOM   3259  O   GLU B1812      57.915   0.243  -1.721  1.00  0.00           O  
ATOM   3260  CB  GLU B1812      60.065  -0.173   0.695  1.00  0.00           C  
ATOM   3261  CG  GLU B1812      59.109   0.872   1.262  1.00  0.00           C  
ATOM   3262  CD  GLU B1812      59.767   1.784   2.288  1.00  0.00           C  
ATOM   3263  OE1 GLU B1812      59.054   2.626   2.881  1.00  0.00           O  
ATOM   3264  OE2 GLU B1812      60.998   1.665   2.497  1.00  0.00           O  
ATOM   3265  N   ASP B1813      60.065   0.070  -2.410  1.00  0.00           N  
ATOM   3266  CA  ASP B1813      59.886   0.889  -3.591  1.00  0.00           C  
ATOM   3267  C   ASP B1813      58.832   0.326  -4.529  1.00  0.00           C  
ATOM   3268  O   ASP B1813      57.937   1.044  -4.964  1.00  0.00           O  
ATOM   3269  CB  ASP B1813      61.215   1.039  -4.333  1.00  0.00           C  
ATOM   3270  CG  ASP B1813      62.115   2.077  -3.701  1.00  0.00           C  
ATOM   3271  OD1 ASP B1813      61.576   3.098  -3.239  1.00  0.00           O  
ATOM   3272  OD2 ASP B1813      63.351   1.889  -3.678  1.00  0.00           O  
ATOM   3273  N   VAL B1814      58.924  -0.959  -4.843  1.00  0.00           N  
ATOM   3274  CA  VAL B1814      57.949  -1.534  -5.750  1.00  0.00           C  
ATOM   3275  C   VAL B1814      56.614  -1.679  -5.041  1.00  0.00           C  
ATOM   3276  O   VAL B1814      55.568  -1.798  -5.681  1.00  0.00           O  
ATOM   3277  CB  VAL B1814      58.411  -2.899  -6.294  1.00  0.00           C  
ATOM   3278  CG1 VAL B1814      59.836  -2.790  -6.782  1.00  0.00           C  
ATOM   3279  CG2 VAL B1814      58.274  -3.967  -5.232  1.00  0.00           C  
ATOM   3280  N   GLU B1815      56.656  -1.663  -3.714  1.00  0.00           N  
ATOM   3281  CA  GLU B1815      55.443  -1.777  -2.919  1.00  0.00           C  
ATOM   3282  C   GLU B1815      54.723  -0.425  -2.971  1.00  0.00           C  
ATOM   3283  O   GLU B1815      53.504  -0.357  -3.134  1.00  0.00           O  
ATOM   3284  CB  GLU B1815      55.798  -2.125  -1.471  1.00  0.00           C  
ATOM   3285  CG  GLU B1815      54.624  -2.588  -0.629  1.00  0.00           C  
ATOM   3286  CD  GLU B1815      54.141  -3.967  -1.040  1.00  0.00           C  
ATOM   3287  OE1 GLU B1815      53.993  -4.197  -2.263  1.00  0.00           O  
ATOM   3288  OE2 GLU B1815      53.903  -4.818  -0.148  1.00  0.00           O  
ATOM   3289  N   ARG B1816      55.492   0.651  -2.847  1.00  0.00           N  
ATOM   3290  CA  ARG B1816      54.925   1.992  -2.881  1.00  0.00           C  
ATOM   3291  C   ARG B1816      54.376   2.364  -4.268  1.00  0.00           C  
ATOM   3292  O   ARG B1816      53.307   2.980  -4.378  1.00  0.00           O  
ATOM   3293  CB  ARG B1816      55.972   3.023  -2.461  1.00  0.00           C  
ATOM   3294  CG  ARG B1816      55.349   4.345  -2.141  1.00  0.00           C  
ATOM   3295  CD  ARG B1816      56.360   5.447  -2.042  1.00  0.00           C  
ATOM   3296  NE  ARG B1816      55.743   6.653  -1.523  1.00  0.00           N  
ATOM   3297  CZ  ARG B1816      56.390   7.789  -1.319  1.00  0.00           C  
ATOM   3298  NH1 ARG B1816      57.684   7.865  -1.601  1.00  0.00           N  
ATOM   3299  NH2 ARG B1816      55.752   8.843  -0.819  1.00  0.00           N  
ATOM   3300  N   VAL B1817      55.105   1.999  -5.323  1.00  0.00           N  
ATOM   3301  CA  VAL B1817      54.670   2.300  -6.685  1.00  0.00           C  
ATOM   3302  C   VAL B1817      53.412   1.503  -7.031  1.00  0.00           C  
ATOM   3303  O   VAL B1817      52.451   2.067  -7.546  1.00  0.00           O  
ATOM   3304  CB  VAL B1817      55.784   1.990  -7.734  1.00  0.00           C  
ATOM   3305  CG1 VAL B1817      55.237   2.121  -9.134  1.00  0.00           C  
ATOM   3306  CG2 VAL B1817      56.945   2.943  -7.564  1.00  0.00           C  
ATOM   3307  N   LYS B1818      53.417   0.204  -6.738  1.00  0.00           N  
ATOM   3308  CA  LYS B1818      52.270  -0.656  -7.033  1.00  0.00           C  
ATOM   3309  C   LYS B1818      51.022  -0.187  -6.307  1.00  0.00           C  
ATOM   3310  O   LYS B1818      49.914  -0.258  -6.840  1.00  0.00           O  
ATOM   3311  CB  LYS B1818      52.557  -2.106  -6.637  1.00  0.00           C  
ATOM   3312  CG  LYS B1818      53.256  -2.939  -7.693  1.00  0.00           C  
ATOM   3313  CD  LYS B1818      53.525  -4.337  -7.152  1.00  0.00           C  
ATOM   3314  CE  LYS B1818      54.159  -5.263  -8.195  1.00  0.00           C  
ATOM   3315  NZ  LYS B1818      53.227  -5.599  -9.302  1.00  0.00           N  
ATOM   3316  N   LEU B1819      51.209   0.288  -5.084  1.00  0.00           N  
ATOM   3317  CA  LEU B1819      50.106   0.786  -4.281  1.00  0.00           C  
ATOM   3318  C   LEU B1819      49.603   2.091  -4.885  1.00  0.00           C  
ATOM   3319  O   LEU B1819      48.399   2.293  -5.044  1.00  0.00           O  
ATOM   3320  CB  LEU B1819      50.576   1.033  -2.848  1.00  0.00           C  
ATOM   3321  CG  LEU B1819      49.726   0.429  -1.731  1.00  0.00           C  
ATOM   3322  CD1 LEU B1819      48.254   0.831  -1.953  1.00  0.00           C  
ATOM   3323  CD2 LEU B1819      49.895  -1.097  -1.704  1.00  0.00           C  
ATOM   3324  N   ARG B1820      50.533   2.973  -5.235  1.00  0.00           N  
ATOM   3325  CA  ARG B1820      50.169   4.259  -5.805  1.00  0.00           C  
ATOM   3326  C   ARG B1820      49.479   4.115  -7.162  1.00  0.00           C  
ATOM   3327  O   ARG B1820      48.656   4.947  -7.536  1.00  0.00           O  
ATOM   3328  CB  ARG B1820      51.398   5.159  -5.917  1.00  0.00           C  
ATOM   3329  CG  ARG B1820      51.021   6.600  -6.184  1.00  0.00           C  
ATOM   3330  CD  ARG B1820      52.210   7.541  -6.199  1.00  0.00           C  
ATOM   3331  NE  ARG B1820      52.686   7.881  -4.863  1.00  0.00           N  
ATOM   3332  CZ  ARG B1820      53.503   8.900  -4.610  1.00  0.00           C  
ATOM   3333  NH1 ARG B1820      53.930   9.669  -5.605  1.00  0.00           N  
ATOM   3334  NH2 ARG B1820      53.881   9.164  -3.365  1.00  0.00           N  
ATOM   3335  N   ILE B1821      49.808   3.053  -7.890  1.00  0.00           N  
ATOM   3336  CA  ILE B1821      49.181   2.788  -9.182  1.00  0.00           C  
ATOM   3337  C   ILE B1821      47.682   2.534  -8.982  1.00  0.00           C  
ATOM   3338  O   ILE B1821      46.840   3.058  -9.728  1.00  0.00           O  
ATOM   3339  CB  ILE B1821      49.817   1.551  -9.866  1.00  0.00           C  
ATOM   3340  CG1 ILE B1821      51.285   1.838 -10.169  1.00  0.00           C  
ATOM   3341  CG2 ILE B1821      49.078   1.211 -11.147  1.00  0.00           C  
ATOM   3342  CD1 ILE B1821      52.002   0.706 -10.844  1.00  0.00           C  
ATOM   3343  N   ASN B1822      47.353   1.738  -7.967  1.00  0.00           N  
ATOM   3344  CA  ASN B1822      45.960   1.427  -7.683  1.00  0.00           C  
ATOM   3345  C   ASN B1822      45.177   2.614  -7.133  1.00  0.00           C  
ATOM   3346  O   ASN B1822      43.960   2.711  -7.331  1.00  0.00           O  
ATOM   3347  CB  ASN B1822      45.885   0.234  -6.740  1.00  0.00           C  
ATOM   3348  CG  ASN B1822      46.337  -1.054  -7.420  1.00  0.00           C  
ATOM   3349  OD1 ASN B1822      45.805  -1.436  -8.474  1.00  0.00           O  
ATOM   3350  ND2 ASN B1822      47.325  -1.724  -6.832  1.00  0.00           N  
ATOM   3351  N   LEU B1823      45.885   3.522  -6.464  1.00  0.00           N  
ATOM   3352  CA  LEU B1823      45.277   4.718  -5.910  1.00  0.00           C  
ATOM   3353  C   LEU B1823      44.918   5.629  -7.080  1.00  0.00           C  
ATOM   3354  O   LEU B1823      43.875   6.295  -7.070  1.00  0.00           O  
ATOM   3355  CB  LEU B1823      46.256   5.416  -4.955  1.00  0.00           C  
ATOM   3356  CG  LEU B1823      46.655   4.655  -3.672  1.00  0.00           C  
ATOM   3357  CD1 LEU B1823      47.652   5.442  -2.861  1.00  0.00           C  
ATOM   3358  CD2 LEU B1823      45.413   4.388  -2.838  1.00  0.00           C  
ATOM   3359  N   ALA B1824      45.774   5.635  -8.100  1.00  0.00           N  
ATOM   3360  CA  ALA B1824      45.537   6.454  -9.283  1.00  0.00           C  
ATOM   3361  C   ALA B1824      44.370   5.895 -10.099  1.00  0.00           C  
ATOM   3362  O   ALA B1824      43.608   6.654 -10.688  1.00  0.00           O  
ATOM   3363  CB  ALA B1824      46.782   6.521 -10.123  1.00  0.00           C  
ATOM   3364  N   ARG B1825      44.238   4.570 -10.146  1.00  0.00           N  
ATOM   3365  CA  ARG B1825      43.124   3.952 -10.861  1.00  0.00           C  
ATOM   3366  C   ARG B1825      41.838   4.382 -10.167  1.00  0.00           C  
ATOM   3367  O   ARG B1825      40.879   4.782 -10.818  1.00  0.00           O  
ATOM   3368  CB  ARG B1825      43.190   2.425 -10.801  1.00  0.00           C  
ATOM   3369  CG  ARG B1825      44.298   1.762 -11.601  1.00  0.00           C  
ATOM   3370  CD  ARG B1825      44.176   0.229 -11.499  1.00  0.00           C  
ATOM   3371  NE  ARG B1825      45.375  -0.482 -11.953  1.00  0.00           N  
ATOM   3372  CZ  ARG B1825      45.882  -0.384 -13.178  1.00  0.00           C  
ATOM   3373  NH1 ARG B1825      45.293   0.402 -14.074  1.00  0.00           N  
ATOM   3374  NH2 ARG B1825      46.965  -1.076 -13.513  1.00  0.00           N  
ATOM   3375  N   ASN B1826      41.830   4.284  -8.837  1.00  0.00           N  
ATOM   3376  CA  ASN B1826      40.664   4.658  -8.024  1.00  0.00           C  
ATOM   3377  C   ASN B1826      40.317   6.123  -8.215  1.00  0.00           C  
ATOM   3378  O   ASN B1826      39.157   6.479  -8.375  1.00  0.00           O  
ATOM   3379  CB  ASN B1826      40.921   4.399  -6.530  1.00  0.00           C  
ATOM   3380  CG  ASN B1826      41.098   2.923  -6.205  1.00  0.00           C  
ATOM   3381  OD1 ASN B1826      40.761   2.053  -7.002  1.00  0.00           O  
ATOM   3382  ND2 ASN B1826      41.613   2.638  -5.021  1.00  0.00           N  
ATOM   3383  N   TRP B1827      41.329   6.977  -8.191  1.00  0.00           N  
ATOM   3384  CA  TRP B1827      41.090   8.395  -8.368  1.00  0.00           C  
ATOM   3385  C   TRP B1827      40.479   8.664  -9.740  1.00  0.00           C  
ATOM   3386  O   TRP B1827      39.462   9.328  -9.860  1.00  0.00           O  
ATOM   3387  CB  TRP B1827      42.401   9.184  -8.225  1.00  0.00           C  
ATOM   3388  CG  TRP B1827      42.218  10.665  -8.453  1.00  0.00           C  
ATOM   3389  CD1 TRP B1827      41.615  11.561  -7.612  1.00  0.00           C  
ATOM   3390  CD2 TRP B1827      42.597  11.406  -9.621  1.00  0.00           C  
ATOM   3391  NE1 TRP B1827      41.597  12.809  -8.182  1.00  0.00           N  
ATOM   3392  CE2 TRP B1827      42.194  12.745  -9.413  1.00  0.00           C  
ATOM   3393  CE3 TRP B1827      43.238  11.068 -10.822  1.00  0.00           C  
ATOM   3394  CZ2 TRP B1827      42.415  13.746 -10.361  1.00  0.00           C  
ATOM   3395  CZ3 TRP B1827      43.458  12.057 -11.761  1.00  0.00           C  
ATOM   3396  CH2 TRP B1827      43.049  13.382 -11.528  1.00  0.00           C  
ATOM   3397  N   VAL B1828      41.112   8.142 -10.776  1.00  0.00           N  
ATOM   3398  CA  VAL B1828      40.650   8.359 -12.143  1.00  0.00           C  
ATOM   3399  C   VAL B1828      39.220   7.891 -12.357  1.00  0.00           C  
ATOM   3400  O   VAL B1828      38.426   8.557 -13.020  1.00  0.00           O  
ATOM   3401  CB  VAL B1828      41.594   7.638 -13.162  1.00  0.00           C  
ATOM   3402  CG1 VAL B1828      40.996   7.646 -14.556  1.00  0.00           C  
ATOM   3403  CG2 VAL B1828      42.952   8.327 -13.175  1.00  0.00           C  
ATOM   3404  N   LYS B1829      38.898   6.747 -11.772  1.00  0.00           N  
ATOM   3405  CA  LYS B1829      37.582   6.153 -11.918  1.00  0.00           C  
ATOM   3406  C   LYS B1829      36.489   6.858 -11.122  1.00  0.00           C  
ATOM   3407  O   LYS B1829      35.367   7.003 -11.601  1.00  0.00           O  
ATOM   3408  CB  LYS B1829      37.647   4.678 -11.502  1.00  0.00           C  
ATOM   3409  CG  LYS B1829      36.510   3.805 -12.028  1.00  0.00           C  
ATOM   3410  CD  LYS B1829      36.692   3.421 -13.507  1.00  0.00           C  
ATOM   3411  CE  LYS B1829      37.921   2.509 -13.731  1.00  0.00           C  
ATOM   3412  NZ  LYS B1829      38.027   1.949 -15.127  1.00  0.00           N  
ATOM   3413  N   LYS B1830      36.821   7.325  -9.925  1.00  0.00           N  
ATOM   3414  CA  LYS B1830      35.825   7.936  -9.056  1.00  0.00           C  
ATOM   3415  C   LYS B1830      35.824   9.448  -8.795  1.00  0.00           C  
ATOM   3416  O   LYS B1830      34.753  10.058  -8.748  1.00  0.00           O  
ATOM   3417  CB  LYS B1830      35.856   7.187  -7.724  1.00  0.00           C  
ATOM   3418  CG  LYS B1830      34.914   7.706  -6.666  1.00  0.00           C  
ATOM   3419  CD  LYS B1830      34.787   6.688  -5.532  1.00  0.00           C  
ATOM   3420  CE  LYS B1830      33.797   7.141  -4.475  1.00  0.00           C  
ATOM   3421  NZ  LYS B1830      33.525   6.034  -3.517  1.00  0.00           N  
ATOM   3422  N   TYR B1831      36.998  10.059  -8.622  1.00  0.00           N  
ATOM   3423  CA  TYR B1831      37.058  11.488  -8.322  1.00  0.00           C  
ATOM   3424  C   TYR B1831      37.570  12.409  -9.415  1.00  0.00           C  
ATOM   3425  O   TYR B1831      37.279  13.604  -9.405  1.00  0.00           O  
ATOM   3426  CB  TYR B1831      37.913  11.735  -7.085  1.00  0.00           C  
ATOM   3427  CG  TYR B1831      37.540  10.940  -5.854  1.00  0.00           C  
ATOM   3428  CD1 TYR B1831      37.948   9.618  -5.706  1.00  0.00           C  
ATOM   3429  CD2 TYR B1831      36.822  11.526  -4.812  1.00  0.00           C  
ATOM   3430  CE1 TYR B1831      37.661   8.897  -4.544  1.00  0.00           C  
ATOM   3431  CE2 TYR B1831      36.525  10.815  -3.646  1.00  0.00           C  
ATOM   3432  CZ  TYR B1831      36.951   9.502  -3.518  1.00  0.00           C  
ATOM   3433  OH  TYR B1831      36.683   8.797  -2.366  1.00  0.00           O  
ATOM   3434  N   ALA B1832      38.339  11.879 -10.351  1.00  0.00           N  
ATOM   3435  CA  ALA B1832      38.893  12.718 -11.395  1.00  0.00           C  
ATOM   3436  C   ALA B1832      37.836  13.380 -12.265  1.00  0.00           C  
ATOM   3437  O   ALA B1832      36.825  12.765 -12.596  1.00  0.00           O  
ATOM   3438  CB  ALA B1832      39.833  11.903 -12.256  1.00  0.00           C  
ATOM   3439  N   PRO B1833      38.047  14.661 -12.627  1.00  0.00           N  
ATOM   3440  CA  PRO B1833      37.120  15.416 -13.476  1.00  0.00           C  
ATOM   3441  C   PRO B1833      37.172  14.885 -14.916  1.00  0.00           C  
ATOM   3442  O   PRO B1833      37.863  13.901 -15.194  1.00  0.00           O  
ATOM   3443  CB  PRO B1833      37.628  16.851 -13.358  1.00  0.00           C  
ATOM   3444  CG  PRO B1833      39.080  16.688 -13.061  1.00  0.00           C  
ATOM   3445  CD  PRO B1833      39.091  15.547 -12.086  1.00  0.00           C  
ATOM   3446  N   GLU B1834      36.469  15.542 -15.835  1.00  0.00           N  
ATOM   3447  CA  GLU B1834      36.428  15.076 -17.221  1.00  0.00           C  
ATOM   3448  C   GLU B1834      37.553  15.557 -18.134  1.00  0.00           C  
ATOM   3449  O   GLU B1834      37.886  14.882 -19.109  1.00  0.00           O  
ATOM   3450  CB  GLU B1834      35.080  15.440 -17.847  1.00  0.00           C  
ATOM   3451  CG  GLU B1834      33.881  15.102 -16.969  1.00  0.00           C  
ATOM   3452  CD  GLU B1834      33.830  13.632 -16.573  1.00  0.00           C  
ATOM   3453  OE1 GLU B1834      34.787  13.144 -15.925  1.00  0.00           O  
ATOM   3454  OE2 GLU B1834      32.824  12.965 -16.910  1.00  0.00           O  
ATOM   3455  N   ASP B2014      38.137  16.710 -17.830  1.00  0.00           N  
ATOM   3456  CA  ASP B2014      39.215  17.247 -18.652  1.00  0.00           C  
ATOM   3457  C   ASP B2014      40.471  16.380 -18.607  1.00  0.00           C  
ATOM   3458  O   ASP B2014      41.375  16.530 -19.431  1.00  0.00           O  
ATOM   3459  CB  ASP B2014      39.560  18.674 -18.209  1.00  0.00           C  
ATOM   3460  CG  ASP B2014      38.741  19.130 -17.013  1.00  0.00           C  
ATOM   3461  OD1 ASP B2014      37.491  19.170 -17.120  1.00  0.00           O  
ATOM   3462  OD2 ASP B2014      39.346  19.446 -15.963  1.00  0.00           O  
ATOM   3463  N   VAL B2015      40.536  15.470 -17.646  1.00  0.00           N  
ATOM   3464  CA  VAL B2015      41.701  14.612 -17.535  1.00  0.00           C  
ATOM   3465  C   VAL B2015      41.427  13.182 -17.980  1.00  0.00           C  
ATOM   3466  O   VAL B2015      42.349  12.378 -18.055  1.00  0.00           O  
ATOM   3467  CB  VAL B2015      42.267  14.594 -16.077  1.00  0.00           C  
ATOM   3468  CG1 VAL B2015      42.933  15.917 -15.763  1.00  0.00           C  
ATOM   3469  CG2 VAL B2015      41.154  14.330 -15.073  1.00  0.00           C  
ATOM   3470  N   LYS B2016      40.172  12.858 -18.273  1.00  0.00           N  
ATOM   3471  CA  LYS B2016      39.843  11.502 -18.704  1.00  0.00           C  
ATOM   3472  C   LYS B2016      39.894  11.357 -20.222  1.00  0.00           C  
ATOM   3473  O   LYS B2016      39.461  12.238 -20.972  1.00  0.00           O  
ATOM   3474  CB  LYS B2016      38.475  11.104 -18.175  1.00  0.00           C  
ATOM   3475  CG  LYS B2016      38.377  11.212 -16.659  1.00  0.00           C  
ATOM   3476  CD  LYS B2016      36.972  10.936 -16.137  1.00  0.00           C  
ATOM   3477  CE  LYS B2016      36.692   9.450 -16.012  1.00  0.00           C  
ATOM   3478  NZ  LYS B2016      35.451   9.211 -15.188  1.00  0.00           N  
ATOM   3479  N   PHE B2017      40.431  10.234 -20.678  1.00  0.00           N  
ATOM   3480  CA  PHE B2017      40.572  10.006 -22.107  1.00  0.00           C  
ATOM   3481  C   PHE B2017      40.847   8.531 -22.334  1.00  0.00           C  
ATOM   3482  O   PHE B2017      41.091   7.784 -21.384  1.00  0.00           O  
ATOM   3483  CB  PHE B2017      41.772  10.802 -22.616  1.00  0.00           C  
ATOM   3484  CG  PHE B2017      43.089  10.220 -22.182  1.00  0.00           C  
ATOM   3485  CD1 PHE B2017      43.700   9.210 -22.930  1.00  0.00           C  
ATOM   3486  CD2 PHE B2017      43.643  10.577 -20.968  1.00  0.00           C  
ATOM   3487  CE1 PHE B2017      44.837   8.558 -22.467  1.00  0.00           C  
ATOM   3488  CE2 PHE B2017      44.786   9.932 -20.485  1.00  0.00           C  
ATOM   3489  CZ  PHE B2017      45.382   8.916 -21.237  1.00  0.00           C  
ATOM   3490  N   SER B2018      40.823   8.121 -23.599  1.00  0.00           N  
ATOM   3491  CA  SER B2018      41.134   6.746 -23.962  1.00  0.00           C  
ATOM   3492  C   SER B2018      41.636   6.764 -25.390  1.00  0.00           C  
ATOM   3493  O   SER B2018      41.106   7.466 -26.233  1.00  0.00           O  
ATOM   3494  CB  SER B2018      39.913   5.831 -23.817  1.00  0.00           C  
ATOM   3495  OG  SER B2018      38.813   6.308 -24.555  1.00  0.00           O  
ATOM   3496  N   ILE B2019      42.703   6.023 -25.641  1.00  0.00           N  
ATOM   3497  CA  ILE B2019      43.297   5.967 -26.967  1.00  0.00           C  
ATOM   3498  C   ILE B2019      42.328   5.472 -28.041  1.00  0.00           C  
ATOM   3499  O   ILE B2019      41.671   4.459 -27.859  1.00  0.00           O  
ATOM   3500  CB  ILE B2019      44.519   5.030 -26.963  1.00  0.00           C  
ATOM   3501  CG1 ILE B2019      45.705   5.721 -26.304  1.00  0.00           C  
ATOM   3502  CG2 ILE B2019      44.854   4.611 -28.368  1.00  0.00           C  
ATOM   3503  CD1 ILE B2019      46.310   6.800 -27.165  1.00  0.00           C  
ATOM   3504  N   LEU B2020      42.250   6.190 -29.157  1.00  0.00           N  
ATOM   3505  CA  LEU B2020      41.414   5.775 -30.268  1.00  0.00           C  
ATOM   3506  C   LEU B2020      42.153   4.625 -30.950  1.00  0.00           C  
ATOM   3507  O   LEU B2020      43.184   4.829 -31.564  1.00  0.00           O  
ATOM   3508  CB  LEU B2020      41.249   6.913 -31.270  1.00  0.00           C  
ATOM   3509  CG  LEU B2020      40.333   8.071 -30.904  1.00  0.00           C  
ATOM   3510  CD1 LEU B2020      40.481   9.192 -31.940  1.00  0.00           C  
ATOM   3511  CD2 LEU B2020      38.891   7.560 -30.824  1.00  0.00           C  
ATOM   3512  N   GLU B2021      41.637   3.411 -30.839  1.00  0.00           N  
ATOM   3513  CA  GLU B2021      42.289   2.266 -31.453  1.00  0.00           C  
ATOM   3514  C   GLU B2021      42.301   2.405 -32.979  1.00  0.00           C  
ATOM   3515  O   GLU B2021      43.053   1.720 -33.658  1.00  0.00           O  
ATOM   3516  CB  GLU B2021      41.564   0.989 -31.021  1.00  0.00           C  
ATOM   3517  CG  GLU B2021      41.204   0.965 -29.526  1.00  0.00           C  
ATOM   3518  CD  GLU B2021      40.186  -0.134 -29.177  1.00  0.00           C  
ATOM   3519  OE1 GLU B2021      40.515  -1.336 -29.380  1.00  0.00           O  
ATOM   3520  OE2 GLU B2021      39.059   0.200 -28.706  1.00  0.00           O  
ATOM   3521  N   LYS B2022      41.469   3.298 -33.514  1.00  0.00           N  
ATOM   3522  CA  LYS B2022      41.398   3.542 -34.962  1.00  0.00           C  
ATOM   3523  C   LYS B2022      41.376   5.045 -35.283  1.00  0.00           C  
ATOM   3524  O   LYS B2022      40.864   5.842 -34.513  1.00  0.00           O  
ATOM   3525  CB  LYS B2022      40.167   2.855 -35.552  1.00  0.00           C  
ATOM   3526  CG  LYS B2022      40.484   1.526 -36.220  1.00  0.00           C  
ATOM   3527  CD  LYS B2022      41.244   0.591 -35.282  1.00  0.00           C  
ATOM   3528  CE  LYS B2022      42.010  -0.496 -36.038  1.00  0.00           C  
ATOM   3529  NZ  LYS B2022      42.733  -1.421 -35.099  1.00  0.00           N  
ATOM   3530  N   PRO B2023      41.930   5.449 -36.432  1.00  0.00           N  
ATOM   3531  CA  PRO B2023      41.939   6.874 -36.765  1.00  0.00           C  
ATOM   3532  C   PRO B2023      40.609   7.531 -37.128  1.00  0.00           C  
ATOM   3533  O   PRO B2023      39.818   6.983 -37.887  1.00  0.00           O  
ATOM   3534  CB  PRO B2023      42.952   6.954 -37.913  1.00  0.00           C  
ATOM   3535  CG  PRO B2023      42.808   5.644 -38.580  1.00  0.00           C  
ATOM   3536  CD  PRO B2023      42.678   4.669 -37.436  1.00  0.00           C  
ATOM   3537  N   PRO B2024      40.356   8.730 -36.581  1.00  0.00           N  
ATOM   3538  CA  PRO B2024      39.136   9.491 -36.836  1.00  0.00           C  
ATOM   3539  C   PRO B2024      39.350  10.273 -38.127  1.00  0.00           C  
ATOM   3540  O   PRO B2024      40.491  10.535 -38.489  1.00  0.00           O  
ATOM   3541  CB  PRO B2024      39.064  10.404 -35.629  1.00  0.00           C  
ATOM   3542  CG  PRO B2024      40.510  10.758 -35.442  1.00  0.00           C  
ATOM   3543  CD  PRO B2024      41.191   9.414 -35.574  1.00  0.00           C  
ATOM   3544  N   GLU B2025      38.273  10.643 -38.820  1.00  0.00           N  
ATOM   3545  CA  GLU B2025      38.411  11.399 -40.063  1.00  0.00           C  
ATOM   3546  C   GLU B2025      38.690  12.847 -39.689  1.00  0.00           C  
ATOM   3547  O   GLU B2025      37.807  13.564 -39.225  1.00  0.00           O  
ATOM   3548  CB  GLU B2025      37.137  11.297 -40.918  1.00  0.00           C  
ATOM   3549  CG  GLU B2025      36.740   9.865 -41.262  1.00  0.00           C  
ATOM   3550  CD  GLU B2025      37.902   9.054 -41.832  1.00  0.00           C  
ATOM   3551  OE1 GLU B2025      37.933   7.822 -41.608  1.00  0.00           O  
ATOM   3552  OE2 GLU B2025      38.781   9.643 -42.505  1.00  0.00           O  
ATOM   3553  N   VAL B2026      39.927  13.276 -39.890  1.00  0.00           N  
ATOM   3554  CA  VAL B2026      40.311  14.625 -39.528  1.00  0.00           C  
ATOM   3555  C   VAL B2026      41.027  15.280 -40.687  1.00  0.00           C  
ATOM   3556  O   VAL B2026      41.749  14.618 -41.431  1.00  0.00           O  
ATOM   3557  CB  VAL B2026      41.243  14.600 -38.309  1.00  0.00           C  
ATOM   3558  CG1 VAL B2026      41.403  15.988 -37.750  1.00  0.00           C  
ATOM   3559  CG2 VAL B2026      40.698  13.658 -37.259  1.00  0.00           C  
ATOM   3560  N   GLU B2027      40.819  16.583 -40.841  1.00  0.00           N  
ATOM   3561  CA  GLU B2027      41.452  17.322 -41.924  1.00  0.00           C  
ATOM   3562  C   GLU B2027      42.841  17.775 -41.502  1.00  0.00           C  
ATOM   3563  O   GLU B2027      42.993  18.647 -40.652  1.00  0.00           O  
ATOM   3564  CB  GLU B2027      40.612  18.543 -42.325  1.00  0.00           C  
ATOM   3565  CG  GLU B2027      41.210  19.285 -43.513  1.00  0.00           C  
ATOM   3566  CD  GLU B2027      40.431  20.521 -43.942  1.00  0.00           C  
ATOM   3567  OE1 GLU B2027      40.872  21.181 -44.903  1.00  0.00           O  
ATOM   3568  OE2 GLU B2027      39.389  20.841 -43.335  1.00  0.00           O  
ATOM   3569  N   VAL B2039      43.861  17.182 -42.100  1.00  0.00           N  
ATOM   3570  CA  VAL B2039      45.220  17.549 -41.752  1.00  0.00           C  
ATOM   3571  C   VAL B2039      45.841  18.346 -42.887  1.00  0.00           C  
ATOM   3572  O   VAL B2039      45.841  17.901 -44.027  1.00  0.00           O  
ATOM   3573  CB  VAL B2039      46.078  16.290 -41.485  1.00  0.00           C  
ATOM   3574  CG1 VAL B2039      47.367  16.675 -40.788  1.00  0.00           C  
ATOM   3575  CG2 VAL B2039      45.284  15.298 -40.647  1.00  0.00           C  
ATOM   3576  N   SER B2040      46.372  19.521 -42.569  1.00  0.00           N  
ATOM   3577  CA  SER B2040      46.999  20.357 -43.583  1.00  0.00           C  
ATOM   3578  C   SER B2040      48.154  19.631 -44.283  1.00  0.00           C  
ATOM   3579  O   SER B2040      48.485  18.490 -43.958  1.00  0.00           O  
ATOM   3580  CB  SER B2040      47.519  21.649 -42.959  1.00  0.00           C  
ATOM   3581  OG  SER B2040      48.679  21.409 -42.188  1.00  0.00           O  
ATOM   3582  N   GLU B2041      48.762  20.304 -45.252  1.00  0.00           N  
ATOM   3583  CA  GLU B2041      49.873  19.735 -46.006  1.00  0.00           C  
ATOM   3584  C   GLU B2041      51.110  19.693 -45.098  1.00  0.00           C  
ATOM   3585  O   GLU B2041      51.795  18.667 -44.990  1.00  0.00           O  
ATOM   3586  CB  GLU B2041      50.148  20.598 -47.241  1.00  0.00           C  
ATOM   3587  CG  GLU B2041      48.923  20.870 -48.171  1.00  0.00           C  
ATOM   3588  CD  GLU B2041      47.781  21.676 -47.510  1.00  0.00           C  
ATOM   3589  OE1 GLU B2041      48.075  22.673 -46.803  1.00  0.00           O  
ATOM   3590  OE2 GLU B2041      46.591  21.316 -47.719  1.00  0.00           O  
ATOM   3591  N   ASP B2042      51.365  20.817 -44.431  1.00  0.00           N  
ATOM   3592  CA  ASP B2042      52.496  20.953 -43.525  1.00  0.00           C  
ATOM   3593  C   ASP B2042      52.446  19.977 -42.360  1.00  0.00           C  
ATOM   3594  O   ASP B2042      53.461  19.384 -41.991  1.00  0.00           O  
ATOM   3595  CB  ASP B2042      52.558  22.369 -42.963  1.00  0.00           C  
ATOM   3596  CG  ASP B2042      52.727  23.418 -44.038  1.00  0.00           C  
ATOM   3597  OD1 ASP B2042      53.732  23.359 -44.784  1.00  0.00           O  
ATOM   3598  OD2 ASP B2042      51.848  24.305 -44.134  1.00  0.00           O  
ATOM   3599  N   VAL B2043      51.271  19.825 -41.765  1.00  0.00           N  
ATOM   3600  CA  VAL B2043      51.126  18.920 -40.641  1.00  0.00           C  
ATOM   3601  C   VAL B2043      51.315  17.461 -41.050  1.00  0.00           C  
ATOM   3602  O   VAL B2043      51.807  16.655 -40.262  1.00  0.00           O  
ATOM   3603  CB  VAL B2043      49.762  19.123 -39.959  1.00  0.00           C  
ATOM   3604  CG1 VAL B2043      49.607  18.180 -38.765  1.00  0.00           C  
ATOM   3605  CG2 VAL B2043      49.659  20.562 -39.494  1.00  0.00           C  
ATOM   3606  N   ARG B2044      50.946  17.114 -42.277  1.00  0.00           N  
ATOM   3607  CA  ARG B2044      51.126  15.738 -42.712  1.00  0.00           C  
ATOM   3608  C   ARG B2044      52.611  15.388 -42.741  1.00  0.00           C  
ATOM   3609  O   ARG B2044      53.008  14.336 -42.251  1.00  0.00           O  
ATOM   3610  CB  ARG B2044      50.521  15.509 -44.099  1.00  0.00           C  
ATOM   3611  CG  ARG B2044      49.000  15.486 -44.120  1.00  0.00           C  
ATOM   3612  CD  ARG B2044      48.456  15.437 -45.546  1.00  0.00           C  
ATOM   3613  NE  ARG B2044      48.676  14.142 -46.185  1.00  0.00           N  
ATOM   3614  CZ  ARG B2044      48.008  13.032 -45.878  1.00  0.00           C  
ATOM   3615  NH1 ARG B2044      47.071  13.053 -44.937  1.00  0.00           N  
ATOM   3616  NH2 ARG B2044      48.270  11.897 -46.516  1.00  0.00           N  
ATOM   3617  N   GLU B2047      53.439  16.268 -43.299  1.00  0.00           N  
ATOM   3618  CA  GLU B2047      54.863  15.966 -43.365  1.00  0.00           C  
ATOM   3619  C   GLU B2047      55.595  16.152 -42.037  1.00  0.00           C  
ATOM   3620  O   GLU B2047      56.591  15.471 -41.778  1.00  0.00           O  
ATOM   3621  CB  GLU B2047      55.553  16.762 -44.489  1.00  0.00           C  
ATOM   3622  CG  GLU B2047      55.586  18.264 -44.331  1.00  0.00           C  
ATOM   3623  CD  GLU B2047      56.529  18.923 -45.346  1.00  0.00           C  
ATOM   3624  OE1 GLU B2047      57.771  18.783 -45.188  1.00  0.00           O  
ATOM   3625  OE2 GLU B2047      56.029  19.566 -46.306  1.00  0.00           O  
ATOM   3626  N   ALA B2048      55.095  17.052 -41.195  1.00  0.00           N  
ATOM   3627  CA  ALA B2048      55.702  17.294 -39.894  1.00  0.00           C  
ATOM   3628  C   ALA B2048      55.511  16.060 -39.011  1.00  0.00           C  
ATOM   3629  O   ALA B2048      56.351  15.738 -38.168  1.00  0.00           O  
ATOM   3630  CB  ALA B2048      55.062  18.508 -39.238  1.00  0.00           C  
ATOM   3631  N   MET B2049      54.388  15.376 -39.193  1.00  0.00           N  
ATOM   3632  CA  MET B2049      54.119  14.178 -38.416  1.00  0.00           C  
ATOM   3633  C   MET B2049      54.972  13.082 -39.028  1.00  0.00           C  
ATOM   3634  O   MET B2049      55.461  12.203 -38.327  1.00  0.00           O  
ATOM   3635  CB  MET B2049      52.624  13.810 -38.460  1.00  0.00           C  
ATOM   3636  CG  MET B2049      51.707  14.771 -37.675  1.00  0.00           C  
ATOM   3637  SD  MET B2049      49.999  14.154 -37.499  1.00  0.00           S  
ATOM   3638  CE  MET B2049      49.557  14.045 -39.213  1.00  0.00           C  
ATOM   3639  N   ASN B2050      55.158  13.154 -40.342  1.00  0.00           N  
ATOM   3640  CA  ASN B2050      55.972  12.183 -41.053  1.00  0.00           C  
ATOM   3641  C   ASN B2050      57.411  12.254 -40.580  1.00  0.00           C  
ATOM   3642  O   ASN B2050      58.087  11.240 -40.441  1.00  0.00           O  
ATOM   3643  CB  ASN B2050      55.946  12.453 -42.551  1.00  0.00           C  
ATOM   3644  CG  ASN B2050      54.825  11.735 -43.248  1.00  0.00           C  
ATOM   3645  OD1 ASN B2050      54.419  10.649 -42.838  1.00  0.00           O  
ATOM   3646  ND2 ASN B2050      54.329  12.324 -44.322  1.00  0.00           N  
ATOM   3647  N   GLU B2051      57.877  13.468 -40.350  1.00  0.00           N  
ATOM   3648  CA  GLU B2051      59.236  13.665 -39.897  1.00  0.00           C  
ATOM   3649  C   GLU B2051      59.412  13.092 -38.502  1.00  0.00           C  
ATOM   3650  O   GLU B2051      60.423  12.451 -38.215  1.00  0.00           O  
ATOM   3651  CB  GLU B2051      59.594  15.149 -39.885  1.00  0.00           C  
ATOM   3652  CG  GLU B2051      61.014  15.377 -39.434  1.00  0.00           C  
ATOM   3653  CD  GLU B2051      61.471  16.803 -39.592  1.00  0.00           C  
ATOM   3654  OE1 GLU B2051      62.610  17.100 -39.173  1.00  0.00           O  
ATOM   3655  OE2 GLU B2051      60.699  17.619 -40.138  1.00  0.00           O  
ATOM   3656  N   VAL B2085      58.429  13.325 -37.636  1.00  0.00           N  
ATOM   3657  CA  VAL B2085      58.472  12.818 -36.270  1.00  0.00           C  
ATOM   3658  C   VAL B2085      58.430  11.298 -36.280  1.00  0.00           C  
ATOM   3659  O   VAL B2085      59.150  10.633 -35.542  1.00  0.00           O  
ATOM   3660  CB  VAL B2085      57.277  13.317 -35.459  1.00  0.00           C  
ATOM   3661  CG1 VAL B2085      57.286  12.673 -34.094  1.00  0.00           C  
ATOM   3662  CG2 VAL B2085      57.301  14.843 -35.365  1.00  0.00           C  
ATOM   3663  N   ALA B2086      57.572  10.759 -37.132  1.00  0.00           N  
ATOM   3664  CA  ALA B2086      57.410   9.331 -37.259  1.00  0.00           C  
ATOM   3665  C   ALA B2086      58.704   8.723 -37.781  1.00  0.00           C  
ATOM   3666  O   ALA B2086      59.021   7.568 -37.483  1.00  0.00           O  
ATOM   3667  CB  ALA B2086      56.253   9.028 -38.204  1.00  0.00           C  
ATOM   3668  N   GLU B2087      59.454   9.500 -38.558  1.00  0.00           N  
ATOM   3669  CA  GLU B2087      60.714   9.006 -39.102  1.00  0.00           C  
ATOM   3670  C   GLU B2087      61.702   8.902 -37.953  1.00  0.00           C  
ATOM   3671  O   GLU B2087      62.410   7.911 -37.808  1.00  0.00           O  
ATOM   3672  CB  GLU B2087      61.251   9.958 -40.166  1.00  0.00           C  
ATOM   3673  CG  GLU B2087      62.364   9.358 -41.005  1.00  0.00           C  
ATOM   3674  CD  GLU B2087      61.912   8.100 -41.725  1.00  0.00           C  
ATOM   3675  OE1 GLU B2087      60.867   8.152 -42.419  1.00  0.00           O  
ATOM   3676  OE2 GLU B2087      62.597   7.059 -41.603  1.00  0.00           O  
ATOM   3677  N   TRP B2088      61.730   9.935 -37.126  1.00  0.00           N  
ATOM   3678  CA  TRP B2088      62.612   9.951 -35.985  1.00  0.00           C  
ATOM   3679  C   TRP B2088      62.268   8.793 -35.016  1.00  0.00           C  
ATOM   3680  O   TRP B2088      63.160   8.141 -34.483  1.00  0.00           O  
ATOM   3681  CB  TRP B2088      62.503  11.308 -35.281  1.00  0.00           C  
ATOM   3682  CG  TRP B2088      63.505  11.507 -34.194  1.00  0.00           C  
ATOM   3683  CD1 TRP B2088      64.819  11.867 -34.333  1.00  0.00           C  
ATOM   3684  CD2 TRP B2088      63.299  11.291 -32.794  1.00  0.00           C  
ATOM   3685  NE1 TRP B2088      65.440  11.881 -33.108  1.00  0.00           N  
ATOM   3686  CE2 TRP B2088      64.533  11.533 -32.146  1.00  0.00           C  
ATOM   3687  CE3 TRP B2088      62.193  10.917 -32.026  1.00  0.00           C  
ATOM   3688  CZ2 TRP B2088      64.689  11.413 -30.767  1.00  0.00           C  
ATOM   3689  CZ3 TRP B2088      62.349  10.797 -30.654  1.00  0.00           C  
ATOM   3690  CH2 TRP B2088      63.591  11.044 -30.038  1.00  0.00           C  
ATOM   3691  N   LEU B2089      60.984   8.521 -34.797  1.00  0.00           N  
ATOM   3692  CA  LEU B2089      60.598   7.448 -33.874  1.00  0.00           C  
ATOM   3693  C   LEU B2089      60.984   6.079 -34.398  1.00  0.00           C  
ATOM   3694  O   LEU B2089      61.231   5.164 -33.628  1.00  0.00           O  
ATOM   3695  CB  LEU B2089      59.089   7.466 -33.617  1.00  0.00           C  
ATOM   3696  CG  LEU B2089      58.533   8.709 -32.924  1.00  0.00           C  
ATOM   3697  CD1 LEU B2089      57.012   8.634 -32.875  1.00  0.00           C  
ATOM   3698  CD2 LEU B2089      59.122   8.813 -31.514  1.00  0.00           C  
ATOM   3699  N   GLU B2090      61.022   5.941 -35.717  1.00  0.00           N  
ATOM   3700  CA  GLU B2090      61.365   4.673 -36.336  1.00  0.00           C  
ATOM   3701  C   GLU B2090      62.883   4.426 -36.302  1.00  0.00           C  
ATOM   3702  O   GLU B2090      63.326   3.283 -36.230  1.00  0.00           O  
ATOM   3703  CB  GLU B2090      60.838   4.653 -37.775  1.00  0.00           C  
ATOM   3704  CG  GLU B2090      60.816   3.275 -38.420  1.00  0.00           C  
ATOM   3705  CD  GLU B2090      60.038   3.248 -39.735  1.00  0.00           C  
ATOM   3706  OE1 GLU B2090      60.454   3.947 -40.688  1.00  0.00           O  
ATOM   3707  OE2 GLU B2090      59.007   2.534 -39.812  1.00  0.00           O  
ATOM   3708  N   ASN B2091      63.679   5.489 -36.336  1.00  0.00           N  
ATOM   3709  CA  ASN B2091      65.123   5.326 -36.303  1.00  0.00           C  
ATOM   3710  C   ASN B2091      65.658   5.289 -34.879  1.00  0.00           C  
ATOM   3711  O   ASN B2091      66.860   5.109 -34.670  1.00  0.00           O  
ATOM   3712  CB  ASN B2091      65.827   6.469 -37.040  1.00  0.00           C  
ATOM   3713  CG  ASN B2091      65.401   6.594 -38.486  1.00  0.00           C  
ATOM   3714  OD1 ASN B2091      65.000   5.620 -39.130  1.00  0.00           O  
ATOM   3715  ND2 ASN B2091      65.505   7.801 -39.013  1.00  0.00           N  
ATOM   3716  N   HIS B2092      64.776   5.446 -33.898  1.00  0.00           N  
ATOM   3717  CA  HIS B2092      65.211   5.465 -32.514  1.00  0.00           C  
ATOM   3718  C   HIS B2092      64.439   4.572 -31.557  1.00  0.00           C  
ATOM   3719  O   HIS B2092      63.391   4.964 -31.075  1.00  0.00           O  
ATOM   3720  CB  HIS B2092      65.169   6.906 -32.004  1.00  0.00           C  
ATOM   3721  CG  HIS B2092      66.056   7.838 -32.767  1.00  0.00           C  
ATOM   3722  ND1 HIS B2092      67.412   7.922 -32.543  1.00  0.00           N  
ATOM   3723  CD2 HIS B2092      65.797   8.663 -33.806  1.00  0.00           C  
ATOM   3724  CE1 HIS B2092      67.954   8.755 -33.415  1.00  0.00           C  
ATOM   3725  NE2 HIS B2092      66.994   9.218 -34.193  1.00  0.00           N  
ATOM   3726  N   GLU B2093      64.964   3.383 -31.270  1.00  0.00           N  
ATOM   3727  CA  GLU B2093      64.323   2.469 -30.332  1.00  0.00           C  
ATOM   3728  C   GLU B2093      64.428   3.049 -28.919  1.00  0.00           C  
ATOM   3729  O   GLU B2093      63.590   2.768 -28.057  1.00  0.00           O  
ATOM   3730  CB  GLU B2093      65.015   1.107 -30.338  1.00  0.00           C  
ATOM   3731  CG  GLU B2093      64.965   0.321 -31.638  1.00  0.00           C  
ATOM   3732  CD  GLU B2093      66.233  -0.526 -31.850  1.00  0.00           C  
ATOM   3733  OE1 GLU B2093      66.756  -1.117 -30.871  1.00  0.00           O  
ATOM   3734  OE2 GLU B2093      66.707  -0.604 -33.003  1.00  0.00           O  
ATOM   3735  N   GLU B2094      65.461   3.857 -28.679  1.00  0.00           N  
ATOM   3736  CA  GLU B2094      65.683   4.461 -27.360  1.00  0.00           C  
ATOM   3737  C   GLU B2094      65.856   5.970 -27.459  1.00  0.00           C  
ATOM   3738  O   GLU B2094      66.393   6.477 -28.435  1.00  0.00           O  
ATOM   3739  CB  GLU B2094      66.950   3.886 -26.733  1.00  0.00           C  
ATOM   3740  CG  GLU B2094      66.954   2.392 -26.615  1.00  0.00           C  
ATOM   3741  CD  GLU B2094      66.033   1.930 -25.535  1.00  0.00           C  
ATOM   3742  OE1 GLU B2094      65.966   0.705 -25.294  1.00  0.00           O  
ATOM   3743  OE2 GLU B2094      65.380   2.806 -24.919  1.00  0.00           O  
ATOM   3744  N   PHE B2095      65.417   6.688 -26.439  1.00  0.00           N  
ATOM   3745  CA  PHE B2095      65.563   8.131 -26.429  1.00  0.00           C  
ATOM   3746  C   PHE B2095      65.028   8.727 -25.133  1.00  0.00           C  
ATOM   3747  O   PHE B2095      64.331   8.070 -24.373  1.00  0.00           O  
ATOM   3748  CB  PHE B2095      64.862   8.755 -27.652  1.00  0.00           C  
ATOM   3749  CG  PHE B2095      63.388   8.423 -27.771  1.00  0.00           C  
ATOM   3750  CD1 PHE B2095      62.433   9.114 -27.021  1.00  0.00           C  
ATOM   3751  CD2 PHE B2095      62.955   7.420 -28.635  1.00  0.00           C  
ATOM   3752  CE1 PHE B2095      61.078   8.807 -27.133  1.00  0.00           C  
ATOM   3753  CE2 PHE B2095      61.603   7.111 -28.749  1.00  0.00           C  
ATOM   3754  CZ  PHE B2095      60.665   7.804 -27.997  1.00  0.00           C  
ATOM   3755  N   SER B2096      65.383   9.968 -24.856  1.00  0.00           N  
ATOM   3756  CA  SER B2096      64.880  10.596 -23.655  1.00  0.00           C  
ATOM   3757  C   SER B2096      63.588  11.317 -24.045  1.00  0.00           C  
ATOM   3758  O   SER B2096      63.417  11.734 -25.198  1.00  0.00           O  
ATOM   3759  CB  SER B2096      65.907  11.579 -23.094  1.00  0.00           C  
ATOM   3760  OG  SER B2096      66.188  12.605 -24.012  1.00  0.00           O  
ATOM   3761  N   VAL B2097      62.673  11.447 -23.094  1.00  0.00           N  
ATOM   3762  CA  VAL B2097      61.418  12.112 -23.368  1.00  0.00           C  
ATOM   3763  C   VAL B2097      61.657  13.573 -23.670  1.00  0.00           C  
ATOM   3764  O   VAL B2097      60.951  14.175 -24.468  1.00  0.00           O  
ATOM   3765  CB  VAL B2097      60.461  12.030 -22.176  1.00  0.00           C  
ATOM   3766  CG1 VAL B2097      59.127  12.681 -22.546  1.00  0.00           C  
ATOM   3767  CG2 VAL B2097      60.258  10.588 -21.772  1.00  0.00           C  
ATOM   3768  N   GLU B2098      62.674  14.142 -23.047  1.00  0.00           N  
ATOM   3769  CA  GLU B2098      62.959  15.552 -23.249  1.00  0.00           C  
ATOM   3770  C   GLU B2098      63.423  15.896 -24.665  1.00  0.00           C  
ATOM   3771  O   GLU B2098      63.032  16.930 -25.216  1.00  0.00           O  
ATOM   3772  CB  GLU B2098      63.982  16.023 -22.223  1.00  0.00           C  
ATOM   3773  CG  GLU B2098      63.854  17.489 -21.884  1.00  0.00           C  
ATOM   3774  CD  GLU B2098      65.205  18.171 -21.810  1.00  0.00           C  
ATOM   3775  OE1 GLU B2098      66.213  17.501 -22.131  1.00  0.00           O  
ATOM   3776  OE2 GLU B2098      65.260  19.369 -21.444  1.00  0.00           O  
ATOM   3777  N   GLU B2099      64.249  15.043 -25.261  1.00  0.00           N  
ATOM   3778  CA  GLU B2099      64.719  15.317 -26.615  1.00  0.00           C  
ATOM   3779  C   GLU B2099      63.542  15.120 -27.553  1.00  0.00           C  
ATOM   3780  O   GLU B2099      63.363  15.874 -28.511  1.00  0.00           O  
ATOM   3781  CB  GLU B2099      65.851  14.372 -27.010  1.00  0.00           C  
ATOM   3782  CG  GLU B2099      66.521  14.755 -28.314  1.00  0.00           C  
ATOM   3783  CD  GLU B2099      67.683  13.850 -28.668  1.00  0.00           C  
ATOM   3784  OE1 GLU B2099      68.215  13.192 -27.758  1.00  0.00           O  
ATOM   3785  OE2 GLU B2099      68.080  13.803 -29.852  1.00  0.00           O  
ATOM   3786  N   PHE B2100      62.743  14.095 -27.266  1.00  0.00           N  
ATOM   3787  CA  PHE B2100      61.563  13.797 -28.062  1.00  0.00           C  
ATOM   3788  C   PHE B2100      60.606  14.970 -27.945  1.00  0.00           C  
ATOM   3789  O   PHE B2100      59.869  15.285 -28.874  1.00  0.00           O  
ATOM   3790  CB  PHE B2100      60.879  12.536 -27.550  1.00  0.00           C  
ATOM   3791  CG  PHE B2100      59.617  12.211 -28.262  1.00  0.00           C  
ATOM   3792  CD1 PHE B2100      59.536  12.324 -29.647  1.00  0.00           C  
ATOM   3793  CD2 PHE B2100      58.508  11.771 -27.559  1.00  0.00           C  
ATOM   3794  CE1 PHE B2100      58.354  12.002 -30.325  1.00  0.00           C  
ATOM   3795  CE2 PHE B2100      57.320  11.443 -28.220  1.00  0.00           C  
ATOM   3796  CZ  PHE B2100      57.242  11.559 -29.605  1.00  0.00           C  
ATOM   3797  N   ASN B2101      60.622  15.610 -26.784  1.00  0.00           N  
ATOM   3798  CA  ASN B2101      59.771  16.756 -26.566  1.00  0.00           C  
ATOM   3799  C   ASN B2101      60.329  17.956 -27.313  1.00  0.00           C  
ATOM   3800  O   ASN B2101      59.573  18.769 -27.831  1.00  0.00           O  
ATOM   3801  CB  ASN B2101      59.681  17.101 -25.093  1.00  0.00           C  
ATOM   3802  CG  ASN B2101      58.807  18.291 -24.856  1.00  0.00           C  
ATOM   3803  OD1 ASN B2101      57.590  18.202 -24.954  1.00  0.00           O  
ATOM   3804  ND2 ASN B2101      59.420  19.426 -24.578  1.00  0.00           N  
ATOM   3805  N   ASN B2102      61.654  18.080 -27.362  1.00  0.00           N  
ATOM   3806  CA  ASN B2102      62.245  19.194 -28.086  1.00  0.00           C  
ATOM   3807  C   ASN B2102      61.918  19.038 -29.560  1.00  0.00           C  
ATOM   3808  O   ASN B2102      61.511  19.993 -30.221  1.00  0.00           O  
ATOM   3809  CB  ASN B2102      63.755  19.251 -27.890  1.00  0.00           C  
ATOM   3810  CG  ASN B2102      64.135  19.605 -26.474  1.00  0.00           C  
ATOM   3811  OD1 ASN B2102      63.356  20.240 -25.752  1.00  0.00           O  
ATOM   3812  ND2 ASN B2102      65.338  19.204 -26.061  1.00  0.00           N  
ATOM   3813  N   ILE B2103      62.089  17.827 -30.073  1.00  0.00           N  
ATOM   3814  CA  ILE B2103      61.788  17.560 -31.469  1.00  0.00           C  
ATOM   3815  C   ILE B2103      60.327  17.883 -31.776  1.00  0.00           C  
ATOM   3816  O   ILE B2103      60.031  18.490 -32.808  1.00  0.00           O  
ATOM   3817  CB  ILE B2103      62.103  16.094 -31.824  1.00  0.00           C  
ATOM   3818  CG1 ILE B2103      63.615  15.889 -31.748  1.00  0.00           C  
ATOM   3819  CG2 ILE B2103      61.576  15.752 -33.220  1.00  0.00           C  
ATOM   3820  CD1 ILE B2103      64.050  14.508 -32.052  1.00  0.00           C  
ATOM   3821  N   LEU B2104      59.421  17.504 -30.875  1.00  0.00           N  
ATOM   3822  CA  LEU B2104      57.998  17.778 -31.077  1.00  0.00           C  
ATOM   3823  C   LEU B2104      57.697  19.261 -31.288  1.00  0.00           C  
ATOM   3824  O   LEU B2104      56.930  19.608 -32.171  1.00  0.00           O  
ATOM   3825  CB  LEU B2104      57.165  17.242 -29.906  1.00  0.00           C  
ATOM   3826  CG  LEU B2104      56.899  15.738 -29.951  1.00  0.00           C  
ATOM   3827  CD1 LEU B2104      56.138  15.279 -28.709  1.00  0.00           C  
ATOM   3828  CD2 LEU B2104      56.113  15.425 -31.205  1.00  0.00           C  
ATOM   3829  N   PHE B2105      58.294  20.131 -30.482  1.00  0.00           N  
ATOM   3830  CA  PHE B2105      58.073  21.572 -30.625  1.00  0.00           C  
ATOM   3831  C   PHE B2105      58.847  22.169 -31.813  1.00  0.00           C  
ATOM   3832  O   PHE B2105      58.380  23.097 -32.465  1.00  0.00           O  
ATOM   3833  CB  PHE B2105      58.480  22.329 -29.346  1.00  0.00           C  
ATOM   3834  CG  PHE B2105      57.487  22.216 -28.198  1.00  0.00           C  
ATOM   3835  CD1 PHE B2105      57.360  21.034 -27.466  1.00  0.00           C  
ATOM   3836  CD2 PHE B2105      56.715  23.319 -27.814  1.00  0.00           C  
ATOM   3837  CE1 PHE B2105      56.484  20.949 -26.362  1.00  0.00           C  
ATOM   3838  CE2 PHE B2105      55.834  23.245 -26.711  1.00  0.00           C  
ATOM   3839  CZ  PHE B2105      55.721  22.058 -25.984  1.00  0.00           C  
ATOM   3840  N   GLU B2107      60.022  21.623 -32.100  1.00  0.00           N  
ATOM   3841  CA  GLU B2107      60.863  22.135 -33.170  1.00  0.00           C  
ATOM   3842  C   GLU B2107      60.266  21.908 -34.546  1.00  0.00           C  
ATOM   3843  O   GLU B2107      60.033  22.866 -35.281  1.00  0.00           O  
ATOM   3844  CB  GLU B2107      62.245  21.494 -33.081  1.00  0.00           C  
ATOM   3845  CG  GLU B2107      63.368  22.255 -33.769  1.00  0.00           C  
ATOM   3846  CD  GLU B2107      63.402  22.065 -35.275  1.00  0.00           C  
ATOM   3847  OE1 GLU B2107      62.533  22.621 -35.982  1.00  0.00           O  
ATOM   3848  OE2 GLU B2107      64.315  21.352 -35.749  1.00  0.00           O  
ATOM   3849  N   VAL B2108      60.027  20.646 -34.896  1.00  0.00           N  
ATOM   3850  CA  VAL B2108      59.449  20.295 -36.196  1.00  0.00           C  
ATOM   3851  C   VAL B2108      58.280  21.197 -36.585  1.00  0.00           C  
ATOM   3852  O   VAL B2108      58.006  21.408 -37.758  1.00  0.00           O  
ATOM   3853  CB  VAL B2108      58.937  18.853 -36.188  1.00  0.00           C  
ATOM   3854  CG1 VAL B2108      58.287  18.517 -37.516  1.00  0.00           C  
ATOM   3855  CG2 VAL B2108      60.074  17.919 -35.906  1.00  0.00           C  
ATOM   3856  N   ALA B2109      57.590  21.717 -35.578  1.00  0.00           N  
ATOM   3857  CA  ALA B2109      56.438  22.576 -35.792  1.00  0.00           C  
ATOM   3858  C   ALA B2109      56.841  24.033 -35.921  1.00  0.00           C  
ATOM   3859  O   ALA B2109      56.335  24.741 -36.783  1.00  0.00           O  
ATOM   3860  CB  ALA B2109      55.459  22.413 -34.645  1.00  0.00           C  
ATOM   3861  N   LYS B2110      57.745  24.476 -35.055  1.00  0.00           N  
ATOM   3862  CA  LYS B2110      58.218  25.857 -35.065  1.00  0.00           C  
ATOM   3863  C   LYS B2110      58.989  26.134 -36.352  1.00  0.00           C  
ATOM   3864  O   LYS B2110      59.162  27.283 -36.745  1.00  0.00           O  
ATOM   3865  CB  LYS B2110      59.135  26.099 -33.862  1.00  0.00           C  
ATOM   3866  CG  LYS B2110      59.562  27.546 -33.646  1.00  0.00           C  
ATOM   3867  CD  LYS B2110      60.774  27.622 -32.703  1.00  0.00           C  
ATOM   3868  CE  LYS B2110      60.951  29.010 -32.079  1.00  0.00           C  
ATOM   3869  NZ  LYS B2110      61.067  30.110 -33.086  1.00  0.00           N  
ATOM   3870  N   ARG B2111      59.432  25.067 -37.006  1.00  0.00           N  
ATOM   3871  CA  ARG B2111      60.216  25.170 -38.229  1.00  0.00           C  
ATOM   3872  C   ARG B2111      59.398  25.239 -39.509  1.00  0.00           C  
ATOM   3873  O   ARG B2111      59.878  25.742 -40.520  1.00  0.00           O  
ATOM   3874  CB  ARG B2111      61.178  23.984 -38.313  1.00  0.00           C  
ATOM   3875  CG  ARG B2111      62.315  24.151 -39.297  1.00  0.00           C  
ATOM   3876  CD  ARG B2111      63.277  22.990 -39.157  1.00  0.00           C  
ATOM   3877  NE  ARG B2111      62.823  21.804 -39.878  1.00  0.00           N  
ATOM   3878  CZ  ARG B2111      62.794  20.572 -39.368  1.00  0.00           C  
ATOM   3879  NH1 ARG B2111      63.183  20.342 -38.114  1.00  0.00           N  
ATOM   3880  NH2 ARG B2111      62.395  19.558 -40.130  1.00  0.00           N  
ATOM   3881  N   ARG B2112      58.178  24.719 -39.476  1.00  0.00           N  
ATOM   3882  CA  ARG B2112      57.320  24.738 -40.656  1.00  0.00           C  
ATOM   3883  C   ARG B2112      56.196  25.745 -40.502  1.00  0.00           C  
ATOM   3884  O   ARG B2112      55.110  25.554 -41.041  1.00  0.00           O  
ATOM   3885  CB  ARG B2112      56.715  23.356 -40.920  1.00  0.00           C  
ATOM   3886  CG  ARG B2112      57.694  22.300 -41.403  1.00  0.00           C  
ATOM   3887  CD  ARG B2112      56.929  21.234 -42.173  1.00  0.00           C  
ATOM   3888  NE  ARG B2112      57.768  20.158 -42.698  1.00  0.00           N  
ATOM   3889  CZ  ARG B2112      58.452  19.311 -41.938  1.00  0.00           C  
ATOM   3890  NH1 ARG B2112      58.395  19.426 -40.618  1.00  0.00           N  
ATOM   3891  NH2 ARG B2112      59.171  18.340 -42.496  1.00  0.00           N  
ATOM   3892  N   GLY B2113      56.454  26.814 -39.760  1.00  0.00           N  
ATOM   3893  CA  GLY B2113      55.439  27.830 -39.564  1.00  0.00           C  
ATOM   3894  C   GLY B2113      54.156  27.308 -38.939  1.00  0.00           C  
ATOM   3895  O   GLY B2113      53.185  28.060 -38.775  1.00  0.00           O  
ATOM   3896  N   ILE B2121      54.145  26.026 -38.580  1.00  0.00           N  
ATOM   3897  CA  ILE B2121      52.965  25.424 -37.975  1.00  0.00           C  
ATOM   3898  C   ILE B2121      52.788  25.942 -36.566  1.00  0.00           C  
ATOM   3899  O   ILE B2121      53.635  25.726 -35.711  1.00  0.00           O  
ATOM   3900  CB  ILE B2121      53.072  23.896 -37.923  1.00  0.00           C  
ATOM   3901  CG1 ILE B2121      53.202  23.335 -39.340  1.00  0.00           C  
ATOM   3902  CG2 ILE B2121      51.839  23.323 -37.253  1.00  0.00           C  
ATOM   3903  CD1 ILE B2121      53.483  21.863 -39.386  1.00  0.00           C  
ATOM   3904  N   SER B2122      51.681  26.633 -36.336  1.00  0.00           N  
ATOM   3905  CA  SER B2122      51.380  27.199 -35.034  1.00  0.00           C  
ATOM   3906  C   SER B2122      51.235  26.119 -33.982  1.00  0.00           C  
ATOM   3907  O   SER B2122      51.013  24.950 -34.298  1.00  0.00           O  
ATOM   3908  CB  SER B2122      50.086  27.996 -35.114  1.00  0.00           C  
ATOM   3909  OG  SER B2122      49.130  27.293 -35.884  1.00  0.00           O  
ATOM   3910  N   SER B2123      51.344  26.519 -32.722  1.00  0.00           N  
ATOM   3911  CA  SER B2123      51.223  25.575 -31.625  1.00  0.00           C  
ATOM   3912  C   SER B2123      49.788  25.067 -31.488  1.00  0.00           C  
ATOM   3913  O   SER B2123      49.561  23.889 -31.222  1.00  0.00           O  
ATOM   3914  CB  SER B2123      51.694  26.234 -30.332  1.00  0.00           C  
ATOM   3915  OG  SER B2123      53.027  26.701 -30.492  1.00  0.00           O  
ATOM   3916  N   ARG B2124      48.827  25.963 -31.676  1.00  0.00           N  
ATOM   3917  CA  ARG B2124      47.419  25.608 -31.601  1.00  0.00           C  
ATOM   3918  C   ARG B2124      47.151  24.415 -32.501  1.00  0.00           C  
ATOM   3919  O   ARG B2124      46.771  23.350 -32.034  1.00  0.00           O  
ATOM   3920  CB  ARG B2124      46.549  26.776 -32.073  1.00  0.00           C  
ATOM   3921  CG  ARG B2124      46.019  27.698 -30.987  1.00  0.00           C  
ATOM   3922  CD  ARG B2124      44.891  27.049 -30.192  1.00  0.00           C  
ATOM   3923  NE  ARG B2124      44.334  27.972 -29.202  1.00  0.00           N  
ATOM   3924  CZ  ARG B2124      45.054  28.621 -28.284  1.00  0.00           C  
ATOM   3925  NH1 ARG B2124      46.376  28.451 -28.218  1.00  0.00           N  
ATOM   3926  NH2 ARG B2124      44.453  29.454 -27.436  1.00  0.00           N  
ATOM   3927  N   GLU B2126      47.367  24.601 -33.800  1.00  0.00           N  
ATOM   3928  CA  GLU B2126      47.117  23.549 -34.781  1.00  0.00           C  
ATOM   3929  C   GLU B2126      47.908  22.265 -34.578  1.00  0.00           C  
ATOM   3930  O   GLU B2126      47.374  21.169 -34.756  1.00  0.00           O  
ATOM   3931  CB  GLU B2126      47.374  24.069 -36.192  1.00  0.00           C  
ATOM   3932  CG  GLU B2126      46.987  23.071 -37.270  1.00  0.00           C  
ATOM   3933  CD  GLU B2126      47.283  23.582 -38.661  1.00  0.00           C  
ATOM   3934  OE1 GLU B2126      47.131  22.808 -39.634  1.00  0.00           O  
ATOM   3935  OE2 GLU B2126      47.668  24.767 -38.779  1.00  0.00           O  
ATOM   3936  N   TRP B2127      49.180  22.412 -34.212  1.00  0.00           N  
ATOM   3937  CA  TRP B2127      50.083  21.283 -33.985  1.00  0.00           C  
ATOM   3938  C   TRP B2127      49.618  20.282 -32.917  1.00  0.00           C  
ATOM   3939  O   TRP B2127      49.433  19.105 -33.207  1.00  0.00           O  
ATOM   3940  CB  TRP B2127      51.474  21.811 -33.614  1.00  0.00           C  
ATOM   3941  CG  TRP B2127      52.492  20.750 -33.487  1.00  0.00           C  
ATOM   3942  CD1 TRP B2127      53.337  20.553 -32.436  1.00  0.00           C  
ATOM   3943  CD2 TRP B2127      52.772  19.709 -34.431  1.00  0.00           C  
ATOM   3944  NE1 TRP B2127      54.127  19.450 -32.665  1.00  0.00           N  
ATOM   3945  CE2 TRP B2127      53.802  18.914 -33.883  1.00  0.00           C  
ATOM   3946  CE3 TRP B2127      52.252  19.369 -35.684  1.00  0.00           C  
ATOM   3947  CZ2 TRP B2127      54.324  17.801 -34.544  1.00  0.00           C  
ATOM   3948  CZ3 TRP B2127      52.771  18.257 -36.342  1.00  0.00           C  
ATOM   3949  CH2 TRP B2127      53.797  17.488 -35.770  1.00  0.00           C  
ATOM   3950  N   PHE B2128      49.444  20.739 -31.683  1.00  0.00           N  
ATOM   3951  CA  PHE B2128      49.010  19.848 -30.614  1.00  0.00           C  
ATOM   3952  C   PHE B2128      47.527  19.548 -30.712  1.00  0.00           C  
ATOM   3953  O   PHE B2128      47.025  18.596 -30.110  1.00  0.00           O  
ATOM   3954  CB  PHE B2128      49.333  20.466 -29.255  1.00  0.00           C  
ATOM   3955  CG  PHE B2128      50.762  20.868 -29.128  1.00  0.00           C  
ATOM   3956  CD1 PHE B2128      51.179  22.130 -29.528  1.00  0.00           C  
ATOM   3957  CD2 PHE B2128      51.722  19.943 -28.720  1.00  0.00           C  
ATOM   3958  CE1 PHE B2128      52.531  22.462 -29.530  1.00  0.00           C  
ATOM   3959  CE2 PHE B2128      53.073  20.272 -28.724  1.00  0.00           C  
ATOM   3960  CZ  PHE B2128      53.476  21.528 -29.129  1.00  0.00           C  
ATOM   3961  N   SER B2129      46.825  20.364 -31.481  1.00  0.00           N  
ATOM   3962  CA  SER B2129      45.400  20.165 -31.657  1.00  0.00           C  
ATOM   3963  C   SER B2129      45.210  18.920 -32.520  1.00  0.00           C  
ATOM   3964  O   SER B2129      44.530  17.980 -32.130  1.00  0.00           O  
ATOM   3965  CB  SER B2129      44.799  21.389 -32.340  1.00  0.00           C  
ATOM   3966  OG  SER B2129      43.404  21.276 -32.459  1.00  0.00           O  
ATOM   3967  N   THR B2130      45.836  18.912 -33.687  1.00  0.00           N  
ATOM   3968  CA  THR B2130      45.735  17.780 -34.590  1.00  0.00           C  
ATOM   3969  C   THR B2130      46.247  16.484 -33.959  1.00  0.00           C  
ATOM   3970  O   THR B2130      45.610  15.441 -34.063  1.00  0.00           O  
ATOM   3971  CB  THR B2130      46.531  18.047 -35.864  1.00  0.00           C  
ATOM   3972  OG1 THR B2130      46.147  19.320 -36.398  1.00  0.00           O  
ATOM   3973  CG2 THR B2130      46.276  16.951 -36.897  1.00  0.00           C  
ATOM   3974  N   LEU B2131      47.411  16.548 -33.319  1.00  0.00           N  
ATOM   3975  CA  LEU B2131      47.984  15.367 -32.678  1.00  0.00           C  
ATOM   3976  C   LEU B2131      47.011  14.761 -31.669  1.00  0.00           C  
ATOM   3977  O   LEU B2131      46.791  13.546 -31.675  1.00  0.00           O  
ATOM   3978  CB  LEU B2131      49.311  15.712 -31.985  1.00  0.00           C  
ATOM   3979  CG  LEU B2131      50.430  16.049 -32.974  1.00  0.00           C  
ATOM   3980  CD1 LEU B2131      51.685  16.520 -32.250  1.00  0.00           C  
ATOM   3981  CD2 LEU B2131      50.721  14.823 -33.822  1.00  0.00           C  
ATOM   3982  N   TYR B2132      46.425  15.599 -30.818  1.00  0.00           N  
ATOM   3983  CA  TYR B2132      45.481  15.101 -29.824  1.00  0.00           C  
ATOM   3984  C   TYR B2132      44.181  14.535 -30.420  1.00  0.00           C  
ATOM   3985  O   TYR B2132      43.660  13.525 -29.952  1.00  0.00           O  
ATOM   3986  CB  TYR B2132      45.137  16.199 -28.826  1.00  0.00           C  
ATOM   3987  CG  TYR B2132      46.182  16.425 -27.763  1.00  0.00           C  
ATOM   3988  CD1 TYR B2132      46.729  17.693 -27.569  1.00  0.00           C  
ATOM   3989  CD2 TYR B2132      46.605  15.386 -26.932  1.00  0.00           C  
ATOM   3990  CE1 TYR B2132      47.671  17.932 -26.582  1.00  0.00           C  
ATOM   3991  CE2 TYR B2132      47.550  15.611 -25.931  1.00  0.00           C  
ATOM   3992  CZ  TYR B2132      48.080  16.898 -25.765  1.00  0.00           C  
ATOM   3993  OH  TYR B2132      49.008  17.171 -24.793  1.00  0.00           O  
ATOM   3994  N   ARG B2151      43.651  15.185 -31.445  1.00  0.00           N  
ATOM   3995  CA  ARG B2151      42.431  14.698 -32.053  1.00  0.00           C  
ATOM   3996  C   ARG B2151      42.690  13.340 -32.709  1.00  0.00           C  
ATOM   3997  O   ARG B2151      41.849  12.439 -32.641  1.00  0.00           O  
ATOM   3998  CB  ARG B2151      41.900  15.712 -33.079  1.00  0.00           C  
ATOM   3999  CG  ARG B2151      41.510  17.055 -32.478  1.00  0.00           C  
ATOM   4000  CD  ARG B2151      40.494  17.788 -33.352  1.00  0.00           C  
ATOM   4001  NE  ARG B2151      41.037  18.235 -34.638  1.00  0.00           N  
ATOM   4002  CZ  ARG B2151      40.311  18.367 -35.748  1.00  0.00           C  
ATOM   4003  NH1 ARG B2151      39.020  18.079 -35.736  1.00  0.00           N  
ATOM   4004  NH2 ARG B2151      40.868  18.801 -36.874  1.00  0.00           N  
ATOM   4005  N   LEU B2152      43.856  13.194 -33.333  1.00  0.00           N  
ATOM   4006  CA  LEU B2152      44.223  11.947 -33.999  1.00  0.00           C  
ATOM   4007  C   LEU B2152      44.485  10.783 -33.061  1.00  0.00           C  
ATOM   4008  O   LEU B2152      44.160   9.646 -33.391  1.00  0.00           O  
ATOM   4009  CB  LEU B2152      45.450  12.153 -34.886  1.00  0.00           C  
ATOM   4010  CG  LEU B2152      45.212  12.909 -36.195  1.00  0.00           C  
ATOM   4011  CD1 LEU B2152      46.543  13.251 -36.816  1.00  0.00           C  
ATOM   4012  CD2 LEU B2152      44.361  12.063 -37.142  1.00  0.00           C  
ATOM   4013  N   PHE B2153      45.071  11.055 -31.895  1.00  0.00           N  
ATOM   4014  CA  PHE B2153      45.367   9.986 -30.942  1.00  0.00           C  
ATOM   4015  C   PHE B2153      44.276   9.689 -29.909  1.00  0.00           C  
ATOM   4016  O   PHE B2153      44.013   8.521 -29.597  1.00  0.00           O  
ATOM   4017  CB  PHE B2153      46.692  10.255 -30.213  1.00  0.00           C  
ATOM   4018  CG  PHE B2153      47.907   9.903 -31.023  1.00  0.00           C  
ATOM   4019  CD1 PHE B2153      48.543  10.859 -31.809  1.00  0.00           C  
ATOM   4020  CD2 PHE B2153      48.385   8.598 -31.042  1.00  0.00           C  
ATOM   4021  CE1 PHE B2153      49.619  10.527 -32.598  1.00  0.00           C  
ATOM   4022  CE2 PHE B2153      49.479   8.254 -31.841  1.00  0.00           C  
ATOM   4023  CZ  PHE B2153      50.091   9.222 -32.618  1.00  0.00           C  
ATOM   4024  N   ILE B2155      43.637  10.728 -29.380  1.00  0.00           N  
ATOM   4025  CA  ILE B2155      42.613  10.490 -28.380  1.00  0.00           C  
ATOM   4026  C   ILE B2155      41.242  11.070 -28.667  1.00  0.00           C  
ATOM   4027  O   ILE B2155      40.336  10.927 -27.857  1.00  0.00           O  
ATOM   4028  CB  ILE B2155      43.081  10.954 -26.982  1.00  0.00           C  
ATOM   4029  CG1 ILE B2155      43.260  12.463 -26.937  1.00  0.00           C  
ATOM   4030  CG2 ILE B2155      44.407  10.307 -26.649  1.00  0.00           C  
ATOM   4031  CD1 ILE B2155      43.678  12.933 -25.565  1.00  0.00           C  
ATOM   4032  N   GLY B2156      41.075  11.719 -29.810  1.00  0.00           N  
ATOM   4033  CA  GLY B2156      39.773  12.264 -30.131  1.00  0.00           C  
ATOM   4034  C   GLY B2156      39.390  13.587 -29.497  1.00  0.00           C  
ATOM   4035  O   GLY B2156      38.353  14.140 -29.852  1.00  0.00           O  
ATOM   4036  N   LYS B2167      40.193  14.089 -28.560  1.00  0.00           N  
ATOM   4037  CA  LYS B2167      39.922  15.372 -27.898  1.00  0.00           C  
ATOM   4038  C   LYS B2167      40.874  16.408 -28.471  1.00  0.00           C  
ATOM   4039  O   LYS B2167      41.831  16.070 -29.156  1.00  0.00           O  
ATOM   4040  CB  LYS B2167      40.157  15.276 -26.381  1.00  0.00           C  
ATOM   4041  CG  LYS B2167      39.282  14.249 -25.670  1.00  0.00           C  
ATOM   4042  CD  LYS B2167      39.861  13.779 -24.344  1.00  0.00           C  
ATOM   4043  CE  LYS B2167      39.576  14.720 -23.191  1.00  0.00           C  
ATOM   4044  NZ  LYS B2167      40.256  16.031 -23.342  1.00  0.00           N  
ATOM   4045  N   GLU B2168      40.621  17.673 -28.186  1.00  0.00           N  
ATOM   4046  CA  GLU B2168      41.485  18.739 -28.680  1.00  0.00           C  
ATOM   4047  C   GLU B2168      42.622  18.989 -27.694  1.00  0.00           C  
ATOM   4048  O   GLU B2168      43.584  19.682 -28.006  1.00  0.00           O  
ATOM   4049  CB  GLU B2168      40.668  20.017 -28.893  1.00  0.00           C  
ATOM   4050  CG  GLU B2168      39.672  20.303 -27.765  1.00  0.00           C  
ATOM   4051  CD  GLU B2168      38.760  21.488 -28.062  1.00  0.00           C  
ATOM   4052  OE1 GLU B2168      37.991  21.889 -27.152  1.00  0.00           O  
ATOM   4053  OE2 GLU B2168      38.810  22.016 -29.202  1.00  0.00           O  
ATOM   4054  N   ARG B2169      42.505  18.414 -26.501  1.00  0.00           N  
ATOM   4055  CA  ARG B2169      43.521  18.561 -25.472  1.00  0.00           C  
ATOM   4056  C   ARG B2169      43.665  17.261 -24.687  1.00  0.00           C  
ATOM   4057  O   ARG B2169      42.700  16.520 -24.518  1.00  0.00           O  
ATOM   4058  CB  ARG B2169      43.147  19.710 -24.538  1.00  0.00           C  
ATOM   4059  CG  ARG B2169      42.773  20.971 -25.289  1.00  0.00           C  
ATOM   4060  CD  ARG B2169      43.073  22.239 -24.510  1.00  0.00           C  
ATOM   4061  NE  ARG B2169      42.554  22.207 -23.145  1.00  0.00           N  
ATOM   4062  CZ  ARG B2169      42.315  23.293 -22.413  1.00  0.00           C  
ATOM   4063  NH1 ARG B2169      42.538  24.503 -22.918  1.00  0.00           N  
ATOM   4064  NH2 ARG B2169      41.872  23.172 -21.166  1.00  0.00           N  
ATOM   4065  N   GLY B2272      44.877  16.983 -24.219  1.00  0.00           N  
ATOM   4066  CA  GLY B2272      45.120  15.763 -23.470  1.00  0.00           C  
ATOM   4067  C   GLY B2272      46.369  15.800 -22.611  1.00  0.00           C  
ATOM   4068  O   GLY B2272      46.901  16.872 -22.326  1.00  0.00           O  
ATOM   4069  N   PRO B2273      46.870  14.632 -22.186  1.00  0.00           N  
ATOM   4070  CA  PRO B2273      48.067  14.514 -21.347  1.00  0.00           C  
ATOM   4071  C   PRO B2273      49.328  15.075 -22.017  1.00  0.00           C  
ATOM   4072  O   PRO B2273      49.370  15.209 -23.240  1.00  0.00           O  
ATOM   4073  CB  PRO B2273      48.188  13.005 -21.135  1.00  0.00           C  
ATOM   4074  CG  PRO B2273      46.806  12.482 -21.386  1.00  0.00           C  
ATOM   4075  CD  PRO B2273      46.357  13.300 -22.545  1.00  0.00           C  
ATOM   4076  N   ARG B2274      50.345  15.391 -21.207  1.00  0.00           N  
ATOM   4077  CA  ARG B2274      51.631  15.898 -21.707  1.00  0.00           C  
ATOM   4078  C   ARG B2274      52.012  15.044 -22.915  1.00  0.00           C  
ATOM   4079  O   ARG B2274      52.202  13.835 -22.802  1.00  0.00           O  
ATOM   4080  CB  ARG B2274      52.720  15.773 -20.629  1.00  0.00           C  
ATOM   4081  CG  ARG B2274      52.678  16.807 -19.500  1.00  0.00           C  
ATOM   4082  CD  ARG B2274      53.545  16.338 -18.305  1.00  0.00           C  
ATOM   4083  NE  ARG B2274      53.614  17.290 -17.186  1.00  0.00           N  
ATOM   4084  CZ  ARG B2274      52.563  17.779 -16.526  1.00  0.00           C  
ATOM   4085  NH1 ARG B2274      51.319  17.420 -16.851  1.00  0.00           N  
ATOM   4086  NH2 ARG B2274      52.758  18.641 -15.533  1.00  0.00           N  
ATOM   4087  N   LEU B2275      52.124  15.691 -24.063  1.00  0.00           N  
ATOM   4088  CA  LEU B2275      52.422  15.019 -25.314  1.00  0.00           C  
ATOM   4089  C   LEU B2275      53.614  14.080 -25.392  1.00  0.00           C  
ATOM   4090  O   LEU B2275      53.448  12.898 -25.675  1.00  0.00           O  
ATOM   4091  CB  LEU B2275      52.559  16.044 -26.434  1.00  0.00           C  
ATOM   4092  CG  LEU B2275      51.594  15.881 -27.609  1.00  0.00           C  
ATOM   4093  CD1 LEU B2275      52.282  16.370 -28.878  1.00  0.00           C  
ATOM   4094  CD2 LEU B2275      51.176  14.408 -27.756  1.00  0.00           C  
ATOM   4095  N   ALA B2276      54.815  14.596 -25.169  1.00  0.00           N  
ATOM   4096  CA  ALA B2276      56.009  13.769 -25.278  1.00  0.00           C  
ATOM   4097  C   ALA B2276      55.985  12.507 -24.431  1.00  0.00           C  
ATOM   4098  O   ALA B2276      56.219  11.410 -24.945  1.00  0.00           O  
ATOM   4099  CB  ALA B2276      57.255  14.593 -24.959  1.00  0.00           C  
ATOM   4100  N   SER B2277      55.693  12.651 -23.143  1.00  0.00           N  
ATOM   4101  CA  SER B2277      55.680  11.497 -22.257  1.00  0.00           C  
ATOM   4102  C   SER B2277      54.529  10.561 -22.525  1.00  0.00           C  
ATOM   4103  O   SER B2277      54.641   9.359 -22.276  1.00  0.00           O  
ATOM   4104  CB  SER B2277      55.674  11.927 -20.779  1.00  0.00           C  
ATOM   4105  OG  SER B2277      54.636  12.841 -20.496  1.00  0.00           O  
ATOM   4106  N   PHE B2278      53.423  11.111 -23.024  1.00  0.00           N  
ATOM   4107  CA  PHE B2278      52.251  10.312 -23.341  1.00  0.00           C  
ATOM   4108  C   PHE B2278      52.527   9.384 -24.526  1.00  0.00           C  
ATOM   4109  O   PHE B2278      52.358   8.165 -24.434  1.00  0.00           O  
ATOM   4110  CB  PHE B2278      51.062  11.223 -23.660  1.00  0.00           C  
ATOM   4111  CG  PHE B2278      49.872  10.496 -24.217  1.00  0.00           C  
ATOM   4112  CD1 PHE B2278      49.368   9.377 -23.583  1.00  0.00           C  
ATOM   4113  CD2 PHE B2278      49.263  10.931 -25.380  1.00  0.00           C  
ATOM   4114  CE1 PHE B2278      48.262   8.697 -24.111  1.00  0.00           C  
ATOM   4115  CE2 PHE B2278      48.153  10.259 -25.916  1.00  0.00           C  
ATOM   4116  CZ  PHE B2278      47.653   9.144 -25.283  1.00  0.00           C  
ATOM   4117  N   LEU B2279      52.957   9.971 -25.632  1.00  0.00           N  
ATOM   4118  CA  LEU B2279      53.262   9.205 -26.829  1.00  0.00           C  
ATOM   4119  C   LEU B2279      54.384   8.179 -26.650  1.00  0.00           C  
ATOM   4120  O   LEU B2279      54.349   7.109 -27.255  1.00  0.00           O  
ATOM   4121  CB  LEU B2279      53.621  10.149 -27.968  1.00  0.00           C  
ATOM   4122  CG  LEU B2279      52.477  11.061 -28.410  1.00  0.00           C  
ATOM   4123  CD1 LEU B2279      52.963  12.043 -29.471  1.00  0.00           C  
ATOM   4124  CD2 LEU B2279      51.333  10.196 -28.931  1.00  0.00           C  
ATOM   4125  N   ALA B2280      55.371   8.489 -25.816  1.00  0.00           N  
ATOM   4126  CA  ALA B2280      56.473   7.560 -25.631  1.00  0.00           C  
ATOM   4127  C   ALA B2280      56.070   6.376 -24.773  1.00  0.00           C  
ATOM   4128  O   ALA B2280      56.859   5.454 -24.581  1.00  0.00           O  
ATOM   4129  CB  ALA B2280      57.677   8.277 -25.021  1.00  0.00           C  
ATOM   4130  N   SER B2281      54.838   6.409 -24.269  1.00  0.00           N  
ATOM   4131  CA  SER B2281      54.296   5.340 -23.428  1.00  0.00           C  
ATOM   4132  C   SER B2281      53.421   4.361 -24.215  1.00  0.00           C  
ATOM   4133  O   SER B2281      53.020   3.316 -23.694  1.00  0.00           O  
ATOM   4134  CB  SER B2281      53.466   5.935 -22.298  1.00  0.00           C  
ATOM   4135  OG  SER B2281      54.271   6.711 -21.440  1.00  0.00           O  
ATOM   4136  N   LEU B2282      53.107   4.706 -25.457  1.00  0.00           N  
ATOM   4137  CA  LEU B2282      52.304   3.833 -26.292  1.00  0.00           C  
ATOM   4138  C   LEU B2282      53.269   2.920 -27.048  1.00  0.00           C  
ATOM   4139  O   LEU B2282      54.478   3.031 -26.891  1.00  0.00           O  
ATOM   4140  CB  LEU B2282      51.472   4.665 -27.275  1.00  0.00           C  
ATOM   4141  CG  LEU B2282      50.603   5.773 -26.658  1.00  0.00           C  
ATOM   4142  CD1 LEU B2282      49.915   6.563 -27.750  1.00  0.00           C  
ATOM   4143  CD2 LEU B2282      49.591   5.169 -25.708  1.00  0.00           C  
ATOM   4144  N   ASP B2283      52.738   2.003 -27.849  1.00  0.00           N  
ATOM   4145  CA  ASP B2283      53.573   1.104 -28.631  1.00  0.00           C  
ATOM   4146  C   ASP B2283      54.175   1.970 -29.721  1.00  0.00           C  
ATOM   4147  O   ASP B2283      53.447   2.629 -30.463  1.00  0.00           O  
ATOM   4148  CB  ASP B2283      52.716  -0.002 -29.233  1.00  0.00           C  
ATOM   4149  CG  ASP B2283      51.984  -0.807 -28.174  1.00  0.00           C  
ATOM   4150  OD1 ASP B2283      51.136  -1.655 -28.542  1.00  0.00           O  
ATOM   4151  OD2 ASP B2283      52.253  -0.600 -26.963  1.00  0.00           O  
ATOM   4152  N   ARG B2284      55.500   1.977 -29.820  1.00  0.00           N  
ATOM   4153  CA  ARG B2284      56.171   2.827 -30.809  1.00  0.00           C  
ATOM   4154  C   ARG B2284      55.637   2.618 -32.220  1.00  0.00           C  
ATOM   4155  O   ARG B2284      55.546   3.566 -32.990  1.00  0.00           O  
ATOM   4156  CB  ARG B2284      57.701   2.622 -30.757  1.00  0.00           C  
ATOM   4157  CG  ARG B2284      58.503   3.752 -31.428  1.00  0.00           C  
ATOM   4158  CD  ARG B2284      59.989   3.808 -30.985  1.00  0.00           C  
ATOM   4159  NE  ARG B2284      60.696   2.544 -31.188  1.00  0.00           N  
ATOM   4160  CZ  ARG B2284      61.126   2.077 -32.363  1.00  0.00           C  
ATOM   4161  NH1 ARG B2284      60.945   2.766 -33.479  1.00  0.00           N  
ATOM   4162  NH2 ARG B2284      61.710   0.888 -32.423  1.00  0.00           N  
ATOM   4163  N   SER B2285      55.270   1.382 -32.547  1.00  0.00           N  
ATOM   4164  CA  SER B2285      54.734   1.048 -33.869  1.00  0.00           C  
ATOM   4165  C   SER B2285      53.377   1.730 -34.126  1.00  0.00           C  
ATOM   4166  O   SER B2285      53.092   2.191 -35.227  1.00  0.00           O  
ATOM   4167  CB  SER B2285      54.567  -0.467 -33.988  1.00  0.00           C  
ATOM   4168  OG  SER B2285      53.605  -0.931 -33.042  1.00  0.00           O  
ATOM   4169  N   PHE B2286      52.543   1.780 -33.096  1.00  0.00           N  
ATOM   4170  CA  PHE B2286      51.231   2.414 -33.184  1.00  0.00           C  
ATOM   4171  C   PHE B2286      51.375   3.914 -33.404  1.00  0.00           C  
ATOM   4172  O   PHE B2286      50.647   4.520 -34.195  1.00  0.00           O  
ATOM   4173  CB  PHE B2286      50.471   2.182 -31.881  1.00  0.00           C  
ATOM   4174  CG  PHE B2286      49.179   2.928 -31.784  1.00  0.00           C  
ATOM   4175  CD1 PHE B2286      48.013   2.406 -32.338  1.00  0.00           C  
ATOM   4176  CD2 PHE B2286      49.115   4.141 -31.108  1.00  0.00           C  
ATOM   4177  CE1 PHE B2286      46.798   3.087 -32.209  1.00  0.00           C  
ATOM   4178  CE2 PHE B2286      47.904   4.819 -30.981  1.00  0.00           C  
ATOM   4179  CZ  PHE B2286      46.748   4.294 -31.528  1.00  0.00           C  
ATOM   4180  N   VAL B2287      52.321   4.514 -32.695  1.00  0.00           N  
ATOM   4181  CA  VAL B2287      52.516   5.944 -32.805  1.00  0.00           C  
ATOM   4182  C   VAL B2287      52.979   6.283 -34.202  1.00  0.00           C  
ATOM   4183  O   VAL B2287      52.503   7.243 -34.805  1.00  0.00           O  
ATOM   4184  CB  VAL B2287      53.546   6.470 -31.751  1.00  0.00           C  
ATOM   4185  CG1 VAL B2287      53.603   7.984 -31.785  1.00  0.00           C  
ATOM   4186  CG2 VAL B2287      53.170   5.982 -30.361  1.00  0.00           C  
ATOM   4187  N   ILE B2288      53.908   5.494 -34.721  1.00  0.00           N  
ATOM   4188  CA  ILE B2288      54.412   5.740 -36.058  1.00  0.00           C  
ATOM   4189  C   ILE B2288      53.274   5.562 -37.074  1.00  0.00           C  
ATOM   4190  O   ILE B2288      53.065   6.421 -37.914  1.00  0.00           O  
ATOM   4191  CB  ILE B2288      55.615   4.804 -36.351  1.00  0.00           C  
ATOM   4192  CG1 ILE B2288      56.845   5.296 -35.559  1.00  0.00           C  
ATOM   4193  CG2 ILE B2288      55.879   4.721 -37.849  1.00  0.00           C  
ATOM   4194  CD1 ILE B2288      57.854   4.187 -35.184  1.00  0.00           C  
ATOM   4195  N   LYS B2289      52.524   4.468 -36.985  1.00  0.00           N  
ATOM   4196  CA  LYS B2289      51.410   4.254 -37.906  1.00  0.00           C  
ATOM   4197  C   LYS B2289      50.368   5.378 -37.854  1.00  0.00           C  
ATOM   4198  O   LYS B2289      49.790   5.739 -38.867  1.00  0.00           O  
ATOM   4199  CB  LYS B2289      50.704   2.924 -37.614  1.00  0.00           C  
ATOM   4200  CG  LYS B2289      51.513   1.669 -37.957  1.00  0.00           C  
ATOM   4201  CD  LYS B2289      51.850   1.564 -39.446  1.00  0.00           C  
ATOM   4202  CE  LYS B2289      52.347   0.154 -39.792  1.00  0.00           C  
ATOM   4203  NZ  LYS B2289      52.717  -0.007 -41.240  1.00  0.00           N  
ATOM   4204  N   ARG B2290      50.118   5.936 -36.679  1.00  0.00           N  
ATOM   4205  CA  ARG B2290      49.133   6.994 -36.598  1.00  0.00           C  
ATOM   4206  C   ARG B2290      49.679   8.312 -37.117  1.00  0.00           C  
ATOM   4207  O   ARG B2290      48.954   9.077 -37.748  1.00  0.00           O  
ATOM   4208  CB  ARG B2290      48.641   7.175 -35.166  1.00  0.00           C  
ATOM   4209  CG  ARG B2290      47.455   8.107 -35.095  1.00  0.00           C  
ATOM   4210  CD  ARG B2290      46.198   7.440 -35.652  1.00  0.00           C  
ATOM   4211  NE  ARG B2290      45.269   7.255 -34.554  1.00  0.00           N  
ATOM   4212  CZ  ARG B2290      44.741   6.104 -34.181  1.00  0.00           C  
ATOM   4213  NH1 ARG B2290      45.007   4.974 -34.816  1.00  0.00           N  
ATOM   4214  NH2 ARG B2290      43.997   6.091 -33.105  1.00  0.00           N  
ATOM   4215  N   LEU B2291      50.953   8.580 -36.847  1.00  0.00           N  
ATOM   4216  CA  LEU B2291      51.587   9.807 -37.310  1.00  0.00           C  
ATOM   4217  C   LEU B2291      51.623   9.822 -38.825  1.00  0.00           C  
ATOM   4218  O   LEU B2291      51.491  10.882 -39.449  1.00  0.00           O  
ATOM   4219  CB  LEU B2291      53.004   9.922 -36.754  1.00  0.00           C  
ATOM   4220  CG  LEU B2291      53.068  10.356 -35.291  1.00  0.00           C  
ATOM   4221  CD1 LEU B2291      54.481  10.254 -34.777  1.00  0.00           C  
ATOM   4222  CD2 LEU B2291      52.548  11.781 -35.168  1.00  0.00           C  
ATOM   4223  N   ARG B2292      51.788   8.639 -39.414  1.00  0.00           N  
ATOM   4224  CA  ARG B2292      51.831   8.512 -40.867  1.00  0.00           C  
ATOM   4225  C   ARG B2292      50.433   8.372 -41.451  1.00  0.00           C  
ATOM   4226  O   ARG B2292      50.273   8.121 -42.644  1.00  0.00           O  
ATOM   4227  CB  ARG B2292      52.697   7.315 -41.269  1.00  0.00           C  
ATOM   4228  CG  ARG B2292      54.191   7.630 -41.270  1.00  0.00           C  
ATOM   4229  CD  ARG B2292      55.051   6.383 -41.343  1.00  0.00           C  
ATOM   4230  NE  ARG B2292      56.471   6.740 -41.390  1.00  0.00           N  
ATOM   4231  CZ  ARG B2292      57.477   5.881 -41.255  1.00  0.00           C  
ATOM   4232  NH1 ARG B2292      57.249   4.588 -41.063  1.00  0.00           N  
ATOM   4233  NH2 ARG B2292      58.716   6.325 -41.301  1.00  0.00           N  
ATOM   4234  N   LEU B2293      49.427   8.552 -40.595  1.00  0.00           N  
ATOM   4235  CA  LEU B2293      48.027   8.459 -40.987  1.00  0.00           C  
ATOM   4236  C   LEU B2293      47.780   7.220 -41.816  1.00  0.00           C  
ATOM   4237  O   LEU B2293      47.174   7.284 -42.886  1.00  0.00           O  
ATOM   4238  CB  LEU B2293      47.604   9.700 -41.777  1.00  0.00           C  
ATOM   4239  CG  LEU B2293      47.642  11.022 -41.002  1.00  0.00           C  
ATOM   4240  CD1 LEU B2293      47.367  12.186 -41.951  1.00  0.00           C  
ATOM   4241  CD2 LEU B2293      46.628  10.981 -39.850  1.00  0.00           C  
ATOM   4242  N   GLU B2294      48.265   6.087 -41.327  1.00  0.00           N  
ATOM   4243  CA  GLU B2294      48.066   4.835 -42.029  1.00  0.00           C  
ATOM   4244  C   GLU B2294      47.523   3.795 -41.069  1.00  0.00           C  
ATOM   4245  O   GLU B2294      47.547   2.601 -41.354  1.00  0.00           O  
ATOM   4246  CB  GLU B2294      49.377   4.362 -42.682  1.00  0.00           C  
ATOM   4247  CG  GLU B2294      50.480   3.919 -41.746  1.00  0.00           C  
ATOM   4248  CD  GLU B2294      51.805   3.703 -42.477  1.00  0.00           C  
ATOM   4249  OE1 GLU B2294      52.640   2.928 -41.962  1.00  0.00           O  
ATOM   4250  OE2 GLU B2294      52.020   4.308 -43.556  1.00  0.00           O  
ATOM   4251  N   GLY B2295      47.015   4.270 -39.933  1.00  0.00           N  
ATOM   4252  CA  GLY B2295      46.459   3.384 -38.930  1.00  0.00           C  
ATOM   4253  C   GLY B2295      46.088   4.090 -37.636  1.00  0.00           C  
ATOM   4254  O   GLY B2295      46.370   5.298 -37.495  1.00  0.00           O  
ATOM   4255  OXT GLY B2295      45.508   3.423 -36.757  1.00  0.00           O  
TER
END
