# Supplementary material for: Backbone Brackets and Arginine Tweezers delineate Class I and Class II aminoacyl tRNA synthetases
Source: PLoS Comput Biol. 2018 Apr 16;14(4):e1006101. doi: 10.1371/journal.pcbi.1006101 (PMC5919687; doi:10.1371/journal.pcbi.1006101)
Supplement: S11 File — All structures of Class I aaRS with residues renumbered according to the MSA. (GZ) [file pcbi.1006101.s023.tar.gz › 1ivs_A_renum.pdb]

ATOM      1  N   MET A 208      83.536  59.149  -8.790  1.00  0.00           N  
ATOM      2  CA  MET A 208      83.670  60.156  -7.693  1.00  0.00           C  
ATOM      3  C   MET A 208      82.616  61.252  -7.839  1.00  0.00           C  
ATOM      4  O   MET A 208      82.260  61.627  -8.951  1.00  0.00           O  
ATOM      5  CB  MET A 208      85.066  60.777  -7.730  1.00  0.00           C  
ATOM      6  CG  MET A 208      85.386  61.623  -6.519  1.00  0.00           C  
ATOM      7  SD  MET A 208      85.503  60.630  -5.046  1.00  0.00           S  
ATOM      8  CE  MET A 208      87.127  59.980  -5.288  1.00  0.00           C  
ATOM      9  N   ASP A 209      82.130  61.775  -6.719  1.00  0.00           N  
ATOM     10  CA  ASP A 209      81.099  62.809  -6.766  1.00  0.00           C  
ATOM     11  C   ASP A 209      81.520  64.127  -6.097  1.00  0.00           C  
ATOM     12  O   ASP A 209      80.687  64.896  -5.615  1.00  0.00           O  
ATOM     13  CB  ASP A 209      79.815  62.280  -6.113  1.00  0.00           C  
ATOM     14  CG  ASP A 209      78.567  62.629  -6.906  1.00  0.00           C  
ATOM     15  OD1 ASP A 209      78.358  62.032  -7.991  1.00  0.00           O  
ATOM     16  OD2 ASP A 209      77.801  63.505  -6.439  1.00  0.00           O  
ATOM     17  N   LEU A 210      82.820  64.376  -6.087  1.00  0.00           N  
ATOM     18  CA  LEU A 210      83.427  65.573  -5.512  1.00  0.00           C  
ATOM     19  C   LEU A 210      82.605  66.760  -4.962  1.00  0.00           C  
ATOM     20  O   LEU A 210      82.531  67.799  -5.602  1.00  0.00           O  
ATOM     21  CB  LEU A 210      84.443  66.116  -6.520  1.00  0.00           C  
ATOM     22  CG  LEU A 210      85.500  65.089  -6.933  1.00  0.00           C  
ATOM     23  CD1 LEU A 210      86.460  65.677  -7.945  1.00  0.00           C  
ATOM     24  CD2 LEU A 210      86.252  64.644  -5.698  1.00  0.00           C  
ATOM     25  N   PRO A 211      81.977  66.620  -3.777  1.00  0.00           N  
ATOM     26  CA  PRO A 211      81.211  67.738  -3.217  1.00  0.00           C  
ATOM     27  C   PRO A 211      82.220  68.571  -2.432  1.00  0.00           C  
ATOM     28  O   PRO A 211      83.424  68.368  -2.565  1.00  0.00           O  
ATOM     29  CB  PRO A 211      80.231  67.061  -2.275  1.00  0.00           C  
ATOM     30  CG  PRO A 211      80.142  65.686  -2.794  1.00  0.00           C  
ATOM     31  CD  PRO A 211      81.561  65.372  -3.130  1.00  0.00           C  
ATOM     32  N   LYS A 212      81.746  69.471  -1.578  1.00  0.00           N  
ATOM     33  CA  LYS A 212      82.658  70.328  -0.812  1.00  0.00           C  
ATOM     34  C   LYS A 212      83.274  69.605   0.394  1.00  0.00           C  
ATOM     35  O   LYS A 212      84.473  69.734   0.670  1.00  0.00           O  
ATOM     36  CB  LYS A 212      81.924  71.598  -0.351  1.00  0.00           C  
ATOM     37  CG  LYS A 212      80.925  72.178  -1.377  1.00  0.00           C  
ATOM     38  CD  LYS A 212      79.605  71.347  -1.465  1.00  0.00           C  
ATOM     39  CE  LYS A 212      78.615  71.919  -2.488  1.00  0.00           C  
ATOM     40  NZ  LYS A 212      77.365  71.120  -2.536  1.00  0.00           N  
ATOM     41  N   ALA A 214      82.439  68.852   1.107  1.00  0.00           N  
ATOM     42  CA  ALA A 214      82.877  68.086   2.274  1.00  0.00           C  
ATOM     43  C   ALA A 214      82.686  66.589   2.024  1.00  0.00           C  
ATOM     44  O   ALA A 214      81.761  66.173   1.314  1.00  0.00           O  
ATOM     45  CB  ALA A 214      82.099  68.508   3.505  1.00  0.00           C  
ATOM     46  N   TYR A 215      83.563  65.787   2.615  1.00  0.00           N  
ATOM     47  CA  TYR A 215      83.515  64.346   2.445  1.00  0.00           C  
ATOM     48  C   TYR A 215      82.472  63.713   3.318  1.00  0.00           C  
ATOM     49  O   TYR A 215      82.452  63.952   4.517  1.00  0.00           O  
ATOM     50  CB  TYR A 215      84.883  63.740   2.767  1.00  0.00           C  
ATOM     51  CG  TYR A 215      84.920  62.228   2.915  1.00  0.00           C  
ATOM     52  CD1 TYR A 215      84.075  61.405   2.179  1.00  0.00           C  
ATOM     53  CD2 TYR A 215      85.843  61.618   3.763  1.00  0.00           C  
ATOM     54  CE1 TYR A 215      84.149  60.017   2.284  1.00  0.00           C  
ATOM     55  CE2 TYR A 215      85.924  60.234   3.867  1.00  0.00           C  
ATOM     56  CZ  TYR A 215      85.076  59.442   3.126  1.00  0.00           C  
ATOM     57  OH  TYR A 215      85.171  58.072   3.211  1.00  0.00           O  
ATOM     58  N   ASP A 216      81.593  62.922   2.712  1.00  0.00           N  
ATOM     59  CA  ASP A 216      80.578  62.202   3.471  1.00  0.00           C  
ATOM     60  C   ASP A 216      80.957  60.721   3.430  1.00  0.00           C  
ATOM     61  O   ASP A 216      80.808  60.065   2.398  1.00  0.00           O  
ATOM     62  CB  ASP A 216      79.182  62.380   2.870  1.00  0.00           C  
ATOM     63  CG  ASP A 216      78.145  61.493   3.547  1.00  0.00           C  
ATOM     64  OD1 ASP A 216      78.345  60.266   3.535  1.00  0.00           O  
ATOM     65  OD2 ASP A 216      77.138  62.000   4.092  1.00  0.00           O  
ATOM     66  N   PRO A 217      81.457  60.178   4.551  1.00  0.00           N  
ATOM     67  CA  PRO A 217      81.855  58.771   4.625  1.00  0.00           C  
ATOM     68  C   PRO A 217      80.708  57.852   4.229  1.00  0.00           C  
ATOM     69  O   PRO A 217      80.916  56.854   3.544  1.00  0.00           O  
ATOM     70  CB  PRO A 217      82.228  58.595   6.093  1.00  0.00           C  
ATOM     71  CG  PRO A 217      82.647  59.984   6.511  1.00  0.00           C  
ATOM     72  CD  PRO A 217      81.596  60.826   5.865  1.00  0.00           C  
ATOM     73  N   LYS A 218      79.500  58.201   4.667  1.00  0.00           N  
ATOM     74  CA  LYS A 218      78.305  57.415   4.379  1.00  0.00           C  
ATOM     75  C   LYS A 218      78.032  57.177   2.898  1.00  0.00           C  
ATOM     76  O   LYS A 218      77.260  56.290   2.545  1.00  0.00           O  
ATOM     77  CB  LYS A 218      77.073  58.065   5.003  1.00  0.00           C  
ATOM     78  CG  LYS A 218      77.042  58.031   6.519  1.00  0.00           C  
ATOM     79  CD  LYS A 218      75.642  58.354   7.045  1.00  0.00           C  
ATOM     80  CE  LYS A 218      75.582  58.287   8.566  1.00  0.00           C  
ATOM     81  NZ  LYS A 218      76.547  59.253   9.178  1.00  0.00           N  
ATOM     82  N   SER A 219      78.650  57.965   2.029  1.00  0.00           N  
ATOM     83  CA  SER A 219      78.441  57.788   0.601  1.00  0.00           C  
ATOM     84  C   SER A 219      79.555  56.920   0.041  1.00  0.00           C  
ATOM     85  O   SER A 219      79.577  56.600  -1.151  1.00  0.00           O  
ATOM     86  CB  SER A 219      78.445  59.143  -0.118  1.00  0.00           C  
ATOM     87  OG  SER A 219      79.750  59.707  -0.191  1.00  0.00           O  
ATOM     88  N   VAL A 220      80.481  56.526   0.901  1.00  0.00           N  
ATOM     89  CA  VAL A 220      81.590  55.741   0.430  1.00  0.00           C  
ATOM     90  C   VAL A 220      81.796  54.432   1.141  1.00  0.00           C  
ATOM     91  O   VAL A 220      81.761  53.375   0.517  1.00  0.00           O  
ATOM     92  CB  VAL A 220      82.880  56.534   0.523  1.00  0.00           C  
ATOM     93  CG1 VAL A 220      84.047  55.673   0.100  1.00  0.00           C  
ATOM     94  CG2 VAL A 220      82.785  57.754  -0.352  1.00  0.00           C  
ATOM     95  N   GLU A 221      82.014  54.493   2.447  1.00  0.00           N  
ATOM     96  CA  GLU A 221      82.279  53.287   3.220  1.00  0.00           C  
ATOM     97  C   GLU A 221      81.352  52.109   2.963  1.00  0.00           C  
ATOM     98  O   GLU A 221      81.794  51.055   2.507  1.00  0.00           O  
ATOM     99  CB  GLU A 221      82.279  53.605   4.707  1.00  0.00           C  
ATOM    100  CG  GLU A 221      83.249  54.672   5.097  1.00  0.00           C  
ATOM    101  CD  GLU A 221      83.349  54.796   6.585  1.00  0.00           C  
ATOM    102  OE1 GLU A 221      82.292  54.775   7.252  1.00  0.00           O  
ATOM    103  OE2 GLU A 221      84.484  54.918   7.086  1.00  0.00           O  
ATOM    104  N   PRO A 222      80.050  52.277   3.233  1.00  0.00           N  
ATOM    105  CA  PRO A 222      79.084  51.197   3.030  1.00  0.00           C  
ATOM    106  C   PRO A 222      79.175  50.433   1.717  1.00  0.00           C  
ATOM    107  O   PRO A 222      79.040  49.213   1.707  1.00  0.00           O  
ATOM    108  CB  PRO A 222      77.740  51.895   3.226  1.00  0.00           C  
ATOM    109  CG  PRO A 222      78.029  53.299   2.816  1.00  0.00           C  
ATOM    110  CD  PRO A 222      79.352  53.549   3.476  1.00  0.00           C  
ATOM    111  N   LYS A 223      79.413  51.118   0.608  1.00  0.00           N  
ATOM    112  CA  LYS A 223      79.487  50.396  -0.650  1.00  0.00           C  
ATOM    113  C   LYS A 223      80.754  49.552  -0.706  1.00  0.00           C  
ATOM    114  O   LYS A 223      80.734  48.436  -1.208  1.00  0.00           O  
ATOM    115  CB  LYS A 223      79.409  51.358  -1.845  1.00  0.00           C  
ATOM    116  CG  LYS A 223      80.737  51.898  -2.371  1.00  0.00           C  
ATOM    117  CD  LYS A 223      80.492  52.944  -3.465  1.00  0.00           C  
ATOM    118  CE  LYS A 223      81.780  53.457  -4.108  1.00  0.00           C  
ATOM    119  NZ  LYS A 223      81.494  54.602  -5.035  1.00  0.00           N  
ATOM    120  N   TRP A 224      81.855  50.063  -0.177  1.00  0.00           N  
ATOM    121  CA  TRP A 224      83.087  49.293  -0.199  1.00  0.00           C  
ATOM    122  C   TRP A 224      83.041  48.182   0.838  1.00  0.00           C  
ATOM    123  O   TRP A 224      83.579  47.092   0.632  1.00  0.00           O  
ATOM    124  CB  TRP A 224      84.279  50.186   0.088  1.00  0.00           C  
ATOM    125  CG  TRP A 224      84.666  51.068  -1.042  1.00  0.00           C  
ATOM    126  CD1 TRP A 224      84.205  52.329  -1.310  1.00  0.00           C  
ATOM    127  CD2 TRP A 224      85.659  50.788  -2.025  1.00  0.00           C  
ATOM    128  NE1 TRP A 224      84.864  52.854  -2.398  1.00  0.00           N  
ATOM    129  CE2 TRP A 224      85.762  51.926  -2.855  1.00  0.00           C  
ATOM    130  CE3 TRP A 224      86.477  49.684  -2.283  1.00  0.00           C  
ATOM    131  CZ2 TRP A 224      86.651  51.992  -3.921  1.00  0.00           C  
ATOM    132  CZ3 TRP A 224      87.357  49.749  -3.341  1.00  0.00           C  
ATOM    133  CH2 TRP A 224      87.439  50.897  -4.150  1.00  0.00           C  
ATOM    134  N   ALA A 225      82.406  48.473   1.964  1.00  0.00           N  
ATOM    135  CA  ALA A 225      82.284  47.503   3.039  1.00  0.00           C  
ATOM    136  C   ALA A 225      81.643  46.261   2.474  1.00  0.00           C  
ATOM    137  O   ALA A 225      82.115  45.148   2.702  1.00  0.00           O  
ATOM    138  CB  ALA A 225      81.423  48.054   4.140  1.00  0.00           C  
ATOM    139  N   GLU A 226      80.558  46.466   1.735  1.00  0.00           N  
ATOM    140  CA  GLU A 226      79.837  45.370   1.129  1.00  0.00           C  
ATOM    141  C   GLU A 226      80.677  44.669   0.085  1.00  0.00           C  
ATOM    142  O   GLU A 226      80.777  43.452   0.076  1.00  0.00           O  
ATOM    143  CB  GLU A 226      78.564  45.874   0.492  1.00  0.00           C  
ATOM    144  CG  GLU A 226      78.029  44.907  -0.524  1.00  0.00           C  
ATOM    145  CD  GLU A 226      76.563  45.123  -0.824  1.00  0.00           C  
ATOM    146  OE1 GLU A 226      76.039  44.437  -1.738  1.00  0.00           O  
ATOM    147  OE2 GLU A 226      75.937  45.972  -0.142  1.00  0.00           O  
ATOM    148  N   LYS A 227      81.279  45.440  -0.805  1.00  0.00           N  
ATOM    149  CA  LYS A 227      82.113  44.863  -1.849  1.00  0.00           C  
ATOM    150  C   LYS A 227      83.167  43.920  -1.255  1.00  0.00           C  
ATOM    151  O   LYS A 227      83.428  42.851  -1.804  1.00  0.00           O  
ATOM    152  CB  LYS A 227      82.776  45.988  -2.650  1.00  0.00           C  
ATOM    153  CG  LYS A 227      83.602  45.547  -3.857  1.00  0.00           C  
ATOM    154  CD  LYS A 227      85.067  45.312  -3.500  1.00  0.00           C  
ATOM    155  CE  LYS A 227      86.008  46.160  -4.366  1.00  0.00           C  
ATOM    156  NZ  LYS A 227      85.980  45.806  -5.813  1.00  0.00           N  
ATOM    157  N   TRP A 228      83.763  44.311  -0.132  1.00  0.00           N  
ATOM    158  CA  TRP A 228      84.772  43.478   0.515  1.00  0.00           C  
ATOM    159  C   TRP A 228      84.164  42.322   1.289  1.00  0.00           C  
ATOM    160  O   TRP A 228      84.775  41.263   1.417  1.00  0.00           O  
ATOM    161  CB  TRP A 228      85.609  44.296   1.482  1.00  0.00           C  
ATOM    162  CG  TRP A 228      86.484  45.259   0.831  1.00  0.00           C  
ATOM    163  CD1 TRP A 228      87.166  45.084  -0.327  1.00  0.00           C  
ATOM    164  CD2 TRP A 228      86.866  46.532   1.342  1.00  0.00           C  
ATOM    165  NE1 TRP A 228      87.964  46.171  -0.575  1.00  0.00           N  
ATOM    166  CE2 TRP A 228      87.798  47.078   0.439  1.00  0.00           C  
ATOM    167  CE3 TRP A 228      86.515  47.265   2.479  1.00  0.00           C  
ATOM    168  CZ2 TRP A 228      88.390  48.331   0.638  1.00  0.00           C  
ATOM    169  CZ3 TRP A 228      87.101  48.507   2.680  1.00  0.00           C  
ATOM    170  CH2 TRP A 228      88.029  49.028   1.764  1.00  0.00           C  
ATOM    171  N   ALA A 229      82.972  42.545   1.834  1.00  0.00           N  
ATOM    172  CA  ALA A 229      82.269  41.515   2.593  1.00  0.00           C  
ATOM    173  C   ALA A 229      81.982  40.339   1.672  1.00  0.00           C  
ATOM    174  O   ALA A 229      82.560  39.256   1.818  1.00  0.00           O  
ATOM    175  CB  ALA A 229      80.966  42.068   3.142  1.00  0.00           C  
ATOM    176  N   LYS A 230      81.090  40.573   0.714  1.00  0.00           N  
ATOM    177  CA  LYS A 230      80.695  39.562  -0.255  1.00  0.00           C  
ATOM    178  C   LYS A 230      81.841  38.916  -1.033  1.00  0.00           C  
ATOM    179  O   LYS A 230      81.637  37.885  -1.662  1.00  0.00           O  
ATOM    180  CB  LYS A 230      79.689  40.161  -1.238  1.00  0.00           C  
ATOM    181  CG  LYS A 230      78.291  40.363  -0.656  1.00  0.00           C  
ATOM    182  CD  LYS A 230      77.504  41.468  -1.387  1.00  0.00           C  
ATOM    183  CE  LYS A 230      77.444  41.291  -2.922  1.00  0.00           C  
ATOM    184  NZ  LYS A 230      78.713  41.651  -3.649  1.00  0.00           N  
ATOM    185  N   ASN A 232      83.036  39.499  -1.002  1.00  0.00           N  
ATOM    186  CA  ASN A 232      84.163  38.917  -1.734  1.00  0.00           C  
ATOM    187  C   ASN A 232      85.483  39.015  -0.994  1.00  0.00           C  
ATOM    188  O   ASN A 232      86.377  39.768  -1.380  1.00  0.00           O  
ATOM    189  CB  ASN A 232      84.304  39.572  -3.100  1.00  0.00           C  
ATOM    190  CG  ASN A 232      83.052  39.445  -3.920  1.00  0.00           C  
ATOM    191  OD1 ASN A 232      82.044  40.107  -3.635  1.00  0.00           O  
ATOM    192  ND2 ASN A 232      83.091  38.577  -4.938  1.00  0.00           N  
ATOM    193  N   PRO A 233      85.621  38.229   0.075  1.00  0.00           N  
ATOM    194  CA  PRO A 233      86.766  38.107   0.979  1.00  0.00           C  
ATOM    195  C   PRO A 233      88.105  38.027   0.291  1.00  0.00           C  
ATOM    196  O   PRO A 233      88.187  37.705  -0.878  1.00  0.00           O  
ATOM    197  CB  PRO A 233      86.459  36.826   1.733  1.00  0.00           C  
ATOM    198  CG  PRO A 233      84.959  36.875   1.840  1.00  0.00           C  
ATOM    199  CD  PRO A 233      84.553  37.287   0.451  1.00  0.00           C  
ATOM    200  N   PHE A 234      89.159  38.327   1.027  1.00  0.00           N  
ATOM    201  CA  PHE A 234      90.496  38.243   0.476  1.00  0.00           C  
ATOM    202  C   PHE A 234      91.022  36.879   0.886  1.00  0.00           C  
ATOM    203  O   PHE A 234      91.942  36.790   1.705  1.00  0.00           O  
ATOM    204  CB  PHE A 234      91.393  39.326   1.071  1.00  0.00           C  
ATOM    205  CG  PHE A 234      91.103  40.708   0.562  1.00  0.00           C  
ATOM    206  CD1 PHE A 234      89.870  41.307   0.794  1.00  0.00           C  
ATOM    207  CD2 PHE A 234      92.065  41.409  -0.163  1.00  0.00           C  
ATOM    208  CE1 PHE A 234      89.599  42.581   0.309  1.00  0.00           C  
ATOM    209  CE2 PHE A 234      91.801  42.678  -0.649  1.00  0.00           C  
ATOM    210  CZ  PHE A 234      90.568  43.265  -0.414  1.00  0.00           C  
ATOM    211  N   VAL A 236      90.432  35.825   0.319  1.00  0.00           N  
ATOM    212  CA  VAL A 236      90.796  34.439   0.626  1.00  0.00           C  
ATOM    213  C   VAL A 236      92.262  34.058   0.483  1.00  0.00           C  
ATOM    214  O   VAL A 236      92.915  34.386  -0.495  1.00  0.00           O  
ATOM    215  CB  VAL A 236      89.978  33.476  -0.210  1.00  0.00           C  
ATOM    216  CG1 VAL A 236      90.438  32.051   0.045  1.00  0.00           C  
ATOM    217  CG2 VAL A 236      88.511  33.638   0.133  1.00  0.00           C  
ATOM    218  N   ALA A 237      92.759  33.329   1.472  1.00  0.00           N  
ATOM    219  CA  ALA A 237      94.152  32.902   1.503  1.00  0.00           C  
ATOM    220  C   ALA A 237      94.415  31.612   0.729  1.00  0.00           C  
ATOM    221  O   ALA A 237      93.571  30.709   0.689  1.00  0.00           O  
ATOM    222  CB  ALA A 237      94.596  32.729   2.954  1.00  0.00           C  
ATOM    223  N   ASN A 238      95.595  31.524   0.125  1.00  0.00           N  
ATOM    224  CA  ASN A 238      95.973  30.340  -0.637  1.00  0.00           C  
ATOM    225  C   ASN A 238      97.275  29.762  -0.105  1.00  0.00           C  
ATOM    226  O   ASN A 238      98.352  30.333  -0.305  1.00  0.00           O  
ATOM    227  CB  ASN A 238      96.134  30.677  -2.125  1.00  0.00           C  
ATOM    228  CG  ASN A 238      96.576  29.477  -2.958  1.00  0.00           C  
ATOM    229  OD1 ASN A 238      96.747  29.585  -4.169  1.00  0.00           O  
ATOM    230  ND2 ASN A 238      96.755  28.329  -2.311  1.00  0.00           N  
ATOM    231  N   PRO A 239      97.187  28.607   0.573  1.00  0.00           N  
ATOM    232  CA  PRO A 239      98.344  27.916   1.150  1.00  0.00           C  
ATOM    233  C   PRO A 239      99.461  27.694   0.134  1.00  0.00           C  
ATOM    234  O   PRO A 239     100.648  27.748   0.481  1.00  0.00           O  
ATOM    235  CB  PRO A 239      97.744  26.606   1.656  1.00  0.00           C  
ATOM    236  CG  PRO A 239      96.554  26.402   0.757  1.00  0.00           C  
ATOM    237  CD  PRO A 239      95.974  27.783   0.701  1.00  0.00           C  
ATOM    238  N   LYS A 240      99.075  27.451  -1.121  1.00  0.00           N  
ATOM    239  CA  LYS A 240     100.039  27.221  -2.200  1.00  0.00           C  
ATOM    240  C   LYS A 240     100.256  28.460  -3.053  1.00  0.00           C  
ATOM    241  O   LYS A 240     100.573  28.371  -4.235  1.00  0.00           O  
ATOM    242  CB  LYS A 240      99.598  26.040  -3.082  1.00  0.00           C  
ATOM    243  CG  LYS A 240      98.096  25.957  -3.342  1.00  0.00           C  
ATOM    244  CD  LYS A 240      97.518  24.630  -2.854  1.00  0.00           C  
ATOM    245  CE  LYS A 240      98.218  23.449  -3.508  1.00  0.00           C  
ATOM    246  NZ  LYS A 240      97.628  22.156  -3.076  1.00  0.00           N  
ATOM    247  N   SER A 241     100.081  29.616  -2.431  1.00  0.00           N  
ATOM    248  CA  SER A 241     100.276  30.887  -3.099  1.00  0.00           C  
ATOM    249  C   SER A 241     101.726  31.027  -3.524  1.00  0.00           C  
ATOM    250  O   SER A 241     102.053  31.846  -4.374  1.00  0.00           O  
ATOM    251  CB  SER A 241      99.907  32.027  -2.151  1.00  0.00           C  
ATOM    252  OG  SER A 241     100.552  33.242  -2.502  1.00  0.00           O  
ATOM    253  N   GLY A 243     102.605  30.227  -2.936  1.00  0.00           N  
ATOM    254  CA  GLY A 243     104.002  30.331  -3.308  1.00  0.00           C  
ATOM    255  C   GLY A 243     104.508  31.751  -3.121  1.00  0.00           C  
ATOM    256  O   GLY A 243     105.410  32.205  -3.827  1.00  0.00           O  
ATOM    257  N   LYS A 244     103.910  32.446  -2.155  1.00  0.00           N  
ATOM    258  CA  LYS A 244     104.261  33.825  -1.809  1.00  0.00           C  
ATOM    259  C   LYS A 244     104.411  33.815  -0.274  1.00  0.00           C  
ATOM    260  O   LYS A 244     103.578  33.214   0.413  1.00  0.00           O  
ATOM    261  CB  LYS A 244     103.117  34.742  -2.246  1.00  0.00           C  
ATOM    262  CG  LYS A 244     103.450  36.213  -2.341  1.00  0.00           C  
ATOM    263  CD  LYS A 244     102.429  36.944  -3.234  1.00  0.00           C  
ATOM    264  CE  LYS A 244     100.980  36.692  -2.786  1.00  0.00           C  
ATOM    265  NZ  LYS A 244      99.960  37.476  -3.551  1.00  0.00           N  
ATOM    266  N   PRO A 245     105.465  34.467   0.283  1.00  0.00           N  
ATOM    267  CA  PRO A 245     105.682  34.495   1.743  1.00  0.00           C  
ATOM    268  C   PRO A 245     104.405  34.769   2.534  1.00  0.00           C  
ATOM    269  O   PRO A 245     103.681  35.734   2.262  1.00  0.00           O  
ATOM    270  CB  PRO A 245     106.718  35.596   1.921  1.00  0.00           C  
ATOM    271  CG  PRO A 245     107.510  35.510   0.662  1.00  0.00           C  
ATOM    272  CD  PRO A 245     106.433  35.349  -0.396  1.00  0.00           C  
ATOM    273  N   PRO A 264     104.098  33.918   3.523  1.00  0.00           N  
ATOM    274  CA  PRO A 264     102.871  34.186   4.271  1.00  0.00           C  
ATOM    275  C   PRO A 264     103.093  35.118   5.451  1.00  0.00           C  
ATOM    276  O   PRO A 264     104.228  35.349   5.881  1.00  0.00           O  
ATOM    277  CB  PRO A 264     102.438  32.791   4.714  1.00  0.00           C  
ATOM    278  CG  PRO A 264     103.741  32.165   5.042  1.00  0.00           C  
ATOM    279  CD  PRO A 264     104.645  32.597   3.879  1.00  0.00           C  
ATOM    280  N   PHE A 266     101.985  35.654   5.949  1.00  0.00           N  
ATOM    281  CA  PHE A 266     101.963  36.537   7.108  1.00  0.00           C  
ATOM    282  C   PHE A 266     100.670  36.125   7.802  1.00  0.00           C  
ATOM    283  O   PHE A 266      99.582  36.228   7.216  1.00  0.00           O  
ATOM    284  CB  PHE A 266     101.891  38.007   6.680  1.00  0.00           C  
ATOM    285  CG  PHE A 266     101.755  38.948   7.828  1.00  0.00           C  
ATOM    286  CD1 PHE A 266     102.856  39.242   8.632  1.00  0.00           C  
ATOM    287  CD2 PHE A 266     100.502  39.441   8.184  1.00  0.00           C  
ATOM    288  CE1 PHE A 266     102.716  40.000   9.780  1.00  0.00           C  
ATOM    289  CE2 PHE A 266     100.344  40.198   9.329  1.00  0.00           C  
ATOM    290  CZ  PHE A 266     101.456  40.478  10.136  1.00  0.00           C  
ATOM    291  N   VAL A 267     100.776  35.643   9.035  1.00  0.00           N  
ATOM    292  CA  VAL A 267      99.581  35.182   9.719  1.00  0.00           C  
ATOM    293  C   VAL A 267      99.267  35.875  11.018  1.00  0.00           C  
ATOM    294  O   VAL A 267     100.164  36.230  11.799  1.00  0.00           O  
ATOM    295  CB  VAL A 267      99.647  33.667  10.001  1.00  0.00           C  
ATOM    296  CG1 VAL A 267      98.336  33.191  10.624  1.00  0.00           C  
ATOM    297  CG2 VAL A 267      99.925  32.913   8.719  1.00  0.00           C  
ATOM    298  N   ILE A 268      97.967  36.039  11.244  1.00  0.00           N  
ATOM    299  CA  ILE A 268      97.455  36.690  12.437  1.00  0.00           C  
ATOM    300  C   ILE A 268      96.169  35.991  12.849  1.00  0.00           C  
ATOM    301  O   ILE A 268      95.225  35.893  12.048  1.00  0.00           O  
ATOM    302  CB  ILE A 268      97.164  38.205  12.163  1.00  0.00           C  
ATOM    303  CG1 ILE A 268      98.479  38.990  12.148  1.00  0.00           C  
ATOM    304  CG2 ILE A 268      96.195  38.764  13.198  1.00  0.00           C  
ATOM    305  CD1 ILE A 268      98.312  40.463  11.929  1.00  0.00           C  
ATOM    306  N   PHE A 269      96.136  35.480  14.079  1.00  0.00           N  
ATOM    307  CA  PHE A 269      94.924  34.825  14.550  1.00  0.00           C  
ATOM    308  C   PHE A 269      94.143  35.911  15.244  1.00  0.00           C  
ATOM    309  O   PHE A 269      94.625  36.534  16.175  1.00  0.00           O  
ATOM    310  CB  PHE A 269      95.229  33.676  15.526  1.00  0.00           C  
ATOM    311  CG  PHE A 269      96.188  32.656  14.980  1.00  0.00           C  
ATOM    312  CD1 PHE A 269      97.560  32.766  15.225  1.00  0.00           C  
ATOM    313  CD2 PHE A 269      95.732  31.622  14.163  1.00  0.00           C  
ATOM    314  CE1 PHE A 269      98.469  31.865  14.662  1.00  0.00           C  
ATOM    315  CE2 PHE A 269      96.626  30.719  13.595  1.00  0.00           C  
ATOM    316  CZ  PHE A 269      98.000  30.844  13.847  1.00  0.00           C  
ATOM    317  N   MET A 270      92.944  36.176  14.772  1.00  0.00           N  
ATOM    318  CA  MET A 270      92.159  37.214  15.401  1.00  0.00           C  
ATOM    319  C   MET A 270      91.642  36.687  16.713  1.00  0.00           C  
ATOM    320  O   MET A 270      91.155  35.564  16.788  1.00  0.00           O  
ATOM    321  CB  MET A 270      90.970  37.603  14.515  1.00  0.00           C  
ATOM    322  CG  MET A 270      89.949  38.517  15.180  1.00  0.00           C  
ATOM    323  SD  MET A 270      88.336  38.468  14.337  1.00  0.00           S  
ATOM    324  CE  MET A 270      88.787  39.260  12.775  1.00  0.00           C  
ATOM    325  N   PRO A 271      91.778  37.472  17.784  1.00  0.00           N  
ATOM    326  CA  PRO A 271      91.264  36.990  19.065  1.00  0.00           C  
ATOM    327  C   PRO A 271      89.741  37.050  18.914  1.00  0.00           C  
ATOM    328  O   PRO A 271      89.155  38.134  18.760  1.00  0.00           O  
ATOM    329  CB  PRO A 271      91.799  38.018  20.046  1.00  0.00           C  
ATOM    330  CG  PRO A 271      91.835  39.285  19.206  1.00  0.00           C  
ATOM    331  CD  PRO A 271      92.439  38.778  17.931  1.00  0.00           C  
ATOM    332  N   PRO A 272      89.085  35.886  18.927  1.00  0.00           N  
ATOM    333  CA  PRO A 272      87.628  35.787  18.782  1.00  0.00           C  
ATOM    334  C   PRO A 272      86.743  36.470  19.818  1.00  0.00           C  
ATOM    335  O   PRO A 272      86.722  36.081  20.979  1.00  0.00           O  
ATOM    336  CB  PRO A 272      87.389  34.282  18.743  1.00  0.00           C  
ATOM    337  CG  PRO A 272      88.508  33.760  19.576  1.00  0.00           C  
ATOM    338  CD  PRO A 272      89.682  34.554  19.088  1.00  0.00           C  
ATOM    339  N   PRO A 273      86.003  37.507  19.408  1.00  0.00           N  
ATOM    340  CA  PRO A 273      85.096  38.243  20.298  1.00  0.00           C  
ATOM    341  C   PRO A 273      84.041  37.332  20.966  1.00  0.00           C  
ATOM    342  O   PRO A 273      83.426  36.503  20.305  1.00  0.00           O  
ATOM    343  CB  PRO A 273      84.464  39.261  19.352  1.00  0.00           C  
ATOM    344  CG  PRO A 273      85.613  39.600  18.461  1.00  0.00           C  
ATOM    345  CD  PRO A 273      86.217  38.250  18.154  1.00  0.00           C  
ATOM    346  N   ASN A 274      83.830  37.483  22.270  1.00  0.00           N  
ATOM    347  CA  ASN A 274      82.842  36.662  22.969  1.00  0.00           C  
ATOM    348  C   ASN A 274      81.429  36.924  22.452  1.00  0.00           C  
ATOM    349  O   ASN A 274      81.027  38.069  22.256  1.00  0.00           O  
ATOM    350  CB  ASN A 274      82.882  36.923  24.482  1.00  0.00           C  
ATOM    351  CG  ASN A 274      84.219  36.559  25.109  1.00  0.00           C  
ATOM    352  OD1 ASN A 274      84.725  35.442  24.949  1.00  0.00           O  
ATOM    353  ND2 ASN A 274      84.792  37.504  25.840  1.00  0.00           N  
ATOM    354  N   VAL A 275      80.676  35.849  22.249  1.00  0.00           N  
ATOM    355  CA  VAL A 275      79.310  35.937  21.741  1.00  0.00           C  
ATOM    356  C   VAL A 275      78.347  36.553  22.758  1.00  0.00           C  
ATOM    357  O   VAL A 275      77.219  36.087  22.945  1.00  0.00           O  
ATOM    358  CB  VAL A 275      78.791  34.542  21.333  1.00  0.00           C  
ATOM    359  CG1 VAL A 275      77.548  34.684  20.485  1.00  0.00           C  
ATOM    360  CG2 VAL A 275      79.861  33.790  20.557  1.00  0.00           C  
ATOM    361  N   THR A 276      78.808  37.601  23.423  1.00  0.00           N  
ATOM    362  CA  THR A 276      77.992  38.290  24.407  1.00  0.00           C  
ATOM    363  C   THR A 276      77.799  39.709  23.923  1.00  0.00           C  
ATOM    364  O   THR A 276      78.727  40.532  23.980  1.00  0.00           O  
ATOM    365  CB  THR A 276      78.666  38.308  25.793  1.00  0.00           C  
ATOM    366  OG1 THR A 276      80.026  38.746  25.679  1.00  0.00           O  
ATOM    367  CG2 THR A 276      78.653  36.930  26.390  1.00  0.00           C  
ATOM    368  N   GLY A 277      76.601  39.989  23.419  1.00  0.00           N  
ATOM    369  CA  GLY A 277      76.298  41.321  22.913  1.00  0.00           C  
ATOM    370  C   GLY A 277      77.122  41.771  21.709  1.00  0.00           C  
ATOM    371  O   GLY A 277      77.593  40.956  20.919  1.00  0.00           O  
ATOM    372  N   SER A 279      77.310  43.078  21.579  1.00  0.00           N  
ATOM    373  CA  SER A 279      78.057  43.622  20.458  1.00  0.00           C  
ATOM    374  C   SER A 279      79.508  43.838  20.806  1.00  0.00           C  
ATOM    375  O   SER A 279      79.985  43.354  21.834  1.00  0.00           O  
ATOM    376  CB  SER A 279      77.439  44.940  20.054  1.00  0.00           C  
ATOM    377  OG  SER A 279      76.052  44.886  20.321  1.00  0.00           O  
ATOM    378  N   LEU A 280      80.211  44.549  19.931  1.00  0.00           N  
ATOM    379  CA  LEU A 280      81.615  44.874  20.156  1.00  0.00           C  
ATOM    380  C   LEU A 280      81.648  46.300  20.696  1.00  0.00           C  
ATOM    381  O   LEU A 280      80.657  47.028  20.617  1.00  0.00           O  
ATOM    382  CB  LEU A 280      82.412  44.818  18.853  1.00  0.00           C  
ATOM    383  CG  LEU A 280      82.443  43.512  18.065  1.00  0.00           C  
ATOM    384  CD1 LEU A 280      83.291  43.678  16.816  1.00  0.00           C  
ATOM    385  CD2 LEU A 280      83.008  42.414  18.927  1.00  0.00           C  
ATOM    386  N   HIS A 281      82.777  46.707  21.252  1.00  0.00           N  
ATOM    387  CA  HIS A 281      82.878  48.058  21.773  1.00  0.00           C  
ATOM    388  C   HIS A 281      84.188  48.633  21.285  1.00  0.00           C  
ATOM    389  O   HIS A 281      85.019  47.913  20.729  1.00  0.00           O  
ATOM    390  CB  HIS A 281      82.812  48.050  23.295  1.00  0.00           C  
ATOM    391  CG  HIS A 281      83.888  47.240  23.941  1.00  0.00           C  
ATOM    392  ND1 HIS A 281      83.625  46.290  24.903  1.00  0.00           N  
ATOM    393  CD2 HIS A 281      85.233  47.255  23.781  1.00  0.00           C  
ATOM    394  CE1 HIS A 281      84.764  45.755  25.310  1.00  0.00           C  
ATOM    395  NE2 HIS A 281      85.755  46.323  24.645  1.00  0.00           N  
ATOM    396  N   MET A 282      84.379  49.925  21.499  1.00  0.00           N  
ATOM    397  CA  MET A 282      85.576  50.571  21.014  1.00  0.00           C  
ATOM    398  C   MET A 282      86.873  49.821  21.272  1.00  0.00           C  
ATOM    399  O   MET A 282      87.865  50.035  20.582  1.00  0.00           O  
ATOM    400  CB  MET A 282      85.658  51.978  21.579  1.00  0.00           C  
ATOM    401  CG  MET A 282      85.937  53.035  20.511  1.00  0.00           C  
ATOM    402  SD  MET A 282      85.069  54.550  20.910  1.00  0.00           S  
ATOM    403  CE  MET A 282      83.407  53.927  20.829  1.00  0.00           C  
ATOM    404  N   GLY A 283      86.872  48.930  22.252  1.00  0.00           N  
ATOM    405  CA  GLY A 283      88.086  48.181  22.542  1.00  0.00           C  
ATOM    406  C   GLY A 283      88.431  47.253  21.394  1.00  0.00           C  
ATOM    407  O   GLY A 283      89.533  47.284  20.836  1.00  0.00           O  
ATOM    408  N   HIS A 284      87.466  46.414  21.050  1.00  0.00           N  
ATOM    409  CA  HIS A 284      87.617  45.474  19.962  1.00  0.00           C  
ATOM    410  C   HIS A 284      88.114  46.251  18.747  1.00  0.00           C  
ATOM    411  O   HIS A 284      89.050  45.834  18.059  1.00  0.00           O  
ATOM    412  CB  HIS A 284      86.255  44.839  19.662  1.00  0.00           C  
ATOM    413  CG  HIS A 284      85.660  44.111  20.828  1.00  0.00           C  
ATOM    414  ND1 HIS A 284      84.302  44.068  21.066  1.00  0.00           N  
ATOM    415  CD2 HIS A 284      86.236  43.379  21.813  1.00  0.00           C  
ATOM    416  CE1 HIS A 284      84.068  43.342  22.145  1.00  0.00           C  
ATOM    417  NE2 HIS A 284      85.224  42.912  22.617  1.00  0.00           N  
ATOM    418  N   ALA A 285      87.485  47.401  18.513  1.00  0.00           N  
ATOM    419  CA  ALA A 285      87.805  48.247  17.377  1.00  0.00           C  
ATOM    420  C   ALA A 285      89.282  48.578  17.318  1.00  0.00           C  
ATOM    421  O   ALA A 285      89.894  48.511  16.254  1.00  0.00           O  
ATOM    422  CB  ALA A 285      86.971  49.512  17.430  1.00  0.00           C  
ATOM    423  N   LEU A 286      89.856  48.936  18.457  1.00  0.00           N  
ATOM    424  CA  LEU A 286      91.276  49.259  18.500  1.00  0.00           C  
ATOM    425  C   LEU A 286      92.060  48.017  18.135  1.00  0.00           C  
ATOM    426  O   LEU A 286      93.003  48.054  17.341  1.00  0.00           O  
ATOM    427  CB  LEU A 286      91.690  49.695  19.901  1.00  0.00           C  
ATOM    428  CG  LEU A 286      93.172  49.448  20.186  1.00  0.00           C  
ATOM    429  CD1 LEU A 286      94.016  50.380  19.365  1.00  0.00           C  
ATOM    430  CD2 LEU A 286      93.444  49.644  21.653  1.00  0.00           C  
ATOM    431  N   ASP A 288      91.648  46.915  18.742  1.00  0.00           N  
ATOM    432  CA  ASP A 288      92.276  45.622  18.546  1.00  0.00           C  
ATOM    433  C   ASP A 288      92.319  45.143  17.093  1.00  0.00           C  
ATOM    434  O   ASP A 288      93.379  44.793  16.584  1.00  0.00           O  
ATOM    435  CB  ASP A 288      91.553  44.604  19.406  1.00  0.00           C  
ATOM    436  CG  ASP A 288      92.173  43.248  19.326  1.00  0.00           C  
ATOM    437  OD1 ASP A 288      93.413  43.170  19.515  1.00  0.00           O  
ATOM    438  OD2 ASP A 288      91.416  42.274  19.080  1.00  0.00           O  
ATOM    439  N   ASN A 289      91.168  45.121  16.427  1.00  0.00           N  
ATOM    440  CA  ASN A 289      91.101  44.684  15.036  1.00  0.00           C  
ATOM    441  C   ASN A 289      91.661  45.724  14.064  1.00  0.00           C  
ATOM    442  O   ASN A 289      92.325  45.381  13.075  1.00  0.00           O  
ATOM    443  CB  ASN A 289      89.661  44.336  14.692  1.00  0.00           C  
ATOM    444  CG  ASN A 289      89.160  43.171  15.508  1.00  0.00           C  
ATOM    445  OD1 ASN A 289      89.615  42.040  15.332  1.00  0.00           O  
ATOM    446  ND2 ASN A 289      88.243  43.440  16.428  1.00  0.00           N  
ATOM    447  N   SER A 290      91.394  46.995  14.350  1.00  0.00           N  
ATOM    448  CA  SER A 290      91.900  48.070  13.528  1.00  0.00           C  
ATOM    449  C   SER A 290      93.424  47.916  13.421  1.00  0.00           C  
ATOM    450  O   SER A 290      93.991  48.035  12.348  1.00  0.00           O  
ATOM    451  CB  SER A 290      91.530  49.402  14.155  1.00  0.00           C  
ATOM    452  OG  SER A 290      92.052  50.466  13.385  1.00  0.00           O  
ATOM    453  N   LEU A 291      94.090  47.651  14.536  1.00  0.00           N  
ATOM    454  CA  LEU A 291      95.541  47.439  14.517  1.00  0.00           C  
ATOM    455  C   LEU A 291      95.898  46.217  13.648  1.00  0.00           C  
ATOM    456  O   LEU A 291      96.810  46.265  12.824  1.00  0.00           O  
ATOM    457  CB  LEU A 291      96.057  47.219  15.945  1.00  0.00           C  
ATOM    458  CG  LEU A 291      96.437  48.502  16.673  1.00  0.00           C  
ATOM    459  CD1 LEU A 291      96.575  48.288  18.162  1.00  0.00           C  
ATOM    460  CD2 LEU A 291      97.730  48.991  16.065  1.00  0.00           C  
ATOM    461  N   GLN A 292      95.172  45.120  13.842  1.00  0.00           N  
ATOM    462  CA  GLN A 292      95.413  43.903  13.080  1.00  0.00           C  
ATOM    463  C   GLN A 292      95.238  44.167  11.590  1.00  0.00           C  
ATOM    464  O   GLN A 292      96.137  43.890  10.789  1.00  0.00           O  
ATOM    465  CB  GLN A 292      94.449  42.805  13.533  1.00  0.00           C  
ATOM    466  CG  GLN A 292      94.609  42.436  15.008  1.00  0.00           C  
ATOM    467  CD  GLN A 292      93.649  41.347  15.471  1.00  0.00           C  
ATOM    468  OE1 GLN A 292      92.437  41.554  15.574  1.00  0.00           O  
ATOM    469  NE2 GLN A 292      94.195  40.176  15.751  1.00  0.00           N  
ATOM    470  N   ASP A 293      94.088  44.718  11.214  1.00  0.00           N  
ATOM    471  CA  ASP A 293      93.842  44.987   9.814  1.00  0.00           C  
ATOM    472  C   ASP A 293      94.988  45.785   9.196  1.00  0.00           C  
ATOM    473  O   ASP A 293      95.568  45.374   8.191  1.00  0.00           O  
ATOM    474  CB  ASP A 293      92.524  45.729   9.631  1.00  0.00           C  
ATOM    475  CG  ASP A 293      92.042  45.699   8.187  1.00  0.00           C  
ATOM    476  OD1 ASP A 293      92.720  46.284   7.318  1.00  0.00           O  
ATOM    477  OD2 ASP A 293      90.990  45.081   7.910  1.00  0.00           O  
ATOM    478  N   ALA A 294      95.339  46.910   9.801  1.00  0.00           N  
ATOM    479  CA  ALA A 294      96.417  47.732   9.259  1.00  0.00           C  
ATOM    480  C   ALA A 294      97.695  46.937   8.960  1.00  0.00           C  
ATOM    481  O   ALA A 294      98.443  47.287   8.044  1.00  0.00           O  
ATOM    482  CB  ALA A 294      96.723  48.882  10.204  1.00  0.00           C  
ATOM    483  N   LEU A 295      97.946  45.879   9.736  1.00  0.00           N  
ATOM    484  CA  LEU A 295      99.131  45.026   9.550  1.00  0.00           C  
ATOM    485  C   LEU A 295      98.873  44.073   8.390  1.00  0.00           C  
ATOM    486  O   LEU A 295      99.739  43.832   7.527  1.00  0.00           O  
ATOM    487  CB  LEU A 295      99.403  44.208  10.809  1.00  0.00           C  
ATOM    488  CG  LEU A 295      99.948  44.956  12.019  1.00  0.00           C  
ATOM    489  CD1 LEU A 295      99.732  44.123  13.251  1.00  0.00           C  
ATOM    490  CD2 LEU A 295     101.419  45.243  11.825  1.00  0.00           C  
ATOM    491  N   ILE A 296      97.670  43.516   8.383  1.00  0.00           N  
ATOM    492  CA  ILE A 296      97.303  42.620   7.315  1.00  0.00           C  
ATOM    493  C   ILE A 296      97.447  43.366   5.994  1.00  0.00           C  
ATOM    494  O   ILE A 296      98.209  42.932   5.126  1.00  0.00           O  
ATOM    495  CB  ILE A 296      95.858  42.110   7.487  1.00  0.00           C  
ATOM    496  CG1 ILE A 296      95.828  40.991   8.540  1.00  0.00           C  
ATOM    497  CG2 ILE A 296      95.302  41.660   6.153  1.00  0.00           C  
ATOM    498  CD1 ILE A 296      96.928  39.932   8.356  1.00  0.00           C  
ATOM    499  N   ARG A 297      96.752  44.505   5.867  1.00  0.00           N  
ATOM    500  CA  ARG A 297      96.778  45.310   4.637  1.00  0.00           C  
ATOM    501  C   ARG A 297      98.161  45.723   4.215  1.00  0.00           C  
ATOM    502  O   ARG A 297      98.494  45.664   3.037  1.00  0.00           O  
ATOM    503  CB  ARG A 297      95.920  46.556   4.774  1.00  0.00           C  
ATOM    504  CG  ARG A 297      94.488  46.249   5.044  1.00  0.00           C  
ATOM    505  CD  ARG A 297      93.561  47.216   4.352  1.00  0.00           C  
ATOM    506  NE  ARG A 297      92.193  47.008   4.810  1.00  0.00           N  
ATOM    507  CZ  ARG A 297      91.128  47.013   4.015  1.00  0.00           C  
ATOM    508  NH1 ARG A 297      91.275  47.221   2.705  1.00  0.00           N  
ATOM    509  NH2 ARG A 297      89.916  46.798   4.528  1.00  0.00           N  
ATOM    510  N   TYR A 298      98.965  46.147   5.175  1.00  0.00           N  
ATOM    511  CA  TYR A 298     100.325  46.559   4.880  1.00  0.00           C  
ATOM    512  C   TYR A 298     101.092  45.387   4.301  1.00  0.00           C  
ATOM    513  O   TYR A 298     101.634  45.461   3.198  1.00  0.00           O  
ATOM    514  CB  TYR A 298     101.025  47.037   6.152  1.00  0.00           C  
ATOM    515  CG  TYR A 298     102.520  47.121   6.012  1.00  0.00           C  
ATOM    516  CD1 TYR A 298     103.348  46.184   6.615  1.00  0.00           C  
ATOM    517  CD2 TYR A 298     103.109  48.143   5.282  1.00  0.00           C  
ATOM    518  CE1 TYR A 298     104.737  46.271   6.500  1.00  0.00           C  
ATOM    519  CE2 TYR A 298     104.486  48.241   5.157  1.00  0.00           C  
ATOM    520  CZ  TYR A 298     105.294  47.307   5.771  1.00  0.00           C  
ATOM    521  OH  TYR A 298     106.657  47.435   5.681  1.00  0.00           O  
ATOM    522  N   LYS A 299     101.129  44.297   5.064  1.00  0.00           N  
ATOM    523  CA  LYS A 299     101.837  43.093   4.649  1.00  0.00           C  
ATOM    524  C   LYS A 299     101.343  42.624   3.287  1.00  0.00           C  
ATOM    525  O   LYS A 299     102.140  42.331   2.392  1.00  0.00           O  
ATOM    526  CB  LYS A 299     101.649  42.003   5.701  1.00  0.00           C  
ATOM    527  CG  LYS A 299     102.242  42.370   7.047  1.00  0.00           C  
ATOM    528  CD  LYS A 299     103.696  41.903   7.225  1.00  0.00           C  
ATOM    529  CE  LYS A 299     104.698  42.598   6.322  1.00  0.00           C  
ATOM    530  NZ  LYS A 299     106.101  42.293   6.754  1.00  0.00           N  
ATOM    531  N   ARG A 300     100.027  42.569   3.123  1.00  0.00           N  
ATOM    532  CA  ARG A 300      99.469  42.142   1.850  1.00  0.00           C  
ATOM    533  C   ARG A 300     100.079  42.978   0.741  1.00  0.00           C  
ATOM    534  O   ARG A 300     100.904  42.485  -0.024  1.00  0.00           O  
ATOM    535  CB  ARG A 300      97.942  42.277   1.848  1.00  0.00           C  
ATOM    536  CG  ARG A 300      97.292  42.073   0.488  1.00  0.00           C  
ATOM    537  CD  ARG A 300      95.899  41.532   0.670  1.00  0.00           C  
ATOM    538  NE  ARG A 300      95.249  42.170   1.800  1.00  0.00           N  
ATOM    539  CZ  ARG A 300      94.378  41.560   2.591  1.00  0.00           C  
ATOM    540  NH1 ARG A 300      94.069  40.291   2.358  1.00  0.00           N  
ATOM    541  NH2 ARG A 300      93.823  42.209   3.613  1.00  0.00           N  
ATOM    542  N   MET A 301      99.709  44.252   0.667  1.00  0.00           N  
ATOM    543  CA  MET A 301     100.252  45.092  -0.386  1.00  0.00           C  
ATOM    544  C   MET A 301     101.758  45.262  -0.251  1.00  0.00           C  
ATOM    545  O   MET A 301     102.379  46.002  -0.999  1.00  0.00           O  
ATOM    546  CB  MET A 301      99.530  46.453  -0.440  1.00  0.00           C  
ATOM    547  CG  MET A 301      99.599  47.341   0.792  1.00  0.00           C  
ATOM    548  SD  MET A 301      98.506  48.795   0.595  1.00  0.00           S  
ATOM    549  CE  MET A 301      99.461  49.731  -0.598  1.00  0.00           C  
ATOM    550  N   ARG A 302     102.351  44.554   0.697  1.00  0.00           N  
ATOM    551  CA  ARG A 302     103.788  44.630   0.872  1.00  0.00           C  
ATOM    552  C   ARG A 302     104.415  43.413   0.181  1.00  0.00           C  
ATOM    553  O   ARG A 302     105.643  43.290   0.089  1.00  0.00           O  
ATOM    554  CB  ARG A 302     104.138  44.655   2.359  1.00  0.00           C  
ATOM    555  CG  ARG A 302     105.568  45.019   2.620  1.00  0.00           C  
ATOM    556  CD  ARG A 302     105.915  46.298   1.900  1.00  0.00           C  
ATOM    557  NE  ARG A 302     107.347  46.390   1.644  1.00  0.00           N  
ATOM    558  CZ  ARG A 302     108.270  46.574   2.583  1.00  0.00           C  
ATOM    559  NH1 ARG A 302     107.913  46.692   3.854  1.00  0.00           N  
ATOM    560  NH2 ARG A 302     109.555  46.632   2.250  1.00  0.00           N  
ATOM    561  N   GLY A 303     103.551  42.511  -0.292  1.00  0.00           N  
ATOM    562  CA  GLY A 303     104.007  41.321  -0.999  1.00  0.00           C  
ATOM    563  C   GLY A 303     103.767  39.934  -0.414  1.00  0.00           C  
ATOM    564  O   GLY A 303     104.167  38.948  -1.022  1.00  0.00           O  
ATOM    565  N   PHE A 304     103.110  39.841   0.738  1.00  0.00           N  
ATOM    566  CA  PHE A 304     102.876  38.552   1.395  1.00  0.00           C  
ATOM    567  C   PHE A 304     101.474  37.980   1.227  1.00  0.00           C  
ATOM    568  O   PHE A 304     100.588  38.600   0.635  1.00  0.00           O  
ATOM    569  CB  PHE A 304     103.137  38.683   2.894  1.00  0.00           C  
ATOM    570  CG  PHE A 304     104.508  39.158   3.233  1.00  0.00           C  
ATOM    571  CD1 PHE A 304     105.425  38.302   3.809  1.00  0.00           C  
ATOM    572  CD2 PHE A 304     104.883  40.467   2.989  1.00  0.00           C  
ATOM    573  CE1 PHE A 304     106.703  38.743   4.141  1.00  0.00           C  
ATOM    574  CE2 PHE A 304     106.160  40.916   3.317  1.00  0.00           C  
ATOM    575  CZ  PHE A 304     107.070  40.048   3.895  1.00  0.00           C  
ATOM    576  N   GLU A 305     101.285  36.776   1.757  1.00  0.00           N  
ATOM    577  CA  GLU A 305      99.979  36.150   1.723  1.00  0.00           C  
ATOM    578  C   GLU A 305      99.381  36.461   3.089  1.00  0.00           C  
ATOM    579  O   GLU A 305      99.616  35.783   4.100  1.00  0.00           O  
ATOM    580  CB  GLU A 305     100.094  34.646   1.474  1.00  0.00           C  
ATOM    581  CG  GLU A 305      99.756  34.246   0.034  1.00  0.00           C  
ATOM    582  CD  GLU A 305      98.257  34.040  -0.203  1.00  0.00           C  
ATOM    583  OE1 GLU A 305      97.739  34.451  -1.265  1.00  0.00           O  
ATOM    584  OE2 GLU A 305      97.589  33.449   0.668  1.00  0.00           O  
ATOM    585  N   ALA A 306      98.637  37.550   3.104  1.00  0.00           N  
ATOM    586  CA  ALA A 306      98.008  38.022   4.310  1.00  0.00           C  
ATOM    587  C   ALA A 306      96.892  37.082   4.688  1.00  0.00           C  
ATOM    588  O   ALA A 306      95.882  36.985   3.987  1.00  0.00           O  
ATOM    589  CB  ALA A 306      97.468  39.439   4.097  1.00  0.00           C  
ATOM    590  N   VAL A 307      97.089  36.397   5.806  1.00  0.00           N  
ATOM    591  CA  VAL A 307      96.106  35.462   6.310  1.00  0.00           C  
ATOM    592  C   VAL A 307      95.667  35.924   7.686  1.00  0.00           C  
ATOM    593  O   VAL A 307      96.454  35.927   8.638  1.00  0.00           O  
ATOM    594  CB  VAL A 307      96.693  34.051   6.429  1.00  0.00           C  
ATOM    595  CG1 VAL A 307      95.561  33.033   6.501  1.00  0.00           C  
ATOM    596  CG2 VAL A 307      97.634  33.773   5.256  1.00  0.00           C  
ATOM    597  N   TRP A 308      94.406  36.318   7.788  1.00  0.00           N  
ATOM    598  CA  TRP A 308      93.855  36.791   9.051  1.00  0.00           C  
ATOM    599  C   TRP A 308      92.635  35.924   9.330  1.00  0.00           C  
ATOM    600  O   TRP A 308      91.591  36.075   8.686  1.00  0.00           O  
ATOM    601  CB  TRP A 308      93.485  38.289   8.926  1.00  0.00           C  
ATOM    602  CG  TRP A 308      93.075  38.970  10.209  1.00  0.00           C  
ATOM    603  CD1 TRP A 308      93.346  38.555  11.486  1.00  0.00           C  
ATOM    604  CD2 TRP A 308      92.323  40.182  10.335  1.00  0.00           C  
ATOM    605  NE1 TRP A 308      92.805  39.431  12.396  1.00  0.00           N  
ATOM    606  CE2 TRP A 308      92.171  40.439  11.718  1.00  0.00           C  
ATOM    607  CE3 TRP A 308      91.762  41.078   9.417  1.00  0.00           C  
ATOM    608  CZ2 TRP A 308      91.477  41.555  12.204  1.00  0.00           C  
ATOM    609  CZ3 TRP A 308      91.071  42.192   9.904  1.00  0.00           C  
ATOM    610  CH2 TRP A 308      90.937  42.415  11.284  1.00  0.00           C  
ATOM    611  N   LEU A 309      92.778  35.008  10.286  1.00  0.00           N  
ATOM    612  CA  LEU A 309      91.704  34.081  10.618  1.00  0.00           C  
ATOM    613  C   LEU A 309      90.699  34.676  11.575  1.00  0.00           C  
ATOM    614  O   LEU A 309      90.987  34.863  12.742  1.00  0.00           O  
ATOM    615  CB  LEU A 309      92.276  32.800  11.229  1.00  0.00           C  
ATOM    616  CG  LEU A 309      93.355  31.984  10.503  1.00  0.00           C  
ATOM    617  CD1 LEU A 309      92.910  31.718   9.098  1.00  0.00           C  
ATOM    618  CD2 LEU A 309      94.677  32.715  10.492  1.00  0.00           C  
ATOM    619  N   PRO A 310      89.501  34.996  11.091  1.00  0.00           N  
ATOM    620  CA  PRO A 310      88.485  35.571  11.974  1.00  0.00           C  
ATOM    621  C   PRO A 310      87.771  34.481  12.743  1.00  0.00           C  
ATOM    622  O   PRO A 310      87.971  33.307  12.466  1.00  0.00           O  
ATOM    623  CB  PRO A 310      87.544  36.260  11.001  1.00  0.00           C  
ATOM    624  CG  PRO A 310      87.588  35.356   9.830  1.00  0.00           C  
ATOM    625  CD  PRO A 310      89.074  35.085   9.686  1.00  0.00           C  
ATOM    626  N   GLY A 311      86.927  34.870  13.693  1.00  0.00           N  
ATOM    627  CA  GLY A 311      86.175  33.896  14.466  1.00  0.00           C  
ATOM    628  C   GLY A 311      85.559  34.482  15.723  1.00  0.00           C  
ATOM    629  O   GLY A 311      85.998  35.521  16.213  1.00  0.00           O  
ATOM    630  N   THR A 312      84.534  33.827  16.249  1.00  0.00           N  
ATOM    631  CA  THR A 312      83.895  34.300  17.466  1.00  0.00           C  
ATOM    632  C   THR A 312      84.026  33.232  18.558  1.00  0.00           C  
ATOM    633  O   THR A 312      84.060  32.041  18.254  1.00  0.00           O  
ATOM    634  CB  THR A 312      82.411  34.624  17.204  1.00  0.00           C  
ATOM    635  OG1 THR A 312      81.755  33.488  16.630  1.00  0.00           O  
ATOM    636  CG2 THR A 312      82.300  35.778  16.235  1.00  0.00           C  
ATOM    637  N   ASP A 313      84.118  33.649  19.818  1.00  0.00           N  
ATOM    638  CA  ASP A 313      84.248  32.705  20.930  1.00  0.00           C  
ATOM    639  C   ASP A 313      82.915  32.501  21.667  1.00  0.00           C  
ATOM    640  O   ASP A 313      82.234  33.466  21.996  1.00  0.00           O  
ATOM    641  CB  ASP A 313      85.323  33.202  21.894  1.00  0.00           C  
ATOM    642  CG  ASP A 313      85.622  32.210  22.999  1.00  0.00           C  
ATOM    643  OD1 ASP A 313      86.733  32.278  23.575  1.00  0.00           O  
ATOM    644  OD2 ASP A 313      84.748  31.366  23.298  1.00  0.00           O  
ATOM    645  N   HIS A 314      82.549  31.246  21.930  1.00  0.00           N  
ATOM    646  CA  HIS A 314      81.283  30.949  22.598  1.00  0.00           C  
ATOM    647  C   HIS A 314      81.210  31.534  23.993  1.00  0.00           C  
ATOM    648  O   HIS A 314      80.129  31.634  24.564  1.00  0.00           O  
ATOM    649  CB  HIS A 314      81.005  29.431  22.630  1.00  0.00           C  
ATOM    650  CG  HIS A 314      81.942  28.650  23.497  1.00  0.00           C  
ATOM    651  ND1 HIS A 314      83.310  28.680  23.335  1.00  0.00           N  
ATOM    652  CD2 HIS A 314      81.703  27.791  24.515  1.00  0.00           C  
ATOM    653  CE1 HIS A 314      83.875  27.873  24.215  1.00  0.00           C  
ATOM    654  NE2 HIS A 314      82.921  27.320  24.943  1.00  0.00           N  
ATOM    655  N   ALA A 315      82.364  31.914  24.537  1.00  0.00           N  
ATOM    656  CA  ALA A 315      82.454  32.555  25.856  1.00  0.00           C  
ATOM    657  C   ALA A 315      82.150  31.700  27.084  1.00  0.00           C  
ATOM    658  O   ALA A 315      82.475  32.094  28.212  1.00  0.00           O  
ATOM    659  CB  ALA A 315      81.566  33.809  25.882  1.00  0.00           C  
ATOM    660  N   GLY A 316      81.520  30.548  26.872  1.00  0.00           N  
ATOM    661  CA  GLY A 316      81.187  29.670  27.982  1.00  0.00           C  
ATOM    662  C   GLY A 316      80.463  30.364  29.120  1.00  0.00           C  
ATOM    663  O   GLY A 316      79.353  30.883  28.940  1.00  0.00           O  
ATOM    664  N   ILE A 317      81.097  30.360  30.294  1.00  0.00           N  
ATOM    665  CA  ILE A 317      80.541  30.985  31.500  1.00  0.00           C  
ATOM    666  C   ILE A 317      79.857  32.311  31.158  1.00  0.00           C  
ATOM    667  O   ILE A 317      78.715  32.565  31.567  1.00  0.00           O  
ATOM    668  CB  ILE A 317      81.663  31.227  32.584  1.00  0.00           C  
ATOM    669  CG1 ILE A 317      81.078  31.925  33.810  1.00  0.00           C  
ATOM    670  CG2 ILE A 317      82.790  32.092  32.020  1.00  0.00           C  
ATOM    671  CD1 ILE A 317      79.936  31.196  34.435  1.00  0.00           C  
ATOM    672  N   ALA A 333      80.563  33.134  30.384  1.00  0.00           N  
ATOM    673  CA  ALA A 333      80.072  34.436  29.980  1.00  0.00           C  
ATOM    674  C   ALA A 333      78.686  34.353  29.375  1.00  0.00           C  
ATOM    675  O   ALA A 333      77.701  34.637  30.050  1.00  0.00           O  
ATOM    676  CB  ALA A 333      81.035  35.058  29.006  1.00  0.00           C  
ATOM    677  N   THR A 334      78.617  33.954  28.107  1.00  0.00           N  
ATOM    678  CA  THR A 334      77.350  33.841  27.386  1.00  0.00           C  
ATOM    679  C   THR A 334      76.248  33.279  28.269  1.00  0.00           C  
ATOM    680  O   THR A 334      75.108  33.765  28.261  1.00  0.00           O  
ATOM    681  CB  THR A 334      77.490  32.932  26.156  1.00  0.00           C  
ATOM    682  OG1 THR A 334      78.581  33.393  25.357  1.00  0.00           O  
ATOM    683  CG2 THR A 334      76.212  32.944  25.324  1.00  0.00           C  
ATOM    684  N   GLN A 336      76.600  32.243  29.024  1.00  0.00           N  
ATOM    685  CA  GLN A 336      75.666  31.588  29.932  1.00  0.00           C  
ATOM    686  C   GLN A 336      74.891  32.664  30.711  1.00  0.00           C  
ATOM    687  O   GLN A 336      73.672  32.822  30.552  1.00  0.00           O  
ATOM    688  CB  GLN A 336      76.454  30.682  30.890  1.00  0.00           C  
ATOM    689  CG  GLN A 336      75.617  29.995  31.960  1.00  0.00           C  
ATOM    690  CD  GLN A 336      75.172  28.596  31.573  1.00  0.00           C  
ATOM    691  OE1 GLN A 336      75.970  27.650  31.567  1.00  0.00           O  
ATOM    692  NE2 GLN A 336      73.891  28.455  31.250  1.00  0.00           N  
ATOM    693  N   VAL A 340      75.629  33.412  31.526  1.00  0.00           N  
ATOM    694  CA  VAL A 340      75.072  34.475  32.349  1.00  0.00           C  
ATOM    695  C   VAL A 340      74.242  35.444  31.524  1.00  0.00           C  
ATOM    696  O   VAL A 340      73.164  35.867  31.930  1.00  0.00           O  
ATOM    697  CB  VAL A 340      76.188  35.287  33.021  1.00  0.00           C  
ATOM    698  CG1 VAL A 340      75.624  36.057  34.210  1.00  0.00           C  
ATOM    699  CG2 VAL A 340      77.329  34.367  33.431  1.00  0.00           C  
ATOM    700  N   VAL A 341      74.759  35.798  30.358  1.00  0.00           N  
ATOM    701  CA  VAL A 341      74.076  36.735  29.489  1.00  0.00           C  
ATOM    702  C   VAL A 341      72.673  36.303  29.098  1.00  0.00           C  
ATOM    703  O   VAL A 341      71.719  37.075  29.238  1.00  0.00           O  
ATOM    704  CB  VAL A 341      74.874  36.959  28.215  1.00  0.00           C  
ATOM    705  CG1 VAL A 341      74.156  37.965  27.329  1.00  0.00           C  
ATOM    706  CG2 VAL A 341      76.271  37.426  28.569  1.00  0.00           C  
ATOM    707  N   VAL A 342      72.557  35.071  28.605  1.00  0.00           N  
ATOM    708  CA  VAL A 342      71.275  34.531  28.161  1.00  0.00           C  
ATOM    709  C   VAL A 342      70.341  34.310  29.334  1.00  0.00           C  
ATOM    710  O   VAL A 342      69.117  34.384  29.195  1.00  0.00           O  
ATOM    711  CB  VAL A 342      71.452  33.195  27.443  1.00  0.00           C  
ATOM    712  CG1 VAL A 342      70.231  32.910  26.598  1.00  0.00           C  
ATOM    713  CG2 VAL A 342      72.714  33.215  26.602  1.00  0.00           C  
ATOM    714  N   GLU A 343      70.927  34.022  30.490  1.00  0.00           N  
ATOM    715  CA  GLU A 343      70.143  33.799  31.691  1.00  0.00           C  
ATOM    716  C   GLU A 343      69.409  35.101  31.979  1.00  0.00           C  
ATOM    717  O   GLU A 343      68.196  35.103  32.170  1.00  0.00           O  
ATOM    718  CB  GLU A 343      71.064  33.421  32.856  1.00  0.00           C  
ATOM    719  CG  GLU A 343      70.685  32.128  33.576  1.00  0.00           C  
ATOM    720  CD  GLU A 343      71.843  31.549  34.391  1.00  0.00           C  
ATOM    721  OE1 GLU A 343      72.380  32.259  35.272  1.00  0.00           O  
ATOM    722  OE2 GLU A 343      72.217  30.377  34.149  1.00  0.00           O  
ATOM    723  N   ARG A 344      70.148  36.210  31.974  1.00  0.00           N  
ATOM    724  CA  ARG A 344      69.565  37.524  32.236  1.00  0.00           C  
ATOM    725  C   ARG A 344      68.444  37.859  31.277  1.00  0.00           C  
ATOM    726  O   ARG A 344      67.411  38.382  31.682  1.00  0.00           O  
ATOM    727  CB  ARG A 344      70.625  38.621  32.150  1.00  0.00           C  
ATOM    728  CG  ARG A 344      71.537  38.691  33.350  1.00  0.00           C  
ATOM    729  CD  ARG A 344      72.671  39.668  33.109  1.00  0.00           C  
ATOM    730  NE  ARG A 344      73.715  39.545  34.123  1.00  0.00           N  
ATOM    731  CZ  ARG A 344      74.990  39.874  33.929  1.00  0.00           C  
ATOM    732  NH1 ARG A 344      75.389  40.350  32.754  1.00  0.00           N  
ATOM    733  NH2 ARG A 344      75.870  39.717  34.910  1.00  0.00           N  
ATOM    734  N   LEU A 345      68.647  37.568  30.002  1.00  0.00           N  
ATOM    735  CA  LEU A 345      67.623  37.867  29.021  1.00  0.00           C  
ATOM    736  C   LEU A 345      66.374  37.086  29.369  1.00  0.00           C  
ATOM    737  O   LEU A 345      65.259  37.588  29.243  1.00  0.00           O  
ATOM    738  CB  LEU A 345      68.116  37.510  27.621  1.00  0.00           C  
ATOM    739  CG  LEU A 345      69.463  38.157  27.260  1.00  0.00           C  
ATOM    740  CD1 LEU A 345      69.717  37.977  25.771  1.00  0.00           C  
ATOM    741  CD2 LEU A 345      69.463  39.647  27.614  1.00  0.00           C  
ATOM    742  N   LEU A 346      66.570  35.860  29.836  1.00  0.00           N  
ATOM    743  CA  LEU A 346      65.459  34.998  30.217  1.00  0.00           C  
ATOM    744  C   LEU A 346      64.672  35.557  31.396  1.00  0.00           C  
ATOM    745  O   LEU A 346      63.479  35.823  31.284  1.00  0.00           O  
ATOM    746  CB  LEU A 346      65.984  33.608  30.565  1.00  0.00           C  
ATOM    747  CG  LEU A 346      66.308  32.724  29.366  1.00  0.00           C  
ATOM    748  CD1 LEU A 346      67.205  31.575  29.789  1.00  0.00           C  
ATOM    749  CD2 LEU A 346      65.005  32.219  28.763  1.00  0.00           C  
ATOM    750  N   LEU A 347      65.349  35.723  32.527  1.00  0.00           N  
ATOM    751  CA  LEU A 347      64.722  36.246  33.733  1.00  0.00           C  
ATOM    752  C   LEU A 347      64.022  37.567  33.456  1.00  0.00           C  
ATOM    753  O   LEU A 347      62.947  37.837  33.992  1.00  0.00           O  
ATOM    754  CB  LEU A 347      65.771  36.436  34.825  1.00  0.00           C  
ATOM    755  CG  LEU A 347      65.277  37.037  36.140  1.00  0.00           C  
ATOM    756  CD1 LEU A 347      64.042  36.283  36.639  1.00  0.00           C  
ATOM    757  CD2 LEU A 347      66.405  36.980  37.165  1.00  0.00           C  
ATOM    758  N   LYS A 348      64.640  38.392  32.618  1.00  0.00           N  
ATOM    759  CA  LYS A 348      64.057  39.674  32.258  1.00  0.00           C  
ATOM    760  C   LYS A 348      62.868  39.426  31.337  1.00  0.00           C  
ATOM    761  O   LYS A 348      62.361  40.342  30.700  1.00  0.00           O  
ATOM    762  CB  LYS A 348      65.102  40.572  31.580  1.00  0.00           C  
ATOM    763  CG  LYS A 348      66.240  41.001  32.522  1.00  0.00           C  
ATOM    764  CD  LYS A 348      67.286  41.891  31.837  1.00  0.00           C  
ATOM    765  CE  LYS A 348      68.463  42.197  32.777  1.00  0.00           C  
ATOM    766  NZ  LYS A 348      69.554  43.002  32.133  1.00  0.00           N  
ATOM    767  N   GLU A 349      62.437  38.170  31.272  1.00  0.00           N  
ATOM    768  CA  GLU A 349      61.287  37.773  30.467  1.00  0.00           C  
ATOM    769  C   GLU A 349      60.276  37.096  31.387  1.00  0.00           C  
ATOM    770  O   GLU A 349      59.067  37.259  31.219  1.00  0.00           O  
ATOM    771  CB  GLU A 349      61.690  36.798  29.357  1.00  0.00           C  
ATOM    772  CG  GLU A 349      62.509  37.414  28.237  1.00  0.00           C  
ATOM    773  CD  GLU A 349      62.753  36.442  27.088  1.00  0.00           C  
ATOM    774  OE1 GLU A 349      63.422  36.832  26.102  1.00  0.00           O  
ATOM    775  OE2 GLU A 349      62.276  35.288  27.172  1.00  0.00           O  
ATOM    776  N   GLY A 350      60.780  36.334  32.358  1.00  0.00           N  
ATOM    777  CA  GLY A 350      59.903  35.651  33.297  1.00  0.00           C  
ATOM    778  C   GLY A 350      60.367  34.278  33.762  1.00  0.00           C  
ATOM    779  O   GLY A 350      60.159  33.903  34.920  1.00  0.00           O  
ATOM    780  N   LYS A 351      60.989  33.523  32.861  1.00  0.00           N  
ATOM    781  CA  LYS A 351      61.478  32.180  33.172  1.00  0.00           C  
ATOM    782  C   LYS A 351      63.006  32.182  33.230  1.00  0.00           C  
ATOM    783  O   LYS A 351      63.641  33.121  32.747  1.00  0.00           O  
ATOM    784  CB  LYS A 351      60.989  31.201  32.099  1.00  0.00           C  
ATOM    785  CG  LYS A 351      59.483  31.274  31.868  1.00  0.00           C  
ATOM    786  CD  LYS A 351      59.028  30.411  30.695  1.00  0.00           C  
ATOM    787  CE  LYS A 351      57.506  30.486  30.511  1.00  0.00           C  
ATOM    788  NZ  LYS A 351      56.992  29.665  29.366  1.00  0.00           N  
ATOM    789  N   THR A 397      63.596  31.148  33.827  1.00  0.00           N  
ATOM    790  CA  THR A 397      65.054  31.066  33.918  1.00  0.00           C  
ATOM    791  C   THR A 397      65.612  29.676  33.681  1.00  0.00           C  
ATOM    792  O   THR A 397      64.884  28.690  33.651  1.00  0.00           O  
ATOM    793  CB  THR A 397      65.580  31.521  35.277  1.00  0.00           C  
ATOM    794  OG1 THR A 397      65.121  30.615  36.288  1.00  0.00           O  
ATOM    795  CG2 THR A 397      65.114  32.930  35.580  1.00  0.00           C  
ATOM    796  N   ARG A 398      66.929  29.629  33.528  1.00  0.00           N  
ATOM    797  CA  ARG A 398      67.678  28.404  33.275  1.00  0.00           C  
ATOM    798  C   ARG A 398      66.945  27.122  33.654  1.00  0.00           C  
ATOM    799  O   ARG A 398      66.440  26.401  32.792  1.00  0.00           O  
ATOM    800  CB  ARG A 398      69.002  28.473  34.023  1.00  0.00           C  
ATOM    801  CG  ARG A 398      70.001  27.426  33.647  1.00  0.00           C  
ATOM    802  CD  ARG A 398      70.992  27.340  34.760  1.00  0.00           C  
ATOM    803  NE  ARG A 398      72.306  26.927  34.307  1.00  0.00           N  
ATOM    804  CZ  ARG A 398      73.318  26.696  35.133  1.00  0.00           C  
ATOM    805  NH1 ARG A 398      73.138  26.841  36.440  1.00  0.00           N  
ATOM    806  NH2 ARG A 398      74.506  26.332  34.661  1.00  0.00           N  
ATOM    807  N   HIS A 399      66.889  26.845  34.952  1.00  0.00           N  
ATOM    808  CA  HIS A 399      66.238  25.640  35.443  1.00  0.00           C  
ATOM    809  C   HIS A 399      64.786  25.547  35.011  1.00  0.00           C  
ATOM    810  O   HIS A 399      64.304  24.467  34.686  1.00  0.00           O  
ATOM    811  CB  HIS A 399      66.358  25.560  36.971  1.00  0.00           C  
ATOM    812  CG  HIS A 399      67.766  25.366  37.454  1.00  0.00           C  
ATOM    813  ND1 HIS A 399      68.557  24.313  37.041  1.00  0.00           N  
ATOM    814  CD2 HIS A 399      68.533  26.103  38.293  1.00  0.00           C  
ATOM    815  CE1 HIS A 399      69.750  24.412  37.600  1.00  0.00           C  
ATOM    816  NE2 HIS A 399      69.762  25.490  38.364  1.00  0.00           N  
ATOM    817  N   ASP A 400      64.096  26.681  34.989  1.00  0.00           N  
ATOM    818  CA  ASP A 400      62.694  26.711  34.584  1.00  0.00           C  
ATOM    819  C   ASP A 400      62.431  25.977  33.273  1.00  0.00           C  
ATOM    820  O   ASP A 400      61.338  25.448  33.071  1.00  0.00           O  
ATOM    821  CB  ASP A 400      62.211  28.156  34.456  1.00  0.00           C  
ATOM    822  CG  ASP A 400      62.181  28.877  35.783  1.00  0.00           C  
ATOM    823  OD1 ASP A 400      63.182  28.787  36.530  1.00  0.00           O  
ATOM    824  OD2 ASP A 400      61.160  29.536  36.075  1.00  0.00           O  
ATOM    825  N   LEU A 401      63.423  25.952  32.382  1.00  0.00           N  
ATOM    826  CA  LEU A 401      63.276  25.273  31.092  1.00  0.00           C  
ATOM    827  C   LEU A 401      64.413  24.305  30.763  1.00  0.00           C  
ATOM    828  O   LEU A 401      65.419  24.698  30.178  1.00  0.00           O  
ATOM    829  CB  LEU A 401      63.136  26.293  29.943  1.00  0.00           C  
ATOM    830  CG  LEU A 401      64.206  27.368  29.708  1.00  0.00           C  
ATOM    831  CD1 LEU A 401      64.289  27.727  28.230  1.00  0.00           C  
ATOM    832  CD2 LEU A 401      63.872  28.590  30.544  1.00  0.00           C  
ATOM    833  N   GLY A 402      64.227  23.040  31.135  1.00  0.00           N  
ATOM    834  CA  GLY A 402      65.204  21.989  30.880  1.00  0.00           C  
ATOM    835  C   GLY A 402      66.661  22.366  30.665  1.00  0.00           C  
ATOM    836  O   GLY A 402      67.096  23.464  31.001  1.00  0.00           O  
ATOM    837  N   ARG A 403      67.427  21.424  30.124  1.00  0.00           N  
ATOM    838  CA  ARG A 403      68.840  21.643  29.841  1.00  0.00           C  
ATOM    839  C   ARG A 403      68.947  21.664  28.327  1.00  0.00           C  
ATOM    840  O   ARG A 403      70.019  21.875  27.760  1.00  0.00           O  
ATOM    841  CB  ARG A 403      69.690  20.506  30.421  1.00  0.00           C  
ATOM    842  CG  ARG A 403      71.188  20.681  30.232  1.00  0.00           C  
ATOM    843  CD  ARG A 403      71.971  19.651  31.037  1.00  0.00           C  
ATOM    844  NE  ARG A 403      73.414  19.890  30.997  1.00  0.00           N  
ATOM    845  CZ  ARG A 403      74.314  19.189  31.685  1.00  0.00           C  
ATOM    846  NH1 ARG A 403      73.922  18.197  32.473  1.00  0.00           N  
ATOM    847  NH2 ARG A 403      75.607  19.483  31.595  1.00  0.00           N  
ATOM    848  N   GLU A 404      67.807  21.436  27.685  1.00  0.00           N  
ATOM    849  CA  GLU A 404      67.716  21.423  26.236  1.00  0.00           C  
ATOM    850  C   GLU A 404      67.074  22.724  25.792  1.00  0.00           C  
ATOM    851  O   GLU A 404      67.715  23.555  25.156  1.00  0.00           O  
ATOM    852  CB  GLU A 404      66.856  20.251  25.776  1.00  0.00           C  
ATOM    853  CG  GLU A 404      66.556  20.253  24.288  1.00  0.00           C  
ATOM    854  CD  GLU A 404      65.426  19.309  23.928  1.00  0.00           C  
ATOM    855  OE1 GLU A 404      65.545  18.101  24.235  1.00  0.00           O  
ATOM    856  OE2 GLU A 404      64.421  19.778  23.341  1.00  0.00           O  
ATOM    857  N   LYS A 405      65.802  22.891  26.137  1.00  0.00           N  
ATOM    858  CA  LYS A 405      65.056  24.095  25.787  1.00  0.00           C  
ATOM    859  C   LYS A 405      65.911  25.341  25.994  1.00  0.00           C  
ATOM    860  O   LYS A 405      65.802  26.316  25.243  1.00  0.00           O  
ATOM    861  CB  LYS A 405      63.791  24.196  26.644  1.00  0.00           C  
ATOM    862  CG  LYS A 405      62.723  23.170  26.305  1.00  0.00           C  
ATOM    863  CD  LYS A 405      62.194  23.388  24.891  1.00  0.00           C  
ATOM    864  CE  LYS A 405      61.054  22.437  24.556  1.00  0.00           C  
ATOM    865  NZ  LYS A 405      60.462  22.752  23.226  1.00  0.00           N  
ATOM    866  N   PHE A 406      66.755  25.294  27.023  1.00  0.00           N  
ATOM    867  CA  PHE A 406      67.649  26.393  27.366  1.00  0.00           C  
ATOM    868  C   PHE A 406      68.868  26.401  26.457  1.00  0.00           C  
ATOM    869  O   PHE A 406      69.235  27.440  25.915  1.00  0.00           O  
ATOM    870  CB  PHE A 406      68.118  26.264  28.809  1.00  0.00           C  
ATOM    871  CG  PHE A 406      69.195  27.236  29.179  1.00  0.00           C  
ATOM    872  CD1 PHE A 406      68.884  28.557  29.492  1.00  0.00           C  
ATOM    873  CD2 PHE A 406      70.528  26.833  29.211  1.00  0.00           C  
ATOM    874  CE1 PHE A 406      69.885  29.463  29.834  1.00  0.00           C  
ATOM    875  CE2 PHE A 406      71.535  27.732  29.551  1.00  0.00           C  
ATOM    876  CZ  PHE A 406      71.212  29.049  29.864  1.00  0.00           C  
ATOM    877  N   LEU A 407      69.503  25.244  26.309  1.00  0.00           N  
ATOM    878  CA  LEU A 407      70.675  25.131  25.452  1.00  0.00           C  
ATOM    879  C   LEU A 407      70.282  25.562  24.029  1.00  0.00           C  
ATOM    880  O   LEU A 407      71.135  25.872  23.199  1.00  0.00           O  
ATOM    881  CB  LEU A 407      71.193  23.689  25.482  1.00  0.00           C  
ATOM    882  CG  LEU A 407      72.600  23.334  24.977  1.00  0.00           C  
ATOM    883  CD1 LEU A 407      72.614  23.235  23.458  1.00  0.00           C  
ATOM    884  CD2 LEU A 407      73.600  24.358  25.481  1.00  0.00           C  
ATOM    885  N   GLU A 408      68.981  25.581  23.756  1.00  0.00           N  
ATOM    886  CA  GLU A 408      68.470  26.020  22.462  1.00  0.00           C  
ATOM    887  C   GLU A 408      68.639  27.532  22.424  1.00  0.00           C  
ATOM    888  O   GLU A 408      69.434  28.072  21.652  1.00  0.00           O  
ATOM    889  CB  GLU A 408      66.981  25.706  22.332  1.00  0.00           C  
ATOM    890  CG  GLU A 408      66.639  24.329  21.799  1.00  0.00           C  
ATOM    891  CD  GLU A 408      65.138  24.065  21.833  1.00  0.00           C  
ATOM    892  OE1 GLU A 408      64.368  24.975  21.447  1.00  0.00           O  
ATOM    893  OE2 GLU A 408      64.729  22.951  22.239  1.00  0.00           O  
ATOM    894  N   ARG A 418      67.865  28.199  23.277  1.00  0.00           N  
ATOM    895  CA  ARG A 418      67.877  29.651  23.403  1.00  0.00           C  
ATOM    896  C   ARG A 418      69.273  30.252  23.348  1.00  0.00           C  
ATOM    897  O   ARG A 418      69.451  31.355  22.835  1.00  0.00           O  
ATOM    898  CB  ARG A 418      67.189  30.067  24.708  1.00  0.00           C  
ATOM    899  CG  ARG A 418      65.689  30.251  24.582  1.00  0.00           C  
ATOM    900  CD  ARG A 418      65.330  31.731  24.499  1.00  0.00           C  
ATOM    901  NE  ARG A 418      66.224  32.470  23.606  1.00  0.00           N  
ATOM    902  CZ  ARG A 418      66.109  33.769  23.323  1.00  0.00           C  
ATOM    903  NH1 ARG A 418      65.126  34.487  23.863  1.00  0.00           N  
ATOM    904  NH2 ARG A 418      66.985  34.351  22.502  1.00  0.00           N  
ATOM    905  N   VAL A 419      70.263  29.537  23.872  1.00  0.00           N  
ATOM    906  CA  VAL A 419      71.620  30.048  23.850  1.00  0.00           C  
ATOM    907  C   VAL A 419      72.137  30.116  22.428  1.00  0.00           C  
ATOM    908  O   VAL A 419      72.821  31.067  22.069  1.00  0.00           O  
ATOM    909  CB  VAL A 419      72.565  29.193  24.694  1.00  0.00           C  
ATOM    910  CG1 VAL A 419      73.971  29.771  24.667  1.00  0.00           C  
ATOM    911  CG2 VAL A 419      72.061  29.152  26.110  1.00  0.00           C  
ATOM    912  N   TRP A 420      71.816  29.129  21.598  1.00  0.00           N  
ATOM    913  CA  TRP A 420      72.298  29.183  20.221  1.00  0.00           C  
ATOM    914  C   TRP A 420      71.651  30.347  19.486  1.00  0.00           C  
ATOM    915  O   TRP A 420      72.346  31.127  18.836  1.00  0.00           O  
ATOM    916  CB  TRP A 420      72.044  27.871  19.474  1.00  0.00           C  
ATOM    917  CG  TRP A 420      73.047  26.803  19.806  1.00  0.00           C  
ATOM    918  CD1 TRP A 420      72.943  25.867  20.790  1.00  0.00           C  
ATOM    919  CD2 TRP A 420      74.327  26.587  19.180  1.00  0.00           C  
ATOM    920  NE1 TRP A 420      74.074  25.082  20.820  1.00  0.00           N  
ATOM    921  CE2 TRP A 420      74.939  25.500  19.844  1.00  0.00           C  
ATOM    922  CE3 TRP A 420      75.014  27.206  18.127  1.00  0.00           C  
ATOM    923  CZ2 TRP A 420      76.208  25.016  19.490  1.00  0.00           C  
ATOM    924  CZ3 TRP A 420      76.282  26.722  17.775  1.00  0.00           C  
ATOM    925  CH2 TRP A 420      76.860  25.638  18.457  1.00  0.00           C  
ATOM    926  N   GLN A 421      70.331  30.474  19.586  1.00  0.00           N  
ATOM    927  CA  GLN A 421      69.650  31.588  18.932  1.00  0.00           C  
ATOM    928  C   GLN A 421      70.434  32.861  19.239  1.00  0.00           C  
ATOM    929  O   GLN A 421      70.661  33.698  18.363  1.00  0.00           O  
ATOM    930  CB  GLN A 421      68.219  31.715  19.450  1.00  0.00           C  
ATOM    931  CG  GLN A 421      67.277  30.683  18.873  1.00  0.00           C  
ATOM    932  CD  GLN A 421      66.083  30.422  19.769  1.00  0.00           C  
ATOM    933  OE1 GLN A 421      65.403  31.354  20.212  1.00  0.00           O  
ATOM    934  NE2 GLN A 421      65.819  29.145  20.041  1.00  0.00           N  
ATOM    935  N   TRP A 422      70.853  32.995  20.491  1.00  0.00           N  
ATOM    936  CA  TRP A 422      71.633  34.145  20.893  1.00  0.00           C  
ATOM    937  C   TRP A 422      72.984  34.110  20.184  1.00  0.00           C  
ATOM    938  O   TRP A 422      73.448  35.126  19.675  1.00  0.00           O  
ATOM    939  CB  TRP A 422      71.848  34.149  22.406  1.00  0.00           C  
ATOM    940  CG  TRP A 422      72.803  35.212  22.846  1.00  0.00           C  
ATOM    941  CD1 TRP A 422      74.130  35.061  23.143  1.00  0.00           C  
ATOM    942  CD2 TRP A 422      72.524  36.610  22.960  1.00  0.00           C  
ATOM    943  NE1 TRP A 422      74.695  36.280  23.432  1.00  0.00           N  
ATOM    944  CE2 TRP A 422      73.731  37.249  23.327  1.00  0.00           C  
ATOM    945  CE3 TRP A 422      71.372  37.389  22.782  1.00  0.00           C  
ATOM    946  CZ2 TRP A 422      73.815  38.631  23.520  1.00  0.00           C  
ATOM    947  CZ3 TRP A 422      71.456  38.757  22.971  1.00  0.00           C  
ATOM    948  CH2 TRP A 422      72.670  39.366  23.337  1.00  0.00           C  
ATOM    949  N   LYS A 423      73.614  32.941  20.150  1.00  0.00           N  
ATOM    950  CA  LYS A 423      74.910  32.803  19.498  1.00  0.00           C  
ATOM    951  C   LYS A 423      74.839  33.391  18.094  1.00  0.00           C  
ATOM    952  O   LYS A 423      75.837  33.872  17.555  1.00  0.00           O  
ATOM    953  CB  LYS A 423      75.312  31.332  19.420  1.00  0.00           C  
ATOM    954  CG  LYS A 423      76.815  31.099  19.282  1.00  0.00           C  
ATOM    955  CD  LYS A 423      77.394  31.564  17.953  1.00  0.00           C  
ATOM    956  CE  LYS A 423      76.977  30.674  16.798  1.00  0.00           C  
ATOM    957  NZ  LYS A 423      77.558  31.152  15.517  1.00  0.00           N  
ATOM    958  N   GLU A 424      73.648  33.356  17.505  1.00  0.00           N  
ATOM    959  CA  GLU A 424      73.445  33.889  16.163  1.00  0.00           C  
ATOM    960  C   GLU A 424      73.348  35.407  16.161  1.00  0.00           C  
ATOM    961  O   GLU A 424      74.049  36.081  15.402  1.00  0.00           O  
ATOM    962  CB  GLU A 424      72.191  33.275  15.536  1.00  0.00           C  
ATOM    963  CG  GLU A 424      72.532  32.308  14.416  1.00  0.00           C  
ATOM    964  CD  GLU A 424      73.618  31.317  14.821  1.00  0.00           C  
ATOM    965  OE1 GLU A 424      73.296  30.338  15.528  1.00  0.00           O  
ATOM    966  OE2 GLU A 424      74.796  31.525  14.443  1.00  0.00           O  
ATOM    967  N   GLU A 425      72.480  35.945  17.009  1.00  0.00           N  
ATOM    968  CA  GLU A 425      72.328  37.385  17.092  1.00  0.00           C  
ATOM    969  C   GLU A 425      73.671  38.034  17.350  1.00  0.00           C  
ATOM    970  O   GLU A 425      74.164  38.818  16.545  1.00  0.00           O  
ATOM    971  CB  GLU A 425      71.367  37.750  18.211  1.00  0.00           C  
ATOM    972  CG  GLU A 425      69.926  37.523  17.850  1.00  0.00           C  
ATOM    973  CD  GLU A 425      68.991  38.337  18.724  1.00  0.00           C  
ATOM    974  OE1 GLU A 425      69.298  39.535  18.956  1.00  0.00           O  
ATOM    975  OE2 GLU A 425      67.950  37.789  19.169  1.00  0.00           O  
ATOM    976  N   SER A 426      74.265  37.686  18.481  1.00  0.00           N  
ATOM    977  CA  SER A 426      75.550  38.232  18.875  1.00  0.00           C  
ATOM    978  C   SER A 426      76.652  37.929  17.861  1.00  0.00           C  
ATOM    979  O   SER A 426      77.373  38.828  17.430  1.00  0.00           O  
ATOM    980  CB  SER A 426      75.937  37.688  20.255  1.00  0.00           C  
ATOM    981  OG  SER A 426      77.194  38.184  20.686  1.00  0.00           O  
ATOM    982  N   GLY A 427      76.778  36.666  17.471  1.00  0.00           N  
ATOM    983  CA  GLY A 427      77.820  36.299  16.528  1.00  0.00           C  
ATOM    984  C   GLY A 427      77.626  36.959  15.186  1.00  0.00           C  
ATOM    985  O   GLY A 427      78.588  37.220  14.453  1.00  0.00           O  
ATOM    986  N   GLY A 429      76.364  37.226  14.865  1.00  0.00           N  
ATOM    987  CA  GLY A 429      76.039  37.845  13.597  1.00  0.00           C  
ATOM    988  C   GLY A 429      76.387  39.309  13.634  1.00  0.00           C  
ATOM    989  O   GLY A 429      77.076  39.831  12.747  1.00  0.00           O  
ATOM    990  N   THR A 431      75.899  39.970  14.673  1.00  0.00           N  
ATOM    991  CA  THR A 431      76.158  41.378  14.853  1.00  0.00           C  
ATOM    992  C   THR A 431      77.663  41.620  14.836  1.00  0.00           C  
ATOM    993  O   THR A 431      78.144  42.506  14.132  1.00  0.00           O  
ATOM    994  CB  THR A 431      75.571  41.869  16.174  1.00  0.00           C  
ATOM    995  OG1 THR A 431      74.142  41.780  16.117  1.00  0.00           O  
ATOM    996  CG2 THR A 431      75.984  43.313  16.433  1.00  0.00           C  
ATOM    997  N   ILE A 432      78.417  40.827  15.586  1.00  0.00           N  
ATOM    998  CA  ILE A 432      79.858  41.017  15.614  1.00  0.00           C  
ATOM    999  C   ILE A 432      80.437  41.040  14.213  1.00  0.00           C  
ATOM   1000  O   ILE A 432      81.294  41.864  13.897  1.00  0.00           O  
ATOM   1001  CB  ILE A 432      80.572  39.908  16.399  1.00  0.00           C  
ATOM   1002  CG1 ILE A 432      80.279  40.054  17.886  1.00  0.00           C  
ATOM   1003  CG2 ILE A 432      82.073  39.977  16.159  1.00  0.00           C  
ATOM   1004  CD1 ILE A 432      81.082  39.111  18.749  1.00  0.00           C  
ATOM   1005  N   LEU A 433      79.968  40.141  13.363  1.00  0.00           N  
ATOM   1006  CA  LEU A 433      80.505  40.079  12.016  1.00  0.00           C  
ATOM   1007  C   LEU A 433      80.245  41.346  11.222  1.00  0.00           C  
ATOM   1008  O   LEU A 433      81.151  41.842  10.555  1.00  0.00           O  
ATOM   1009  CB  LEU A 433      79.978  38.843  11.285  1.00  0.00           C  
ATOM   1010  CG  LEU A 433      80.436  37.511  11.897  1.00  0.00           C  
ATOM   1011  CD1 LEU A 433      80.015  36.367  10.987  1.00  0.00           C  
ATOM   1012  CD2 LEU A 433      81.955  37.509  12.074  1.00  0.00           C  
ATOM   1013  N   LYS A 434      79.027  41.880  11.288  1.00  0.00           N  
ATOM   1014  CA  LYS A 434      78.726  43.122  10.572  1.00  0.00           C  
ATOM   1015  C   LYS A 434      79.742  44.168  11.032  1.00  0.00           C  
ATOM   1016  O   LYS A 434      80.562  44.660  10.250  1.00  0.00           O  
ATOM   1017  CB  LYS A 434      77.313  43.607  10.901  1.00  0.00           C  
ATOM   1018  CG  LYS A 434      76.205  42.656  10.466  1.00  0.00           C  
ATOM   1019  CD  LYS A 434      74.833  43.087  11.001  1.00  0.00           C  
ATOM   1020  CE  LYS A 434      74.434  44.501  10.545  1.00  0.00           C  
ATOM   1021  NZ  LYS A 434      73.075  44.915  11.040  1.00  0.00           N  
ATOM   1022  N   GLN A 435      79.689  44.480  12.321  1.00  0.00           N  
ATOM   1023  CA  GLN A 435      80.583  45.450  12.924  1.00  0.00           C  
ATOM   1024  C   GLN A 435      81.992  45.391  12.337  1.00  0.00           C  
ATOM   1025  O   GLN A 435      82.515  46.411  11.892  1.00  0.00           O  
ATOM   1026  CB  GLN A 435      80.637  45.220  14.431  1.00  0.00           C  
ATOM   1027  CG  GLN A 435      79.264  45.117  15.063  1.00  0.00           C  
ATOM   1028  CD  GLN A 435      79.294  45.253  16.570  1.00  0.00           C  
ATOM   1029  OE1 GLN A 435      79.906  44.445  17.276  1.00  0.00           O  
ATOM   1030  NE2 GLN A 435      78.628  46.284  17.075  1.00  0.00           N  
ATOM   1031  N   LEU A 436      82.601  44.206  12.330  1.00  0.00           N  
ATOM   1032  CA  LEU A 436      83.953  44.049  11.798  1.00  0.00           C  
ATOM   1033  C   LEU A 436      84.015  44.331  10.293  1.00  0.00           C  
ATOM   1034  O   LEU A 436      85.008  44.875   9.780  1.00  0.00           O  
ATOM   1035  CB  LEU A 436      84.459  42.637  12.074  1.00  0.00           C  
ATOM   1036  CG  LEU A 436      84.662  42.237  13.532  1.00  0.00           C  
ATOM   1037  CD1 LEU A 436      84.689  40.729  13.628  1.00  0.00           C  
ATOM   1038  CD2 LEU A 436      85.955  42.842  14.077  1.00  0.00           C  
ATOM   1039  N   LYS A 437      82.953  43.954   9.583  1.00  0.00           N  
ATOM   1040  CA  LYS A 437      82.909  44.174   8.140  1.00  0.00           C  
ATOM   1041  C   LYS A 437      82.829  45.670   7.914  1.00  0.00           C  
ATOM   1042  O   LYS A 437      83.616  46.230   7.157  1.00  0.00           O  
ATOM   1043  CB  LYS A 437      81.686  43.506   7.500  1.00  0.00           C  
ATOM   1044  CG  LYS A 437      81.520  42.010   7.775  1.00  0.00           C  
ATOM   1045  CD  LYS A 437      82.500  41.137   7.024  1.00  0.00           C  
ATOM   1046  CE  LYS A 437      82.146  39.661   7.218  1.00  0.00           C  
ATOM   1047  NZ  LYS A 437      80.755  39.331   6.779  1.00  0.00           N  
ATOM   1048  N   ARG A 438      81.885  46.319   8.588  1.00  0.00           N  
ATOM   1049  CA  ARG A 438      81.724  47.753   8.443  1.00  0.00           C  
ATOM   1050  C   ARG A 438      82.995  48.548   8.835  1.00  0.00           C  
ATOM   1051  O   ARG A 438      83.221  49.651   8.323  1.00  0.00           O  
ATOM   1052  CB  ARG A 438      80.483  48.221   9.228  1.00  0.00           C  
ATOM   1053  CG  ARG A 438      80.189  49.712   9.114  1.00  0.00           C  
ATOM   1054  CD  ARG A 438      80.551  50.231   7.726  1.00  0.00           C  
ATOM   1055  NE  ARG A 438      80.699  51.683   7.647  1.00  0.00           N  
ATOM   1056  CZ  ARG A 438      79.679  52.519   7.482  1.00  0.00           C  
ATOM   1057  NH1 ARG A 438      78.448  52.028   7.383  1.00  0.00           N  
ATOM   1058  NH2 ARG A 438      79.885  53.836   7.409  1.00  0.00           N  
ATOM   1059  N   LEU A 439      83.839  48.005   9.711  1.00  0.00           N  
ATOM   1060  CA  LEU A 439      85.062  48.721  10.076  1.00  0.00           C  
ATOM   1061  C   LEU A 439      86.159  48.417   9.061  1.00  0.00           C  
ATOM   1062  O   LEU A 439      87.332  48.728   9.269  1.00  0.00           O  
ATOM   1063  CB  LEU A 439      85.551  48.340  11.482  1.00  0.00           C  
ATOM   1064  CG  LEU A 439      84.613  48.524  12.682  1.00  0.00           C  
ATOM   1065  CD1 LEU A 439      85.438  48.511  13.939  1.00  0.00           C  
ATOM   1066  CD2 LEU A 439      83.867  49.839  12.588  1.00  0.00           C  
ATOM   1067  N   GLY A 444      85.767  47.787   7.964  1.00  0.00           N  
ATOM   1068  CA  GLY A 444      86.719  47.468   6.919  1.00  0.00           C  
ATOM   1069  C   GLY A 444      87.696  46.360   7.249  1.00  0.00           C  
ATOM   1070  O   GLY A 444      88.896  46.464   6.946  1.00  0.00           O  
ATOM   1071  N   ALA A 445      87.195  45.295   7.867  1.00  0.00           N  
ATOM   1072  CA  ALA A 445      88.059  44.180   8.215  1.00  0.00           C  
ATOM   1073  C   ALA A 445      88.317  43.282   7.000  1.00  0.00           C  
ATOM   1074  O   ALA A 445      87.406  42.593   6.520  1.00  0.00           O  
ATOM   1075  CB  ALA A 445      87.437  43.380   9.329  1.00  0.00           C  
ATOM   1076  N   SER A 457      89.554  43.290   6.503  1.00  0.00           N  
ATOM   1077  CA  SER A 457      89.898  42.467   5.353  1.00  0.00           C  
ATOM   1078  C   SER A 457      90.269  41.047   5.798  1.00  0.00           C  
ATOM   1079  O   SER A 457      91.268  40.475   5.345  1.00  0.00           O  
ATOM   1080  CB  SER A 457      91.055  43.099   4.576  1.00  0.00           C  
ATOM   1081  OG  SER A 457      92.214  43.182   5.378  1.00  0.00           O  
ATOM   1082  N   ALA A 461      89.442  40.487   6.681  1.00  0.00           N  
ATOM   1083  CA  ALA A 461      89.641  39.146   7.226  1.00  0.00           C  
ATOM   1084  C   ALA A 461      89.124  38.066   6.286  1.00  0.00           C  
ATOM   1085  O   ALA A 461      88.047  38.217   5.691  1.00  0.00           O  
ATOM   1086  CB  ALA A 461      88.938  39.029   8.566  1.00  0.00           C  
ATOM   1087  N   ASP A 463      89.892  36.977   6.169  1.00  0.00           N  
ATOM   1088  CA  ASP A 463      89.531  35.845   5.311  1.00  0.00           C  
ATOM   1089  C   ASP A 463      88.264  35.178   5.830  1.00  0.00           C  
ATOM   1090  O   ASP A 463      88.319  34.101   6.404  1.00  0.00           O  
ATOM   1091  CB  ASP A 463      90.660  34.809   5.282  1.00  0.00           C  
ATOM   1092  CG  ASP A 463      90.394  33.699   4.279  1.00  0.00           C  
ATOM   1093  OD1 ASP A 463      89.197  33.388   4.086  1.00  0.00           O  
ATOM   1094  OD2 ASP A 463      91.360  33.141   3.691  1.00  0.00           O  
ATOM   1095  N   TRP A 471      87.125  35.815   5.612  1.00  0.00           N  
ATOM   1096  CA  TRP A 471      85.862  35.286   6.092  1.00  0.00           C  
ATOM   1097  C   TRP A 471      85.559  33.908   5.558  1.00  0.00           C  
ATOM   1098  O   TRP A 471      84.561  33.305   5.944  1.00  0.00           O  
ATOM   1099  CB  TRP A 471      84.718  36.225   5.724  1.00  0.00           C  
ATOM   1100  CG  TRP A 471      84.945  37.619   6.184  1.00  0.00           C  
ATOM   1101  CD1 TRP A 471      85.103  38.718   5.404  1.00  0.00           C  
ATOM   1102  CD2 TRP A 471      85.080  38.062   7.537  1.00  0.00           C  
ATOM   1103  NE1 TRP A 471      85.331  39.824   6.181  1.00  0.00           N  
ATOM   1104  CE2 TRP A 471      85.323  39.448   7.497  1.00  0.00           C  
ATOM   1105  CE3 TRP A 471      85.018  37.421   8.781  1.00  0.00           C  
ATOM   1106  CZ2 TRP A 471      85.504  40.208   8.651  1.00  0.00           C  
ATOM   1107  CZ3 TRP A 471      85.197  38.176   9.929  1.00  0.00           C  
ATOM   1108  CH2 TRP A 471      85.437  39.557   9.854  1.00  0.00           C  
ATOM   1109  N   SER A 472      86.402  33.410   4.659  1.00  0.00           N  
ATOM   1110  CA  SER A 472      86.181  32.077   4.104  1.00  0.00           C  
ATOM   1111  C   SER A 472      86.526  31.031   5.170  1.00  0.00           C  
ATOM   1112  O   SER A 472      85.974  29.935   5.181  1.00  0.00           O  
ATOM   1113  CB  SER A 472      87.053  31.853   2.861  1.00  0.00           C  
ATOM   1114  OG  SER A 472      88.318  31.278   3.182  1.00  0.00           O  
ATOM   1115  N   ARG A 473      87.433  31.400   6.071  1.00  0.00           N  
ATOM   1116  CA  ARG A 473      87.889  30.530   7.140  1.00  0.00           C  
ATOM   1117  C   ARG A 473      87.392  30.965   8.512  1.00  0.00           C  
ATOM   1118  O   ARG A 473      87.999  30.645   9.526  1.00  0.00           O  
ATOM   1119  CB  ARG A 473      89.408  30.500   7.120  1.00  0.00           C  
ATOM   1120  CG  ARG A 473      89.885  30.169   5.761  1.00  0.00           C  
ATOM   1121  CD  ARG A 473      91.357  29.950   5.660  1.00  0.00           C  
ATOM   1122  NE  ARG A 473      91.645  29.654   4.261  1.00  0.00           N  
ATOM   1123  CZ  ARG A 473      92.855  29.444   3.755  1.00  0.00           C  
ATOM   1124  NH1 ARG A 473      93.931  29.493   4.537  1.00  0.00           N  
ATOM   1125  NH2 ARG A 473      92.984  29.185   2.457  1.00  0.00           N  
ATOM   1126  N   GLU A 474      86.290  31.702   8.550  1.00  0.00           N  
ATOM   1127  CA  GLU A 474      85.759  32.145   9.827  1.00  0.00           C  
ATOM   1128  C   GLU A 474      85.583  30.902  10.664  1.00  0.00           C  
ATOM   1129  O   GLU A 474      85.058  29.900  10.181  1.00  0.00           O  
ATOM   1130  CB  GLU A 474      84.404  32.829   9.668  1.00  0.00           C  
ATOM   1131  CG  GLU A 474      83.787  33.206  11.006  1.00  0.00           C  
ATOM   1132  CD  GLU A 474      82.300  33.526  10.913  1.00  0.00           C  
ATOM   1133  OE1 GLU A 474      81.656  33.682  11.985  1.00  0.00           O  
ATOM   1134  OE2 GLU A 474      81.778  33.621   9.773  1.00  0.00           O  
ATOM   1135  N   ALA A 475      86.033  30.970  11.914  1.00  0.00           N  
ATOM   1136  CA  ALA A 475      85.929  29.853  12.848  1.00  0.00           C  
ATOM   1137  C   ALA A 475      85.007  30.233  14.008  1.00  0.00           C  
ATOM   1138  O   ALA A 475      84.672  31.407  14.194  1.00  0.00           O  
ATOM   1139  CB  ALA A 475      87.320  29.493  13.374  1.00  0.00           C  
ATOM   1140  N   PHE A 476      84.582  29.232  14.769  1.00  0.00           N  
ATOM   1141  CA  PHE A 476      83.732  29.446  15.939  1.00  0.00           C  
ATOM   1142  C   PHE A 476      84.046  28.377  16.964  1.00  0.00           C  
ATOM   1143  O   PHE A 476      83.835  27.198  16.700  1.00  0.00           O  
ATOM   1144  CB  PHE A 476      82.263  29.340  15.595  1.00  0.00           C  
ATOM   1145  CG  PHE A 476      81.384  29.343  16.798  1.00  0.00           C  
ATOM   1146  CD1 PHE A 476      81.448  30.380  17.707  1.00  0.00           C  
ATOM   1147  CD2 PHE A 476      80.483  28.317  17.019  1.00  0.00           C  
ATOM   1148  CE1 PHE A 476      80.625  30.398  18.816  1.00  0.00           C  
ATOM   1149  CE2 PHE A 476      79.652  28.323  18.129  1.00  0.00           C  
ATOM   1150  CZ  PHE A 476      79.722  29.364  19.027  1.00  0.00           C  
ATOM   1151  N   THR A 477      84.525  28.785  18.135  1.00  0.00           N  
ATOM   1152  CA  THR A 477      84.908  27.834  19.175  1.00  0.00           C  
ATOM   1153  C   THR A 477      84.049  26.581  19.303  1.00  0.00           C  
ATOM   1154  O   THR A 477      84.566  25.526  19.632  1.00  0.00           O  
ATOM   1155  CB  THR A 477      84.998  28.518  20.528  1.00  0.00           C  
ATOM   1156  OG1 THR A 477      83.797  29.261  20.764  1.00  0.00           O  
ATOM   1157  CG2 THR A 477      86.198  29.435  20.558  1.00  0.00           C  
ATOM   1158  N   MET A 478      82.752  26.681  19.046  1.00  0.00           N  
ATOM   1159  CA  MET A 478      81.913  25.495  19.131  1.00  0.00           C  
ATOM   1160  C   MET A 478      81.339  25.001  17.811  1.00  0.00           C  
ATOM   1161  O   MET A 478      80.184  24.569  17.751  1.00  0.00           O  
ATOM   1162  CB  MET A 478      80.768  25.691  20.112  1.00  0.00           C  
ATOM   1163  CG  MET A 478      81.148  25.425  21.539  1.00  0.00           C  
ATOM   1164  SD  MET A 478      79.665  25.105  22.484  1.00  0.00           S  
ATOM   1165  CE  MET A 478      79.170  26.752  22.984  1.00  0.00           C  
ATOM   1166  N   ASP A 479      82.123  25.093  16.742  1.00  0.00           N  
ATOM   1167  CA  ASP A 479      81.664  24.571  15.467  1.00  0.00           C  
ATOM   1168  C   ASP A 479      82.337  23.201  15.376  1.00  0.00           C  
ATOM   1169  O   ASP A 479      83.357  22.944  16.039  1.00  0.00           O  
ATOM   1170  CB  ASP A 479      82.033  25.486  14.261  1.00  0.00           C  
ATOM   1171  CG  ASP A 479      83.550  25.672  14.050  1.00  0.00           C  
ATOM   1172  OD1 ASP A 479      84.375  24.943  14.641  1.00  0.00           O  
ATOM   1173  OD2 ASP A 479      83.921  26.564  13.255  1.00  0.00           O  
ATOM   1174  N   GLU A 482      81.745  22.313  14.591  1.00  0.00           N  
ATOM   1175  CA  GLU A 482      82.289  20.986  14.429  1.00  0.00           C  
ATOM   1176  C   GLU A 482      83.826  20.956  14.306  1.00  0.00           C  
ATOM   1177  O   GLU A 482      84.498  20.333  15.120  1.00  0.00           O  
ATOM   1178  CB  GLU A 482      81.616  20.309  13.227  1.00  0.00           C  
ATOM   1179  CG  GLU A 482      81.722  21.076  11.873  1.00  0.00           C  
ATOM   1180  CD  GLU A 482      80.958  22.421  11.808  1.00  0.00           C  
ATOM   1181  OE1 GLU A 482      79.736  22.456  12.096  1.00  0.00           O  
ATOM   1182  OE2 GLU A 482      81.590  23.444  11.442  1.00  0.00           O  
ATOM   1183  N   LYS A 483      84.398  21.654  13.332  1.00  0.00           N  
ATOM   1184  CA  LYS A 483      85.850  21.597  13.163  1.00  0.00           C  
ATOM   1185  C   LYS A 483      86.660  21.985  14.393  1.00  0.00           C  
ATOM   1186  O   LYS A 483      87.808  21.547  14.539  1.00  0.00           O  
ATOM   1187  CB  LYS A 483      86.311  22.451  11.966  1.00  0.00           C  
ATOM   1188  CG  LYS A 483      87.815  22.288  11.660  1.00  0.00           C  
ATOM   1189  CD  LYS A 483      88.344  23.201  10.532  1.00  0.00           C  
ATOM   1190  CE  LYS A 483      87.996  22.737   9.098  1.00  0.00           C  
ATOM   1191  NZ  LYS A 483      86.539  22.785   8.749  1.00  0.00           N  
ATOM   1192  N   ARG A 484      86.072  22.796  15.272  1.00  0.00           N  
ATOM   1193  CA  ARG A 484      86.775  23.255  16.476  1.00  0.00           C  
ATOM   1194  C   ARG A 484      86.484  22.420  17.708  1.00  0.00           C  
ATOM   1195  O   ARG A 484      87.345  22.285  18.582  1.00  0.00           O  
ATOM   1196  CB  ARG A 484      86.445  24.722  16.784  1.00  0.00           C  
ATOM   1197  CG  ARG A 484      87.629  25.664  16.650  1.00  0.00           C  
ATOM   1198  CD  ARG A 484      88.128  25.707  15.221  1.00  0.00           C  
ATOM   1199  NE  ARG A 484      87.032  25.955  14.288  1.00  0.00           N  
ATOM   1200  CZ  ARG A 484      87.183  26.174  12.983  1.00  0.00           C  
ATOM   1201  NH1 ARG A 484      88.398  26.180  12.427  1.00  0.00           N  
ATOM   1202  NH2 ARG A 484      86.112  26.398  12.235  1.00  0.00           N  
ATOM   1203  N   SER A 485      85.270  21.882  17.789  1.00  0.00           N  
ATOM   1204  CA  SER A 485      84.903  21.042  18.917  1.00  0.00           C  
ATOM   1205  C   SER A 485      85.796  19.803  18.853  1.00  0.00           C  
ATOM   1206  O   SER A 485      86.083  19.166  19.873  1.00  0.00           O  
ATOM   1207  CB  SER A 485      83.430  20.636  18.836  1.00  0.00           C  
ATOM   1208  OG  SER A 485      82.595  21.778  18.770  1.00  0.00           O  
ATOM   1209  N   ARG A 490      86.248  19.473  17.648  1.00  0.00           N  
ATOM   1210  CA  ARG A 490      87.117  18.327  17.473  1.00  0.00           C  
ATOM   1211  C   ARG A 490      88.523  18.637  17.955  1.00  0.00           C  
ATOM   1212  O   ARG A 490      89.238  17.754  18.425  1.00  0.00           O  
ATOM   1213  CB  ARG A 490      87.147  17.904  16.011  1.00  0.00           C  
ATOM   1214  CG  ARG A 490      85.804  17.405  15.531  1.00  0.00           C  
ATOM   1215  CD  ARG A 490      85.894  16.678  14.196  1.00  0.00           C  
ATOM   1216  NE  ARG A 490      84.607  16.081  13.833  1.00  0.00           N  
ATOM   1217  CZ  ARG A 490      84.425  15.258  12.804  1.00  0.00           C  
ATOM   1218  NH1 ARG A 490      85.453  14.930  12.023  1.00  0.00           N  
ATOM   1219  NH2 ARG A 490      83.216  14.757  12.565  1.00  0.00           N  
ATOM   1220  N   ALA A 494      88.923  19.894  17.845  1.00  0.00           N  
ATOM   1221  CA  ALA A 494      90.252  20.281  18.280  1.00  0.00           C  
ATOM   1222  C   ALA A 494      90.404  20.055  19.782  1.00  0.00           C  
ATOM   1223  O   ALA A 494      91.451  19.586  20.246  1.00  0.00           O  
ATOM   1224  CB  ALA A 494      90.500  21.736  17.947  1.00  0.00           C  
ATOM   1225  N   VAL A 495      89.361  20.385  20.543  1.00  0.00           N  
ATOM   1226  CA  VAL A 495      89.422  20.219  21.989  1.00  0.00           C  
ATOM   1227  C   VAL A 495      89.367  18.741  22.340  1.00  0.00           C  
ATOM   1228  O   VAL A 495      90.283  18.228  22.991  1.00  0.00           O  
ATOM   1229  CB  VAL A 495      88.262  20.971  22.729  1.00  0.00           C  
ATOM   1230  CG1 VAL A 495      88.162  22.389  22.215  1.00  0.00           C  
ATOM   1231  CG2 VAL A 495      86.936  20.235  22.563  1.00  0.00           C  
ATOM   1232  N   ARG A 496      88.308  18.059  21.892  1.00  0.00           N  
ATOM   1233  CA  ARG A 496      88.139  16.642  22.177  1.00  0.00           C  
ATOM   1234  C   ARG A 496      89.408  15.857  21.912  1.00  0.00           C  
ATOM   1235  O   ARG A 496      89.766  14.989  22.689  1.00  0.00           O  
ATOM   1236  CB  ARG A 496      86.995  16.059  21.368  1.00  0.00           C  
ATOM   1237  CG  ARG A 496      86.945  14.552  21.420  1.00  0.00           C  
ATOM   1238  CD  ARG A 496      85.609  14.045  20.937  1.00  0.00           C  
ATOM   1239  NE  ARG A 496      85.522  12.589  20.949  1.00  0.00           N  
ATOM   1240  CZ  ARG A 496      84.376  11.911  20.917  1.00  0.00           C  
ATOM   1241  NH1 ARG A 496      83.205  12.557  20.877  1.00  0.00           N  
ATOM   1242  NH2 ARG A 496      84.403  10.582  20.923  1.00  0.00           N  
ATOM   1243  N   TYR A 498      90.099  16.145  20.823  1.00  0.00           N  
ATOM   1244  CA  TYR A 498      91.335  15.421  20.581  1.00  0.00           C  
ATOM   1245  C   TYR A 498      92.381  15.910  21.576  1.00  0.00           C  
ATOM   1246  O   TYR A 498      93.079  15.115  22.207  1.00  0.00           O  
ATOM   1247  CB  TYR A 498      91.843  15.638  19.156  1.00  0.00           C  
ATOM   1248  CG  TYR A 498      93.267  15.165  18.956  1.00  0.00           C  
ATOM   1249  CD1 TYR A 498      93.555  13.887  18.476  1.00  0.00           C  
ATOM   1250  CD2 TYR A 498      94.335  16.017  19.231  1.00  0.00           C  
ATOM   1251  CE1 TYR A 498      94.884  13.478  18.264  1.00  0.00           C  
ATOM   1252  CE2 TYR A 498      95.658  15.625  19.029  1.00  0.00           C  
ATOM   1253  CZ  TYR A 498      95.934  14.364  18.543  1.00  0.00           C  
ATOM   1254  OH  TYR A 498      97.261  14.034  18.316  1.00  0.00           O  
ATOM   1255  N   ALA A 499      92.481  17.227  21.713  1.00  0.00           N  
ATOM   1256  CA  ALA A 499      93.450  17.847  22.621  1.00  0.00           C  
ATOM   1257  C   ALA A 499      93.396  17.238  24.016  1.00  0.00           C  
ATOM   1258  O   ALA A 499      94.433  16.967  24.633  1.00  0.00           O  
ATOM   1259  CB  ALA A 499      93.194  19.347  22.702  1.00  0.00           C  
ATOM   1260  N   PHE A 500      92.179  17.034  24.510  1.00  0.00           N  
ATOM   1261  CA  PHE A 500      91.975  16.457  25.830  1.00  0.00           C  
ATOM   1262  C   PHE A 500      92.484  15.032  25.868  1.00  0.00           C  
ATOM   1263  O   PHE A 500      93.212  14.645  26.780  1.00  0.00           O  
ATOM   1264  CB  PHE A 500      90.498  16.458  26.187  1.00  0.00           C  
ATOM   1265  CG  PHE A 500      90.203  15.789  27.484  1.00  0.00           C  
ATOM   1266  CD1 PHE A 500      90.917  16.130  28.634  1.00  0.00           C  
ATOM   1267  CD2 PHE A 500      89.208  14.824  27.569  1.00  0.00           C  
ATOM   1268  CE1 PHE A 500      90.642  15.518  29.852  1.00  0.00           C  
ATOM   1269  CE2 PHE A 500      88.922  14.205  28.783  1.00  0.00           C  
ATOM   1270  CZ  PHE A 500      89.640  14.553  29.926  1.00  0.00           C  
ATOM   1271  N   SER A 501      92.075  14.256  24.870  1.00  0.00           N  
ATOM   1272  CA  SER A 501      92.482  12.873  24.754  1.00  0.00           C  
ATOM   1273  C   SER A 501      93.989  12.743  24.839  1.00  0.00           C  
ATOM   1274  O   SER A 501      94.500  11.993  25.659  1.00  0.00           O  
ATOM   1275  CB  SER A 501      92.002  12.301  23.434  1.00  0.00           C  
ATOM   1276  OG  SER A 501      92.779  11.170  23.085  1.00  0.00           O  
ATOM   1277  N   ARG A 502      94.711  13.462  23.991  1.00  0.00           N  
ATOM   1278  CA  ARG A 502      96.161  13.381  24.039  1.00  0.00           C  
ATOM   1279  C   ARG A 502      96.681  13.747  25.407  1.00  0.00           C  
ATOM   1280  O   ARG A 502      97.679  13.197  25.858  1.00  0.00           O  
ATOM   1281  CB  ARG A 502      96.803  14.304  23.021  1.00  0.00           C  
ATOM   1282  CG  ARG A 502      96.982  13.671  21.693  1.00  0.00           C  
ATOM   1283  CD  ARG A 502      98.087  14.363  20.964  1.00  0.00           C  
ATOM   1284  NE  ARG A 502      99.282  14.475  21.789  1.00  0.00           N  
ATOM   1285  CZ  ARG A 502     100.491  14.727  21.295  1.00  0.00           C  
ATOM   1286  NH1 ARG A 502     100.648  14.887  19.978  1.00  0.00           N  
ATOM   1287  NH2 ARG A 502     101.541  14.816  22.109  1.00  0.00           N  
ATOM   1288  N   TYR A 503      96.011  14.692  26.061  1.00  0.00           N  
ATOM   1289  CA  TYR A 503      96.422  15.124  27.393  1.00  0.00           C  
ATOM   1290  C   TYR A 503      96.265  13.975  28.374  1.00  0.00           C  
ATOM   1291  O   TYR A 503      97.249  13.501  28.944  1.00  0.00           O  
ATOM   1292  CB  TYR A 503      95.591  16.333  27.852  1.00  0.00           C  
ATOM   1293  CG  TYR A 503      96.203  17.673  27.498  1.00  0.00           C  
ATOM   1294  CD1 TYR A 503      95.399  18.754  27.120  1.00  0.00           C  
ATOM   1295  CD2 TYR A 503      97.588  17.853  27.523  1.00  0.00           C  
ATOM   1296  CE1 TYR A 503      95.959  19.975  26.765  1.00  0.00           C  
ATOM   1297  CE2 TYR A 503      98.157  19.061  27.177  1.00  0.00           C  
ATOM   1298  CZ  TYR A 503      97.342  20.116  26.792  1.00  0.00           C  
ATOM   1299  OH  TYR A 503      97.919  21.295  26.386  1.00  0.00           O  
ATOM   1300  N   TYR A 504      95.025  13.527  28.550  1.00  0.00           N  
ATOM   1301  CA  TYR A 504      94.714  12.431  29.455  1.00  0.00           C  
ATOM   1302  C   TYR A 504      95.650  11.239  29.270  1.00  0.00           C  
ATOM   1303  O   TYR A 504      96.458  10.936  30.149  1.00  0.00           O  
ATOM   1304  CB  TYR A 504      93.266  11.988  29.260  1.00  0.00           C  
ATOM   1305  CG  TYR A 504      92.871  10.862  30.170  1.00  0.00           C  
ATOM   1306  CD1 TYR A 504      93.221   9.551  29.872  1.00  0.00           C  
ATOM   1307  CD2 TYR A 504      92.173  11.109  31.352  1.00  0.00           C  
ATOM   1308  CE1 TYR A 504      92.888   8.500  30.731  1.00  0.00           C  
ATOM   1309  CE2 TYR A 504      91.829  10.068  32.222  1.00  0.00           C  
ATOM   1310  CZ  TYR A 504      92.189   8.761  31.903  1.00  0.00           C  
ATOM   1311  OH  TYR A 504      91.836   7.713  32.734  1.00  0.00           O  
ATOM   1312  N   HIS A 505      95.543  10.570  28.127  1.00  0.00           N  
ATOM   1313  CA  HIS A 505      96.386   9.414  27.840  1.00  0.00           C  
ATOM   1314  C   HIS A 505      97.871   9.746  27.845  1.00  0.00           C  
ATOM   1315  O   HIS A 505      98.708   8.880  27.597  1.00  0.00           O  
ATOM   1316  CB  HIS A 505      96.005   8.803  26.493  1.00  0.00           C  
ATOM   1317  CG  HIS A 505      94.665   8.142  26.495  1.00  0.00           C  
ATOM   1318  ND1 HIS A 505      94.398   7.005  27.227  1.00  0.00           N  
ATOM   1319  CD2 HIS A 505      93.503   8.474  25.882  1.00  0.00           C  
ATOM   1320  CE1 HIS A 505      93.131   6.665  27.067  1.00  0.00           C  
ATOM   1321  NE2 HIS A 505      92.567   7.541  26.256  1.00  0.00           N  
ATOM   1322  N   GLU A 506      98.202  10.995  28.129  1.00  0.00           N  
ATOM   1323  CA  GLU A 506      99.597  11.398  28.160  1.00  0.00           C  
ATOM   1324  C   GLU A 506      99.989  11.553  29.622  1.00  0.00           C  
ATOM   1325  O   GLU A 506     101.179  11.639  29.963  1.00  0.00           O  
ATOM   1326  CB  GLU A 506      99.765  12.725  27.423  1.00  0.00           C  
ATOM   1327  CG  GLU A 506     101.068  12.867  26.662  1.00  0.00           C  
ATOM   1328  CD  GLU A 506     100.956  13.867  25.525  1.00  0.00           C  
ATOM   1329  OE1 GLU A 506     101.923  13.979  24.733  1.00  0.00           O  
ATOM   1330  OE2 GLU A 506      99.897  14.533  25.428  1.00  0.00           O  
ATOM   1331  N   GLY A 507      98.966  11.585  30.476  1.00  0.00           N  
ATOM   1332  CA  GLY A 507      99.177  11.736  31.901  1.00  0.00           C  
ATOM   1333  C   GLY A 507      98.816  13.129  32.378  1.00  0.00           C  
ATOM   1334  O   GLY A 507      98.087  13.286  33.357  1.00  0.00           O  
ATOM   1335  N   LEU A 508      99.315  14.138  31.668  1.00  0.00           N  
ATOM   1336  CA  LEU A 508      99.086  15.542  31.995  1.00  0.00           C  
ATOM   1337  C   LEU A 508      97.668  15.942  32.391  1.00  0.00           C  
ATOM   1338  O   LEU A 508      97.487  16.874  33.156  1.00  0.00           O  
ATOM   1339  CB  LEU A 508      99.561  16.407  30.837  1.00  0.00           C  
ATOM   1340  CG  LEU A 508     101.019  16.108  30.481  1.00  0.00           C  
ATOM   1341  CD1 LEU A 508     101.443  16.937  29.282  1.00  0.00           C  
ATOM   1342  CD2 LEU A 508     101.908  16.395  31.676  1.00  0.00           C  
ATOM   1343  N   ALA A 509      96.655  15.266  31.882  1.00  0.00           N  
ATOM   1344  CA  ALA A 509      95.301  15.621  32.268  1.00  0.00           C  
ATOM   1345  C   ALA A 509      94.773  14.512  33.156  1.00  0.00           C  
ATOM   1346  O   ALA A 509      94.637  13.375  32.704  1.00  0.00           O  
ATOM   1347  CB  ALA A 509      94.435  15.768  31.047  1.00  0.00           C  
ATOM   1348  N   TYR A 510      94.485  14.829  34.419  1.00  0.00           N  
ATOM   1349  CA  TYR A 510      93.975  13.827  35.360  1.00  0.00           C  
ATOM   1350  C   TYR A 510      92.670  14.203  36.043  1.00  0.00           C  
ATOM   1351  O   TYR A 510      92.079  15.242  35.768  1.00  0.00           O  
ATOM   1352  CB  TYR A 510      95.023  13.500  36.434  1.00  0.00           C  
ATOM   1353  CG  TYR A 510      95.433  14.668  37.303  1.00  0.00           C  
ATOM   1354  CD1 TYR A 510      96.716  15.232  37.196  1.00  0.00           C  
ATOM   1355  CD2 TYR A 510      94.540  15.221  38.227  1.00  0.00           C  
ATOM   1356  CE1 TYR A 510      97.095  16.323  37.989  1.00  0.00           C  
ATOM   1357  CE2 TYR A 510      94.905  16.307  39.023  1.00  0.00           C  
ATOM   1358  CZ  TYR A 510      96.180  16.859  38.899  1.00  0.00           C  
ATOM   1359  OH  TYR A 510      96.512  17.968  39.657  1.00  0.00           O  
ATOM   1360  N   ARG A 511      92.227  13.339  36.942  1.00  0.00           N  
ATOM   1361  CA  ARG A 511      90.990  13.559  37.667  1.00  0.00           C  
ATOM   1362  C   ARG A 511      91.194  13.190  39.126  1.00  0.00           C  
ATOM   1363  O   ARG A 511      91.614  12.073  39.431  1.00  0.00           O  
ATOM   1364  CB  ARG A 511      89.886  12.704  37.063  1.00  0.00           C  
ATOM   1365  CG  ARG A 511      88.689  12.542  37.938  1.00  0.00           C  
ATOM   1366  CD  ARG A 511      87.475  13.005  37.223  1.00  0.00           C  
ATOM   1367  NE  ARG A 511      86.285  12.449  37.841  1.00  0.00           N  
ATOM   1368  CZ  ARG A 511      85.066  12.961  37.712  1.00  0.00           C  
ATOM   1369  NH1 ARG A 511      84.882  14.061  36.976  1.00  0.00           N  
ATOM   1370  NH2 ARG A 511      84.032  12.376  38.319  1.00  0.00           N  
ATOM   1371  N   ALA A 512      90.893  14.129  40.024  1.00  0.00           N  
ATOM   1372  CA  ALA A 512      91.064  13.922  41.464  1.00  0.00           C  
ATOM   1373  C   ALA A 512      90.119  14.831  42.249  1.00  0.00           C  
ATOM   1374  O   ALA A 512      89.084  15.255  41.729  1.00  0.00           O  
ATOM   1375  CB  ALA A 512      92.524  14.214  41.857  1.00  0.00           C  
ATOM   1376  N   PRO A 513      90.437  15.096  43.532  1.00  0.00           N  
ATOM   1377  CA  PRO A 513      89.536  15.980  44.272  1.00  0.00           C  
ATOM   1378  C   PRO A 513      90.202  17.279  44.824  1.00  0.00           C  
ATOM   1379  O   PRO A 513      89.721  17.818  45.828  1.00  0.00           O  
ATOM   1380  CB  PRO A 513      89.032  15.063  45.375  1.00  0.00           C  
ATOM   1381  CG  PRO A 513      90.311  14.402  45.784  1.00  0.00           C  
ATOM   1382  CD  PRO A 513      91.058  14.136  44.469  1.00  0.00           C  
ATOM   1383  N   ARG A 514      91.278  17.776  44.185  1.00  0.00           N  
ATOM   1384  CA  ARG A 514      91.967  19.012  44.626  1.00  0.00           C  
ATOM   1385  C   ARG A 514      90.851  20.026  45.048  1.00  0.00           C  
ATOM   1386  O   ARG A 514      89.660  19.792  44.774  1.00  0.00           O  
ATOM   1387  CB  ARG A 514      92.894  19.551  43.472  1.00  0.00           C  
ATOM   1388  CG  ARG A 514      93.909  20.746  43.810  1.00  0.00           C  
ATOM   1389  CD  ARG A 514      95.160  20.933  42.803  1.00  0.00           C  
ATOM   1390  NE  ARG A 514      96.021  22.130  43.042  1.00  0.00           N  
ATOM   1391  CZ  ARG A 514      97.351  22.218  42.827  1.00  0.00           C  
ATOM   1392  NH1 ARG A 514      98.046  21.191  42.363  1.00  0.00           N  
ATOM   1393  NH2 ARG A 514      98.005  23.347  43.073  1.00  0.00           N  
ATOM   1394  N   LEU A 515      91.197  21.121  45.729  1.00  0.00           N  
ATOM   1395  CA  LEU A 515      90.159  22.076  46.157  1.00  0.00           C  
ATOM   1396  C   LEU A 515      89.737  23.033  45.023  1.00  0.00           C  
ATOM   1397  O   LEU A 515      90.588  23.553  44.284  1.00  0.00           O  
ATOM   1398  CB  LEU A 515      90.650  22.888  47.365  1.00  0.00           C  
ATOM   1399  CG  LEU A 515      89.693  23.201  48.527  1.00  0.00           C  
ATOM   1400  CD1 LEU A 515      90.090  24.541  49.091  1.00  0.00           C  
ATOM   1401  CD2 LEU A 515      88.244  23.244  48.085  1.00  0.00           C  
ATOM   1402  N   VAL A 516      88.429  23.284  44.911  1.00  0.00           N  
ATOM   1403  CA  VAL A 516      87.889  24.144  43.850  1.00  0.00           C  
ATOM   1404  C   VAL A 516      87.059  25.353  44.298  1.00  0.00           C  
ATOM   1405  O   VAL A 516      86.230  25.234  45.198  1.00  0.00           O  
ATOM   1406  CB  VAL A 516      86.989  23.324  42.893  1.00  0.00           C  
ATOM   1407  CG1 VAL A 516      87.758  22.130  42.355  1.00  0.00           C  
ATOM   1408  CG2 VAL A 516      85.722  22.868  43.618  1.00  0.00           C  
ATOM   1409  N   ASN A 517      87.261  26.503  43.647  1.00  0.00           N  
ATOM   1410  CA  ASN A 517      86.504  27.724  43.962  1.00  0.00           C  
ATOM   1411  C   ASN A 517      85.123  27.524  43.350  1.00  0.00           C  
ATOM   1412  O   ASN A 517      85.007  27.375  42.147  1.00  0.00           O  
ATOM   1413  CB  ASN A 517      87.184  28.938  43.336  1.00  0.00           C  
ATOM   1414  CG  ASN A 517      88.670  28.741  43.171  1.00  0.00           C  
ATOM   1415  OD1 ASN A 517      89.292  27.985  43.915  1.00  0.00           O  
ATOM   1416  ND2 ASN A 517      89.254  29.426  42.200  1.00  0.00           N  
ATOM   1417  N   TRP A 518      84.075  27.530  44.158  1.00  0.00           N  
ATOM   1418  CA  TRP A 518      82.745  27.271  43.626  1.00  0.00           C  
ATOM   1419  C   TRP A 518      81.705  28.359  43.820  1.00  0.00           C  
ATOM   1420  O   TRP A 518      81.506  28.843  44.922  1.00  0.00           O  
ATOM   1421  CB  TRP A 518      82.239  25.949  44.219  1.00  0.00           C  
ATOM   1422  CG  TRP A 518      80.750  25.741  44.162  1.00  0.00           C  
ATOM   1423  CD1 TRP A 518      79.802  26.301  44.975  1.00  0.00           C  
ATOM   1424  CD2 TRP A 518      80.041  24.936  43.222  1.00  0.00           C  
ATOM   1425  NE1 TRP A 518      78.544  25.896  44.597  1.00  0.00           N  
ATOM   1426  CE2 TRP A 518      78.662  25.059  43.520  1.00  0.00           C  
ATOM   1427  CE3 TRP A 518      80.435  24.123  42.151  1.00  0.00           C  
ATOM   1428  CZ2 TRP A 518      77.677  24.401  42.782  1.00  0.00           C  
ATOM   1429  CZ3 TRP A 518      79.459  23.470  41.417  1.00  0.00           C  
ATOM   1430  CH2 TRP A 518      78.091  23.612  41.735  1.00  0.00           C  
ATOM   1431  N   CYS A 519      81.024  28.729  42.745  1.00  0.00           N  
ATOM   1432  CA  CYS A 519      79.990  29.751  42.820  1.00  0.00           C  
ATOM   1433  C   CYS A 519      78.608  29.120  42.861  1.00  0.00           C  
ATOM   1434  O   CYS A 519      78.148  28.540  41.880  1.00  0.00           O  
ATOM   1435  CB  CYS A 519      80.059  30.700  41.621  1.00  0.00           C  
ATOM   1436  SG  CYS A 519      78.575  31.768  41.448  1.00  0.00           S  
ATOM   1437  N   PRO A 520      77.920  29.240  43.998  1.00  0.00           N  
ATOM   1438  CA  PRO A 520      76.577  28.686  44.189  1.00  0.00           C  
ATOM   1439  C   PRO A 520      75.485  29.445  43.435  1.00  0.00           C  
ATOM   1440  O   PRO A 520      74.298  29.146  43.575  1.00  0.00           O  
ATOM   1441  CB  PRO A 520      76.399  28.756  45.696  1.00  0.00           C  
ATOM   1442  CG  PRO A 520      77.155  30.002  46.044  1.00  0.00           C  
ATOM   1443  CD  PRO A 520      78.416  29.860  45.236  1.00  0.00           C  
ATOM   1444  N   ARG A 521      75.894  30.434  42.649  1.00  0.00           N  
ATOM   1445  CA  ARG A 521      74.965  31.229  41.846  1.00  0.00           C  
ATOM   1446  C   ARG A 521      74.770  30.518  40.507  1.00  0.00           C  
ATOM   1447  O   ARG A 521      73.669  30.088  40.137  1.00  0.00           O  
ATOM   1448  CB  ARG A 521      75.559  32.623  41.592  1.00  0.00           C  
ATOM   1449  CG  ARG A 521      75.167  33.280  40.246  1.00  0.00           C  
ATOM   1450  CD  ARG A 521      73.736  33.764  40.267  1.00  0.00           C  
ATOM   1451  NE  ARG A 521      73.430  34.380  41.559  1.00  0.00           N  
ATOM   1452  CZ  ARG A 521      72.257  34.918  41.883  1.00  0.00           C  
ATOM   1453  NH1 ARG A 521      71.259  34.924  41.003  1.00  0.00           N  
ATOM   1454  NH2 ARG A 521      72.079  35.441  43.094  1.00  0.00           N  
ATOM   1455  N   CYS A 522      75.881  30.405  39.793  1.00  0.00           N  
ATOM   1456  CA  CYS A 522      75.930  29.781  38.486  1.00  0.00           C  
ATOM   1457  C   CYS A 522      76.054  28.261  38.629  1.00  0.00           C  
ATOM   1458  O   CYS A 522      75.889  27.521  37.655  1.00  0.00           O  
ATOM   1459  CB  CYS A 522      77.127  30.361  37.725  1.00  0.00           C  
ATOM   1460  SG  CYS A 522      77.261  32.180  37.902  1.00  0.00           S  
ATOM   1461  N   GLU A 523      76.342  27.802  39.846  1.00  0.00           N  
ATOM   1462  CA  GLU A 523      76.479  26.376  40.110  1.00  0.00           C  
ATOM   1463  C   GLU A 523      77.563  25.818  39.205  1.00  0.00           C  
ATOM   1464  O   GLU A 523      77.284  25.047  38.294  1.00  0.00           O  
ATOM   1465  CB  GLU A 523      75.151  25.681  39.831  1.00  0.00           C  
ATOM   1466  CG  GLU A 523      73.992  26.236  40.635  1.00  0.00           C  
ATOM   1467  CD  GLU A 523      72.651  25.914  40.017  1.00  0.00           C  
ATOM   1468  OE1 GLU A 523      71.619  26.057  40.701  1.00  0.00           O  
ATOM   1469  OE2 GLU A 523      72.622  25.527  38.832  1.00  0.00           O  
ATOM   1470  N   THR A 524      78.803  26.213  39.456  1.00  0.00           N  
ATOM   1471  CA  THR A 524      79.909  25.758  38.637  1.00  0.00           C  
ATOM   1472  C   THR A 524      81.226  26.163  39.226  1.00  0.00           C  
ATOM   1473  O   THR A 524      81.316  27.187  39.878  1.00  0.00           O  
ATOM   1474  CB  THR A 524      79.884  26.397  37.278  1.00  0.00           C  
ATOM   1475  OG1 THR A 524      81.129  26.129  36.621  1.00  0.00           O  
ATOM   1476  CG2 THR A 524      79.709  27.914  37.421  1.00  0.00           C  
ATOM   1477  N   THR A 525      82.260  25.382  38.968  1.00  0.00           N  
ATOM   1478  CA  THR A 525      83.568  25.729  39.488  1.00  0.00           C  
ATOM   1479  C   THR A 525      84.188  26.782  38.577  1.00  0.00           C  
ATOM   1480  O   THR A 525      83.844  26.864  37.396  1.00  0.00           O  
ATOM   1481  CB  THR A 525      84.500  24.482  39.572  1.00  0.00           C  
ATOM   1482  OG1 THR A 525      84.681  23.900  38.273  1.00  0.00           O  
ATOM   1483  CG2 THR A 525      83.893  23.437  40.499  1.00  0.00           C  
ATOM   1484  N   LEU A 526      85.070  27.606  39.135  1.00  0.00           N  
ATOM   1485  CA  LEU A 526      85.761  28.638  38.368  1.00  0.00           C  
ATOM   1486  C   LEU A 526      87.239  28.357  38.533  1.00  0.00           C  
ATOM   1487  O   LEU A 526      87.620  27.382  39.183  1.00  0.00           O  
ATOM   1488  CB  LEU A 526      85.490  30.033  38.927  1.00  0.00           C  
ATOM   1489  CG  LEU A 526      84.109  30.681  38.893  1.00  0.00           C  
ATOM   1490  CD1 LEU A 526      83.130  29.900  39.736  1.00  0.00           C  
ATOM   1491  CD2 LEU A 526      84.222  32.103  39.425  1.00  0.00           C  
ATOM   1492  N   SER A 527      88.071  29.201  37.940  1.00  0.00           N  
ATOM   1493  CA  SER A 527      89.511  29.055  38.087  1.00  0.00           C  
ATOM   1494  C   SER A 527      89.955  30.291  38.834  1.00  0.00           C  
ATOM   1495  O   SER A 527      89.160  31.210  39.030  1.00  0.00           O  
ATOM   1496  CB  SER A 527      90.222  29.008  36.738  1.00  0.00           C  
ATOM   1497  OG  SER A 527      91.628  29.128  36.930  1.00  0.00           O  
ATOM   1498  N   ASP A 528      91.215  30.325  39.254  1.00  0.00           N  
ATOM   1499  CA  ASP A 528      91.709  31.490  39.979  1.00  0.00           C  
ATOM   1500  C   ASP A 528      91.462  32.749  39.151  1.00  0.00           C  
ATOM   1501  O   ASP A 528      90.715  33.644  39.558  1.00  0.00           O  
ATOM   1502  CB  ASP A 528      93.213  31.366  40.276  1.00  0.00           C  
ATOM   1503  CG  ASP A 528      93.533  30.265  41.290  1.00  0.00           C  
ATOM   1504  OD1 ASP A 528      92.642  29.905  42.103  1.00  0.00           O  
ATOM   1505  OD2 ASP A 528      94.691  29.775  41.281  1.00  0.00           O  
ATOM   1506  N   LEU A 529      92.081  32.794  37.974  1.00  0.00           N  
ATOM   1507  CA  LEU A 529      91.967  33.932  37.074  1.00  0.00           C  
ATOM   1508  C   LEU A 529      90.518  34.316  36.807  1.00  0.00           C  
ATOM   1509  O   LEU A 529      90.240  35.388  36.274  1.00  0.00           O  
ATOM   1510  CB  LEU A 529      92.677  33.619  35.755  1.00  0.00           C  
ATOM   1511  CG  LEU A 529      94.102  33.087  35.919  1.00  0.00           C  
ATOM   1512  CD1 LEU A 529      94.059  31.612  36.308  1.00  0.00           C  
ATOM   1513  CD2 LEU A 529      94.867  33.259  34.633  1.00  0.00           C  
ATOM   1514  N   GLU A 530      89.594  33.457  37.208  1.00  0.00           N  
ATOM   1515  CA  GLU A 530      88.186  33.716  36.974  1.00  0.00           C  
ATOM   1516  C   GLU A 530      87.445  34.250  38.189  1.00  0.00           C  
ATOM   1517  O   GLU A 530      86.236  34.464  38.135  1.00  0.00           O  
ATOM   1518  CB  GLU A 530      87.522  32.435  36.482  1.00  0.00           C  
ATOM   1519  CG  GLU A 530      86.727  32.602  35.206  1.00  0.00           C  
ATOM   1520  CD  GLU A 530      86.640  31.317  34.411  1.00  0.00           C  
ATOM   1521  OE1 GLU A 530      85.901  31.296  33.403  1.00  0.00           O  
ATOM   1522  OE2 GLU A 530      87.318  30.336  34.789  1.00  0.00           O  
ATOM   1523  N   VAL A 531      88.156  34.459  39.289  1.00  0.00           N  
ATOM   1524  CA  VAL A 531      87.517  34.969  40.498  1.00  0.00           C  
ATOM   1525  C   VAL A 531      88.221  36.228  40.958  1.00  0.00           C  
ATOM   1526  O   VAL A 531      89.446  36.327  40.857  1.00  0.00           O  
ATOM   1527  CB  VAL A 531      87.555  33.937  41.646  1.00  0.00           C  
ATOM   1528  CG1 VAL A 531      88.986  33.540  41.951  1.00  0.00           C  
ATOM   1529  CG2 VAL A 531      86.905  34.518  42.887  1.00  0.00           C  
ATOM   1530  N   GLU A 532      87.448  37.190  41.460  1.00  0.00           N  
ATOM   1531  CA  GLU A 532      88.015  38.450  41.932  1.00  0.00           C  
ATOM   1532  C   GLU A 532      87.766  38.700  43.410  1.00  0.00           C  
ATOM   1533  O   GLU A 532      86.628  38.690  43.888  1.00  0.00           O  
ATOM   1534  CB  GLU A 532      87.485  39.632  41.104  1.00  0.00           C  
ATOM   1535  CG  GLU A 532      85.965  39.748  41.039  1.00  0.00           C  
ATOM   1536  CD  GLU A 532      85.494  40.836  40.071  1.00  0.00           C  
ATOM   1537  OE1 GLU A 532      86.044  40.910  38.945  1.00  0.00           O  
ATOM   1538  OE2 GLU A 532      84.569  41.604  40.433  1.00  0.00           O  
ATOM   1539  N   THR A 571      88.866  38.920  44.120  1.00  0.00           N  
ATOM   1540  CA  THR A 571      88.853  39.181  45.550  1.00  0.00           C  
ATOM   1541  C   THR A 571      88.801  40.683  45.788  1.00  0.00           C  
ATOM   1542  O   THR A 571      89.823  41.365  45.728  1.00  0.00           O  
ATOM   1543  CB  THR A 571      90.118  38.608  46.206  1.00  0.00           C  
ATOM   1544  OG1 THR A 571      91.266  38.965  45.421  1.00  0.00           O  
ATOM   1545  CG2 THR A 571      90.023  37.091  46.302  1.00  0.00           C  
ATOM   1546  N   GLU A 572      87.605  41.194  46.053  1.00  0.00           N  
ATOM   1547  CA  GLU A 572      87.418  42.621  46.289  1.00  0.00           C  
ATOM   1548  C   GLU A 572      87.155  42.964  47.762  1.00  0.00           C  
ATOM   1549  O   GLU A 572      86.103  42.619  48.313  1.00  0.00           O  
ATOM   1550  CB  GLU A 572      86.270  43.138  45.418  1.00  0.00           C  
ATOM   1551  CG  GLU A 572      85.244  42.071  45.063  1.00  0.00           C  
ATOM   1552  CD  GLU A 572      83.823  42.608  45.024  1.00  0.00           C  
ATOM   1553  OE1 GLU A 572      83.280  42.924  46.111  1.00  0.00           O  
ATOM   1554  OE2 GLU A 572      83.255  42.715  43.908  1.00  0.00           O  
ATOM   1555  N   PRO A 617      88.114  43.660  48.412  1.00  0.00           N  
ATOM   1556  CA  PRO A 617      88.028  44.070  49.819  1.00  0.00           C  
ATOM   1557  C   PRO A 617      86.638  44.517  50.263  1.00  0.00           C  
ATOM   1558  O   PRO A 617      86.038  45.408  49.673  1.00  0.00           O  
ATOM   1559  CB  PRO A 617      89.071  45.178  49.905  1.00  0.00           C  
ATOM   1560  CG  PRO A 617      90.162  44.631  49.031  1.00  0.00           C  
ATOM   1561  CD  PRO A 617      89.383  44.131  47.817  1.00  0.00           C  
ATOM   1562  N   THR A 618      86.138  43.885  51.316  1.00  0.00           N  
ATOM   1563  CA  THR A 618      84.818  44.192  51.831  1.00  0.00           C  
ATOM   1564  C   THR A 618      84.849  44.278  53.357  1.00  0.00           C  
ATOM   1565  O   THR A 618      85.564  43.519  54.021  1.00  0.00           O  
ATOM   1566  CB  THR A 618      83.810  43.104  51.383  1.00  0.00           C  
ATOM   1567  OG1 THR A 618      83.809  43.020  49.951  1.00  0.00           O  
ATOM   1568  CG2 THR A 618      82.399  43.426  51.865  1.00  0.00           C  
ATOM   1569  N   PRO A 619      84.081  45.222  53.935  1.00  0.00           N  
ATOM   1570  CA  PRO A 619      84.039  45.385  55.390  1.00  0.00           C  
ATOM   1571  C   PRO A 619      83.346  44.204  56.065  1.00  0.00           C  
ATOM   1572  O   PRO A 619      82.270  43.769  55.638  1.00  0.00           O  
ATOM   1573  CB  PRO A 619      83.266  46.689  55.565  1.00  0.00           C  
ATOM   1574  CG  PRO A 619      82.307  46.650  54.424  1.00  0.00           C  
ATOM   1575  CD  PRO A 619      83.204  46.212  53.282  1.00  0.00           C  
ATOM   1576  N   GLY A 620      83.967  43.691  57.121  1.00  0.00           N  
ATOM   1577  CA  GLY A 620      83.385  42.569  57.824  1.00  0.00           C  
ATOM   1578  C   GLY A 620      83.642  42.596  59.314  1.00  0.00           C  
ATOM   1579  O   GLY A 620      83.646  43.654  59.937  1.00  0.00           O  
ATOM   1580  N   LYS A 621      83.871  41.417  59.879  1.00  0.00           N  
ATOM   1581  CA  LYS A 621      84.119  41.275  61.304  1.00  0.00           C  
ATOM   1582  C   LYS A 621      85.078  40.109  61.609  1.00  0.00           C  
ATOM   1583  O   LYS A 621      84.864  38.986  61.153  1.00  0.00           O  
ATOM   1584  CB  LYS A 621      82.780  41.059  62.015  1.00  0.00           C  
ATOM   1585  CG  LYS A 621      81.885  42.288  62.102  1.00  0.00           C  
ATOM   1586  CD  LYS A 621      82.335  43.210  63.234  1.00  0.00           C  
ATOM   1587  CE  LYS A 621      81.338  44.334  63.488  1.00  0.00           C  
ATOM   1588  NZ  LYS A 621      81.708  45.115  64.703  1.00  0.00           N  
ATOM   1589  N   LEU A 622      86.135  40.378  62.374  1.00  0.00           N  
ATOM   1590  CA  LEU A 622      87.098  39.342  62.742  1.00  0.00           C  
ATOM   1591  C   LEU A 622      86.804  38.908  64.174  1.00  0.00           C  
ATOM   1592  O   LEU A 622      86.989  39.681  65.113  1.00  0.00           O  
ATOM   1593  CB  LEU A 622      88.531  39.880  62.666  1.00  0.00           C  
ATOM   1594  CG  LEU A 622      89.645  38.874  62.357  1.00  0.00           C  
ATOM   1595  CD1 LEU A 622      90.994  39.478  62.683  1.00  0.00           C  
ATOM   1596  CD2 LEU A 622      89.436  37.615  63.160  1.00  0.00           C  
ATOM   1597  N   TYR A 623      86.354  37.670  64.351  1.00  0.00           N  
ATOM   1598  CA  TYR A 623      86.037  37.179  65.688  1.00  0.00           C  
ATOM   1599  C   TYR A 623      87.172  36.378  66.300  1.00  0.00           C  
ATOM   1600  O   TYR A 623      87.850  35.610  65.615  1.00  0.00           O  
ATOM   1601  CB  TYR A 623      84.776  36.311  65.668  1.00  0.00           C  
ATOM   1602  CG  TYR A 623      83.582  36.989  65.054  1.00  0.00           C  
ATOM   1603  CD1 TYR A 623      82.315  36.864  65.617  1.00  0.00           C  
ATOM   1604  CD2 TYR A 623      83.716  37.753  63.899  1.00  0.00           C  
ATOM   1605  CE1 TYR A 623      81.213  37.490  65.042  1.00  0.00           C  
ATOM   1606  CE2 TYR A 623      82.632  38.373  63.320  1.00  0.00           C  
ATOM   1607  CZ  TYR A 623      81.385  38.246  63.891  1.00  0.00           C  
ATOM   1608  OH  TYR A 623      80.327  38.902  63.309  1.00  0.00           O  
ATOM   1609  N   THR A 624      87.389  36.580  67.595  1.00  0.00           N  
ATOM   1610  CA  THR A 624      88.415  35.839  68.293  1.00  0.00           C  
ATOM   1611  C   THR A 624      87.655  34.887  69.182  1.00  0.00           C  
ATOM   1612  O   THR A 624      86.901  35.310  70.054  1.00  0.00           O  
ATOM   1613  CB  THR A 624      89.322  36.733  69.161  1.00  0.00           C  
ATOM   1614  OG1 THR A 624      89.967  37.714  68.339  1.00  0.00           O  
ATOM   1615  CG2 THR A 624      90.400  35.901  69.821  1.00  0.00           C  
ATOM   1616  N   LEU A 625      87.811  33.598  68.902  1.00  0.00           N  
ATOM   1617  CA  LEU A 625      87.177  32.549  69.678  1.00  0.00           C  
ATOM   1618  C   LEU A 625      88.294  31.927  70.473  1.00  0.00           C  
ATOM   1619  O   LEU A 625      89.471  32.043  70.121  1.00  0.00           O  
ATOM   1620  CB  LEU A 625      86.562  31.472  68.784  1.00  0.00           C  
ATOM   1621  CG  LEU A 625      85.153  31.599  68.198  1.00  0.00           C  
ATOM   1622  CD1 LEU A 625      84.156  31.807  69.327  1.00  0.00           C  
ATOM   1623  CD2 LEU A 625      85.093  32.738  67.203  1.00  0.00           C  
ATOM   1624  N   ARG A 626      87.929  31.264  71.555  1.00  0.00           N  
ATOM   1625  CA  ARG A 626      88.929  30.623  72.375  1.00  0.00           C  
ATOM   1626  C   ARG A 626      88.351  29.388  72.980  1.00  0.00           C  
ATOM   1627  O   ARG A 626      87.164  29.353  73.336  1.00  0.00           O  
ATOM   1628  CB  ARG A 626      89.382  31.541  73.502  1.00  0.00           C  
ATOM   1629  CG  ARG A 626      89.963  32.853  73.023  1.00  0.00           C  
ATOM   1630  CD  ARG A 626      90.512  33.670  74.181  1.00  0.00           C  
ATOM   1631  NE  ARG A 626      91.007  34.969  73.746  1.00  0.00           N  
ATOM   1632  CZ  ARG A 626      91.437  35.906  74.580  1.00  0.00           C  
ATOM   1633  NH1 ARG A 626      91.431  35.672  75.892  1.00  0.00           N  
ATOM   1634  NH2 ARG A 626      91.859  37.075  74.102  1.00  0.00           N  
ATOM   1635  N   TYR A 627      89.177  28.355  73.070  1.00  0.00           N  
ATOM   1636  CA  TYR A 627      88.689  27.173  73.711  1.00  0.00           C  
ATOM   1637  C   TYR A 627      89.648  26.268  74.428  1.00  0.00           C  
ATOM   1638  O   TYR A 627      90.869  26.304  74.241  1.00  0.00           O  
ATOM   1639  CB  TYR A 627      87.812  26.338  72.790  1.00  0.00           C  
ATOM   1640  CG  TYR A 627      86.601  25.853  73.569  1.00  0.00           C  
ATOM   1641  CD1 TYR A 627      85.499  26.694  73.763  1.00  0.00           C  
ATOM   1642  CD2 TYR A 627      86.598  24.599  74.210  1.00  0.00           C  
ATOM   1643  CE1 TYR A 627      84.434  26.305  74.567  1.00  0.00           C  
ATOM   1644  CE2 TYR A 627      85.524  24.202  75.030  1.00  0.00           C  
ATOM   1645  CZ  TYR A 627      84.443  25.066  75.202  1.00  0.00           C  
ATOM   1646  OH  TYR A 627      83.370  24.714  76.003  1.00  0.00           O  
ATOM   1647  N   GLU A 628      89.017  25.466  75.278  1.00  0.00           N  
ATOM   1648  CA  GLU A 628      89.637  24.505  76.147  1.00  0.00           C  
ATOM   1649  C   GLU A 628      90.752  23.716  75.524  1.00  0.00           C  
ATOM   1650  O   GLU A 628      90.642  23.250  74.398  1.00  0.00           O  
ATOM   1651  CB  GLU A 628      88.580  23.541  76.656  1.00  0.00           C  
ATOM   1652  CG  GLU A 628      88.888  23.011  78.024  1.00  0.00           C  
ATOM   1653  CD  GLU A 628      88.063  21.804  78.358  1.00  0.00           C  
ATOM   1654  OE1 GLU A 628      86.863  21.785  77.982  1.00  0.00           O  
ATOM   1655  OE2 GLU A 628      88.622  20.886  79.001  1.00  0.00           O  
ATOM   1656  N   VAL A 629      91.832  23.580  76.277  1.00  0.00           N  
ATOM   1657  CA  VAL A 629      92.978  22.808  75.855  1.00  0.00           C  
ATOM   1658  C   VAL A 629      92.932  21.589  76.777  1.00  0.00           C  
ATOM   1659  O   VAL A 629      92.360  21.651  77.868  1.00  0.00           O  
ATOM   1660  CB  VAL A 629      94.273  23.608  76.057  1.00  0.00           C  
ATOM   1661  CG1 VAL A 629      95.480  22.765  75.741  1.00  0.00           C  
ATOM   1662  CG2 VAL A 629      94.247  24.823  75.168  1.00  0.00           C  
ATOM   1663  N   GLU A 630      93.496  20.472  76.337  1.00  0.00           N  
ATOM   1664  CA  GLU A 630      93.478  19.276  77.161  1.00  0.00           C  
ATOM   1665  C   GLU A 630      94.378  19.474  78.371  1.00  0.00           C  
ATOM   1666  O   GLU A 630      95.529  19.905  78.231  1.00  0.00           O  
ATOM   1667  CB  GLU A 630      93.952  18.068  76.357  1.00  0.00           C  
ATOM   1668  CG  GLU A 630      93.124  16.813  76.600  1.00  0.00           C  
ATOM   1669  CD  GLU A 630      93.792  15.557  76.073  1.00  0.00           C  
ATOM   1670  OE1 GLU A 630      93.115  14.508  75.991  1.00  0.00           O  
ATOM   1671  OE2 GLU A 630      95.000  15.618  75.750  1.00  0.00           O  
ATOM   1672  N   GLY A 631      93.847  19.163  79.555  1.00  0.00           N  
ATOM   1673  CA  GLY A 631      94.614  19.302  80.785  1.00  0.00           C  
ATOM   1674  C   GLY A 631      94.765  20.736  81.256  1.00  0.00           C  
ATOM   1675  O   GLY A 631      94.386  21.064  82.381  1.00  0.00           O  
ATOM   1676  N   GLY A 632      95.335  21.581  80.392  1.00  0.00           N  
ATOM   1677  CA  GLY A 632      95.520  22.992  80.705  1.00  0.00           C  
ATOM   1678  C   GLY A 632      94.220  23.742  80.481  1.00  0.00           C  
ATOM   1679  O   GLY A 632      93.154  23.254  80.870  1.00  0.00           O  
ATOM   1680  N   GLY A 633      94.258  24.910  79.856  1.00  0.00           N  
ATOM   1681  CA  GLY A 633      92.986  25.570  79.675  1.00  0.00           C  
ATOM   1682  C   GLY A 633      92.769  26.612  78.602  1.00  0.00           C  
ATOM   1683  O   GLY A 633      91.638  27.077  78.456  1.00  0.00           O  
ATOM   1684  N   PHE A 634      93.776  26.977  77.819  1.00  0.00           N  
ATOM   1685  CA  PHE A 634      93.503  28.030  76.854  1.00  0.00           C  
ATOM   1686  C   PHE A 634      94.206  28.034  75.495  1.00  0.00           C  
ATOM   1687  O   PHE A 634      95.377  27.669  75.364  1.00  0.00           O  
ATOM   1688  CB  PHE A 634      93.736  29.377  77.565  1.00  0.00           C  
ATOM   1689  CG  PHE A 634      92.617  30.375  77.397  1.00  0.00           C  
ATOM   1690  CD1 PHE A 634      91.331  29.966  77.026  1.00  0.00           C  
ATOM   1691  CD2 PHE A 634      92.851  31.729  77.624  1.00  0.00           C  
ATOM   1692  CE1 PHE A 634      90.285  30.900  76.882  1.00  0.00           C  
ATOM   1693  CE2 PHE A 634      91.820  32.670  77.486  1.00  0.00           C  
ATOM   1694  CZ  PHE A 634      90.531  32.257  77.113  1.00  0.00           C  
ATOM   1695  N   ILE A 635      93.442  28.455  74.487  1.00  0.00           N  
ATOM   1696  CA  ILE A 635      93.899  28.629  73.106  1.00  0.00           C  
ATOM   1697  C   ILE A 635      92.908  29.613  72.477  1.00  0.00           C  
ATOM   1698  O   ILE A 635      91.687  29.458  72.607  1.00  0.00           O  
ATOM   1699  CB  ILE A 635      93.899  27.313  72.291  1.00  0.00           C  
ATOM   1700  CG1 ILE A 635      94.699  27.521  70.997  1.00  0.00           C  
ATOM   1701  CG2 ILE A 635      92.456  26.879  71.964  1.00  0.00           C  
ATOM   1702  CD1 ILE A 635      96.094  28.098  71.204  1.00  0.00           C  
ATOM   1703  N   GLU A 636      93.427  30.633  71.810  1.00  0.00           N  
ATOM   1704  CA  GLU A 636      92.561  31.634  71.203  1.00  0.00           C  
ATOM   1705  C   GLU A 636      92.808  31.822  69.703  1.00  0.00           C  
ATOM   1706  O   GLU A 636      93.958  31.849  69.242  1.00  0.00           O  
ATOM   1707  CB  GLU A 636      92.758  32.942  71.942  1.00  0.00           C  
ATOM   1708  CG  GLU A 636      94.175  33.106  72.415  1.00  0.00           C  
ATOM   1709  CD  GLU A 636      94.342  34.321  73.286  1.00  0.00           C  
ATOM   1710  OE1 GLU A 636      93.563  34.449  74.264  1.00  0.00           O  
ATOM   1711  OE2 GLU A 636      95.254  35.136  72.993  1.00  0.00           O  
ATOM   1712  N   ILE A 637      91.722  31.977  68.948  1.00  0.00           N  
ATOM   1713  CA  ILE A 637      91.826  32.112  67.504  1.00  0.00           C  
ATOM   1714  C   ILE A 637      90.990  33.233  66.890  1.00  0.00           C  
ATOM   1715  O   ILE A 637      89.924  33.571  67.404  1.00  0.00           O  
ATOM   1716  CB  ILE A 637      91.471  30.756  66.844  1.00  0.00           C  
ATOM   1717  CG1 ILE A 637      92.655  30.310  66.000  1.00  0.00           C  
ATOM   1718  CG2 ILE A 637      90.164  30.836  66.068  1.00  0.00           C  
ATOM   1719  CD1 ILE A 637      93.900  30.061  66.834  1.00  0.00           C  
ATOM   1720  N   ALA A 638      91.484  33.796  65.784  1.00  0.00           N  
ATOM   1721  CA  ALA A 638      90.816  34.884  65.063  1.00  0.00           C  
ATOM   1722  C   ALA A 638      90.369  34.429  63.664  1.00  0.00           C  
ATOM   1723  O   ALA A 638      91.192  34.308  62.755  1.00  0.00           O  
ATOM   1724  CB  ALA A 638      91.764  36.067  64.946  1.00  0.00           C  
ATOM   1725  N   THR A 639      89.070  34.187  63.496  1.00  0.00           N  
ATOM   1726  CA  THR A 639      88.541  33.727  62.216  1.00  0.00           C  
ATOM   1727  C   THR A 639      87.416  34.600  61.695  1.00  0.00           C  
ATOM   1728  O   THR A 639      86.555  35.031  62.457  1.00  0.00           O  
ATOM   1729  CB  THR A 639      87.987  32.275  62.308  1.00  0.00           C  
ATOM   1730  OG1 THR A 639      87.755  31.757  60.983  1.00  0.00           O  
ATOM   1731  CG2 THR A 639      86.666  32.252  63.092  1.00  0.00           C  
ATOM   1732  N   VAL A 640      87.404  34.832  60.389  1.00  0.00           N  
ATOM   1733  CA  VAL A 640      86.359  35.646  59.807  1.00  0.00           C  
ATOM   1734  C   VAL A 640      85.064  34.859  59.680  1.00  0.00           C  
ATOM   1735  O   VAL A 640      83.972  35.431  59.647  1.00  0.00           O  
ATOM   1736  CB  VAL A 640      86.753  36.147  58.430  1.00  0.00           C  
ATOM   1737  CG1 VAL A 640      85.739  37.180  57.968  1.00  0.00           C  
ATOM   1738  CG2 VAL A 640      88.160  36.728  58.470  1.00  0.00           C  
ATOM   1739  N   ARG A 641      85.192  33.539  59.600  1.00  0.00           N  
ATOM   1740  CA  ARG A 641      84.024  32.676  59.484  1.00  0.00           C  
ATOM   1741  C   ARG A 641      83.913  31.747  60.682  1.00  0.00           C  
ATOM   1742  O   ARG A 641      84.656  30.771  60.807  1.00  0.00           O  
ATOM   1743  CB  ARG A 641      84.069  31.845  58.195  1.00  0.00           C  
ATOM   1744  CG  ARG A 641      82.780  31.943  57.370  1.00  0.00           C  
ATOM   1745  CD  ARG A 641      82.673  30.895  56.252  1.00  0.00           C  
ATOM   1746  NE  ARG A 641      83.876  30.814  55.424  1.00  0.00           N  
ATOM   1747  CZ  ARG A 641      83.948  30.173  54.259  1.00  0.00           C  
ATOM   1748  NH1 ARG A 641      82.879  29.552  53.766  1.00  0.00           N  
ATOM   1749  NH2 ARG A 641      85.097  30.145  53.590  1.00  0.00           N  
ATOM   1750  N   PRO A 642      82.992  32.066  61.600  1.00  0.00           N  
ATOM   1751  CA  PRO A 642      82.751  31.276  62.806  1.00  0.00           C  
ATOM   1752  C   PRO A 642      82.236  29.865  62.491  1.00  0.00           C  
ATOM   1753  O   PRO A 642      82.676  28.891  63.101  1.00  0.00           O  
ATOM   1754  CB  PRO A 642      81.717  32.112  63.555  1.00  0.00           C  
ATOM   1755  CG  PRO A 642      82.096  33.504  63.176  1.00  0.00           C  
ATOM   1756  CD  PRO A 642      82.324  33.376  61.696  1.00  0.00           C  
ATOM   1757  N   GLU A 643      81.314  29.761  61.534  1.00  0.00           N  
ATOM   1758  CA  GLU A 643      80.726  28.475  61.158  1.00  0.00           C  
ATOM   1759  C   GLU A 643      81.751  27.421  60.775  1.00  0.00           C  
ATOM   1760  O   GLU A 643      81.574  26.243  61.070  1.00  0.00           O  
ATOM   1761  CB  GLU A 643      79.749  28.639  59.997  1.00  0.00           C  
ATOM   1762  CG  GLU A 643      79.155  30.023  59.843  1.00  0.00           C  
ATOM   1763  CD  GLU A 643      80.115  30.992  59.166  1.00  0.00           C  
ATOM   1764  OE1 GLU A 643      81.123  31.380  59.797  1.00  0.00           O  
ATOM   1765  OE2 GLU A 643      79.864  31.360  57.993  1.00  0.00           O  
ATOM   1766  N   THR A 644      82.824  27.836  60.119  1.00  0.00           N  
ATOM   1767  CA  THR A 644      83.843  26.876  59.712  1.00  0.00           C  
ATOM   1768  C   THR A 644      84.680  26.304  60.859  1.00  0.00           C  
ATOM   1769  O   THR A 644      85.750  25.747  60.609  1.00  0.00           O  
ATOM   1770  CB  THR A 644      84.816  27.480  58.674  1.00  0.00           C  
ATOM   1771  OG1 THR A 644      85.934  28.089  59.340  1.00  0.00           O  
ATOM   1772  CG2 THR A 644      84.098  28.515  57.843  1.00  0.00           C  
ATOM   1773  N   VAL A 645      84.212  26.435  62.102  1.00  0.00           N  
ATOM   1774  CA  VAL A 645      84.968  25.899  63.236  1.00  0.00           C  
ATOM   1775  C   VAL A 645      84.681  24.419  63.395  1.00  0.00           C  
ATOM   1776  O   VAL A 645      85.590  23.620  63.605  1.00  0.00           O  
ATOM   1777  CB  VAL A 645      84.634  26.603  64.585  1.00  0.00           C  
ATOM   1778  CG1 VAL A 645      85.065  28.055  64.537  1.00  0.00           C  
ATOM   1779  CG2 VAL A 645      83.148  26.470  64.901  1.00  0.00           C  
ATOM   1780  N   PHE A 646      83.416  24.046  63.283  1.00  0.00           N  
ATOM   1781  CA  PHE A 646      83.056  22.647  63.431  1.00  0.00           C  
ATOM   1782  C   PHE A 646      83.864  21.750  62.498  1.00  0.00           C  
ATOM   1783  O   PHE A 646      84.055  20.571  62.770  1.00  0.00           O  
ATOM   1784  CB  PHE A 646      81.561  22.484  63.195  1.00  0.00           C  
ATOM   1785  CG  PHE A 646      80.740  23.495  63.937  1.00  0.00           C  
ATOM   1786  CD1 PHE A 646      80.300  24.652  63.307  1.00  0.00           C  
ATOM   1787  CD2 PHE A 646      80.462  23.325  65.286  1.00  0.00           C  
ATOM   1788  CE1 PHE A 646      79.595  25.626  64.014  1.00  0.00           C  
ATOM   1789  CE2 PHE A 646      79.761  24.295  65.997  1.00  0.00           C  
ATOM   1790  CZ  PHE A 646      79.329  25.444  65.361  1.00  0.00           C  
ATOM   1791  N   ALA A 647      84.372  22.322  61.415  1.00  0.00           N  
ATOM   1792  CA  ALA A 647      85.149  21.556  60.453  1.00  0.00           C  
ATOM   1793  C   ALA A 647      86.645  21.709  60.675  1.00  0.00           C  
ATOM   1794  O   ALA A 647      87.442  21.504  59.761  1.00  0.00           O  
ATOM   1795  CB  ALA A 647      84.790  21.994  59.040  1.00  0.00           C  
ATOM   1796  N   ASP A 648      87.040  22.057  61.887  1.00  0.00           N  
ATOM   1797  CA  ASP A 648      88.456  22.244  62.138  1.00  0.00           C  
ATOM   1798  C   ASP A 648      89.146  20.914  62.314  1.00  0.00           C  
ATOM   1799  O   ASP A 648      88.508  19.930  62.670  1.00  0.00           O  
ATOM   1800  CB  ASP A 648      88.659  23.136  63.367  1.00  0.00           C  
ATOM   1801  CG  ASP A 648      88.048  24.532  63.183  1.00  0.00           C  
ATOM   1802  OD1 ASP A 648      88.174  25.390  64.088  1.00  0.00           O  
ATOM   1803  OD2 ASP A 648      87.431  24.773  62.124  1.00  0.00           O  
ATOM   1804  N   GLN A 649      90.443  20.887  62.031  1.00  0.00           N  
ATOM   1805  CA  GLN A 649      91.245  19.673  62.158  1.00  0.00           C  
ATOM   1806  C   GLN A 649      92.576  19.999  62.787  1.00  0.00           C  
ATOM   1807  O   GLN A 649      93.470  19.146  62.844  1.00  0.00           O  
ATOM   1808  CB  GLN A 649      91.511  19.010  60.801  1.00  0.00           C  
ATOM   1809  CG  GLN A 649      90.327  18.265  60.212  1.00  0.00           C  
ATOM   1810  CD  GLN A 649      89.618  17.372  61.220  1.00  0.00           C  
ATOM   1811  OE1 GLN A 649      90.224  16.486  61.830  1.00  0.00           O  
ATOM   1812  NE2 GLN A 649      88.322  17.605  61.396  1.00  0.00           N  
ATOM   1813  N   ALA A 650      92.721  21.240  63.234  1.00  0.00           N  
ATOM   1814  CA  ALA A 650      93.956  21.659  63.885  1.00  0.00           C  
ATOM   1815  C   ALA A 650      93.974  23.143  64.192  1.00  0.00           C  
ATOM   1816  O   ALA A 650      93.097  23.898  63.773  1.00  0.00           O  
ATOM   1817  CB  ALA A 650      95.182  21.286  63.030  1.00  0.00           C  
ATOM   1818  N   ILE A 651      94.967  23.530  64.975  1.00  0.00           N  
ATOM   1819  CA  ILE A 651      95.190  24.913  65.319  1.00  0.00           C  
ATOM   1820  C   ILE A 651      96.636  25.034  64.893  1.00  0.00           C  
ATOM   1821  O   ILE A 651      97.476  24.198  65.236  1.00  0.00           O  
ATOM   1822  CB  ILE A 651      95.051  25.180  66.825  1.00  0.00           C  
ATOM   1823  CG1 ILE A 651      93.592  25.003  67.256  1.00  0.00           C  
ATOM   1824  CG2 ILE A 651      95.514  26.597  67.140  1.00  0.00           C  
ATOM   1825  CD1 ILE A 651      92.659  26.100  66.782  1.00  0.00           C  
ATOM   1826  N   ALA A 652      96.922  26.057  64.111  1.00  0.00           N  
ATOM   1827  CA  ALA A 652      98.264  26.228  63.615  1.00  0.00           C  
ATOM   1828  C   ALA A 652      98.970  27.370  64.296  1.00  0.00           C  
ATOM   1829  O   ALA A 652      98.398  28.435  64.513  1.00  0.00           O  
ATOM   1830  CB  ALA A 652      98.227  26.446  62.109  1.00  0.00           C  
ATOM   1831  N   VAL A 653     100.234  27.134  64.606  1.00  0.00           N  
ATOM   1832  CA  VAL A 653     101.054  28.115  65.273  1.00  0.00           C  
ATOM   1833  C   VAL A 653     102.395  28.210  64.583  1.00  0.00           C  
ATOM   1834  O   VAL A 653     102.982  27.198  64.224  1.00  0.00           O  
ATOM   1835  CB  VAL A 653     101.295  27.699  66.716  1.00  0.00           C  
ATOM   1836  CG1 VAL A 653     102.177  28.712  67.400  1.00  0.00           C  
ATOM   1837  CG2 VAL A 653      99.970  27.551  67.438  1.00  0.00           C  
ATOM   1838  N   HIS A 654     102.896  29.422  64.403  1.00  0.00           N  
ATOM   1839  CA  HIS A 654     104.192  29.567  63.763  1.00  0.00           C  
ATOM   1840  C   HIS A 654     105.183  28.614  64.438  1.00  0.00           C  
ATOM   1841  O   HIS A 654     105.015  28.252  65.603  1.00  0.00           O  
ATOM   1842  CB  HIS A 654     104.699  31.001  63.894  1.00  0.00           C  
ATOM   1843  CG  HIS A 654     105.897  31.289  63.046  1.00  0.00           C  
ATOM   1844  ND1 HIS A 654     105.806  31.548  61.695  1.00  0.00           N  
ATOM   1845  CD2 HIS A 654     107.218  31.292  63.342  1.00  0.00           C  
ATOM   1846  CE1 HIS A 654     107.020  31.697  61.195  1.00  0.00           C  
ATOM   1847  NE2 HIS A 654     107.895  31.546  62.173  1.00  0.00           N  
ATOM   1848  N   PRO A 655     106.218  28.182  63.705  1.00  0.00           N  
ATOM   1849  CA  PRO A 655     107.246  27.269  64.219  1.00  0.00           C  
ATOM   1850  C   PRO A 655     108.108  27.850  65.337  1.00  0.00           C  
ATOM   1851  O   PRO A 655     108.464  27.157  66.291  1.00  0.00           O  
ATOM   1852  CB  PRO A 655     108.083  26.963  62.980  1.00  0.00           C  
ATOM   1853  CG  PRO A 655     107.082  27.040  61.877  1.00  0.00           C  
ATOM   1854  CD  PRO A 655     106.314  28.287  62.238  1.00  0.00           C  
ATOM   1855  N   GLU A 656     108.441  29.128  65.214  1.00  0.00           N  
ATOM   1856  CA  GLU A 656     109.294  29.779  66.197  1.00  0.00           C  
ATOM   1857  C   GLU A 656     108.601  30.630  67.248  1.00  0.00           C  
ATOM   1858  O   GLU A 656     109.261  31.147  68.150  1.00  0.00           O  
ATOM   1859  CB  GLU A 656     110.345  30.620  65.474  1.00  0.00           C  
ATOM   1860  CG  GLU A 656     111.249  29.786  64.587  1.00  0.00           C  
ATOM   1861  CD  GLU A 656     111.795  28.569  65.320  1.00  0.00           C  
ATOM   1862  OE1 GLU A 656     110.992  27.674  65.671  1.00  0.00           O  
ATOM   1863  OE2 GLU A 656     113.024  28.512  65.554  1.00  0.00           O  
ATOM   1864  N   ASP A 657     107.284  30.778  67.144  1.00  0.00           N  
ATOM   1865  CA  ASP A 657     106.549  31.585  68.111  1.00  0.00           C  
ATOM   1866  C   ASP A 657     106.424  30.842  69.439  1.00  0.00           C  
ATOM   1867  O   ASP A 657     105.418  30.180  69.706  1.00  0.00           O  
ATOM   1868  CB  ASP A 657     105.166  31.934  67.562  1.00  0.00           C  
ATOM   1869  CG  ASP A 657     104.404  32.863  68.474  1.00  0.00           C  
ATOM   1870  OD1 ASP A 657     105.047  33.762  69.059  1.00  0.00           O  
ATOM   1871  OD2 ASP A 657     103.169  32.700  68.596  1.00  0.00           O  
ATOM   1872  N   GLU A 658     107.453  30.971  70.275  1.00  0.00           N  
ATOM   1873  CA  GLU A 658     107.492  30.297  71.567  1.00  0.00           C  
ATOM   1874  C   GLU A 658     106.505  30.823  72.591  1.00  0.00           C  
ATOM   1875  O   GLU A 658     106.563  30.468  73.762  1.00  0.00           O  
ATOM   1876  CB  GLU A 658     108.906  30.351  72.137  1.00  0.00           C  
ATOM   1877  CG  GLU A 658     109.486  31.743  72.244  1.00  0.00           C  
ATOM   1878  CD  GLU A 658     110.994  31.715  72.449  1.00  0.00           C  
ATOM   1879  OE1 GLU A 658     111.469  30.963  73.335  1.00  0.00           O  
ATOM   1880  OE2 GLU A 658     111.703  32.446  71.722  1.00  0.00           O  
ATOM   1881  N   ARG A 659     105.599  31.679  72.155  1.00  0.00           N  
ATOM   1882  CA  ARG A 659     104.605  32.184  73.069  1.00  0.00           C  
ATOM   1883  C   ARG A 659     103.619  31.045  73.252  1.00  0.00           C  
ATOM   1884  O   ARG A 659     102.822  31.049  74.187  1.00  0.00           O  
ATOM   1885  CB  ARG A 659     103.896  33.398  72.479  1.00  0.00           C  
ATOM   1886  CG  ARG A 659     104.812  34.555  72.138  1.00  0.00           C  
ATOM   1887  CD  ARG A 659     104.018  35.720  71.570  1.00  0.00           C  
ATOM   1888  NE  ARG A 659     103.091  35.290  70.525  1.00  0.00           N  
ATOM   1889  CZ  ARG A 659     102.524  36.110  69.647  1.00  0.00           C  
ATOM   1890  NH1 ARG A 659     102.795  37.407  69.690  1.00  0.00           N  
ATOM   1891  NH2 ARG A 659     101.689  35.636  68.726  1.00  0.00           N  
ATOM   1892  N   TYR A 660     103.677  30.067  72.348  1.00  0.00           N  
ATOM   1893  CA  TYR A 660     102.788  28.905  72.415  1.00  0.00           C  
ATOM   1894  C   TYR A 660     103.508  27.632  72.841  1.00  0.00           C  
ATOM   1895  O   TYR A 660     102.889  26.575  72.962  1.00  0.00           O  
ATOM   1896  CB  TYR A 660     102.110  28.661  71.065  1.00  0.00           C  
ATOM   1897  CG  TYR A 660     101.070  29.692  70.717  1.00  0.00           C  
ATOM   1898  CD1 TYR A 660     101.444  30.958  70.269  1.00  0.00           C  
ATOM   1899  CD2 TYR A 660      99.706  29.416  70.875  1.00  0.00           C  
ATOM   1900  CE1 TYR A 660     100.483  31.935  69.986  1.00  0.00           C  
ATOM   1901  CE2 TYR A 660      98.737  30.383  70.600  1.00  0.00           C  
ATOM   1902  CZ  TYR A 660      99.132  31.643  70.156  1.00  0.00           C  
ATOM   1903  OH  TYR A 660      98.185  32.614  69.895  1.00  0.00           O  
ATOM   1904  N   ARG A 661     104.813  27.747  73.070  1.00  0.00           N  
ATOM   1905  CA  ARG A 661     105.638  26.621  73.476  1.00  0.00           C  
ATOM   1906  C   ARG A 661     104.974  25.687  74.496  1.00  0.00           C  
ATOM   1907  O   ARG A 661     105.297  24.504  74.536  1.00  0.00           O  
ATOM   1908  CB  ARG A 661     106.963  27.129  74.035  1.00  0.00           C  
ATOM   1909  CG  ARG A 661     106.810  27.747  75.393  1.00  0.00           C  
ATOM   1910  CD  ARG A 661     108.021  28.543  75.819  1.00  0.00           C  
ATOM   1911  NE  ARG A 661     107.866  28.976  77.206  1.00  0.00           N  
ATOM   1912  CZ  ARG A 661     108.679  29.819  77.831  1.00  0.00           C  
ATOM   1913  NH1 ARG A 661     109.724  30.342  77.194  1.00  0.00           N  
ATOM   1914  NH2 ARG A 661     108.451  30.131  79.099  1.00  0.00           N  
ATOM   1915  N   HIS A 662     104.063  26.192  75.326  1.00  0.00           N  
ATOM   1916  CA  HIS A 662     103.392  25.322  76.305  1.00  0.00           C  
ATOM   1917  C   HIS A 662     102.044  24.822  75.773  1.00  0.00           C  
ATOM   1918  O   HIS A 662     101.326  24.078  76.455  1.00  0.00           O  
ATOM   1919  CB  HIS A 662     103.158  26.045  77.646  1.00  0.00           C  
ATOM   1920  CG  HIS A 662     104.408  26.309  78.431  1.00  0.00           C  
ATOM   1921  ND1 HIS A 662     105.611  25.696  78.153  1.00  0.00           N  
ATOM   1922  CD2 HIS A 662     104.634  27.113  79.497  1.00  0.00           C  
ATOM   1923  CE1 HIS A 662     106.527  26.113  79.011  1.00  0.00           C  
ATOM   1924  NE2 HIS A 662     105.959  26.973  79.838  1.00  0.00           N  
ATOM   1925  N   LEU A 663     101.707  25.252  74.560  1.00  0.00           N  
ATOM   1926  CA  LEU A 663     100.460  24.876  73.908  1.00  0.00           C  
ATOM   1927  C   LEU A 663     100.752  24.007  72.691  1.00  0.00           C  
ATOM   1928  O   LEU A 663      99.867  23.324  72.152  1.00  0.00           O  
ATOM   1929  CB  LEU A 663      99.695  26.131  73.468  1.00  0.00           C  
ATOM   1930  CG  LEU A 663      98.718  26.773  74.460  1.00  0.00           C  
ATOM   1931  CD1 LEU A 663      98.111  28.016  73.854  1.00  0.00           C  
ATOM   1932  CD2 LEU A 663      97.618  25.783  74.807  1.00  0.00           C  
ATOM   1933  N   LEU A 664     102.007  24.035  72.259  1.00  0.00           N  
ATOM   1934  CA  LEU A 664     102.409  23.260  71.103  1.00  0.00           C  
ATOM   1935  C   LEU A 664     102.285  21.761  71.320  1.00  0.00           C  
ATOM   1936  O   LEU A 664     102.933  21.177  72.194  1.00  0.00           O  
ATOM   1937  CB  LEU A 664     103.844  23.590  70.708  1.00  0.00           C  
ATOM   1938  CG  LEU A 664     104.272  22.867  69.430  1.00  0.00           C  
ATOM   1939  CD1 LEU A 664     103.220  23.065  68.339  1.00  0.00           C  
ATOM   1940  CD2 LEU A 664     105.633  23.377  68.985  1.00  0.00           C  
ATOM   1941  N   GLY A 665     101.435  21.138  70.520  1.00  0.00           N  
ATOM   1942  CA  GLY A 665     101.276  19.705  70.618  1.00  0.00           C  
ATOM   1943  C   GLY A 665     100.211  19.255  71.576  1.00  0.00           C  
ATOM   1944  O   GLY A 665     100.118  18.070  71.869  1.00  0.00           O  
ATOM   1945  N   LYS A 666      99.397  20.171  72.069  1.00  0.00           N  
ATOM   1946  CA  LYS A 666      98.375  19.739  72.994  1.00  0.00           C  
ATOM   1947  C   LYS A 666      97.076  19.390  72.294  1.00  0.00           C  
ATOM   1948  O   LYS A 666      97.081  18.594  71.374  1.00  0.00           O  
ATOM   1949  CB  LYS A 666      98.164  20.791  74.082  1.00  0.00           C  
ATOM   1950  CG  LYS A 666      98.874  20.460  75.405  1.00  0.00           C  
ATOM   1951  CD  LYS A 666     100.394  20.326  75.254  1.00  0.00           C  
ATOM   1952  CE  LYS A 666     101.039  19.956  76.598  1.00  0.00           C  
ATOM   1953  NZ  LYS A 666     102.527  19.850  76.540  1.00  0.00           N  
ATOM   1954  N   ARG A 667      95.962  19.963  72.720  1.00  0.00           N  
ATOM   1955  CA  ARG A 667      94.701  19.644  72.083  1.00  0.00           C  
ATOM   1956  C   ARG A 667      93.786  20.840  71.955  1.00  0.00           C  
ATOM   1957  O   ARG A 667      94.249  21.960  71.732  1.00  0.00           O  
ATOM   1958  CB  ARG A 667      94.005  18.551  72.867  1.00  0.00           C  
ATOM   1959  CG  ARG A 667      94.758  17.235  72.854  1.00  0.00           C  
ATOM   1960  CD  ARG A 667      94.665  16.533  71.500  1.00  0.00           C  
ATOM   1961  NE  ARG A 667      94.401  15.104  71.670  1.00  0.00           N  
ATOM   1962  CZ  ARG A 667      93.285  14.610  72.207  1.00  0.00           C  
ATOM   1963  NH1 ARG A 667      92.322  15.426  72.623  1.00  0.00           N  
ATOM   1964  NH2 ARG A 667      93.137  13.298  72.346  1.00  0.00           N  
ATOM   1965  N   ALA A 668      92.483  20.601  72.075  1.00  0.00           N  
ATOM   1966  CA  ALA A 668      91.508  21.675  71.982  1.00  0.00           C  
ATOM   1967  C   ALA A 668      90.111  21.187  71.669  1.00  0.00           C  
ATOM   1968  O   ALA A 668      89.798  20.811  70.538  1.00  0.00           O  
ATOM   1969  CB  ALA A 668      91.933  22.701  70.942  1.00  0.00           C  
ATOM   1970  N   ARG A 669      89.273  21.159  72.694  1.00  0.00           N  
ATOM   1971  CA  ARG A 669      87.886  20.780  72.504  1.00  0.00           C  
ATOM   1972  C   ARG A 669      87.496  21.962  71.612  1.00  0.00           C  
ATOM   1973  O   ARG A 669      88.006  23.066  71.804  1.00  0.00           O  
ATOM   1974  CB  ARG A 669      87.142  20.835  73.857  1.00  0.00           C  
ATOM   1975  CG  ARG A 669      85.688  20.366  73.858  1.00  0.00           C  
ATOM   1976  CD  ARG A 669      84.922  20.898  75.088  1.00  0.00           C  
ATOM   1977  NE  ARG A 669      83.833  21.798  74.690  1.00  0.00           N  
ATOM   1978  CZ  ARG A 669      82.890  22.277  75.505  1.00  0.00           C  
ATOM   1979  NH1 ARG A 669      82.879  21.954  76.792  1.00  0.00           N  
ATOM   1980  NH2 ARG A 669      81.947  23.081  75.028  1.00  0.00           N  
ATOM   1981  N   ILE A 670      86.663  21.759  70.607  1.00  0.00           N  
ATOM   1982  CA  ILE A 670      86.308  22.919  69.818  1.00  0.00           C  
ATOM   1983  C   ILE A 670      84.974  23.378  70.363  1.00  0.00           C  
ATOM   1984  O   ILE A 670      84.160  22.577  70.801  1.00  0.00           O  
ATOM   1985  CB  ILE A 670      86.227  22.616  68.285  1.00  0.00           C  
ATOM   1986  CG1 ILE A 670      84.781  22.440  67.831  1.00  0.00           C  
ATOM   1987  CG2 ILE A 670      87.044  21.385  67.948  1.00  0.00           C  
ATOM   1988  CD1 ILE A 670      84.670  22.128  66.360  1.00  0.00           C  
ATOM   1989  N   PRO A 671      84.751  24.687  70.383  1.00  0.00           N  
ATOM   1990  CA  PRO A 671      83.492  25.232  70.894  1.00  0.00           C  
ATOM   1991  C   PRO A 671      82.272  24.403  70.520  1.00  0.00           C  
ATOM   1992  O   PRO A 671      82.084  24.060  69.363  1.00  0.00           O  
ATOM   1993  CB  PRO A 671      83.461  26.621  70.285  1.00  0.00           C  
ATOM   1994  CG  PRO A 671      84.929  27.010  70.333  1.00  0.00           C  
ATOM   1995  CD  PRO A 671      85.647  25.752  69.891  1.00  0.00           C  
ATOM   1996  N   LEU A 672      81.458  24.080  71.520  1.00  0.00           N  
ATOM   1997  CA  LEU A 672      80.236  23.304  71.329  1.00  0.00           C  
ATOM   1998  C   LEU A 672      80.484  21.828  71.047  1.00  0.00           C  
ATOM   1999  O   LEU A 672      79.579  21.002  71.172  1.00  0.00           O  
ATOM   2000  CB  LEU A 672      79.405  23.888  70.183  1.00  0.00           C  
ATOM   2001  CG  LEU A 672      78.762  25.265  70.336  1.00  0.00           C  
ATOM   2002  CD1 LEU A 672      77.714  25.214  71.436  1.00  0.00           C  
ATOM   2003  CD2 LEU A 672      79.826  26.305  70.622  1.00  0.00           C  
ATOM   2004  N   THR A 673      81.706  21.488  70.665  1.00  0.00           N  
ATOM   2005  CA  THR A 673      82.004  20.102  70.355  1.00  0.00           C  
ATOM   2006  C   THR A 673      82.586  19.334  71.514  1.00  0.00           C  
ATOM   2007  O   THR A 673      82.665  19.821  72.639  1.00  0.00           O  
ATOM   2008  CB  THR A 673      83.022  19.964  69.223  1.00  0.00           C  
ATOM   2009  OG1 THR A 673      82.914  18.650  68.666  1.00  0.00           O  
ATOM   2010  CG2 THR A 673      84.450  20.112  69.760  1.00  0.00           C  
ATOM   2011  N   GLU A 674      83.003  18.117  71.188  1.00  0.00           N  
ATOM   2012  CA  GLU A 674      83.638  17.202  72.114  1.00  0.00           C  
ATOM   2013  C   GLU A 674      84.789  16.637  71.276  1.00  0.00           C  
ATOM   2014  O   GLU A 674      85.420  15.635  71.624  1.00  0.00           O  
ATOM   2015  CB  GLU A 674      82.647  16.112  72.525  1.00  0.00           C  
ATOM   2016  CG  GLU A 674      82.760  15.676  73.992  1.00  0.00           C  
ATOM   2017  CD  GLU A 674      82.874  16.852  74.968  1.00  0.00           C  
ATOM   2018  OE1 GLU A 674      83.998  17.390  75.127  1.00  0.00           O  
ATOM   2019  OE2 GLU A 674      81.842  17.241  75.567  1.00  0.00           O  
ATOM   2020  N   VAL A 675      85.042  17.321  70.158  1.00  0.00           N  
ATOM   2021  CA  VAL A 675      86.094  16.967  69.213  1.00  0.00           C  
ATOM   2022  C   VAL A 675      87.412  17.589  69.620  1.00  0.00           C  
ATOM   2023  O   VAL A 675      87.500  18.793  69.841  1.00  0.00           O  
ATOM   2024  CB  VAL A 675      85.763  17.471  67.803  1.00  0.00           C  
ATOM   2025  CG1 VAL A 675      86.940  17.219  66.874  1.00  0.00           C  
ATOM   2026  CG2 VAL A 675      84.519  16.779  67.286  1.00  0.00           C  
ATOM   2027  N   TRP A 676      88.452  16.777  69.687  1.00  0.00           N  
ATOM   2028  CA  TRP A 676      89.728  17.310  70.096  1.00  0.00           C  
ATOM   2029  C   TRP A 676      90.786  17.387  69.010  1.00  0.00           C  
ATOM   2030  O   TRP A 676      91.401  16.393  68.614  1.00  0.00           O  
ATOM   2031  CB  TRP A 676      90.222  16.545  71.325  1.00  0.00           C  
ATOM   2032  CG  TRP A 676      89.349  16.836  72.527  1.00  0.00           C  
ATOM   2033  CD1 TRP A 676      88.020  16.518  72.684  1.00  0.00           C  
ATOM   2034  CD2 TRP A 676      89.706  17.621  73.673  1.00  0.00           C  
ATOM   2035  NE1 TRP A 676      87.531  17.067  73.850  1.00  0.00           N  
ATOM   2036  CE2 TRP A 676      88.543  17.747  74.475  1.00  0.00           C  
ATOM   2037  CE3 TRP A 676      90.893  18.236  74.097  1.00  0.00           C  
ATOM   2038  CZ2 TRP A 676      88.537  18.462  75.673  1.00  0.00           C  
ATOM   2039  CZ3 TRP A 676      90.886  18.947  75.289  1.00  0.00           C  
ATOM   2040  CH2 TRP A 676      89.715  19.054  76.063  1.00  0.00           C  
ATOM   2041  N   ILE A 677      90.967  18.617  68.549  1.00  0.00           N  
ATOM   2042  CA  ILE A 677      91.907  19.022  67.508  1.00  0.00           C  
ATOM   2043  C   ILE A 677      93.318  19.150  68.074  1.00  0.00           C  
ATOM   2044  O   ILE A 677      93.487  19.497  69.233  1.00  0.00           O  
ATOM   2045  CB  ILE A 677      91.474  20.405  66.980  1.00  0.00           C  
ATOM   2046  CG1 ILE A 677      90.394  20.248  65.913  1.00  0.00           C  
ATOM   2047  CG2 ILE A 677      92.669  21.207  66.547  1.00  0.00           C  
ATOM   2048  CD1 ILE A 677      89.083  19.720  66.442  1.00  0.00           C  
ATOM   2049  N   PRO A 678      94.348  18.886  67.265  1.00  0.00           N  
ATOM   2050  CA  PRO A 678      95.747  18.989  67.710  1.00  0.00           C  
ATOM   2051  C   PRO A 678      96.348  20.375  67.442  1.00  0.00           C  
ATOM   2052  O   PRO A 678      95.920  21.086  66.537  1.00  0.00           O  
ATOM   2053  CB  PRO A 678      96.443  17.927  66.884  1.00  0.00           C  
ATOM   2054  CG  PRO A 678      95.748  18.097  65.561  1.00  0.00           C  
ATOM   2055  CD  PRO A 678      94.268  18.210  65.961  1.00  0.00           C  
ATOM   2056  N   ILE A 679      97.357  20.753  68.217  1.00  0.00           N  
ATOM   2057  CA  ILE A 679      98.003  22.055  68.041  1.00  0.00           C  
ATOM   2058  C   ILE A 679      99.395  21.876  67.422  1.00  0.00           C  
ATOM   2059  O   ILE A 679     100.371  21.568  68.107  1.00  0.00           O  
ATOM   2060  CB  ILE A 679      98.098  22.803  69.400  1.00  0.00           C  
ATOM   2061  CG1 ILE A 679      96.683  23.146  69.889  1.00  0.00           C  
ATOM   2062  CG2 ILE A 679      98.947  24.063  69.254  1.00  0.00           C  
ATOM   2063  CD1 ILE A 679      96.627  23.712  71.294  1.00  0.00           C  
ATOM   2064  N   LEU A 680      99.475  22.099  66.117  1.00  0.00           N  
ATOM   2065  CA  LEU A 680     100.713  21.913  65.372  1.00  0.00           C  
ATOM   2066  C   LEU A 680     101.397  23.188  64.911  1.00  0.00           C  
ATOM   2067  O   LEU A 680     100.796  24.265  64.918  1.00  0.00           O  
ATOM   2068  CB  LEU A 680     100.398  21.053  64.154  1.00  0.00           C  
ATOM   2069  CG  LEU A 680      99.120  21.562  63.466  1.00  0.00           C  
ATOM   2070  CD1 LEU A 680      99.475  22.742  62.576  1.00  0.00           C  
ATOM   2071  CD2 LEU A 680      98.457  20.458  62.653  1.00  0.00           C  
ATOM   2072  N   ALA A 681     102.655  23.051  64.497  1.00  0.00           N  
ATOM   2073  CA  ALA A 681     103.421  24.182  63.978  1.00  0.00           C  
ATOM   2074  C   ALA A 681     103.122  24.264  62.470  1.00  0.00           C  
ATOM   2075  O   ALA A 681     102.352  23.445  61.962  1.00  0.00           O  
ATOM   2076  CB  ALA A 681     104.912  23.968  64.220  1.00  0.00           C  
ATOM   2077  N   ASP A 682     103.715  25.237  61.766  1.00  0.00           N  
ATOM   2078  CA  ASP A 682     103.501  25.425  60.316  1.00  0.00           C  
ATOM   2079  C   ASP A 682     103.908  26.836  59.859  1.00  0.00           C  
ATOM   2080  O   ASP A 682     103.277  27.822  60.234  1.00  0.00           O  
ATOM   2081  CB  ASP A 682     102.032  25.220  59.958  1.00  0.00           C  
ATOM   2082  CG  ASP A 682     101.801  25.234  58.476  1.00  0.00           C  
ATOM   2083  OD1 ASP A 682     102.521  25.982  57.779  1.00  0.00           O  
ATOM   2084  OD2 ASP A 682     100.897  24.505  58.014  1.00  0.00           O  
ATOM   2085  N   PRO A 683     104.940  26.945  59.011  1.00  0.00           N  
ATOM   2086  CA  PRO A 683     105.444  28.228  58.499  1.00  0.00           C  
ATOM   2087  C   PRO A 683     104.439  29.235  57.934  1.00  0.00           C  
ATOM   2088  O   PRO A 683     104.739  30.429  57.834  1.00  0.00           O  
ATOM   2089  CB  PRO A 683     106.466  27.796  57.459  1.00  0.00           C  
ATOM   2090  CG  PRO A 683     107.018  26.551  58.070  1.00  0.00           C  
ATOM   2091  CD  PRO A 683     105.761  25.832  58.509  1.00  0.00           C  
ATOM   2092  N   ALA A 684     103.250  28.767  57.573  1.00  0.00           N  
ATOM   2093  CA  ALA A 684     102.245  29.660  57.005  1.00  0.00           C  
ATOM   2094  C   ALA A 684     101.462  30.470  58.029  1.00  0.00           C  
ATOM   2095  O   ALA A 684     100.628  31.293  57.653  1.00  0.00           O  
ATOM   2096  CB  ALA A 684     101.279  28.871  56.132  1.00  0.00           C  
ATOM   2097  N   VAL A 685     101.714  30.239  59.314  1.00  0.00           N  
ATOM   2098  CA  VAL A 685     101.010  30.972  60.367  1.00  0.00           C  
ATOM   2099  C   VAL A 685     101.696  32.312  60.576  1.00  0.00           C  
ATOM   2100  O   VAL A 685     102.907  32.358  60.811  1.00  0.00           O  
ATOM   2101  CB  VAL A 685     101.046  30.215  61.721  1.00  0.00           C  
ATOM   2102  CG1 VAL A 685     100.217  30.955  62.761  1.00  0.00           C  
ATOM   2103  CG2 VAL A 685     100.540  28.807  61.548  1.00  0.00           C  
ATOM   2104  N   GLU A 686     100.952  33.407  60.481  1.00  0.00           N  
ATOM   2105  CA  GLU A 686     101.602  34.682  60.713  1.00  0.00           C  
ATOM   2106  C   GLU A 686     101.402  35.054  62.181  1.00  0.00           C  
ATOM   2107  O   GLU A 686     100.310  35.453  62.596  1.00  0.00           O  
ATOM   2108  CB  GLU A 686     101.050  35.772  59.796  1.00  0.00           C  
ATOM   2109  CG  GLU A 686     102.149  36.726  59.284  1.00  0.00           C  
ATOM   2110  CD  GLU A 686     103.172  37.136  60.368  1.00  0.00           C  
ATOM   2111  OE1 GLU A 686     103.905  36.254  60.889  1.00  0.00           O  
ATOM   2112  OE2 GLU A 686     103.244  38.347  60.693  1.00  0.00           O  
ATOM   2113  N   LYS A 687     102.474  34.912  62.959  1.00  0.00           N  
ATOM   2114  CA  LYS A 687     102.455  35.178  64.396  1.00  0.00           C  
ATOM   2115  C   LYS A 687     101.884  36.519  64.818  1.00  0.00           C  
ATOM   2116  O   LYS A 687     101.175  36.610  65.828  1.00  0.00           O  
ATOM   2117  CB  LYS A 687     103.870  35.030  64.962  1.00  0.00           C  
ATOM   2118  CG  LYS A 687     104.896  35.951  64.329  1.00  0.00           C  
ATOM   2119  CD  LYS A 687     106.312  35.394  64.456  1.00  0.00           C  
ATOM   2120  CE  LYS A 687     106.743  35.212  65.910  1.00  0.00           C  
ATOM   2121  NZ  LYS A 687     108.155  34.711  66.036  1.00  0.00           N  
ATOM   2122  N   ASP A 688     102.182  37.554  64.039  1.00  0.00           N  
ATOM   2123  CA  ASP A 688     101.731  38.902  64.353  1.00  0.00           C  
ATOM   2124  C   ASP A 688     100.287  39.220  64.028  1.00  0.00           C  
ATOM   2125  O   ASP A 688      99.759  40.218  64.496  1.00  0.00           O  
ATOM   2126  CB  ASP A 688     102.660  39.918  63.701  1.00  0.00           C  
ATOM   2127  CG  ASP A 688     104.082  39.816  64.233  1.00  0.00           C  
ATOM   2128  OD1 ASP A 688     104.272  39.944  65.469  1.00  0.00           O  
ATOM   2129  OD2 ASP A 688     105.005  39.599  63.417  1.00  0.00           O  
ATOM   2130  N   PHE A 689      99.643  38.389  63.224  1.00  0.00           N  
ATOM   2131  CA  PHE A 689      98.243  38.627  62.931  1.00  0.00           C  
ATOM   2132  C   PHE A 689      97.514  38.059  64.149  1.00  0.00           C  
ATOM   2133  O   PHE A 689      98.047  37.166  64.811  1.00  0.00           O  
ATOM   2134  CB  PHE A 689      97.813  37.882  61.668  1.00  0.00           C  
ATOM   2135  CG  PHE A 689      96.381  38.132  61.276  1.00  0.00           C  
ATOM   2136  CD1 PHE A 689      96.077  38.825  60.118  1.00  0.00           C  
ATOM   2137  CD2 PHE A 689      95.334  37.691  62.078  1.00  0.00           C  
ATOM   2138  CE1 PHE A 689      94.748  39.079  59.764  1.00  0.00           C  
ATOM   2139  CE2 PHE A 689      94.005  37.940  61.734  1.00  0.00           C  
ATOM   2140  CZ  PHE A 689      93.712  38.634  60.578  1.00  0.00           C  
ATOM   2141  N   GLY A 690      96.318  38.583  64.439  1.00  0.00           N  
ATOM   2142  CA  GLY A 690      95.516  38.143  65.578  1.00  0.00           C  
ATOM   2143  C   GLY A 690      96.323  37.613  66.753  1.00  0.00           C  
ATOM   2144  O   GLY A 690      97.201  38.293  67.304  1.00  0.00           O  
ATOM   2145  N   THR A 691      95.997  36.388  67.149  1.00  0.00           N  
ATOM   2146  CA  THR A 691      96.695  35.689  68.217  1.00  0.00           C  
ATOM   2147  C   THR A 691      97.741  34.969  67.376  1.00  0.00           C  
ATOM   2148  O   THR A 691      97.513  34.754  66.188  1.00  0.00           O  
ATOM   2149  CB  THR A 691      95.754  34.679  68.869  1.00  0.00           C  
ATOM   2150  OG1 THR A 691      95.486  33.611  67.951  1.00  0.00           O  
ATOM   2151  CG2 THR A 691      94.417  35.349  69.196  1.00  0.00           C  
ATOM   2152  N   GLY A 692      98.884  34.600  67.931  1.00  0.00           N  
ATOM   2153  CA  GLY A 692      99.861  33.921  67.083  1.00  0.00           C  
ATOM   2154  C   GLY A 692      99.430  32.586  66.455  1.00  0.00           C  
ATOM   2155  O   GLY A 692     100.270  31.849  65.917  1.00  0.00           O  
ATOM   2156  N   ALA A 693      98.132  32.281  66.490  1.00  0.00           N  
ATOM   2157  CA  ALA A 693      97.631  31.015  65.976  1.00  0.00           C  
ATOM   2158  C   ALA A 693      96.300  31.083  65.231  1.00  0.00           C  
ATOM   2159  O   ALA A 693      95.408  31.856  65.606  1.00  0.00           O  
ATOM   2160  CB  ALA A 693      97.503  30.041  67.124  1.00  0.00           C  
ATOM   2161  N   LEU A 694      96.165  30.234  64.202  1.00  0.00           N  
ATOM   2162  CA  LEU A 694      94.943  30.159  63.390  1.00  0.00           C  
ATOM   2163  C   LEU A 694      94.290  28.777  63.344  1.00  0.00           C  
ATOM   2164  O   LEU A 694      94.943  27.746  63.524  1.00  0.00           O  
ATOM   2165  CB  LEU A 694      95.216  30.567  61.940  1.00  0.00           C  
ATOM   2166  CG  LEU A 694      95.974  29.532  61.100  1.00  0.00           C  
ATOM   2167  CD1 LEU A 694      95.365  29.450  59.704  1.00  0.00           C  
ATOM   2168  CD2 LEU A 694      97.456  29.895  61.056  1.00  0.00           C  
ATOM   2169  N   LYS A 695      92.989  28.787  63.074  1.00  0.00           N  
ATOM   2170  CA  LYS A 695      92.201  27.571  62.954  1.00  0.00           C  
ATOM   2171  C   LYS A 695      92.582  26.962  61.587  1.00  0.00           C  
ATOM   2172  O   LYS A 695      93.062  27.688  60.706  1.00  0.00           O  
ATOM   2173  CB  LYS A 695      90.709  27.934  63.006  1.00  0.00           C  
ATOM   2174  CG  LYS A 695      89.874  27.271  61.935  1.00  0.00           C  
ATOM   2175  CD  LYS A 695      88.740  28.166  61.465  1.00  0.00           C  
ATOM   2176  CE  LYS A 695      87.550  28.092  62.393  1.00  0.00           C  
ATOM   2177  NZ  LYS A 695      87.983  28.169  63.807  1.00  0.00           N  
ATOM   2178  N   VAL A 696      92.397  25.648  61.413  1.00  0.00           N  
ATOM   2179  CA  VAL A 696      92.721  24.984  60.145  1.00  0.00           C  
ATOM   2180  C   VAL A 696      91.525  24.175  59.652  1.00  0.00           C  
ATOM   2181  O   VAL A 696      91.132  23.200  60.282  1.00  0.00           O  
ATOM   2182  CB  VAL A 696      93.929  24.046  60.290  1.00  0.00           C  
ATOM   2183  CG1 VAL A 696      94.248  23.419  58.954  1.00  0.00           C  
ATOM   2184  CG2 VAL A 696      95.138  24.820  60.806  1.00  0.00           C  
ATOM   2185  N   THR A 697      90.962  24.581  58.517  1.00  0.00           N  
ATOM   2186  CA  THR A 697      89.783  23.933  57.947  1.00  0.00           C  
ATOM   2187  C   THR A 697      89.966  23.573  56.465  1.00  0.00           C  
ATOM   2188  O   THR A 697      89.354  24.199  55.590  1.00  0.00           O  
ATOM   2189  CB  THR A 697      88.574  24.873  58.065  1.00  0.00           C  
ATOM   2190  OG1 THR A 697      88.580  25.487  59.357  1.00  0.00           O  
ATOM   2191  CG2 THR A 697      87.277  24.113  57.887  1.00  0.00           C  
ATOM   2192  N   PRO A 698      90.790  22.544  56.163  1.00  0.00           N  
ATOM   2193  CA  PRO A 698      91.058  22.100  54.782  1.00  0.00           C  
ATOM   2194  C   PRO A 698      89.849  21.998  53.844  1.00  0.00           C  
ATOM   2195  O   PRO A 698      89.928  22.354  52.677  1.00  0.00           O  
ATOM   2196  CB  PRO A 698      91.751  20.752  54.985  1.00  0.00           C  
ATOM   2197  CG  PRO A 698      92.540  20.980  56.249  1.00  0.00           C  
ATOM   2198  CD  PRO A 698      91.508  21.688  57.130  1.00  0.00           C  
ATOM   2199  N   ALA A 699      88.729  21.520  54.356  1.00  0.00           N  
ATOM   2200  CA  ALA A 699      87.537  21.378  53.535  1.00  0.00           C  
ATOM   2201  C   ALA A 699      86.822  22.685  53.212  1.00  0.00           C  
ATOM   2202  O   ALA A 699      85.770  22.658  52.566  1.00  0.00           O  
ATOM   2203  CB  ALA A 699      86.560  20.424  54.210  1.00  0.00           C  
ATOM   2204  N   HIS A 700      87.364  23.823  53.647  1.00  0.00           N  
ATOM   2205  CA  HIS A 700      86.695  25.094  53.370  1.00  0.00           C  
ATOM   2206  C   HIS A 700      87.559  26.303  53.027  1.00  0.00           C  
ATOM   2207  O   HIS A 700      87.044  27.413  52.894  1.00  0.00           O  
ATOM   2208  CB  HIS A 700      85.769  25.443  54.529  1.00  0.00           C  
ATOM   2209  CG  HIS A 700      84.554  24.572  54.613  1.00  0.00           C  
ATOM   2210  ND1 HIS A 700      83.530  24.633  53.691  1.00  0.00           N  
ATOM   2211  CD2 HIS A 700      84.193  23.629  55.516  1.00  0.00           C  
ATOM   2212  CE1 HIS A 700      82.589  23.766  54.025  1.00  0.00           C  
ATOM   2213  NE2 HIS A 700      82.966  23.145  55.129  1.00  0.00           N  
ATOM   2214  N   ASP A 701      88.861  26.096  52.871  1.00  0.00           N  
ATOM   2215  CA  ASP A 701      89.748  27.191  52.523  1.00  0.00           C  
ATOM   2216  C   ASP A 701      91.099  26.708  52.017  1.00  0.00           C  
ATOM   2217  O   ASP A 701      91.695  25.798  52.575  1.00  0.00           O  
ATOM   2218  CB  ASP A 701      89.938  28.115  53.721  1.00  0.00           C  
ATOM   2219  CG  ASP A 701      91.153  29.023  53.574  1.00  0.00           C  
ATOM   2220  OD1 ASP A 701      92.295  28.527  53.738  1.00  0.00           O  
ATOM   2221  OD2 ASP A 701      90.967  30.231  53.288  1.00  0.00           O  
ATOM   2222  N   PRO A 702      91.609  27.341  50.958  1.00  0.00           N  
ATOM   2223  CA  PRO A 702      92.884  27.041  50.303  1.00  0.00           C  
ATOM   2224  C   PRO A 702      94.126  27.159  51.172  1.00  0.00           C  
ATOM   2225  O   PRO A 702      95.116  26.474  50.938  1.00  0.00           O  
ATOM   2226  CB  PRO A 702      92.899  28.015  49.139  1.00  0.00           C  
ATOM   2227  CG  PRO A 702      92.179  29.196  49.702  1.00  0.00           C  
ATOM   2228  CD  PRO A 702      91.007  28.553  50.383  1.00  0.00           C  
ATOM   2229  N   LEU A 703      94.100  28.044  52.156  1.00  0.00           N  
ATOM   2230  CA  LEU A 703      95.256  28.168  53.026  1.00  0.00           C  
ATOM   2231  C   LEU A 703      95.256  26.969  53.966  1.00  0.00           C  
ATOM   2232  O   LEU A 703      96.284  26.316  54.159  1.00  0.00           O  
ATOM   2233  CB  LEU A 703      95.200  29.463  53.843  1.00  0.00           C  
ATOM   2234  CG  LEU A 703      96.222  29.531  54.989  1.00  0.00           C  
ATOM   2235  CD1 LEU A 703      97.629  29.268  54.462  1.00  0.00           C  
ATOM   2236  CD2 LEU A 703      96.143  30.884  55.671  1.00  0.00           C  
ATOM   2237  N   ASP A 704      94.089  26.681  54.541  1.00  0.00           N  
ATOM   2238  CA  ASP A 704      93.941  25.564  55.470  1.00  0.00           C  
ATOM   2239  C   ASP A 704      94.139  24.229  54.764  1.00  0.00           C  
ATOM   2240  O   ASP A 704      94.732  23.307  55.316  1.00  0.00           O  
ATOM   2241  CB  ASP A 704      92.560  25.598  56.133  1.00  0.00           C  
ATOM   2242  CG  ASP A 704      92.269  26.929  56.813  1.00  0.00           C  
ATOM   2243  OD1 ASP A 704      93.223  27.549  57.338  1.00  0.00           O  
ATOM   2244  OD2 ASP A 704      91.085  27.344  56.834  1.00  0.00           O  
ATOM   2245  N   TYR A 705      93.630  24.125  53.543  1.00  0.00           N  
ATOM   2246  CA  TYR A 705      93.779  22.902  52.779  1.00  0.00           C  
ATOM   2247  C   TYR A 705      95.269  22.683  52.622  1.00  0.00           C  
ATOM   2248  O   TYR A 705      95.777  21.602  52.887  1.00  0.00           O  
ATOM   2249  CB  TYR A 705      93.147  23.049  51.397  1.00  0.00           C  
ATOM   2250  CG  TYR A 705      92.924  21.733  50.685  1.00  0.00           C  
ATOM   2251  CD1 TYR A 705      91.950  20.843  51.131  1.00  0.00           C  
ATOM   2252  CD2 TYR A 705      93.682  21.375  49.564  1.00  0.00           C  
ATOM   2253  CE1 TYR A 705      91.727  19.628  50.485  1.00  0.00           C  
ATOM   2254  CE2 TYR A 705      93.469  20.157  48.905  1.00  0.00           C  
ATOM   2255  CZ  TYR A 705      92.484  19.289  49.376  1.00  0.00           C  
ATOM   2256  OH  TYR A 705      92.241  18.082  48.750  1.00  0.00           O  
ATOM   2257  N   GLU A 706      95.967  23.732  52.198  1.00  0.00           N  
ATOM   2258  CA  GLU A 706      97.407  23.655  51.995  1.00  0.00           C  
ATOM   2259  C   GLU A 706      98.063  23.190  53.281  1.00  0.00           C  
ATOM   2260  O   GLU A 706      98.574  22.076  53.336  1.00  0.00           O  
ATOM   2261  CB  GLU A 706      97.966  25.017  51.562  1.00  0.00           C  
ATOM   2262  CG  GLU A 706      99.354  24.950  50.926  1.00  0.00           C  
ATOM   2263  CD  GLU A 706      99.720  26.226  50.175  1.00  0.00           C  
ATOM   2264  OE1 GLU A 706     100.840  26.298  49.622  1.00  0.00           O  
ATOM   2265  OE2 GLU A 706      98.885  27.158  50.133  1.00  0.00           O  
ATOM   2266  N   ILE A 707      98.035  24.029  54.316  1.00  0.00           N  
ATOM   2267  CA  ILE A 707      98.629  23.660  55.603  1.00  0.00           C  
ATOM   2268  C   ILE A 707      98.083  22.295  56.028  1.00  0.00           C  
ATOM   2269  O   ILE A 707      98.832  21.435  56.505  1.00  0.00           O  
ATOM   2270  CB  ILE A 707      98.335  24.719  56.727  1.00  0.00           C  
ATOM   2271  CG1 ILE A 707      96.836  24.993  56.827  1.00  0.00           C  
ATOM   2272  CG2 ILE A 707      99.087  26.009  56.446  1.00  0.00           C  
ATOM   2273  CD1 ILE A 707      96.478  26.069  57.820  1.00  0.00           C  
ATOM   2274  N   GLY A 708      96.780  22.103  55.823  1.00  0.00           N  
ATOM   2275  CA  GLY A 708      96.133  20.852  56.179  1.00  0.00           C  
ATOM   2276  C   GLY A 708      96.869  19.660  55.610  1.00  0.00           C  
ATOM   2277  O   GLY A 708      97.366  18.808  56.342  1.00  0.00           O  
ATOM   2278  N   GLU A 709      96.963  19.603  54.290  1.00  0.00           N  
ATOM   2279  CA  GLU A 709      97.636  18.492  53.644  1.00  0.00           C  
ATOM   2280  C   GLU A 709      99.158  18.607  53.737  1.00  0.00           C  
ATOM   2281  O   GLU A 709      99.869  18.069  52.901  1.00  0.00           O  
ATOM   2282  CB  GLU A 709      97.206  18.399  52.173  1.00  0.00           C  
ATOM   2283  CG  GLU A 709      95.738  18.782  51.898  1.00  0.00           C  
ATOM   2284  CD  GLU A 709      94.711  17.932  52.654  1.00  0.00           C  
ATOM   2285  OE1 GLU A 709      94.623  16.709  52.388  1.00  0.00           O  
ATOM   2286  OE2 GLU A 709      93.986  18.499  53.507  1.00  0.00           O  
ATOM   2287  N   ARG A 710      99.660  19.312  54.745  1.00  0.00           N  
ATOM   2288  CA  ARG A 710     101.106  19.453  54.922  1.00  0.00           C  
ATOM   2289  C   ARG A 710     101.477  18.715  56.192  1.00  0.00           C  
ATOM   2290  O   ARG A 710     102.651  18.469  56.483  1.00  0.00           O  
ATOM   2291  CB  ARG A 710     101.485  20.927  55.035  1.00  0.00           C  
ATOM   2292  CG  ARG A 710     101.146  21.681  53.782  1.00  0.00           C  
ATOM   2293  CD  ARG A 710     101.143  23.169  53.979  1.00  0.00           C  
ATOM   2294  NE  ARG A 710     102.481  23.731  54.028  1.00  0.00           N  
ATOM   2295  CZ  ARG A 710     102.722  25.034  53.993  1.00  0.00           C  
ATOM   2296  NH1 ARG A 710     101.703  25.886  53.911  1.00  0.00           N  
ATOM   2297  NH2 ARG A 710     103.973  25.484  54.027  1.00  0.00           N  
ATOM   2298  N   HIS A 711     100.433  18.372  56.938  1.00  0.00           N  
ATOM   2299  CA  HIS A 711     100.522  17.645  58.196  1.00  0.00           C  
ATOM   2300  C   HIS A 711      99.417  16.613  58.071  1.00  0.00           C  
ATOM   2301  O   HIS A 711      98.815  16.197  59.058  1.00  0.00           O  
ATOM   2302  CB  HIS A 711     100.235  18.585  59.372  1.00  0.00           C  
ATOM   2303  CG  HIS A 711     101.205  19.718  59.482  1.00  0.00           C  
ATOM   2304  ND1 HIS A 711     102.469  19.564  60.009  1.00  0.00           N  
ATOM   2305  CD2 HIS A 711     101.123  21.004  59.068  1.00  0.00           C  
ATOM   2306  CE1 HIS A 711     103.126  20.707  59.911  1.00  0.00           C  
ATOM   2307  NE2 HIS A 711     102.332  21.596  59.343  1.00  0.00           N  
ATOM   2308  N   GLY A 712      99.143  16.237  56.827  1.00  0.00           N  
ATOM   2309  CA  GLY A 712      98.110  15.264  56.548  1.00  0.00           C  
ATOM   2310  C   GLY A 712      96.906  15.368  57.459  1.00  0.00           C  
ATOM   2311  O   GLY A 712      96.774  14.630  58.433  1.00  0.00           O  
ATOM   2312  N   LEU A 713      96.021  16.299  57.162  1.00  0.00           N  
ATOM   2313  CA  LEU A 713      94.836  16.437  57.978  1.00  0.00           C  
ATOM   2314  C   LEU A 713      93.708  16.062  57.050  1.00  0.00           C  
ATOM   2315  O   LEU A 713      93.608  16.563  55.942  1.00  0.00           O  
ATOM   2316  CB  LEU A 713      94.674  17.878  58.485  1.00  0.00           C  
ATOM   2317  CG  LEU A 713      95.848  18.562  59.213  1.00  0.00           C  
ATOM   2318  CD1 LEU A 713      95.337  19.867  59.789  1.00  0.00           C  
ATOM   2319  CD2 LEU A 713      96.423  17.690  60.331  1.00  0.00           C  
ATOM   2320  N   LYS A 714      92.858  15.161  57.489  1.00  0.00           N  
ATOM   2321  CA  LYS A 714      91.781  14.750  56.628  1.00  0.00           C  
ATOM   2322  C   LYS A 714      90.714  15.820  56.531  1.00  0.00           C  
ATOM   2323  O   LYS A 714      90.254  16.356  57.532  1.00  0.00           O  
ATOM   2324  CB  LYS A 714      91.173  13.434  57.123  1.00  0.00           C  
ATOM   2325  CG  LYS A 714      92.197  12.326  57.387  1.00  0.00           C  
ATOM   2326  CD  LYS A 714      93.058  12.643  58.631  1.00  0.00           C  
ATOM   2327  CE  LYS A 714      92.196  12.883  59.898  1.00  0.00           C  
ATOM   2328  NZ  LYS A 714      92.988  13.174  61.138  1.00  0.00           N  
ATOM   2329  N   PRO A 715      90.340  16.174  55.304  1.00  0.00           N  
ATOM   2330  CA  PRO A 715      89.315  17.181  55.051  1.00  0.00           C  
ATOM   2331  C   PRO A 715      87.989  16.783  55.699  1.00  0.00           C  
ATOM   2332  O   PRO A 715      87.742  15.611  55.947  1.00  0.00           O  
ATOM   2333  CB  PRO A 715      89.239  17.193  53.531  1.00  0.00           C  
ATOM   2334  CG  PRO A 715      90.680  17.000  53.147  1.00  0.00           C  
ATOM   2335  CD  PRO A 715      91.105  15.886  54.076  1.00  0.00           C  
ATOM   2336  N   VAL A 716      87.145  17.767  55.973  1.00  0.00           N  
ATOM   2337  CA  VAL A 716      85.846  17.522  56.580  1.00  0.00           C  
ATOM   2338  C   VAL A 716      84.983  18.773  56.417  1.00  0.00           C  
ATOM   2339  O   VAL A 716      85.351  19.861  56.855  1.00  0.00           O  
ATOM   2340  CB  VAL A 716      86.005  17.145  58.073  1.00  0.00           C  
ATOM   2341  CG1 VAL A 716      87.179  17.887  58.671  1.00  0.00           C  
ATOM   2342  CG2 VAL A 716      84.718  17.446  58.840  1.00  0.00           C  
ATOM   2343  N   SER A 717      83.832  18.618  55.780  1.00  0.00           N  
ATOM   2344  CA  SER A 717      82.971  19.761  55.530  1.00  0.00           C  
ATOM   2345  C   SER A 717      81.818  19.930  56.491  1.00  0.00           C  
ATOM   2346  O   SER A 717      81.331  18.968  57.078  1.00  0.00           O  
ATOM   2347  CB  SER A 717      82.395  19.694  54.113  1.00  0.00           C  
ATOM   2348  OG  SER A 717      81.040  19.253  54.138  1.00  0.00           O  
ATOM   2349  N   VAL A 718      81.376  21.178  56.612  1.00  0.00           N  
ATOM   2350  CA  VAL A 718      80.255  21.542  57.468  1.00  0.00           C  
ATOM   2351  C   VAL A 718      79.194  22.249  56.628  1.00  0.00           C  
ATOM   2352  O   VAL A 718      78.062  22.443  57.079  1.00  0.00           O  
ATOM   2353  CB  VAL A 718      80.693  22.469  58.644  1.00  0.00           C  
ATOM   2354  CG1 VAL A 718      81.498  21.674  59.673  1.00  0.00           C  
ATOM   2355  CG2 VAL A 718      81.521  23.628  58.118  1.00  0.00           C  
ATOM   2356  N   ILE A 719      79.562  22.642  55.409  1.00  0.00           N  
ATOM   2357  CA  ILE A 719      78.603  23.294  54.520  1.00  0.00           C  
ATOM   2358  C   ILE A 719      78.668  22.720  53.095  1.00  0.00           C  
ATOM   2359  O   ILE A 719      79.757  22.510  52.539  1.00  0.00           O  
ATOM   2360  CB  ILE A 719      78.786  24.855  54.492  1.00  0.00           C  
ATOM   2361  CG1 ILE A 719      79.893  25.268  53.521  1.00  0.00           C  
ATOM   2362  CG2 ILE A 719      79.119  25.362  55.887  1.00  0.00           C  
ATOM   2363  CD1 ILE A 719      79.916  26.770  53.232  1.00  0.00           C  
ATOM   2364  N   ASN A 720      77.487  22.458  52.524  1.00  0.00           N  
ATOM   2365  CA  ASN A 720      77.361  21.887  51.183  1.00  0.00           C  
ATOM   2366  C   ASN A 720      77.354  22.915  50.051  1.00  0.00           C  
ATOM   2367  O   ASN A 720      77.312  24.125  50.294  1.00  0.00           O  
ATOM   2368  CB  ASN A 720      76.099  21.015  51.083  1.00  0.00           C  
ATOM   2369  CG  ASN A 720      74.820  21.785  51.364  1.00  0.00           C  
ATOM   2370  OD1 ASN A 720      74.659  22.933  50.946  1.00  0.00           O  
ATOM   2371  ND2 ASN A 720      73.890  21.140  52.060  1.00  0.00           N  
ATOM   2372  N   LEU A 721      77.384  22.411  48.814  1.00  0.00           N  
ATOM   2373  CA  LEU A 721      77.411  23.243  47.611  1.00  0.00           C  
ATOM   2374  C   LEU A 721      76.250  24.219  47.465  1.00  0.00           C  
ATOM   2375  O   LEU A 721      76.328  25.163  46.673  1.00  0.00           O  
ATOM   2376  CB  LEU A 721      77.506  22.360  46.363  1.00  0.00           C  
ATOM   2377  CG  LEU A 721      78.804  21.556  46.194  1.00  0.00           C  
ATOM   2378  CD1 LEU A 721      78.775  20.814  44.870  1.00  0.00           C  
ATOM   2379  CD2 LEU A 721      80.016  22.482  46.247  1.00  0.00           C  
ATOM   2380  N   GLU A 722      75.176  23.994  48.217  1.00  0.00           N  
ATOM   2381  CA  GLU A 722      74.025  24.885  48.173  1.00  0.00           C  
ATOM   2382  C   GLU A 722      74.323  26.017  49.135  1.00  0.00           C  
ATOM   2383  O   GLU A 722      73.542  26.961  49.262  1.00  0.00           O  
ATOM   2384  CB  GLU A 722      72.750  24.168  48.621  1.00  0.00           C  
ATOM   2385  CG  GLU A 722      72.286  23.074  47.683  1.00  0.00           C  
ATOM   2386  CD  GLU A 722      73.170  21.837  47.735  1.00  0.00           C  
ATOM   2387  OE1 GLU A 722      74.399  21.958  47.534  1.00  0.00           O  
ATOM   2388  OE2 GLU A 722      72.631  20.734  47.974  1.00  0.00           O  
ATOM   2389  N   GLY A 723      75.470  25.908  49.803  1.00  0.00           N  
ATOM   2390  CA  GLY A 723      75.881  26.906  50.773  1.00  0.00           C  
ATOM   2391  C   GLY A 723      74.986  26.821  51.992  1.00  0.00           C  
ATOM   2392  O   GLY A 723      74.337  27.799  52.365  1.00  0.00           O  
ATOM   2393  N   ARG A 724      74.938  25.643  52.607  1.00  0.00           N  
ATOM   2394  CA  ARG A 724      74.098  25.438  53.779  1.00  0.00           C  
ATOM   2395  C   ARG A 724      74.760  24.487  54.770  1.00  0.00           C  
ATOM   2396  O   ARG A 724      75.652  23.723  54.404  1.00  0.00           O  
ATOM   2397  CB  ARG A 724      72.740  24.900  53.340  1.00  0.00           C  
ATOM   2398  CG  ARG A 724      72.203  25.610  52.107  1.00  0.00           C  
ATOM   2399  CD  ARG A 724      70.740  25.331  51.901  1.00  0.00           C  
ATOM   2400  NE  ARG A 724      69.934  25.939  52.954  1.00  0.00           N  
ATOM   2401  CZ  ARG A 724      68.629  25.734  53.107  1.00  0.00           C  
ATOM   2402  NH1 ARG A 724      67.980  24.929  52.270  1.00  0.00           N  
ATOM   2403  NH2 ARG A 724      67.974  26.332  54.098  1.00  0.00           N  
ATOM   2404  N   MET A 725      74.320  24.533  56.024  1.00  0.00           N  
ATOM   2405  CA  MET A 725      74.908  23.696  57.060  1.00  0.00           C  
ATOM   2406  C   MET A 725      74.542  22.222  56.994  1.00  0.00           C  
ATOM   2407  O   MET A 725      73.394  21.855  56.750  1.00  0.00           O  
ATOM   2408  CB  MET A 725      74.564  24.258  58.438  1.00  0.00           C  
ATOM   2409  CG  MET A 725      75.149  25.641  58.695  1.00  0.00           C  
ATOM   2410  SD  MET A 725      76.896  25.781  58.209  1.00  0.00           S  
ATOM   2411  CE  MET A 725      77.662  24.596  59.296  1.00  0.00           C  
ATOM   2412  N   GLU A 726      75.543  21.384  57.231  1.00  0.00           N  
ATOM   2413  CA  GLU A 726      75.391  19.936  57.192  1.00  0.00           C  
ATOM   2414  C   GLU A 726      76.729  19.324  57.583  1.00  0.00           C  
ATOM   2415  O   GLU A 726      77.786  19.817  57.185  1.00  0.00           O  
ATOM   2416  CB  GLU A 726      75.037  19.482  55.770  1.00  0.00           C  
ATOM   2417  CG  GLU A 726      76.072  19.913  54.699  1.00  0.00           C  
ATOM   2418  CD  GLU A 726      76.891  18.760  54.107  1.00  0.00           C  
ATOM   2419  OE1 GLU A 726      78.098  18.964  53.822  1.00  0.00           O  
ATOM   2420  OE2 GLU A 726      76.324  17.662  53.910  1.00  0.00           O  
ATOM   2421  N   GLY A 727      76.697  18.250  58.358  1.00  0.00           N  
ATOM   2422  CA  GLY A 727      77.950  17.634  58.731  1.00  0.00           C  
ATOM   2423  C   GLY A 727      77.901  16.920  60.054  1.00  0.00           C  
ATOM   2424  O   GLY A 727      76.969  17.099  60.838  1.00  0.00           O  
ATOM   2425  N   GLU A 728      78.920  16.100  60.289  1.00  0.00           N  
ATOM   2426  CA  GLU A 728      79.046  15.332  61.523  1.00  0.00           C  
ATOM   2427  C   GLU A 728      79.221  16.291  62.711  1.00  0.00           C  
ATOM   2428  O   GLU A 728      78.418  16.305  63.645  1.00  0.00           O  
ATOM   2429  CB  GLU A 728      80.248  14.378  61.400  1.00  0.00           C  
ATOM   2430  CG  GLU A 728      80.483  13.485  62.610  1.00  0.00           C  
ATOM   2431  CD  GLU A 728      79.191  12.905  63.164  1.00  0.00           C  
ATOM   2432  OE1 GLU A 728      78.392  12.353  62.373  1.00  0.00           O  
ATOM   2433  OE2 GLU A 728      78.976  13.004  64.394  1.00  0.00           O  
ATOM   2434  N   ARG A 729      80.273  17.100  62.647  1.00  0.00           N  
ATOM   2435  CA  ARG A 729      80.578  18.076  63.676  1.00  0.00           C  
ATOM   2436  C   ARG A 729      79.458  19.084  63.882  1.00  0.00           C  
ATOM   2437  O   ARG A 729      79.020  19.290  65.006  1.00  0.00           O  
ATOM   2438  CB  ARG A 729      81.836  18.822  63.297  1.00  0.00           C  
ATOM   2439  CG  ARG A 729      82.934  17.910  62.863  1.00  0.00           C  
ATOM   2440  CD  ARG A 729      83.415  17.095  64.014  1.00  0.00           C  
ATOM   2441  NE  ARG A 729      84.758  16.588  63.778  1.00  0.00           N  
ATOM   2442  CZ  ARG A 729      85.784  17.325  63.353  1.00  0.00           C  
ATOM   2443  NH1 ARG A 729      85.636  18.621  63.098  1.00  0.00           N  
ATOM   2444  NH2 ARG A 729      86.976  16.763  63.203  1.00  0.00           N  
ATOM   2445  N   VAL A 730      79.003  19.722  62.804  1.00  0.00           N  
ATOM   2446  CA  VAL A 730      77.935  20.717  62.908  1.00  0.00           C  
ATOM   2447  C   VAL A 730      76.973  20.342  64.013  1.00  0.00           C  
ATOM   2448  O   VAL A 730      76.469  19.223  64.058  1.00  0.00           O  
ATOM   2449  CB  VAL A 730      77.127  20.858  61.610  1.00  0.00           C  
ATOM   2450  CG1 VAL A 730      75.971  21.834  61.830  1.00  0.00           C  
ATOM   2451  CG2 VAL A 730      78.028  21.354  60.487  1.00  0.00           C  
ATOM   2452  N   PRO A 731      76.705  21.284  64.923  1.00  0.00           N  
ATOM   2453  CA  PRO A 731      75.802  21.057  66.048  1.00  0.00           C  
ATOM   2454  C   PRO A 731      74.327  21.111  65.679  1.00  0.00           C  
ATOM   2455  O   PRO A 731      73.917  21.807  64.743  1.00  0.00           O  
ATOM   2456  CB  PRO A 731      76.197  22.160  67.020  1.00  0.00           C  
ATOM   2457  CG  PRO A 731      76.455  23.300  66.089  1.00  0.00           C  
ATOM   2458  CD  PRO A 731      77.244  22.656  64.955  1.00  0.00           C  
ATOM   2459  N   GLU A 732      73.541  20.358  66.439  1.00  0.00           N  
ATOM   2460  CA  GLU A 732      72.104  20.288  66.250  1.00  0.00           C  
ATOM   2461  C   GLU A 732      71.564  21.720  66.188  1.00  0.00           C  
ATOM   2462  O   GLU A 732      72.214  22.654  66.663  1.00  0.00           O  
ATOM   2463  CB  GLU A 732      71.471  19.542  67.433  1.00  0.00           C  
ATOM   2464  CG  GLU A 732      72.399  18.539  68.157  1.00  0.00           C  
ATOM   2465  CD  GLU A 732      73.418  19.205  69.087  1.00  0.00           C  
ATOM   2466  OE1 GLU A 732      73.010  20.034  69.924  1.00  0.00           O  
ATOM   2467  OE2 GLU A 732      74.624  18.891  68.992  1.00  0.00           O  
ATOM   2468  N   ALA A 733      70.386  21.891  65.594  1.00  0.00           N  
ATOM   2469  CA  ALA A 733      69.755  23.207  65.494  1.00  0.00           C  
ATOM   2470  C   ALA A 733      70.574  24.225  64.716  1.00  0.00           C  
ATOM   2471  O   ALA A 733      70.038  25.235  64.258  1.00  0.00           O  
ATOM   2472  CB  ALA A 733      69.454  23.746  66.890  1.00  0.00           C  
ATOM   2473  N   LEU A 734      71.873  23.975  64.582  1.00  0.00           N  
ATOM   2474  CA  LEU A 734      72.732  24.884  63.836  1.00  0.00           C  
ATOM   2475  C   LEU A 734      72.908  24.356  62.417  1.00  0.00           C  
ATOM   2476  O   LEU A 734      73.387  25.067  61.530  1.00  0.00           O  
ATOM   2477  CB  LEU A 734      74.101  25.040  64.510  1.00  0.00           C  
ATOM   2478  CG  LEU A 734      75.021  26.079  63.846  1.00  0.00           C  
ATOM   2479  CD1 LEU A 734      74.332  27.442  63.794  1.00  0.00           C  
ATOM   2480  CD2 LEU A 734      76.321  26.181  64.608  1.00  0.00           C  
ATOM   2481  N   ARG A 735      72.519  23.103  62.202  1.00  0.00           N  
ATOM   2482  CA  ARG A 735      72.627  22.515  60.875  1.00  0.00           C  
ATOM   2483  C   ARG A 735      71.347  22.771  60.091  1.00  0.00           C  
ATOM   2484  O   ARG A 735      70.240  22.520  60.578  1.00  0.00           O  
ATOM   2485  CB  ARG A 735      72.882  21.009  60.955  1.00  0.00           C  
ATOM   2486  CG  ARG A 735      71.746  20.197  61.542  1.00  0.00           C  
ATOM   2487  CD  ARG A 735      71.884  18.752  61.112  1.00  0.00           C  
ATOM   2488  NE  ARG A 735      73.251  18.263  61.285  1.00  0.00           N  
ATOM   2489  CZ  ARG A 735      73.861  18.133  62.460  1.00  0.00           C  
ATOM   2490  NH1 ARG A 735      73.226  18.454  63.581  1.00  0.00           N  
ATOM   2491  NH2 ARG A 735      75.108  17.678  62.516  1.00  0.00           N  
ATOM   2492  N   GLY A 736      71.508  23.278  58.874  1.00  0.00           N  
ATOM   2493  CA  GLY A 736      70.361  23.555  58.041  1.00  0.00           C  
ATOM   2494  C   GLY A 736      70.501  24.849  57.275  1.00  0.00           C  
ATOM   2495  O   GLY A 736      71.209  24.910  56.270  1.00  0.00           O  
ATOM   2496  N   LEU A 737      69.836  25.886  57.774  1.00  0.00           N  
ATOM   2497  CA  LEU A 737      69.830  27.204  57.145  1.00  0.00           C  
ATOM   2498  C   LEU A 737      71.160  27.730  56.582  1.00  0.00           C  
ATOM   2499  O   LEU A 737      72.238  27.178  56.832  1.00  0.00           O  
ATOM   2500  CB  LEU A 737      69.234  28.237  58.117  1.00  0.00           C  
ATOM   2501  CG  LEU A 737      68.937  29.654  57.595  1.00  0.00           C  
ATOM   2502  CD1 LEU A 737      67.981  29.596  56.399  1.00  0.00           C  
ATOM   2503  CD2 LEU A 737      68.341  30.489  58.722  1.00  0.00           C  
ATOM   2504  N   ASP A 738      71.026  28.811  55.813  1.00  0.00           N  
ATOM   2505  CA  ASP A 738      72.092  29.536  55.123  1.00  0.00           C  
ATOM   2506  C   ASP A 738      73.509  29.428  55.685  1.00  0.00           C  
ATOM   2507  O   ASP A 738      73.715  28.980  56.809  1.00  0.00           O  
ATOM   2508  CB  ASP A 738      71.676  31.010  55.014  1.00  0.00           C  
ATOM   2509  CG  ASP A 738      72.661  31.845  54.222  1.00  0.00           C  
ATOM   2510  OD1 ASP A 738      73.138  31.367  53.172  1.00  0.00           O  
ATOM   2511  OD2 ASP A 738      72.947  32.987  54.643  1.00  0.00           O  
ATOM   2512  N   ARG A 739      74.482  29.841  54.874  1.00  0.00           N  
ATOM   2513  CA  ARG A 739      75.893  29.808  55.254  1.00  0.00           C  
ATOM   2514  C   ARG A 739      76.242  30.988  56.166  1.00  0.00           C  
ATOM   2515  O   ARG A 739      77.079  30.862  57.064  1.00  0.00           O  
ATOM   2516  CB  ARG A 739      76.781  29.819  53.993  1.00  0.00           C  
ATOM   2517  CG  ARG A 739      76.589  31.030  53.074  1.00  0.00           C  
ATOM   2518  CD  ARG A 739      77.375  30.908  51.765  1.00  0.00           C  
ATOM   2519  NE  ARG A 739      78.756  30.469  51.977  1.00  0.00           N  
ATOM   2520  CZ  ARG A 739      79.725  30.542  51.065  1.00  0.00           C  
ATOM   2521  NH1 ARG A 739      79.479  31.046  49.859  1.00  0.00           N  
ATOM   2522  NH2 ARG A 739      80.942  30.098  51.357  1.00  0.00           N  
ATOM   2523  N   PHE A 740      75.587  32.126  55.934  1.00  0.00           N  
ATOM   2524  CA  PHE A 740      75.805  33.337  56.723  1.00  0.00           C  
ATOM   2525  C   PHE A 740      74.828  33.389  57.894  1.00  0.00           C  
ATOM   2526  O   PHE A 740      75.210  33.710  59.022  1.00  0.00           O  
ATOM   2527  CB  PHE A 740      75.627  34.577  55.842  1.00  0.00           C  
ATOM   2528  CG  PHE A 740      76.674  34.718  54.766  1.00  0.00           C  
ATOM   2529  CD1 PHE A 740      76.513  35.646  53.741  1.00  0.00           C  
ATOM   2530  CD2 PHE A 740      77.824  33.930  54.780  1.00  0.00           C  
ATOM   2531  CE1 PHE A 740      77.480  35.789  52.744  1.00  0.00           C  
ATOM   2532  CE2 PHE A 740      78.798  34.064  53.790  1.00  0.00           C  
ATOM   2533  CZ  PHE A 740      78.625  34.995  52.770  1.00  0.00           C  
ATOM   2534  N   GLU A 741      73.566  33.070  57.619  1.00  0.00           N  
ATOM   2535  CA  GLU A 741      72.534  33.054  58.653  1.00  0.00           C  
ATOM   2536  C   GLU A 741      72.868  31.874  59.549  1.00  0.00           C  
ATOM   2537  O   GLU A 741      72.063  31.452  60.379  1.00  0.00           O  
ATOM   2538  CB  GLU A 741      71.150  32.844  58.034  1.00  0.00           C  
ATOM   2539  CG  GLU A 741      69.982  33.239  58.936  1.00  0.00           C  
ATOM   2540  CD  GLU A 741      69.731  34.742  58.951  1.00  0.00           C  
ATOM   2541  OE1 GLU A 741      70.644  35.496  59.347  1.00  0.00           O  
ATOM   2542  OE2 GLU A 741      68.619  35.170  58.561  1.00  0.00           O  
ATOM   2543  N   ALA A 742      74.064  31.335  59.339  1.00  0.00           N  
ATOM   2544  CA  ALA A 742      74.571  30.210  60.101  1.00  0.00           C  
ATOM   2545  C   ALA A 742      75.620  30.734  61.063  1.00  0.00           C  
ATOM   2546  O   ALA A 742      75.795  30.184  62.148  1.00  0.00           O  
ATOM   2547  CB  ALA A 742      75.190  29.179  59.174  1.00  0.00           C  
ATOM   2548  N   ARG A 743      76.318  31.798  60.664  1.00  0.00           N  
ATOM   2549  CA  ARG A 743      77.341  32.381  61.526  1.00  0.00           C  
ATOM   2550  C   ARG A 743      76.711  33.353  62.521  1.00  0.00           C  
ATOM   2551  O   ARG A 743      77.230  33.536  63.624  1.00  0.00           O  
ATOM   2552  CB  ARG A 743      78.432  33.086  60.708  1.00  0.00           C  
ATOM   2553  CG  ARG A 743      78.161  34.527  60.360  1.00  0.00           C  
ATOM   2554  CD  ARG A 743      79.431  35.180  59.841  1.00  0.00           C  
ATOM   2555  NE  ARG A 743      79.832  34.655  58.539  1.00  0.00           N  
ATOM   2556  CZ  ARG A 743      80.939  35.015  57.896  1.00  0.00           C  
ATOM   2557  NH1 ARG A 743      81.764  35.899  58.441  1.00  0.00           N  
ATOM   2558  NH2 ARG A 743      81.213  34.507  56.699  1.00  0.00           N  
ATOM   2559  N   ARG A 744      75.598  33.978  62.141  1.00  0.00           N  
ATOM   2560  CA  ARG A 744      74.925  34.887  63.060  1.00  0.00           C  
ATOM   2561  C   ARG A 744      74.598  34.058  64.296  1.00  0.00           C  
ATOM   2562  O   ARG A 744      75.182  34.255  65.356  1.00  0.00           O  
ATOM   2563  CB  ARG A 744      73.632  35.438  62.456  1.00  0.00           C  
ATOM   2564  CG  ARG A 744      73.822  36.355  61.256  1.00  0.00           C  
ATOM   2565  CD  ARG A 744      72.487  36.980  60.844  1.00  0.00           C  
ATOM   2566  NE  ARG A 744      72.571  37.806  59.636  1.00  0.00           N  
ATOM   2567  CZ  ARG A 744      72.760  37.339  58.402  1.00  0.00           C  
ATOM   2568  NH1 ARG A 744      72.890  36.036  58.185  1.00  0.00           N  
ATOM   2569  NH2 ARG A 744      72.816  38.181  57.377  1.00  0.00           N  
ATOM   2570  N   LYS A 745      73.677  33.111  64.146  1.00  0.00           N  
ATOM   2571  CA  LYS A 745      73.289  32.246  65.254  1.00  0.00           C  
ATOM   2572  C   LYS A 745      74.460  31.435  65.806  1.00  0.00           C  
ATOM   2573  O   LYS A 745      74.380  30.896  66.909  1.00  0.00           O  
ATOM   2574  CB  LYS A 745      72.178  31.281  64.827  1.00  0.00           C  
ATOM   2575  CG  LYS A 745      70.790  31.896  64.738  1.00  0.00           C  
ATOM   2576  CD  LYS A 745      69.749  30.818  64.471  1.00  0.00           C  
ATOM   2577  CE  LYS A 745      68.341  31.383  64.471  1.00  0.00           C  
ATOM   2578  NZ  LYS A 745      67.326  30.312  64.262  1.00  0.00           N  
ATOM   2579  N   ALA A 746      75.542  31.341  65.041  1.00  0.00           N  
ATOM   2580  CA  ALA A 746      76.707  30.585  65.487  1.00  0.00           C  
ATOM   2581  C   ALA A 746      77.461  31.351  66.564  1.00  0.00           C  
ATOM   2582  O   ALA A 746      77.932  30.767  67.541  1.00  0.00           O  
ATOM   2583  CB  ALA A 746      77.629  30.295  64.315  1.00  0.00           C  
ATOM   2584  N   VAL A 747      77.572  32.662  66.379  1.00  0.00           N  
ATOM   2585  CA  VAL A 747      78.264  33.516  67.333  1.00  0.00           C  
ATOM   2586  C   VAL A 747      77.518  33.559  68.662  1.00  0.00           C  
ATOM   2587  O   VAL A 747      78.108  33.344  69.719  1.00  0.00           O  
ATOM   2588  CB  VAL A 747      78.406  34.946  66.785  1.00  0.00           C  
ATOM   2589  CG1 VAL A 747      78.996  35.849  67.834  1.00  0.00           C  
ATOM   2590  CG2 VAL A 747      79.288  34.938  65.562  1.00  0.00           C  
ATOM   2591  N   GLU A 750      76.218  33.825  68.608  1.00  0.00           N  
ATOM   2592  CA  GLU A 750      75.411  33.895  69.819  1.00  0.00           C  
ATOM   2593  C   GLU A 750      75.551  32.635  70.649  1.00  0.00           C  
ATOM   2594  O   GLU A 750      75.480  32.679  71.872  1.00  0.00           O  
ATOM   2595  CB  GLU A 750      73.942  34.123  69.469  1.00  0.00           C  
ATOM   2596  CG  GLU A 750      73.715  35.331  68.576  1.00  0.00           C  
ATOM   2597  CD  GLU A 750      74.688  36.466  68.865  1.00  0.00           C  
ATOM   2598  OE1 GLU A 750      75.873  36.356  68.476  1.00  0.00           O  
ATOM   2599  OE2 GLU A 750      74.269  37.465  69.490  1.00  0.00           O  
ATOM   2600  N   LEU A 751      75.749  31.508  69.980  1.00  0.00           N  
ATOM   2601  CA  LEU A 751      75.912  30.243  70.680  1.00  0.00           C  
ATOM   2602  C   LEU A 751      77.338  30.096  71.212  1.00  0.00           C  
ATOM   2603  O   LEU A 751      77.652  29.109  71.882  1.00  0.00           O  
ATOM   2604  CB  LEU A 751      75.569  29.070  69.751  1.00  0.00           C  
ATOM   2605  CG  LEU A 751      74.092  28.670  69.636  1.00  0.00           C  
ATOM   2606  CD1 LEU A 751      73.628  28.039  70.946  1.00  0.00           C  
ATOM   2607  CD2 LEU A 751      73.243  29.883  69.286  1.00  0.00           C  
ATOM   2608  N   PHE A 752      78.192  31.076  70.910  1.00  0.00           N  
ATOM   2609  CA  PHE A 752      79.581  31.065  71.372  1.00  0.00           C  
ATOM   2610  C   PHE A 752      79.773  31.962  72.589  1.00  0.00           C  
ATOM   2611  O   PHE A 752      80.209  31.501  73.646  1.00  0.00           O  
ATOM   2612  CB  PHE A 752      80.542  31.541  70.275  1.00  0.00           C  
ATOM   2613  CG  PHE A 752      80.763  30.548  69.180  1.00  0.00           C  
ATOM   2614  CD1 PHE A 752      80.960  29.204  69.467  1.00  0.00           C  
ATOM   2615  CD2 PHE A 752      80.811  30.963  67.856  1.00  0.00           C  
ATOM   2616  CE1 PHE A 752      81.201  28.286  68.449  1.00  0.00           C  
ATOM   2617  CE2 PHE A 752      81.051  30.055  66.831  1.00  0.00           C  
ATOM   2618  CZ  PHE A 752      81.247  28.713  67.128  1.00  0.00           C  
ATOM   2619  N   ARG A 753      79.463  33.247  72.427  1.00  0.00           N  
ATOM   2620  CA  ARG A 753      79.609  34.209  73.510  1.00  0.00           C  
ATOM   2621  C   ARG A 753      78.710  33.796  74.669  1.00  0.00           C  
ATOM   2622  O   ARG A 753      79.164  33.635  75.802  1.00  0.00           O  
ATOM   2623  CB  ARG A 753      79.224  35.617  73.041  1.00  0.00           C  
ATOM   2624  CG  ARG A 753      77.751  35.772  72.708  1.00  0.00           C  
ATOM   2625  CD  ARG A 753      77.334  37.225  72.579  1.00  0.00           C  
ATOM   2626  NE  ARG A 753      78.005  37.900  71.472  1.00  0.00           N  
ATOM   2627  CZ  ARG A 753      77.615  39.066  70.963  1.00  0.00           C  
ATOM   2628  NH1 ARG A 753      76.554  39.685  71.468  1.00  0.00           N  
ATOM   2629  NH2 ARG A 753      78.276  39.612  69.945  1.00  0.00           N  
ATOM   2630  N   GLU A 754      77.430  33.618  74.368  1.00  0.00           N  
ATOM   2631  CA  GLU A 754      76.445  33.230  75.365  1.00  0.00           C  
ATOM   2632  C   GLU A 754      76.773  31.847  75.931  1.00  0.00           C  
ATOM   2633  O   GLU A 754      76.134  31.377  76.870  1.00  0.00           O  
ATOM   2634  CB  GLU A 754      75.061  33.236  74.727  1.00  0.00           C  
ATOM   2635  CG  GLU A 754      73.916  33.031  75.687  1.00  0.00           C  
ATOM   2636  CD  GLU A 754      72.610  32.797  74.953  1.00  0.00           C  
ATOM   2637  OE1 GLU A 754      72.204  33.682  74.164  1.00  0.00           O  
ATOM   2638  OE2 GLU A 754      71.997  31.725  75.158  1.00  0.00           O  
ATOM   2639  N   ALA A 755      77.766  31.194  75.342  1.00  0.00           N  
ATOM   2640  CA  ALA A 755      78.200  29.885  75.804  1.00  0.00           C  
ATOM   2641  C   ALA A 755      79.543  30.139  76.450  1.00  0.00           C  
ATOM   2642  O   ALA A 755      80.102  29.273  77.122  1.00  0.00           O  
ATOM   2643  CB  ALA A 755      78.351  28.926  74.640  1.00  0.00           C  
ATOM   2644  N   GLY A 756      80.054  31.345  76.208  1.00  0.00           N  
ATOM   2645  CA  GLY A 756      81.315  31.775  76.779  1.00  0.00           C  
ATOM   2646  C   GLY A 756      82.616  31.401  76.099  1.00  0.00           C  
ATOM   2647  O   GLY A 756      83.539  30.946  76.776  1.00  0.00           O  
ATOM   2648  N   HIS A 757      82.713  31.581  74.783  1.00  0.00           N  
ATOM   2649  CA  HIS A 757      83.959  31.261  74.086  1.00  0.00           C  
ATOM   2650  C   HIS A 757      84.346  32.420  73.176  1.00  0.00           C  
ATOM   2651  O   HIS A 757      85.444  32.432  72.609  1.00  0.00           O  
ATOM   2652  CB  HIS A 757      83.820  29.973  73.265  1.00  0.00           C  
ATOM   2653  CG  HIS A 757      82.919  28.957  73.891  1.00  0.00           C  
ATOM   2654  ND1 HIS A 757      82.962  28.651  75.234  1.00  0.00           N  
ATOM   2655  CD2 HIS A 757      81.929  28.198  73.366  1.00  0.00           C  
ATOM   2656  CE1 HIS A 757      82.033  27.751  75.512  1.00  0.00           C  
ATOM   2657  NE2 HIS A 757      81.393  27.458  74.395  1.00  0.00           N  
ATOM   2658  N   LEU A 758      83.445  33.398  73.059  1.00  0.00           N  
ATOM   2659  CA  LEU A 758      83.679  34.569  72.218  1.00  0.00           C  
ATOM   2660  C   LEU A 758      84.354  35.706  72.952  1.00  0.00           C  
ATOM   2661  O   LEU A 758      83.681  36.507  73.594  1.00  0.00           O  
ATOM   2662  CB  LEU A 758      82.369  35.098  71.648  1.00  0.00           C  
ATOM   2663  CG  LEU A 758      82.528  36.458  70.956  1.00  0.00           C  
ATOM   2664  CD1 LEU A 758      83.619  36.399  69.881  1.00  0.00           C  
ATOM   2665  CD2 LEU A 758      81.201  36.866  70.355  1.00  0.00           C  
ATOM   2666  N   VAL A 759      85.673  35.798  72.837  1.00  0.00           N  
ATOM   2667  CA  VAL A 759      86.403  36.858  73.511  1.00  0.00           C  
ATOM   2668  C   VAL A 759      86.177  38.247  72.902  1.00  0.00           C  
ATOM   2669  O   VAL A 759      85.306  38.984  73.359  1.00  0.00           O  
ATOM   2670  CB  VAL A 759      87.908  36.524  73.571  1.00  0.00           C  
ATOM   2671  CG1 VAL A 759      88.315  35.822  72.320  1.00  0.00           C  
ATOM   2672  CG2 VAL A 759      88.736  37.789  73.770  1.00  0.00           C  
ATOM   2673  N   LYS A 760      86.935  38.608  71.871  1.00  0.00           N  
ATOM   2674  CA  LYS A 760      86.788  39.927  71.264  1.00  0.00           C  
ATOM   2675  C   LYS A 760      86.465  39.925  69.775  1.00  0.00           C  
ATOM   2676  O   LYS A 760      87.190  39.337  68.971  1.00  0.00           O  
ATOM   2677  CB  LYS A 760      88.061  40.754  71.489  1.00  0.00           C  
ATOM   2678  CG  LYS A 760      89.168  40.541  70.460  1.00  0.00           C  
ATOM   2679  CD  LYS A 760      90.382  41.413  70.758  1.00  0.00           C  
ATOM   2680  CE  LYS A 760      91.394  41.389  69.615  1.00  0.00           C  
ATOM   2681  NZ  LYS A 760      91.879  40.010  69.288  1.00  0.00           N  
ATOM   2682  N   GLU A 761      85.377  40.592  69.407  1.00  0.00           N  
ATOM   2683  CA  GLU A 761      85.003  40.688  68.004  1.00  0.00           C  
ATOM   2684  C   GLU A 761      85.394  42.093  67.569  1.00  0.00           C  
ATOM   2685  O   GLU A 761      85.484  42.982  68.403  1.00  0.00           O  
ATOM   2686  CB  GLU A 761      83.507  40.488  67.834  1.00  0.00           C  
ATOM   2687  CG  GLU A 761      82.701  41.743  68.012  1.00  0.00           C  
ATOM   2688  CD  GLU A 761      81.276  41.550  67.568  1.00  0.00           C  
ATOM   2689  OE1 GLU A 761      80.510  40.885  68.305  1.00  0.00           O  
ATOM   2690  OE2 GLU A 761      80.932  42.050  66.471  1.00  0.00           O  
ATOM   2691  N   GLU A 762      85.612  42.310  66.279  1.00  0.00           N  
ATOM   2692  CA  GLU A 762      86.024  43.635  65.832  1.00  0.00           C  
ATOM   2693  C   GLU A 762      85.942  43.823  64.325  1.00  0.00           C  
ATOM   2694  O   GLU A 762      86.122  42.877  63.568  1.00  0.00           O  
ATOM   2695  CB  GLU A 762      87.464  43.887  66.280  1.00  0.00           C  
ATOM   2696  CG  GLU A 762      88.502  43.067  65.518  1.00  0.00           C  
ATOM   2697  CD  GLU A 762      89.579  42.479  66.422  1.00  0.00           C  
ATOM   2698  OE1 GLU A 762      89.233  41.679  67.323  1.00  0.00           O  
ATOM   2699  OE2 GLU A 762      90.770  42.813  66.226  1.00  0.00           O  
ATOM   2700  N   ASP A 763      85.693  45.053  63.891  1.00  0.00           N  
ATOM   2701  CA  ASP A 763      85.608  45.344  62.465  1.00  0.00           C  
ATOM   2702  C   ASP A 763      86.851  44.841  61.759  1.00  0.00           C  
ATOM   2703  O   ASP A 763      87.865  44.562  62.402  1.00  0.00           O  
ATOM   2704  CB  ASP A 763      85.453  46.841  62.230  1.00  0.00           C  
ATOM   2705  CG  ASP A 763      84.139  47.362  62.743  1.00  0.00           C  
ATOM   2706  OD1 ASP A 763      83.950  47.389  63.980  1.00  0.00           O  
ATOM   2707  OD2 ASP A 763      83.288  47.730  61.908  1.00  0.00           O  
ATOM   2708  N   TYR A 764      86.773  44.735  60.435  1.00  0.00           N  
ATOM   2709  CA  TYR A 764      87.893  44.225  59.659  1.00  0.00           C  
ATOM   2710  C   TYR A 764      87.595  44.270  58.161  1.00  0.00           C  
ATOM   2711  O   TYR A 764      86.483  43.940  57.738  1.00  0.00           O  
ATOM   2712  CB  TYR A 764      88.168  42.776  60.093  1.00  0.00           C  
ATOM   2713  CG  TYR A 764      89.422  42.182  59.518  1.00  0.00           C  
ATOM   2714  CD1 TYR A 764      90.625  42.879  59.584  1.00  0.00           C  
ATOM   2715  CD2 TYR A 764      89.411  40.931  58.899  1.00  0.00           C  
ATOM   2716  CE1 TYR A 764      91.787  42.356  59.047  1.00  0.00           C  
ATOM   2717  CE2 TYR A 764      90.571  40.392  58.354  1.00  0.00           C  
ATOM   2718  CZ  TYR A 764      91.758  41.115  58.432  1.00  0.00           C  
ATOM   2719  OH  TYR A 764      92.923  40.624  57.889  1.00  0.00           O  
ATOM   2720  N   THR A 765      88.573  44.692  57.359  1.00  0.00           N  
ATOM   2721  CA  THR A 765      88.374  44.724  55.908  1.00  0.00           C  
ATOM   2722  C   THR A 765      88.976  43.450  55.336  1.00  0.00           C  
ATOM   2723  O   THR A 765      90.199  43.319  55.220  1.00  0.00           O  
ATOM   2724  CB  THR A 765      89.034  45.962  55.218  1.00  0.00           C  
ATOM   2725  OG1 THR A 765      90.425  46.041  55.561  1.00  0.00           O  
ATOM   2726  CG2 THR A 765      88.312  47.243  55.621  1.00  0.00           C  
ATOM   2727  N   ILE A 766      88.097  42.513  54.989  1.00  0.00           N  
ATOM   2728  CA  ILE A 766      88.496  41.213  54.458  1.00  0.00           C  
ATOM   2729  C   ILE A 766      88.614  41.174  52.952  1.00  0.00           C  
ATOM   2730  O   ILE A 766      87.883  41.863  52.248  1.00  0.00           O  
ATOM   2731  CB  ILE A 766      87.498  40.114  54.894  1.00  0.00           C  
ATOM   2732  CG1 ILE A 766      86.060  40.616  54.714  1.00  0.00           C  
ATOM   2733  CG2 ILE A 766      87.772  39.710  56.336  1.00  0.00           C  
ATOM   2734  CD1 ILE A 766      84.997  39.756  55.379  1.00  0.00           C  
ATOM   2735  N   ALA A 767      89.547  40.361  52.468  1.00  0.00           N  
ATOM   2736  CA  ALA A 767      89.759  40.201  51.034  1.00  0.00           C  
ATOM   2737  C   ALA A 767      88.767  39.151  50.516  1.00  0.00           C  
ATOM   2738  O   ALA A 767      89.169  38.068  50.081  1.00  0.00           O  
ATOM   2739  CB  ALA A 767      91.203  39.755  50.762  1.00  0.00           C  
ATOM   2740  N   LEU A 768      87.475  39.484  50.564  1.00  0.00           N  
ATOM   2741  CA  LEU A 768      86.401  38.586  50.132  1.00  0.00           C  
ATOM   2742  C   LEU A 768      86.398  38.248  48.641  1.00  0.00           C  
ATOM   2743  O   LEU A 768      86.298  39.136  47.788  1.00  0.00           O  
ATOM   2744  CB  LEU A 768      85.051  39.178  50.530  1.00  0.00           C  
ATOM   2745  CG  LEU A 768      83.803  38.359  50.221  1.00  0.00           C  
ATOM   2746  CD1 LEU A 768      82.869  38.406  51.411  1.00  0.00           C  
ATOM   2747  CD2 LEU A 768      83.126  38.898  48.988  1.00  0.00           C  
ATOM   2748  N   ALA A 769      86.495  36.948  48.349  1.00  0.00           N  
ATOM   2749  CA  ALA A 769      86.518  36.426  46.981  1.00  0.00           C  
ATOM   2750  C   ALA A 769      85.117  36.254  46.399  1.00  0.00           C  
ATOM   2751  O   ALA A 769      84.254  35.596  46.988  1.00  0.00           O  
ATOM   2752  CB  ALA A 769      87.261  35.098  46.948  1.00  0.00           C  
ATOM   2753  N   THR A 770      84.908  36.847  45.228  1.00  0.00           N  
ATOM   2754  CA  THR A 770      83.618  36.788  44.557  1.00  0.00           C  
ATOM   2755  C   THR A 770      83.745  36.253  43.138  1.00  0.00           C  
ATOM   2756  O   THR A 770      84.838  36.234  42.561  1.00  0.00           O  
ATOM   2757  CB  THR A 770      82.975  38.182  44.481  1.00  0.00           C  
ATOM   2758  OG1 THR A 770      83.745  39.021  43.608  1.00  0.00           O  
ATOM   2759  CG2 THR A 770      82.925  38.813  45.856  1.00  0.00           C  
ATOM   2760  N   CYS A 771      82.618  35.825  42.574  1.00  0.00           N  
ATOM   2761  CA  CYS A 771      82.620  35.299  41.216  1.00  0.00           C  
ATOM   2762  C   CYS A 771      82.797  36.448  40.237  1.00  0.00           C  
ATOM   2763  O   CYS A 771      81.935  37.333  40.144  1.00  0.00           O  
ATOM   2764  CB  CYS A 771      81.313  34.570  40.911  1.00  0.00           C  
ATOM   2765  SG  CYS A 771      81.356  33.768  39.302  1.00  0.00           S  
ATOM   2766  N   SER A 772      83.906  36.428  39.503  1.00  0.00           N  
ATOM   2767  CA  SER A 772      84.197  37.493  38.550  1.00  0.00           C  
ATOM   2768  C   SER A 772      83.050  37.794  37.592  1.00  0.00           C  
ATOM   2769  O   SER A 772      82.919  38.926  37.119  1.00  0.00           O  
ATOM   2770  CB  SER A 772      85.440  37.158  37.727  1.00  0.00           C  
ATOM   2771  OG  SER A 772      85.113  36.278  36.666  1.00  0.00           O  
ATOM   2772  N   ARG A 773      82.203  36.806  37.320  1.00  0.00           N  
ATOM   2773  CA  ARG A 773      81.127  37.029  36.372  1.00  0.00           C  
ATOM   2774  C   ARG A 773      79.681  37.073  36.869  1.00  0.00           C  
ATOM   2775  O   ARG A 773      78.758  37.117  36.058  1.00  0.00           O  
ATOM   2776  CB  ARG A 773      81.262  36.025  35.226  1.00  0.00           C  
ATOM   2777  CG  ARG A 773      80.656  36.511  33.932  1.00  0.00           C  
ATOM   2778  CD  ARG A 773      81.367  35.938  32.720  1.00  0.00           C  
ATOM   2779  NE  ARG A 773      82.683  36.527  32.456  1.00  0.00           N  
ATOM   2780  CZ  ARG A 773      83.828  36.137  33.019  1.00  0.00           C  
ATOM   2781  NH1 ARG A 773      83.847  35.142  33.899  1.00  0.00           N  
ATOM   2782  NH2 ARG A 773      84.967  36.738  32.689  1.00  0.00           N  
ATOM   2783  N   CYS A 791      79.464  37.067  38.181  1.00  0.00           N  
ATOM   2784  CA  CYS A 791      78.097  37.149  38.701  1.00  0.00           C  
ATOM   2785  C   CYS A 791      78.071  37.945  39.992  1.00  0.00           C  
ATOM   2786  O   CYS A 791      77.013  38.417  40.416  1.00  0.00           O  
ATOM   2787  CB  CYS A 791      77.496  35.761  38.948  1.00  0.00           C  
ATOM   2788  SG  CYS A 791      77.459  35.232  40.688  1.00  0.00           S  
ATOM   2789  N   GLY A 792      79.234  38.080  40.624  1.00  0.00           N  
ATOM   2790  CA  GLY A 792      79.314  38.849  41.853  1.00  0.00           C  
ATOM   2791  C   GLY A 792      79.346  38.076  43.158  1.00  0.00           C  
ATOM   2792  O   GLY A 792      80.231  38.298  43.985  1.00  0.00           O  
ATOM   2793  N   THR A 794      78.378  37.185  43.352  1.00  0.00           N  
ATOM   2794  CA  THR A 794      78.290  36.373  44.570  1.00  0.00           C  
ATOM   2795  C   THR A 794      79.661  35.870  45.053  1.00  0.00           C  
ATOM   2796  O   THR A 794      80.528  35.504  44.250  1.00  0.00           O  
ATOM   2797  CB  THR A 794      77.361  35.144  44.353  1.00  0.00           C  
ATOM   2798  OG1 THR A 794      76.053  35.590  43.965  1.00  0.00           O  
ATOM   2799  CG2 THR A 794      77.253  34.319  45.627  1.00  0.00           C  
ATOM   2800  N   PRO A 795      79.874  35.861  46.380  1.00  0.00           N  
ATOM   2801  CA  PRO A 795      81.139  35.398  46.953  1.00  0.00           C  
ATOM   2802  C   PRO A 795      81.288  33.883  46.806  1.00  0.00           C  
ATOM   2803  O   PRO A 795      80.412  33.102  47.207  1.00  0.00           O  
ATOM   2804  CB  PRO A 795      81.035  35.841  48.406  1.00  0.00           C  
ATOM   2805  CG  PRO A 795      79.568  35.709  48.678  1.00  0.00           C  
ATOM   2806  CD  PRO A 795      78.961  36.328  47.439  1.00  0.00           C  
ATOM   2807  N   ILE A 826      82.407  33.481  46.220  1.00  0.00           N  
ATOM   2808  CA  ILE A 826      82.697  32.077  45.990  1.00  0.00           C  
ATOM   2809  C   ILE A 826      82.867  31.309  47.290  1.00  0.00           C  
ATOM   2810  O   ILE A 826      83.253  31.877  48.306  1.00  0.00           O  
ATOM   2811  CB  ILE A 826      83.994  31.907  45.207  1.00  0.00           C  
ATOM   2812  CG1 ILE A 826      85.155  32.463  46.027  1.00  0.00           C  
ATOM   2813  CG2 ILE A 826      83.896  32.610  43.877  1.00  0.00           C  
ATOM   2814  CD1 ILE A 826      86.505  32.031  45.525  1.00  0.00           C  
ATOM   2815  N   GLU A 827      82.586  30.010  47.237  1.00  0.00           N  
ATOM   2816  CA  GLU A 827      82.735  29.122  48.384  1.00  0.00           C  
ATOM   2817  C   GLU A 827      83.873  28.169  48.022  1.00  0.00           C  
ATOM   2818  O   GLU A 827      84.563  28.369  47.026  1.00  0.00           O  
ATOM   2819  CB  GLU A 827      81.450  28.327  48.608  1.00  0.00           C  
ATOM   2820  CG  GLU A 827      81.446  27.488  49.882  1.00  0.00           C  
ATOM   2821  CD  GLU A 827      80.345  26.429  49.883  1.00  0.00           C  
ATOM   2822  OE1 GLU A 827      79.153  26.799  49.759  1.00  0.00           O  
ATOM   2823  OE2 GLU A 827      80.677  25.224  50.005  1.00  0.00           O  
ATOM   2824  N   TYR A 829      84.088  27.144  48.832  1.00  0.00           N  
ATOM   2825  CA  TYR A 829      85.132  26.178  48.530  1.00  0.00           C  
ATOM   2826  C   TYR A 829      84.605  24.767  48.752  1.00  0.00           C  
ATOM   2827  O   TYR A 829      83.634  24.569  49.487  1.00  0.00           O  
ATOM   2828  CB  TYR A 829      86.366  26.428  49.391  1.00  0.00           C  
ATOM   2829  CG  TYR A 829      87.098  27.697  49.038  1.00  0.00           C  
ATOM   2830  CD1 TYR A 829      86.530  28.942  49.287  1.00  0.00           C  
ATOM   2831  CD2 TYR A 829      88.359  27.654  48.449  1.00  0.00           C  
ATOM   2832  CE1 TYR A 829      87.199  30.119  48.957  1.00  0.00           C  
ATOM   2833  CE2 TYR A 829      89.038  28.824  48.114  1.00  0.00           C  
ATOM   2834  CZ  TYR A 829      88.453  30.055  48.372  1.00  0.00           C  
ATOM   2835  OH  TYR A 829      89.120  31.222  48.052  1.00  0.00           O  
ATOM   2836  N   ALA A 830      85.233  23.788  48.108  1.00  0.00           N  
ATOM   2837  CA  ALA A 830      84.794  22.411  48.241  1.00  0.00           C  
ATOM   2838  C   ALA A 830      85.725  21.433  47.564  1.00  0.00           C  
ATOM   2839  O   ALA A 830      86.383  21.753  46.574  1.00  0.00           O  
ATOM   2840  CB  ALA A 830      83.384  22.254  47.668  1.00  0.00           C  
ATOM   2841  N   ILE A 831      85.783  20.235  48.131  1.00  0.00           N  
ATOM   2842  CA  ILE A 831      86.587  19.166  47.569  1.00  0.00           C  
ATOM   2843  C   ILE A 831      85.598  18.463  46.652  1.00  0.00           C  
ATOM   2844  O   ILE A 831      84.504  18.069  47.069  1.00  0.00           O  
ATOM   2845  CB  ILE A 831      87.100  18.218  48.653  1.00  0.00           C  
ATOM   2846  CG1 ILE A 831      87.865  19.018  49.706  1.00  0.00           C  
ATOM   2847  CG2 ILE A 831      88.024  17.183  48.040  1.00  0.00           C  
ATOM   2848  CD1 ILE A 831      88.931  19.912  49.116  1.00  0.00           C  
ATOM   2849  N   PHE A 832      85.992  18.326  45.395  1.00  0.00           N  
ATOM   2850  CA  PHE A 832      85.130  17.759  44.371  1.00  0.00           C  
ATOM   2851  C   PHE A 832      86.023  16.994  43.409  1.00  0.00           C  
ATOM   2852  O   PHE A 832      87.210  17.314  43.270  1.00  0.00           O  
ATOM   2853  CB  PHE A 832      84.489  18.920  43.605  1.00  0.00           C  
ATOM   2854  CG  PHE A 832      83.022  18.782  43.351  1.00  0.00           C  
ATOM   2855  CD1 PHE A 832      82.357  19.770  42.613  1.00  0.00           C  
ATOM   2856  CD2 PHE A 832      82.299  17.691  43.832  1.00  0.00           C  
ATOM   2857  CE1 PHE A 832      80.986  19.680  42.349  1.00  0.00           C  
ATOM   2858  CE2 PHE A 832      80.919  17.581  43.576  1.00  0.00           C  
ATOM   2859  CZ  PHE A 832      80.259  18.585  42.828  1.00  0.00           C  
ATOM   2860  N   PRO A 833      85.477  15.960  42.747  1.00  0.00           N  
ATOM   2861  CA  PRO A 833      86.322  15.228  41.800  1.00  0.00           C  
ATOM   2862  C   PRO A 833      86.212  16.015  40.479  1.00  0.00           C  
ATOM   2863  O   PRO A 833      85.136  16.089  39.880  1.00  0.00           O  
ATOM   2864  CB  PRO A 833      85.652  13.852  41.726  1.00  0.00           C  
ATOM   2865  CG  PRO A 833      84.823  13.773  42.989  1.00  0.00           C  
ATOM   2866  CD  PRO A 833      84.284  15.168  43.088  1.00  0.00           C  
ATOM   2867  N   GLN A 834      87.311  16.631  40.051  1.00  0.00           N  
ATOM   2868  CA  GLN A 834      87.317  17.425  38.823  1.00  0.00           C  
ATOM   2869  C   GLN A 834      88.461  17.068  37.877  1.00  0.00           C  
ATOM   2870  O   GLN A 834      89.318  16.228  38.192  1.00  0.00           O  
ATOM   2871  CB  GLN A 834      87.414  18.915  39.153  1.00  0.00           C  
ATOM   2872  CG  GLN A 834      86.160  19.514  39.737  1.00  0.00           C  
ATOM   2873  CD  GLN A 834      84.985  19.411  38.798  1.00  0.00           C  
ATOM   2874  OE1 GLN A 834      84.420  18.336  38.613  1.00  0.00           O  
ATOM   2875  NE2 GLN A 834      84.613  20.535  38.189  1.00  0.00           N  
ATOM   2876  N   TRP A 835      88.470  17.717  36.713  1.00  0.00           N  
ATOM   2877  CA  TRP A 835      89.514  17.483  35.730  1.00  0.00           C  
ATOM   2878  C   TRP A 835      90.552  18.574  35.879  1.00  0.00           C  
ATOM   2879  O   TRP A 835      90.243  19.754  35.808  1.00  0.00           O  
ATOM   2880  CB  TRP A 835      88.920  17.442  34.321  1.00  0.00           C  
ATOM   2881  CG  TRP A 835      88.168  16.156  34.065  1.00  0.00           C  
ATOM   2882  CD1 TRP A 835      86.802  15.961  34.089  1.00  0.00           C  
ATOM   2883  CD2 TRP A 835      88.750  14.880  33.788  1.00  0.00           C  
ATOM   2884  NE1 TRP A 835      86.508  14.639  33.838  1.00  0.00           N  
ATOM   2885  CE2 TRP A 835      87.683  13.953  33.651  1.00  0.00           C  
ATOM   2886  CE3 TRP A 835      90.073  14.426  33.643  1.00  0.00           C  
ATOM   2887  CZ2 TRP A 835      87.901  12.598  33.376  1.00  0.00           C  
ATOM   2888  CZ3 TRP A 835      90.291  13.084  33.369  1.00  0.00           C  
ATOM   2889  CH2 TRP A 835      89.206  12.182  33.237  1.00  0.00           C  
ATOM   2890  N   TRP A 836      91.784  18.148  36.113  1.00  0.00           N  
ATOM   2891  CA  TRP A 836      92.896  19.048  36.338  1.00  0.00           C  
ATOM   2892  C   TRP A 836      93.963  18.829  35.308  1.00  0.00           C  
ATOM   2893  O   TRP A 836      93.993  17.793  34.668  1.00  0.00           O  
ATOM   2894  CB  TRP A 836      93.456  18.815  37.749  1.00  0.00           C  
ATOM   2895  CG  TRP A 836      92.445  19.155  38.815  1.00  0.00           C  
ATOM   2896  CD1 TRP A 836      91.296  18.463  39.124  1.00  0.00           C  
ATOM   2897  CD2 TRP A 836      92.396  20.365  39.575  1.00  0.00           C  
ATOM   2898  NE1 TRP A 836      90.532  19.182  40.016  1.00  0.00           N  
ATOM   2899  CE2 TRP A 836      91.183  20.352  40.309  1.00  0.00           C  
ATOM   2900  CE3 TRP A 836      93.257  21.469  39.700  1.00  0.00           C  
ATOM   2901  CZ2 TRP A 836      90.813  21.399  41.154  1.00  0.00           C  
ATOM   2902  CZ3 TRP A 836      92.890  22.508  40.537  1.00  0.00           C  
ATOM   2903  CH2 TRP A 836      91.677  22.467  41.255  1.00  0.00           C  
ATOM   2904  N   LEU A 837      94.853  19.795  35.154  1.00  0.00           N  
ATOM   2905  CA  LEU A 837      95.890  19.670  34.155  1.00  0.00           C  
ATOM   2906  C   LEU A 837      97.260  20.001  34.687  1.00  0.00           C  
ATOM   2907  O   LEU A 837      97.545  21.158  34.968  1.00  0.00           O  
ATOM   2908  CB  LEU A 837      95.566  20.589  32.978  1.00  0.00           C  
ATOM   2909  CG  LEU A 837      96.560  20.633  31.813  1.00  0.00           C  
ATOM   2910  CD1 LEU A 837      96.637  19.259  31.178  1.00  0.00           C  
ATOM   2911  CD2 LEU A 837      96.124  21.661  30.784  1.00  0.00           C  
ATOM   2912  N   ARG A 838      98.109  18.987  34.815  1.00  0.00           N  
ATOM   2913  CA  ARG A 838      99.465  19.187  35.304  1.00  0.00           C  
ATOM   2914  C   ARG A 838     100.128  20.312  34.539  1.00  0.00           C  
ATOM   2915  O   ARG A 838     100.792  20.080  33.542  1.00  0.00           O  
ATOM   2916  CB  ARG A 838     100.309  17.908  35.165  1.00  0.00           C  
ATOM   2917  CG  ARG A 838     100.072  16.853  36.272  1.00  0.00           C  
ATOM   2918  CD  ARG A 838     101.329  15.993  36.548  1.00  0.00           C  
ATOM   2919  NE  ARG A 838     102.523  16.766  36.963  1.00  0.00           N  
ATOM   2920  CZ  ARG A 838     102.658  17.459  38.105  1.00  0.00           C  
ATOM   2921  NH1 ARG A 838     101.678  17.513  39.002  1.00  0.00           N  
ATOM   2922  NH2 ARG A 838     103.791  18.101  38.355  1.00  0.00           N  
ATOM   2923  N   MET A 839      99.940  21.533  35.024  1.00  0.00           N  
ATOM   2924  CA  MET A 839     100.497  22.730  34.403  1.00  0.00           C  
ATOM   2925  C   MET A 839     101.995  22.850  34.630  1.00  0.00           C  
ATOM   2926  O   MET A 839     102.744  23.334  33.780  1.00  0.00           O  
ATOM   2927  CB  MET A 839      99.805  23.968  34.979  1.00  0.00           C  
ATOM   2928  CG  MET A 839      98.386  24.188  34.481  1.00  0.00           C  
ATOM   2929  SD  MET A 839      98.389  24.539  32.705  1.00  0.00           S  
ATOM   2930  CE  MET A 839     100.095  25.282  32.467  1.00  0.00           C  
ATOM   2931  N   ARG A 840     102.415  22.403  35.802  1.00  0.00           N  
ATOM   2932  CA  ARG A 840     103.807  22.462  36.194  1.00  0.00           C  
ATOM   2933  C   ARG A 840     104.702  21.974  35.041  1.00  0.00           C  
ATOM   2934  O   ARG A 840     105.647  22.659  34.640  1.00  0.00           O  
ATOM   2935  CB  ARG A 840     104.011  21.620  37.477  1.00  0.00           C  
ATOM   2936  CG  ARG A 840     102.737  21.480  38.388  1.00  0.00           C  
ATOM   2937  CD  ARG A 840     102.759  22.348  39.691  1.00  0.00           C  
ATOM   2938  NE  ARG A 840     101.495  22.308  40.458  1.00  0.00           N  
ATOM   2939  CZ  ARG A 840     101.304  22.882  41.652  1.00  0.00           C  
ATOM   2940  NH1 ARG A 840     102.304  23.542  42.220  1.00  0.00           N  
ATOM   2941  NH2 ARG A 840     100.123  22.797  42.283  1.00  0.00           N  
ATOM   2942  N   PRO A 841     104.392  20.796  34.466  1.00  0.00           N  
ATOM   2943  CA  PRO A 841     105.204  20.259  33.362  1.00  0.00           C  
ATOM   2944  C   PRO A 841     105.127  21.041  32.047  1.00  0.00           C  
ATOM   2945  O   PRO A 841     106.162  21.367  31.443  1.00  0.00           O  
ATOM   2946  CB  PRO A 841     104.678  18.831  33.219  1.00  0.00           C  
ATOM   2947  CG  PRO A 841     103.236  18.960  33.614  1.00  0.00           C  
ATOM   2948  CD  PRO A 841     103.298  19.867  34.818  1.00  0.00           C  
ATOM   2949  N   LEU A 844     103.891  21.311  31.617  1.00  0.00           N  
ATOM   2950  CA  LEU A 844     103.598  22.046  30.389  1.00  0.00           C  
ATOM   2951  C   LEU A 844     104.290  23.397  30.433  1.00  0.00           C  
ATOM   2952  O   LEU A 844     105.091  23.734  29.556  1.00  0.00           O  
ATOM   2953  CB  LEU A 844     102.086  22.249  30.257  1.00  0.00           C  
ATOM   2954  CG  LEU A 844     101.234  20.995  30.029  1.00  0.00           C  
ATOM   2955  CD1 LEU A 844      99.744  21.284  30.214  1.00  0.00           C  
ATOM   2956  CD2 LEU A 844     101.512  20.484  28.628  1.00  0.00           C  
ATOM   2957  N   ALA A 845     103.974  24.161  31.475  1.00  0.00           N  
ATOM   2958  CA  ALA A 845     104.545  25.489  31.676  1.00  0.00           C  
ATOM   2959  C   ALA A 845     106.041  25.547  31.372  1.00  0.00           C  
ATOM   2960  O   ALA A 845     106.537  26.515  30.803  1.00  0.00           O  
ATOM   2961  CB  ALA A 845     104.292  25.941  33.105  1.00  0.00           C  
ATOM   2962  N   GLU A 846     106.761  24.506  31.754  1.00  0.00           N  
ATOM   2963  CA  GLU A 846     108.188  24.486  31.516  1.00  0.00           C  
ATOM   2964  C   GLU A 846     108.474  24.223  30.050  1.00  0.00           C  
ATOM   2965  O   GLU A 846     109.452  24.739  29.497  1.00  0.00           O  
ATOM   2966  CB  GLU A 846     108.856  23.419  32.388  1.00  0.00           C  
ATOM   2967  CG  GLU A 846     109.943  23.980  33.302  1.00  0.00           C  
ATOM   2968  CD  GLU A 846     111.139  24.535  32.527  1.00  0.00           C  
ATOM   2969  OE1 GLU A 846     112.031  25.159  33.152  1.00  0.00           O  
ATOM   2970  OE2 GLU A 846     111.192  24.338  31.292  1.00  0.00           O  
ATOM   2971  N   GLU A 847     107.617  23.424  29.415  1.00  0.00           N  
ATOM   2972  CA  GLU A 847     107.808  23.102  28.002  1.00  0.00           C  
ATOM   2973  C   GLU A 847     107.896  24.427  27.251  1.00  0.00           C  
ATOM   2974  O   GLU A 847     108.670  24.560  26.298  1.00  0.00           O  
ATOM   2975  CB  GLU A 847     106.642  22.244  27.472  1.00  0.00           C  
ATOM   2976  CG  GLU A 847     107.072  21.044  26.601  1.00  0.00           C  
ATOM   2977  CD  GLU A 847     105.896  20.149  26.162  1.00  0.00           C  
ATOM   2978  OE1 GLU A 847     105.100  19.707  27.025  1.00  0.00           O  
ATOM   2979  OE2 GLU A 847     105.773  19.874  24.945  1.00  0.00           O  
ATOM   2980  N   VAL A 848     107.124  25.411  27.720  1.00  0.00           N  
ATOM   2981  CA  VAL A 848     107.083  26.744  27.118  1.00  0.00           C  
ATOM   2982  C   VAL A 848     108.282  27.606  27.510  1.00  0.00           C  
ATOM   2983  O   VAL A 848     108.945  28.187  26.656  1.00  0.00           O  
ATOM   2984  CB  VAL A 848     105.801  27.500  27.517  1.00  0.00           C  
ATOM   2985  CG1 VAL A 848     105.725  28.790  26.732  1.00  0.00           C  
ATOM   2986  CG2 VAL A 848     104.559  26.630  27.273  1.00  0.00           C  
ATOM   2987  N   LEU A 849     108.552  27.687  28.809  1.00  0.00           N  
ATOM   2988  CA  LEU A 849     109.674  28.474  29.310  1.00  0.00           C  
ATOM   2989  C   LEU A 849     110.936  28.106  28.551  1.00  0.00           C  
ATOM   2990  O   LEU A 849     111.849  28.921  28.400  1.00  0.00           O  
ATOM   2991  CB  LEU A 849     109.899  28.219  30.802  1.00  0.00           C  
ATOM   2992  CG  LEU A 849     108.746  28.485  31.771  1.00  0.00           C  
ATOM   2993  CD1 LEU A 849     109.228  28.207  33.183  1.00  0.00           C  
ATOM   2994  CD2 LEU A 849     108.268  29.921  31.658  1.00  0.00           C  
ATOM   2995  N   LYS A 850     110.988  26.866  28.082  1.00  0.00           N  
ATOM   2996  CA  LYS A 850     112.145  26.403  27.341  1.00  0.00           C  
ATOM   2997  C   LYS A 850     112.337  27.339  26.154  1.00  0.00           C  
ATOM   2998  O   LYS A 850     113.432  27.865  25.929  1.00  0.00           O  
ATOM   2999  CB  LYS A 850     111.926  24.957  26.867  1.00  0.00           C  
ATOM   3000  CG  LYS A 850     113.090  24.362  26.048  1.00  0.00           C  
ATOM   3001  CD  LYS A 850     114.395  24.239  26.858  1.00  0.00           C  
ATOM   3002  CE  LYS A 850     115.549  25.088  26.274  1.00  0.00           C  
ATOM   3003  NZ  LYS A 850     115.453  26.572  26.526  1.00  0.00           N  
ATOM   3004  N   GLY A 851     111.254  27.563  25.416  1.00  0.00           N  
ATOM   3005  CA  GLY A 851     111.318  28.436  24.259  1.00  0.00           C  
ATOM   3006  C   GLY A 851     111.640  29.883  24.600  1.00  0.00           C  
ATOM   3007  O   GLY A 851     112.706  30.391  24.243  1.00  0.00           O  
ATOM   3008  N   LEU A 852     110.715  30.547  25.291  1.00  0.00           N  
ATOM   3009  CA  LEU A 852     110.886  31.942  25.671  1.00  0.00           C  
ATOM   3010  C   LEU A 852     112.335  32.168  26.033  1.00  0.00           C  
ATOM   3011  O   LEU A 852     113.009  33.023  25.464  1.00  0.00           O  
ATOM   3012  CB  LEU A 852     109.985  32.263  26.858  1.00  0.00           C  
ATOM   3013  CG  LEU A 852     108.536  31.860  26.589  1.00  0.00           C  
ATOM   3014  CD1 LEU A 852     107.661  32.143  27.783  1.00  0.00           C  
ATOM   3015  CD2 LEU A 852     108.042  32.620  25.378  1.00  0.00           C  
ATOM   3016  N   ARG A 853     112.809  31.361  26.969  1.00  0.00           N  
ATOM   3017  CA  ARG A 853     114.179  31.431  27.441  1.00  0.00           C  
ATOM   3018  C   ARG A 853     115.143  31.494  26.262  1.00  0.00           C  
ATOM   3019  O   ARG A 853     116.062  32.311  26.240  1.00  0.00           O  
ATOM   3020  CB  ARG A 853     114.463  30.201  28.297  1.00  0.00           C  
ATOM   3021  CG  ARG A 853     115.674  30.290  29.192  1.00  0.00           C  
ATOM   3022  CD  ARG A 853     115.613  29.158  30.207  1.00  0.00           C  
ATOM   3023  NE  ARG A 853     114.483  29.315  31.125  1.00  0.00           N  
ATOM   3024  CZ  ARG A 853     113.856  28.308  31.729  1.00  0.00           C  
ATOM   3025  NH1 ARG A 853     114.243  27.053  31.509  1.00  0.00           N  
ATOM   3026  NH2 ARG A 853     112.845  28.557  32.558  1.00  0.00           N  
ATOM   3027  N   ARG A 854     114.913  30.632  25.276  1.00  0.00           N  
ATOM   3028  CA  ARG A 854     115.757  30.562  24.083  1.00  0.00           C  
ATOM   3029  C   ARG A 854     115.681  31.804  23.194  1.00  0.00           C  
ATOM   3030  O   ARG A 854     116.646  32.131  22.495  1.00  0.00           O  
ATOM   3031  CB  ARG A 854     115.399  29.304  23.264  1.00  0.00           C  
ATOM   3032  CG  ARG A 854     116.103  29.182  21.902  1.00  0.00           C  
ATOM   3033  CD  ARG A 854     116.172  27.728  21.368  1.00  0.00           C  
ATOM   3034  NE  ARG A 854     114.881  27.124  21.008  1.00  0.00           N  
ATOM   3035  CZ  ARG A 854     114.016  26.595  21.874  1.00  0.00           C  
ATOM   3036  NH1 ARG A 854     114.288  26.589  23.175  1.00  0.00           N  
ATOM   3037  NH2 ARG A 854     112.880  26.058  21.443  1.00  0.00           N  
ATOM   3038  N   GLY A 855     114.537  32.489  23.227  1.00  0.00           N  
ATOM   3039  CA  GLY A 855     114.349  33.687  22.420  1.00  0.00           C  
ATOM   3040  C   GLY A 855     113.333  33.479  21.311  1.00  0.00           C  
ATOM   3041  O   GLY A 855     113.209  34.284  20.392  1.00  0.00           O  
ATOM   3042  N   ASP A 856     112.599  32.381  21.412  1.00  0.00           N  
ATOM   3043  CA  ASP A 856     111.586  32.020  20.436  1.00  0.00           C  
ATOM   3044  C   ASP A 856     110.530  33.076  20.186  1.00  0.00           C  
ATOM   3045  O   ASP A 856     110.179  33.347  19.043  1.00  0.00           O  
ATOM   3046  CB  ASP A 856     110.899  30.734  20.877  1.00  0.00           C  
ATOM   3047  CG  ASP A 856     111.791  29.532  20.742  1.00  0.00           C  
ATOM   3048  OD1 ASP A 856     113.030  29.705  20.839  1.00  0.00           O  
ATOM   3049  OD2 ASP A 856     111.246  28.422  20.546  1.00  0.00           O  
ATOM   3050  N   ILE A 857     109.998  33.660  21.247  1.00  0.00           N  
ATOM   3051  CA  ILE A 857     108.979  34.666  21.060  1.00  0.00           C  
ATOM   3052  C   ILE A 857     109.437  36.081  21.404  1.00  0.00           C  
ATOM   3053  O   ILE A 857     110.245  36.290  22.314  1.00  0.00           O  
ATOM   3054  CB  ILE A 857     107.726  34.303  21.845  1.00  0.00           C  
ATOM   3055  CG1 ILE A 857     107.189  32.977  21.319  1.00  0.00           C  
ATOM   3056  CG2 ILE A 857     106.673  35.387  21.691  1.00  0.00           C  
ATOM   3057  CD1 ILE A 857     105.810  32.648  21.811  1.00  0.00           C  
ATOM   3058  N   ALA A 858     108.923  37.048  20.645  1.00  0.00           N  
ATOM   3059  CA  ALA A 858     109.254  38.458  20.826  1.00  0.00           C  
ATOM   3060  C   ALA A 858     108.049  39.214  21.358  1.00  0.00           C  
ATOM   3061  O   ALA A 858     106.915  38.956  20.950  1.00  0.00           O  
ATOM   3062  CB  ALA A 858     109.687  39.055  19.506  1.00  0.00           C  
ATOM   3063  N   PHE A 859     108.295  40.142  22.276  1.00  0.00           N  
ATOM   3064  CA  PHE A 859     107.219  40.947  22.844  1.00  0.00           C  
ATOM   3065  C   PHE A 859     107.433  42.427  22.492  1.00  0.00           C  
ATOM   3066  O   PHE A 859     108.533  42.966  22.673  1.00  0.00           O  
ATOM   3067  CB  PHE A 859     107.151  40.728  24.360  1.00  0.00           C  
ATOM   3068  CG  PHE A 859     106.755  39.324  24.744  1.00  0.00           C  
ATOM   3069  CD1 PHE A 859     107.629  38.258  24.547  1.00  0.00           C  
ATOM   3070  CD2 PHE A 859     105.482  39.056  25.259  1.00  0.00           C  
ATOM   3071  CE1 PHE A 859     107.235  36.940  24.856  1.00  0.00           C  
ATOM   3072  CE2 PHE A 859     105.080  37.734  25.571  1.00  0.00           C  
ATOM   3073  CZ  PHE A 859     105.955  36.682  25.368  1.00  0.00           C  
ATOM   3074  N   VAL A 860     106.390  43.072  21.962  1.00  0.00           N  
ATOM   3075  CA  VAL A 860     106.496  44.468  21.564  1.00  0.00           C  
ATOM   3076  C   VAL A 860     106.740  45.397  22.730  1.00  0.00           C  
ATOM   3077  O   VAL A 860     107.824  45.988  22.806  1.00  0.00           O  
ATOM   3078  CB  VAL A 860     105.289  44.922  20.778  1.00  0.00           C  
ATOM   3079  CG1 VAL A 860     105.497  44.563  19.324  1.00  0.00           C  
ATOM   3080  CG2 VAL A 860     104.038  44.258  21.311  1.00  0.00           C  
ATOM   3081  N   PRO A 861     105.760  45.580  23.646  1.00  0.00           N  
ATOM   3082  CA  PRO A 861     106.196  46.500  24.703  1.00  0.00           C  
ATOM   3083  C   PRO A 861     107.519  45.960  25.279  1.00  0.00           C  
ATOM   3084  O   PRO A 861     108.353  46.724  25.779  1.00  0.00           O  
ATOM   3085  CB  PRO A 861     105.036  46.453  25.689  1.00  0.00           C  
ATOM   3086  CG  PRO A 861     103.852  46.302  24.775  1.00  0.00           C  
ATOM   3087  CD  PRO A 861     104.335  45.235  23.813  1.00  0.00           C  
ATOM   3088  N   GLU A 862     107.697  44.639  25.165  1.00  0.00           N  
ATOM   3089  CA  GLU A 862     108.899  43.926  25.603  1.00  0.00           C  
ATOM   3090  C   GLU A 862     109.015  43.744  27.100  1.00  0.00           C  
ATOM   3091  O   GLU A 862     109.744  42.881  27.579  1.00  0.00           O  
ATOM   3092  CB  GLU A 862     110.152  44.631  25.090  1.00  0.00           C  
ATOM   3093  CG  GLU A 862     111.426  43.842  25.318  1.00  0.00           C  
ATOM   3094  CD  GLU A 862     112.643  44.534  24.740  1.00  0.00           C  
ATOM   3095  OE1 GLU A 862     112.570  45.014  23.586  1.00  0.00           O  
ATOM   3096  OE2 GLU A 862     113.677  44.594  25.436  1.00  0.00           O  
ATOM   3097  N   ARG A 863     108.305  44.572  27.844  1.00  0.00           N  
ATOM   3098  CA  ARG A 863     108.348  44.472  29.279  1.00  0.00           C  
ATOM   3099  C   ARG A 863     107.438  43.338  29.700  1.00  0.00           C  
ATOM   3100  O   ARG A 863     107.381  42.974  30.876  1.00  0.00           O  
ATOM   3101  CB  ARG A 863     107.905  45.795  29.914  1.00  0.00           C  
ATOM   3102  CG  ARG A 863     106.543  46.322  29.496  1.00  0.00           C  
ATOM   3103  CD  ARG A 863     106.453  47.789  29.875  1.00  0.00           C  
ATOM   3104  NE  ARG A 863     105.321  48.472  29.263  1.00  0.00           N  
ATOM   3105  CZ  ARG A 863     104.052  48.295  29.626  1.00  0.00           C  
ATOM   3106  NH1 ARG A 863     103.753  47.448  30.608  1.00  0.00           N  
ATOM   3107  NH2 ARG A 863     103.078  48.967  29.008  1.00  0.00           N  
ATOM   3108  N   TRP A 864     106.739  42.761  28.732  1.00  0.00           N  
ATOM   3109  CA  TRP A 864     105.826  41.685  29.056  1.00  0.00           C  
ATOM   3110  C   TRP A 864     106.454  40.317  28.993  1.00  0.00           C  
ATOM   3111  O   TRP A 864     105.827  39.334  29.392  1.00  0.00           O  
ATOM   3112  CB  TRP A 864     104.616  41.709  28.142  1.00  0.00           C  
ATOM   3113  CG  TRP A 864     103.851  42.966  28.206  1.00  0.00           C  
ATOM   3114  CD1 TRP A 864     103.945  44.021  27.352  1.00  0.00           C  
ATOM   3115  CD2 TRP A 864     102.830  43.297  29.152  1.00  0.00           C  
ATOM   3116  NE1 TRP A 864     103.036  44.993  27.698  1.00  0.00           N  
ATOM   3117  CE2 TRP A 864     102.338  44.574  28.801  1.00  0.00           C  
ATOM   3118  CE3 TRP A 864     102.281  42.640  30.259  1.00  0.00           C  
ATOM   3119  CZ2 TRP A 864     101.317  45.209  29.520  1.00  0.00           C  
ATOM   3120  CZ3 TRP A 864     101.262  43.272  30.975  1.00  0.00           C  
ATOM   3121  CH2 TRP A 864     100.793  44.543  30.600  1.00  0.00           C  
ATOM   3122  N   LYS A 865     107.676  40.237  28.479  1.00  0.00           N  
ATOM   3123  CA  LYS A 865     108.352  38.948  28.404  1.00  0.00           C  
ATOM   3124  C   LYS A 865     108.381  38.412  29.836  1.00  0.00           C  
ATOM   3125  O   LYS A 865     107.875  37.327  30.133  1.00  0.00           O  
ATOM   3126  CB  LYS A 865     109.775  39.137  27.878  1.00  0.00           C  
ATOM   3127  CG  LYS A 865     110.489  37.864  27.443  1.00  0.00           C  
ATOM   3128  CD  LYS A 865     111.880  38.205  26.922  1.00  0.00           C  
ATOM   3129  CE  LYS A 865     112.606  36.997  26.345  1.00  0.00           C  
ATOM   3130  NZ  LYS A 865     113.973  37.340  25.819  1.00  0.00           N  
ATOM   3131  N   LYS A 866     108.952  39.212  30.724  1.00  0.00           N  
ATOM   3132  CA  LYS A 866     109.063  38.871  32.125  1.00  0.00           C  
ATOM   3133  C   LYS A 866     107.707  38.633  32.759  1.00  0.00           C  
ATOM   3134  O   LYS A 866     107.517  37.653  33.462  1.00  0.00           O  
ATOM   3135  CB  LYS A 866     109.810  39.984  32.859  1.00  0.00           C  
ATOM   3136  CG  LYS A 866     111.331  39.942  32.645  1.00  0.00           C  
ATOM   3137  CD  LYS A 866     111.743  39.597  31.180  1.00  0.00           C  
ATOM   3138  CE  LYS A 866     111.646  40.778  30.179  1.00  0.00           C  
ATOM   3139  NZ  LYS A 866     110.263  41.282  29.884  1.00  0.00           N  
ATOM   3140  N   VAL A 867     106.758  39.521  32.512  1.00  0.00           N  
ATOM   3141  CA  VAL A 867     105.421  39.359  33.084  1.00  0.00           C  
ATOM   3142  C   VAL A 867     104.779  38.029  32.691  1.00  0.00           C  
ATOM   3143  O   VAL A 867     103.924  37.504  33.408  1.00  0.00           O  
ATOM   3144  CB  VAL A 867     104.492  40.484  32.629  1.00  0.00           C  
ATOM   3145  CG1 VAL A 867     103.150  40.365  33.334  1.00  0.00           C  
ATOM   3146  CG2 VAL A 867     105.154  41.825  32.894  1.00  0.00           C  
ATOM   3147  N   ASN A 868     105.196  37.509  31.536  1.00  0.00           N  
ATOM   3148  CA  ASN A 868     104.701  36.243  30.995  1.00  0.00           C  
ATOM   3149  C   ASN A 868     105.421  35.114  31.719  1.00  0.00           C  
ATOM   3150  O   ASN A 868     104.817  34.374  32.503  1.00  0.00           O  
ATOM   3151  CB  ASN A 868     105.003  36.170  29.494  1.00  0.00           C  
ATOM   3152  CG  ASN A 868     104.170  35.121  28.769  1.00  0.00           C  
ATOM   3153  OD1 ASN A 868     104.262  34.989  27.547  1.00  0.00           O  
ATOM   3154  ND2 ASN A 868     103.353  34.379  29.511  1.00  0.00           N  
ATOM   3155  N   MET A 869     106.720  35.005  31.452  1.00  0.00           N  
ATOM   3156  CA  MET A 869     107.567  33.997  32.070  1.00  0.00           C  
ATOM   3157  C   MET A 869     107.306  33.872  33.563  1.00  0.00           C  
ATOM   3158  O   MET A 869     107.056  32.779  34.064  1.00  0.00           O  
ATOM   3159  CB  MET A 869     109.028  34.340  31.839  1.00  0.00           C  
ATOM   3160  CG  MET A 869     109.340  34.499  30.389  1.00  0.00           C  
ATOM   3161  SD  MET A 869     111.087  34.502  30.089  1.00  0.00           S  
ATOM   3162  CE  MET A 869     111.469  36.233  30.403  1.00  0.00           C  
ATOM   3163  N   ASP A 870     107.364  34.987  34.278  1.00  0.00           N  
ATOM   3164  CA  ASP A 870     107.115  34.951  35.710  1.00  0.00           C  
ATOM   3165  C   ASP A 870     105.748  34.358  36.017  1.00  0.00           C  
ATOM   3166  O   ASP A 870     105.541  33.838  37.105  1.00  0.00           O  
ATOM   3167  CB  ASP A 870     107.217  36.352  36.326  1.00  0.00           C  
ATOM   3168  CG  ASP A 870     108.632  36.929  36.250  1.00  0.00           C  
ATOM   3169  OD1 ASP A 870     109.589  36.164  35.952  1.00  0.00           O  
ATOM   3170  OD2 ASP A 870     108.781  38.152  36.500  1.00  0.00           O  
ATOM   3171  N   TRP A 872     104.809  34.433  35.077  1.00  0.00           N  
ATOM   3172  CA  TRP A 872     103.496  33.855  35.337  1.00  0.00           C  
ATOM   3173  C   TRP A 872     103.637  32.353  35.278  1.00  0.00           C  
ATOM   3174  O   TRP A 872     103.189  31.640  36.175  1.00  0.00           O  
ATOM   3175  CB  TRP A 872     102.470  34.264  34.297  1.00  0.00           C  
ATOM   3176  CG  TRP A 872     101.111  33.740  34.637  1.00  0.00           C  
ATOM   3177  CD1 TRP A 872     100.212  34.298  35.498  1.00  0.00           C  
ATOM   3178  CD2 TRP A 872     100.495  32.548  34.131  1.00  0.00           C  
ATOM   3179  NE1 TRP A 872      99.066  33.534  35.559  1.00  0.00           N  
ATOM   3180  CE2 TRP A 872      99.212  32.453  34.729  1.00  0.00           C  
ATOM   3181  CE3 TRP A 872     100.898  31.551  33.232  1.00  0.00           C  
ATOM   3182  CZ2 TRP A 872      98.327  31.399  34.453  1.00  0.00           C  
ATOM   3183  CZ3 TRP A 872     100.015  30.496  32.956  1.00  0.00           C  
ATOM   3184  CH2 TRP A 872      98.744  30.433  33.568  1.00  0.00           C  
ATOM   3185  N   LEU A 873     104.255  31.883  34.198  1.00  0.00           N  
ATOM   3186  CA  LEU A 873     104.486  30.462  33.991  1.00  0.00           C  
ATOM   3187  C   LEU A 873     105.370  29.925  35.117  1.00  0.00           C  
ATOM   3188  O   LEU A 873     105.226  28.776  35.545  1.00  0.00           O  
ATOM   3189  CB  LEU A 873     105.160  30.225  32.633  1.00  0.00           C  
ATOM   3190  CG  LEU A 873     104.375  30.679  31.395  1.00  0.00           C  
ATOM   3191  CD1 LEU A 873     105.212  30.475  30.153  1.00  0.00           C  
ATOM   3192  CD2 LEU A 873     103.067  29.911  31.289  1.00  0.00           C  
ATOM   3193  N   GLU A1082     106.275  30.766  35.610  1.00  0.00           N  
ATOM   3194  CA  GLU A1082     107.170  30.365  36.686  1.00  0.00           C  
ATOM   3195  C   GLU A1082     106.455  29.765  37.884  1.00  0.00           C  
ATOM   3196  O   GLU A1082     106.937  28.801  38.466  1.00  0.00           O  
ATOM   3197  CB  GLU A1082     108.014  31.548  37.153  1.00  0.00           C  
ATOM   3198  CG  GLU A1082     109.190  31.854  36.258  1.00  0.00           C  
ATOM   3199  CD  GLU A1082     110.115  30.663  36.115  1.00  0.00           C  
ATOM   3200  OE1 GLU A1082     111.202  30.818  35.509  1.00  0.00           O  
ATOM   3201  OE2 GLU A1082     109.751  29.571  36.610  1.00  0.00           O  
ATOM   3202  N   ASN A1083     105.307  30.318  38.255  1.00  0.00           N  
ATOM   3203  CA  ASN A1083     104.593  29.800  39.408  1.00  0.00           C  
ATOM   3204  C   ASN A1083     103.174  29.390  39.077  1.00  0.00           C  
ATOM   3205  O   ASN A1083     102.227  29.961  39.619  1.00  0.00           O  
ATOM   3206  CB  ASN A1083     104.546  30.844  40.537  1.00  0.00           C  
ATOM   3207  CG  ASN A1083     105.614  31.931  40.399  1.00  0.00           C  
ATOM   3208  OD1 ASN A1083     106.768  31.654  40.061  1.00  0.00           O  
ATOM   3209  ND2 ASN A1083     105.229  33.177  40.683  1.00  0.00           N  
ATOM   3210  N   VAL A1084     103.012  28.394  38.213  1.00  0.00           N  
ATOM   3211  CA  VAL A1084     101.664  27.964  37.846  1.00  0.00           C  
ATOM   3212  C   VAL A1084     101.088  26.893  38.759  1.00  0.00           C  
ATOM   3213  O   VAL A1084     101.813  26.222  39.483  1.00  0.00           O  
ATOM   3214  CB  VAL A1084     101.610  27.415  36.418  1.00  0.00           C  
ATOM   3215  CG1 VAL A1084     100.186  27.530  35.883  1.00  0.00           C  
ATOM   3216  CG2 VAL A1084     102.579  28.158  35.536  1.00  0.00           C  
ATOM   3217  N   LYS A1085      99.772  26.737  38.708  1.00  0.00           N  
ATOM   3218  CA  LYS A1085      99.088  25.738  39.516  1.00  0.00           C  
ATOM   3219  C   LYS A1085      98.088  24.940  38.701  1.00  0.00           C  
ATOM   3220  O   LYS A1085      97.189  25.513  38.086  1.00  0.00           O  
ATOM   3221  CB  LYS A1085      98.330  26.385  40.679  1.00  0.00           C  
ATOM   3222  CG  LYS A1085      99.179  26.824  41.876  1.00  0.00           C  
ATOM   3223  CD  LYS A1085      98.309  26.954  43.146  1.00  0.00           C  
ATOM   3224  CE  LYS A1085      97.066  27.840  42.919  1.00  0.00           C  
ATOM   3225  NZ  LYS A1085      96.115  27.849  44.081  1.00  0.00           N  
ATOM   3226  N   ASP A1087      98.241  23.616  38.722  1.00  0.00           N  
ATOM   3227  CA  ASP A1087      97.342  22.708  38.009  1.00  0.00           C  
ATOM   3228  C   ASP A1087      95.972  23.381  37.839  1.00  0.00           C  
ATOM   3229  O   ASP A1087      95.298  23.756  38.807  1.00  0.00           O  
ATOM   3230  CB  ASP A1087      97.237  21.375  38.771  1.00  0.00           C  
ATOM   3231  CG  ASP A1087      98.521  20.534  38.668  1.00  0.00           C  
ATOM   3232  OD1 ASP A1087      99.616  21.104  38.429  1.00  0.00           O  
ATOM   3233  OD2 ASP A1087      98.436  19.295  38.835  1.00  0.00           O  
ATOM   3234  N   TRP A1088      95.581  23.539  36.584  1.00  0.00           N  
ATOM   3235  CA  TRP A1088      94.350  24.226  36.249  1.00  0.00           C  
ATOM   3236  C   TRP A1088      93.089  23.356  36.155  1.00  0.00           C  
ATOM   3237  O   TRP A1088      93.033  22.388  35.409  1.00  0.00           O  
ATOM   3238  CB  TRP A1088      94.663  25.063  34.969  1.00  0.00           C  
ATOM   3239  CG  TRP A1088      93.567  25.425  33.969  1.00  0.00           C  
ATOM   3240  CD1 TRP A1088      92.263  25.772  34.227  1.00  0.00           C  
ATOM   3241  CD2 TRP A1088      93.724  25.496  32.546  1.00  0.00           C  
ATOM   3242  NE1 TRP A1088      91.603  26.046  33.047  1.00  0.00           N  
ATOM   3243  CE2 TRP A1088      92.477  25.883  32.003  1.00  0.00           C  
ATOM   3244  CE3 TRP A1088      94.801  25.268  31.677  1.00  0.00           C  
ATOM   3245  CZ2 TRP A1088      92.280  26.044  30.626  1.00  0.00           C  
ATOM   3246  CZ3 TRP A1088      94.605  25.428  30.313  1.00  0.00           C  
ATOM   3247  CH2 TRP A1088      93.352  25.813  29.800  1.00  0.00           C  
ATOM   3248  N   ASN A1089      92.089  23.683  36.965  1.00  0.00           N  
ATOM   3249  CA  ASN A1089      90.843  22.942  36.917  1.00  0.00           C  
ATOM   3250  C   ASN A1089      90.198  23.257  35.572  1.00  0.00           C  
ATOM   3251  O   ASN A1089      89.852  24.409  35.275  1.00  0.00           O  
ATOM   3252  CB  ASN A1089      89.902  23.350  38.058  1.00  0.00           C  
ATOM   3253  CG  ASN A1089      88.467  22.836  37.859  1.00  0.00           C  
ATOM   3254  OD1 ASN A1089      87.573  23.138  38.648  1.00  0.00           O  
ATOM   3255  ND2 ASN A1089      88.248  22.065  36.802  1.00  0.00           N  
ATOM   3256  N   ILE A1090      90.038  22.211  34.769  1.00  0.00           N  
ATOM   3257  CA  ILE A1090      89.461  22.275  33.434  1.00  0.00           C  
ATOM   3258  C   ILE A1090      87.945  22.039  33.423  1.00  0.00           C  
ATOM   3259  O   ILE A1090      87.237  22.502  32.544  1.00  0.00           O  
ATOM   3260  CB  ILE A1090      90.139  21.210  32.564  1.00  0.00           C  
ATOM   3261  CG1 ILE A1090      91.356  21.800  31.860  1.00  0.00           C  
ATOM   3262  CG2 ILE A1090      89.153  20.604  31.613  1.00  0.00           C  
ATOM   3263  CD1 ILE A1090      92.525  22.047  32.744  1.00  0.00           C  
ATOM   3264  N   SER A1091      87.452  21.298  34.400  1.00  0.00           N  
ATOM   3265  CA  SER A1091      86.029  20.980  34.474  1.00  0.00           C  
ATOM   3266  C   SER A1091      85.178  22.192  34.760  1.00  0.00           C  
ATOM   3267  O   SER A1091      85.660  23.168  35.316  1.00  0.00           O  
ATOM   3268  CB  SER A1091      85.765  19.946  35.585  1.00  0.00           C  
ATOM   3269  OG  SER A1091      86.431  18.711  35.364  1.00  0.00           O  
ATOM   3270  N   ARG A1093      83.904  22.102  34.394  1.00  0.00           N  
ATOM   3271  CA  ARG A1093      82.939  23.167  34.640  1.00  0.00           C  
ATOM   3272  C   ARG A1093      81.537  22.568  34.611  1.00  0.00           C  
ATOM   3273  O   ARG A1093      81.219  21.777  33.744  1.00  0.00           O  
ATOM   3274  CB  ARG A1093      83.057  24.265  33.589  1.00  0.00           C  
ATOM   3275  CG  ARG A1093      82.780  25.652  34.142  1.00  0.00           C  
ATOM   3276  CD  ARG A1093      84.032  26.553  34.115  1.00  0.00           C  
ATOM   3277  NE  ARG A1093      85.210  25.952  34.745  1.00  0.00           N  
ATOM   3278  CZ  ARG A1093      86.393  26.554  34.848  1.00  0.00           C  
ATOM   3279  NH1 ARG A1093      86.555  27.777  34.368  1.00  0.00           N  
ATOM   3280  NH2 ARG A1093      87.421  25.934  35.410  1.00  0.00           N  
ATOM   3281  N   GLN A1094      80.696  22.947  35.559  1.00  0.00           N  
ATOM   3282  CA  GLN A1094      79.349  22.403  35.639  1.00  0.00           C  
ATOM   3283  C   GLN A1094      78.343  23.227  34.865  1.00  0.00           C  
ATOM   3284  O   GLN A1094      77.139  23.194  35.150  1.00  0.00           O  
ATOM   3285  CB  GLN A1094      78.923  22.306  37.102  1.00  0.00           C  
ATOM   3286  CG  GLN A1094      79.769  21.340  37.923  1.00  0.00           C  
ATOM   3287  CD  GLN A1094      81.253  21.674  37.902  1.00  0.00           C  
ATOM   3288  OE1 GLN A1094      81.661  22.779  38.275  1.00  0.00           O  
ATOM   3289  NE2 GLN A1094      82.069  20.716  37.473  1.00  0.00           N  
ATOM   3290  N   LEU A1099      78.852  23.964  33.882  1.00  0.00           N  
ATOM   3291  CA  LEU A1099      78.037  24.821  33.017  1.00  0.00           C  
ATOM   3292  C   LEU A1099      77.289  24.031  31.943  1.00  0.00           C  
ATOM   3293  O   LEU A1099      77.643  22.885  31.642  1.00  0.00           O  
ATOM   3294  CB  LEU A1099      78.934  25.846  32.326  1.00  0.00           C  
ATOM   3295  CG  LEU A1099      79.393  27.027  33.167  1.00  0.00           C  
ATOM   3296  CD1 LEU A1099      80.514  27.776  32.454  1.00  0.00           C  
ATOM   3297  CD2 LEU A1099      78.185  27.921  33.430  1.00  0.00           C  
ATOM   3298  N   TRP A1101      76.263  24.646  31.361  1.00  0.00           N  
ATOM   3299  CA  TRP A1101      75.507  23.992  30.300  1.00  0.00           C  
ATOM   3300  C   TRP A1101      75.915  24.487  28.919  1.00  0.00           C  
ATOM   3301  O   TRP A1101      75.300  24.100  27.928  1.00  0.00           O  
ATOM   3302  CB  TRP A1101      74.014  24.243  30.451  1.00  0.00           C  
ATOM   3303  CG  TRP A1101      73.398  23.621  31.632  1.00  0.00           C  
ATOM   3304  CD1 TRP A1101      74.033  22.959  32.644  1.00  0.00           C  
ATOM   3305  CD2 TRP A1101      72.009  23.652  31.977  1.00  0.00           C  
ATOM   3306  NE1 TRP A1101      73.121  22.580  33.603  1.00  0.00           N  
ATOM   3307  CE2 TRP A1101      71.872  22.995  33.218  1.00  0.00           C  
ATOM   3308  CE3 TRP A1101      70.865  24.176  31.358  1.00  0.00           C  
ATOM   3309  CZ2 TRP A1101      70.633  22.850  33.854  1.00  0.00           C  
ATOM   3310  CZ3 TRP A1101      69.635  24.032  31.992  1.00  0.00           C  
ATOM   3311  CH2 TRP A1101      69.531  23.375  33.226  1.00  0.00           C  
ATOM   3312  N   TRP A1102      76.938  25.334  28.838  1.00  0.00           N  
ATOM   3313  CA  TRP A1102      77.336  25.855  27.542  1.00  0.00           C  
ATOM   3314  C   TRP A1102      78.402  24.997  26.872  1.00  0.00           C  
ATOM   3315  O   TRP A1102      78.069  24.046  26.163  1.00  0.00           O  
ATOM   3316  CB  TRP A1102      77.815  27.307  27.677  1.00  0.00           C  
ATOM   3317  CG  TRP A1102      77.790  28.155  26.382  1.00  0.00           C  
ATOM   3318  CD1 TRP A1102      78.544  29.269  26.128  1.00  0.00           C  
ATOM   3319  CD2 TRP A1102      77.020  27.922  25.184  1.00  0.00           C  
ATOM   3320  NE1 TRP A1102      78.305  29.732  24.855  1.00  0.00           N  
ATOM   3321  CE2 TRP A1102      77.376  28.927  24.254  1.00  0.00           C  
ATOM   3322  CE3 TRP A1102      76.072  26.963  24.804  1.00  0.00           C  
ATOM   3323  CZ2 TRP A1102      76.822  28.995  22.973  1.00  0.00           C  
ATOM   3324  CZ3 TRP A1102      75.523  27.035  23.523  1.00  0.00           C  
ATOM   3325  CH2 TRP A1102      75.903  28.044  22.627  1.00  0.00           C  
ATOM   3326  N   GLY A1103      79.670  25.329  27.108  1.00  0.00           N  
ATOM   3327  CA  GLY A1103      80.806  24.623  26.508  1.00  0.00           C  
ATOM   3328  C   GLY A1103      80.761  23.224  25.880  1.00  0.00           C  
ATOM   3329  O   GLY A1103      79.717  22.656  25.547  1.00  0.00           O  
ATOM   3330  N   HIS A1104      81.953  22.668  25.714  1.00  0.00           N  
ATOM   3331  CA  HIS A1104      82.136  21.348  25.131  1.00  0.00           C  
ATOM   3332  C   HIS A1104      81.970  20.221  26.158  1.00  0.00           C  
ATOM   3333  O   HIS A1104      82.761  20.134  27.099  1.00  0.00           O  
ATOM   3334  CB  HIS A1104      83.543  21.258  24.540  1.00  0.00           C  
ATOM   3335  CG  HIS A1104      83.869  22.357  23.579  1.00  0.00           C  
ATOM   3336  ND1 HIS A1104      85.143  22.569  23.095  1.00  0.00           N  
ATOM   3337  CD2 HIS A1104      83.088  23.304  23.008  1.00  0.00           C  
ATOM   3338  CE1 HIS A1104      85.132  23.600  22.270  1.00  0.00           C  
ATOM   3339  NE2 HIS A1104      83.897  24.064  22.200  1.00  0.00           N  
ATOM   3340  N   GLN A1105      80.962  19.360  25.984  1.00  0.00           N  
ATOM   3341  CA  GLN A1105      80.772  18.234  26.911  1.00  0.00           C  
ATOM   3342  C   GLN A1105      82.024  17.397  26.864  1.00  0.00           C  
ATOM   3343  O   GLN A1105      82.302  16.760  25.855  1.00  0.00           O  
ATOM   3344  CB  GLN A1105      79.601  17.332  26.515  1.00  0.00           C  
ATOM   3345  CG  GLN A1105      79.621  16.009  27.286  1.00  0.00           C  
ATOM   3346  CD  GLN A1105      78.429  15.116  26.995  1.00  0.00           C  
ATOM   3347  OE1 GLN A1105      77.277  15.549  27.089  1.00  0.00           O  
ATOM   3348  NE2 GLN A1105      78.700  13.852  26.651  1.00  0.00           N  
ATOM   3349  N   ILE A1106      82.776  17.380  27.953  1.00  0.00           N  
ATOM   3350  CA  ILE A1106      84.011  16.623  27.958  1.00  0.00           C  
ATOM   3351  C   ILE A1106      83.810  15.168  27.508  1.00  0.00           C  
ATOM   3352  O   ILE A1106      82.724  14.598  27.678  1.00  0.00           O  
ATOM   3353  CB  ILE A1106      84.745  16.763  29.344  1.00  0.00           C  
ATOM   3354  CG1 ILE A1106      85.462  15.462  29.698  1.00  0.00           C  
ATOM   3355  CG2 ILE A1106      83.783  17.285  30.407  1.00  0.00           C  
ATOM   3356  CD1 ILE A1106      86.600  15.649  30.662  1.00  0.00           C  
ATOM   3357  N   PRO A1107      84.849  14.575  26.875  1.00  0.00           N  
ATOM   3358  CA  PRO A1107      84.882  13.206  26.352  1.00  0.00           C  
ATOM   3359  C   PRO A1107      85.395  12.159  27.338  1.00  0.00           C  
ATOM   3360  O   PRO A1107      86.470  11.581  27.144  1.00  0.00           O  
ATOM   3361  CB  PRO A1107      85.811  13.340  25.161  1.00  0.00           C  
ATOM   3362  CG  PRO A1107      86.875  14.219  25.724  1.00  0.00           C  
ATOM   3363  CD  PRO A1107      86.087  15.286  26.491  1.00  0.00           C  
ATOM   3364  N   ALA A1108      84.633  11.916  28.394  1.00  0.00           N  
ATOM   3365  CA  ALA A1108      85.025  10.930  29.382  1.00  0.00           C  
ATOM   3366  C   ALA A1108      83.788  10.129  29.753  1.00  0.00           C  
ATOM   3367  O   ALA A1108      82.697  10.696  29.945  1.00  0.00           O  
ATOM   3368  CB  ALA A1108      85.600  11.608  30.594  1.00  0.00           C  
ATOM   3369  N   TRP A1109      83.969   8.807  29.836  1.00  0.00           N  
ATOM   3370  CA  TRP A1109      82.891   7.877  30.163  1.00  0.00           C  
ATOM   3371  C   TRP A1109      83.211   7.073  31.437  1.00  0.00           C  
ATOM   3372  O   TRP A1109      84.315   6.552  31.600  1.00  0.00           O  
ATOM   3373  CB  TRP A1109      82.640   6.970  28.947  1.00  0.00           C  
ATOM   3374  CG  TRP A1109      82.396   7.758  27.630  1.00  0.00           C  
ATOM   3375  CD1 TRP A1109      83.339   8.416  26.858  1.00  0.00           C  
ATOM   3376  CD2 TRP A1109      81.133   7.983  26.981  1.00  0.00           C  
ATOM   3377  NE1 TRP A1109      82.733   9.028  25.778  1.00  0.00           N  
ATOM   3378  CE2 TRP A1109      81.384   8.781  25.829  1.00  0.00           C  
ATOM   3379  CE3 TRP A1109      79.812   7.588  27.258  1.00  0.00           C  
ATOM   3380  CZ2 TRP A1109      80.359   9.188  24.961  1.00  0.00           C  
ATOM   3381  CZ3 TRP A1109      78.791   7.993  26.392  1.00  0.00           C  
ATOM   3382  CH2 TRP A1109      79.072   8.785  25.258  1.00  0.00           C  
ATOM   3383  N   TYR A1110      82.228   7.000  32.337  1.00  0.00           N  
ATOM   3384  CA  TYR A1110      82.354   6.331  33.644  1.00  0.00           C  
ATOM   3385  C   TYR A1110      81.551   5.036  33.768  1.00  0.00           C  
ATOM   3386  O   TYR A1110      80.321   5.048  33.604  1.00  0.00           O  
ATOM   3387  CB  TYR A1110      81.896   7.291  34.752  1.00  0.00           C  
ATOM   3388  CG  TYR A1110      82.629   8.618  34.755  1.00  0.00           C  
ATOM   3389  CD1 TYR A1110      81.928   9.834  34.784  1.00  0.00           C  
ATOM   3390  CD2 TYR A1110      84.026   8.661  34.679  1.00  0.00           C  
ATOM   3391  CE1 TYR A1110      82.608  11.063  34.725  1.00  0.00           C  
ATOM   3392  CE2 TYR A1110      84.711   9.880  34.621  1.00  0.00           C  
ATOM   3393  CZ  TYR A1110      84.003  11.073  34.638  1.00  0.00           C  
ATOM   3394  OH  TYR A1110      84.705  12.255  34.523  1.00  0.00           O  
ATOM   3395  N   CYS A1111      82.238   3.934  34.090  1.00  0.00           N  
ATOM   3396  CA  CYS A1111      81.573   2.633  34.217  1.00  0.00           C  
ATOM   3397  C   CYS A1111      80.669   2.590  35.436  1.00  0.00           C  
ATOM   3398  O   CYS A1111      81.127   2.773  36.563  1.00  0.00           O  
ATOM   3399  CB  CYS A1111      82.598   1.485  34.299  1.00  0.00           C  
ATOM   3400  SG  CYS A1111      81.860  -0.198  34.399  1.00  0.00           S  
ATOM   3401  N   GLU A1112      79.383   2.354  35.208  1.00  0.00           N  
ATOM   3402  CA  GLU A1112      78.431   2.283  36.308  1.00  0.00           C  
ATOM   3403  C   GLU A1112      78.594   0.971  37.079  1.00  0.00           C  
ATOM   3404  O   GLU A1112      77.643   0.474  37.685  1.00  0.00           O  
ATOM   3405  CB  GLU A1112      77.013   2.366  35.766  1.00  0.00           C  
ATOM   3406  CG  GLU A1112      76.601   3.710  35.213  1.00  0.00           C  
ATOM   3407  CD  GLU A1112      75.120   3.719  34.853  1.00  0.00           C  
ATOM   3408  OE1 GLU A1112      74.293   3.439  35.754  1.00  0.00           O  
ATOM   3409  OE2 GLU A1112      74.777   3.994  33.681  1.00  0.00           O  
ATOM   3410  N   ASP A1113      79.804   0.417  37.050  1.00  0.00           N  
ATOM   3411  CA  ASP A1113      80.090  -0.846  37.705  1.00  0.00           C  
ATOM   3412  C   ASP A1113      81.449  -0.848  38.359  1.00  0.00           C  
ATOM   3413  O   ASP A1113      81.555  -1.056  39.559  1.00  0.00           O  
ATOM   3414  CB  ASP A1113      80.006  -1.987  36.706  1.00  0.00           C  
ATOM   3415  CG  ASP A1113      78.643  -2.079  36.048  1.00  0.00           C  
ATOM   3416  OD1 ASP A1113      77.614  -2.024  36.760  1.00  0.00           O  
ATOM   3417  OD2 ASP A1113      78.599  -2.224  34.807  1.00  0.00           O  
ATOM   3418  N   CYS A1114      82.507  -0.649  37.590  1.00  0.00           N  
ATOM   3419  CA  CYS A1114      83.812  -0.652  38.221  1.00  0.00           C  
ATOM   3420  C   CYS A1114      84.246   0.766  38.535  1.00  0.00           C  
ATOM   3421  O   CYS A1114      85.383   1.001  38.974  1.00  0.00           O  
ATOM   3422  CB  CYS A1114      84.827  -1.394  37.339  1.00  0.00           C  
ATOM   3423  SG  CYS A1114      86.067  -0.441  36.436  1.00  0.00           S  
ATOM   3424  N   GLN A1131      83.322   1.702  38.303  1.00  0.00           N  
ATOM   3425  CA  GLN A1131      83.552   3.113  38.580  1.00  0.00           C  
ATOM   3426  C   GLN A1131      84.710   3.718  37.790  1.00  0.00           C  
ATOM   3427  O   GLN A1131      85.250   4.742  38.197  1.00  0.00           O  
ATOM   3428  CB  GLN A1131      83.829   3.301  40.083  1.00  0.00           C  
ATOM   3429  CG  GLN A1131      82.780   4.103  40.827  1.00  0.00           C  
ATOM   3430  CD  GLN A1131      81.385   3.482  40.773  1.00  0.00           C  
ATOM   3431  OE1 GLN A1131      80.782   3.358  39.699  1.00  0.00           O  
ATOM   3432  NE2 GLN A1131      80.863   3.096  41.941  1.00  0.00           N  
ATOM   3433  N   ALA A1132      85.074   3.124  36.654  1.00  0.00           N  
ATOM   3434  CA  ALA A1132      86.208   3.626  35.876  1.00  0.00           C  
ATOM   3435  C   ALA A1132      85.911   4.633  34.776  1.00  0.00           C  
ATOM   3436  O   ALA A1132      84.813   4.675  34.215  1.00  0.00           O  
ATOM   3437  CB  ALA A1132      86.997   2.468  35.285  1.00  0.00           C  
ATOM   3438  N   VAL A1133      86.927   5.441  34.479  1.00  0.00           N  
ATOM   3439  CA  VAL A1133      86.843   6.461  33.444  1.00  0.00           C  
ATOM   3440  C   VAL A1133      87.329   5.866  32.125  1.00  0.00           C  
ATOM   3441  O   VAL A1133      88.359   5.175  32.072  1.00  0.00           O  
ATOM   3442  CB  VAL A1133      87.735   7.700  33.771  1.00  0.00           C  
ATOM   3443  CG1 VAL A1133      87.347   8.287  35.105  1.00  0.00           C  
ATOM   3444  CG2 VAL A1133      89.210   7.305  33.781  1.00  0.00           C  
ATOM   3445  N   ASN A1134      86.577   6.133  31.066  1.00  0.00           N  
ATOM   3446  CA  ASN A1134      86.931   5.665  29.739  1.00  0.00           C  
ATOM   3447  C   ASN A1134      87.105   6.898  28.856  1.00  0.00           C  
ATOM   3448  O   ASN A1134      86.143   7.620  28.567  1.00  0.00           O  
ATOM   3449  CB  ASN A1134      85.837   4.738  29.194  1.00  0.00           C  
ATOM   3450  CG  ASN A1134      85.782   3.389  29.927  1.00  0.00           C  
ATOM   3451  OD1 ASN A1134      86.757   2.622  29.927  1.00  0.00           O  
ATOM   3452  ND2 ASN A1134      84.638   3.098  30.551  1.00  0.00           N  
ATOM   3453  N   VAL A1135      88.351   7.138  28.455  1.00  0.00           N  
ATOM   3454  CA  VAL A1135      88.701   8.294  27.627  1.00  0.00           C  
ATOM   3455  C   VAL A1135      89.249   7.921  26.236  1.00  0.00           C  
ATOM   3456  O   VAL A1135      90.376   7.441  26.121  1.00  0.00           O  
ATOM   3457  CB  VAL A1135      89.765   9.175  28.349  1.00  0.00           C  
ATOM   3458  CG1 VAL A1135      90.074  10.428  27.528  1.00  0.00           C  
ATOM   3459  CG2 VAL A1135      89.270   9.551  29.728  1.00  0.00           C  
ATOM   3460  N   PRO A1152      88.459   8.145  25.165  1.00  0.00           N  
ATOM   3461  CA  PRO A1152      88.908   7.824  23.806  1.00  0.00           C  
ATOM   3462  C   PRO A1152      90.397   8.105  23.617  1.00  0.00           C  
ATOM   3463  O   PRO A1152      90.914   9.075  24.155  1.00  0.00           O  
ATOM   3464  CB  PRO A1152      88.024   8.711  22.954  1.00  0.00           C  
ATOM   3465  CG  PRO A1152      86.709   8.634  23.693  1.00  0.00           C  
ATOM   3466  CD  PRO A1152      87.105   8.737  25.148  1.00  0.00           C  
ATOM   3467  N   ARG A1153      91.090   7.250  22.873  1.00  0.00           N  
ATOM   3468  CA  ARG A1153      92.524   7.434  22.658  1.00  0.00           C  
ATOM   3469  C   ARG A1153      92.754   8.404  21.516  1.00  0.00           C  
ATOM   3470  O   ARG A1153      91.825   8.734  20.777  1.00  0.00           O  
ATOM   3471  CB  ARG A1153      93.191   6.100  22.316  1.00  0.00           C  
ATOM   3472  CG  ARG A1153      92.733   4.945  23.189  1.00  0.00           C  
ATOM   3473  CD  ARG A1153      93.906   4.179  23.805  1.00  0.00           C  
ATOM   3474  NE  ARG A1153      93.456   3.270  24.860  1.00  0.00           N  
ATOM   3475  CZ  ARG A1153      94.262   2.698  25.750  1.00  0.00           C  
ATOM   3476  NH1 ARG A1153      95.574   2.932  25.721  1.00  0.00           N  
ATOM   3477  NH2 ARG A1153      93.751   1.907  26.685  1.00  0.00           N  
ATOM   3478  N   PRO A1154      93.998   8.879  21.347  1.00  0.00           N  
ATOM   3479  CA  PRO A1154      94.244   9.813  20.245  1.00  0.00           C  
ATOM   3480  C   PRO A1154      93.767   9.212  18.921  1.00  0.00           C  
ATOM   3481  O   PRO A1154      92.779   9.662  18.342  1.00  0.00           O  
ATOM   3482  CB  PRO A1154      95.759   9.997  20.283  1.00  0.00           C  
ATOM   3483  CG  PRO A1154      96.075   9.841  21.742  1.00  0.00           C  
ATOM   3484  CD  PRO A1154      95.221   8.656  22.137  1.00  0.00           C  
ATOM   3485  N   GLU A1155      94.478   8.173  18.486  1.00  0.00           N  
ATOM   3486  CA  GLU A1155      94.225   7.442  17.246  1.00  0.00           C  
ATOM   3487  C   GLU A1155      92.776   7.289  16.840  1.00  0.00           C  
ATOM   3488  O   GLU A1155      92.477   7.228  15.653  1.00  0.00           O  
ATOM   3489  CB  GLU A1155      94.843   6.047  17.324  1.00  0.00           C  
ATOM   3490  CG  GLU A1155      96.357   6.021  17.364  1.00  0.00           C  
ATOM   3491  CD  GLU A1155      96.918   7.014  18.357  1.00  0.00           C  
ATOM   3492  OE1 GLU A1155      96.974   8.217  18.005  1.00  0.00           O  
ATOM   3493  OE2 GLU A1155      97.283   6.599  19.488  1.00  0.00           O  
ATOM   3494  N   ARG A1156      91.876   7.204  17.808  1.00  0.00           N  
ATOM   3495  CA  ARG A1156      90.463   7.051  17.483  1.00  0.00           C  
ATOM   3496  C   ARG A1156      89.684   8.066  18.308  1.00  0.00           C  
ATOM   3497  O   ARG A1156      88.517   7.858  18.634  1.00  0.00           O  
ATOM   3498  CB  ARG A1156      90.000   5.635  17.827  1.00  0.00           C  
ATOM   3499  CG  ARG A1156      91.117   4.580  17.816  1.00  0.00           C  
ATOM   3500  CD  ARG A1156      91.346   3.958  16.445  1.00  0.00           C  
ATOM   3501  NE  ARG A1156      90.294   3.006  16.086  1.00  0.00           N  
ATOM   3502  CZ  ARG A1156      90.175   2.425  14.892  1.00  0.00           C  
ATOM   3503  NH1 ARG A1156      91.045   2.690  13.919  1.00  0.00           N  
ATOM   3504  NH2 ARG A1156      89.177   1.580  14.669  1.00  0.00           N  
ATOM   3505  N   TYR A1157      90.345   9.170  18.631  1.00  0.00           N  
ATOM   3506  CA  TYR A1157      89.750  10.210  19.443  1.00  0.00           C  
ATOM   3507  C   TYR A1157      88.276  10.448  19.168  1.00  0.00           C  
ATOM   3508  O   TYR A1157      87.513  10.795  20.069  1.00  0.00           O  
ATOM   3509  CB  TYR A1157      90.549  11.523  19.298  1.00  0.00           C  
ATOM   3510  CG  TYR A1157      90.151  12.465  18.165  1.00  0.00           C  
ATOM   3511  CD1 TYR A1157      88.880  13.046  18.117  1.00  0.00           C  
ATOM   3512  CD2 TYR A1157      91.068  12.817  17.174  1.00  0.00           C  
ATOM   3513  CE1 TYR A1157      88.534  13.948  17.120  1.00  0.00           C  
ATOM   3514  CE2 TYR A1157      90.735  13.724  16.170  1.00  0.00           C  
ATOM   3515  CZ  TYR A1157      89.463  14.286  16.148  1.00  0.00           C  
ATOM   3516  OH  TYR A1157      89.120  15.186  15.159  1.00  0.00           O  
ATOM   3517  N   LEU A1158      87.857  10.249  17.931  1.00  0.00           N  
ATOM   3518  CA  LEU A1158      86.464  10.502  17.615  1.00  0.00           C  
ATOM   3519  C   LEU A1158      85.516   9.391  18.048  1.00  0.00           C  
ATOM   3520  O   LEU A1158      84.300   9.555  17.979  1.00  0.00           O  
ATOM   3521  CB  LEU A1158      86.304  10.746  16.115  1.00  0.00           C  
ATOM   3522  CG  LEU A1158      85.249  11.811  15.806  1.00  0.00           C  
ATOM   3523  CD1 LEU A1158      85.985  13.102  15.469  1.00  0.00           C  
ATOM   3524  CD2 LEU A1158      84.328  11.382  14.657  1.00  0.00           C  
ATOM   3525  N   GLU A1159      86.071   8.272  18.509  1.00  0.00           N  
ATOM   3526  CA  GLU A1159      85.266   7.115  18.913  1.00  0.00           C  
ATOM   3527  C   GLU A1159      84.676   7.140  20.325  1.00  0.00           C  
ATOM   3528  O   GLU A1159      85.375   7.409  21.296  1.00  0.00           O  
ATOM   3529  CB  GLU A1159      86.088   5.832  18.759  1.00  0.00           C  
ATOM   3530  CG  GLU A1159      86.576   5.535  17.346  1.00  0.00           C  
ATOM   3531  CD  GLU A1159      86.888   4.054  17.138  1.00  0.00           C  
ATOM   3532  OE1 GLU A1159      85.943   3.235  17.211  1.00  0.00           O  
ATOM   3533  OE2 GLU A1159      88.066   3.706  16.906  1.00  0.00           O  
ATOM   3534  N   ASP A1160      83.388   6.833  20.431  1.00  0.00           N  
ATOM   3535  CA  ASP A1160      82.708   6.797  21.720  1.00  0.00           C  
ATOM   3536  C   ASP A1160      82.772   5.399  22.331  1.00  0.00           C  
ATOM   3537  O   ASP A1160      82.039   4.511  21.903  1.00  0.00           O  
ATOM   3538  CB  ASP A1160      81.244   7.186  21.546  1.00  0.00           C  
ATOM   3539  CG  ASP A1160      81.072   8.646  21.253  1.00  0.00           C  
ATOM   3540  OD1 ASP A1160      81.992   9.228  20.652  1.00  0.00           O  
ATOM   3541  OD2 ASP A1160      80.021   9.214  21.611  1.00  0.00           O  
ATOM   3542  N   PRO A1161      83.642   5.179  23.341  1.00  0.00           N  
ATOM   3543  CA  PRO A1161      83.712   3.847  23.940  1.00  0.00           C  
ATOM   3544  C   PRO A1161      82.320   3.290  24.234  1.00  0.00           C  
ATOM   3545  O   PRO A1161      81.404   4.031  24.601  1.00  0.00           O  
ATOM   3546  CB  PRO A1161      84.534   4.088  25.200  1.00  0.00           C  
ATOM   3547  CG  PRO A1161      85.504   5.114  24.744  1.00  0.00           C  
ATOM   3548  CD  PRO A1161      84.595   6.086  24.005  1.00  0.00           C  
ATOM   3549  N   THR A1162      82.178   1.978  24.059  1.00  0.00           N  
ATOM   3550  CA  THR A1162      80.914   1.285  24.269  1.00  0.00           C  
ATOM   3551  C   THR A1162      80.978   0.219  25.379  1.00  0.00           C  
ATOM   3552  O   THR A1162      79.947  -0.308  25.817  1.00  0.00           O  
ATOM   3553  CB  THR A1162      80.445   0.645  22.943  1.00  0.00           C  
ATOM   3554  OG1 THR A1162      79.280  -0.154  23.185  1.00  0.00           O  
ATOM   3555  CG2 THR A1162      81.569  -0.209  22.324  1.00  0.00           C  
ATOM   3556  N   SER A1163      82.195  -0.088  25.825  1.00  0.00           N  
ATOM   3557  CA  SER A1163      82.414  -1.062  26.891  1.00  0.00           C  
ATOM   3558  C   SER A1163      83.634  -0.612  27.707  1.00  0.00           C  
ATOM   3559  O   SER A1163      84.638  -0.176  27.128  1.00  0.00           O  
ATOM   3560  CB  SER A1163      82.656  -2.458  26.303  1.00  0.00           C  
ATOM   3561  OG  SER A1163      83.907  -2.528  25.641  1.00  0.00           O  
ATOM   3562  N   CYS A1164      83.539  -0.714  29.037  1.00  0.00           N  
ATOM   3563  CA  CYS A1164      84.620  -0.306  29.937  1.00  0.00           C  
ATOM   3564  C   CYS A1164      85.890  -1.119  29.762  1.00  0.00           C  
ATOM   3565  O   CYS A1164      85.876  -2.325  29.929  1.00  0.00           O  
ATOM   3566  CB  CYS A1164      84.166  -0.410  31.398  1.00  0.00           C  
ATOM   3567  SG  CYS A1164      85.535  -0.358  32.629  1.00  0.00           S  
ATOM   3568  N   GLU A1165      86.998  -0.458  29.458  1.00  0.00           N  
ATOM   3569  CA  GLU A1165      88.250  -1.173  29.265  1.00  0.00           C  
ATOM   3570  C   GLU A1165      88.864  -1.650  30.576  1.00  0.00           C  
ATOM   3571  O   GLU A1165      90.057  -1.962  30.630  1.00  0.00           O  
ATOM   3572  CB  GLU A1165      89.249  -0.296  28.505  1.00  0.00           C  
ATOM   3573  CG  GLU A1165      89.824   0.872  29.298  1.00  0.00           C  
ATOM   3574  CD  GLU A1165      90.606   1.851  28.418  1.00  0.00           C  
ATOM   3575  OE1 GLU A1165      91.423   1.392  27.580  1.00  0.00           O  
ATOM   3576  OE2 GLU A1165      90.406   3.082  28.570  1.00  0.00           O  
ATOM   3577  N   ALA A1166      88.040  -1.700  31.624  1.00  0.00           N  
ATOM   3578  CA  ALA A1166      88.462  -2.149  32.960  1.00  0.00           C  
ATOM   3579  C   ALA A1166      87.706  -3.424  33.338  1.00  0.00           C  
ATOM   3580  O   ALA A1166      88.307  -4.477  33.564  1.00  0.00           O  
ATOM   3581  CB  ALA A1166      88.183  -1.067  33.994  1.00  0.00           C  
ATOM   3582  N   CYS A1168      86.383  -3.311  33.409  1.00  0.00           N  
ATOM   3583  CA  CYS A1168      85.539  -4.442  33.741  1.00  0.00           C  
ATOM   3584  C   CYS A1168      84.853  -5.008  32.498  1.00  0.00           C  
ATOM   3585  O   CYS A1168      84.090  -5.972  32.585  1.00  0.00           O  
ATOM   3586  CB  CYS A1168      84.473  -4.029  34.759  1.00  0.00           C  
ATOM   3587  SG  CYS A1168      83.000  -3.143  34.117  1.00  0.00           S  
ATOM   3588  N   GLY A1169      85.117  -4.410  31.343  1.00  0.00           N  
ATOM   3589  CA  GLY A1169      84.492  -4.878  30.121  1.00  0.00           C  
ATOM   3590  C   GLY A1169      82.978  -4.688  30.071  1.00  0.00           C  
ATOM   3591  O   GLY A1169      82.313  -5.233  29.185  1.00  0.00           O  
ATOM   3592  N   SER A1170      82.419  -3.913  30.998  1.00  0.00           N  
ATOM   3593  CA  SER A1170      80.974  -3.703  31.014  1.00  0.00           C  
ATOM   3594  C   SER A1170      80.479  -2.742  29.948  1.00  0.00           C  
ATOM   3595  O   SER A1170      81.164  -1.787  29.584  1.00  0.00           O  
ATOM   3596  CB  SER A1170      80.503  -3.203  32.383  1.00  0.00           C  
ATOM   3597  OG  SER A1170      79.097  -2.997  32.391  1.00  0.00           O  
ATOM   3598  N   PRO A1171      79.261  -2.989  29.443  1.00  0.00           N  
ATOM   3599  CA  PRO A1171      78.576  -2.205  28.412  1.00  0.00           C  
ATOM   3600  C   PRO A1171      77.969  -0.930  28.982  1.00  0.00           C  
ATOM   3601  O   PRO A1171      77.891   0.089  28.297  1.00  0.00           O  
ATOM   3602  CB  PRO A1171      77.506  -3.169  27.912  1.00  0.00           C  
ATOM   3603  CG  PRO A1171      77.098  -3.855  29.174  1.00  0.00           C  
ATOM   3604  CD  PRO A1171      78.446  -4.160  29.818  1.00  0.00           C  
ATOM   3605  N   ARG A1177      77.521  -1.006  30.233  1.00  0.00           N  
ATOM   3606  CA  ARG A1177      76.926   0.135  30.920  1.00  0.00           C  
ATOM   3607  C   ARG A1177      77.976   1.239  31.100  1.00  0.00           C  
ATOM   3608  O   ARG A1177      78.996   1.034  31.757  1.00  0.00           O  
ATOM   3609  CB  ARG A1177      76.397  -0.314  32.285  1.00  0.00           C  
ATOM   3610  CG  ARG A1177      74.913  -0.616  32.319  1.00  0.00           C  
ATOM   3611  CD  ARG A1177      74.114   0.675  32.467  1.00  0.00           C  
ATOM   3612  NE  ARG A1177      72.674   0.439  32.570  1.00  0.00           N  
ATOM   3613  CZ  ARG A1177      71.784   1.355  32.953  1.00  0.00           C  
ATOM   3614  NH1 ARG A1177      72.179   2.583  33.278  1.00  0.00           N  
ATOM   3615  NH2 ARG A1177      70.493   1.045  33.006  1.00  0.00           N  
ATOM   3616  N   LEU A1178      77.732   2.404  30.507  1.00  0.00           N  
ATOM   3617  CA  LEU A1178      78.665   3.522  30.613  1.00  0.00           C  
ATOM   3618  C   LEU A1178      77.915   4.830  30.727  1.00  0.00           C  
ATOM   3619  O   LEU A1178      76.784   4.944  30.259  1.00  0.00           O  
ATOM   3620  CB  LEU A1178      79.576   3.579  29.392  1.00  0.00           C  
ATOM   3621  CG  LEU A1178      80.797   2.672  29.392  1.00  0.00           C  
ATOM   3622  CD1 LEU A1178      81.491   2.772  28.061  1.00  0.00           C  
ATOM   3623  CD2 LEU A1178      81.734   3.089  30.492  1.00  0.00           C  
ATOM   3624  N   LYS A1191      78.549   5.814  31.357  1.00  0.00           N  
ATOM   3625  CA  LYS A1191      77.945   7.129  31.520  1.00  0.00           C  
ATOM   3626  C   LYS A1191      79.044   8.146  31.266  1.00  0.00           C  
ATOM   3627  O   LYS A1191      80.122   8.057  31.845  1.00  0.00           O  
ATOM   3628  CB  LYS A1191      77.396   7.291  32.935  1.00  0.00           C  
ATOM   3629  CG  LYS A1191      76.128   8.126  33.029  1.00  0.00           C  
ATOM   3630  CD  LYS A1191      74.958   7.433  32.349  1.00  0.00           C  
ATOM   3631  CE  LYS A1191      73.637   8.129  32.672  1.00  0.00           C  
ATOM   3632  NZ  LYS A1191      72.451   7.458  32.047  1.00  0.00           N  
ATOM   3633  N   ARG A1192      78.759   9.101  30.389  1.00  0.00           N  
ATOM   3634  CA  ARG A1192      79.701  10.154  30.003  1.00  0.00           C  
ATOM   3635  C   ARG A1192      79.637  11.378  30.910  1.00  0.00           C  
ATOM   3636  O   ARG A1192      78.555  11.821  31.304  1.00  0.00           O  
ATOM   3637  CB  ARG A1192      79.418  10.595  28.565  1.00  0.00           C  
ATOM   3638  CG  ARG A1192      77.957  10.986  28.337  1.00  0.00           C  
ATOM   3639  CD  ARG A1192      76.998   9.804  28.618  1.00  0.00           C  
ATOM   3640  NE  ARG A1192      75.634  10.233  28.937  1.00  0.00           N  
ATOM   3641  CZ  ARG A1192      75.307  10.976  29.995  1.00  0.00           C  
ATOM   3642  NH1 ARG A1192      76.240  11.378  30.851  1.00  0.00           N  
ATOM   3643  NH2 ARG A1192      74.043  11.327  30.196  1.00  0.00           N  
ATOM   3644  N   ASP A1193      80.806  11.930  31.221  1.00  0.00           N  
ATOM   3645  CA  ASP A1193      80.899  13.115  32.073  1.00  0.00           C  
ATOM   3646  C   ASP A1193      79.918  14.167  31.552  1.00  0.00           C  
ATOM   3647  O   ASP A1193      79.923  14.482  30.371  1.00  0.00           O  
ATOM   3648  CB  ASP A1193      82.327  13.673  32.035  1.00  0.00           C  
ATOM   3649  CG  ASP A1193      82.658  14.502  33.254  1.00  0.00           C  
ATOM   3650  OD1 ASP A1193      81.725  15.134  33.792  1.00  0.00           O  
ATOM   3651  OD2 ASP A1193      83.843  14.528  33.667  1.00  0.00           O  
ATOM   3652  N   GLU A1194      79.063  14.697  32.414  1.00  0.00           N  
ATOM   3653  CA  GLU A1194      78.114  15.708  31.966  1.00  0.00           C  
ATOM   3654  C   GLU A1194      78.695  17.097  32.119  1.00  0.00           C  
ATOM   3655  O   GLU A1194      78.020  18.106  31.886  1.00  0.00           O  
ATOM   3656  CB  GLU A1194      76.829  15.631  32.766  1.00  0.00           C  
ATOM   3657  CG  GLU A1194      75.769  14.774  32.155  1.00  0.00           C  
ATOM   3658  CD  GLU A1194      74.613  14.574  33.111  1.00  0.00           C  
ATOM   3659  OE1 GLU A1194      73.610  13.946  32.704  1.00  0.00           O  
ATOM   3660  OE2 GLU A1194      74.714  15.041  34.274  1.00  0.00           O  
ATOM   3661  N   ASP A1195      79.953  17.150  32.526  1.00  0.00           N  
ATOM   3662  CA  ASP A1195      80.585  18.434  32.707  1.00  0.00           C  
ATOM   3663  C   ASP A1195      80.684  19.156  31.377  1.00  0.00           C  
ATOM   3664  O   ASP A1195      79.945  18.847  30.445  1.00  0.00           O  
ATOM   3665  CB  ASP A1195      81.971  18.283  33.345  1.00  0.00           C  
ATOM   3666  CG  ASP A1195      81.911  18.196  34.871  1.00  0.00           C  
ATOM   3667  OD1 ASP A1195      80.870  18.581  35.463  1.00  0.00           O  
ATOM   3668  OD2 ASP A1195      82.919  17.754  35.473  1.00  0.00           O  
ATOM   3669  N   VAL A1196      81.611  20.110  31.310  1.00  0.00           N  
ATOM   3670  CA  VAL A1196      81.854  20.958  30.145  1.00  0.00           C  
ATOM   3671  C   VAL A1196      83.288  21.465  30.298  1.00  0.00           C  
ATOM   3672  O   VAL A1196      83.874  21.341  31.367  1.00  0.00           O  
ATOM   3673  CB  VAL A1196      80.868  22.163  30.169  1.00  0.00           C  
ATOM   3674  CG1 VAL A1196      81.431  23.337  29.404  1.00  0.00           C  
ATOM   3675  CG2 VAL A1196      79.528  21.748  29.600  1.00  0.00           C  
ATOM   3676  N   PHE A1198      83.871  22.021  29.250  1.00  0.00           N  
ATOM   3677  CA  PHE A1198      85.217  22.546  29.395  1.00  0.00           C  
ATOM   3678  C   PHE A1198      85.233  24.062  29.645  1.00  0.00           C  
ATOM   3679  O   PHE A1198      84.239  24.769  29.445  1.00  0.00           O  
ATOM   3680  CB  PHE A1198      86.067  22.225  28.167  1.00  0.00           C  
ATOM   3681  CG  PHE A1198      86.548  20.808  28.111  1.00  0.00           C  
ATOM   3682  CD1 PHE A1198      85.820  19.834  27.441  1.00  0.00           C  
ATOM   3683  CD2 PHE A1198      87.747  20.448  28.711  1.00  0.00           C  
ATOM   3684  CE1 PHE A1198      86.292  18.517  27.367  1.00  0.00           C  
ATOM   3685  CE2 PHE A1198      88.228  19.130  28.644  1.00  0.00           C  
ATOM   3686  CZ  PHE A1198      87.500  18.165  27.971  1.00  0.00           C  
ATOM   3687  N   ASP A1199      86.383  24.546  30.094  1.00  0.00           N  
ATOM   3688  CA  ASP A1199      86.581  25.953  30.372  1.00  0.00           C  
ATOM   3689  C   ASP A1199      86.764  26.668  29.047  1.00  0.00           C  
ATOM   3690  O   ASP A1199      87.616  26.284  28.250  1.00  0.00           O  
ATOM   3691  CB  ASP A1199      87.839  26.131  31.214  1.00  0.00           C  
ATOM   3692  CG  ASP A1199      88.063  27.568  31.639  1.00  0.00           C  
ATOM   3693  OD1 ASP A1199      89.207  27.881  32.058  1.00  0.00           O  
ATOM   3694  OD2 ASP A1199      87.097  28.371  31.565  1.00  0.00           O  
ATOM   3695  N   THR A1200      85.974  27.707  28.809  1.00  0.00           N  
ATOM   3696  CA  THR A1200      86.087  28.455  27.560  1.00  0.00           C  
ATOM   3697  C   THR A1200      87.538  28.751  27.271  1.00  0.00           C  
ATOM   3698  O   THR A1200      87.963  28.777  26.116  1.00  0.00           O  
ATOM   3699  CB  THR A1200      85.361  29.806  27.623  1.00  0.00           C  
ATOM   3700  OG1 THR A1200      83.982  29.589  27.920  1.00  0.00           O  
ATOM   3701  CG2 THR A1200      85.472  30.534  26.285  1.00  0.00           C  
ATOM   3702  N   TRP A1201      88.291  28.984  28.333  1.00  0.00           N  
ATOM   3703  CA  TRP A1201      89.694  29.298  28.186  1.00  0.00           C  
ATOM   3704  C   TRP A1201      90.522  28.101  27.749  1.00  0.00           C  
ATOM   3705  O   TRP A1201      91.630  28.273  27.232  1.00  0.00           O  
ATOM   3706  CB  TRP A1201      90.227  29.896  29.492  1.00  0.00           C  
ATOM   3707  CG  TRP A1201      89.591  31.218  29.789  1.00  0.00           C  
ATOM   3708  CD1 TRP A1201      88.662  31.493  30.753  1.00  0.00           C  
ATOM   3709  CD2 TRP A1201      89.748  32.419  29.032  1.00  0.00           C  
ATOM   3710  NE1 TRP A1201      88.226  32.791  30.637  1.00  0.00           N  
ATOM   3711  CE2 TRP A1201      88.876  33.380  29.585  1.00  0.00           C  
ATOM   3712  CE3 TRP A1201      90.538  32.775  27.930  1.00  0.00           C  
ATOM   3713  CZ2 TRP A1201      88.772  34.671  29.072  1.00  0.00           C  
ATOM   3714  CZ3 TRP A1201      90.435  34.051  27.423  1.00  0.00           C  
ATOM   3715  CH2 TRP A1201      89.557  34.986  27.993  1.00  0.00           C  
ATOM   3716  N   PHE A1202      89.979  26.899  27.946  1.00  0.00           N  
ATOM   3717  CA  PHE A1202      90.653  25.657  27.561  1.00  0.00           C  
ATOM   3718  C   PHE A1202      90.676  25.495  26.023  1.00  0.00           C  
ATOM   3719  O   PHE A1202      91.700  25.068  25.457  1.00  0.00           O  
ATOM   3720  CB  PHE A1202      89.947  24.458  28.218  1.00  0.00           C  
ATOM   3721  CG  PHE A1202      90.577  23.112  27.905  1.00  0.00           C  
ATOM   3722  CD1 PHE A1202      91.919  22.859  28.196  1.00  0.00           C  
ATOM   3723  CD2 PHE A1202      89.819  22.091  27.334  1.00  0.00           C  
ATOM   3724  CE1 PHE A1202      92.492  21.613  27.922  1.00  0.00           C  
ATOM   3725  CE2 PHE A1202      90.383  20.854  27.062  1.00  0.00           C  
ATOM   3726  CZ  PHE A1202      91.720  20.616  27.357  1.00  0.00           C  
ATOM   3727  N   SER A1203      89.554  25.846  25.367  1.00  0.00           N  
ATOM   3728  CA  SER A1203      89.396  25.775  23.897  1.00  0.00           C  
ATOM   3729  C   SER A1203      90.131  26.926  23.230  1.00  0.00           C  
ATOM   3730  O   SER A1203      90.800  26.747  22.221  1.00  0.00           O  
ATOM   3731  CB  SER A1203      87.914  25.856  23.482  1.00  0.00           C  
ATOM   3732  OG  SER A1203      87.418  27.189  23.549  1.00  0.00           O  
ATOM   3733  N   SER A1204      89.982  28.109  23.810  1.00  0.00           N  
ATOM   3734  CA  SER A1204      90.607  29.315  23.310  1.00  0.00           C  
ATOM   3735  C   SER A1204      92.130  29.208  23.261  1.00  0.00           C  
ATOM   3736  O   SER A1204      92.781  29.883  22.465  1.00  0.00           O  
ATOM   3737  CB  SER A1204      90.190  30.480  24.193  1.00  0.00           C  
ATOM   3738  OG  SER A1204      88.778  30.504  24.331  1.00  0.00           O  
ATOM   3739  N   ALA A1205      92.702  28.364  24.115  1.00  0.00           N  
ATOM   3740  CA  ALA A1205      94.157  28.183  24.144  1.00  0.00           C  
ATOM   3741  C   ALA A1205      94.535  27.345  22.936  1.00  0.00           C  
ATOM   3742  O   ALA A1205      95.711  27.190  22.606  1.00  0.00           O  
ATOM   3743  CB  ALA A1205      94.578  27.468  25.432  1.00  0.00           C  
ATOM   3744  N   LEU A1206      93.498  26.810  22.297  1.00  0.00           N  
ATOM   3745  CA  LEU A1206      93.578  25.948  21.112  1.00  0.00           C  
ATOM   3746  C   LEU A1206      93.062  26.751  19.907  1.00  0.00           C  
ATOM   3747  O   LEU A1206      91.985  26.440  19.361  1.00  0.00           O  
ATOM   3748  CB  LEU A1206      92.649  24.752  21.332  1.00  0.00           C  
ATOM   3749  CG  LEU A1206      93.144  23.321  21.371  1.00  0.00           C  
ATOM   3750  CD1 LEU A1206      94.497  23.228  22.055  1.00  0.00           C  
ATOM   3751  CD2 LEU A1206      92.068  22.502  22.072  1.00  0.00           C  
ATOM   3752  N   TRP A1207      93.801  27.776  19.490  1.00  0.00           N  
ATOM   3753  CA  TRP A1207      93.326  28.600  18.392  1.00  0.00           C  
ATOM   3754  C   TRP A1207      94.344  28.612  17.283  1.00  0.00           C  
ATOM   3755  O   TRP A1207      94.008  28.364  16.120  1.00  0.00           O  
ATOM   3756  CB  TRP A1207      93.051  30.017  18.893  1.00  0.00           C  
ATOM   3757  CG  TRP A1207      92.230  30.875  17.962  1.00  0.00           C  
ATOM   3758  CD1 TRP A1207      92.654  31.986  17.268  1.00  0.00           C  
ATOM   3759  CD2 TRP A1207      90.840  30.719  17.653  1.00  0.00           C  
ATOM   3760  NE1 TRP A1207      91.609  32.524  16.557  1.00  0.00           N  
ATOM   3761  CE2 TRP A1207      90.486  31.768  16.774  1.00  0.00           C  
ATOM   3762  CE3 TRP A1207      89.860  29.798  18.034  1.00  0.00           C  
ATOM   3763  CZ2 TRP A1207      89.192  31.917  16.271  1.00  0.00           C  
ATOM   3764  CZ3 TRP A1207      88.568  29.949  17.530  1.00  0.00           C  
ATOM   3765  CH2 TRP A1207      88.249  31.002  16.657  1.00  0.00           C  
ATOM   3766  N   PRO A1208      95.610  28.902  17.610  1.00  0.00           N  
ATOM   3767  CA  PRO A1208      96.555  28.890  16.493  1.00  0.00           C  
ATOM   3768  C   PRO A1208      96.573  27.485  15.856  1.00  0.00           C  
ATOM   3769  O   PRO A1208      97.278  27.234  14.877  1.00  0.00           O  
ATOM   3770  CB  PRO A1208      97.886  29.296  17.152  1.00  0.00           C  
ATOM   3771  CG  PRO A1208      97.735  28.842  18.548  1.00  0.00           C  
ATOM   3772  CD  PRO A1208      96.289  29.171  18.886  1.00  0.00           C  
ATOM   3773  N   LEU A1209      95.777  26.575  16.416  1.00  0.00           N  
ATOM   3774  CA  LEU A1209      95.702  25.218  15.898  1.00  0.00           C  
ATOM   3775  C   LEU A1209      94.325  24.912  15.322  1.00  0.00           C  
ATOM   3776  O   LEU A1209      94.224  24.509  14.170  1.00  0.00           O  
ATOM   3777  CB  LEU A1209      96.052  24.221  16.996  1.00  0.00           C  
ATOM   3778  CG  LEU A1209      97.385  24.492  17.708  1.00  0.00           C  
ATOM   3779  CD1 LEU A1209      97.522  23.499  18.825  1.00  0.00           C  
ATOM   3780  CD2 LEU A1209      98.578  24.398  16.770  1.00  0.00           C  
ATOM   3781  N   SER A1210      93.260  25.130  16.089  1.00  0.00           N  
ATOM   3782  CA  SER A1210      91.929  24.820  15.570  1.00  0.00           C  
ATOM   3783  C   SER A1210      91.454  25.666  14.391  1.00  0.00           C  
ATOM   3784  O   SER A1210      90.444  25.344  13.763  1.00  0.00           O  
ATOM   3785  CB  SER A1210      90.874  24.864  16.686  1.00  0.00           C  
ATOM   3786  OG  SER A1210      90.619  26.175  17.141  1.00  0.00           O  
ATOM   3787  N   THR A1211      92.162  26.743  14.073  1.00  0.00           N  
ATOM   3788  CA  THR A1211      91.749  27.573  12.938  1.00  0.00           C  
ATOM   3789  C   THR A1211      92.418  27.046  11.680  1.00  0.00           C  
ATOM   3790  O   THR A1211      92.009  27.348  10.563  1.00  0.00           O  
ATOM   3791  CB  THR A1211      92.105  29.073  13.153  1.00  0.00           C  
ATOM   3792  OG1 THR A1211      93.477  29.211  13.556  1.00  0.00           O  
ATOM   3793  CG2 THR A1211      91.198  29.667  14.205  1.00  0.00           C  
ATOM   3794  N   LEU A1212      93.448  26.238  11.888  1.00  0.00           N  
ATOM   3795  CA  LEU A1212      94.186  25.626  10.800  1.00  0.00           C  
ATOM   3796  C   LEU A1212      93.840  24.134  10.706  1.00  0.00           C  
ATOM   3797  O   LEU A1212      94.589  23.363  10.115  1.00  0.00           O  
ATOM   3798  CB  LEU A1212      95.681  25.776  11.044  1.00  0.00           C  
ATOM   3799  CG  LEU A1212      96.136  27.185  11.379  1.00  0.00           C  
ATOM   3800  CD1 LEU A1212      97.662  27.257  11.322  1.00  0.00           C  
ATOM   3801  CD2 LEU A1212      95.502  28.144  10.385  1.00  0.00           C  
ATOM   3802  N   GLY A1213      92.717  23.738  11.310  1.00  0.00           N  
ATOM   3803  CA  GLY A1213      92.285  22.345  11.295  1.00  0.00           C  
ATOM   3804  C   GLY A1213      93.211  21.311  11.948  1.00  0.00           C  
ATOM   3805  O   GLY A1213      93.224  20.152  11.523  1.00  0.00           O  
ATOM   3806  N   TRP A1227      93.954  21.712  12.989  1.00  0.00           N  
ATOM   3807  CA  TRP A1227      94.884  20.823  13.697  1.00  0.00           C  
ATOM   3808  C   TRP A1227      94.223  19.647  14.371  1.00  0.00           C  
ATOM   3809  O   TRP A1227      94.912  18.733  14.847  1.00  0.00           O  
ATOM   3810  CB  TRP A1227      95.697  21.586  14.734  1.00  0.00           C  
ATOM   3811  CG  TRP A1227      96.299  20.729  15.826  1.00  0.00           C  
ATOM   3812  CD1 TRP A1227      97.592  20.276  15.917  1.00  0.00           C  
ATOM   3813  CD2 TRP A1227      95.645  20.322  17.039  1.00  0.00           C  
ATOM   3814  NE1 TRP A1227      97.783  19.631  17.121  1.00  0.00           N  
ATOM   3815  CE2 TRP A1227      96.605  19.645  17.826  1.00  0.00           C  
ATOM   3816  CE3 TRP A1227      94.337  20.473  17.538  1.00  0.00           C  
ATOM   3817  CZ2 TRP A1227      96.300  19.123  19.084  1.00  0.00           C  
ATOM   3818  CZ3 TRP A1227      94.034  19.957  18.786  1.00  0.00           C  
ATOM   3819  CH2 TRP A1227      95.013  19.289  19.548  1.00  0.00           C  
ATOM   3820  N   PRO A1280      92.887  19.660  14.489  1.00  0.00           N  
ATOM   3821  CA  PRO A1280      92.408  18.434  15.138  1.00  0.00           C  
ATOM   3822  C   PRO A1280      93.065  17.285  14.337  1.00  0.00           C  
ATOM   3823  O   PRO A1280      93.407  16.238  14.893  1.00  0.00           O  
ATOM   3824  CB  PRO A1280      90.898  18.500  14.912  1.00  0.00           C  
ATOM   3825  CG  PRO A1280      90.611  19.998  14.904  1.00  0.00           C  
ATOM   3826  CD  PRO A1280      91.784  20.593  14.176  1.00  0.00           C  
ATOM   3827  N   GLU A1281      93.253  17.570  13.031  1.00  0.00           N  
ATOM   3828  CA  GLU A1281      93.850  16.718  11.972  1.00  0.00           C  
ATOM   3829  C   GLU A1281      95.304  17.081  11.654  1.00  0.00           C  
ATOM   3830  O   GLU A1281      96.158  17.104  12.550  1.00  0.00           O  
ATOM   3831  CB  GLU A1281      93.060  16.856  10.659  1.00  0.00           C  
ATOM   3832  CG  GLU A1281      91.639  16.318  10.688  1.00  0.00           C  
ATOM   3833  CD  GLU A1281      91.582  14.799  10.841  1.00  0.00           C  
ATOM   3834  OE1 GLU A1281      92.071  14.088   9.924  1.00  0.00           O  
ATOM   3835  OE2 GLU A1281      91.047  14.326  11.879  1.00  0.00           O  
ATOM   3836  N   GLU A1282      95.568  17.359  10.371  1.00  0.00           N  
ATOM   3837  CA  GLU A1282      96.916  17.718   9.906  1.00  0.00           C  
ATOM   3838  C   GLU A1282      96.946  18.388   8.524  1.00  0.00           C  
ATOM   3839  O   GLU A1282      97.785  18.061   7.680  1.00  0.00           O  
ATOM   3840  CB  GLU A1282      97.797  16.471   9.869  1.00  0.00           C  
ATOM   3841  CG  GLU A1282      99.279  16.761   9.687  1.00  0.00           C  
ATOM   3842  CD  GLU A1282     100.144  15.518   9.867  1.00  0.00           C  
ATOM   3843  OE1 GLU A1282     101.390  15.649   9.838  1.00  0.00           O  
ATOM   3844  OE2 GLU A1282      99.576  14.412  10.039  1.00  0.00           O  
ATOM   3845  N   THR A1283      96.047  19.349   8.323  1.00  0.00           N  
ATOM   3846  CA  THR A1283      95.895  20.079   7.063  1.00  0.00           C  
ATOM   3847  C   THR A1283      97.117  20.709   6.404  1.00  0.00           C  
ATOM   3848  O   THR A1283      98.247  20.613   6.883  1.00  0.00           O  
ATOM   3849  CB  THR A1283      94.891  21.210   7.210  1.00  0.00           C  
ATOM   3850  OG1 THR A1283      94.531  21.706   5.911  1.00  0.00           O  
ATOM   3851  CG2 THR A1283      95.522  22.339   7.989  1.00  0.00           C  
ATOM   3852  N   GLU A1284      96.837  21.381   5.290  1.00  0.00           N  
ATOM   3853  CA  GLU A1284      97.839  22.063   4.496  1.00  0.00           C  
ATOM   3854  C   GLU A1284      97.963  23.494   4.984  1.00  0.00           C  
ATOM   3855  O   GLU A1284      99.041  24.084   4.923  1.00  0.00           O  
ATOM   3856  CB  GLU A1284      97.441  22.034   3.026  1.00  0.00           C  
ATOM   3857  CG  GLU A1284      98.581  22.393   2.082  1.00  0.00           C  
ATOM   3858  CD  GLU A1284      98.420  21.778   0.701  1.00  0.00           C  
ATOM   3859  OE1 GLU A1284      99.256  22.095  -0.177  1.00  0.00           O  
ATOM   3860  OE2 GLU A1284      97.468  20.982   0.498  1.00  0.00           O  
ATOM   3861  N   ASP A1285      96.854  24.057   5.455  1.00  0.00           N  
ATOM   3862  CA  ASP A1285      96.896  25.405   6.004  1.00  0.00           C  
ATOM   3863  C   ASP A1285      97.890  25.338   7.158  1.00  0.00           C  
ATOM   3864  O   ASP A1285      98.888  26.061   7.182  1.00  0.00           O  
ATOM   3865  CB  ASP A1285      95.531  25.838   6.551  1.00  0.00           C  
ATOM   3866  CG  ASP A1285      94.512  26.070   5.460  1.00  0.00           C  
ATOM   3867  OD1 ASP A1285      94.911  26.168   4.277  1.00  0.00           O  
ATOM   3868  OD2 ASP A1285      93.308  26.165   5.787  1.00  0.00           O  
ATOM   3869  N   LEU A1286      97.617  24.444   8.105  1.00  0.00           N  
ATOM   3870  CA  LEU A1286      98.483  24.275   9.263  1.00  0.00           C  
ATOM   3871  C   LEU A1286      99.930  24.064   8.854  1.00  0.00           C  
ATOM   3872  O   LEU A1286     100.848  24.386   9.603  1.00  0.00           O  
ATOM   3873  CB  LEU A1286      98.016  23.091  10.112  1.00  0.00           C  
ATOM   3874  CG  LEU A1286      98.706  22.859  11.462  1.00  0.00           C  
ATOM   3875  CD1 LEU A1286      97.864  21.900  12.265  1.00  0.00           C  
ATOM   3876  CD2 LEU A1286     100.107  22.309  11.289  1.00  0.00           C  
ATOM   3877  N   LYS A1287     100.145  23.517   7.669  1.00  0.00           N  
ATOM   3878  CA  LYS A1287     101.509  23.285   7.230  1.00  0.00           C  
ATOM   3879  C   LYS A1287     102.105  24.555   6.639  1.00  0.00           C  
ATOM   3880  O   LYS A1287     103.272  24.880   6.884  1.00  0.00           O  
ATOM   3881  CB  LYS A1287     101.564  22.162   6.183  1.00  0.00           C  
ATOM   3882  CG  LYS A1287     102.995  21.827   5.715  1.00  0.00           C  
ATOM   3883  CD  LYS A1287     103.013  21.018   4.415  1.00  0.00           C  
ATOM   3884  CE  LYS A1287     104.440  20.765   3.929  1.00  0.00           C  
ATOM   3885  NZ  LYS A1287     104.479  20.148   2.567  1.00  0.00           N  
ATOM   3886  N   ALA A1288     101.289  25.266   5.863  1.00  0.00           N  
ATOM   3887  CA  ALA A1288     101.720  26.492   5.190  1.00  0.00           C  
ATOM   3888  C   ALA A1288     101.979  27.659   6.137  1.00  0.00           C  
ATOM   3889  O   ALA A1288     102.991  28.368   6.021  1.00  0.00           O  
ATOM   3890  CB  ALA A1288     100.683  26.899   4.137  1.00  0.00           C  
ATOM   3891  N   PHE A1289     101.063  27.858   7.075  1.00  0.00           N  
ATOM   3892  CA  PHE A1289     101.214  28.951   8.008  1.00  0.00           C  
ATOM   3893  C   PHE A1289     100.771  28.677   9.444  1.00  0.00           C  
ATOM   3894  O   PHE A1289      99.672  29.067   9.857  1.00  0.00           O  
ATOM   3895  CB  PHE A1289     100.496  30.176   7.456  1.00  0.00           C  
ATOM   3896  CG  PHE A1289      99.341  29.864   6.532  1.00  0.00           C  
ATOM   3897  CD1 PHE A1289      99.395  30.249   5.191  1.00  0.00           C  
ATOM   3898  CD2 PHE A1289      98.165  29.309   7.022  1.00  0.00           C  
ATOM   3899  CE1 PHE A1289      98.293  30.100   4.357  1.00  0.00           C  
ATOM   3900  CE2 PHE A1289      97.054  29.157   6.188  1.00  0.00           C  
ATOM   3901  CZ  PHE A1289      97.119  29.557   4.854  1.00  0.00           C  
ATOM   3902  N   TYR A1290     101.635  28.003  10.202  1.00  0.00           N  
ATOM   3903  CA  TYR A1290     101.321  27.701  11.584  1.00  0.00           C  
ATOM   3904  C   TYR A1290     101.987  28.716  12.481  1.00  0.00           C  
ATOM   3905  O   TYR A1290     101.315  29.436  13.226  1.00  0.00           O  
ATOM   3906  CB  TYR A1290     101.801  26.320  11.999  1.00  0.00           C  
ATOM   3907  CG  TYR A1290     101.950  26.218  13.504  1.00  0.00           C  
ATOM   3908  CD1 TYR A1290     100.850  26.388  14.350  1.00  0.00           C  
ATOM   3909  CD2 TYR A1290     103.200  26.006  14.085  1.00  0.00           C  
ATOM   3910  CE1 TYR A1290     100.997  26.352  15.734  1.00  0.00           C  
ATOM   3911  CE2 TYR A1290     103.353  25.967  15.464  1.00  0.00           C  
ATOM   3912  CZ  TYR A1290     102.252  26.141  16.281  1.00  0.00           C  
ATOM   3913  OH  TYR A1290     102.420  26.108  17.643  1.00  0.00           O  
ATOM   3914  N   PRO A1291     103.325  28.784  12.447  1.00  0.00           N  
ATOM   3915  CA  PRO A1291     103.881  29.794  13.350  1.00  0.00           C  
ATOM   3916  C   PRO A1291     103.300  31.153  12.934  1.00  0.00           C  
ATOM   3917  O   PRO A1291     103.707  31.710  11.908  1.00  0.00           O  
ATOM   3918  CB  PRO A1291     105.386  29.689  13.103  1.00  0.00           C  
ATOM   3919  CG  PRO A1291     105.563  28.295  12.531  1.00  0.00           C  
ATOM   3920  CD  PRO A1291     104.372  28.162  11.623  1.00  0.00           C  
ATOM   3921  N   GLY A1292     102.318  31.646  13.697  1.00  0.00           N  
ATOM   3922  CA  GLY A1292     101.706  32.933  13.403  1.00  0.00           C  
ATOM   3923  C   GLY A1292     102.812  33.971  13.405  1.00  0.00           C  
ATOM   3924  O   GLY A1292     103.843  33.775  14.054  1.00  0.00           O  
ATOM   3925  N   ASP A1293     102.635  35.077  12.697  1.00  0.00           N  
ATOM   3926  CA  ASP A1293     103.698  36.072  12.666  1.00  0.00           C  
ATOM   3927  C   ASP A1293     103.605  37.157  13.753  1.00  0.00           C  
ATOM   3928  O   ASP A1293     104.630  37.626  14.272  1.00  0.00           O  
ATOM   3929  CB  ASP A1293     103.766  36.687  11.270  1.00  0.00           C  
ATOM   3930  CG  ASP A1293     104.368  35.732  10.233  1.00  0.00           C  
ATOM   3931  OD1 ASP A1293     105.615  35.581  10.221  1.00  0.00           O  
ATOM   3932  OD2 ASP A1293     103.590  35.137   9.443  1.00  0.00           O  
ATOM   3933  N   VAL A1294     102.392  37.553  14.114  1.00  0.00           N  
ATOM   3934  CA  VAL A1294     102.235  38.564  15.145  1.00  0.00           C  
ATOM   3935  C   VAL A1294     100.910  38.347  15.853  1.00  0.00           C  
ATOM   3936  O   VAL A1294      99.869  38.293  15.200  1.00  0.00           O  
ATOM   3937  CB  VAL A1294     102.252  39.996  14.546  1.00  0.00           C  
ATOM   3938  CG1 VAL A1294     101.702  40.989  15.554  1.00  0.00           C  
ATOM   3939  CG2 VAL A1294     103.663  40.393  14.165  1.00  0.00           C  
ATOM   3940  N   LEU A1295     100.946  38.200  17.181  1.00  0.00           N  
ATOM   3941  CA  LEU A1295      99.713  38.022  17.935  1.00  0.00           C  
ATOM   3942  C   LEU A1295      99.314  39.356  18.552  1.00  0.00           C  
ATOM   3943  O   LEU A1295      99.977  39.873  19.446  1.00  0.00           O  
ATOM   3944  CB  LEU A1295      99.854  36.977  19.039  1.00  0.00           C  
ATOM   3945  CG  LEU A1295      98.452  36.745  19.621  1.00  0.00           C  
ATOM   3946  CD1 LEU A1295      97.641  35.894  18.678  1.00  0.00           C  
ATOM   3947  CD2 LEU A1295      98.527  36.080  20.954  1.00  0.00           C  
ATOM   3948  N   VAL A1296      98.219  39.910  18.051  1.00  0.00           N  
ATOM   3949  CA  VAL A1296      97.708  41.182  18.519  1.00  0.00           C  
ATOM   3950  C   VAL A1296      96.624  40.948  19.558  1.00  0.00           C  
ATOM   3951  O   VAL A1296      95.677  40.190  19.332  1.00  0.00           O  
ATOM   3952  CB  VAL A1296      97.126  41.983  17.343  1.00  0.00           C  
ATOM   3953  CG1 VAL A1296      96.603  43.319  17.818  1.00  0.00           C  
ATOM   3954  CG2 VAL A1296      98.197  42.178  16.297  1.00  0.00           C  
ATOM   3955  N   THR A1297      96.780  41.592  20.707  1.00  0.00           N  
ATOM   3956  CA  THR A1297      95.811  41.479  21.785  1.00  0.00           C  
ATOM   3957  C   THR A1297      96.215  42.400  22.929  1.00  0.00           C  
ATOM   3958  O   THR A1297      97.389  42.773  23.081  1.00  0.00           O  
ATOM   3959  CB  THR A1297      95.730  40.047  22.319  1.00  0.00           C  
ATOM   3960  OG1 THR A1297      94.631  39.942  23.231  1.00  0.00           O  
ATOM   3961  CG2 THR A1297      97.021  39.685  23.047  1.00  0.00           C  
ATOM   3962  N   GLY A1298      95.229  42.766  23.731  1.00  0.00           N  
ATOM   3963  CA  GLY A1298      95.490  43.638  24.851  1.00  0.00           C  
ATOM   3964  C   GLY A1298      95.844  42.841  26.084  1.00  0.00           C  
ATOM   3965  O   GLY A1298      95.156  41.887  26.428  1.00  0.00           O  
ATOM   3966  N   TYR A1299      96.912  43.257  26.756  1.00  0.00           N  
ATOM   3967  CA  TYR A1299      97.398  42.594  27.951  1.00  0.00           C  
ATOM   3968  C   TYR A1299      96.341  42.033  28.882  1.00  0.00           C  
ATOM   3969  O   TYR A1299      96.643  41.154  29.670  1.00  0.00           O  
ATOM   3970  CB  TYR A1299      98.319  43.529  28.741  1.00  0.00           C  
ATOM   3971  CG  TYR A1299      97.668  44.809  29.237  1.00  0.00           C  
ATOM   3972  CD1 TYR A1299      96.491  44.774  29.986  1.00  0.00           C  
ATOM   3973  CD2 TYR A1299      98.241  46.058  28.972  1.00  0.00           C  
ATOM   3974  CE1 TYR A1299      95.893  45.949  30.458  1.00  0.00           C  
ATOM   3975  CE2 TYR A1299      97.653  47.241  29.444  1.00  0.00           C  
ATOM   3976  CZ  TYR A1299      96.479  47.173  30.182  1.00  0.00           C  
ATOM   3977  OH  TYR A1299      95.873  48.320  30.629  1.00  0.00           O  
ATOM   3978  N   ASP A1300      95.105  42.504  28.802  1.00  0.00           N  
ATOM   3979  CA  ASP A1300      94.104  41.981  29.717  1.00  0.00           C  
ATOM   3980  C   ASP A1300      93.987  40.459  29.695  1.00  0.00           C  
ATOM   3981  O   ASP A1300      93.566  39.869  30.686  1.00  0.00           O  
ATOM   3982  CB  ASP A1300      92.736  42.605  29.464  1.00  0.00           C  
ATOM   3983  CG  ASP A1300      92.150  42.198  28.143  1.00  0.00           C  
ATOM   3984  OD1 ASP A1300      92.884  42.312  27.131  1.00  0.00           O  
ATOM   3985  OD2 ASP A1300      90.962  41.777  28.121  1.00  0.00           O  
ATOM   3986  N   ILE A1301      94.343  39.803  28.591  1.00  0.00           N  
ATOM   3987  CA  ILE A1301      94.264  38.341  28.577  1.00  0.00           C  
ATOM   3988  C   ILE A1301      95.615  37.674  28.319  1.00  0.00           C  
ATOM   3989  O   ILE A1301      95.679  36.560  27.795  1.00  0.00           O  
ATOM   3990  CB  ILE A1301      93.229  37.804  27.548  1.00  0.00           C  
ATOM   3991  CG1 ILE A1301      93.610  38.223  26.126  1.00  0.00           C  
ATOM   3992  CG2 ILE A1301      91.845  38.269  27.928  1.00  0.00           C  
ATOM   3993  CD1 ILE A1301      92.598  37.778  25.057  1.00  0.00           C  
ATOM   3994  N   LEU A1302      96.696  38.344  28.702  1.00  0.00           N  
ATOM   3995  CA  LEU A1302      98.023  37.775  28.505  1.00  0.00           C  
ATOM   3996  C   LEU A1302      98.189  36.493  29.298  1.00  0.00           C  
ATOM   3997  O   LEU A1302      99.120  35.728  29.049  1.00  0.00           O  
ATOM   3998  CB  LEU A1302      99.112  38.738  28.964  1.00  0.00           C  
ATOM   3999  CG  LEU A1302     100.495  38.090  29.004  1.00  0.00           C  
ATOM   4000  CD1 LEU A1302     101.170  38.260  27.668  1.00  0.00           C  
ATOM   4001  CD2 LEU A1302     101.315  38.710  30.092  1.00  0.00           C  
ATOM   4002  N   PHE A1303      97.306  36.264  30.264  1.00  0.00           N  
ATOM   4003  CA  PHE A1303      97.415  35.069  31.091  1.00  0.00           C  
ATOM   4004  C   PHE A1303      96.428  33.999  30.699  1.00  0.00           C  
ATOM   4005  O   PHE A1303      96.823  32.865  30.425  1.00  0.00           O  
ATOM   4006  CB  PHE A1303      97.243  35.422  32.577  1.00  0.00           C  
ATOM   4007  CG  PHE A1303      98.419  36.174  33.167  1.00  0.00           C  
ATOM   4008  CD1 PHE A1303      98.259  36.972  34.286  1.00  0.00           C  
ATOM   4009  CD2 PHE A1303      99.686  36.107  32.579  1.00  0.00           C  
ATOM   4010  CE1 PHE A1303      99.348  37.693  34.801  1.00  0.00           C  
ATOM   4011  CE2 PHE A1303     100.777  36.830  33.099  1.00  0.00           C  
ATOM   4012  CZ  PHE A1303     100.608  37.615  34.199  1.00  0.00           C  
ATOM   4013  N   LEU A1304      95.148  34.349  30.654  1.00  0.00           N  
ATOM   4014  CA  LEU A1304      94.149  33.356  30.300  1.00  0.00           C  
ATOM   4015  C   LEU A1304      94.005  33.048  28.815  1.00  0.00           C  
ATOM   4016  O   LEU A1304      93.119  32.284  28.422  1.00  0.00           O  
ATOM   4017  CB  LEU A1304      92.794  33.706  30.917  1.00  0.00           C  
ATOM   4018  CG  LEU A1304      92.322  35.143  31.054  1.00  0.00           C  
ATOM   4019  CD1 LEU A1304      91.076  35.116  31.933  1.00  0.00           C  
ATOM   4020  CD2 LEU A1304      93.396  36.021  31.682  1.00  0.00           C  
ATOM   4021  N   TRP A1306      94.884  33.621  27.994  1.00  0.00           N  
ATOM   4022  CA  TRP A1306      94.861  33.342  26.566  1.00  0.00           C  
ATOM   4023  C   TRP A1306      96.271  33.184  26.021  1.00  0.00           C  
ATOM   4024  O   TRP A1306      96.692  32.072  25.722  1.00  0.00           O  
ATOM   4025  CB  TRP A1306      94.128  34.432  25.776  1.00  0.00           C  
ATOM   4026  CG  TRP A1306      93.612  33.934  24.423  1.00  0.00           C  
ATOM   4027  CD1 TRP A1306      92.855  32.821  24.206  1.00  0.00           C  
ATOM   4028  CD2 TRP A1306      93.783  34.555  23.132  1.00  0.00           C  
ATOM   4029  NE1 TRP A1306      92.539  32.710  22.874  1.00  0.00           N  
ATOM   4030  CE2 TRP A1306      93.097  33.759  22.192  1.00  0.00           C  
ATOM   4031  CE3 TRP A1306      94.450  35.707  22.680  1.00  0.00           C  
ATOM   4032  CZ2 TRP A1306      93.055  34.075  20.827  1.00  0.00           C  
ATOM   4033  CZ3 TRP A1306      94.410  36.023  21.319  1.00  0.00           C  
ATOM   4034  CH2 TRP A1306      93.716  35.208  20.412  1.00  0.00           C  
ATOM   4035  N   VAL A1310      97.013  34.279  25.907  1.00  0.00           N  
ATOM   4036  CA  VAL A1310      98.362  34.195  25.358  1.00  0.00           C  
ATOM   4037  C   VAL A1310      99.226  33.075  25.937  1.00  0.00           C  
ATOM   4038  O   VAL A1310      99.868  32.338  25.187  1.00  0.00           O  
ATOM   4039  CB  VAL A1310      99.113  35.527  25.496  1.00  0.00           C  
ATOM   4040  CG1 VAL A1310     100.522  35.406  24.900  1.00  0.00           C  
ATOM   4041  CG2 VAL A1310      98.343  36.605  24.781  1.00  0.00           C  
ATOM   4042  N   SER A1312      99.252  32.941  27.260  1.00  0.00           N  
ATOM   4043  CA  SER A1312     100.045  31.882  27.887  1.00  0.00           C  
ATOM   4044  C   SER A1312      99.411  30.527  27.575  1.00  0.00           C  
ATOM   4045  O   SER A1312     100.066  29.639  27.042  1.00  0.00           O  
ATOM   4046  CB  SER A1312     100.116  32.113  29.393  1.00  0.00           C  
ATOM   4047  OG  SER A1312     100.728  33.365  29.658  1.00  0.00           O  
ATOM   4048  N   ARG A1314      98.134  30.387  27.912  1.00  0.00           N  
ATOM   4049  CA  ARG A1314      97.376  29.176  27.638  1.00  0.00           C  
ATOM   4050  C   ARG A1314      97.660  28.663  26.204  1.00  0.00           C  
ATOM   4051  O   ARG A1314      97.852  27.452  25.989  1.00  0.00           O  
ATOM   4052  CB  ARG A1314      95.873  29.467  27.807  1.00  0.00           C  
ATOM   4053  CG  ARG A1314      95.235  29.013  29.144  1.00  0.00           C  
ATOM   4054  CD  ARG A1314      95.768  29.703  30.440  1.00  0.00           C  
ATOM   4055  NE  ARG A1314      95.018  29.269  31.633  1.00  0.00           N  
ATOM   4056  CZ  ARG A1314      93.689  29.365  31.759  1.00  0.00           C  
ATOM   4057  NH1 ARG A1314      92.961  29.881  30.777  1.00  0.00           N  
ATOM   4058  NH2 ARG A1314      93.068  28.932  32.849  1.00  0.00           N  
ATOM   4059  N   MET A1316      97.685  29.582  25.231  1.00  0.00           N  
ATOM   4060  CA  MET A1316      97.952  29.229  23.829  1.00  0.00           C  
ATOM   4061  C   MET A1316      99.419  28.859  23.624  1.00  0.00           C  
ATOM   4062  O   MET A1316      99.728  27.990  22.826  1.00  0.00           O  
ATOM   4063  CB  MET A1316      97.602  30.391  22.881  1.00  0.00           C  
ATOM   4064  CG  MET A1316      96.128  30.490  22.401  1.00  0.00           C  
ATOM   4065  SD  MET A1316      95.697  32.094  21.532  1.00  0.00           S  
ATOM   4066  CE  MET A1316      97.256  32.628  20.951  1.00  0.00           C  
ATOM   4067  N   GLU A1317     100.329  29.519  24.331  1.00  0.00           N  
ATOM   4068  CA  GLU A1317     101.752  29.211  24.188  1.00  0.00           C  
ATOM   4069  C   GLU A1317     102.019  27.770  24.607  1.00  0.00           C  
ATOM   4070  O   GLU A1317     103.004  27.159  24.185  1.00  0.00           O  
ATOM   4071  CB  GLU A1317     102.594  30.121  25.077  1.00  0.00           C  
ATOM   4072  CG  GLU A1317     102.557  31.597  24.765  1.00  0.00           C  
ATOM   4073  CD  GLU A1317     103.278  32.398  25.832  1.00  0.00           C  
ATOM   4074  OE1 GLU A1317     102.798  32.412  26.993  1.00  0.00           O  
ATOM   4075  OE2 GLU A1317     104.329  32.997  25.514  1.00  0.00           O  
ATOM   4076  N   VAL A1318     101.154  27.254  25.477  1.00  0.00           N  
ATOM   4077  CA  VAL A1318     101.270  25.890  25.967  1.00  0.00           C  
ATOM   4078  C   VAL A1318     100.865  24.966  24.831  1.00  0.00           C  
ATOM   4079  O   VAL A1318     101.691  24.216  24.315  1.00  0.00           O  
ATOM   4080  CB  VAL A1318     100.367  25.671  27.223  1.00  0.00           C  
ATOM   4081  CG1 VAL A1318      99.744  24.286  27.224  1.00  0.00           C  
ATOM   4082  CG2 VAL A1318     101.203  25.841  28.470  1.00  0.00           C  
ATOM   4083  N   SER A1319      99.602  25.036  24.425  1.00  0.00           N  
ATOM   4084  CA  SER A1319      99.134  24.202  23.333  1.00  0.00           C  
ATOM   4085  C   SER A1319     100.174  24.146  22.223  1.00  0.00           C  
ATOM   4086  O   SER A1319     100.508  23.083  21.718  1.00  0.00           O  
ATOM   4087  CB  SER A1319      97.829  24.753  22.767  1.00  0.00           C  
ATOM   4088  OG  SER A1319      96.827  24.750  23.760  1.00  0.00           O  
ATOM   4089  N   GLY A1321     100.711  25.299  21.868  1.00  0.00           N  
ATOM   4090  CA  GLY A1321     101.679  25.360  20.791  1.00  0.00           C  
ATOM   4091  C   GLY A1321     103.004  24.676  21.003  1.00  0.00           C  
ATOM   4092  O   GLY A1321     103.534  24.057  20.088  1.00  0.00           O  
ATOM   4093  N   TYR A1322     103.559  24.798  22.198  1.00  0.00           N  
ATOM   4094  CA  TYR A1322     104.840  24.174  22.481  1.00  0.00           C  
ATOM   4095  C   TYR A1322     104.688  22.697  22.835  1.00  0.00           C  
ATOM   4096  O   TYR A1322     105.632  21.919  22.705  1.00  0.00           O  
ATOM   4097  CB  TYR A1322     105.534  24.897  23.632  1.00  0.00           C  
ATOM   4098  CG  TYR A1322     106.452  26.000  23.191  1.00  0.00           C  
ATOM   4099  CD1 TYR A1322     106.083  27.343  23.304  1.00  0.00           C  
ATOM   4100  CD2 TYR A1322     107.702  25.703  22.661  1.00  0.00           C  
ATOM   4101  CE1 TYR A1322     106.951  28.363  22.898  1.00  0.00           C  
ATOM   4102  CE2 TYR A1322     108.575  26.710  22.251  1.00  0.00           C  
ATOM   4103  CZ  TYR A1322     108.196  28.032  22.371  1.00  0.00           C  
ATOM   4104  OH  TYR A1322     109.066  29.003  21.947  1.00  0.00           O  
ATOM   4105  N   HIS A1323     103.493  22.319  23.277  1.00  0.00           N  
ATOM   4106  CA  HIS A1323     103.229  20.950  23.687  1.00  0.00           C  
ATOM   4107  C   HIS A1323     102.665  20.046  22.607  1.00  0.00           C  
ATOM   4108  O   HIS A1323     103.022  18.871  22.530  1.00  0.00           O  
ATOM   4109  CB  HIS A1323     102.279  20.939  24.881  1.00  0.00           C  
ATOM   4110  CG  HIS A1323     101.834  19.568  25.271  1.00  0.00           C  
ATOM   4111  ND1 HIS A1323     102.722  18.550  25.547  1.00  0.00           N  
ATOM   4112  CD2 HIS A1323     100.597  19.033  25.387  1.00  0.00           C  
ATOM   4113  CE1 HIS A1323     102.048  17.445  25.814  1.00  0.00           C  
ATOM   4114  NE2 HIS A1323     100.757  17.711  25.724  1.00  0.00           N  
ATOM   4115  N   PHE A1324     101.778  20.587  21.785  1.00  0.00           N  
ATOM   4116  CA  PHE A1324     101.154  19.816  20.718  1.00  0.00           C  
ATOM   4117  C   PHE A1324     101.842  19.950  19.367  1.00  0.00           C  
ATOM   4118  O   PHE A1324     101.470  19.261  18.423  1.00  0.00           O  
ATOM   4119  CB  PHE A1324      99.702  20.246  20.572  1.00  0.00           C  
ATOM   4120  CG  PHE A1324      98.797  19.676  21.610  1.00  0.00           C  
ATOM   4121  CD1 PHE A1324      97.683  20.384  22.039  1.00  0.00           C  
ATOM   4122  CD2 PHE A1324      98.986  18.387  22.080  1.00  0.00           C  
ATOM   4123  CE1 PHE A1324      96.761  19.809  22.914  1.00  0.00           C  
ATOM   4124  CE2 PHE A1324      98.067  17.806  22.955  1.00  0.00           C  
ATOM   4125  CZ  PHE A1324      96.953  18.518  23.368  1.00  0.00           C  
ATOM   4126  N   MET A1325     102.836  20.830  19.275  1.00  0.00           N  
ATOM   4127  CA  MET A1325     103.543  21.063  18.015  1.00  0.00           C  
ATOM   4128  C   MET A1325     105.032  21.255  18.238  1.00  0.00           C  
ATOM   4129  O   MET A1325     105.824  21.227  17.297  1.00  0.00           O  
ATOM   4130  CB  MET A1325     102.998  22.314  17.337  1.00  0.00           C  
ATOM   4131  CG  MET A1325     101.491  22.333  17.119  1.00  0.00           C  
ATOM   4132  SD  MET A1325     101.042  21.480  15.622  1.00  0.00           S  
ATOM   4133  CE  MET A1325     102.421  22.053  14.534  1.00  0.00           C  
ATOM   4134  N   GLY A1326     105.406  21.479  19.488  1.00  0.00           N  
ATOM   4135  CA  GLY A1326     106.806  21.669  19.810  1.00  0.00           C  
ATOM   4136  C   GLY A1326     107.393  22.880  19.123  1.00  0.00           C  
ATOM   4137  O   GLY A1326     108.539  22.856  18.671  1.00  0.00           O  
ATOM   4138  N   GLU A1341     106.606  23.946  19.044  1.00  0.00           N  
ATOM   4139  CA  GLU A1341     107.067  25.166  18.406  1.00  0.00           C  
ATOM   4140  C   GLU A1341     106.161  26.338  18.740  1.00  0.00           C  
ATOM   4141  O   GLU A1341     104.954  26.172  18.939  1.00  0.00           O  
ATOM   4142  CB  GLU A1341     107.108  24.983  16.890  1.00  0.00           C  
ATOM   4143  CG  GLU A1341     107.947  26.028  16.159  1.00  0.00           C  
ATOM   4144  CD  GLU A1341     107.713  26.027  14.652  1.00  0.00           C  
ATOM   4145  OE1 GLU A1341     108.497  26.688  13.924  1.00  0.00           O  
ATOM   4146  OE2 GLU A1341     106.736  25.376  14.207  1.00  0.00           O  
ATOM   4147  N   ARG A1342     106.764  27.520  18.793  1.00  0.00           N  
ATOM   4148  CA  ARG A1342     106.061  28.760  19.083  1.00  0.00           C  
ATOM   4149  C   ARG A1342     104.772  28.864  18.279  1.00  0.00           C  
ATOM   4150  O   ARG A1342     104.777  28.651  17.074  1.00  0.00           O  
ATOM   4151  CB  ARG A1342     106.975  29.930  18.735  1.00  0.00           C  
ATOM   4152  CG  ARG A1342     107.599  29.842  17.340  1.00  0.00           C  
ATOM   4153  CD  ARG A1342     108.593  30.978  17.144  1.00  0.00           C  
ATOM   4154  NE  ARG A1342     109.117  31.082  15.784  1.00  0.00           N  
ATOM   4155  CZ  ARG A1342     109.915  32.069  15.373  1.00  0.00           C  
ATOM   4156  NH1 ARG A1342     110.277  33.025  16.219  1.00  0.00           N  
ATOM   4157  NH2 ARG A1342     110.340  32.118  14.115  1.00  0.00           N  
ATOM   4158  N   PRO A1344     103.649  29.192  18.930  1.00  0.00           N  
ATOM   4159  CA  PRO A1344     102.379  29.310  18.201  1.00  0.00           C  
ATOM   4160  C   PRO A1344     102.401  30.587  17.367  1.00  0.00           C  
ATOM   4161  O   PRO A1344     101.575  30.767  16.470  1.00  0.00           O  
ATOM   4162  CB  PRO A1344     101.330  29.396  19.310  1.00  0.00           C  
ATOM   4163  CG  PRO A1344     102.051  28.902  20.545  1.00  0.00           C  
ATOM   4164  CD  PRO A1344     103.448  29.417  20.364  1.00  0.00           C  
ATOM   4165  N   PHE A1345     103.344  31.472  17.697  1.00  0.00           N  
ATOM   4166  CA  PHE A1345     103.535  32.749  17.014  1.00  0.00           C  
ATOM   4167  C   PHE A1345     104.920  33.329  17.294  1.00  0.00           C  
ATOM   4168  O   PHE A1345     105.490  33.109  18.363  1.00  0.00           O  
ATOM   4169  CB  PHE A1345     102.462  33.730  17.437  1.00  0.00           C  
ATOM   4170  CG  PHE A1345     101.886  33.442  18.776  1.00  0.00           C  
ATOM   4171  CD1 PHE A1345     102.687  33.450  19.909  1.00  0.00           C  
ATOM   4172  CD2 PHE A1345     100.525  33.185  18.913  1.00  0.00           C  
ATOM   4173  CE1 PHE A1345     102.139  33.210  21.168  1.00  0.00           C  
ATOM   4174  CE2 PHE A1345      99.963  32.942  20.171  1.00  0.00           C  
ATOM   4175  CZ  PHE A1345     100.763  32.953  21.299  1.00  0.00           C  
ATOM   4176  N   LYS A1347     105.455  34.072  16.328  1.00  0.00           N  
ATOM   4177  CA  LYS A1347     106.791  34.647  16.437  1.00  0.00           C  
ATOM   4178  C   LYS A1347     106.870  35.950  17.229  1.00  0.00           C  
ATOM   4179  O   LYS A1347     107.906  36.258  17.831  1.00  0.00           O  
ATOM   4180  CB  LYS A1347     107.369  34.885  15.041  1.00  0.00           C  
ATOM   4181  CG  LYS A1347     106.951  33.872  13.989  1.00  0.00           C  
ATOM   4182  CD  LYS A1347     107.719  34.102  12.693  1.00  0.00           C  
ATOM   4183  CE  LYS A1347     107.153  33.272  11.547  1.00  0.00           C  
ATOM   4184  NZ  LYS A1347     107.914  33.481  10.281  1.00  0.00           N  
ATOM   4185  N   THR A1348     105.794  36.729  17.211  1.00  0.00           N  
ATOM   4186  CA  THR A1348     105.776  37.992  17.937  1.00  0.00           C  
ATOM   4187  C   THR A1348     104.432  38.271  18.588  1.00  0.00           C  
ATOM   4188  O   THR A1348     103.381  38.155  17.957  1.00  0.00           O  
ATOM   4189  CB  THR A1348     106.130  39.172  17.017  1.00  0.00           C  
ATOM   4190  OG1 THR A1348     107.500  39.066  16.619  1.00  0.00           O  
ATOM   4191  CG2 THR A1348     105.929  40.494  17.741  1.00  0.00           C  
ATOM   4192  N   VAL A1349     104.477  38.619  19.869  1.00  0.00           N  
ATOM   4193  CA  VAL A1349     103.267  38.946  20.597  1.00  0.00           C  
ATOM   4194  C   VAL A1349     103.227  40.453  20.745  1.00  0.00           C  
ATOM   4195  O   VAL A1349     104.114  41.053  21.360  1.00  0.00           O  
ATOM   4196  CB  VAL A1349     103.223  38.306  21.989  1.00  0.00           C  
ATOM   4197  CG1 VAL A1349     102.040  38.861  22.760  1.00  0.00           C  
ATOM   4198  CG2 VAL A1349     103.079  36.794  21.863  1.00  0.00           C  
ATOM   4199  N   LEU A1350     102.189  41.040  20.149  1.00  0.00           N  
ATOM   4200  CA  LEU A1350     101.946  42.480  20.144  1.00  0.00           C  
ATOM   4201  C   LEU A1350     100.882  42.840  21.161  1.00  0.00           C  
ATOM   4202  O   LEU A1350      99.691  42.549  20.960  1.00  0.00           O  
ATOM   4203  CB  LEU A1350     101.467  42.916  18.771  1.00  0.00           C  
ATOM   4204  CG  LEU A1350     101.119  44.382  18.586  1.00  0.00           C  
ATOM   4205  CD1 LEU A1350     102.362  45.225  18.672  1.00  0.00           C  
ATOM   4206  CD2 LEU A1350     100.470  44.544  17.227  1.00  0.00           C  
ATOM   4207  N   LEU A1351     101.301  43.474  22.250  1.00  0.00           N  
ATOM   4208  CA  LEU A1351     100.345  43.846  23.276  1.00  0.00           C  
ATOM   4209  C   LEU A1351     100.028  45.342  23.250  1.00  0.00           C  
ATOM   4210  O   LEU A1351     100.912  46.186  23.422  1.00  0.00           O  
ATOM   4211  CB  LEU A1351     100.875  43.425  24.645  1.00  0.00           C  
ATOM   4212  CG  LEU A1351     100.174  42.239  25.307  1.00  0.00           C  
ATOM   4213  CD1 LEU A1351     100.343  40.994  24.471  1.00  0.00           C  
ATOM   4214  CD2 LEU A1351     100.754  42.042  26.694  1.00  0.00           C  
ATOM   4215  N   HIS A1352      98.758  45.654  23.012  1.00  0.00           N  
ATOM   4216  CA  HIS A1352      98.308  47.033  22.956  1.00  0.00           C  
ATOM   4217  C   HIS A1352      97.533  47.302  24.232  1.00  0.00           C  
ATOM   4218  O   HIS A1352      97.010  46.370  24.831  1.00  0.00           O  
ATOM   4219  CB  HIS A1352      97.394  47.252  21.747  1.00  0.00           C  
ATOM   4220  CG  HIS A1352      96.063  46.576  21.865  1.00  0.00           C  
ATOM   4221  ND1 HIS A1352      95.791  45.355  21.289  1.00  0.00           N  
ATOM   4222  CD2 HIS A1352      94.934  46.943  22.517  1.00  0.00           C  
ATOM   4223  CE1 HIS A1352      94.552  45.001  21.581  1.00  0.00           C  
ATOM   4224  NE2 HIS A1352      94.011  45.948  22.326  1.00  0.00           N  
ATOM   4225  N   GLY A1356      97.443  48.572  24.629  1.00  0.00           N  
ATOM   4226  CA  GLY A1356      96.726  48.927  25.848  1.00  0.00           C  
ATOM   4227  C   GLY A1356      95.223  48.736  25.778  1.00  0.00           C  
ATOM   4228  O   GLY A1356      94.714  48.013  24.928  1.00  0.00           O  
ATOM   4229  N   LEU A1360      94.494  49.371  26.679  1.00  0.00           N  
ATOM   4230  CA  LEU A1360      93.046  49.231  26.644  1.00  0.00           C  
ATOM   4231  C   LEU A1360      92.358  50.591  26.535  1.00  0.00           C  
ATOM   4232  O   LEU A1360      92.834  51.606  27.066  1.00  0.00           O  
ATOM   4233  CB  LEU A1360      92.533  48.511  27.896  1.00  0.00           C  
ATOM   4234  CG  LEU A1360      93.322  47.337  28.480  1.00  0.00           C  
ATOM   4235  CD1 LEU A1360      92.557  46.717  29.639  1.00  0.00           C  
ATOM   4236  CD2 LEU A1360      93.550  46.314  27.408  1.00  0.00           C  
ATOM   4237  N   VAL A1361      91.239  50.622  25.827  1.00  0.00           N  
ATOM   4238  CA  VAL A1361      90.522  51.872  25.715  1.00  0.00           C  
ATOM   4239  C   VAL A1361      89.660  51.857  26.963  1.00  0.00           C  
ATOM   4240  O   VAL A1361      89.252  50.786  27.429  1.00  0.00           O  
ATOM   4241  CB  VAL A1361      89.649  51.942  24.432  1.00  0.00           C  
ATOM   4242  CG1 VAL A1361      90.308  51.155  23.310  1.00  0.00           C  
ATOM   4243  CG2 VAL A1361      88.244  51.447  24.713  1.00  0.00           C  
ATOM   4244  N   LEU A1365      89.394  53.039  27.507  1.00  0.00           N  
ATOM   4245  CA  LEU A1365      88.606  53.149  28.724  1.00  0.00           C  
ATOM   4246  C   LEU A1365      87.845  54.464  28.783  1.00  0.00           C  
ATOM   4247  O   LEU A1365      88.336  55.493  28.306  1.00  0.00           O  
ATOM   4248  CB  LEU A1365      89.545  52.999  29.919  1.00  0.00           C  
ATOM   4249  CG  LEU A1365      90.957  53.474  29.584  1.00  0.00           C  
ATOM   4250  CD1 LEU A1365      90.968  54.992  29.596  1.00  0.00           C  
ATOM   4251  CD2 LEU A1365      91.962  52.915  30.569  1.00  0.00           C  
ATOM   4252  N   ASP A1366      86.644  54.426  29.360  1.00  0.00           N  
ATOM   4253  CA  ASP A1366      85.807  55.616  29.465  1.00  0.00           C  
ATOM   4254  C   ASP A1366      86.638  56.812  29.882  1.00  0.00           C  
ATOM   4255  O   ASP A1366      87.707  56.646  30.446  1.00  0.00           O  
ATOM   4256  CB  ASP A1366      84.685  55.405  30.484  1.00  0.00           C  
ATOM   4257  CG  ASP A1366      85.204  55.062  31.876  1.00  0.00           C  
ATOM   4258  OD1 ASP A1366      86.290  55.546  32.263  1.00  0.00           O  
ATOM   4259  OD2 ASP A1366      84.505  54.314  32.593  1.00  0.00           O  
ATOM   4260  N   GLU A1368      86.144  58.014  29.603  1.00  0.00           N  
ATOM   4261  CA  GLU A1368      86.851  59.244  29.964  1.00  0.00           C  
ATOM   4262  C   GLU A1368      87.328  59.219  31.408  1.00  0.00           C  
ATOM   4263  O   GLU A1368      88.372  59.794  31.736  1.00  0.00           O  
ATOM   4264  CB  GLU A1368      85.948  60.469  29.756  1.00  0.00           C  
ATOM   4265  CG  GLU A1368      84.574  60.398  30.444  1.00  0.00           C  
ATOM   4266  CD  GLU A1368      83.583  59.462  29.734  1.00  0.00           C  
ATOM   4267  OE1 GLU A1368      83.300  59.681  28.525  1.00  0.00           O  
ATOM   4268  OE2 GLU A1368      83.085  58.512  30.393  1.00  0.00           O  
ATOM   4269  N   LYS A1369      86.562  58.537  32.260  1.00  0.00           N  
ATOM   4270  CA  LYS A1369      86.877  58.426  33.681  1.00  0.00           C  
ATOM   4271  C   LYS A1369      88.193  57.694  34.012  1.00  0.00           C  
ATOM   4272  O   LYS A1369      88.616  57.646  35.170  1.00  0.00           O  
ATOM   4273  CB  LYS A1369      85.701  57.771  34.414  1.00  0.00           C  
ATOM   4274  CG  LYS A1369      84.410  58.573  34.299  1.00  0.00           C  
ATOM   4275  CD  LYS A1369      83.505  58.402  35.532  1.00  0.00           C  
ATOM   4276  CE  LYS A1369      82.302  59.372  35.497  1.00  0.00           C  
ATOM   4277  NZ  LYS A1369      81.405  59.325  36.702  1.00  0.00           N  
ATOM   4278  N   GLY A1370      88.839  57.135  32.995  1.00  0.00           N  
ATOM   4279  CA  GLY A1370      90.093  56.435  33.205  1.00  0.00           C  
ATOM   4280  C   GLY A1370      89.977  54.945  33.455  1.00  0.00           C  
ATOM   4281  O   GLY A1370      90.994  54.256  33.514  1.00  0.00           O  
ATOM   4282  N   GLN A1428      88.758  54.436  33.597  1.00  0.00           N  
ATOM   4283  CA  GLN A1428      88.580  53.015  33.861  1.00  0.00           C  
ATOM   4284  C   GLN A1428      88.177  52.195  32.629  1.00  0.00           C  
ATOM   4285  O   GLN A1428      87.350  52.619  31.819  1.00  0.00           O  
ATOM   4286  CB  GLN A1428      87.561  52.815  34.981  1.00  0.00           C  
ATOM   4287  CG  GLN A1428      86.154  53.231  34.611  1.00  0.00           C  
ATOM   4288  CD  GLN A1428      85.103  52.655  35.555  1.00  0.00           C  
ATOM   4289  OE1 GLN A1428      85.099  51.449  35.843  1.00  0.00           O  
ATOM   4290  NE2 GLN A1428      84.196  53.513  36.030  1.00  0.00           N  
ATOM   4291  N   LYS A1433      88.776  51.010  32.515  1.00  0.00           N  
ATOM   4292  CA  LYS A1433      88.564  50.079  31.404  1.00  0.00           C  
ATOM   4293  C   LYS A1433      87.155  49.941  30.860  1.00  0.00           C  
ATOM   4294  O   LYS A1433      86.182  49.891  31.612  1.00  0.00           O  
ATOM   4295  CB  LYS A1433      89.069  48.687  31.788  1.00  0.00           C  
ATOM   4296  CG  LYS A1433      88.747  47.603  30.768  1.00  0.00           C  
ATOM   4297  CD  LYS A1433      89.288  46.251  31.210  1.00  0.00           C  
ATOM   4298  CE  LYS A1433      88.932  45.145  30.227  1.00  0.00           C  
ATOM   4299  NZ  LYS A1433      89.408  43.807  30.696  1.00  0.00           N  
ATOM   4300  N   MET A1434      87.074  49.854  29.534  1.00  0.00           N  
ATOM   4301  CA  MET A1434      85.811  49.697  28.831  1.00  0.00           C  
ATOM   4302  C   MET A1434      85.460  48.224  28.778  1.00  0.00           C  
ATOM   4303  O   MET A1434      86.249  47.396  28.323  1.00  0.00           O  
ATOM   4304  CB  MET A1434      85.914  50.255  27.410  1.00  0.00           C  
ATOM   4305  CG  MET A1434      84.620  50.121  26.625  1.00  0.00           C  
ATOM   4306  SD  MET A1434      84.461  51.266  25.239  1.00  0.00           S  
ATOM   4307  CE  MET A1434      83.461  52.523  25.975  1.00  0.00           C  
ATOM   4308  N   SER A1435      84.269  47.892  29.250  1.00  0.00           N  
ATOM   4309  CA  SER A1435      83.850  46.504  29.248  1.00  0.00           C  
ATOM   4310  C   SER A1435      82.377  46.307  29.606  1.00  0.00           C  
ATOM   4311  O   SER A1435      81.813  47.031  30.429  1.00  0.00           O  
ATOM   4312  CB  SER A1435      84.735  45.711  30.206  1.00  0.00           C  
ATOM   4313  OG  SER A1435      84.756  46.327  31.480  1.00  0.00           O  
ATOM   4314  N   LYS A1440      81.764  45.317  28.964  1.00  0.00           N  
ATOM   4315  CA  LYS A1440      80.365  44.986  29.192  1.00  0.00           C  
ATOM   4316  C   LYS A1440      80.039  45.009  30.693  1.00  0.00           C  
ATOM   4317  O   LYS A1440      78.959  45.453  31.094  1.00  0.00           O  
ATOM   4318  CB  LYS A1440      80.061  43.594  28.608  1.00  0.00           C  
ATOM   4319  CG  LYS A1440      79.978  43.517  27.076  1.00  0.00           C  
ATOM   4320  CD  LYS A1440      78.658  44.114  26.560  1.00  0.00           C  
ATOM   4321  CE  LYS A1440      78.537  44.070  25.029  1.00  0.00           C  
ATOM   4322  NZ  LYS A1440      77.263  44.696  24.556  1.00  0.00           N  
ATOM   4323  N   SER A1441      80.987  44.546  31.511  1.00  0.00           N  
ATOM   4324  CA  SER A1441      80.811  44.475  32.966  1.00  0.00           C  
ATOM   4325  C   SER A1441      80.626  45.830  33.648  1.00  0.00           C  
ATOM   4326  O   SER A1441      79.670  46.018  34.400  1.00  0.00           O  
ATOM   4327  CB  SER A1441      81.997  43.745  33.615  1.00  0.00           C  
ATOM   4328  OG  SER A1441      83.069  44.632  33.902  1.00  0.00           O  
ATOM   4329  N   LYS A1442      81.544  46.763  33.403  1.00  0.00           N  
ATOM   4330  CA  LYS A1442      81.451  48.094  34.000  1.00  0.00           C  
ATOM   4331  C   LYS A1442      80.219  48.842  33.484  1.00  0.00           C  
ATOM   4332  O   LYS A1442      79.747  49.781  34.117  1.00  0.00           O  
ATOM   4333  CB  LYS A1442      82.710  48.919  33.698  1.00  0.00           C  
ATOM   4334  CG  LYS A1442      83.854  48.754  34.691  1.00  0.00           C  
ATOM   4335  CD  LYS A1442      84.504  47.381  34.609  1.00  0.00           C  
ATOM   4336  CE  LYS A1442      85.596  47.213  35.673  1.00  0.00           C  
ATOM   4337  NZ  LYS A1442      86.683  48.232  35.571  1.00  0.00           N  
ATOM   4338  N   GLY A1450      79.696  48.420  32.339  1.00  0.00           N  
ATOM   4339  CA  GLY A1450      78.529  49.084  31.787  1.00  0.00           C  
ATOM   4340  C   GLY A1450      78.957  50.338  31.060  1.00  0.00           C  
ATOM   4341  O   GLY A1450      78.137  51.151  30.637  1.00  0.00           O  
ATOM   4342  N   ASN A1452      80.266  50.479  30.911  1.00  0.00           N  
ATOM   4343  CA  ASN A1452      80.844  51.629  30.245  1.00  0.00           C  
ATOM   4344  C   ASN A1452      81.317  51.241  28.847  1.00  0.00           C  
ATOM   4345  O   ASN A1452      82.510  51.048  28.617  1.00  0.00           O  
ATOM   4346  CB  ASN A1452      82.024  52.150  31.069  1.00  0.00           C  
ATOM   4347  CG  ASN A1452      83.175  51.157  31.136  1.00  0.00           C  
ATOM   4348  OD1 ASN A1452      83.020  49.983  30.802  1.00  0.00           O  
ATOM   4349  ND2 ASN A1452      84.335  51.629  31.571  1.00  0.00           N  
ATOM   4350  N   VAL A1455      80.393  51.119  27.904  1.00  0.00           N  
ATOM   4351  CA  VAL A1455      80.803  50.746  26.559  1.00  0.00           C  
ATOM   4352  C   VAL A1455      80.159  51.594  25.490  1.00  0.00           C  
ATOM   4353  O   VAL A1455      78.995  51.993  25.604  1.00  0.00           O  
ATOM   4354  CB  VAL A1455      80.484  49.257  26.235  1.00  0.00           C  
ATOM   4355  CG1 VAL A1455      81.416  48.338  26.998  1.00  0.00           C  
ATOM   4356  CG2 VAL A1455      79.030  48.945  26.571  1.00  0.00           C  
ATOM   4357  N   ILE A1456      80.936  51.872  24.449  1.00  0.00           N  
ATOM   4358  CA  ILE A1456      80.449  52.641  23.321  1.00  0.00           C  
ATOM   4359  C   ILE A1456      80.614  51.785  22.079  1.00  0.00           C  
ATOM   4360  O   ILE A1456      81.704  51.278  21.795  1.00  0.00           O  
ATOM   4361  CB  ILE A1456      81.231  53.939  23.122  1.00  0.00           C  
ATOM   4362  CG1 ILE A1456      81.244  54.744  24.415  1.00  0.00           C  
ATOM   4363  CG2 ILE A1456      80.575  54.766  22.031  1.00  0.00           C  
ATOM   4364  CD1 ILE A1456      81.985  56.050  24.299  1.00  0.00           C  
ATOM   4365  N   ASP A1457      79.515  51.616  21.356  1.00  0.00           N  
ATOM   4366  CA  ASP A1457      79.503  50.828  20.137  1.00  0.00           C  
ATOM   4367  C   ASP A1457      80.423  51.494  19.111  1.00  0.00           C  
ATOM   4368  O   ASP A1457      80.342  52.698  18.883  1.00  0.00           O  
ATOM   4369  CB  ASP A1457      78.079  50.778  19.598  1.00  0.00           C  
ATOM   4370  CG  ASP A1457      77.907  49.759  18.504  1.00  0.00           C  
ATOM   4371  OD1 ASP A1457      78.835  49.601  17.681  1.00  0.00           O  
ATOM   4372  OD2 ASP A1457      76.830  49.125  18.461  1.00  0.00           O  
ATOM   4373  N   PRO A1458      81.315  50.728  18.479  1.00  0.00           N  
ATOM   4374  CA  PRO A1458      82.192  51.374  17.496  1.00  0.00           C  
ATOM   4375  C   PRO A1458      81.381  51.994  16.357  1.00  0.00           C  
ATOM   4376  O   PRO A1458      81.782  52.984  15.743  1.00  0.00           O  
ATOM   4377  CB  PRO A1458      83.071  50.221  17.026  1.00  0.00           C  
ATOM   4378  CG  PRO A1458      82.133  49.051  17.117  1.00  0.00           C  
ATOM   4379  CD  PRO A1458      81.483  49.267  18.458  1.00  0.00           C  
ATOM   4380  N   LEU A1459      80.226  51.394  16.092  1.00  0.00           N  
ATOM   4381  CA  LEU A1459      79.338  51.843  15.031  1.00  0.00           C  
ATOM   4382  C   LEU A1459      78.612  53.131  15.355  1.00  0.00           C  
ATOM   4383  O   LEU A1459      78.037  53.757  14.477  1.00  0.00           O  
ATOM   4384  CB  LEU A1459      78.317  50.756  14.702  1.00  0.00           C  
ATOM   4385  CG  LEU A1459      78.910  49.434  14.221  1.00  0.00           C  
ATOM   4386  CD1 LEU A1459      77.787  48.478  13.888  1.00  0.00           C  
ATOM   4387  CD2 LEU A1459      79.789  49.664  13.006  1.00  0.00           C  
ATOM   4388  N   GLU A1460      78.621  53.520  16.621  1.00  0.00           N  
ATOM   4389  CA  GLU A1460      77.967  54.754  17.021  1.00  0.00           C  
ATOM   4390  C   GLU A1460      78.926  55.842  16.578  1.00  0.00           C  
ATOM   4391  O   GLU A1460      78.525  56.903  16.109  1.00  0.00           O  
ATOM   4392  CB  GLU A1460      77.791  54.799  18.538  1.00  0.00           C  
ATOM   4393  CG  GLU A1460      76.630  55.658  18.995  1.00  0.00           C  
ATOM   4394  CD  GLU A1460      76.946  56.437  20.261  1.00  0.00           C  
ATOM   4395  OE1 GLU A1460      77.799  57.355  20.198  1.00  0.00           O  
ATOM   4396  OE2 GLU A1460      76.347  56.133  21.319  1.00  0.00           O  
ATOM   4397  N   MET A1461      80.210  55.544  16.722  1.00  0.00           N  
ATOM   4398  CA  MET A1461      81.260  56.464  16.339  1.00  0.00           C  
ATOM   4399  C   MET A1461      81.411  56.505  14.832  1.00  0.00           C  
ATOM   4400  O   MET A1461      81.514  57.579  14.251  1.00  0.00           O  
ATOM   4401  CB  MET A1461      82.585  56.050  16.969  1.00  0.00           C  
ATOM   4402  CG  MET A1461      82.586  56.108  18.482  1.00  0.00           C  
ATOM   4403  SD  MET A1461      82.320  57.767  19.146  1.00  0.00           S  
ATOM   4404  CE  MET A1461      80.539  57.783  19.330  1.00  0.00           C  
ATOM   4405  N   VAL A1462      81.425  55.347  14.184  1.00  0.00           N  
ATOM   4406  CA  VAL A1462      81.582  55.344  12.734  1.00  0.00           C  
ATOM   4407  C   VAL A1462      80.481  56.160  12.069  1.00  0.00           C  
ATOM   4408  O   VAL A1462      80.735  56.903  11.118  1.00  0.00           O  
ATOM   4409  CB  VAL A1462      81.583  53.905  12.148  1.00  0.00           C  
ATOM   4410  CG1 VAL A1462      80.337  53.191  12.544  1.00  0.00           C  
ATOM   4411  CG2 VAL A1462      81.686  53.953  10.632  1.00  0.00           C  
ATOM   4412  N   GLU A1463      79.263  56.042  12.581  1.00  0.00           N  
ATOM   4413  CA  GLU A1463      78.153  56.770  12.003  1.00  0.00           C  
ATOM   4414  C   GLU A1463      78.276  58.257  12.296  1.00  0.00           C  
ATOM   4415  O   GLU A1463      77.713  59.088  11.590  1.00  0.00           O  
ATOM   4416  CB  GLU A1463      76.832  56.216  12.540  1.00  0.00           C  
ATOM   4417  CG  GLU A1463      75.562  56.843  11.946  1.00  0.00           C  
ATOM   4418  CD  GLU A1463      75.187  58.177  12.598  1.00  0.00           C  
ATOM   4419  OE1 GLU A1463      74.144  58.761  12.217  1.00  0.00           O  
ATOM   4420  OE2 GLU A1463      75.933  58.640  13.491  1.00  0.00           O  
ATOM   4421  N   ARG A1465      79.032  58.603  13.325  1.00  0.00           N  
ATOM   4422  CA  ARG A1465      79.199  60.009  13.682  1.00  0.00           C  
ATOM   4423  C   ARG A1465      80.451  60.685  13.127  1.00  0.00           C  
ATOM   4424  O   ARG A1465      80.460  61.897  12.948  1.00  0.00           O  
ATOM   4425  CB  ARG A1465      79.178  60.155  15.199  1.00  0.00           C  
ATOM   4426  CG  ARG A1465      79.446  61.553  15.714  1.00  0.00           C  
ATOM   4427  CD  ARG A1465      79.301  61.540  17.217  1.00  0.00           C  
ATOM   4428  NE  ARG A1465      79.642  62.802  17.850  1.00  0.00           N  
ATOM   4429  CZ  ARG A1465      79.649  62.974  19.167  1.00  0.00           C  
ATOM   4430  NH1 ARG A1465      79.336  61.955  19.965  1.00  0.00           N  
ATOM   4431  NH2 ARG A1465      79.964  64.157  19.685  1.00  0.00           N  
ATOM   4432  N   TYR A1467      81.504  59.915  12.871  1.00  0.00           N  
ATOM   4433  CA  TYR A1467      82.733  60.478  12.331  1.00  0.00           C  
ATOM   4434  C   TYR A1467      83.222  59.694  11.123  1.00  0.00           C  
ATOM   4435  O   TYR A1467      83.969  60.220  10.296  1.00  0.00           O  
ATOM   4436  CB  TYR A1467      83.849  60.462  13.369  1.00  0.00           C  
ATOM   4437  CG  TYR A1467      83.559  61.161  14.670  1.00  0.00           C  
ATOM   4438  CD1 TYR A1467      82.734  60.583  15.626  1.00  0.00           C  
ATOM   4439  CD2 TYR A1467      84.146  62.386  14.961  1.00  0.00           C  
ATOM   4440  CE1 TYR A1467      82.503  61.207  16.842  1.00  0.00           C  
ATOM   4441  CE2 TYR A1467      83.921  63.020  16.165  1.00  0.00           C  
ATOM   4442  CZ  TYR A1467      83.099  62.429  17.102  1.00  0.00           C  
ATOM   4443  OH  TYR A1467      82.864  63.071  18.296  1.00  0.00           O  
ATOM   4444  N   GLY A1506      82.824  58.426  11.039  1.00  0.00           N  
ATOM   4445  CA  GLY A1506      83.251  57.584   9.931  1.00  0.00           C  
ATOM   4446  C   GLY A1506      84.277  56.533  10.332  1.00  0.00           C  
ATOM   4447  O   GLY A1506      85.137  56.777  11.180  1.00  0.00           O  
ATOM   4448  N   ALA A1507      84.200  55.364   9.710  1.00  0.00           N  
ATOM   4449  CA  ALA A1507      85.117  54.281  10.024  1.00  0.00           C  
ATOM   4450  C   ALA A1507      86.590  54.624   9.838  1.00  0.00           C  
ATOM   4451  O   ALA A1507      87.416  54.222  10.651  1.00  0.00           O  
ATOM   4452  CB  ALA A1507      84.770  53.056   9.206  1.00  0.00           C  
ATOM   4453  N   ASP A1508      86.935  55.342   8.773  1.00  0.00           N  
ATOM   4454  CA  ASP A1508      88.336  55.691   8.574  1.00  0.00           C  
ATOM   4455  C   ASP A1508      88.784  56.584   9.714  1.00  0.00           C  
ATOM   4456  O   ASP A1508      89.957  56.588  10.091  1.00  0.00           O  
ATOM   4457  CB  ASP A1508      88.555  56.423   7.252  1.00  0.00           C  
ATOM   4458  CG  ASP A1508      88.597  55.486   6.061  1.00  0.00           C  
ATOM   4459  OD1 ASP A1508      89.269  54.436   6.148  1.00  0.00           O  
ATOM   4460  OD2 ASP A1508      87.970  55.807   5.026  1.00  0.00           O  
ATOM   4461  N   ALA A1509      87.852  57.352  10.261  1.00  0.00           N  
ATOM   4462  CA  ALA A1509      88.193  58.230  11.362  1.00  0.00           C  
ATOM   4463  C   ALA A1509      88.477  57.362  12.586  1.00  0.00           C  
ATOM   4464  O   ALA A1509      89.606  57.326  13.083  1.00  0.00           O  
ATOM   4465  CB  ALA A1509      87.048  59.189  11.634  1.00  0.00           C  
ATOM   4466  N   LEU A1510      87.449  56.650  13.047  1.00  0.00           N  
ATOM   4467  CA  LEU A1510      87.548  55.758  14.206  1.00  0.00           C  
ATOM   4468  C   LEU A1510      88.824  54.920  14.161  1.00  0.00           C  
ATOM   4469  O   LEU A1510      89.519  54.788  15.169  1.00  0.00           O  
ATOM   4470  CB  LEU A1510      86.324  54.834  14.269  1.00  0.00           C  
ATOM   4471  CG  LEU A1510      86.258  53.848  15.439  1.00  0.00           C  
ATOM   4472  CD1 LEU A1510      86.306  54.590  16.758  1.00  0.00           C  
ATOM   4473  CD2 LEU A1510      84.976  53.056  15.357  1.00  0.00           C  
ATOM   4474  N   ARG A1511      89.118  54.350  12.996  1.00  0.00           N  
ATOM   4475  CA  ARG A1511      90.323  53.550  12.805  1.00  0.00           C  
ATOM   4476  C   ARG A1511      91.583  54.385  13.064  1.00  0.00           C  
ATOM   4477  O   ARG A1511      92.525  53.945  13.746  1.00  0.00           O  
ATOM   4478  CB  ARG A1511      90.393  53.029  11.371  1.00  0.00           C  
ATOM   4479  CG  ARG A1511      89.585  51.788  11.074  1.00  0.00           C  
ATOM   4480  CD  ARG A1511      89.606  51.537   9.584  1.00  0.00           C  
ATOM   4481  NE  ARG A1511      89.833  50.139   9.217  1.00  0.00           N  
ATOM   4482  CZ  ARG A1511      91.009  49.626   8.850  1.00  0.00           C  
ATOM   4483  NH1 ARG A1511      92.099  50.380   8.804  1.00  0.00           N  
ATOM   4484  NH2 ARG A1511      91.085  48.357   8.478  1.00  0.00           N  
ATOM   4485  N   PHE A1516      91.592  55.594  12.506  1.00  0.00           N  
ATOM   4486  CA  PHE A1516      92.733  56.492  12.639  1.00  0.00           C  
ATOM   4487  C   PHE A1516      92.934  57.007  14.050  1.00  0.00           C  
ATOM   4488  O   PHE A1516      94.063  57.098  14.536  1.00  0.00           O  
ATOM   4489  CB  PHE A1516      92.590  57.679  11.715  1.00  0.00           C  
ATOM   4490  CG  PHE A1516      93.866  58.385  11.490  1.00  0.00           C  
ATOM   4491  CD1 PHE A1516      94.817  57.852  10.630  1.00  0.00           C  
ATOM   4492  CD2 PHE A1516      94.146  59.563  12.155  1.00  0.00           C  
ATOM   4493  CE1 PHE A1516      96.046  58.483  10.428  1.00  0.00           C  
ATOM   4494  CE2 PHE A1516      95.368  60.207  11.965  1.00  0.00           C  
ATOM   4495  CZ  PHE A1516      96.323  59.665  11.098  1.00  0.00           C  
ATOM   4496  N   ALA A1517      91.845  57.368  14.710  1.00  0.00           N  
ATOM   4497  CA  ALA A1517      91.974  57.849  16.067  1.00  0.00           C  
ATOM   4498  C   ALA A1517      92.691  56.733  16.820  1.00  0.00           C  
ATOM   4499  O   ALA A1517      93.876  56.850  17.163  1.00  0.00           O  
ATOM   4500  CB  ALA A1517      90.603  58.101  16.665  1.00  0.00           C  
ATOM   4501  N   LEU A1518      91.962  55.636  17.023  1.00  0.00           N  
ATOM   4502  CA  LEU A1518      92.447  54.457  17.723  1.00  0.00           C  
ATOM   4503  C   LEU A1518      93.889  54.055  17.433  1.00  0.00           C  
ATOM   4504  O   LEU A1518      94.622  53.720  18.356  1.00  0.00           O  
ATOM   4505  CB  LEU A1518      91.505  53.298  17.445  1.00  0.00           C  
ATOM   4506  CG  LEU A1518      90.129  53.589  18.044  1.00  0.00           C  
ATOM   4507  CD1 LEU A1518      89.112  52.563  17.598  1.00  0.00           C  
ATOM   4508  CD2 LEU A1518      90.257  53.594  19.542  1.00  0.00           C  
ATOM   4509  N   ILE A1527      94.314  54.075  16.176  1.00  0.00           N  
ATOM   4510  CA  ILE A1527      95.701  53.712  15.894  1.00  0.00           C  
ATOM   4511  C   ILE A1527      96.634  54.818  16.374  1.00  0.00           C  
ATOM   4512  O   ILE A1527      97.589  54.564  17.114  1.00  0.00           O  
ATOM   4513  CB  ILE A1527      95.946  53.488  14.405  1.00  0.00           C  
ATOM   4514  CG1 ILE A1527      95.212  52.222  13.956  1.00  0.00           C  
ATOM   4515  CG2 ILE A1527      97.445  53.416  14.140  1.00  0.00           C  
ATOM   4516  CD1 ILE A1527      95.455  51.847  12.523  1.00  0.00           C  
ATOM   4517  N   TYR A1528      96.347  56.045  15.943  1.00  0.00           N  
ATOM   4518  CA  TYR A1528      97.118  57.223  16.328  1.00  0.00           C  
ATOM   4519  C   TYR A1528      97.428  57.184  17.828  1.00  0.00           C  
ATOM   4520  O   TYR A1528      98.564  57.401  18.242  1.00  0.00           O  
ATOM   4521  CB  TYR A1528      96.297  58.474  16.031  1.00  0.00           C  
ATOM   4522  CG  TYR A1528      97.037  59.793  16.155  1.00  0.00           C  
ATOM   4523  CD1 TYR A1528      97.726  60.331  15.069  1.00  0.00           C  
ATOM   4524  CD2 TYR A1528      96.992  60.533  17.328  1.00  0.00           C  
ATOM   4525  CE1 TYR A1528      98.338  61.574  15.143  1.00  0.00           C  
ATOM   4526  CE2 TYR A1528      97.605  61.783  17.412  1.00  0.00           C  
ATOM   4527  CZ  TYR A1528      98.271  62.298  16.310  1.00  0.00           C  
ATOM   4528  OH  TYR A1528      98.835  63.553  16.366  1.00  0.00           O  
ATOM   4529  N   LEU A1549      96.404  56.898  18.628  1.00  0.00           N  
ATOM   4530  CA  LEU A1549      96.534  56.852  20.082  1.00  0.00           C  
ATOM   4531  C   LEU A1549      97.194  55.604  20.684  1.00  0.00           C  
ATOM   4532  O   LEU A1549      97.686  55.663  21.813  1.00  0.00           O  
ATOM   4533  CB  LEU A1549      95.160  57.015  20.735  1.00  0.00           C  
ATOM   4534  CG  LEU A1549      94.322  58.241  20.399  1.00  0.00           C  
ATOM   4535  CD1 LEU A1549      92.958  58.096  21.065  1.00  0.00           C  
ATOM   4536  CD2 LEU A1549      95.035  59.504  20.871  1.00  0.00           C  
ATOM   4537  N   ALA A1563      97.189  54.478  19.967  1.00  0.00           N  
ATOM   4538  CA  ALA A1563      97.798  53.254  20.495  1.00  0.00           C  
ATOM   4539  C   ALA A1563      99.325  53.349  20.437  1.00  0.00           C  
ATOM   4540  O   ALA A1563      99.989  52.695  19.634  1.00  0.00           O  
ATOM   4541  CB  ALA A1563      97.307  52.044  19.714  1.00  0.00           C  
ATOM   4542  N   THR A1569      99.872  54.171  21.318  1.00  0.00           N  
ATOM   4543  CA  THR A1569     101.301  54.400  21.384  1.00  0.00           C  
ATOM   4544  C   THR A1569     101.976  53.576  22.465  1.00  0.00           C  
ATOM   4545  O   THR A1569     101.553  53.589  23.617  1.00  0.00           O  
ATOM   4546  CB  THR A1569     101.572  55.881  21.654  1.00  0.00           C  
ATOM   4547  OG1 THR A1569     100.525  56.409  22.480  1.00  0.00           O  
ATOM   4548  CG2 THR A1569     101.611  56.663  20.361  1.00  0.00           C  
ATOM   4549  N   GLY A1594     103.027  52.857  22.084  1.00  0.00           N  
ATOM   4550  CA  GLY A1594     103.779  52.044  23.028  1.00  0.00           C  
ATOM   4551  C   GLY A1594     103.029  51.120  23.977  1.00  0.00           C  
ATOM   4552  O   GLY A1594     103.448  50.921  25.128  1.00  0.00           O  
ATOM   4553  N   GLY A1596     101.926  50.546  23.505  1.00  0.00           N  
ATOM   4554  CA  GLY A1596     101.163  49.634  24.337  1.00  0.00           C  
ATOM   4555  C   GLY A1596     100.527  50.309  25.523  1.00  0.00           C  
ATOM   4556  O   GLY A1596     100.171  49.650  26.503  1.00  0.00           O  
ATOM   4557  N   GLN A1601     100.398  51.629  25.426  1.00  0.00           N  
ATOM   4558  CA  GLN A1601      99.791  52.454  26.470  1.00  0.00           C  
ATOM   4559  C   GLN A1601      98.293  52.360  26.338  1.00  0.00           C  
ATOM   4560  O   GLN A1601      97.791  51.976  25.286  1.00  0.00           O  
ATOM   4561  CB  GLN A1601     100.205  53.912  26.300  1.00  0.00           C  
ATOM   4562  CG  GLN A1601     101.631  54.179  26.710  1.00  0.00           C  
ATOM   4563  CD  GLN A1601     101.873  53.730  28.124  1.00  0.00           C  
ATOM   4564  OE1 GLN A1601     101.154  54.134  29.042  1.00  0.00           O  
ATOM   4565  NE2 GLN A1601     102.878  52.876  28.313  1.00  0.00           N  
ATOM   4566  N   ASP A1602      97.565  52.705  27.387  1.00  0.00           N  
ATOM   4567  CA  ASP A1602      96.124  52.635  27.274  1.00  0.00           C  
ATOM   4568  C   ASP A1602      95.615  53.791  26.452  1.00  0.00           C  
ATOM   4569  O   ASP A1602      96.379  54.643  25.980  1.00  0.00           O  
ATOM   4570  CB  ASP A1602      95.479  52.648  28.640  1.00  0.00           C  
ATOM   4571  CG  ASP A1602      95.975  51.521  29.505  1.00  0.00           C  
ATOM   4572  OD1 ASP A1602      95.834  50.350  29.076  1.00  0.00           O  
ATOM   4573  OD2 ASP A1602      96.512  51.808  30.601  1.00  0.00           O  
ATOM   4574  N   ILE A1603      94.312  53.823  26.266  1.00  0.00           N  
ATOM   4575  CA  ILE A1603      93.741  54.875  25.471  1.00  0.00           C  
ATOM   4576  C   ILE A1603      92.508  55.385  26.162  1.00  0.00           C  
ATOM   4577  O   ILE A1603      91.519  54.659  26.282  1.00  0.00           O  
ATOM   4578  CB  ILE A1603      93.377  54.359  24.069  1.00  0.00           C  
ATOM   4579  CG1 ILE A1603      94.650  54.076  23.271  1.00  0.00           C  
ATOM   4580  CG2 ILE A1603      92.550  55.380  23.339  1.00  0.00           C  
ATOM   4581  CD1 ILE A1603      94.406  53.702  21.824  1.00  0.00           C  
ATOM   4582  N   ARG A1604      92.580  56.626  26.643  1.00  0.00           N  
ATOM   4583  CA  ARG A1604      91.444  57.243  27.308  1.00  0.00           C  
ATOM   4584  C   ARG A1604      90.553  57.881  26.259  1.00  0.00           C  
ATOM   4585  O   ARG A1604      91.022  58.602  25.365  1.00  0.00           O  
ATOM   4586  CB  ARG A1604      91.895  58.292  28.314  1.00  0.00           C  
ATOM   4587  CG  ARG A1604      90.759  59.169  28.801  1.00  0.00           C  
ATOM   4588  CD  ARG A1604      91.220  60.157  29.848  1.00  0.00           C  
ATOM   4589  NE  ARG A1604      91.129  59.577  31.182  1.00  0.00           N  
ATOM   4590  CZ  ARG A1604      92.167  59.412  31.998  1.00  0.00           C  
ATOM   4591  NH1 ARG A1604      93.385  59.789  31.610  1.00  0.00           N  
ATOM   4592  NH2 ARG A1604      91.989  58.866  33.200  1.00  0.00           N  
ATOM   4593  N   LEU A1613      89.264  57.584  26.375  1.00  0.00           N  
ATOM   4594  CA  LEU A1613      88.266  58.086  25.453  1.00  0.00           C  
ATOM   4595  C   LEU A1613      88.282  59.605  25.436  1.00  0.00           C  
ATOM   4596  O   LEU A1613      88.087  60.235  26.473  1.00  0.00           O  
ATOM   4597  CB  LEU A1613      86.895  57.591  25.891  1.00  0.00           C  
ATOM   4598  CG  LEU A1613      85.696  58.056  25.067  1.00  0.00           C  
ATOM   4599  CD1 LEU A1613      85.814  57.594  23.614  1.00  0.00           C  
ATOM   4600  CD2 LEU A1613      84.444  57.493  25.700  1.00  0.00           C  
ATOM   4601  N   ASP A1614      88.518  60.198  24.271  1.00  0.00           N  
ATOM   4602  CA  ASP A1614      88.544  61.661  24.150  1.00  0.00           C  
ATOM   4603  C   ASP A1614      87.991  61.998  22.766  1.00  0.00           C  
ATOM   4604  O   ASP A1614      88.745  62.024  21.789  1.00  0.00           O  
ATOM   4605  CB  ASP A1614      89.991  62.177  24.301  1.00  0.00           C  
ATOM   4606  CG  ASP A1614      90.077  63.696  24.296  1.00  0.00           C  
ATOM   4607  OD1 ASP A1614      89.000  64.325  24.371  1.00  0.00           O  
ATOM   4608  OD2 ASP A1614      91.202  64.261  24.227  1.00  0.00           O  
ATOM   4609  N   LEU A1615      86.686  62.255  22.674  1.00  0.00           N  
ATOM   4610  CA  LEU A1615      86.084  62.530  21.373  1.00  0.00           C  
ATOM   4611  C   LEU A1615      86.872  63.480  20.483  1.00  0.00           C  
ATOM   4612  O   LEU A1615      86.791  63.387  19.252  1.00  0.00           O  
ATOM   4613  CB  LEU A1615      84.648  63.031  21.522  1.00  0.00           C  
ATOM   4614  CG  LEU A1615      83.643  62.087  22.206  1.00  0.00           C  
ATOM   4615  CD1 LEU A1615      82.229  62.424  21.736  1.00  0.00           C  
ATOM   4616  CD2 LEU A1615      83.940  60.631  21.867  1.00  0.00           C  
ATOM   4617  N   ARG A1616      87.638  64.378  21.104  1.00  0.00           N  
ATOM   4618  CA  ARG A1616      88.464  65.350  20.383  1.00  0.00           C  
ATOM   4619  C   ARG A1616      89.362  64.649  19.376  1.00  0.00           C  
ATOM   4620  O   ARG A1616      89.667  65.187  18.314  1.00  0.00           O  
ATOM   4621  CB  ARG A1616      89.353  66.127  21.355  1.00  0.00           C  
ATOM   4622  CG  ARG A1616      88.906  67.546  21.652  1.00  0.00           C  
ATOM   4623  CD  ARG A1616      88.460  67.702  23.103  1.00  0.00           C  
ATOM   4624  NE  ARG A1616      89.492  67.300  24.064  1.00  0.00           N  
ATOM   4625  CZ  ARG A1616      90.621  67.967  24.302  1.00  0.00           C  
ATOM   4626  NH1 ARG A1616      90.884  69.094  23.650  1.00  0.00           N  
ATOM   4627  NH2 ARG A1616      91.492  67.495  25.188  1.00  0.00           N  
ATOM   4628  N   TRP A1617      89.797  63.444  19.725  1.00  0.00           N  
ATOM   4629  CA  TRP A1617      90.671  62.682  18.852  1.00  0.00           C  
ATOM   4630  C   TRP A1617      89.889  62.122  17.683  1.00  0.00           C  
ATOM   4631  O   TRP A1617      90.450  61.878  16.615  1.00  0.00           O  
ATOM   4632  CB  TRP A1617      91.352  61.569  19.638  1.00  0.00           C  
ATOM   4633  CG  TRP A1617      92.499  62.047  20.505  1.00  0.00           C  
ATOM   4634  CD1 TRP A1617      92.690  61.773  21.826  1.00  0.00           C  
ATOM   4635  CD2 TRP A1617      93.629  62.834  20.091  1.00  0.00           C  
ATOM   4636  NE1 TRP A1617      93.866  62.332  22.259  1.00  0.00           N  
ATOM   4637  CE2 TRP A1617      94.462  62.991  21.217  1.00  0.00           C  
ATOM   4638  CE3 TRP A1617      94.019  63.418  18.877  1.00  0.00           C  
ATOM   4639  CZ2 TRP A1617      95.662  63.707  21.170  1.00  0.00           C  
ATOM   4640  CZ3 TRP A1617      95.222  64.133  18.828  1.00  0.00           C  
ATOM   4641  CH2 TRP A1617      96.023  64.268  19.969  1.00  0.00           C  
ATOM   4642  N   LEU A1619      88.589  61.919  17.880  1.00  0.00           N  
ATOM   4643  CA  LEU A1619      87.764  61.430  16.793  1.00  0.00           C  
ATOM   4644  C   LEU A1619      87.568  62.551  15.782  1.00  0.00           C  
ATOM   4645  O   LEU A1619      87.491  62.287  14.589  1.00  0.00           O  
ATOM   4646  CB  LEU A1619      86.423  60.912  17.304  1.00  0.00           C  
ATOM   4647  CG  LEU A1619      86.527  59.500  17.900  1.00  0.00           C  
ATOM   4648  CD1 LEU A1619      85.135  58.938  18.111  1.00  0.00           C  
ATOM   4649  CD2 LEU A1619      87.300  58.582  16.961  1.00  0.00           C  
ATOM   4650  N   GLU A1620      87.502  63.800  16.251  1.00  0.00           N  
ATOM   4651  CA  GLU A1620      87.364  64.943  15.344  1.00  0.00           C  
ATOM   4652  C   GLU A1620      88.684  65.021  14.599  1.00  0.00           C  
ATOM   4653  O   GLU A1620      88.731  65.075  13.367  1.00  0.00           O  
ATOM   4654  CB  GLU A1620      87.196  66.260  16.097  1.00  0.00           C  
ATOM   4655  CG  GLU A1620      86.291  66.218  17.305  1.00  0.00           C  
ATOM   4656  CD  GLU A1620      85.835  67.611  17.729  1.00  0.00           C  
ATOM   4657  OE1 GLU A1620      86.650  68.569  17.648  1.00  0.00           O  
ATOM   4658  OE2 GLU A1620      84.658  67.739  18.148  1.00  0.00           O  
ATOM   4659  N   MET A1621      89.757  65.043  15.380  1.00  0.00           N  
ATOM   4660  CA  MET A1621      91.109  65.096  14.854  1.00  0.00           C  
ATOM   4661  C   MET A1621      91.156  64.272  13.573  1.00  0.00           C  
ATOM   4662  O   MET A1621      91.543  64.775  12.510  1.00  0.00           O  
ATOM   4663  CB  MET A1621      92.071  64.517  15.906  1.00  0.00           C  
ATOM   4664  CG  MET A1621      93.566  64.641  15.604  1.00  0.00           C  
ATOM   4665  SD  MET A1621      94.136  63.541  14.300  1.00  0.00           S  
ATOM   4666  CE  MET A1621      94.105  61.972  15.162  1.00  0.00           C  
ATOM   4667  N   ALA A1622      90.725  63.013  13.700  1.00  0.00           N  
ATOM   4668  CA  ALA A1622      90.700  62.035  12.613  1.00  0.00           C  
ATOM   4669  C   ALA A1622      89.765  62.405  11.476  1.00  0.00           C  
ATOM   4670  O   ALA A1622      90.178  62.453  10.314  1.00  0.00           O  
ATOM   4671  CB  ALA A1622      90.328  60.677  13.157  1.00  0.00           C  
ATOM   4672  N   ARG A1632      88.502  62.648  11.803  1.00  0.00           N  
ATOM   4673  CA  ARG A1632      87.534  63.032  10.791  1.00  0.00           C  
ATOM   4674  C   ARG A1632      88.073  64.202   9.984  1.00  0.00           C  
ATOM   4675  O   ARG A1632      88.159  64.138   8.752  1.00  0.00           O  
ATOM   4676  CB  ARG A1632      86.222  63.438  11.434  1.00  0.00           C  
ATOM   4677  CG  ARG A1632      85.334  64.190  10.497  1.00  0.00           C  
ATOM   4678  CD  ARG A1632      83.949  64.366  11.082  1.00  0.00           C  
ATOM   4679  NE  ARG A1632      83.900  65.056  12.380  1.00  0.00           N  
ATOM   4680  CZ  ARG A1632      84.297  66.307  12.592  1.00  0.00           C  
ATOM   4681  NH1 ARG A1632      84.789  67.022  11.588  1.00  0.00           N  
ATOM   4682  NH2 ARG A1632      84.175  66.850  13.801  1.00  0.00           N  
ATOM   4683  N   ASN A1635      88.438  65.270  10.687  1.00  0.00           N  
ATOM   4684  CA  ASN A1635      88.978  66.467  10.048  1.00  0.00           C  
ATOM   4685  C   ASN A1635      90.122  66.160   9.087  1.00  0.00           C  
ATOM   4686  O   ASN A1635      90.270  66.820   8.045  1.00  0.00           O  
ATOM   4687  CB  ASN A1635      89.480  67.442  11.106  1.00  0.00           C  
ATOM   4688  CG  ASN A1635      88.359  68.062  11.902  1.00  0.00           C  
ATOM   4689  OD1 ASN A1635      87.188  67.734  11.709  1.00  0.00           O  
ATOM   4690  ND2 ASN A1635      88.711  68.970  12.807  1.00  0.00           N  
ATOM   4691  N   PHE A1636      90.936  65.168   9.444  1.00  0.00           N  
ATOM   4692  CA  PHE A1636      92.070  64.786   8.612  1.00  0.00           C  
ATOM   4693  C   PHE A1636      91.629  64.003   7.391  1.00  0.00           C  
ATOM   4694  O   PHE A1636      92.209  64.157   6.316  1.00  0.00           O  
ATOM   4695  CB  PHE A1636      93.081  63.977   9.420  1.00  0.00           C  
ATOM   4696  CG  PHE A1636      94.152  63.348   8.587  1.00  0.00           C  
ATOM   4697  CD1 PHE A1636      94.873  64.103   7.677  1.00  0.00           C  
ATOM   4698  CD2 PHE A1636      94.456  61.999   8.731  1.00  0.00           C  
ATOM   4699  CE1 PHE A1636      95.900  63.514   6.915  1.00  0.00           C  
ATOM   4700  CE2 PHE A1636      95.470  61.410   7.982  1.00  0.00           C  
ATOM   4701  CZ  PHE A1636      96.196  62.165   7.074  1.00  0.00           C  
ATOM   4702  N   ALA A1637      90.616  63.157   7.557  1.00  0.00           N  
ATOM   4703  CA  ALA A1637      90.098  62.401   6.426  1.00  0.00           C  
ATOM   4704  C   ALA A1637      89.677  63.453   5.422  1.00  0.00           C  
ATOM   4705  O   ALA A1637      90.113  63.445   4.265  1.00  0.00           O  
ATOM   4706  CB  ALA A1637      88.896  61.593   6.832  1.00  0.00           C  
ATOM   4707  N   ASN A1638      88.841  64.379   5.889  1.00  0.00           N  
ATOM   4708  CA  ASN A1638      88.345  65.466   5.050  1.00  0.00           C  
ATOM   4709  C   ASN A1638      89.431  66.264   4.361  1.00  0.00           C  
ATOM   4710  O   ASN A1638      89.263  66.663   3.213  1.00  0.00           O  
ATOM   4711  CB  ASN A1638      87.492  66.431   5.854  1.00  0.00           C  
ATOM   4712  CG  ASN A1638      86.512  67.165   4.984  1.00  0.00           C  
ATOM   4713  OD1 ASN A1638      85.731  67.995   5.449  1.00  0.00           O  
ATOM   4714  ND2 ASN A1638      86.540  66.852   3.703  1.00  0.00           N  
ATOM   4715  N   LYS A1639      90.533  66.518   5.059  1.00  0.00           N  
ATOM   4716  CA  LYS A1639      91.617  67.257   4.438  1.00  0.00           C  
ATOM   4717  C   LYS A1639      92.186  66.399   3.329  1.00  0.00           C  
ATOM   4718  O   LYS A1639      92.353  66.869   2.204  1.00  0.00           O  
ATOM   4719  CB  LYS A1639      92.722  67.589   5.436  1.00  0.00           C  
ATOM   4720  CG  LYS A1639      93.858  68.447   4.838  1.00  0.00           C  
ATOM   4721  CD  LYS A1639      93.531  69.944   4.786  1.00  0.00           C  
ATOM   4722  CE  LYS A1639      94.670  70.721   4.115  1.00  0.00           C  
ATOM   4723  NZ  LYS A1639      94.565  72.224   4.167  1.00  0.00           N  
ATOM   4724  N   LEU A1640      92.480  65.136   3.637  1.00  0.00           N  
ATOM   4725  CA  LEU A1640      93.019  64.226   2.625  1.00  0.00           C  
ATOM   4726  C   LEU A1640      92.095  64.269   1.427  1.00  0.00           C  
ATOM   4727  O   LEU A1640      92.533  64.413   0.285  1.00  0.00           O  
ATOM   4728  CB  LEU A1640      93.069  62.790   3.139  1.00  0.00           C  
ATOM   4729  CG  LEU A1640      93.198  61.730   2.035  1.00  0.00           C  
ATOM   4730  CD1 LEU A1640      94.547  61.844   1.354  1.00  0.00           C  
ATOM   4731  CD2 LEU A1640      93.013  60.352   2.627  1.00  0.00           C  
ATOM   4732  N   TYR A1641      90.805  64.128   1.711  1.00  0.00           N  
ATOM   4733  CA  TYR A1641      89.786  64.157   0.685  1.00  0.00           C  
ATOM   4734  C   TYR A1641      89.923  65.396  -0.186  1.00  0.00           C  
ATOM   4735  O   TYR A1641      90.120  65.284  -1.395  1.00  0.00           O  
ATOM   4736  CB  TYR A1641      88.421  64.142   1.329  1.00  0.00           C  
ATOM   4737  CG  TYR A1641      87.322  64.481   0.370  1.00  0.00           C  
ATOM   4738  CD1 TYR A1641      87.130  63.737  -0.786  1.00  0.00           C  
ATOM   4739  CD2 TYR A1641      86.431  65.511   0.650  1.00  0.00           C  
ATOM   4740  CE1 TYR A1641      86.062  64.004  -1.639  1.00  0.00           C  
ATOM   4741  CE2 TYR A1641      85.363  65.785  -0.189  1.00  0.00           C  
ATOM   4742  CZ  TYR A1641      85.182  65.026  -1.330  1.00  0.00           C  
ATOM   4743  OH  TYR A1641      84.101  65.273  -2.133  1.00  0.00           O  
ATOM   4744  N   ASN A1642      89.819  66.575   0.426  1.00  0.00           N  
ATOM   4745  CA  ASN A1642      89.951  67.827  -0.316  1.00  0.00           C  
ATOM   4746  C   ASN A1642      91.187  67.876  -1.183  1.00  0.00           C  
ATOM   4747  O   ASN A1642      91.127  68.269  -2.346  1.00  0.00           O  
ATOM   4748  CB  ASN A1642      89.990  69.005   0.630  1.00  0.00           C  
ATOM   4749  CG  ASN A1642      88.636  69.321   1.195  1.00  0.00           C  
ATOM   4750  OD1 ASN A1642      87.657  69.504   0.442  1.00  0.00           O  
ATOM   4751  ND2 ASN A1642      88.554  69.397   2.529  1.00  0.00           N  
ATOM   4752  N   ALA A1662      92.319  67.493  -0.609  1.00  0.00           N  
ATOM   4753  CA  ALA A1662      93.562  67.492  -1.363  1.00  0.00           C  
ATOM   4754  C   ALA A1662      93.315  66.727  -2.658  1.00  0.00           C  
ATOM   4755  O   ALA A1662      93.752  67.136  -3.731  1.00  0.00           O  
ATOM   4756  CB  ALA A1662      94.669  66.830  -0.550  1.00  0.00           C  
ATOM   4757  N   ALA A1663      92.586  65.623  -2.548  1.00  0.00           N  
ATOM   4758  CA  ALA A1663      92.283  64.808  -3.708  1.00  0.00           C  
ATOM   4759  C   ALA A1663      91.325  65.538  -4.628  1.00  0.00           C  
ATOM   4760  O   ALA A1663      91.502  65.547  -5.843  1.00  0.00           O  
ATOM   4761  CB  ALA A1663      91.682  63.500  -3.271  1.00  0.00           C  
ATOM   4762  N   ARG A1664      90.303  66.148  -4.049  1.00  0.00           N  
ATOM   4763  CA  ARG A1664      89.334  66.883  -4.846  1.00  0.00           C  
ATOM   4764  C   ARG A1664      90.070  67.916  -5.690  1.00  0.00           C  
ATOM   4765  O   ARG A1664      89.830  68.041  -6.891  1.00  0.00           O  
ATOM   4766  CB  ARG A1664      88.327  67.569  -3.934  1.00  0.00           C  
ATOM   4767  CG  ARG A1664      87.201  68.253  -4.652  1.00  0.00           C  
ATOM   4768  CD  ARG A1664      86.052  68.414  -3.682  1.00  0.00           C  
ATOM   4769  NE  ARG A1664      84.927  69.169  -4.227  1.00  0.00           N  
ATOM   4770  CZ  ARG A1664      84.866  70.496  -4.284  1.00  0.00           C  
ATOM   4771  NH1 ARG A1664      85.873  71.235  -3.833  1.00  0.00           N  
ATOM   4772  NH2 ARG A1664      83.783  71.085  -4.776  1.00  0.00           N  
ATOM   4773  N   PHE A1665      90.984  68.645  -5.066  1.00  0.00           N  
ATOM   4774  CA  PHE A1665      91.728  69.643  -5.801  1.00  0.00           C  
ATOM   4775  C   PHE A1665      92.397  69.024  -7.022  1.00  0.00           C  
ATOM   4776  O   PHE A1665      92.191  69.480  -8.142  1.00  0.00           O  
ATOM   4777  CB  PHE A1665      92.787  70.302  -4.921  1.00  0.00           C  
ATOM   4778  CG  PHE A1665      93.694  71.227  -5.676  1.00  0.00           C  
ATOM   4779  CD1 PHE A1665      93.228  72.452  -6.139  1.00  0.00           C  
ATOM   4780  CD2 PHE A1665      94.994  70.843  -5.993  1.00  0.00           C  
ATOM   4781  CE1 PHE A1665      94.043  73.282  -6.913  1.00  0.00           C  
ATOM   4782  CE2 PHE A1665      95.819  71.666  -6.768  1.00  0.00           C  
ATOM   4783  CZ  PHE A1665      95.341  72.884  -7.228  1.00  0.00           C  
ATOM   4784  N   VAL A1666      93.193  67.983  -6.815  1.00  0.00           N  
ATOM   4785  CA  VAL A1666      93.874  67.348  -7.942  1.00  0.00           C  
ATOM   4786  C   VAL A1666      92.913  66.810  -9.002  1.00  0.00           C  
ATOM   4787  O   VAL A1666      93.193  66.919 -10.196  1.00  0.00           O  
ATOM   4788  CB  VAL A1666      94.805  66.204  -7.479  1.00  0.00           C  
ATOM   4789  CG1 VAL A1666      95.533  65.619  -8.672  1.00  0.00           C  
ATOM   4790  CG2 VAL A1666      95.813  66.734  -6.473  1.00  0.00           C  
ATOM   4791  N   LEU A1667      91.784  66.239  -8.582  1.00  0.00           N  
ATOM   4792  CA  LEU A1667      90.805  65.713  -9.543  1.00  0.00           C  
ATOM   4793  C   LEU A1667      90.203  66.846 -10.358  1.00  0.00           C  
ATOM   4794  O   LEU A1667      90.193  66.795 -11.586  1.00  0.00           O  
ATOM   4795  CB  LEU A1667      89.686  64.953  -8.829  1.00  0.00           C  
ATOM   4796  CG  LEU A1667      90.033  63.616  -8.162  1.00  0.00           C  
ATOM   4797  CD1 LEU A1667      88.827  63.140  -7.382  1.00  0.00           C  
ATOM   4798  CD2 LEU A1667      90.432  62.574  -9.198  1.00  0.00           C  
ATOM   4799  N   LEU A1668      89.708  67.870  -9.666  1.00  0.00           N  
ATOM   4800  CA  LEU A1668      89.119  69.037 -10.322  1.00  0.00           C  
ATOM   4801  C   LEU A1668      90.164  69.795 -11.127  1.00  0.00           C  
ATOM   4802  O   LEU A1668      89.840  70.514 -12.063  1.00  0.00           O  
ATOM   4803  CB  LEU A1668      88.495  69.966  -9.283  1.00  0.00           C  
ATOM   4804  CG  LEU A1668      87.192  69.418  -8.695  1.00  0.00           C  
ATOM   4805  CD1 LEU A1668      86.744  70.239  -7.515  1.00  0.00           C  
ATOM   4806  CD2 LEU A1668      86.129  69.421  -9.758  1.00  0.00           C  
ATOM   4807  N   SER A1669      91.425  69.633 -10.756  1.00  0.00           N  
ATOM   4808  CA  SER A1669      92.494  70.295 -11.479  1.00  0.00           C  
ATOM   4809  C   SER A1669      92.709  69.621 -12.819  1.00  0.00           C  
ATOM   4810  O   SER A1669      92.576  70.267 -13.854  1.00  0.00           O  
ATOM   4811  CB  SER A1669      93.793  70.276 -10.673  1.00  0.00           C  
ATOM   4812  OG  SER A1669      94.014  71.529 -10.043  1.00  0.00           O  
ATOM   4813  N   ARG A1670      93.033  68.328 -12.808  1.00  0.00           N  
ATOM   4814  CA  ARG A1670      93.258  67.605 -14.058  1.00  0.00           C  
ATOM   4815  C   ARG A1670      91.978  67.577 -14.901  1.00  0.00           C  
ATOM   4816  O   ARG A1670      91.916  66.924 -15.943  1.00  0.00           O  
ATOM   4817  CB  ARG A1670      93.807  66.186 -13.776  1.00  0.00           C  
ATOM   4818  CG  ARG A1670      92.999  64.978 -14.293  1.00  0.00           C  
ATOM   4819  CD  ARG A1670      91.796  64.709 -13.390  1.00  0.00           C  
ATOM   4820  NE  ARG A1670      91.399  63.299 -13.277  1.00  0.00           N  
ATOM   4821  CZ  ARG A1670      92.242  62.271 -13.173  1.00  0.00           C  
ATOM   4822  NH1 ARG A1670      93.559  62.465 -13.187  1.00  0.00           N  
ATOM   4823  NH2 ARG A1670      91.761  61.044 -13.003  1.00  0.00           N  
ATOM   4824  N   GLU A1671      90.976  68.322 -14.439  1.00  0.00           N  
ATOM   4825  CA  GLU A1671      89.687  68.469 -15.112  1.00  0.00           C  
ATOM   4826  C   GLU A1671      89.885  68.759 -16.597  1.00  0.00           C  
ATOM   4827  O   GLU A1671      90.250  67.878 -17.377  1.00  0.00           O  
ATOM   4828  CB  GLU A1671      88.925  69.646 -14.504  1.00  0.00           C  
ATOM   4829  CG  GLU A1671      87.471  69.731 -14.907  1.00  0.00           C  
ATOM   4830  CD  GLU A1671      86.664  68.586 -14.322  1.00  0.00           C  
ATOM   4831  OE1 GLU A1671      87.012  67.417 -14.624  1.00  0.00           O  
ATOM   4832  OE2 GLU A1671      85.696  68.856 -13.562  1.00  0.00           O  
ATOM   4833  N   GLY A1672      89.638  70.010 -16.979  1.00  0.00           N  
ATOM   4834  CA  GLY A1672      89.796  70.401 -18.366  1.00  0.00           C  
ATOM   4835  C   GLY A1672      91.159  71.007 -18.610  1.00  0.00           C  
ATOM   4836  O   GLY A1672      91.319  71.842 -19.496  1.00  0.00           O  
ATOM   4837  N   PHE A1673      92.141  70.578 -17.821  1.00  0.00           N  
ATOM   4838  CA  PHE A1673      93.509  71.076 -17.927  1.00  0.00           C  
ATOM   4839  C   PHE A1673      93.937  71.265 -19.375  1.00  0.00           C  
ATOM   4840  O   PHE A1673      93.569  70.485 -20.255  1.00  0.00           O  
ATOM   4841  CB  PHE A1673      94.477  70.117 -17.239  1.00  0.00           C  
ATOM   4842  CG  PHE A1673      95.904  70.603 -17.210  1.00  0.00           C  
ATOM   4843  CD1 PHE A1673      96.294  71.609 -16.334  1.00  0.00           C  
ATOM   4844  CD2 PHE A1673      96.864  70.036 -18.044  1.00  0.00           C  
ATOM   4845  CE1 PHE A1673      97.624  72.041 -16.286  1.00  0.00           C  
ATOM   4846  CE2 PHE A1673      98.197  70.459 -18.005  1.00  0.00           C  
ATOM   4847  CZ  PHE A1673      98.577  71.462 -17.125  1.00  0.00           C  
ATOM   4848  N   GLN A1684      94.719  72.315 -19.603  1.00  0.00           N  
ATOM   4849  CA  GLN A1684      95.224  72.650 -20.928  1.00  0.00           C  
ATOM   4850  C   GLN A1684      96.744  72.673 -20.893  1.00  0.00           C  
ATOM   4851  O   GLN A1684      97.346  73.688 -20.551  1.00  0.00           O  
ATOM   4852  CB  GLN A1684      94.711  74.031 -21.349  1.00  0.00           C  
ATOM   4853  CG  GLN A1684      93.192  74.149 -21.480  1.00  0.00           C  
ATOM   4854  CD  GLN A1684      92.634  73.330 -22.641  1.00  0.00           C  
ATOM   4855  OE1 GLN A1684      93.035  73.511 -23.803  1.00  0.00           O  
ATOM   4856  NE2 GLN A1684      91.700  72.427 -22.333  1.00  0.00           N  
ATOM   4857  N   ALA A1685      97.370  71.557 -21.238  1.00  0.00           N  
ATOM   4858  CA  ALA A1685      98.825  71.501 -21.224  1.00  0.00           C  
ATOM   4859  C   ALA A1685      99.397  72.638 -22.068  1.00  0.00           C  
ATOM   4860  O   ALA A1685      98.869  72.958 -23.128  1.00  0.00           O  
ATOM   4861  CB  ALA A1685      99.302  70.155 -21.757  1.00  0.00           C  
ATOM   4862  N   LYS A1688     100.470  73.256 -21.594  1.00  0.00           N  
ATOM   4863  CA  LYS A1688     101.086  74.345 -22.335  1.00  0.00           C  
ATOM   4864  C   LYS A1688     102.595  74.292 -22.214  1.00  0.00           C  
ATOM   4865  O   LYS A1688     103.311  75.040 -22.881  1.00  0.00           O  
ATOM   4866  CB  LYS A1688     100.563  75.690 -21.840  1.00  0.00           C  
ATOM   4867  CG  LYS A1688      99.582  76.346 -22.796  1.00  0.00           C  
ATOM   4868  CD  LYS A1688      98.979  77.601 -22.191  1.00  0.00           C  
ATOM   4869  CE  LYS A1688      97.883  77.266 -21.194  1.00  0.00           C  
ATOM   4870  NZ  LYS A1688      96.711  76.651 -21.882  1.00  0.00           N  
ATOM   4871  N   GLU A1689     103.069  73.395 -21.359  1.00  0.00           N  
ATOM   4872  CA  GLU A1689     104.498  73.202 -21.144  1.00  0.00           C  
ATOM   4873  C   GLU A1689     104.701  72.023 -20.205  1.00  0.00           C  
ATOM   4874  O   GLU A1689     103.782  71.597 -19.506  1.00  0.00           O  
ATOM   4875  CB  GLU A1689     105.135  74.459 -20.535  1.00  0.00           C  
ATOM   4876  CG  GLU A1689     104.609  74.826 -19.148  1.00  0.00           C  
ATOM   4877  CD  GLU A1689     105.199  76.128 -18.602  1.00  0.00           C  
ATOM   4878  OE1 GLU A1689     106.444  76.223 -18.501  1.00  0.00           O  
ATOM   4879  OE2 GLU A1689     104.414  77.052 -18.270  1.00  0.00           O  
ATOM   4880  N   ASP A1690     105.904  71.478 -20.208  1.00  0.00           N  
ATOM   4881  CA  ASP A1690     106.210  70.380 -19.320  1.00  0.00           C  
ATOM   4882  C   ASP A1690     107.569  70.735 -18.769  1.00  0.00           C  
ATOM   4883  O   ASP A1690     108.594  70.195 -19.182  1.00  0.00           O  
ATOM   4884  CB  ASP A1690     106.259  69.066 -20.078  1.00  0.00           C  
ATOM   4885  CG  ASP A1690     105.999  67.883 -19.179  1.00  0.00           C  
ATOM   4886  OD1 ASP A1690     106.802  67.654 -18.244  1.00  0.00           O  
ATOM   4887  OD2 ASP A1690     104.982  67.191 -19.402  1.00  0.00           O  
ATOM   4888  N   THR A1691     107.552  71.671 -17.829  1.00  0.00           N  
ATOM   4889  CA  THR A1691     108.762  72.184 -17.214  1.00  0.00           C  
ATOM   4890  C   THR A1691     108.921  71.779 -15.759  1.00  0.00           C  
ATOM   4891  O   THR A1691     108.030  72.004 -14.946  1.00  0.00           O  
ATOM   4892  CB  THR A1691     108.765  73.705 -17.282  1.00  0.00           C  
ATOM   4893  OG1 THR A1691     108.503  74.115 -18.632  1.00  0.00           O  
ATOM   4894  CG2 THR A1691     110.106  74.253 -16.802  1.00  0.00           C  
ATOM   4895  N   PRO A1694     110.067  71.179 -15.413  1.00  0.00           N  
ATOM   4896  CA  PRO A1694     110.281  70.768 -14.024  1.00  0.00           C  
ATOM   4897  C   PRO A1694     110.226  72.010 -13.142  1.00  0.00           C  
ATOM   4898  O   PRO A1694     110.784  73.048 -13.499  1.00  0.00           O  
ATOM   4899  CB  PRO A1694     111.675  70.141 -14.058  1.00  0.00           C  
ATOM   4900  CG  PRO A1694     111.790  69.643 -15.460  1.00  0.00           C  
ATOM   4901  CD  PRO A1694     111.197  70.770 -16.262  1.00  0.00           C  
ATOM   4902  N   THR A1695     109.542  71.910 -12.006  1.00  0.00           N  
ATOM   4903  CA  THR A1695     109.428  73.039 -11.092  1.00  0.00           C  
ATOM   4904  C   THR A1695     110.077  72.681  -9.761  1.00  0.00           C  
ATOM   4905  O   THR A1695     110.010  71.534  -9.320  1.00  0.00           O  
ATOM   4906  CB  THR A1695     107.942  73.431 -10.829  1.00  0.00           C  
ATOM   4907  OG1 THR A1695     107.469  72.770  -9.656  1.00  0.00           O  
ATOM   4908  CG2 THR A1695     107.060  73.027 -11.984  1.00  0.00           C  
ATOM   4909  N   LEU A1698     110.706  73.661  -9.126  1.00  0.00           N  
ATOM   4910  CA  LEU A1698     111.356  73.443  -7.841  1.00  0.00           C  
ATOM   4911  C   LEU A1698     110.379  72.782  -6.877  1.00  0.00           C  
ATOM   4912  O   LEU A1698     110.714  71.793  -6.232  1.00  0.00           O  
ATOM   4913  CB  LEU A1698     111.841  74.779  -7.276  1.00  0.00           C  
ATOM   4914  CG  LEU A1698     112.833  74.799  -6.113  1.00  0.00           C  
ATOM   4915  CD1 LEU A1698     113.538  76.143  -6.073  1.00  0.00           C  
ATOM   4916  CD2 LEU A1698     112.118  74.537  -4.823  1.00  0.00           C  
ATOM   4917  N   ALA A1708     109.169  73.326  -6.795  1.00  0.00           N  
ATOM   4918  CA  ALA A1708     108.136  72.785  -5.914  1.00  0.00           C  
ATOM   4919  C   ALA A1708     107.946  71.291  -6.159  1.00  0.00           C  
ATOM   4920  O   ALA A1708     107.816  70.507  -5.218  1.00  0.00           O  
ATOM   4921  CB  ALA A1708     106.812  73.525  -6.137  1.00  0.00           C  
ATOM   4922  N   ASP A1716     107.929  70.899  -7.430  1.00  0.00           N  
ATOM   4923  CA  ASP A1716     107.756  69.496  -7.799  1.00  0.00           C  
ATOM   4924  C   ASP A1716     108.929  68.688  -7.270  1.00  0.00           C  
ATOM   4925  O   ASP A1716     108.760  67.824  -6.404  1.00  0.00           O  
ATOM   4926  CB  ASP A1716     107.671  69.351  -9.324  1.00  0.00           C  
ATOM   4927  CG  ASP A1716     106.429  70.022  -9.918  1.00  0.00           C  
ATOM   4928  OD1 ASP A1716     106.325  70.079 -11.165  1.00  0.00           O  
ATOM   4929  OD2 ASP A1716     105.554  70.490  -9.149  1.00  0.00           O  
ATOM   4930  N   ARG A1717     110.121  68.990  -7.785  1.00  0.00           N  
ATOM   4931  CA  ARG A1717     111.333  68.298  -7.369  1.00  0.00           C  
ATOM   4932  C   ARG A1717     111.419  68.218  -5.851  1.00  0.00           C  
ATOM   4933  O   ARG A1717     112.006  67.288  -5.300  1.00  0.00           O  
ATOM   4934  CB  ARG A1717     112.581  68.991  -7.946  1.00  0.00           C  
ATOM   4935  CG  ARG A1717     112.687  68.893  -9.488  1.00  0.00           C  
ATOM   4936  CD  ARG A1717     114.139  68.977 -10.014  1.00  0.00           C  
ATOM   4937  NE  ARG A1717     114.275  68.692 -11.456  1.00  0.00           N  
ATOM   4938  CZ  ARG A1717     113.986  67.527 -12.050  1.00  0.00           C
[truncated: 167,031 more chars]
