# Supplementary material for: Backbone Brackets and Arginine Tweezers delineate Class I and Class II aminoacyl tRNA synthetases
Source: PLoS Comput Biol. 2018 Apr 16;14(4):e1006101. doi: 10.1371/journal.pcbi.1006101 (PMC5919687; doi:10.1371/journal.pcbi.1006101)
Supplement: S11 File — All structures of Class I aaRS with residues renumbered according to the MSA. (GZ) [file pcbi.1006101.s023.tar.gz › 1ivs_B_renum.pdb]

ATOM      1  N   MET B 208     155.523 126.700  52.466  1.00  0.00           N  
ATOM      2  CA  MET B 208     156.068 127.121  51.145  1.00  0.00           C  
ATOM      3  C   MET B 208     155.612 128.537  50.761  1.00  0.00           C  
ATOM      4  O   MET B 208     156.246 129.516  51.139  1.00  0.00           O  
ATOM      5  CB  MET B 208     155.636 126.119  50.085  1.00  0.00           C  
ATOM      6  CG  MET B 208     156.098 126.443  48.688  1.00  0.00           C  
ATOM      7  SD  MET B 208     155.417 125.217  47.577  1.00  0.00           S  
ATOM      8  CE  MET B 208     156.468 123.857  47.929  1.00  0.00           C  
ATOM      9  N   ASP B 209     154.529 128.653  50.001  1.00  0.00           N  
ATOM     10  CA  ASP B 209     154.019 129.967  49.623  1.00  0.00           C  
ATOM     11  C   ASP B 209     152.669 129.808  48.922  1.00  0.00           C  
ATOM     12  O   ASP B 209     152.022 130.777  48.512  1.00  0.00           O  
ATOM     13  CB  ASP B 209     155.026 130.685  48.726  1.00  0.00           C  
ATOM     14  CG  ASP B 209     155.195 132.157  49.102  1.00  0.00           C  
ATOM     15  OD1 ASP B 209     155.447 132.440  50.296  1.00  0.00           O  
ATOM     16  OD2 ASP B 209     155.081 133.032  48.209  1.00  0.00           O  
ATOM     17  N   LEU B 210     152.258 128.551  48.829  1.00  0.00           N  
ATOM     18  CA  LEU B 210     151.011 128.093  48.226  1.00  0.00           C  
ATOM     19  C   LEU B 210     149.907 129.009  47.678  1.00  0.00           C  
ATOM     20  O   LEU B 210     148.818 129.057  48.235  1.00  0.00           O  
ATOM     21  CB  LEU B 210     150.365 127.095  49.187  1.00  0.00           C  
ATOM     22  CG  LEU B 210     151.346 126.029  49.674  1.00  0.00           C  
ATOM     23  CD1 LEU B 210     150.615 125.005  50.517  1.00  0.00           C  
ATOM     24  CD2 LEU B 210     152.010 125.359  48.478  1.00  0.00           C  
ATOM     25  N   PRO B 211     150.166 129.745  46.585  1.00  0.00           N  
ATOM     26  CA  PRO B 211     149.082 130.584  46.071  1.00  0.00           C  
ATOM     27  C   PRO B 211     148.145 129.670  45.247  1.00  0.00           C  
ATOM     28  O   PRO B 211     148.201 128.441  45.376  1.00  0.00           O  
ATOM     29  CB  PRO B 211     149.815 131.602  45.210  1.00  0.00           C  
ATOM     30  CG  PRO B 211     150.946 130.804  44.675  1.00  0.00           C  
ATOM     31  CD  PRO B 211     151.430 130.071  45.909  1.00  0.00           C  
ATOM     32  N   LYS B 212     147.309 130.249  44.389  1.00  0.00           N  
ATOM     33  CA  LYS B 212     146.361 129.452  43.603  1.00  0.00           C  
ATOM     34  C   LYS B 212     146.994 128.753  42.396  1.00  0.00           C  
ATOM     35  O   LYS B 212     146.825 127.540  42.197  1.00  0.00           O  
ATOM     36  CB  LYS B 212     145.194 130.333  43.137  1.00  0.00           C  
ATOM     37  CG  LYS B 212     145.084 131.690  43.843  1.00  0.00           C  
ATOM     38  CD  LYS B 212     146.194 132.671  43.414  1.00  0.00           C  
ATOM     39  CE  LYS B 212     146.016 134.034  44.075  1.00  0.00           C  
ATOM     40  NZ  LYS B 212     145.999 133.927  45.556  1.00  0.00           N  
ATOM     41  N   ALA B 214     147.705 129.528  41.583  1.00  0.00           N  
ATOM     42  CA  ALA B 214     148.379 128.991  40.408  1.00  0.00           C  
ATOM     43  C   ALA B 214     149.887 129.065  40.643  1.00  0.00           C  
ATOM     44  O   ALA B 214     150.367 129.950  41.350  1.00  0.00           O  
ATOM     45  CB  ALA B 214     148.001 129.792  39.180  1.00  0.00           C  
ATOM     46  N   TYR B 215     150.628 128.137  40.048  1.00  0.00           N  
ATOM     47  CA  TYR B 215     152.077 128.092  40.203  1.00  0.00           C  
ATOM     48  C   TYR B 215     152.794 129.070  39.295  1.00  0.00           C  
ATOM     49  O   TYR B 215     152.385 129.304  38.161  1.00  0.00           O  
ATOM     50  CB  TYR B 215     152.576 126.672  39.938  1.00  0.00           C  
ATOM     51  CG  TYR B 215     154.070 126.511  39.805  1.00  0.00           C  
ATOM     52  CD1 TYR B 215     154.952 127.189  40.638  1.00  0.00           C  
ATOM     53  CD2 TYR B 215     154.600 125.624  38.879  1.00  0.00           C  
ATOM     54  CE1 TYR B 215     156.337 126.980  40.549  1.00  0.00           C  
ATOM     55  CE2 TYR B 215     155.972 125.404  38.784  1.00  0.00           C  
ATOM     56  CZ  TYR B 215     156.837 126.081  39.618  1.00  0.00           C  
ATOM     57  OH  TYR B 215     158.191 125.835  39.523  1.00  0.00           O  
ATOM     58  N   ASP B 216     153.863 129.651  39.819  1.00  0.00           N  
ATOM     59  CA  ASP B 216     154.674 130.595  39.069  1.00  0.00           C  
ATOM     60  C   ASP B 216     156.123 130.199  39.230  1.00  0.00           C  
ATOM     61  O   ASP B 216     156.747 130.529  40.233  1.00  0.00           O  
ATOM     62  CB  ASP B 216     154.511 132.012  39.603  1.00  0.00           C  
ATOM     63  CG  ASP B 216     155.362 133.006  38.844  1.00  0.00           C  
ATOM     64  OD1 ASP B 216     156.083 132.569  37.919  1.00  0.00           O  
ATOM     65  OD2 ASP B 216     155.311 134.217  39.159  1.00  0.00           O  
ATOM     66  N   PRO B 217     156.687 129.499  38.241  1.00  0.00           N  
ATOM     67  CA  PRO B 217     158.088 129.090  38.350  1.00  0.00           C  
ATOM     68  C   PRO B 217     159.033 130.283  38.528  1.00  0.00           C  
ATOM     69  O   PRO B 217     160.080 130.159  39.158  1.00  0.00           O  
ATOM     70  CB  PRO B 217     158.325 128.345  37.042  1.00  0.00           C  
ATOM     71  CG  PRO B 217     157.472 129.113  36.089  1.00  0.00           C  
ATOM     72  CD  PRO B 217     156.187 129.289  36.873  1.00  0.00           C  
ATOM     73  N   LYS B 218     158.658 131.439  37.988  1.00  0.00           N  
ATOM     74  CA  LYS B 218     159.491 132.633  38.100  1.00  0.00           C  
ATOM     75  C   LYS B 218     159.713 133.074  39.537  1.00  0.00           C  
ATOM     76  O   LYS B 218     160.174 134.181  39.785  1.00  0.00           O  
ATOM     77  CB  LYS B 218     158.881 133.791  37.317  1.00  0.00           C  
ATOM     78  CG  LYS B 218     158.727 133.518  35.840  1.00  0.00           C  
ATOM     79  CD  LYS B 218     158.331 134.782  35.094  1.00  0.00           C  
ATOM     80  CE  LYS B 218     158.042 134.484  33.628  1.00  0.00           C  
ATOM     81  NZ  LYS B 218     157.795 135.732  32.849  1.00  0.00           N  
ATOM     82  N   SER B 219     159.387 132.206  40.484  1.00  0.00           N  
ATOM     83  CA  SER B 219     159.565 132.525  41.888  1.00  0.00           C  
ATOM     84  C   SER B 219     160.166 131.315  42.567  1.00  0.00           C  
ATOM     85  O   SER B 219     160.449 131.334  43.764  1.00  0.00           O  
ATOM     86  CB  SER B 219     158.218 132.841  42.535  1.00  0.00           C  
ATOM     87  OG  SER B 219     157.453 131.657  42.707  1.00  0.00           O  
ATOM     88  N   VAL B 220     160.356 130.256  41.794  1.00  0.00           N  
ATOM     89  CA  VAL B 220     160.904 129.018  42.325  1.00  0.00           C  
ATOM     90  C   VAL B 220     162.162 128.557  41.591  1.00  0.00           C  
ATOM     91  O   VAL B 220     163.110 128.094  42.221  1.00  0.00           O  
ATOM     92  CB  VAL B 220     159.836 127.889  42.279  1.00  0.00           C  
ATOM     93  CG1 VAL B 220     160.430 126.562  42.737  1.00  0.00           C  
ATOM     94  CG2 VAL B 220     158.659 128.275  43.147  1.00  0.00           C  
ATOM     95  N   GLU B 221     162.174 128.687  40.267  1.00  0.00           N  
ATOM     96  CA  GLU B 221     163.321 128.253  39.479  1.00  0.00           C  
ATOM     97  C   GLU B 221     164.563 129.096  39.703  1.00  0.00           C  
ATOM     98  O   GLU B 221     165.633 128.566  39.994  1.00  0.00           O  
ATOM     99  CB  GLU B 221     162.967 128.229  37.991  1.00  0.00           C  
ATOM    100  CG  GLU B 221     161.810 127.294  37.684  1.00  0.00           C  
ATOM    101  CD  GLU B 221     161.636 127.011  36.206  1.00  0.00           C  
ATOM    102  OE1 GLU B 221     161.695 127.964  35.394  1.00  0.00           O  
ATOM    103  OE2 GLU B 221     161.426 125.826  35.864  1.00  0.00           O  
ATOM    104  N   PRO B 222     164.432 130.426  39.595  1.00  0.00           N  
ATOM    105  CA  PRO B 222     165.570 131.323  39.787  1.00  0.00           C  
ATOM    106  C   PRO B 222     166.473 130.975  40.971  1.00  0.00           C  
ATOM    107  O   PRO B 222     167.676 130.764  40.803  1.00  0.00           O  
ATOM    108  CB  PRO B 222     164.901 132.683  39.939  1.00  0.00           C  
ATOM    109  CG  PRO B 222     163.735 132.567  39.027  1.00  0.00           C  
ATOM    110  CD  PRO B 222     163.196 131.205  39.391  1.00  0.00           C  
ATOM    111  N   LYS B 223     165.896 130.905  42.164  1.00  0.00           N  
ATOM    112  CA  LYS B 223     166.694 130.608  43.343  1.00  0.00           C  
ATOM    113  C   LYS B 223     167.387 129.260  43.273  1.00  0.00           C  
ATOM    114  O   LYS B 223     168.605 129.183  43.406  1.00  0.00           O  
ATOM    115  CB  LYS B 223     165.846 130.702  44.623  1.00  0.00           C  
ATOM    116  CG  LYS B 223     164.564 129.869  44.638  1.00  0.00           C  
ATOM    117  CD  LYS B 223     163.900 129.898  46.020  1.00  0.00           C  
ATOM    118  CE  LYS B 223     162.671 128.991  46.095  1.00  0.00           C  
ATOM    119  NZ  LYS B 223     162.174 128.859  47.500  1.00  0.00           N  
ATOM    120  N   TRP B 224     166.623 128.200  43.059  1.00  0.00           N  
ATOM    121  CA  TRP B 224     167.210 126.875  42.995  1.00  0.00           C  
ATOM    122  C   TRP B 224     168.265 126.793  41.913  1.00  0.00           C  
ATOM    123  O   TRP B 224     169.242 126.056  42.038  1.00  0.00           O  
ATOM    124  CB  TRP B 224     166.146 125.831  42.714  1.00  0.00           C  
ATOM    125  CG  TRP B 224     165.247 125.528  43.860  1.00  0.00           C  
ATOM    126  CD1 TRP B 224     164.051 126.121  44.155  1.00  0.00           C  
ATOM    127  CD2 TRP B 224     165.442 124.507  44.838  1.00  0.00           C  
ATOM    128  NE1 TRP B 224     163.484 125.523  45.256  1.00  0.00           N  
ATOM    129  CE2 TRP B 224     164.319 124.528  45.695  1.00  0.00           C  
ATOM    130  CE3 TRP B 224     166.461 123.570  45.073  1.00  0.00           C  
ATOM    131  CZ2 TRP B 224     164.185 123.649  46.769  1.00  0.00           C  
ATOM    132  CZ3 TRP B 224     166.330 122.698  46.137  1.00  0.00           C  
ATOM    133  CH2 TRP B 224     165.199 122.742  46.974  1.00  0.00           C  
ATOM    134  N   ALA B 225     168.060 127.548  40.843  1.00  0.00           N  
ATOM    135  CA  ALA B 225     168.997 127.545  39.735  1.00  0.00           C  
ATOM    136  C   ALA B 225     170.365 127.985  40.196  1.00  0.00           C  
ATOM    137  O   ALA B 225     171.329 127.224  40.122  1.00  0.00           O  
ATOM    138  CB  ALA B 225     168.517 128.464  38.650  1.00  0.00           C  
ATOM    139  N   GLU B 226     170.444 129.221  40.678  1.00  0.00           N  
ATOM    140  CA  GLU B 226     171.715 129.766  41.131  1.00  0.00           C  
ATOM    141  C   GLU B 226     172.269 129.024  42.330  1.00  0.00           C  
ATOM    142  O   GLU B 226     173.469 129.036  42.565  1.00  0.00           O  
ATOM    143  CB  GLU B 226     171.589 131.249  41.464  1.00  0.00           C  
ATOM    144  CG  GLU B 226     171.234 131.538  42.902  1.00  0.00           C  
ATOM    145  CD  GLU B 226     171.628 132.951  43.301  1.00  0.00           C  
ATOM    146  OE1 GLU B 226     172.848 133.242  43.313  1.00  0.00           O  
ATOM    147  OE2 GLU B 226     170.725 133.771  43.593  1.00  0.00           O  
ATOM    148  N   LYS B 227     171.407 128.392  43.108  1.00  0.00           N  
ATOM    149  CA  LYS B 227     171.924 127.643  44.232  1.00  0.00           C  
ATOM    150  C   LYS B 227     172.828 126.548  43.657  1.00  0.00           C  
ATOM    151  O   LYS B 227     174.013 126.502  43.969  1.00  0.00           O  
ATOM    152  CB  LYS B 227     170.792 127.027  45.055  1.00  0.00           C  
ATOM    153  CG  LYS B 227     171.266 125.997  46.076  1.00  0.00           C  
ATOM    154  CD  LYS B 227     170.099 125.312  46.780  1.00  0.00           C  
ATOM    155  CE  LYS B 227     170.545 124.032  47.472  1.00  0.00           C  
ATOM    156  NZ  LYS B 227     169.459 123.409  48.277  1.00  0.00           N  
ATOM    157  N   TRP B 228     172.284 125.681  42.804  1.00  0.00           N  
ATOM    158  CA  TRP B 228     173.092 124.611  42.210  1.00  0.00           C  
ATOM    159  C   TRP B 228     174.210 125.187  41.341  1.00  0.00           C  
ATOM    160  O   TRP B 228     175.211 124.526  41.064  1.00  0.00           O  
ATOM    161  CB  TRP B 228     172.253 123.709  41.310  1.00  0.00           C  
ATOM    162  CG  TRP B 228     171.045 123.101  41.909  1.00  0.00           C  
ATOM    163  CD1 TRP B 228     170.946 122.463  43.111  1.00  0.00           C  
ATOM    164  CD2 TRP B 228     169.780 122.952  41.268  1.00  0.00           C  
ATOM    165  NE1 TRP B 228     169.693 121.917  43.252  1.00  0.00           N  
ATOM    166  CE2 TRP B 228     168.959 122.204  42.131  1.00  0.00           C  
ATOM    167  CE3 TRP B 228     169.261 123.377  40.039  1.00  0.00           C  
ATOM    168  CZ2 TRP B 228     167.644 121.868  41.803  1.00  0.00           C  
ATOM    169  CZ3 TRP B 228     167.957 123.045  39.712  1.00  0.00           C  
ATOM    170  CH2 TRP B 228     167.163 122.297  40.589  1.00  0.00           C  
ATOM    171  N   ALA B 229     174.015 126.411  40.876  1.00  0.00           N  
ATOM    172  CA  ALA B 229     175.008 127.046  40.031  1.00  0.00           C  
ATOM    173  C   ALA B 229     176.260 127.281  40.844  1.00  0.00           C  
ATOM    174  O   ALA B 229     177.354 126.864  40.462  1.00  0.00           O  
ATOM    175  CB  ALA B 229     174.480 128.361  39.509  1.00  0.00           C  
ATOM    176  N   LYS B 230     176.076 127.947  41.979  1.00  0.00           N  
ATOM    177  CA  LYS B 230     177.171 128.274  42.874  1.00  0.00           C  
ATOM    178  C   LYS B 230     177.701 127.089  43.659  1.00  0.00           C  
ATOM    179  O   LYS B 230     178.744 127.202  44.289  1.00  0.00           O  
ATOM    180  CB  LYS B 230     176.741 129.358  43.861  1.00  0.00           C  
ATOM    181  CG  LYS B 230     176.188 130.621  43.210  1.00  0.00           C  
ATOM    182  CD  LYS B 230     176.103 131.762  44.221  1.00  0.00           C  
ATOM    183  CE  LYS B 230     175.412 131.322  45.514  1.00  0.00           C  
ATOM    184  NZ  LYS B 230     175.394 132.398  46.556  1.00  0.00           N  
ATOM    185  N   ASN B 232     177.007 125.957  43.633  1.00  0.00           N  
ATOM    186  CA  ASN B 232     177.467 124.804  44.401  1.00  0.00           C  
ATOM    187  C   ASN B 232     177.335 123.497  43.648  1.00  0.00           C  
ATOM    188  O   ASN B 232     176.708 122.550  44.118  1.00  0.00           O  
ATOM    189  CB  ASN B 232     176.691 124.726  45.709  1.00  0.00           C  
ATOM    190  CG  ASN B 232     176.772 126.013  46.504  1.00  0.00           C  
ATOM    191  OD1 ASN B 232     176.428 127.095  46.005  1.00  0.00           O  
ATOM    192  ND2 ASN B 232     177.232 125.910  47.751  1.00  0.00           N  
ATOM    193  N   PRO B 233     177.959 123.421  42.475  1.00  0.00           N  
ATOM    194  CA  PRO B 233     177.943 122.250  41.603  1.00  0.00           C  
ATOM    195  C   PRO B 233     178.054 120.927  42.317  1.00  0.00           C  
ATOM    196  O   PRO B 233     178.600 120.846  43.403  1.00  0.00           O  
ATOM    197  CB  PRO B 233     179.118 122.505  40.664  1.00  0.00           C  
ATOM    198  CG  PRO B 233     180.015 123.386  41.468  1.00  0.00           C  
ATOM    199  CD  PRO B 233     179.028 124.338  42.067  1.00  0.00           C  
ATOM    200  N   PHE B 234     177.512 119.893  41.692  1.00  0.00           N  
ATOM    201  CA  PHE B 234     177.552 118.560  42.251  1.00  0.00           C  
ATOM    202  C   PHE B 234     178.868 117.953  41.826  1.00  0.00           C  
ATOM    203  O   PHE B 234     178.889 117.008  41.035  1.00  0.00           O  
ATOM    204  CB  PHE B 234     176.402 117.712  41.709  1.00  0.00           C  
ATOM    205  CG  PHE B 234     175.047 118.191  42.133  1.00  0.00           C  
ATOM    206  CD1 PHE B 234     174.581 119.446  41.742  1.00  0.00           C  
ATOM    207  CD2 PHE B 234     174.246 117.406  42.953  1.00  0.00           C  
ATOM    208  CE1 PHE B 234     173.335 119.915  42.168  1.00  0.00           C  
ATOM    209  CE2 PHE B 234     173.004 117.862  43.383  1.00  0.00           C  
ATOM    210  CZ  PHE B 234     172.548 119.123  42.990  1.00  0.00           C  
ATOM    211  N   VAL B 236     179.960 118.501  42.355  1.00  0.00           N  
ATOM    212  CA  VAL B 236     181.316 118.048  42.045  1.00  0.00           C  
ATOM    213  C   VAL B 236     181.594 116.556  42.238  1.00  0.00           C  
ATOM    214  O   VAL B 236     181.306 115.981  43.281  1.00  0.00           O  
ATOM    215  CB  VAL B 236     182.328 118.818  42.864  1.00  0.00           C  
ATOM    216  CG1 VAL B 236     183.714 118.323  42.529  1.00  0.00           C  
ATOM    217  CG2 VAL B 236     182.184 120.315  42.594  1.00  0.00           C  
ATOM    218  N   ALA B 237     182.188 115.944  41.222  1.00  0.00           N  
ATOM    219  CA  ALA B 237     182.497 114.519  41.250  1.00  0.00           C  
ATOM    220  C   ALA B 237     183.759 114.203  42.035  1.00  0.00           C  
ATOM    221  O   ALA B 237     184.648 115.050  42.159  1.00  0.00           O  
ATOM    222  CB  ALA B 237     182.654 114.010  39.830  1.00  0.00           C  
ATOM    223  N   ASN B 238     183.835 112.980  42.561  1.00  0.00           N  
ATOM    224  CA  ASN B 238     185.019 112.541  43.300  1.00  0.00           C  
ATOM    225  C   ASN B 238     185.516 111.185  42.812  1.00  0.00           C  
ATOM    226  O   ASN B 238     184.852 110.159  42.979  1.00  0.00           O  
ATOM    227  CB  ASN B 238     184.764 112.466  44.809  1.00  0.00           C  
ATOM    228  CG  ASN B 238     185.850 111.674  45.535  1.00  0.00           C  
ATOM    229  OD1 ASN B 238     185.686 110.482  45.816  1.00  0.00           O  
ATOM    230  ND2 ASN B 238     186.977 112.328  45.810  1.00  0.00           N  
ATOM    231  N   PRO B 239     186.714 111.170  42.217  1.00  0.00           N  
ATOM    232  CA  PRO B 239     187.367 109.977  41.675  1.00  0.00           C  
ATOM    233  C   PRO B 239     187.347 108.755  42.593  1.00  0.00           C  
ATOM    234  O   PRO B 239     187.194 107.623  42.135  1.00  0.00           O  
ATOM    235  CB  PRO B 239     188.782 110.466  41.395  1.00  0.00           C  
ATOM    236  CG  PRO B 239     188.555 111.893  41.014  1.00  0.00           C  
ATOM    237  CD  PRO B 239     187.579 112.353  42.065  1.00  0.00           C  
ATOM    238  N   LYS B 240     187.489 108.976  43.890  1.00  0.00           N  
ATOM    239  CA  LYS B 240     187.506 107.852  44.811  1.00  0.00           C  
ATOM    240  C   LYS B 240     186.334 107.845  45.773  1.00  0.00           C  
ATOM    241  O   LYS B 240     186.532 107.713  46.974  1.00  0.00           O  
ATOM    242  CB  LYS B 240     188.816 107.854  45.603  1.00  0.00           C  
ATOM    243  CG  LYS B 240     189.085 109.164  46.331  1.00  0.00           C  
ATOM    244  CD  LYS B 240     190.323 109.892  45.796  1.00  0.00           C  
ATOM    245  CE  LYS B 240     191.594 109.095  46.056  1.00  0.00           C  
ATOM    246  NZ  LYS B 240     192.799 109.924  45.819  1.00  0.00           N  
ATOM    247  N   SER B 241     185.115 107.986  45.265  1.00  0.00           N  
ATOM    248  CA  SER B 241     183.962 107.977  46.156  1.00  0.00           C  
ATOM    249  C   SER B 241     183.650 106.532  46.504  1.00  0.00           C  
ATOM    250  O   SER B 241     182.913 106.248  47.456  1.00  0.00           O  
ATOM    251  CB  SER B 241     182.737 108.624  45.497  1.00  0.00           C  
ATOM    252  OG  SER B 241     182.008 107.693  44.711  1.00  0.00           O  
ATOM    253  N   GLY B 243     184.233 105.617  45.739  1.00  0.00           N  
ATOM    254  CA  GLY B 243     183.986 104.214  45.990  1.00  0.00           C  
ATOM    255  C   GLY B 243     182.512 103.953  45.798  1.00  0.00           C  
ATOM    256  O   GLY B 243     181.899 103.157  46.511  1.00  0.00           O  
ATOM    257  N   LYS B 244     181.954 104.653  44.817  1.00  0.00           N  
ATOM    258  CA  LYS B 244     180.545 104.555  44.457  1.00  0.00           C  
ATOM    259  C   LYS B 244     180.523 104.478  42.926  1.00  0.00           C  
ATOM    260  O   LYS B 244     180.996 105.401  42.252  1.00  0.00           O  
ATOM    261  CB  LYS B 244     179.811 105.806  44.953  1.00  0.00           C  
ATOM    262  CG  LYS B 244     178.301 105.675  45.043  1.00  0.00           C  
ATOM    263  CD  LYS B 244     177.695 106.757  45.945  1.00  0.00           C  
ATOM    264  CE  LYS B 244     178.105 108.156  45.507  1.00  0.00           C  
ATOM    265  NZ  LYS B 244     177.334 109.219  46.209  1.00  0.00           N  
ATOM    266  N   PRO B 245     179.988 103.370  42.362  1.00  0.00           N  
ATOM    267  CA  PRO B 245     179.903 103.148  40.911  1.00  0.00           C  
ATOM    268  C   PRO B 245     179.655 104.446  40.160  1.00  0.00           C  
ATOM    269  O   PRO B 245     178.684 105.153  40.427  1.00  0.00           O  
ATOM    270  CB  PRO B 245     178.749 102.167  40.784  1.00  0.00           C  
ATOM    271  CG  PRO B 245     178.925 101.316  41.994  1.00  0.00           C  
ATOM    272  CD  PRO B 245     179.216 102.340  43.086  1.00  0.00           C  
ATOM    273  N   PRO B 264     180.539 104.783  39.214  1.00  0.00           N  
ATOM    274  CA  PRO B 264     180.372 106.020  38.456  1.00  0.00           C  
ATOM    275  C   PRO B 264     179.543 105.884  37.179  1.00  0.00           C  
ATOM    276  O   PRO B 264     179.442 104.804  36.577  1.00  0.00           O  
ATOM    277  CB  PRO B 264     181.809 106.416  38.162  1.00  0.00           C  
ATOM    278  CG  PRO B 264     182.415 105.083  37.850  1.00  0.00           C  
ATOM    279  CD  PRO B 264     181.849 104.172  38.933  1.00  0.00           C  
ATOM    280  N   PHE B 266     178.949 107.006  36.788  1.00  0.00           N  
ATOM    281  CA  PHE B 266     178.145 107.100  35.582  1.00  0.00           C  
ATOM    282  C   PHE B 266     178.736 108.299  34.855  1.00  0.00           C  
ATOM    283  O   PHE B 266     178.637 109.430  35.332  1.00  0.00           O  
ATOM    284  CB  PHE B 266     176.680 107.372  35.921  1.00  0.00           C  
ATOM    285  CG  PHE B 266     175.800 107.435  34.718  1.00  0.00           C  
ATOM    286  CD1 PHE B 266     175.429 106.267  34.062  1.00  0.00           C  
ATOM    287  CD2 PHE B 266     175.457 108.668  34.160  1.00  0.00           C  
ATOM    288  CE1 PHE B 266     174.743 106.327  32.864  1.00  0.00           C  
ATOM    289  CE2 PHE B 266     174.773 108.740  32.963  1.00  0.00           C  
ATOM    290  CZ  PHE B 266     174.417 107.572  32.309  1.00  0.00           C  
ATOM    291  N   VAL B 267     179.339 108.067  33.697  1.00  0.00           N  
ATOM    292  CA  VAL B 267     179.981 109.166  33.007  1.00  0.00           C  
ATOM    293  C   VAL B 267     179.336 109.577  31.704  1.00  0.00           C  
ATOM    294  O   VAL B 267     178.981 108.736  30.883  1.00  0.00           O  
ATOM    295  CB  VAL B 267     181.474 108.840  32.732  1.00  0.00           C  
ATOM    296  CG1 VAL B 267     182.286 110.145  32.638  1.00  0.00           C  
ATOM    297  CG2 VAL B 267     182.027 107.898  33.824  1.00  0.00           C  
ATOM    298  N   ILE B 268     179.210 110.888  31.524  1.00  0.00           N  
ATOM    299  CA  ILE B 268     178.623 111.472  30.327  1.00  0.00           C  
ATOM    300  C   ILE B 268     179.447 112.699  29.953  1.00  0.00           C  
ATOM    301  O   ILE B 268     179.736 113.543  30.813  1.00  0.00           O  
ATOM    302  CB  ILE B 268     177.136 111.921  30.569  1.00  0.00           C  
ATOM    303  CG1 ILE B 268     176.186 110.724  30.435  1.00  0.00           C  
ATOM    304  CG2 ILE B 268     176.743 113.038  29.598  1.00  0.00           C  
ATOM    305  CD1 ILE B 268     174.717 111.082  30.606  1.00  0.00           C  
ATOM    306  N   PHE B 269     179.845 112.791  28.685  1.00  0.00           N  
ATOM    307  CA  PHE B 269     180.605 113.948  28.233  1.00  0.00           C  
ATOM    308  C   PHE B 269     179.597 114.803  27.507  1.00  0.00           C  
ATOM    309  O   PHE B 269     178.937 114.347  26.577  1.00  0.00           O  
ATOM    310  CB  PHE B 269     181.742 113.573  27.266  1.00  0.00           C  
ATOM    311  CG  PHE B 269     182.622 112.444  27.747  1.00  0.00           C  
ATOM    312  CD1 PHE B 269     182.350 111.122  27.380  1.00  0.00           C  
ATOM    313  CD2 PHE B 269     183.719 112.698  28.558  1.00  0.00           C  
ATOM    314  CE1 PHE B 269     183.156 110.067  27.810  1.00  0.00           C  
ATOM    315  CE2 PHE B 269     184.524 111.659  28.990  1.00  0.00           C  
ATOM    316  CZ  PHE B 269     184.236 110.331  28.610  1.00  0.00           C  
ATOM    317  N   MET B 270     179.460 116.040  27.953  1.00  0.00           N  
ATOM    318  CA  MET B 270     178.517 116.956  27.340  1.00  0.00           C  
ATOM    319  C   MET B 270     179.053 117.438  26.008  1.00  0.00           C  
ATOM    320  O   MET B 270     180.168 117.956  25.934  1.00  0.00           O  
ATOM    321  CB  MET B 270     178.281 118.173  28.238  1.00  0.00           C  
ATOM    322  CG  MET B 270     177.563 119.298  27.541  1.00  0.00           C  
ATOM    323  SD  MET B 270     177.663 120.865  28.418  1.00  0.00           S  
ATOM    324  CE  MET B 270     176.617 120.508  29.819  1.00  0.00           C  
ATOM    325  N   PRO B 271     178.289 117.239  24.923  1.00  0.00           N  
ATOM    326  CA  PRO B 271     178.790 117.720  23.639  1.00  0.00           C  
ATOM    327  C   PRO B 271     178.947 119.229  23.814  1.00  0.00           C  
ATOM    328  O   PRO B 271     177.969 119.970  23.954  1.00  0.00           O  
ATOM    329  CB  PRO B 271     177.676 117.336  22.680  1.00  0.00           C  
ATOM    330  CG  PRO B 271     176.445 117.212  23.575  1.00  0.00           C  
ATOM    331  CD  PRO B 271     177.012 116.527  24.761  1.00  0.00           C  
ATOM    332  N   PRO B 272     180.196 119.696  23.850  1.00  0.00           N  
ATOM    333  CA  PRO B 272     180.499 121.120  24.025  1.00  0.00           C  
ATOM    334  C   PRO B 272     179.953 122.024  22.954  1.00  0.00           C  
ATOM    335  O   PRO B 272     180.409 121.980  21.825  1.00  0.00           O  
ATOM    336  CB  PRO B 272     182.022 121.145  24.058  1.00  0.00           C  
ATOM    337  CG  PRO B 272     182.380 119.984  23.179  1.00  0.00           C  
ATOM    338  CD  PRO B 272     181.426 118.918  23.626  1.00  0.00           C  
ATOM    339  N   PRO B 273     178.956 122.849  23.287  1.00  0.00           N  
ATOM    340  CA  PRO B 273     178.371 123.774  22.307  1.00  0.00           C  
ATOM    341  C   PRO B 273     179.359 124.809  21.755  1.00  0.00           C  
ATOM    342  O   PRO B 273     180.116 125.419  22.503  1.00  0.00           O  
ATOM    343  CB  PRO B 273     177.213 124.427  23.078  1.00  0.00           C  
ATOM    344  CG  PRO B 273     177.581 124.231  24.495  1.00  0.00           C  
ATOM    345  CD  PRO B 273     178.152 122.830  24.510  1.00  0.00           C  
ATOM    346  N   ASN B 274     179.338 124.994  20.437  1.00  0.00           N  
ATOM    347  CA  ASN B 274     180.218 125.947  19.760  1.00  0.00           C  
ATOM    348  C   ASN B 274     179.963 127.372  20.272  1.00  0.00           C  
ATOM    349  O   ASN B 274     178.822 127.808  20.395  1.00  0.00           O  
ATOM    350  CB  ASN B 274     179.999 125.869  18.237  1.00  0.00           C  
ATOM    351  CG  ASN B 274     179.958 124.418  17.715  1.00  0.00           C  
ATOM    352  OD1 ASN B 274     180.922 123.660  17.833  1.00  0.00           O  
ATOM    353  ND2 ASN B 274     178.829 124.039  17.140  1.00  0.00           N  
ATOM    354  N   VAL B 275     181.038 128.089  20.576  1.00  0.00           N  
ATOM    355  CA  VAL B 275     180.942 129.446  21.095  1.00  0.00           C  
ATOM    356  C   VAL B 275     180.477 130.491  20.073  1.00  0.00           C  
ATOM    357  O   VAL B 275     181.040 131.589  19.980  1.00  0.00           O  
ATOM    358  CB  VAL B 275     182.298 129.879  21.681  1.00  0.00           C  
ATOM    359  CG1 VAL B 275     182.658 128.990  22.855  1.00  0.00           C  
ATOM    360  CG2 VAL B 275     183.370 129.776  20.622  1.00  0.00           C  
ATOM    361  N   THR B 276     179.445 130.146  19.310  1.00  0.00           N  
ATOM    362  CA  THR B 276     178.882 131.045  18.300  1.00  0.00           C  
ATOM    363  C   THR B 276     177.494 131.455  18.754  1.00  0.00           C  
ATOM    364  O   THR B 276     176.557 130.660  18.663  1.00  0.00           O  
ATOM    365  CB  THR B 276     178.754 130.343  16.930  1.00  0.00           C  
ATOM    366  OG1 THR B 276     178.223 129.020  17.107  1.00  0.00           O  
ATOM    367  CG2 THR B 276     180.105 130.238  16.263  1.00  0.00           C  
ATOM    368  N   GLY B 277     177.357 132.679  19.258  1.00  0.00           N  
ATOM    369  CA  GLY B 277     176.053 133.143  19.730  1.00  0.00           C  
ATOM    370  C   GLY B 277     175.513 132.446  20.985  1.00  0.00           C  
ATOM    371  O   GLY B 277     176.278 132.102  21.893  1.00  0.00           O  
ATOM    372  N   SER B 279     174.195 132.239  21.038  1.00  0.00           N  
ATOM    373  CA  SER B 279     173.556 131.580  22.183  1.00  0.00           C  
ATOM    374  C   SER B 279     173.078 130.173  21.836  1.00  0.00           C  
ATOM    375  O   SER B 279     173.322 129.678  20.730  1.00  0.00           O  
ATOM    376  CB  SER B 279     172.367 132.400  22.651  1.00  0.00           C  
ATOM    377  OG  SER B 279     172.733 133.757  22.736  1.00  0.00           O  
ATOM    378  N   LEU B 280     172.409 129.521  22.782  1.00  0.00           N  
ATOM    379  CA  LEU B 280     171.905 128.186  22.518  1.00  0.00           C  
ATOM    380  C   LEU B 280     170.491 128.320  21.996  1.00  0.00           C  
ATOM    381  O   LEU B 280     169.846 129.352  22.181  1.00  0.00           O  
ATOM    382  CB  LEU B 280     171.891 127.330  23.781  1.00  0.00           C  
ATOM    383  CG  LEU B 280     173.198 127.084  24.529  1.00  0.00           C  
ATOM    384  CD1 LEU B 280     172.942 126.159  25.711  1.00  0.00           C  
ATOM    385  CD2 LEU B 280     174.210 126.463  23.597  1.00  0.00           C  
ATOM    386  N   HIS B 281     170.027 127.270  21.329  1.00  0.00           N  
ATOM    387  CA  HIS B 281     168.686 127.214  20.764  1.00  0.00           C  
ATOM    388  C   HIS B 281     168.067 125.943  21.324  1.00  0.00           C  
ATOM    389  O   HIS B 281     168.776 125.077  21.849  1.00  0.00           O  
ATOM    390  CB  HIS B 281     168.749 127.167  19.232  1.00  0.00           C  
ATOM    391  CG  HIS B 281     169.436 125.951  18.684  1.00  0.00           C  
ATOM    392  ND1 HIS B 281     170.272 126.000  17.588  1.00  0.00           N  
ATOM    393  CD2 HIS B 281     169.383 124.648  19.053  1.00  0.00           C  
ATOM    394  CE1 HIS B 281     170.702 124.782  17.305  1.00  0.00           C  
ATOM    395  NE2 HIS B 281     170.176 123.942  18.179  1.00  0.00           N  
ATOM    396  N   MET B 282     166.752 125.824  21.209  1.00  0.00           N  
ATOM    397  CA  MET B 282     166.059 124.672  21.753  1.00  0.00           C  
ATOM    398  C   MET B 282     166.683 123.317  21.484  1.00  0.00           C  
ATOM    399  O   MET B 282     166.516 122.391  22.276  1.00  0.00           O  
ATOM    400  CB  MET B 282     164.622 124.678  21.287  1.00  0.00           C  
ATOM    401  CG  MET B 282     163.868 125.841  21.841  1.00  0.00           C  
ATOM    402  SD  MET B 282     162.131 125.506  21.732  1.00  0.00           S  
ATOM    403  CE  MET B 282     161.739 126.357  20.202  1.00  0.00           C  
ATOM    404  N   GLY B 283     167.402 123.190  20.379  1.00  0.00           N  
ATOM    405  CA  GLY B 283     168.029 121.914  20.076  1.00  0.00           C  
ATOM    406  C   GLY B 283     168.961 121.512  21.202  1.00  0.00           C  
ATOM    407  O   GLY B 283     169.044 120.338  21.584  1.00  0.00           O  
ATOM    408  N   HIS B 284     169.662 122.504  21.741  1.00  0.00           N  
ATOM    409  CA  HIS B 284     170.593 122.283  22.831  1.00  0.00           C  
ATOM    410  C   HIS B 284     169.835 121.852  24.076  1.00  0.00           C  
ATOM    411  O   HIS B 284     170.245 120.914  24.778  1.00  0.00           O  
ATOM    412  CB  HIS B 284     171.376 123.568  23.086  1.00  0.00           C  
ATOM    413  CG  HIS B 284     172.234 123.976  21.929  1.00  0.00           C  
ATOM    414  ND1 HIS B 284     172.263 125.265  21.437  1.00  0.00           N  
ATOM    415  CD2 HIS B 284     173.078 123.256  21.149  1.00  0.00           C  
ATOM    416  CE1 HIS B 284     173.084 125.320  20.402  1.00  0.00           C  
ATOM    417  NE2 HIS B 284     173.591 124.115  20.207  1.00  0.00           N  
ATOM    418  N   ALA B 285     168.719 122.534  24.332  1.00  0.00           N  
ATOM    419  CA  ALA B 285     167.877 122.241  25.489  1.00  0.00           C  
ATOM    420  C   ALA B 285     167.410 120.797  25.459  1.00  0.00           C  
ATOM    421  O   ALA B 285     167.387 120.124  26.488  1.00  0.00           O  
ATOM    422  CB  ALA B 285     166.689 123.174  25.516  1.00  0.00           C  
ATOM    423  N   LEU B 286     167.033 120.316  24.281  1.00  0.00           N  
ATOM    424  CA  LEU B 286     166.600 118.935  24.178  1.00  0.00           C  
ATOM    425  C   LEU B 286     167.784 118.065  24.547  1.00  0.00           C  
ATOM    426  O   LEU B 286     167.686 117.165  25.389  1.00  0.00           O  
ATOM    427  CB  LEU B 286     166.166 118.587  22.754  1.00  0.00           C  
ATOM    428  CG  LEU B 286     166.190 117.068  22.509  1.00  0.00           C  
ATOM    429  CD1 LEU B 286     165.250 116.355  23.460  1.00  0.00           C  
ATOM    430  CD2 LEU B 286     165.820 116.782  21.084  1.00  0.00           C  
ATOM    431  N   ASP B 288     168.904 118.351  23.891  1.00  0.00           N  
ATOM    432  CA  ASP B 288     170.144 117.621  24.087  1.00  0.00           C  
ATOM    433  C   ASP B 288     170.524 117.508  25.576  1.00  0.00           C  
ATOM    434  O   ASP B 288     170.698 116.400  26.108  1.00  0.00           O  
ATOM    435  CB  ASP B 288     171.243 118.319  23.286  1.00  0.00           C  
ATOM    436  CG  ASP B 288     172.568 117.585  23.339  1.00  0.00           C  
ATOM    437  OD1 ASP B 288     172.557 116.333  23.244  1.00  0.00           O  
ATOM    438  OD2 ASP B 288     173.619 118.263  23.461  1.00  0.00           O  
ATOM    439  N   ASN B 289     170.618 118.651  26.253  1.00  0.00           N  
ATOM    440  CA  ASN B 289     170.983 118.672  27.661  1.00  0.00           C  
ATOM    441  C   ASN B 289     169.938 118.189  28.656  1.00  0.00           C  
ATOM    442  O   ASN B 289     170.281 117.630  29.698  1.00  0.00           O  
ATOM    443  CB  ASN B 289     171.451 120.066  28.014  1.00  0.00           C  
ATOM    444  CG  ASN B 289     172.761 120.390  27.351  1.00  0.00           C  
ATOM    445  OD1 ASN B 289     173.790 119.783  27.661  1.00  0.00           O  
ATOM    446  ND2 ASN B 289     172.734 121.326  26.413  1.00  0.00           N  
ATOM    447  N   SER B 290     168.665 118.405  28.346  1.00  0.00           N  
ATOM    448  CA  SER B 290     167.609 117.952  29.228  1.00  0.00           C  
ATOM    449  C   SER B 290     167.637 116.435  29.260  1.00  0.00           C  
ATOM    450  O   SER B 290     167.270 115.815  30.258  1.00  0.00           O  
ATOM    451  CB  SER B 290     166.261 118.442  28.730  1.00  0.00           C  
ATOM    452  OG  SER B 290     166.235 119.850  28.760  1.00  0.00           O  
ATOM    453  N   LEU B 291     168.078 115.830  28.166  1.00  0.00           N  
ATOM    454  CA  LEU B 291     168.166 114.381  28.110  1.00  0.00           C  
ATOM    455  C   LEU B 291     169.333 113.903  28.972  1.00  0.00           C  
ATOM    456  O   LEU B 291     169.255 112.862  29.631  1.00  0.00           O  
ATOM    457  CB  LEU B 291     168.349 113.938  26.668  1.00  0.00           C  
ATOM    458  CG  LEU B 291     167.028 113.590  25.990  1.00  0.00           C  
ATOM    459  CD1 LEU B 291     167.129 113.832  24.496  1.00  0.00           C  
ATOM    460  CD2 LEU B 291     166.680 112.145  26.307  1.00  0.00           C  
ATOM    461  N   GLN B 292     170.414 114.680  28.978  1.00  0.00           N  
ATOM    462  CA  GLN B 292     171.588 114.333  29.771  1.00  0.00           C  
ATOM    463  C   GLN B 292     171.345 114.552  31.257  1.00  0.00           C  
ATOM    464  O   GLN B 292     171.568 113.645  32.067  1.00  0.00           O  
ATOM    465  CB  GLN B 292     172.788 115.156  29.315  1.00  0.00           C  
ATOM    466  CG  GLN B 292     173.317 114.742  27.957  1.00  0.00           C  
ATOM    467  CD  GLN B 292     174.214 115.789  27.350  1.00  0.00           C  
ATOM    468  OE1 GLN B 292     173.753 116.846  26.916  1.00  0.00           O  
ATOM    469  NE2 GLN B 292     175.508 115.511  27.328  1.00  0.00           N  
ATOM    470  N   ASP B 293     170.880 115.746  31.618  1.00  0.00           N  
ATOM    471  CA  ASP B 293     170.625 116.040  33.019  1.00  0.00           C  
ATOM    472  C   ASP B 293     169.734 114.975  33.643  1.00  0.00           C  
ATOM    473  O   ASP B 293     169.939 114.568  34.785  1.00  0.00           O  
ATOM    474  CB  ASP B 293     169.987 117.415  33.176  1.00  0.00           C  
ATOM    475  CG  ASP B 293     169.956 117.879  34.627  1.00  0.00           C  
ATOM    476  OD1 ASP B 293     169.217 117.278  35.426  1.00  0.00           O  
ATOM    477  OD2 ASP B 293     170.673 118.838  34.983  1.00  0.00           O  
ATOM    478  N   ALA B 294     168.752 114.510  32.889  1.00  0.00           N  
ATOM    479  CA  ALA B 294     167.853 113.491  33.389  1.00  0.00           C  
ATOM    480  C   ALA B 294     168.587 112.182  33.640  1.00  0.00           C  
ATOM    481  O   ALA B 294     168.386 111.562  34.681  1.00  0.00           O  
ATOM    482  CB  ALA B 294     166.725 113.279  32.413  1.00  0.00           C  
ATOM    483  N   LEU B 295     169.420 111.744  32.695  1.00  0.00           N  
ATOM    484  CA  LEU B 295     170.168 110.497  32.903  1.00  0.00           C  
ATOM    485  C   LEU B 295     171.090 110.657  34.106  1.00  0.00           C  
ATOM    486  O   LEU B 295     171.322 109.689  34.854  1.00  0.00           O  
ATOM    487  CB  LEU B 295     171.036 110.126  31.698  1.00  0.00           C  
ATOM    488  CG  LEU B 295     170.513 109.270  30.540  1.00  0.00           C  
ATOM    489  CD1 LEU B 295     169.796 108.042  31.069  1.00  0.00           C  
ATOM    490  CD2 LEU B 295     169.592 110.105  29.691  1.00  0.00           C  
ATOM    491  N   ILE B 296     171.625 111.869  34.283  1.00  0.00           N  
ATOM    492  CA  ILE B 296     172.520 112.153  35.403  1.00  0.00           C  
ATOM    493  C   ILE B 296     171.768 112.083  36.723  1.00  0.00           C  
ATOM    494  O   ILE B 296     172.014 111.185  37.524  1.00  0.00           O  
ATOM    495  CB  ILE B 296     173.152 113.548  35.296  1.00  0.00           C  
ATOM    496  CG1 ILE B 296     174.158 113.588  34.143  1.00  0.00           C  
ATOM    497  CG2 ILE B 296     173.804 113.911  36.609  1.00  0.00           C  
ATOM    498  CD1 ILE B 296     175.290 112.590  34.283  1.00  0.00           C  
ATOM    499  N   ARG B 297     170.855 113.033  36.939  1.00  0.00           N  
ATOM    500  CA  ARG B 297     170.057 113.086  38.164  1.00  0.00           C  
ATOM    501  C   ARG B 297     169.516 111.716  38.514  1.00  0.00           C  
ATOM    502  O   ARG B 297     169.642 111.265  39.658  1.00  0.00           O  
ATOM    503  CB  ARG B 297     168.904 114.073  38.016  1.00  0.00           C  
ATOM    504  CG  ARG B 297     169.337 115.524  38.039  1.00  0.00           C  
ATOM    505  CD  ARG B 297     168.125 116.435  37.986  1.00  0.00           C  
ATOM    506  NE  ARG B 297     168.441 117.848  37.767  1.00  0.00           N  
ATOM    507  CZ  ARG B 297     168.802 118.701  38.720  1.00  0.00           C  
ATOM    508  NH1 ARG B 297     168.905 118.300  39.983  1.00  0.00           N  
ATOM    509  NH2 ARG B 297     169.038 119.970  38.406  1.00  0.00           N  
ATOM    510  N   TYR B 298     168.909 111.048  37.540  1.00  0.00           N  
ATOM    511  CA  TYR B 298     168.387 109.715  37.795  1.00  0.00           C  
ATOM    512  C   TYR B 298     169.525 108.867  38.327  1.00  0.00           C  
ATOM    513  O   TYR B 298     169.540 108.488  39.499  1.00  0.00           O  
ATOM    514  CB  TYR B 298     167.857 109.067  36.520  1.00  0.00           C  
ATOM    515  CG  TYR B 298     167.736 107.559  36.640  1.00  0.00           C  
ATOM    516  CD1 TYR B 298     168.400 106.717  35.761  1.00  0.00           C  
ATOM    517  CD2 TYR B 298     166.954 106.979  37.621  1.00  0.00           C  
ATOM    518  CE1 TYR B 298     168.282 105.339  35.852  1.00  0.00           C  
ATOM    519  CE2 TYR B 298     166.832 105.602  37.722  1.00  0.00           C  
ATOM    520  CZ  TYR B 298     167.496 104.793  36.831  1.00  0.00           C  
ATOM    521  OH  TYR B 298     167.356 103.427  36.901  1.00  0.00           O  
ATOM    522  N   LYS B 299     170.482 108.581  37.447  1.00  0.00           N  
ATOM    523  CA  LYS B 299     171.639 107.775  37.804  1.00  0.00           C  
ATOM    524  C   LYS B 299     172.235 108.160  39.154  1.00  0.00           C  
ATOM    525  O   LYS B 299     172.501 107.289  39.987  1.00  0.00           O  
ATOM    526  CB  LYS B 299     172.697 107.866  36.706  1.00  0.00           C  
ATOM    527  CG  LYS B 299     172.582 106.745  35.694  1.00  0.00           C  
ATOM    528  CD  LYS B 299     172.578 105.399  36.417  1.00  0.00           C  
ATOM    529  CE  LYS B 299     172.489 104.234  35.459  1.00  0.00           C  
ATOM    530  NZ  LYS B 299     172.007 103.031  36.190  1.00  0.00           N  
ATOM    531  N   ARG B 300     172.431 109.459  39.379  1.00  0.00           N  
ATOM    532  CA  ARG B 300     172.987 109.930  40.646  1.00  0.00           C  
ATOM    533  C   ARG B 300     172.159 109.450  41.815  1.00  0.00           C  
ATOM    534  O   ARG B 300     172.621 108.634  42.620  1.00  0.00           O  
ATOM    535  CB  ARG B 300     173.049 111.454  40.694  1.00  0.00           C  
ATOM    536  CG  ARG B 300     173.231 112.000  42.086  1.00  0.00           C  
ATOM    537  CD  ARG B 300     173.972 113.301  42.021  1.00  0.00           C  
ATOM    538  NE  ARG B 300     173.404 114.199  41.024  1.00  0.00           N  
ATOM    539  CZ  ARG B 300     174.128 115.013  40.261  1.00  0.00           C  
ATOM    540  NH1 ARG B 300     175.450 115.032  40.390  1.00  0.00           N  
ATOM    541  NH2 ARG B 300     173.537 115.801  39.364  1.00  0.00           N  
ATOM    542  N   MET B 301     170.930 109.954  41.906  1.00  0.00           N  
ATOM    543  CA  MET B 301     170.079 109.563  43.008  1.00  0.00           C  
ATOM    544  C   MET B 301     169.805 108.067  42.983  1.00  0.00           C  
ATOM    545  O   MET B 301     169.220 107.511  43.907  1.00  0.00           O  
ATOM    546  CB  MET B 301     168.786 110.400  43.037  1.00  0.00           C  
ATOM    547  CG  MET B 301     167.904 110.385  41.816  1.00  0.00           C  
ATOM    548  SD  MET B 301     166.272 111.093  42.251  1.00  0.00           S  
ATOM    549  CE  MET B 301     166.478 112.754  41.757  1.00  0.00           C  
ATOM    550  N   ARG B 302     170.269 107.410  41.930  1.00  0.00           N  
ATOM    551  CA  ARG B 302     170.107 105.975  41.811  1.00  0.00           C  
ATOM    552  C   ARG B 302     171.293 105.323  42.540  1.00  0.00           C  
ATOM    553  O   ARG B 302     171.366 104.102  42.667  1.00  0.00           O  
ATOM    554  CB  ARG B 302     170.088 105.577  40.335  1.00  0.00           C  
ATOM    555  CG  ARG B 302     169.647 104.153  40.085  1.00  0.00           C  
ATOM    556  CD  ARG B 302     168.178 103.972  40.398  1.00  0.00           C  
ATOM    557  NE  ARG B 302     167.882 102.606  40.834  1.00  0.00           N  
ATOM    558  CZ  ARG B 302     167.721 101.558  40.029  1.00  0.00           C  
ATOM    559  NH1 ARG B 302     167.821 101.697  38.712  1.00  0.00           N  
ATOM    560  NH2 ARG B 302     167.455 100.364  40.547  1.00  0.00           N  
ATOM    561  N   GLY B 303     172.221 106.159  43.007  1.00  0.00           N  
ATOM    562  CA  GLY B 303     173.387 105.679  43.742  1.00  0.00           C  
ATOM    563  C   GLY B 303     174.738 105.572  43.036  1.00  0.00           C  
ATOM    564  O   GLY B 303     175.571 104.734  43.392  1.00  0.00           O  
ATOM    565  N   PHE B 304     174.976 106.428  42.052  1.00  0.00           N  
ATOM    566  CA  PHE B 304     176.222 106.387  41.306  1.00  0.00           C  
ATOM    567  C   PHE B 304     177.014 107.669  41.455  1.00  0.00           C  
ATOM    568  O   PHE B 304     176.605 108.604  42.134  1.00  0.00           O  
ATOM    569  CB  PHE B 304     175.929 106.189  39.820  1.00  0.00           C  
ATOM    570  CG  PHE B 304     175.374 104.840  39.475  1.00  0.00           C  
ATOM    571  CD1 PHE B 304     176.215 103.810  39.076  1.00  0.00           C  
ATOM    572  CD2 PHE B 304     174.007 104.600  39.530  1.00  0.00           C  
ATOM    573  CE1 PHE B 304     175.703 102.554  38.730  1.00  0.00           C  
ATOM    574  CE2 PHE B 304     173.485 103.347  39.186  1.00  0.00           C  
ATOM    575  CZ  PHE B 304     174.339 102.323  38.785  1.00  0.00           C  
ATOM    576  N   GLU B 305     178.169 107.698  40.812  1.00  0.00           N  
ATOM    577  CA  GLU B 305     178.983 108.887  40.815  1.00  0.00           C  
ATOM    578  C   GLU B 305     178.550 109.590  39.543  1.00  0.00           C  
ATOM    579  O   GLU B 305     178.975 109.242  38.437  1.00  0.00           O  
ATOM    580  CB  GLU B 305     180.471 108.545  40.760  1.00  0.00           C  
ATOM    581  CG  GLU B 305     181.166 108.618  42.116  1.00  0.00           C  
ATOM    582  CD  GLU B 305     181.118 110.012  42.765  1.00  0.00           C  
ATOM    583  OE1 GLU B 305     180.798 110.074  43.971  1.00  0.00           O  
ATOM    584  OE2 GLU B 305     181.409 111.036  42.095  1.00  0.00           O  
ATOM    585  N   ALA B 306     177.658 110.555  39.709  1.00  0.00           N  
ATOM    586  CA  ALA B 306     177.143 111.318  38.590  1.00  0.00           C  
ATOM    587  C   ALA B 306     178.236 112.224  38.073  1.00  0.00           C  
ATOM    588  O   ALA B 306     178.558 113.230  38.700  1.00  0.00           O  
ATOM    589  CB  ALA B 306     175.952 112.150  39.034  1.00  0.00           C  
ATOM    590  N   VAL B 307     178.803 111.868  36.929  1.00  0.00           N  
ATOM    591  CA  VAL B 307     179.852 112.675  36.342  1.00  0.00           C  
ATOM    592  C   VAL B 307     179.403 113.213  34.996  1.00  0.00           C  
ATOM    593  O   VAL B 307     179.326 112.476  34.007  1.00  0.00           O  
ATOM    594  CB  VAL B 307     181.131 111.868  36.113  1.00  0.00           C  
ATOM    595  CG1 VAL B 307     182.317 112.785  36.226  1.00  0.00           C  
ATOM    596  CG2 VAL B 307     181.227 110.722  37.097  1.00  0.00           C  
ATOM    597  N   TRP B 308     179.101 114.501  34.955  1.00  0.00           N  
ATOM    598  CA  TRP B 308     178.678 115.114  33.715  1.00  0.00           C  
ATOM    599  C   TRP B 308     179.640 116.260  33.480  1.00  0.00           C  
ATOM    600  O   TRP B 308     179.475 117.349  34.031  1.00  0.00           O  
ATOM    601  CB  TRP B 308     177.223 115.604  33.825  1.00  0.00           C  
ATOM    602  CG  TRP B 308     176.625 116.128  32.527  1.00  0.00           C  
ATOM    603  CD1 TRP B 308     177.037 115.844  31.248  1.00  0.00           C  
ATOM    604  CD2 TRP B 308     175.494 117.003  32.394  1.00  0.00           C  
ATOM    605  NE1 TRP B 308     176.238 116.491  30.335  1.00  0.00           N  
ATOM    606  CE2 TRP B 308     175.282 117.207  31.009  1.00  0.00           C  
ATOM    607  CE3 TRP B 308     174.638 117.632  33.310  1.00  0.00           C  
ATOM    608  CZ2 TRP B 308     174.244 118.017  30.518  1.00  0.00           C  
ATOM    609  CZ3 TRP B 308     173.603 118.437  32.818  1.00  0.00           C  
ATOM    610  CH2 TRP B 308     173.419 118.619  31.435  1.00  0.00           C  
ATOM    611  N   LEU B 309     180.658 115.982  32.664  1.00  0.00           N  
ATOM    612  CA  LEU B 309     181.710 116.938  32.326  1.00  0.00           C  
ATOM    613  C   LEU B 309     181.186 117.916  31.313  1.00  0.00           C  
ATOM    614  O   LEU B 309     180.869 117.548  30.202  1.00  0.00           O  
ATOM    615  CB  LEU B 309     182.912 116.190  31.760  1.00  0.00           C  
ATOM    616  CG  LEU B 309     183.315 114.998  32.636  1.00  0.00           C  
ATOM    617  CD1 LEU B 309     183.248 113.687  31.872  1.00  0.00           C  
ATOM    618  CD2 LEU B 309     184.697 115.238  33.151  1.00  0.00           C  
ATOM    619  N   PRO B 310     181.075 119.184  31.694  1.00  0.00           N  
ATOM    620  CA  PRO B 310     180.576 120.240  30.817  1.00  0.00           C  
ATOM    621  C   PRO B 310     181.687 120.841  30.005  1.00  0.00           C  
ATOM    622  O   PRO B 310     182.841 120.480  30.188  1.00  0.00           O  
ATOM    623  CB  PRO B 310     180.009 121.244  31.800  1.00  0.00           C  
ATOM    624  CG  PRO B 310     181.015 121.191  32.878  1.00  0.00           C  
ATOM    625  CD  PRO B 310     181.248 119.695  33.060  1.00  0.00           C  
ATOM    626  N   GLY B 311     181.336 121.776  29.129  1.00  0.00           N  
ATOM    627  CA  GLY B 311     182.337 122.428  28.308  1.00  0.00           C  
ATOM    628  C   GLY B 311     181.784 123.138  27.086  1.00  0.00           C  
ATOM    629  O   GLY B 311     180.582 123.128  26.836  1.00  0.00           O  
ATOM    630  N   THR B 312     182.666 123.760  26.317  1.00  0.00           N  
ATOM    631  CA  THR B 312     182.264 124.468  25.113  1.00  0.00           C  
ATOM    632  C   THR B 312     183.321 124.218  24.048  1.00  0.00           C  
ATOM    633  O   THR B 312     184.414 123.763  24.371  1.00  0.00           O  
ATOM    634  CB  THR B 312     182.136 125.962  25.392  1.00  0.00           C  
ATOM    635  OG1 THR B 312     183.236 126.387  26.198  1.00  0.00           O  
ATOM    636  CG2 THR B 312     180.852 126.246  26.137  1.00  0.00           C  
ATOM    637  N   ASP B 313     182.993 124.502  22.789  1.00  0.00           N  
ATOM    638  CA  ASP B 313     183.910 124.291  21.663  1.00  0.00           C  
ATOM    639  C   ASP B 313     184.271 125.631  21.012  1.00  0.00           C  
ATOM    640  O   ASP B 313     183.413 126.512  20.885  1.00  0.00           O  
ATOM    641  CB  ASP B 313     183.243 123.374  20.631  1.00  0.00           C  
ATOM    642  CG  ASP B 313     184.197 122.910  19.543  1.00  0.00           C  
ATOM    643  OD1 ASP B 313     184.883 123.759  18.941  1.00  0.00           O  
ATOM    644  OD2 ASP B 313     184.251 121.690  19.277  1.00  0.00           O  
ATOM    645  N   HIS B 314     185.531 125.795  20.603  1.00  0.00           N  
ATOM    646  CA  HIS B 314     185.944 127.048  19.974  1.00  0.00           C  
ATOM    647  C   HIS B 314     185.319 127.197  18.588  1.00  0.00           C  
ATOM    648  O   HIS B 314     185.162 128.311  18.094  1.00  0.00           O  
ATOM    649  CB  HIS B 314     187.478 127.163  19.901  1.00  0.00           C  
ATOM    650  CG  HIS B 314     188.144 126.078  19.111  1.00  0.00           C  
ATOM    651  ND1 HIS B 314     188.114 124.752  19.490  1.00  0.00           N  
ATOM    652  CD2 HIS B 314     188.885 126.130  17.979  1.00  0.00           C  
ATOM    653  CE1 HIS B 314     188.811 124.033  18.627  1.00  0.00           C  
ATOM    654  NE2 HIS B 314     189.289 124.845  17.701  1.00  0.00           N  
ATOM    655  N   ALA B 315     184.970 126.068  17.973  1.00  0.00           N  
ATOM    656  CA  ALA B 315     184.311 126.032  16.662  1.00  0.00           C  
ATOM    657  C   ALA B 315     185.129 126.389  15.417  1.00  0.00           C  
ATOM    658  O   ALA B 315     184.640 126.235  14.293  1.00  0.00           O  
ATOM    659  CB  ALA B 315     183.052 126.897  16.704  1.00  0.00           C  
ATOM    660  N   GLY B 316     186.356 126.869  15.601  1.00  0.00           N  
ATOM    661  CA  GLY B 316     187.185 127.224  14.459  1.00  0.00           C  
ATOM    662  C   GLY B 316     186.509 128.087  13.399  1.00  0.00           C  
ATOM    663  O   GLY B 316     186.058 129.206  13.676  1.00  0.00           O  
ATOM    664  N   ILE B 317     186.454 127.563  12.176  1.00  0.00           N  
ATOM    665  CA  ILE B 317     185.844 128.262  11.046  1.00  0.00           C  
ATOM    666  C   ILE B 317     184.551 128.931  11.467  1.00  0.00           C  
ATOM    667  O   ILE B 317     184.345 130.118  11.216  1.00  0.00           O  
ATOM    668  CB  ILE B 317     185.534 127.282   9.885  1.00  0.00           C  
ATOM    669  CG1 ILE B 317     184.666 127.970   8.826  1.00  0.00           C  
ATOM    670  CG2 ILE B 317     184.842 126.033  10.427  1.00  0.00           C  
ATOM    671  CD1 ILE B 317     185.299 129.166   8.167  1.00  0.00           C  
ATOM    672  N   ALA B 333     183.694 128.149  12.118  1.00  0.00           N  
ATOM    673  CA  ALA B 333     182.395 128.614  12.589  1.00  0.00           C  
ATOM    674  C   ALA B 333     182.467 129.947  13.343  1.00  0.00           C  
ATOM    675  O   ALA B 333     181.880 130.948  12.911  1.00  0.00           O  
ATOM    676  CB  ALA B 333     181.769 127.543  13.458  1.00  0.00           C  
ATOM    677  N   THR B 334     183.186 129.950  14.465  1.00  0.00           N  
ATOM    678  CA  THR B 334     183.348 131.151  15.279  1.00  0.00           C  
ATOM    679  C   THR B 334     183.976 132.244  14.422  1.00  0.00           C  
ATOM    680  O   THR B 334     183.487 133.379  14.388  1.00  0.00           O  
ATOM    681  CB  THR B 334     184.261 130.880  16.485  1.00  0.00           C  
ATOM    682  OG1 THR B 334     183.792 129.721  17.173  1.00  0.00           O  
ATOM    683  CG2 THR B 334     184.252 132.061  17.445  1.00  0.00           C  
ATOM    684  N   GLN B 336     185.063 131.885  13.738  1.00  0.00           N  
ATOM    685  CA  GLN B 336     185.785 132.796  12.850  1.00  0.00           C  
ATOM    686  C   GLN B 336     184.770 133.655  12.099  1.00  0.00           C  
ATOM    687  O   GLN B 336     184.677 134.870  12.305  1.00  0.00           O  
ATOM    688  CB  GLN B 336     186.612 131.985  11.837  1.00  0.00           C  
ATOM    689  CG  GLN B 336     188.131 131.926  12.074  1.00  0.00           C  
ATOM    690  CD  GLN B 336     188.921 132.912  11.203  1.00  0.00           C  
ATOM    691  OE1 GLN B 336     189.773 132.515  10.394  1.00  0.00           O  
ATOM    692  NE2 GLN B 336     188.639 134.200  11.370  1.00  0.00           N  
ATOM    693  N   VAL B 340     184.006 132.986  11.239  1.00  0.00           N  
ATOM    694  CA  VAL B 340     182.980 133.608  10.411  1.00  0.00           C  
ATOM    695  C   VAL B 340     182.066 134.504  11.236  1.00  0.00           C  
ATOM    696  O   VAL B 340     181.919 135.690  10.944  1.00  0.00           O  
ATOM    697  CB  VAL B 340     182.137 132.518   9.692  1.00  0.00           C  
ATOM    698  CG1 VAL B 340     180.951 133.138   8.985  1.00  0.00           C  
ATOM    699  CG2 VAL B 340     183.001 131.782   8.687  1.00  0.00           C  
ATOM    700  N   VAL B 341     181.454 133.933  12.265  1.00  0.00           N  
ATOM    701  CA  VAL B 341     180.559 134.689  13.126  1.00  0.00           C  
ATOM    702  C   VAL B 341     181.196 136.002  13.532  1.00  0.00           C  
ATOM    703  O   VAL B 341     180.583 137.060  13.410  1.00  0.00           O  
ATOM    704  CB  VAL B 341     180.232 133.904  14.395  1.00  0.00           C  
ATOM    705  CG1 VAL B 341     179.316 134.720  15.295  1.00  0.00           C  
ATOM    706  CG2 VAL B 341     179.597 132.580  14.019  1.00  0.00           C  
ATOM    707  N   VAL B 342     182.435 135.919  14.007  1.00  0.00           N  
ATOM    708  CA  VAL B 342     183.177 137.093  14.452  1.00  0.00           C  
ATOM    709  C   VAL B 342     183.426 138.080  13.312  1.00  0.00           C  
ATOM    710  O   VAL B 342     183.343 139.297  13.503  1.00  0.00           O  
ATOM    711  CB  VAL B 342     184.530 136.687  15.075  1.00  0.00           C  
ATOM    712  CG1 VAL B 342     185.225 137.911  15.636  1.00  0.00           C  
ATOM    713  CG2 VAL B 342     184.313 135.645  16.168  1.00  0.00           C  
ATOM    714  N   GLU B 343     183.735 137.555  12.128  1.00  0.00           N  
ATOM    715  CA  GLU B 343     183.977 138.411  10.969  1.00  0.00           C  
ATOM    716  C   GLU B 343     182.726 139.236  10.691  1.00  0.00           C  
ATOM    717  O   GLU B 343     182.778 140.464  10.649  1.00  0.00           O  
ATOM    718  CB  GLU B 343     184.348 137.575   9.726  1.00  0.00           C  
ATOM    719  CG  GLU B 343     185.771 136.991   9.752  1.00  0.00           C  
ATOM    720  CD  GLU B 343     186.269 136.510   8.383  1.00  0.00           C  
ATOM    721  OE1 GLU B 343     185.764 135.485   7.873  1.00  0.00           O  
ATOM    722  OE2 GLU B 343     187.174 137.165   7.815  1.00  0.00           O  
ATOM    723  N   ARG B 344     181.600 138.548  10.521  1.00  0.00           N  
ATOM    724  CA  ARG B 344     180.328 139.204  10.248  1.00  0.00           C  
ATOM    725  C   ARG B 344     179.986 140.252  11.285  1.00  0.00           C  
ATOM    726  O   ARG B 344     179.244 141.184  11.001  1.00  0.00           O  
ATOM    727  CB  ARG B 344     179.195 138.181  10.186  1.00  0.00           C  
ATOM    728  CG  ARG B 344     179.262 137.257   8.986  1.00  0.00           C  
ATOM    729  CD  ARG B 344     178.180 136.195   9.063  1.00  0.00           C  
ATOM    730  NE  ARG B 344     178.383 135.152   8.063  1.00  0.00           N  
ATOM    731  CZ  ARG B 344     177.856 133.935   8.145  1.00  0.00           C  
ATOM    732  NH1 ARG B 344     177.095 133.616   9.185  1.00  0.00           N  
ATOM    733  NH2 ARG B 344     178.102 133.036   7.199  1.00  0.00           N  
ATOM    734  N   LEU B 345     180.515 140.099  12.491  1.00  0.00           N  
ATOM    735  CA  LEU B 345     180.237 141.072  13.533  1.00  0.00           C  
ATOM    736  C   LEU B 345     181.095 142.303  13.303  1.00  0.00           C  
ATOM    737  O   LEU B 345     180.656 143.433  13.529  1.00  0.00           O  
ATOM    738  CB  LEU B 345     180.525 140.480  14.911  1.00  0.00           C  
ATOM    739  CG  LEU B 345     179.825 139.150  15.200  1.00  0.00           C  
ATOM    740  CD1 LEU B 345     180.033 138.789  16.660  1.00  0.00           C  
ATOM    741  CD2 LEU B 345     178.333 139.248  14.878  1.00  0.00           C  
ATOM    742  N   LEU B 346     182.321 142.074  12.841  1.00  0.00           N  
ATOM    743  CA  LEU B 346     183.254 143.160  12.565  1.00  0.00           C  
ATOM    744  C   LEU B 346     182.828 143.936  11.321  1.00  0.00           C  
ATOM    745  O   LEU B 346     182.645 145.152  11.367  1.00  0.00           O  
ATOM    746  CB  LEU B 346     184.668 142.600  12.381  1.00  0.00           C  
ATOM    747  CG  LEU B 346     185.363 142.092  13.646  1.00  0.00           C  
ATOM    748  CD1 LEU B 346     186.693 141.444  13.297  1.00  0.00           C  
ATOM    749  CD2 LEU B 346     185.571 143.258  14.596  1.00  0.00           C  
ATOM    750  N   LEU B 347     182.668 143.225  10.210  1.00  0.00           N  
ATOM    751  CA  LEU B 347     182.256 143.847   8.959  1.00  0.00           C  
ATOM    752  C   LEU B 347     181.138 144.844   9.226  1.00  0.00           C  
ATOM    753  O   LEU B 347     181.204 145.997   8.805  1.00  0.00           O  
ATOM    754  CB  LEU B 347     181.775 142.778   7.976  1.00  0.00           C  
ATOM    755  CG  LEU B 347     181.286 143.249   6.603  1.00  0.00           C  
ATOM    756  CD1 LEU B 347     182.321 144.161   5.956  1.00  0.00           C  
ATOM    757  CD2 LEU B 347     181.021 142.034   5.723  1.00  0.00           C  
ATOM    758  N   LYS B 348     180.117 144.389   9.943  1.00  0.00           N  
ATOM    759  CA  LYS B 348     178.985 145.239  10.274  1.00  0.00           C  
ATOM    760  C   LYS B 348     179.449 146.516  10.962  1.00  0.00           C  
ATOM    761  O   LYS B 348     179.011 147.606  10.603  1.00  0.00           O  
ATOM    762  CB  LYS B 348     177.991 144.476  11.160  1.00  0.00           C  
ATOM    763  CG  LYS B 348     177.357 143.274  10.449  1.00  0.00           C  
ATOM    764  CD  LYS B 348     176.397 142.478  11.341  1.00  0.00           C  
ATOM    765  CE  LYS B 348     175.919 141.202  10.632  1.00  0.00           C  
ATOM    766  NZ  LYS B 348     174.962 140.390  11.444  1.00  0.00           N  
ATOM    767  N   GLU B 349     180.342 146.392  11.940  1.00  0.00           N  
ATOM    768  CA  GLU B 349     180.842 147.577  12.634  1.00  0.00           C  
ATOM    769  C   GLU B 349     182.015 148.224  11.890  1.00  0.00           C  
ATOM    770  O   GLU B 349     181.814 148.971  10.932  1.00  0.00           O  
ATOM    771  CB  GLU B 349     181.246 147.235  14.081  1.00  0.00           C  
ATOM    772  CG  GLU B 349     182.237 146.078  14.248  1.00  0.00           C  
ATOM    773  CD  GLU B 349     182.748 145.930  15.685  1.00  0.00           C  
ATOM    774  OE1 GLU B 349     183.420 146.863  16.183  1.00  0.00           O  
ATOM    775  OE2 GLU B 349     182.478 144.880  16.314  1.00  0.00           O  
ATOM    776  N   GLY B 350     183.235 147.935  12.336  1.00  0.00           N  
ATOM    777  CA  GLY B 350     184.421 148.494  11.709  1.00  0.00           C  
ATOM    778  C   GLY B 350     184.657 147.957  10.311  1.00  0.00           C  
ATOM    779  O   GLY B 350     183.831 148.161   9.422  1.00  0.00           O  
ATOM    780  N   LYS B 351     185.777 147.265  10.113  1.00  0.00           N  
ATOM    781  CA  LYS B 351     186.103 146.716   8.800  1.00  0.00           C  
ATOM    782  C   LYS B 351     186.403 145.213   8.753  1.00  0.00           C  
ATOM    783  O   LYS B 351     186.048 144.474   9.666  1.00  0.00           O  
ATOM    784  CB  LYS B 351     187.267 147.497   8.186  1.00  0.00           C  
ATOM    785  CG  LYS B 351     186.853 148.738   7.391  1.00  0.00           C  
ATOM    786  CD  LYS B 351     186.263 149.835   8.271  1.00  0.00           C  
ATOM    787  CE  LYS B 351     185.982 151.100   7.460  1.00  0.00           C  
ATOM    788  NZ  LYS B 351     185.517 152.241   8.304  1.00  0.00           N  
ATOM    789  N   THR B 397     187.061 144.775   7.680  1.00  0.00           N  
ATOM    790  CA  THR B 397     187.383 143.361   7.468  1.00  0.00           C  
ATOM    791  C   THR B 397     188.329 142.738   8.475  1.00  0.00           C  
ATOM    792  O   THR B 397     188.911 143.421   9.316  1.00  0.00           O  
ATOM    793  CB  THR B 397     187.992 143.106   6.049  1.00  0.00           C  
ATOM    794  OG1 THR B 397     187.991 141.699   5.775  1.00  0.00           O  
ATOM    795  CG2 THR B 397     189.436 143.594   5.970  1.00  0.00           C  
ATOM    796  N   ARG B 398     188.466 141.420   8.371  1.00  0.00           N  
ATOM    797  CA  ARG B 398     189.353 140.663   9.232  1.00  0.00           C  
ATOM    798  C   ARG B 398     190.772 141.120   8.945  1.00  0.00           C  
ATOM    799  O   ARG B 398     191.588 141.256   9.852  1.00  0.00           O  
ATOM    800  CB  ARG B 398     189.242 139.170   8.928  1.00  0.00           C  
ATOM    801  CG  ARG B 398     190.264 138.326   9.673  1.00  0.00           C  
ATOM    802  CD  ARG B 398     190.954 137.357   8.741  1.00  0.00           C  
ATOM    803  NE  ARG B 398     190.001 136.440   8.135  1.00  0.00           N  
ATOM    804  CZ  ARG B 398     190.271 135.680   7.082  1.00  0.00           C  
ATOM    805  NH1 ARG B 398     191.471 135.730   6.517  1.00  0.00           N  
ATOM    806  NH2 ARG B 398     189.338 134.876   6.589  1.00  0.00           N  
ATOM    807  N   HIS B 399     191.057 141.359   7.669  1.00  0.00           N  
ATOM    808  CA  HIS B 399     192.382 141.791   7.255  1.00  0.00           C  
ATOM    809  C   HIS B 399     192.756 143.188   7.735  1.00  0.00           C  
ATOM    810  O   HIS B 399     193.935 143.495   7.886  1.00  0.00           O  
ATOM    811  CB  HIS B 399     192.518 141.689   5.733  1.00  0.00           C  
ATOM    812  CG  HIS B 399     192.873 140.313   5.258  1.00  0.00           C  
ATOM    813  ND1 HIS B 399     194.039 139.677   5.629  1.00  0.00           N  
ATOM    814  CD2 HIS B 399     192.204 139.439   4.469  1.00  0.00           C  
ATOM    815  CE1 HIS B 399     194.073 138.471   5.092  1.00  0.00           C  
ATOM    816  NE2 HIS B 399     192.971 138.300   4.383  1.00  0.00           N  
ATOM    817  N   ASP B 400     191.765 144.036   7.983  1.00  0.00           N  
ATOM    818  CA  ASP B 400     192.061 145.377   8.472  1.00  0.00           C  
ATOM    819  C   ASP B 400     192.638 145.269   9.881  1.00  0.00           C  
ATOM    820  O   ASP B 400     193.068 146.261  10.471  1.00  0.00           O  
ATOM    821  CB  ASP B 400     190.797 146.239   8.480  1.00  0.00           C  
ATOM    822  CG  ASP B 400     190.310 146.570   7.080  1.00  0.00           C  
ATOM    823  OD1 ASP B 400     191.059 147.230   6.325  1.00  0.00           O  
ATOM    824  OD2 ASP B 400     189.180 146.172   6.731  1.00  0.00           O  
ATOM    825  N   LEU B 401     192.631 144.047  10.409  1.00  0.00           N  
ATOM    826  CA  LEU B 401     193.168 143.750  11.733  1.00  0.00           C  
ATOM    827  C   LEU B 401     194.195 142.643  11.564  1.00  0.00           C  
ATOM    828  O   LEU B 401     194.054 141.784  10.695  1.00  0.00           O  
ATOM    829  CB  LEU B 401     192.069 143.256  12.673  1.00  0.00           C  
ATOM    830  CG  LEU B 401     190.910 144.180  13.025  1.00  0.00           C  
ATOM    831  CD1 LEU B 401     190.012 143.469  14.025  1.00  0.00           C  
ATOM    832  CD2 LEU B 401     191.438 145.482  13.602  1.00  0.00           C  
ATOM    833  N   GLY B 402     195.225 142.654  12.397  1.00  0.00           N  
ATOM    834  CA  GLY B 402     196.243 141.628  12.284  1.00  0.00           C  
ATOM    835  C   GLY B 402     195.841 140.338  12.964  1.00  0.00           C  
ATOM    836  O   GLY B 402     194.939 140.335  13.796  1.00  0.00           O  
ATOM    837  N   ARG B 403     196.505 139.241  12.607  1.00  0.00           N  
ATOM    838  CA  ARG B 403     196.224 137.946  13.209  1.00  0.00           C  
ATOM    839  C   ARG B 403     196.151 138.127  14.720  1.00  0.00           C  
ATOM    840  O   ARG B 403     195.535 137.328  15.422  1.00  0.00           O  
ATOM    841  CB  ARG B 403     197.334 136.945  12.878  1.00  0.00           C  
ATOM    842  CG  ARG B 403     197.472 136.611  11.406  1.00  0.00           C  
ATOM    843  CD  ARG B 403     198.768 135.849  11.129  1.00  0.00           C  
ATOM    844  NE  ARG B 403     198.544 134.498  10.612  1.00  0.00           N  
ATOM    845  CZ  ARG B 403     198.050 133.489  11.324  1.00  0.00           C  
ATOM    846  NH1 ARG B 403     197.723 133.671  12.598  1.00  0.00           N  
ATOM    847  NH2 ARG B 403     197.883 132.297  10.760  1.00  0.00           N  
ATOM    848  N   GLU B 404     196.782 139.190  15.211  1.00  0.00           N  
ATOM    849  CA  GLU B 404     196.813 139.491  16.639  1.00  0.00           C  
ATOM    850  C   GLU B 404     195.596 140.278  17.107  1.00  0.00           C  
ATOM    851  O   GLU B 404     194.892 139.858  18.024  1.00  0.00           O  
ATOM    852  CB  GLU B 404     198.070 140.286  16.968  1.00  0.00           C  
ATOM    853  CG  GLU B 404     198.225 140.613  18.439  1.00  0.00           C  
ATOM    854  CD  GLU B 404     199.404 141.528  18.697  1.00  0.00           C  
ATOM    855  OE1 GLU B 404     199.297 142.734  18.378  1.00  0.00           O  
ATOM    856  OE2 GLU B 404     200.437 141.035  19.207  1.00  0.00           O  
ATOM    857  N   LYS B 405     195.372 141.432  16.487  1.00  0.00           N  
ATOM    858  CA  LYS B 405     194.241 142.281  16.835  1.00  0.00           C  
ATOM    859  C   LYS B 405     192.918 141.538  16.674  1.00  0.00           C  
ATOM    860  O   LYS B 405     192.022 141.652  17.509  1.00  0.00           O  
ATOM    861  CB  LYS B 405     194.238 143.531  15.955  1.00  0.00           C  
ATOM    862  CG  LYS B 405     195.288 144.558  16.326  1.00  0.00           C  
ATOM    863  CD  LYS B 405     195.025 145.112  17.718  1.00  0.00           C  
ATOM    864  CE  LYS B 405     195.889 146.329  18.012  1.00  0.00           C  
ATOM    865  NZ  LYS B 405     195.577 146.914  19.349  1.00  0.00           N  
ATOM    866  N   PHE B 406     192.799 140.784  15.588  1.00  0.00           N  
ATOM    867  CA  PHE B 406     191.593 140.015  15.313  1.00  0.00           C  
ATOM    868  C   PHE B 406     191.474 138.938  16.375  1.00  0.00           C  
ATOM    869  O   PHE B 406     190.515 138.923  17.144  1.00  0.00           O  
ATOM    870  CB  PHE B 406     191.687 139.371  13.928  1.00  0.00           C  
ATOM    871  CG  PHE B 406     190.520 138.492  13.578  1.00  0.00           C  
ATOM    872  CD1 PHE B 406     189.266 139.041  13.323  1.00  0.00           C  
ATOM    873  CD2 PHE B 406     190.679 137.110  13.489  1.00  0.00           C  
ATOM    874  CE1 PHE B 406     188.187 138.222  12.982  1.00  0.00           C  
ATOM    875  CE2 PHE B 406     189.611 136.284  13.149  1.00  0.00           C  
ATOM    876  CZ  PHE B 406     188.362 136.839  12.895  1.00  0.00           C  
ATOM    877  N   LEU B 407     192.460 138.047  16.418  1.00  0.00           N  
ATOM    878  CA  LEU B 407     192.472 136.965  17.392  1.00  0.00           C  
ATOM    879  C   LEU B 407     192.142 137.517  18.779  1.00  0.00           C  
ATOM    880  O   LEU B 407     191.697 136.781  19.659  1.00  0.00           O  
ATOM    881  CB  LEU B 407     193.840 136.285  17.420  1.00  0.00           C  
ATOM    882  CG  LEU B 407     193.941 135.041  18.309  1.00  0.00           C  
ATOM    883  CD1 LEU B 407     193.504 133.815  17.521  1.00  0.00           C  
ATOM    884  CD2 LEU B 407     195.371 134.864  18.805  1.00  0.00           C  
ATOM    885  N   GLU B 408     192.369 138.813  18.979  1.00  0.00           N  
ATOM    886  CA  GLU B 408     192.060 139.430  20.263  1.00  0.00           C  
ATOM    887  C   GLU B 408     190.552 139.423  20.441  1.00  0.00           C  
ATOM    888  O   GLU B 408     190.028 138.844  21.398  1.00  0.00           O  
ATOM    889  CB  GLU B 408     192.569 140.876  20.325  1.00  0.00           C  
ATOM    890  CG  GLU B 408     193.976 141.042  20.909  1.00  0.00           C  
ATOM    891  CD  GLU B 408     194.343 142.506  21.147  1.00  0.00           C  
ATOM    892  OE1 GLU B 408     193.567 143.215  21.835  1.00  0.00           O  
ATOM    893  OE2 GLU B 408     195.408 142.945  20.649  1.00  0.00           O  
ATOM    894  N   ARG B 418     189.858 140.069  19.511  1.00  0.00           N  
ATOM    895  CA  ARG B 418     188.411 140.132  19.561  1.00  0.00           C  
ATOM    896  C   ARG B 418     187.790 138.742  19.695  1.00  0.00           C  
ATOM    897  O   ARG B 418     186.944 138.523  20.561  1.00  0.00           O  
ATOM    898  CB  ARG B 418     187.871 140.825  18.314  1.00  0.00           C  
ATOM    899  CG  ARG B 418     186.378 140.620  18.113  1.00  0.00           C  
ATOM    900  CD  ARG B 418     185.543 141.194  19.259  1.00  0.00           C  
ATOM    901  NE  ARG B 418     184.812 142.390  18.841  1.00  0.00           N  
ATOM    902  CZ  ARG B 418     185.385 143.537  18.470  1.00  0.00           C  
ATOM    903  NH1 ARG B 418     186.713 143.658  18.467  1.00  0.00           N  
ATOM    904  NH2 ARG B 418     184.628 144.564  18.089  1.00  0.00           N  
ATOM    905  N   VAL B 419     188.210 137.803  18.851  1.00  0.00           N  
ATOM    906  CA  VAL B 419     187.664 136.452  18.905  1.00  0.00           C  
ATOM    907  C   VAL B 419     187.586 135.921  20.335  1.00  0.00           C  
ATOM    908  O   VAL B 419     186.635 135.229  20.687  1.00  0.00           O  
ATOM    909  CB  VAL B 419     188.485 135.459  18.061  1.00  0.00           C  
ATOM    910  CG1 VAL B 419     187.767 134.131  17.987  1.00  0.00           C  
ATOM    911  CG2 VAL B 419     188.691 136.009  16.673  1.00  0.00           C  
ATOM    912  N   TRP B 420     188.577 136.227  21.169  1.00  0.00           N  
ATOM    913  CA  TRP B 420     188.523 135.754  22.551  1.00  0.00           C  
ATOM    914  C   TRP B 420     187.462 136.546  23.292  1.00  0.00           C  
ATOM    915  O   TRP B 420     186.648 135.976  24.020  1.00  0.00           O  
ATOM    916  CB  TRP B 420     189.873 135.905  23.259  1.00  0.00           C  
ATOM    917  CG  TRP B 420     190.797 134.757  23.018  1.00  0.00           C  
ATOM    918  CD1 TRP B 420     191.844 134.720  22.145  1.00  0.00           C  
ATOM    919  CD2 TRP B 420     190.738 133.462  23.631  1.00  0.00           C  
ATOM    920  NE1 TRP B 420     192.443 133.482  22.174  1.00  0.00           N  
ATOM    921  CE2 TRP B 420     191.784 132.689  23.077  1.00  0.00           C  
ATOM    922  CE3 TRP B 420     189.905 132.879  24.592  1.00  0.00           C  
ATOM    923  CZ2 TRP B 420     192.019 131.356  23.452  1.00  0.00           C  
ATOM    924  CZ3 TRP B 420     190.138 131.550  24.965  1.00  0.00           C  
ATOM    925  CH2 TRP B 420     191.188 130.807  24.394  1.00  0.00           C  
ATOM    926  N   GLN B 421     187.473 137.862  23.109  1.00  0.00           N  
ATOM    927  CA  GLN B 421     186.478 138.700  23.749  1.00  0.00           C  
ATOM    928  C   GLN B 421     185.118 138.077  23.467  1.00  0.00           C  
ATOM    929  O   GLN B 421     184.303 137.902  24.376  1.00  0.00           O  
ATOM    930  CB  GLN B 421     186.537 140.112  23.183  1.00  0.00           C  
ATOM    931  CG  GLN B 421     187.806 140.843  23.557  1.00  0.00           C  
ATOM    932  CD  GLN B 421     187.949 142.162  22.831  1.00  0.00           C  
ATOM    933  OE1 GLN B 421     187.062 143.018  22.895  1.00  0.00           O  
ATOM    934  NE2 GLN B 421     189.070 142.337  22.131  1.00  0.00           N  
ATOM    935  N   TRP B 422     184.883 137.732  22.203  1.00  0.00           N  
ATOM    936  CA  TRP B 422     183.631 137.098  21.816  1.00  0.00           C  
ATOM    937  C   TRP B 422     183.492 135.801  22.591  1.00  0.00           C  
ATOM    938  O   TRP B 422     182.564 135.642  23.377  1.00  0.00           O  
ATOM    939  CB  TRP B 422     183.610 136.794  20.317  1.00  0.00           C  
ATOM    940  CG  TRP B 422     182.448 135.937  19.914  1.00  0.00           C  
ATOM    941  CD1 TRP B 422     182.448 134.583  19.707  1.00  0.00           C  
ATOM    942  CD2 TRP B 422     181.100 136.366  19.747  1.00  0.00           C  
ATOM    943  NE1 TRP B 422     181.177 134.143  19.424  1.00  0.00           N  
ATOM    944  CE2 TRP B 422     180.330 135.219  19.443  1.00  0.00           C  
ATOM    945  CE3 TRP B 422     180.464 137.609  19.827  1.00  0.00           C  
ATOM    946  CZ2 TRP B 422     178.959 135.281  19.221  1.00  0.00           C  
ATOM    947  CZ3 TRP B 422     179.105 137.671  19.607  1.00  0.00           C  
ATOM    948  CH2 TRP B 422     178.363 136.513  19.307  1.00  0.00           C  
ATOM    949  N   LYS B 423     184.424 134.879  22.363  1.00  0.00           N  
ATOM    950  CA  LYS B 423     184.425 133.584  23.036  1.00  0.00           C  
ATOM    951  C   LYS B 423     183.920 133.724  24.464  1.00  0.00           C  
ATOM    952  O   LYS B 423     183.075 132.950  24.911  1.00  0.00           O  
ATOM    953  CB  LYS B 423     185.840 133.000  23.032  1.00  0.00           C  
ATOM    954  CG  LYS B 423     186.294 132.410  24.359  1.00  0.00           C  
ATOM    955  CD  LYS B 423     185.617 131.099  24.665  1.00  0.00           C  
ATOM    956  CE  LYS B 423     185.683 130.789  26.158  1.00  0.00           C  
ATOM    957  NZ  LYS B 423     187.050 130.930  26.722  1.00  0.00           N  
ATOM    958  N   GLU B 424     184.438 134.721  25.174  1.00  0.00           N  
ATOM    959  CA  GLU B 424     184.038 134.956  26.553  1.00  0.00           C  
ATOM    960  C   GLU B 424     182.562 135.297  26.665  1.00  0.00           C  
ATOM    961  O   GLU B 424     181.829 134.650  27.405  1.00  0.00           O  
ATOM    962  CB  GLU B 424     184.880 136.076  27.168  1.00  0.00           C  
ATOM    963  CG  GLU B 424     186.324 135.671  27.460  1.00  0.00           C  
ATOM    964  CD  GLU B 424     186.422 134.373  28.263  1.00  0.00           C  
ATOM    965  OE1 GLU B 424     185.730 134.260  29.303  1.00  0.00           O  
ATOM    966  OE2 GLU B 424     187.193 133.468  27.860  1.00  0.00           O  
ATOM    967  N   GLU B 425     182.127 136.310  25.925  1.00  0.00           N  
ATOM    968  CA  GLU B 425     180.729 136.735  25.947  1.00  0.00           C  
ATOM    969  C   GLU B 425     179.755 135.618  25.574  1.00  0.00           C  
ATOM    970  O   GLU B 425     178.735 135.423  26.233  1.00  0.00           O  
ATOM    971  CB  GLU B 425     180.526 137.908  24.996  1.00  0.00           C  
ATOM    972  CG  GLU B 425     179.088 138.310  24.859  1.00  0.00           C  
ATOM    973  CD  GLU B 425     178.881 139.322  23.765  1.00  0.00           C  
ATOM    974  OE1 GLU B 425     177.714 139.688  23.503  1.00  0.00           O  
ATOM    975  OE2 GLU B 425     179.889 139.752  23.163  1.00  0.00           O  
ATOM    976  N   SER B 426     180.069 134.892  24.513  1.00  0.00           N  
ATOM    977  CA  SER B 426     179.214 133.805  24.065  1.00  0.00           C  
ATOM    978  C   SER B 426     179.239 132.629  25.024  1.00  0.00           C  
ATOM    979  O   SER B 426     178.199 132.170  25.485  1.00  0.00           O  
ATOM    980  CB  SER B 426     179.641 133.330  22.674  1.00  0.00           C  
ATOM    981  OG  SER B 426     178.920 132.171  22.291  1.00  0.00           O  
ATOM    982  N   GLY B 427     180.435 132.135  25.316  1.00  0.00           N  
ATOM    983  CA  GLY B 427     180.556 131.002  26.213  1.00  0.00           C  
ATOM    984  C   GLY B 427     180.007 131.335  27.580  1.00  0.00           C  
ATOM    985  O   GLY B 427     179.678 130.450  28.373  1.00  0.00           O  
ATOM    986  N   GLY B 429     179.919 132.628  27.861  1.00  0.00           N  
ATOM    987  CA  GLY B 429     179.400 133.056  29.142  1.00  0.00           C  
ATOM    988  C   GLY B 429     177.920 132.774  29.164  1.00  0.00           C  
ATOM    989  O   GLY B 429     177.392 132.182  30.111  1.00  0.00           O  
ATOM    990  N   THR B 431     177.253 133.197  28.097  1.00  0.00           N  
ATOM    991  CA  THR B 431     175.825 132.998  27.951  1.00  0.00           C  
ATOM    992  C   THR B 431     175.489 131.511  27.908  1.00  0.00           C  
ATOM    993  O   THR B 431     174.596 131.051  28.613  1.00  0.00           O  
ATOM    994  CB  THR B 431     175.332 133.667  26.678  1.00  0.00           C  
ATOM    995  OG1 THR B 431     175.653 135.062  26.729  1.00  0.00           O  
ATOM    996  CG2 THR B 431     173.832 133.491  26.538  1.00  0.00           C  
ATOM    997  N   ILE B 432     176.211 130.760  27.087  1.00  0.00           N  
ATOM    998  CA  ILE B 432     175.983 129.331  26.970  1.00  0.00           C  
ATOM    999  C   ILE B 432     176.047 128.665  28.342  1.00  0.00           C  
ATOM   1000  O   ILE B 432     175.472 127.594  28.555  1.00  0.00           O  
ATOM   1001  CB  ILE B 432     177.027 128.698  26.043  1.00  0.00           C  
ATOM   1002  CG1 ILE B 432     177.009 129.424  24.699  1.00  0.00           C  
ATOM   1003  CG2 ILE B 432     176.746 127.210  25.856  1.00  0.00           C  
ATOM   1004  CD1 ILE B 432     177.967 128.860  23.679  1.00  0.00           C  
ATOM   1005  N   LEU B 433     176.750 129.296  29.276  1.00  0.00           N  
ATOM   1006  CA  LEU B 433     176.862 128.753  30.629  1.00  0.00           C  
ATOM   1007  C   LEU B 433     175.582 129.027  31.394  1.00  0.00           C  
ATOM   1008  O   LEU B 433     174.947 128.101  31.899  1.00  0.00           O  
ATOM   1009  CB  LEU B 433     178.045 129.367  31.378  1.00  0.00           C  
ATOM   1010  CG  LEU B 433     179.350 128.566  31.336  1.00  0.00           C  
ATOM   1011  CD1 LEU B 433     180.304 129.132  32.388  1.00  0.00           C  
ATOM   1012  CD2 LEU B 433     179.068 127.080  31.618  1.00  0.00           C  
ATOM   1013  N   LYS B 434     175.216 130.304  31.485  1.00  0.00           N  
ATOM   1014  CA  LYS B 434     173.983 130.708  32.157  1.00  0.00           C  
ATOM   1015  C   LYS B 434     172.836 129.811  31.685  1.00  0.00           C  
ATOM   1016  O   LYS B 434     172.198 129.105  32.475  1.00  0.00           O  
ATOM   1017  CB  LYS B 434     173.641 132.151  31.798  1.00  0.00           C  
ATOM   1018  CG  LYS B 434     174.485 133.187  32.485  1.00  0.00           C  
ATOM   1019  CD  LYS B 434     174.235 134.583  31.912  1.00  0.00           C  
ATOM   1020  CE  LYS B 434     172.743 134.927  31.772  1.00  0.00           C  
ATOM   1021  NZ  LYS B 434     172.124 134.371  30.523  1.00  0.00           N  
ATOM   1022  N   GLN B 435     172.591 129.854  30.378  1.00  0.00           N  
ATOM   1023  CA  GLN B 435     171.538 129.075  29.762  1.00  0.00           C  
ATOM   1024  C   GLN B 435     171.462 127.674  30.367  1.00  0.00           C  
ATOM   1025  O   GLN B 435     170.449 127.300  30.951  1.00  0.00           O  
ATOM   1026  CB  GLN B 435     171.770 129.006  28.252  1.00  0.00           C  
ATOM   1027  CG  GLN B 435     171.981 130.373  27.612  1.00  0.00           C  
ATOM   1028  CD  GLN B 435     171.411 130.474  26.200  1.00  0.00           C  
ATOM   1029  OE1 GLN B 435     171.700 129.649  25.323  1.00  0.00           O  
ATOM   1030  NE2 GLN B 435     170.599 131.503  25.973  1.00  0.00           N  
ATOM   1031  N   LEU B 436     172.533 126.904  30.245  1.00  0.00           N  
ATOM   1032  CA  LEU B 436     172.530 125.560  30.789  1.00  0.00           C  
ATOM   1033  C   LEU B 436     172.207 125.563  32.280  1.00  0.00           C  
ATOM   1034  O   LEU B 436     171.527 124.663  32.790  1.00  0.00           O  
ATOM   1035  CB  LEU B 436     173.883 124.916  30.550  1.00  0.00           C  
ATOM   1036  CG  LEU B 436     174.196 124.701  29.077  1.00  0.00           C  
ATOM   1037  CD1 LEU B 436     175.682 124.457  28.911  1.00  0.00           C  
ATOM   1038  CD2 LEU B 436     173.382 123.527  28.549  1.00  0.00           C  
ATOM   1039  N   LYS B 437     172.692 126.577  32.987  1.00  0.00           N  
ATOM   1040  CA  LYS B 437     172.441 126.657  34.423  1.00  0.00           C  
ATOM   1041  C   LYS B 437     170.951 126.868  34.668  1.00  0.00           C  
ATOM   1042  O   LYS B 437     170.303 126.053  35.329  1.00  0.00           O  
ATOM   1043  CB  LYS B 437     173.232 127.808  35.058  1.00  0.00           C  
ATOM   1044  CG  LYS B 437     174.743 127.778  34.838  1.00  0.00           C  
ATOM   1045  CD  LYS B 437     175.408 126.552  35.444  1.00  0.00           C  
ATOM   1046  CE  LYS B 437     176.678 126.927  36.230  1.00  0.00           C  
ATOM   1047  NZ  LYS B 437     177.631 127.802  35.485  1.00  0.00           N  
ATOM   1048  N   ARG B 438     170.405 127.957  34.129  1.00  0.00           N  
ATOM   1049  CA  ARG B 438     168.995 128.240  34.310  1.00  0.00           C  
ATOM   1050  C   ARG B 438     168.091 127.079  33.856  1.00  0.00           C  
ATOM   1051  O   ARG B 438     166.984 126.918  34.359  1.00  0.00           O  
ATOM   1052  CB  ARG B 438     168.622 129.538  33.598  1.00  0.00           C  
ATOM   1053  CG  ARG B 438     167.138 129.869  33.693  1.00  0.00           C  
ATOM   1054  CD  ARG B 438     166.616 129.668  35.117  1.00  0.00           C  
ATOM   1055  NE  ARG B 438     165.157 129.589  35.210  1.00  0.00           N  
ATOM   1056  CZ  ARG B 438     164.340 130.631  35.070  1.00  0.00           C  
ATOM   1057  NH1 ARG B 438     164.843 131.842  34.828  1.00  0.00           N  
ATOM   1058  NH2 ARG B 438     163.019 130.467  35.180  1.00  0.00           N  
ATOM   1059  N   LEU B 439     168.546 126.261  32.920  1.00  0.00           N  
ATOM   1060  CA  LEU B 439     167.737 125.127  32.502  1.00  0.00           C  
ATOM   1061  C   LEU B 439     167.879 124.015  33.542  1.00  0.00           C  
ATOM   1062  O   LEU B 439     167.339 122.910  33.391  1.00  0.00           O  
ATOM   1063  CB  LEU B 439     168.176 124.622  31.127  1.00  0.00           C  
ATOM   1064  CG  LEU B 439     167.952 125.576  29.945  1.00  0.00           C  
ATOM   1065  CD1 LEU B 439     168.285 124.849  28.659  1.00  0.00           C  
ATOM   1066  CD2 LEU B 439     166.501 126.055  29.908  1.00  0.00           C  
ATOM   1067  N   GLY B 444     168.617 124.319  34.605  1.00  0.00           N  
ATOM   1068  CA  GLY B 444     168.805 123.362  35.677  1.00  0.00           C  
ATOM   1069  C   GLY B 444     169.753 122.226  35.368  1.00  0.00           C  
ATOM   1070  O   GLY B 444     169.477 121.070  35.718  1.00  0.00           O  
ATOM   1071  N   ALA B 445     170.870 122.549  34.717  1.00  0.00           N  
ATOM   1072  CA  ALA B 445     171.875 121.541  34.388  1.00  0.00           C  
ATOM   1073  C   ALA B 445     172.717 121.227  35.630  1.00  0.00           C  
ATOM   1074  O   ALA B 445     173.327 122.135  36.213  1.00  0.00           O  
ATOM   1075  CB  ALA B 445     172.761 122.040  33.273  1.00  0.00           C  
ATOM   1076  N   SER B 457     172.746 119.955  36.038  1.00  0.00           N  
ATOM   1077  CA  SER B 457     173.517 119.551  37.217  1.00  0.00           C  
ATOM   1078  C   SER B 457     174.912 119.026  36.848  1.00  0.00           C  
ATOM   1079  O   SER B 457     175.397 118.043  37.427  1.00  0.00           O  
ATOM   1080  CB  SER B 457     172.753 118.491  38.037  1.00  0.00           C  
ATOM   1081  OG  SER B 457     172.637 117.256  37.350  1.00  0.00           O  
ATOM   1082  N   ALA B 461     175.549 119.702  35.891  1.00  0.00           N  
ATOM   1083  CA  ALA B 461     176.883 119.343  35.416  1.00  0.00           C  
ATOM   1084  C   ALA B 461     177.988 119.807  36.377  1.00  0.00           C  
ATOM   1085  O   ALA B 461     177.893 120.880  36.982  1.00  0.00           O  
ATOM   1086  CB  ALA B 461     177.112 119.949  34.048  1.00  0.00           C  
ATOM   1087  N   ASP B 463     179.033 118.990  36.508  1.00  0.00           N  
ATOM   1088  CA  ASP B 463     180.175 119.303  37.365  1.00  0.00           C  
ATOM   1089  C   ASP B 463     180.866 120.569  36.857  1.00  0.00           C  
ATOM   1090  O   ASP B 463     181.938 120.495  36.274  1.00  0.00           O  
ATOM   1091  CB  ASP B 463     181.177 118.143  37.336  1.00  0.00           C  
ATOM   1092  CG  ASP B 463     182.281 118.297  38.365  1.00  0.00           C  
ATOM   1093  OD1 ASP B 463     182.729 119.447  38.568  1.00  0.00           O  
ATOM   1094  OD2 ASP B 463     182.697 117.268  38.960  1.00  0.00           O  
ATOM   1095  N   TRP B 471     180.263 121.726  37.086  1.00  0.00           N  
ATOM   1096  CA  TRP B 471     180.837 122.979  36.610  1.00  0.00           C  
ATOM   1097  C   TRP B 471     182.278 123.209  37.017  1.00  0.00           C  
ATOM   1098  O   TRP B 471     182.939 124.106  36.478  1.00  0.00           O  
ATOM   1099  CB  TRP B 471     179.991 124.152  37.082  1.00  0.00           C  
ATOM   1100  CG  TRP B 471     178.623 123.999  36.632  1.00  0.00           C  
ATOM   1101  CD1 TRP B 471     177.523 123.775  37.403  1.00  0.00           C  
ATOM   1102  CD2 TRP B 471     178.194 123.918  35.280  1.00  0.00           C  
ATOM   1103  NE1 TRP B 471     176.426 123.548  36.607  1.00  0.00           N  
ATOM   1104  CE2 TRP B 471     176.814 123.630  35.296  1.00  0.00           C  
ATOM   1105  CE3 TRP B 471     178.843 124.058  34.050  1.00  0.00           C  
ATOM   1106  CZ2 TRP B 471     176.073 123.480  34.129  1.00  0.00           C  
ATOM   1107  CZ3 TRP B 471     178.110 123.910  32.894  1.00  0.00           C  
ATOM   1108  CH2 TRP B 471     176.737 123.623  32.940  1.00  0.00           C  
ATOM   1109  N   SER B 472     182.764 122.406  37.961  1.00  0.00           N  
ATOM   1110  CA  SER B 472     184.132 122.546  38.440  1.00  0.00           C  
ATOM   1111  C   SER B 472     185.130 122.010  37.419  1.00  0.00           C  
ATOM   1112  O   SER B 472     186.287 122.420  37.403  1.00  0.00           O  
ATOM   1113  CB  SER B 472     184.318 121.805  39.766  1.00  0.00           C  
ATOM   1114  OG  SER B 472     184.644 120.441  39.553  1.00  0.00           O  
ATOM   1115  N   ARG B 473     184.683 121.099  36.565  1.00  0.00           N  
ATOM   1116  CA  ARG B 473     185.560 120.519  35.562  1.00  0.00           C  
ATOM   1117  C   ARG B 473     185.277 121.048  34.165  1.00  0.00           C  
ATOM   1118  O   ARG B 473     185.624 120.425  33.161  1.00  0.00           O  
ATOM   1119  CB  ARG B 473     185.422 119.004  35.598  1.00  0.00           C  
ATOM   1120  CG  ARG B 473     185.571 118.498  36.989  1.00  0.00           C  
ATOM   1121  CD  ARG B 473     185.824 117.029  37.045  1.00  0.00           C  
ATOM   1122  NE  ARG B 473     186.053 116.647  38.433  1.00  0.00           N  
ATOM   1123  CZ  ARG B 473     186.493 115.455  38.818  1.00  0.00           C  
ATOM   1124  NH1 ARG B 473     186.752 114.516  37.911  1.00  0.00           N  
ATOM   1125  NH2 ARG B 473     186.686 115.211  40.110  1.00  0.00           N  
ATOM   1126  N   GLU B 474     184.652 122.215  34.112  1.00  0.00           N  
ATOM   1127  CA  GLU B 474     184.304 122.832  32.847  1.00  0.00           C  
ATOM   1128  C   GLU B 474     185.544 122.995  31.978  1.00  0.00           C  
ATOM   1129  O   GLU B 474     186.524 123.615  32.393  1.00  0.00           O  
ATOM   1130  CB  GLU B 474     183.662 124.187  33.093  1.00  0.00           C  
ATOM   1131  CG  GLU B 474     183.046 124.784  31.861  1.00  0.00           C  
ATOM   1132  CD  GLU B 474     182.792 126.256  32.038  1.00  0.00           C  
ATOM   1133  OE1 GLU B 474     182.251 126.886  31.097  1.00  0.00           O  
ATOM   1134  OE2 GLU B 474     183.142 126.781  33.127  1.00  0.00           O  
ATOM   1135  N   ALA B 475     185.482 122.439  30.767  1.00  0.00           N  
ATOM   1136  CA  ALA B 475     186.587 122.479  29.813  1.00  0.00           C  
ATOM   1137  C   ALA B 475     186.255 123.320  28.590  1.00  0.00           C  
ATOM   1138  O   ALA B 475     185.091 123.530  28.272  1.00  0.00           O  
ATOM   1139  CB  ALA B 475     186.926 121.063  29.383  1.00  0.00           C  
ATOM   1140  N   PHE B 476     187.290 123.798  27.909  1.00  0.00           N  
ATOM   1141  CA  PHE B 476     187.141 124.608  26.699  1.00  0.00           C  
ATOM   1142  C   PHE B 476     188.182 124.095  25.715  1.00  0.00           C  
ATOM   1143  O   PHE B 476     189.375 124.155  25.992  1.00  0.00           O  
ATOM   1144  CB  PHE B 476     187.401 126.077  27.011  1.00  0.00           C  
ATOM   1145  CG  PHE B 476     187.391 126.964  25.809  1.00  0.00           C  
ATOM   1146  CD1 PHE B 476     186.248 127.097  25.038  1.00  0.00           C  
ATOM   1147  CD2 PHE B 476     188.511 127.713  25.476  1.00  0.00           C  
ATOM   1148  CE1 PHE B 476     186.217 127.972  23.951  1.00  0.00           C  
ATOM   1149  CE2 PHE B 476     188.494 128.592  24.392  1.00  0.00           C  
ATOM   1150  CZ  PHE B 476     187.344 128.723  23.629  1.00  0.00           C  
ATOM   1151  N   THR B 477     187.735 123.580  24.574  1.00  0.00           N  
ATOM   1152  CA  THR B 477     188.647 123.019  23.576  1.00  0.00           C  
ATOM   1153  C   THR B 477     189.978 123.741  23.382  1.00  0.00           C  
ATOM   1154  O   THR B 477     191.007 123.098  23.184  1.00  0.00           O  
ATOM   1155  CB  THR B 477     187.962 122.900  22.211  1.00  0.00           C  
ATOM   1156  OG1 THR B 477     187.237 124.104  21.929  1.00  0.00           O  
ATOM   1157  CG2 THR B 477     187.025 121.717  22.204  1.00  0.00           C  
ATOM   1158  N   MET B 478     189.960 125.066  23.451  1.00  0.00           N  
ATOM   1159  CA  MET B 478     191.177 125.845  23.263  1.00  0.00           C  
ATOM   1160  C   MET B 478     191.723 126.393  24.578  1.00  0.00           C  
ATOM   1161  O   MET B 478     192.278 127.500  24.635  1.00  0.00           O  
ATOM   1162  CB  MET B 478     190.904 126.991  22.299  1.00  0.00           C  
ATOM   1163  CG  MET B 478     191.961 127.181  21.252  1.00  0.00           C  
ATOM   1164  SD  MET B 478     191.210 127.965  19.831  1.00  0.00           S  
ATOM   1165  CE  MET B 478     191.172 129.657  20.392  1.00  0.00           C  
ATOM   1166  N   ASP B 479     191.560 125.615  25.640  1.00  0.00           N  
ATOM   1167  CA  ASP B 479     192.056 126.036  26.933  1.00  0.00           C  
ATOM   1168  C   ASP B 479     193.347 125.300  27.243  1.00  0.00           C  
ATOM   1169  O   ASP B 479     193.726 124.337  26.574  1.00  0.00           O  
ATOM   1170  CB  ASP B 479     191.003 125.808  28.051  1.00  0.00           C  
ATOM   1171  CG  ASP B 479     190.894 124.338  28.515  1.00  0.00           C  
ATOM   1172  OD1 ASP B 479     191.533 123.447  27.918  1.00  0.00           O  
ATOM   1173  OD2 ASP B 479     190.150 124.081  29.492  1.00  0.00           O  
ATOM   1174  N   GLU B 482     194.025 125.796  28.260  1.00  0.00           N  
ATOM   1175  CA  GLU B 482     195.268 125.232  28.714  1.00  0.00           C  
ATOM   1176  C   GLU B 482     195.323 123.697  28.638  1.00  0.00           C  
ATOM   1177  O   GLU B 482     196.015 123.142  27.794  1.00  0.00           O  
ATOM   1178  CB  GLU B 482     195.538 125.735  30.149  1.00  0.00           C  
ATOM   1179  CG  GLU B 482     194.284 125.917  31.095  1.00  0.00           C  
ATOM   1180  CD  GLU B 482     193.559 127.288  30.966  1.00  0.00           C  
ATOM   1181  OE1 GLU B 482     194.201 128.324  30.664  1.00  0.00           O  
ATOM   1182  OE2 GLU B 482     192.331 127.332  31.197  1.00  0.00           O  
ATOM   1183  N   LYS B 483     194.579 123.014  29.499  1.00  0.00           N  
ATOM   1184  CA  LYS B 483     194.599 121.550  29.536  1.00  0.00           C  
ATOM   1185  C   LYS B 483     194.257 120.838  28.230  1.00  0.00           C  
ATOM   1186  O   LYS B 483     194.809 119.770  27.938  1.00  0.00           O  
ATOM   1187  CB  LYS B 483     193.680 121.039  30.668  1.00  0.00           C  
ATOM   1188  CG  LYS B 483     193.406 119.522  30.640  1.00  0.00           C  
ATOM   1189  CD  LYS B 483     193.678 118.818  31.984  1.00  0.00           C  
ATOM   1190  CE  LYS B 483     192.820 119.367  33.120  1.00  0.00           C  
ATOM   1191  NZ  LYS B 483     192.672 118.405  34.254  1.00  0.00           N  
ATOM   1192  N   ARG B 484     193.347 121.428  27.459  1.00  0.00           N  
ATOM   1193  CA  ARG B 484     192.893 120.858  26.181  1.00  0.00           C  
ATOM   1194  C   ARG B 484     193.913 121.028  25.058  1.00  0.00           C  
ATOM   1195  O   ARG B 484     194.310 120.047  24.417  1.00  0.00           O  
ATOM   1196  CB  ARG B 484     191.554 121.500  25.751  1.00  0.00           C  
ATOM   1197  CG  ARG B 484     190.299 120.726  26.136  1.00  0.00           C  
ATOM   1198  CD  ARG B 484     190.366 120.146  27.550  1.00  0.00           C  
ATOM   1199  NE  ARG B 484     190.289 121.172  28.579  1.00  0.00           N  
ATOM   1200  CZ  ARG B 484     189.988 120.928  29.851  1.00  0.00           C  
ATOM   1201  NH1 ARG B 484     189.735 119.680  30.268  1.00  0.00           N  
ATOM   1202  NH2 ARG B 484     189.905 121.942  30.698  1.00  0.00           N  
ATOM   1203  N   SER B 485     194.314 122.279  24.822  1.00  0.00           N  
ATOM   1204  CA  SER B 485     195.279 122.597  23.784  1.00  0.00           C  
ATOM   1205  C   SER B 485     196.429 121.609  23.891  1.00  0.00           C  
ATOM   1206  O   SER B 485     197.029 121.214  22.890  1.00  0.00           O  
ATOM   1207  CB  SER B 485     195.772 124.030  23.960  1.00  0.00           C  
ATOM   1208  OG  SER B 485     194.690 124.942  23.875  1.00  0.00           O  
ATOM   1209  N   ARG B 490     196.711 121.192  25.119  1.00  0.00           N  
ATOM   1210  CA  ARG B 490     197.768 120.232  25.369  1.00  0.00           C  
ATOM   1211  C   ARG B 490     197.450 118.871  24.762  1.00  0.00           C  
ATOM   1212  O   ARG B 490     198.332 118.220  24.203  1.00  0.00           O  
ATOM   1213  CB  ARG B 490     197.984 120.051  26.869  1.00  0.00           C  
ATOM   1214  CG  ARG B 490     199.285 120.633  27.398  1.00  0.00           C  
ATOM   1215  CD  ARG B 490     199.061 121.969  28.109  1.00  0.00           C  
ATOM   1216  NE  ARG B 490     200.176 122.292  28.999  1.00  0.00           N  
ATOM   1217  CZ  ARG B 490     200.637 121.480  29.954  1.00  0.00           C  
ATOM   1218  NH1 ARG B 490     200.084 120.284  30.157  1.00  0.00           N  
ATOM   1219  NH2 ARG B 490     201.665 121.859  30.704  1.00  0.00           N  
ATOM   1220  N   ALA B 494     196.198 118.437  24.874  1.00  0.00           N  
ATOM   1221  CA  ALA B 494     195.817 117.130  24.352  1.00  0.00           C  
ATOM   1222  C   ALA B 494     195.889 117.036  22.834  1.00  0.00           C  
ATOM   1223  O   ALA B 494     196.177 115.962  22.300  1.00  0.00           O  
ATOM   1224  CB  ALA B 494     194.428 116.753  24.839  1.00  0.00           C  
ATOM   1225  N   VAL B 495     195.631 118.138  22.133  1.00  0.00           N  
ATOM   1226  CA  VAL B 495     195.694 118.085  20.675  1.00  0.00           C  
ATOM   1227  C   VAL B 495     197.154 117.906  20.298  1.00  0.00           C  
ATOM   1228  O   VAL B 495     197.520 116.912  19.655  1.00  0.00           O  
ATOM   1229  CB  VAL B 495     195.135 119.375  19.980  1.00  0.00           C  
ATOM   1230  CG1 VAL B 495     193.736 119.645  20.467  1.00  0.00           C  
ATOM   1231  CG2 VAL B 495     196.045 120.580  20.220  1.00  0.00           C  
ATOM   1232  N   ARG B 496     197.983 118.863  20.729  1.00  0.00           N  
ATOM   1233  CA  ARG B 496     199.420 118.854  20.464  1.00  0.00           C  
ATOM   1234  C   ARG B 496     200.064 117.515  20.815  1.00  0.00           C  
ATOM   1235  O   ARG B 496     200.830 116.961  20.032  1.00  0.00           O  
ATOM   1236  CB  ARG B 496     200.087 119.981  21.234  1.00  0.00           C  
ATOM   1237  CG  ARG B 496     201.569 119.845  21.343  1.00  0.00           C  
ATOM   1238  CD  ARG B 496     202.137 121.178  21.719  1.00  0.00           C  
ATOM   1239  NE  ARG B 496     203.588 121.165  21.792  1.00  0.00           N  
ATOM   1240  CZ  ARG B 496     204.318 122.272  21.796  1.00  0.00           C  
ATOM   1241  NH1 ARG B 496     203.711 123.460  21.728  1.00  0.00           N  
ATOM   1242  NH2 ARG B 496     205.642 122.192  21.865  1.00  0.00           N  
ATOM   1243  N   TYR B 498     199.771 116.984  21.985  1.00  0.00           N  
ATOM   1244  CA  TYR B 498     200.347 115.699  22.281  1.00  0.00           C  
ATOM   1245  C   TYR B 498     199.848 114.767  21.187  1.00  0.00           C  
ATOM   1246  O   TYR B 498     200.637 114.208  20.429  1.00  0.00           O  
ATOM   1247  CB  TYR B 498     199.892 115.168  23.634  1.00  0.00           C  
ATOM   1248  CG  TYR B 498     200.314 113.730  23.843  1.00  0.00           C  
ATOM   1249  CD1 TYR B 498     201.552 113.406  24.389  1.00  0.00           C  
ATOM   1250  CD2 TYR B 498     199.474 112.686  23.465  1.00  0.00           C  
ATOM   1251  CE1 TYR B 498     201.935 112.077  24.555  1.00  0.00           C  
ATOM   1252  CE2 TYR B 498     199.849 111.359  23.624  1.00  0.00           C  
ATOM   1253  CZ  TYR B 498     201.074 111.060  24.169  1.00  0.00           C  
ATOM   1254  OH  TYR B 498     201.410 109.734  24.321  1.00  0.00           O  
ATOM   1255  N   ALA B 499     198.524 114.629  21.111  1.00  0.00           N  
ATOM   1256  CA  ALA B 499     197.851 113.753  20.141  1.00  0.00           C  
ATOM   1257  C   ALA B 499     198.452 113.793  18.740  1.00  0.00           C  
ATOM   1258  O   ALA B 499     198.680 112.742  18.135  1.00  0.00           O  
ATOM   1259  CB  ALA B 499     196.358 114.086  20.081  1.00  0.00           C  
ATOM   1260  N   PHE B 500     198.698 114.997  18.223  1.00  0.00           N  
ATOM   1261  CA  PHE B 500     199.293 115.150  16.893  1.00  0.00           C  
ATOM   1262  C   PHE B 500     200.653 114.470  16.889  1.00  0.00           C  
ATOM   1263  O   PHE B 500     200.909 113.533  16.132  1.00  0.00           O  
ATOM   1264  CB  PHE B 500     199.496 116.627  16.550  1.00  0.00           C  
ATOM   1265  CG  PHE B 500     200.226 116.836  15.263  1.00  0.00           C  
ATOM   1266  CD1 PHE B 500     199.560 116.723  14.041  1.00  0.00           C  
ATOM   1267  CD2 PHE B 500     201.599 117.052  15.260  1.00  0.00           C  
ATOM   1268  CE1 PHE B 500     200.250 116.814  12.833  1.00  0.00           C  
ATOM   1269  CE2 PHE B 500     202.301 117.144  14.054  1.00  0.00           C  
ATOM   1270  CZ  PHE B 500     201.624 117.023  12.838  1.00  0.00           C  
ATOM   1271  N   SER B 501     201.518 114.993  17.751  1.00  0.00           N  
ATOM   1272  CA  SER B 501     202.868 114.499  17.936  1.00  0.00           C  
ATOM   1273  C   SER B 501     202.839 112.981  17.986  1.00  0.00           C  
ATOM   1274  O   SER B 501     203.645 112.297  17.366  1.00  0.00           O  
ATOM   1275  CB  SER B 501     203.429 115.070  19.243  1.00  0.00           C  
ATOM   1276  OG  SER B 501     204.685 114.504  19.575  1.00  0.00           O  
ATOM   1277  N   ARG B 502     201.887 112.456  18.729  1.00  0.00           N  
ATOM   1278  CA  ARG B 502     201.756 111.024  18.862  1.00  0.00           C  
ATOM   1279  C   ARG B 502     201.488 110.405  17.490  1.00  0.00           C  
ATOM   1280  O   ARG B 502     202.008 109.338  17.157  1.00  0.00           O  
ATOM   1281  CB  ARG B 502     200.605 110.726  19.810  1.00  0.00           C  
ATOM   1282  CG  ARG B 502     200.424 109.279  20.104  1.00  0.00           C  
ATOM   1283  CD  ARG B 502     201.217 108.873  21.314  1.00  0.00           C  
ATOM   1284  NE  ARG B 502     200.579 107.734  21.958  1.00  0.00           N  
ATOM   1285  CZ  ARG B 502     200.366 106.571  21.352  1.00  0.00           C  
ATOM   1286  NH1 ARG B 502     200.751 106.398  20.091  1.00  0.00           N  
ATOM   1287  NH2 ARG B 502     199.750 105.588  22.000  1.00  0.00           N  
ATOM   1288  N   TYR B 503     200.674 111.093  16.695  1.00  0.00           N  
ATOM   1289  CA  TYR B 503     200.304 110.628  15.358  1.00  0.00           C  
ATOM   1290  C   TYR B 503     201.464 110.681  14.374  1.00  0.00           C  
ATOM   1291  O   TYR B 503     201.803 109.679  13.738  1.00  0.00           O  
ATOM   1292  CB  TYR B 503     199.135 111.468  14.823  1.00  0.00           C  
ATOM   1293  CG  TYR B 503     197.771 110.926  15.198  1.00  0.00           C  
ATOM   1294  CD1 TYR B 503     196.690 111.789  15.444  1.00  0.00           C  
ATOM   1295  CD2 TYR B 503     197.558 109.545  15.297  1.00  0.00           C  
ATOM   1296  CE1 TYR B 503     195.440 111.284  15.783  1.00  0.00           C  
ATOM   1297  CE2 TYR B 503     196.320 109.033  15.628  1.00  0.00           C  
ATOM   1298  CZ  TYR B 503     195.265 109.896  15.872  1.00  0.00           C  
ATOM   1299  OH  TYR B 503     194.043 109.357  16.211  1.00  0.00           O  
ATOM   1300  N   TYR B 504     202.055 111.866  14.253  1.00  0.00           N  
ATOM   1301  CA  TYR B 504     203.183 112.088  13.361  1.00  0.00           C  
ATOM   1302  C   TYR B 504     204.215 110.992  13.508  1.00  0.00           C  
ATOM   1303  O   TYR B 504     204.287 110.086  12.688  1.00  0.00           O  
ATOM   1304  CB  TYR B 504     203.848 113.411  13.684  1.00  0.00           C  
ATOM   1305  CG  TYR B 504     204.946 113.766  12.730  1.00  0.00           C  
ATOM   1306  CD1 TYR B 504     205.965 114.629  13.111  1.00  0.00           C  
ATOM   1307  CD2 TYR B 504     204.927 113.306  11.414  1.00  0.00           C  
ATOM   1308  CE1 TYR B 504     206.946 115.041  12.197  1.00  0.00           C  
ATOM   1309  CE2 TYR B 504     205.899 113.709  10.487  1.00  0.00           C  
ATOM   1310  CZ  TYR B 504     206.906 114.582  10.883  1.00  0.00           C  
ATOM   1311  OH  TYR B 504     207.846 115.019   9.966  1.00  0.00           O  
ATOM   1312  N   HIS B 505     205.006 111.088  14.572  1.00  0.00           N  
ATOM   1313  CA  HIS B 505     206.069 110.126  14.867  1.00  0.00           C  
ATOM   1314  C   HIS B 505     205.564 108.689  14.928  1.00  0.00           C  
ATOM   1315  O   HIS B 505     206.276 107.798  15.389  1.00  0.00           O  
ATOM   1316  CB  HIS B 505     206.751 110.477  16.206  1.00  0.00           C  
ATOM   1317  CG  HIS B 505     207.390 111.833  16.226  1.00  0.00           C  
ATOM   1318  ND1 HIS B 505     208.557 112.117  15.552  1.00  0.00           N  
ATOM   1319  CD2 HIS B 505     206.990 112.999  16.789  1.00  0.00           C  
ATOM   1320  CE1 HIS B 505     208.846 113.399  15.693  1.00  0.00           C  
ATOM   1321  NE2 HIS B 505     207.911 113.957  16.438  1.00  0.00           N  
ATOM   1322  N   GLU B 506     204.349 108.455  14.450  1.00  0.00           N  
ATOM   1323  CA  GLU B 506     203.776 107.122  14.500  1.00  0.00           C  
ATOM   1324  C   GLU B 506     203.376 106.639  13.114  1.00  0.00           C  
ATOM   1325  O   GLU B 506     203.079 105.457  12.909  1.00  0.00           O  
ATOM   1326  CB  GLU B 506     202.561 107.167  15.405  1.00  0.00           C  
ATOM   1327  CG  GLU B 506     202.152 105.854  15.983  1.00  0.00           C  
ATOM   1328  CD  GLU B 506     201.093 106.048  17.040  1.00  0.00           C  
ATOM   1329  OE1 GLU B 506     200.824 105.088  17.796  1.00  0.00           O  
ATOM   1330  OE2 GLU B 506     200.528 107.169  17.107  1.00  0.00           O  
ATOM   1331  N   GLY B 507     203.380 107.574  12.168  1.00  0.00           N  
ATOM   1332  CA  GLY B 507     203.007 107.279  10.798  1.00  0.00           C  
ATOM   1333  C   GLY B 507     201.819 108.156  10.456  1.00  0.00           C  
ATOM   1334  O   GLY B 507     201.964 109.236   9.870  1.00  0.00           O  
ATOM   1335  N   LEU B 508     200.647 107.678  10.867  1.00  0.00           N  
ATOM   1336  CA  LEU B 508     199.349 108.313  10.674  1.00  0.00           C  
ATOM   1337  C   LEU B 508     199.288 109.781  10.250  1.00  0.00           C  
ATOM   1338  O   LEU B 508     198.598 110.111   9.292  1.00  0.00           O  
ATOM   1339  CB  LEU B 508     198.537 108.098  11.937  1.00  0.00           C  
ATOM   1340  CG  LEU B 508     198.771 106.667  12.428  1.00  0.00           C  
ATOM   1341  CD1 LEU B 508     198.036 106.452  13.727  1.00  0.00           C  
ATOM   1342  CD2 LEU B 508     198.324 105.669  11.377  1.00  0.00           C  
ATOM   1343  N   ALA B 509     199.976 110.677  10.940  1.00  0.00           N  
ATOM   1344  CA  ALA B 509     199.921 112.077  10.517  1.00  0.00           C  
ATOM   1345  C   ALA B 509     201.033 112.372   9.514  1.00  0.00           C  
ATOM   1346  O   ALA B 509     202.197 112.050   9.767  1.00  0.00           O  
ATOM   1347  CB  ALA B 509     200.046 112.998  11.719  1.00  0.00           C  
ATOM   1348  N   TYR B 510     200.682 112.969   8.374  1.00  0.00           N  
ATOM   1349  CA  TYR B 510     201.685 113.287   7.359  1.00  0.00           C  
ATOM   1350  C   TYR B 510     201.406 114.523   6.522  1.00  0.00           C  
ATOM   1351  O   TYR B 510     200.265 114.922   6.334  1.00  0.00           O  
ATOM   1352  CB  TYR B 510     201.930 112.083   6.432  1.00  0.00           C  
ATOM   1353  CG  TYR B 510     200.758 111.654   5.583  1.00  0.00           C  
ATOM   1354  CD1 TYR B 510     200.154 110.399   5.764  1.00  0.00           C  
ATOM   1355  CD2 TYR B 510     200.266 112.486   4.578  1.00  0.00           C  
ATOM   1356  CE1 TYR B 510     199.086 109.986   4.956  1.00  0.00           C  
ATOM   1357  CE2 TYR B 510     199.202 112.090   3.768  1.00  0.00           C  
ATOM   1358  CZ  TYR B 510     198.617 110.845   3.960  1.00  0.00           C  
ATOM   1359  OH  TYR B 510     197.559 110.487   3.154  1.00  0.00           O  
ATOM   1360  N   ARG B 511     202.482 115.124   6.033  1.00  0.00           N  
ATOM   1361  CA  ARG B 511     202.423 116.320   5.210  1.00  0.00           C  
ATOM   1362  C   ARG B 511     202.556 115.862   3.766  1.00  0.00           C  
ATOM   1363  O   ARG B 511     203.257 114.880   3.499  1.00  0.00           O  
ATOM   1364  CB  ARG B 511     203.585 117.231   5.561  1.00  0.00           C  
ATOM   1365  CG  ARG B 511     203.723 118.423   4.680  1.00  0.00           C  
ATOM   1366  CD  ARG B 511     203.026 119.587   5.277  1.00  0.00           C  
ATOM   1367  NE  ARG B 511     203.669 120.812   4.837  1.00  0.00           N  
ATOM   1368  CZ  ARG B 511     203.245 122.037   5.137  1.00  0.00           C  
ATOM   1369  NH1 ARG B 511     202.162 122.203   5.891  1.00  0.00           N  
ATOM   1370  NH2 ARG B 511     203.899 123.100   4.673  1.00  0.00           N  
ATOM   1371  N   ALA B 512     201.892 116.561   2.842  1.00  0.00           N  
ATOM   1372  CA  ALA B 512     201.922 116.211   1.415  1.00  0.00           C  
ATOM   1373  C   ALA B 512     201.005 117.131   0.624  1.00  0.00           C  
ATOM   1374  O   ALA B 512     200.384 118.030   1.190  1.00  0.00           O  
ATOM   1375  CB  ALA B 512     201.483 114.760   1.215  1.00  0.00           C  
ATOM   1376  N   PRO B 513     200.937 116.936  -0.708  1.00  0.00           N  
ATOM   1377  CA  PRO B 513     200.064 117.786  -1.530  1.00  0.00           C  
ATOM   1378  C   PRO B 513     198.772 117.165  -2.119  1.00  0.00           C  
ATOM   1379  O   PRO B 513     198.356 117.588  -3.204  1.00  0.00           O  
ATOM   1380  CB  PRO B 513     201.003 118.286  -2.649  1.00  0.00           C  
ATOM   1381  CG  PRO B 513     202.393 117.861  -2.213  1.00  0.00           C  
ATOM   1382  CD  PRO B 513     202.124 116.568  -1.493  1.00  0.00           C  
ATOM   1383  N   ARG B 514     198.137 116.190  -1.448  1.00  0.00           N  
ATOM   1384  CA  ARG B 514     196.886 115.617  -1.984  1.00  0.00           C  
ATOM   1385  C   ARG B 514     195.991 116.836  -2.384  1.00  0.00           C  
ATOM   1386  O   ARG B 514     196.306 117.978  -2.026  1.00  0.00           O  
ATOM   1387  CB  ARG B 514     196.193 114.701  -0.926  1.00  0.00           C  
ATOM   1388  CG  ARG B 514     196.492 113.166  -1.048  1.00  0.00           C  
ATOM   1389  CD  ARG B 514     195.724 112.180  -0.050  1.00  0.00           C  
ATOM   1390  NE  ARG B 514     194.254 112.023  -0.226  1.00  0.00           N  
ATOM   1391  CZ  ARG B 514     193.560 110.866  -0.156  1.00  0.00           C  
ATOM   1392  NH1 ARG B 514     194.161 109.705   0.079  1.00  0.00           N  
ATOM   1393  NH2 ARG B 514     192.237 110.856  -0.303  1.00  0.00           N  
ATOM   1394  N   LEU B 515     194.911 116.625  -3.140  1.00  0.00           N  
ATOM   1395  CA  LEU B 515     194.048 117.748  -3.555  1.00  0.00           C  
ATOM   1396  C   LEU B 515     193.182 118.216  -2.381  1.00  0.00           C  
ATOM   1397  O   LEU B 515     192.755 117.399  -1.570  1.00  0.00           O  
ATOM   1398  CB  LEU B 515     193.135 117.314  -4.703  1.00  0.00           C  
ATOM   1399  CG  LEU B 515     192.736 118.299  -5.808  1.00  0.00           C  
ATOM   1400  CD1 LEU B 515     191.629 117.653  -6.581  1.00  0.00           C  
ATOM   1401  CD2 LEU B 515     192.263 119.632  -5.278  1.00  0.00           C  
ATOM   1402  N   VAL B 516     192.900 119.512  -2.285  1.00  0.00           N  
ATOM   1403  CA  VAL B 516     192.085 119.989  -1.168  1.00  0.00           C  
ATOM   1404  C   VAL B 516     190.914 120.912  -1.514  1.00  0.00           C  
ATOM   1405  O   VAL B 516     191.032 121.775  -2.385  1.00  0.00           O  
ATOM   1406  CB  VAL B 516     192.952 120.727  -0.112  1.00  0.00           C  
ATOM   1407  CG1 VAL B 516     194.156 119.884   0.237  1.00  0.00           C  
ATOM   1408  CG2 VAL B 516     193.370 122.113  -0.624  1.00  0.00           C  
ATOM   1409  N   ASN B 517     189.794 120.737  -0.810  1.00  0.00           N  
ATOM   1410  CA  ASN B 517     188.607 121.574  -1.004  1.00  0.00           C  
ATOM   1411  C   ASN B 517     188.959 122.944  -0.440  1.00  0.00           C  
ATOM   1412  O   ASN B 517     189.126 123.090   0.761  1.00  0.00           O  
ATOM   1413  CB  ASN B 517     187.434 120.977  -0.237  1.00  0.00           C  
ATOM   1414  CG  ASN B 517     187.256 119.505  -0.522  1.00  0.00           C  
ATOM   1415  OD1 ASN B 517     186.853 119.120  -1.616  1.00  0.00           O  
ATOM   1416  ND2 ASN B 517     187.578 118.669   0.456  1.00  0.00           N  
ATOM   1417  N   TRP B 518     189.072 123.944  -1.300  1.00  0.00           N  
ATOM   1418  CA  TRP B 518     189.460 125.273  -0.858  1.00  0.00           C  
ATOM   1419  C   TRP B 518     188.395 126.354  -1.013  1.00  0.00           C  
ATOM   1420  O   TRP B 518     187.787 126.492  -2.067  1.00  0.00           O  
ATOM   1421  CB  TRP B 518     190.746 125.674  -1.600  1.00  0.00           C  
ATOM   1422  CG  TRP B 518     191.031 127.149  -1.623  1.00  0.00           C  
ATOM   1423  CD1 TRP B 518     190.537 128.066  -2.505  1.00  0.00           C  
ATOM   1424  CD2 TRP B 518     191.825 127.882  -0.688  1.00  0.00           C  
ATOM   1425  NE1 TRP B 518     190.969 129.331  -2.176  1.00  0.00           N  
ATOM   1426  CE2 TRP B 518     191.761 129.248  -1.063  1.00  0.00           C  
ATOM   1427  CE3 TRP B 518     192.582 127.522   0.434  1.00  0.00           C  
ATOM   1428  CZ2 TRP B 518     192.423 130.254  -0.356  1.00  0.00           C  
ATOM   1429  CZ3 TRP B 518     193.239 128.521   1.139  1.00  0.00           C  
ATOM   1430  CH2 TRP B 518     193.155 129.874   0.741  1.00  0.00           C  
ATOM   1431  N   CYS B 519     188.177 127.130   0.039  1.00  0.00           N  
ATOM   1432  CA  CYS B 519     187.190 128.199  -0.025  1.00  0.00           C  
ATOM   1433  C   CYS B 519     187.848 129.565  -0.119  1.00  0.00           C  
ATOM   1434  O   CYS B 519     188.367 130.090   0.864  1.00  0.00           O  
ATOM   1435  CB  CYS B 519     186.255 128.178   1.192  1.00  0.00           C  
ATOM   1436  SG  CYS B 519     185.051 129.565   1.207  1.00  0.00           S  
ATOM   1437  N   PRO B 520     187.825 130.160  -1.316  1.00  0.00           N  
ATOM   1438  CA  PRO B 520     188.392 131.475  -1.642  1.00  0.00           C  
ATOM   1439  C   PRO B 520     187.940 132.617  -0.728  1.00  0.00           C  
ATOM   1440  O   PRO B 520     188.694 133.564  -0.504  1.00  0.00           O  
ATOM   1441  CB  PRO B 520     187.936 131.691  -3.078  1.00  0.00           C  
ATOM   1442  CG  PRO B 520     187.945 130.290  -3.636  1.00  0.00           C  
ATOM   1443  CD  PRO B 520     187.310 129.491  -2.525  1.00  0.00           C  
ATOM   1444  N   ARG B 521     186.713 132.528  -0.216  1.00  0.00           N  
ATOM   1445  CA  ARG B 521     186.144 133.549   0.671  1.00  0.00           C  
ATOM   1446  C   ARG B 521     186.842 133.629   2.028  1.00  0.00           C  
ATOM   1447  O   ARG B 521     187.310 134.693   2.451  1.00  0.00           O  
ATOM   1448  CB  ARG B 521     184.639 133.278   0.878  1.00  0.00           C  
ATOM   1449  CG  ARG B 521     184.062 133.494   2.313  1.00  0.00           C  
ATOM   1450  CD  ARG B 521     184.241 134.913   2.866  1.00  0.00           C  
ATOM   1451  NE  ARG B 521     184.015 135.936   1.845  1.00  0.00           N  
ATOM   1452  CZ  ARG B 521     182.867 136.113   1.191  1.00  0.00           C  
ATOM   1453  NH1 ARG B 521     181.824 135.332   1.452  1.00  0.00           N  
ATOM   1454  NH2 ARG B 521     182.761 137.066   0.264  1.00  0.00           N  
ATOM   1455  N   CYS B 522     186.896 132.497   2.714  1.00  0.00           N  
ATOM   1456  CA  CYS B 522     187.510 132.449   4.023  1.00  0.00           C  
ATOM   1457  C   CYS B 522     188.931 131.892   3.950  1.00  0.00           C  
ATOM   1458  O   CYS B 522     189.502 131.466   4.952  1.00  0.00           O  
ATOM   1459  CB  CYS B 522     186.614 131.629   4.961  1.00  0.00           C  
ATOM   1460  SG  CYS B 522     184.962 132.397   5.210  1.00  0.00           S  
ATOM   1461  N   GLU B 523     189.498 131.921   2.748  1.00  0.00           N  
ATOM   1462  CA  GLU B 523     190.857 131.452   2.515  1.00  0.00           C  
ATOM   1463  C   GLU B 523     191.281 130.355   3.482  1.00  0.00           C  
ATOM   1464  O   GLU B 523     191.958 130.619   4.462  1.00  0.00           O  
ATOM   1465  CB  GLU B 523     191.811 132.646   2.595  1.00  0.00           C  
ATOM   1466  CG  GLU B 523     191.240 133.821   3.385  1.00  0.00           C  
ATOM   1467  CD  GLU B 523     191.520 135.179   2.738  1.00  0.00           C  
ATOM   1468  OE1 GLU B 523     192.633 135.726   2.913  1.00  0.00           O  
ATOM   1469  OE2 GLU B 523     190.622 135.701   2.042  1.00  0.00           O  
ATOM   1470  N   THR B 524     190.879 129.122   3.200  1.00  0.00           N  
ATOM   1471  CA  THR B 524     191.212 127.989   4.055  1.00  0.00           C  
ATOM   1472  C   THR B 524     190.694 126.692   3.471  1.00  0.00           C  
ATOM   1473  O   THR B 524     189.688 126.687   2.773  1.00  0.00           O  
ATOM   1474  CB  THR B 524     190.566 128.117   5.423  1.00  0.00           C  
ATOM   1475  OG1 THR B 524     190.505 126.822   6.037  1.00  0.00           O  
ATOM   1476  CG2 THR B 524     189.157 128.666   5.285  1.00  0.00           C  
ATOM   1477  N   THR B 525     191.360 125.584   3.768  1.00  0.00           N  
ATOM   1478  CA  THR B 525     190.895 124.309   3.253  1.00  0.00           C  
ATOM   1479  C   THR B 525     189.621 123.926   3.995  1.00  0.00           C  
ATOM   1480  O   THR B 525     189.219 124.617   4.928  1.00  0.00           O  
ATOM   1481  CB  THR B 525     191.956 123.197   3.453  1.00  0.00           C  
ATOM   1482  OG1 THR B 525     192.292 123.085   4.837  1.00  0.00           O  
ATOM   1483  CG2 THR B 525     193.210 123.516   2.682  1.00  0.00           C  
ATOM   1484  N   LEU B 526     188.979 122.845   3.560  1.00  0.00           N  
ATOM   1485  CA  LEU B 526     187.773 122.321   4.208  1.00  0.00           C  
ATOM   1486  C   LEU B 526     187.827 120.812   4.071  1.00  0.00           C  
ATOM   1487  O   LEU B 526     188.591 120.284   3.265  1.00  0.00           O  
ATOM   1488  CB  LEU B 526     186.491 122.819   3.543  1.00  0.00           C  
ATOM   1489  CG  LEU B 526     186.221 124.321   3.530  1.00  0.00           C  
ATOM   1490  CD1 LEU B 526     184.953 124.593   2.742  1.00  0.00           C  
ATOM   1491  CD2 LEU B 526     186.100 124.842   4.940  1.00  0.00           C  
ATOM   1492  N   SER B 527     187.034 120.116   4.868  1.00  0.00           N  
ATOM   1493  CA  SER B 527     186.995 118.661   4.798  1.00  0.00           C  
ATOM   1494  C   SER B 527     185.771 118.364   3.961  1.00  0.00           C  
ATOM   1495  O   SER B 527     184.916 119.239   3.797  1.00  0.00           O  
ATOM   1496  CB  SER B 527     186.830 118.054   6.199  1.00  0.00           C  
ATOM   1497  OG  SER B 527     186.532 116.665   6.136  1.00  0.00           O  
ATOM   1498  N   ASP B 528     185.680 117.152   3.421  1.00  0.00           N  
ATOM   1499  CA  ASP B 528     184.512 116.800   2.618  1.00  0.00           C  
ATOM   1500  C   ASP B 528     183.285 116.952   3.510  1.00  0.00           C  
ATOM   1501  O   ASP B 528     182.240 117.444   3.072  1.00  0.00           O  
ATOM   1502  CB  ASP B 528     184.601 115.357   2.107  1.00  0.00           C  
ATOM   1503  CG  ASP B 528     185.802 115.125   1.204  1.00  0.00           C  
ATOM   1504  OD1 ASP B 528     186.159 116.041   0.429  1.00  0.00           O  
ATOM   1505  OD2 ASP B 528     186.377 114.015   1.261  1.00  0.00           O  
ATOM   1506  N   LEU B 529     183.429 116.534   4.768  1.00  0.00           N  
ATOM   1507  CA  LEU B 529     182.345 116.631   5.733  1.00  0.00           C  
ATOM   1508  C   LEU B 529     181.972 118.075   6.013  1.00  0.00           C  
ATOM   1509  O   LEU B 529     180.949 118.326   6.620  1.00  0.00           O  
ATOM   1510  CB  LEU B 529     182.732 115.946   7.043  1.00  0.00           C  
ATOM   1511  CG  LEU B 529     182.795 114.420   6.976  1.00  0.00           C  
ATOM   1512  CD1 LEU B 529     183.368 113.880   8.261  1.00  0.00           C  
ATOM   1513  CD2 LEU B 529     181.403 113.847   6.743  1.00  0.00           C  
ATOM   1514  N   GLU B 530     182.785 119.022   5.560  1.00  0.00           N  
ATOM   1515  CA  GLU B 530     182.509 120.431   5.808  1.00  0.00           C  
ATOM   1516  C   GLU B 530     182.047 121.193   4.574  1.00  0.00           C  
ATOM   1517  O   GLU B 530     181.749 122.385   4.647  1.00  0.00           O  
ATOM   1518  CB  GLU B 530     183.754 121.107   6.396  1.00  0.00           C  
ATOM   1519  CG  GLU B 530     184.205 120.522   7.736  1.00  0.00           C  
ATOM   1520  CD  GLU B 530     185.515 121.105   8.245  1.00  0.00           C  
ATOM   1521  OE1 GLU B 530     185.552 122.298   8.633  1.00  0.00           O  
ATOM   1522  OE2 GLU B 530     186.510 120.349   8.255  1.00  0.00           O  
ATOM   1523  N   VAL B 531     181.999 120.511   3.437  1.00  0.00           N  
ATOM   1524  CA  VAL B 531     181.553 121.143   2.198  1.00  0.00           C  
ATOM   1525  C   VAL B 531     180.241 120.503   1.752  1.00  0.00           C  
ATOM   1526  O   VAL B 531     180.042 119.292   1.897  1.00  0.00           O  
ATOM   1527  CB  VAL B 531     182.602 121.002   1.071  1.00  0.00           C  
ATOM   1528  CG1 VAL B 531     182.880 119.531   0.788  1.00  0.00           C  
ATOM   1529  CG2 VAL B 531     182.106 121.700  -0.181  1.00  0.00           C  
ATOM   1530  N   GLU B 532     179.352 121.326   1.206  1.00  0.00           N  
ATOM   1531  CA  GLU B 532     178.042 120.862   0.769  1.00  0.00           C  
ATOM   1532  C   GLU B 532     177.750 121.148  -0.695  1.00  0.00           C  
ATOM   1533  O   GLU B 532     177.872 122.285  -1.159  1.00  0.00           O  
ATOM   1534  CB  GLU B 532     176.968 121.518   1.626  1.00  0.00           C  
ATOM   1535  CG  GLU B 532     177.143 123.028   1.724  1.00  0.00           C  
ATOM   1536  CD  GLU B 532     176.119 123.681   2.630  1.00  0.00           C  
ATOM   1537  OE1 GLU B 532     175.949 123.209   3.777  1.00  0.00           O  
ATOM   1538  OE2 GLU B 532     175.489 124.671   2.196  1.00  0.00           O  
ATOM   1539  N   THR B 571     177.355 120.102  -1.413  1.00  0.00           N  
ATOM   1540  CA  THR B 571     177.016 120.214  -2.825  1.00  0.00           C  
ATOM   1541  C   THR B 571     175.501 120.296  -2.927  1.00  0.00           C  
ATOM   1542  O   THR B 571     174.791 119.463  -2.368  1.00  0.00           O  
ATOM   1543  CB  THR B 571     177.511 118.980  -3.641  1.00  0.00           C  
ATOM   1544  OG1 THR B 571     176.936 117.778  -3.106  1.00  0.00           O  
ATOM   1545  CG2 THR B 571     179.042 118.878  -3.600  1.00  0.00           C  
ATOM   1546  N   GLU B 572     175.007 121.307  -3.629  1.00  0.00           N  
ATOM   1547  CA  GLU B 572     173.568 121.473  -3.787  1.00  0.00           C  
ATOM   1548  C   GLU B 572     173.144 121.990  -5.172  1.00  0.00           C  
ATOM   1549  O   GLU B 572     173.584 123.053  -5.624  1.00  0.00           O  
ATOM   1550  CB  GLU B 572     173.020 122.381  -2.670  1.00  0.00           C  
ATOM   1551  CG  GLU B 572     173.957 123.498  -2.228  1.00  0.00           C  
ATOM   1552  CD  GLU B 572     174.399 124.377  -3.383  1.00  0.00           C  
ATOM   1553  OE1 GLU B 572     173.531 125.009  -4.029  1.00  0.00           O  
ATOM   1554  OE2 GLU B 572     175.619 124.432  -3.646  1.00  0.00           O  
ATOM   1555  N   PRO B 617     172.275 121.225  -5.863  1.00  0.00           N  
ATOM   1556  CA  PRO B 617     171.758 121.547  -7.194  1.00  0.00           C  
ATOM   1557  C   PRO B 617     171.580 123.028  -7.495  1.00  0.00           C  
ATOM   1558  O   PRO B 617     170.856 123.740  -6.799  1.00  0.00           O  
ATOM   1559  CB  PRO B 617     170.451 120.770  -7.234  1.00  0.00           C  
ATOM   1560  CG  PRO B 617     170.850 119.489  -6.568  1.00  0.00           C  
ATOM   1561  CD  PRO B 617     171.653 119.981  -5.362  1.00  0.00           C  
ATOM   1562  N   THR B 618     172.265 123.472  -8.544  1.00  0.00           N  
ATOM   1563  CA  THR B 618     172.214 124.854  -9.001  1.00  0.00           C  
ATOM   1564  C   THR B 618     172.165 124.832 -10.534  1.00  0.00           C  
ATOM   1565  O   THR B 618     172.857 124.035 -11.176  1.00  0.00           O  
ATOM   1566  CB  THR B 618     173.443 125.638  -8.511  1.00  0.00           C  
ATOM   1567  OG1 THR B 618     173.560 125.479  -7.090  1.00  0.00           O  
ATOM   1568  CG2 THR B 618     173.307 127.127  -8.839  1.00  0.00           C  
ATOM   1569  N   PRO B 619     171.341 125.711 -11.137  1.00  0.00           N  
ATOM   1570  CA  PRO B 619     171.178 125.799 -12.590  1.00  0.00           C  
ATOM   1571  C   PRO B 619     172.449 126.229 -13.273  1.00  0.00           C  
ATOM   1572  O   PRO B 619     173.255 126.966 -12.697  1.00  0.00           O  
ATOM   1573  CB  PRO B 619     170.089 126.846 -12.746  1.00  0.00           C  
ATOM   1574  CG  PRO B 619     170.454 127.815 -11.671  1.00  0.00           C  
ATOM   1575  CD  PRO B 619     170.705 126.877 -10.491  1.00  0.00           C  
ATOM   1576  N   GLY B 620     172.613 125.781 -14.512  1.00  0.00           N  
ATOM   1577  CA  GLY B 620     173.796 126.139 -15.266  1.00  0.00           C  
ATOM   1578  C   GLY B 620     173.699 125.708 -16.709  1.00  0.00           C  
ATOM   1579  O   GLY B 620     172.617 125.397 -17.208  1.00  0.00           O  
ATOM   1580  N   LYS B 621     174.844 125.689 -17.379  1.00  0.00           N  
ATOM   1581  CA  LYS B 621     174.894 125.293 -18.769  1.00  0.00           C  
ATOM   1582  C   LYS B 621     176.072 124.357 -19.058  1.00  0.00           C  
ATOM   1583  O   LYS B 621     177.223 124.669 -18.743  1.00  0.00           O  
ATOM   1584  CB  LYS B 621     174.939 126.546 -19.649  1.00  0.00           C  
ATOM   1585  CG  LYS B 621     173.595 127.280 -19.721  1.00  0.00           C  
ATOM   1586  CD  LYS B 621     173.630 128.462 -20.695  1.00  0.00           C  
ATOM   1587  CE  LYS B 621     172.225 128.981 -21.037  1.00  0.00           C  
ATOM   1588  NZ  LYS B 621     171.477 128.096 -21.989  1.00  0.00           N  
ATOM   1589  N   LEU B 622     175.752 123.200 -19.640  1.00  0.00           N  
ATOM   1590  CA  LEU B 622     176.723 122.172 -20.000  1.00  0.00           C  
ATOM   1591  C   LEU B 622     177.192 122.366 -21.441  1.00  0.00           C  
ATOM   1592  O   LEU B 622     176.469 122.047 -22.387  1.00  0.00           O  
ATOM   1593  CB  LEU B 622     176.086 120.793 -19.853  1.00  0.00           C  
ATOM   1594  CG  LEU B 622     176.972 119.606 -20.212  1.00  0.00           C  
ATOM   1595  CD1 LEU B 622     178.171 119.635 -19.304  1.00  0.00           C  
ATOM   1596  CD2 LEU B 622     176.230 118.291 -20.058  1.00  0.00           C  
ATOM   1597  N   TYR B 623     178.409 122.878 -21.603  1.00  0.00           N  
ATOM   1598  CA  TYR B 623     178.978 123.137 -22.925  1.00  0.00           C  
ATOM   1599  C   TYR B 623     179.669 121.919 -23.518  1.00  0.00           C  
ATOM   1600  O   TYR B 623     180.427 121.231 -22.830  1.00  0.00           O  
ATOM   1601  CB  TYR B 623     179.981 124.291 -22.852  1.00  0.00           C  
ATOM   1602  CG  TYR B 623     179.416 125.553 -22.246  1.00  0.00           C  
ATOM   1603  CD1 TYR B 623     179.718 126.803 -22.784  1.00  0.00           C  
ATOM   1604  CD2 TYR B 623     178.556 125.500 -21.150  1.00  0.00           C  
ATOM   1605  CE1 TYR B 623     179.170 127.968 -22.249  1.00  0.00           C  
ATOM   1606  CE2 TYR B 623     178.004 126.649 -20.608  1.00  0.00           C  
ATOM   1607  CZ  TYR B 623     178.308 127.881 -21.159  1.00  0.00           C  
ATOM   1608  OH  TYR B 623     177.725 129.018 -20.636  1.00  0.00           O  
ATOM   1609  N   THR B 624     179.390 121.642 -24.790  1.00  0.00           N  
ATOM   1610  CA  THR B 624     180.014 120.516 -25.477  1.00  0.00           C  
ATOM   1611  C   THR B 624     181.028 121.125 -26.416  1.00  0.00           C  
ATOM   1612  O   THR B 624     180.678 121.923 -27.288  1.00  0.00           O  
ATOM   1613  CB  THR B 624     179.028 119.675 -26.336  1.00  0.00           C  
ATOM   1614  OG1 THR B 624     177.935 119.207 -25.531  1.00  0.00           O  
ATOM   1615  CG2 THR B 624     179.747 118.469 -26.920  1.00  0.00           C  
ATOM   1616  N   LEU B 625     182.289 120.766 -26.208  1.00  0.00           N  
ATOM   1617  CA  LEU B 625     183.375 121.257 -27.038  1.00  0.00           C  
ATOM   1618  C   LEU B 625     183.954 120.083 -27.794  1.00  0.00           C  
ATOM   1619  O   LEU B 625     183.827 118.930 -27.373  1.00  0.00           O  
ATOM   1620  CB  LEU B 625     184.454 121.908 -26.178  1.00  0.00           C  
ATOM   1621  CG  LEU B 625     184.281 123.383 -25.819  1.00  0.00           C  
ATOM   1622  CD1 LEU B 625     182.886 123.644 -25.270  1.00  0.00           C  
ATOM   1623  CD2 LEU B 625     185.343 123.761 -24.802  1.00  0.00           C  
ATOM   1624  N   ARG B 626     184.582 120.371 -28.924  1.00  0.00           N  
ATOM   1625  CA  ARG B 626     185.166 119.309 -29.718  1.00  0.00           C  
ATOM   1626  C   ARG B 626     186.487 119.799 -30.229  1.00  0.00           C  
ATOM   1627  O   ARG B 626     186.657 121.002 -30.473  1.00  0.00           O  
ATOM   1628  CB  ARG B 626     184.287 118.973 -30.934  1.00  0.00           C  
ATOM   1629  CG  ARG B 626     182.774 119.202 -30.743  1.00  0.00           C  
ATOM   1630  CD  ARG B 626     181.996 118.032 -30.099  1.00  0.00           C  
ATOM   1631  NE  ARG B 626     181.537 117.033 -31.068  1.00  0.00           N  
ATOM   1632  CZ  ARG B 626     180.858 117.319 -32.178  1.00  0.00           C  
ATOM   1633  NH1 ARG B 626     180.556 118.578 -32.472  1.00  0.00           N  
ATOM   1634  NH2 ARG B 626     180.478 116.346 -32.998  1.00  0.00           N  
ATOM   1635  N   TYR B 627     187.433 118.875 -30.362  1.00  0.00           N  
ATOM   1636  CA  TYR B 627     188.702 119.250 -30.929  1.00  0.00           C  
ATOM   1637  C   TYR B 627     189.555 118.213 -31.623  1.00  0.00           C  
ATOM   1638  O   TYR B 627     189.379 117.001 -31.467  1.00  0.00           O  
ATOM   1639  CB  TYR B 627     189.553 120.030 -29.948  1.00  0.00           C  
ATOM   1640  CG  TYR B 627     190.016 121.308 -30.622  1.00  0.00           C  
ATOM   1641  CD1 TYR B 627     189.122 122.366 -30.843  1.00  0.00           C  
ATOM   1642  CD2 TYR B 627     191.331 121.443 -31.105  1.00  0.00           C  
ATOM   1643  CE1 TYR B 627     189.522 123.513 -31.517  1.00  0.00           C  
ATOM   1644  CE2 TYR B 627     191.740 122.607 -31.792  1.00  0.00           C  
ATOM   1645  CZ  TYR B 627     190.828 123.642 -31.991  1.00  0.00           C  
ATOM   1646  OH  TYR B 627     191.220 124.810 -32.629  1.00  0.00           O  
ATOM   1647  N   GLU B 628     190.468 118.758 -32.422  1.00  0.00           N  
ATOM   1648  CA  GLU B 628     191.406 118.037 -33.259  1.00  0.00           C  
ATOM   1649  C   GLU B 628     191.843 116.677 -32.784  1.00  0.00           C  
ATOM   1650  O   GLU B 628     191.622 116.295 -31.656  1.00  0.00           O  
ATOM   1651  CB  GLU B 628     192.630 118.911 -33.491  1.00  0.00           C  
ATOM   1652  CG  GLU B 628     193.024 119.032 -34.945  1.00  0.00           C  
ATOM   1653  CD  GLU B 628     193.958 120.196 -35.185  1.00  0.00           C  
ATOM   1654  OE1 GLU B 628     193.577 121.345 -34.849  1.00  0.00           O  
ATOM   1655  OE2 GLU B 628     195.071 119.960 -35.709  1.00  0.00           O  
ATOM   1656  N   VAL B 629     192.458 115.939 -33.684  1.00  0.00           N  
ATOM   1657  CA  VAL B 629     192.968 114.626 -33.365  1.00  0.00           C  
ATOM   1658  C   VAL B 629     194.166 114.416 -34.282  1.00  0.00           C  
ATOM   1659  O   VAL B 629     194.185 114.889 -35.420  1.00  0.00           O  
ATOM   1660  CB  VAL B 629     191.907 113.540 -33.589  1.00  0.00           C  
ATOM   1661  CG1 VAL B 629     192.494 112.164 -33.349  1.00  0.00           C  
ATOM   1662  CG2 VAL B 629     190.757 113.771 -32.649  1.00  0.00           C  
ATOM   1663  N   GLU B 630     195.179 113.736 -33.761  1.00  0.00           N  
ATOM   1664  CA  GLU B 630     196.395 113.470 -34.505  1.00  0.00           C  
ATOM   1665  C   GLU B 630     196.106 112.603 -35.731  1.00  0.00           C  
ATOM   1666  O   GLU B 630     195.796 111.414 -35.604  1.00  0.00           O  
ATOM   1667  CB  GLU B 630     197.396 112.784 -33.577  1.00  0.00           C  
ATOM   1668  CG  GLU B 630     198.750 112.533 -34.191  1.00  0.00           C  
ATOM   1669  CD  GLU B 630     199.875 113.073 -33.338  1.00  0.00           C  
ATOM   1670  OE1 GLU B 630     199.988 114.318 -33.213  1.00  0.00           O  
ATOM   1671  OE2 GLU B 630     200.639 112.247 -32.789  1.00  0.00           O  
ATOM   1672  N   GLY B 631     196.204 113.208 -36.915  1.00  0.00           N  
ATOM   1673  CA  GLY B 631     195.947 112.481 -38.148  1.00  0.00           C  
ATOM   1674  C   GLY B 631     194.475 112.418 -38.533  1.00  0.00           C  
ATOM   1675  O   GLY B 631     194.143 112.553 -39.714  1.00  0.00           O  
ATOM   1676  N   GLY B 632     193.605 112.206 -37.536  1.00  0.00           N  
ATOM   1677  CA  GLY B 632     192.160 112.124 -37.752  1.00  0.00           C  
ATOM   1678  C   GLY B 632     191.476 113.480 -37.694  1.00  0.00           C  
ATOM   1679  O   GLY B 632     191.904 114.414 -38.377  1.00  0.00           O  
ATOM   1680  N   GLY B 633     190.424 113.628 -36.894  1.00  0.00           N  
ATOM   1681  CA  GLY B 633     189.802 114.939 -36.865  1.00  0.00           C  
ATOM   1682  C   GLY B 633     188.884 115.395 -35.744  1.00  0.00           C  
ATOM   1683  O   GLY B 633     188.820 116.596 -35.456  1.00  0.00           O  
ATOM   1684  N   PHE B 634     188.178 114.479 -35.093  1.00  0.00           N  
ATOM   1685  CA  PHE B 634     187.242 114.910 -34.064  1.00  0.00           C  
ATOM   1686  C   PHE B 634     187.239 114.082 -32.775  1.00  0.00           C  
ATOM   1687  O   PHE B 634     187.594 112.899 -32.764  1.00  0.00           O  
ATOM   1688  CB  PHE B 634     185.817 114.943 -34.676  1.00  0.00           C  
ATOM   1689  CG  PHE B 634     185.118 116.285 -34.569  1.00  0.00           C  
ATOM   1690  CD1 PHE B 634     185.834 117.461 -34.313  1.00  0.00           C  
ATOM   1691  CD2 PHE B 634     183.739 116.374 -34.734  1.00  0.00           C  
ATOM   1692  CE1 PHE B 634     185.179 118.717 -34.221  1.00  0.00           C  
ATOM   1693  CE2 PHE B 634     183.075 117.626 -34.645  1.00  0.00           C  
ATOM   1694  CZ  PHE B 634     183.800 118.796 -34.388  1.00  0.00           C  
ATOM   1695  N   ILE B 635     186.848 114.750 -31.691  1.00  0.00           N  
ATOM   1696  CA  ILE B 635     186.698 114.171 -30.357  1.00  0.00           C  
ATOM   1697  C   ILE B 635     185.806 115.194 -29.658  1.00  0.00           C  
ATOM   1698  O   ILE B 635     186.063 116.402 -29.691  1.00  0.00           O  
ATOM   1699  CB  ILE B 635     188.041 114.021 -29.619  1.00  0.00           C  
ATOM   1700  CG1 ILE B 635     187.846 113.171 -28.362  1.00  0.00           C  
ATOM   1701  CG2 ILE B 635     188.590 115.387 -29.251  1.00  0.00           C  
ATOM   1702  CD1 ILE B 635     187.195 111.838 -28.612  1.00  0.00           C  
ATOM   1703  N   GLU B 636     184.738 114.711 -29.049  1.00  0.00           N  
ATOM   1704  CA  GLU B 636     183.788 115.597 -28.410  1.00  0.00           C  
ATOM   1705  C   GLU B 636     183.793 115.498 -26.903  1.00  0.00           C  
ATOM   1706  O   GLU B 636     183.966 114.410 -26.348  1.00  0.00           O  
ATOM   1707  CB  GLU B 636     182.406 115.283 -28.960  1.00  0.00           C  
ATOM   1708  CG  GLU B 636     182.280 113.850 -29.479  1.00  0.00           C  
ATOM   1709  CD  GLU B 636     181.102 113.673 -30.433  1.00  0.00           C  
ATOM   1710  OE1 GLU B 636     181.064 114.394 -31.459  1.00  0.00           O  
ATOM   1711  OE2 GLU B 636     180.222 112.817 -30.159  1.00  0.00           O  
ATOM   1712  N   ILE B 637     183.587 116.639 -26.246  1.00  0.00           N  
ATOM   1713  CA  ILE B 637     183.587 116.697 -24.784  1.00  0.00           C  
ATOM   1714  C   ILE B 637     182.437 117.467 -24.136  1.00  0.00           C  
ATOM   1715  O   ILE B 637     181.990 118.505 -24.630  1.00  0.00           O  
ATOM   1716  CB  ILE B 637     184.938 117.261 -24.259  1.00  0.00           C  
ATOM   1717  CG1 ILE B 637     185.571 116.216 -23.353  1.00  0.00           C  
ATOM   1718  CG2 ILE B 637     184.753 118.596 -23.525  1.00  0.00           C  
ATOM   1719  CD1 ILE B 637     185.777 114.884 -24.048  1.00  0.00           C  
ATOM   1720  N   ALA B 638     181.974 116.941 -23.011  1.00  0.00           N  
ATOM   1721  CA  ALA B 638     180.884 117.546 -22.269  1.00  0.00           C  
ATOM   1722  C   ALA B 638     181.438 118.168 -20.993  1.00  0.00           C  
ATOM   1723  O   ALA B 638     181.736 117.452 -20.044  1.00  0.00           O  
ATOM   1724  CB  ALA B 638     179.864 116.474 -21.929  1.00  0.00           C  
ATOM   1725  N   THR B 639     181.586 119.486 -20.943  1.00  0.00           N  
ATOM   1726  CA  THR B 639     182.126 120.063 -19.723  1.00  0.00           C  
ATOM   1727  C   THR B 639     181.429 121.299 -19.201  1.00  0.00           C  
ATOM   1728  O   THR B 639     181.067 122.196 -19.959  1.00  0.00           O  
ATOM   1729  CB  THR B 639     183.632 120.405 -19.854  1.00  0.00           C  
ATOM   1730  OG1 THR B 639     184.218 120.485 -18.541  1.00  0.00           O  
ATOM   1731  CG2 THR B 639     183.821 121.753 -20.565  1.00  0.00           C  
ATOM   1732  N   VAL B 640     181.270 121.331 -17.881  1.00  0.00           N  
ATOM   1733  CA  VAL B 640     180.641 122.445 -17.190  1.00  0.00           C  
ATOM   1734  C   VAL B 640     181.692 123.520 -16.959  1.00  0.00           C  
ATOM   1735  O   VAL B 640     181.381 124.704 -16.775  1.00  0.00           O  
ATOM   1736  CB  VAL B 640     180.114 122.006 -15.829  1.00  0.00           C  
ATOM   1737  CG1 VAL B 640     179.533 123.202 -15.106  1.00  0.00           C  
ATOM   1738  CG2 VAL B 640     179.083 120.904 -15.997  1.00  0.00           C  
ATOM   1739  N   ARG B 641     182.944 123.078 -16.971  1.00  0.00           N  
ATOM   1740  CA  ARG B 641     184.084 123.953 -16.746  1.00  0.00           C  
ATOM   1741  C   ARG B 641     184.888 124.154 -18.037  1.00  0.00           C  
ATOM   1742  O   ARG B 641     185.830 123.404 -18.325  1.00  0.00           O  
ATOM   1743  CB  ARG B 641     184.988 123.353 -15.660  1.00  0.00           C  
ATOM   1744  CG  ARG B 641     184.282 122.433 -14.654  1.00  0.00           C  
ATOM   1745  CD  ARG B 641     185.157 122.196 -13.426  1.00  0.00           C  
ATOM   1746  NE  ARG B 641     185.539 123.469 -12.815  1.00  0.00           N  
ATOM   1747  CZ  ARG B 641     186.127 123.595 -11.629  1.00  0.00           C  
ATOM   1748  NH1 ARG B 641     186.408 122.515 -10.907  1.00  0.00           N  
ATOM   1749  NH2 ARG B 641     186.429 124.805 -11.167  1.00  0.00           N  
ATOM   1750  N   PRO B 642     184.522 125.173 -18.834  1.00  0.00           N  
ATOM   1751  CA  PRO B 642     185.211 125.471 -20.096  1.00  0.00           C  
ATOM   1752  C   PRO B 642     186.642 126.035 -19.935  1.00  0.00           C  
ATOM   1753  O   PRO B 642     187.506 125.816 -20.788  1.00  0.00           O  
ATOM   1754  CB  PRO B 642     184.259 126.457 -20.772  1.00  0.00           C  
ATOM   1755  CG  PRO B 642     183.681 127.201 -19.604  1.00  0.00           C  
ATOM   1756  CD  PRO B 642     183.377 126.082 -18.633  1.00  0.00           C  
ATOM   1757  N   GLU B 643     186.890 126.751 -18.840  1.00  0.00           N  
ATOM   1758  CA  GLU B 643     188.203 127.337 -18.597  1.00  0.00           C  
ATOM   1759  C   GLU B 643     189.201 126.326 -18.050  1.00  0.00           C  
ATOM   1760  O   GLU B 643     190.397 126.594 -18.002  1.00  0.00           O  
ATOM   1761  CB  GLU B 643     188.086 128.519 -17.633  1.00  0.00           C  
ATOM   1762  CG  GLU B 643     186.659 128.882 -17.271  1.00  0.00           C  
ATOM   1763  CD  GLU B 643     186.053 127.933 -16.248  1.00  0.00           C  
ATOM   1764  OE1 GLU B 643     186.139 126.700 -16.439  1.00  0.00           O  
ATOM   1765  OE2 GLU B 643     185.484 128.422 -15.247  1.00  0.00           O  
ATOM   1766  N   THR B 644     188.722 125.162 -17.640  1.00  0.00           N  
ATOM   1767  CA  THR B 644     189.634 124.162 -17.121  1.00  0.00           C  
ATOM   1768  C   THR B 644     190.132 123.265 -18.244  1.00  0.00           C  
ATOM   1769  O   THR B 644     190.694 122.194 -17.995  1.00  0.00           O  
ATOM   1770  CB  THR B 644     188.967 123.284 -16.066  1.00  0.00           C  
ATOM   1771  OG1 THR B 644     188.072 122.360 -16.704  1.00  0.00           O  
ATOM   1772  CG2 THR B 644     188.210 124.154 -15.074  1.00  0.00           C  
ATOM   1773  N   VAL B 645     189.919 123.696 -19.485  1.00  0.00           N  
ATOM   1774  CA  VAL B 645     190.366 122.913 -20.639  1.00  0.00           C  
ATOM   1775  C   VAL B 645     191.885 123.031 -20.809  1.00  0.00           C  
ATOM   1776  O   VAL B 645     192.576 122.056 -21.085  1.00  0.00           O  
ATOM   1777  CB  VAL B 645     189.653 123.362 -21.962  1.00  0.00           C  
ATOM   1778  CG1 VAL B 645     188.181 123.013 -21.908  1.00  0.00           C  
ATOM   1779  CG2 VAL B 645     189.825 124.858 -22.178  1.00  0.00           C  
ATOM   1780  N   PHE B 646     192.400 124.236 -20.631  1.00  0.00           N  
ATOM   1781  CA  PHE B 646     193.820 124.456 -20.765  1.00  0.00           C  
ATOM   1782  C   PHE B 646     194.582 123.583 -19.789  1.00  0.00           C  
ATOM   1783  O   PHE B 646     195.611 123.014 -20.122  1.00  0.00           O  
ATOM   1784  CB  PHE B 646     194.109 125.915 -20.510  1.00  0.00           C  
ATOM   1785  CG  PHE B 646     193.133 126.818 -21.169  1.00  0.00           C  
ATOM   1786  CD1 PHE B 646     191.936 127.126 -20.549  1.00  0.00           C  
ATOM   1787  CD2 PHE B 646     193.394 127.340 -22.433  1.00  0.00           C  
ATOM   1788  CE1 PHE B 646     191.009 127.949 -21.178  1.00  0.00           C  
ATOM   1789  CE2 PHE B 646     192.478 128.162 -23.072  1.00  0.00           C  
ATOM   1790  CZ  PHE B 646     191.284 128.469 -22.447  1.00  0.00           C  
ATOM   1791  N   ALA B 647     194.067 123.468 -18.578  1.00  0.00           N  
ATOM   1792  CA  ALA B 647     194.724 122.650 -17.574  1.00  0.00           C  
ATOM   1793  C   ALA B 647     194.519 121.175 -17.898  1.00  0.00           C  
ATOM   1794  O   ALA B 647     194.738 120.296 -17.061  1.00  0.00           O  
ATOM   1795  CB  ALA B 647     194.164 122.975 -16.196  1.00  0.00           C  
ATOM   1796  N   ASP B 648     194.102 120.896 -19.120  1.00  0.00           N  
ATOM   1797  CA  ASP B 648     193.866 119.519 -19.483  1.00  0.00           C  
ATOM   1798  C   ASP B 648     195.102 118.666 -19.528  1.00  0.00           C  
ATOM   1799  O   ASP B 648     196.212 119.168 -19.619  1.00  0.00           O  
ATOM   1800  CB  ASP B 648     193.150 119.441 -20.820  1.00  0.00           C  
ATOM   1801  CG  ASP B 648     191.660 119.311 -20.657  1.00  0.00           C  
ATOM   1802  OD1 ASP B 648     191.220 118.245 -20.171  1.00  0.00           O  
ATOM   1803  OD2 ASP B 648     190.934 120.268 -20.999  1.00  0.00           O  
ATOM   1804  N   GLN B 649     194.893 117.362 -19.463  1.00  0.00           N  
ATOM   1805  CA  GLN B 649     195.997 116.442 -19.509  1.00  0.00           C  
ATOM   1806  C   GLN B 649     195.570 115.123 -20.110  1.00  0.00           C  
ATOM   1807  O   GLN B 649     196.339 114.161 -20.152  1.00  0.00           O  
ATOM   1808  CB  GLN B 649     196.568 116.226 -18.111  1.00  0.00           C  
ATOM   1809  CG  GLN B 649     198.083 116.093 -18.141  1.00  0.00           C  
ATOM   1810  CD  GLN B 649     198.725 117.288 -18.832  1.00  0.00           C  
ATOM   1811  OE1 GLN B 649     198.689 118.407 -18.307  1.00  0.00           O  
ATOM   1812  NE2 GLN B 649     199.296 117.064 -20.027  1.00  0.00           N  
ATOM   1813  N   ALA B 650     194.330 115.074 -20.570  1.00  0.00           N  
ATOM   1814  CA  ALA B 650     193.813 113.864 -21.200  1.00  0.00           C  
ATOM   1815  C   ALA B 650     192.330 113.973 -21.571  1.00  0.00           C  
ATOM   1816  O   ALA B 650     191.674 114.999 -21.337  1.00  0.00           O  
ATOM   1817  CB  ALA B 650     194.053 112.629 -20.290  1.00  0.00           C  
ATOM   1818  N   ILE B 651     191.839 112.913 -22.199  1.00  0.00           N  
ATOM   1819  CA  ILE B 651     190.451 112.801 -22.576  1.00  0.00           C  
ATOM   1820  C   ILE B 651     190.183 111.372 -22.184  1.00  0.00           C  
ATOM   1821  O   ILE B 651     190.894 110.458 -22.605  1.00  0.00           O  
ATOM   1822  CB  ILE B 651     190.215 112.958 -24.080  1.00  0.00           C  
ATOM   1823  CG1 ILE B 651     190.599 114.368 -24.548  1.00  0.00           C  
ATOM   1824  CG2 ILE B 651     188.747 112.717 -24.380  1.00  0.00           C  
ATOM   1825  CD1 ILE B 651     189.706 115.488 -24.039  1.00  0.00           C  
ATOM   1826  N   ALA B 652     189.171 111.196 -21.346  1.00  0.00           N  
ATOM   1827  CA  ALA B 652     188.804 109.882 -20.846  1.00  0.00           C  
ATOM   1828  C   ALA B 652     187.637 109.307 -21.606  1.00  0.00           C  
ATOM   1829  O   ALA B 652     186.647 109.986 -21.864  1.00  0.00           O  
ATOM   1830  CB  ALA B 652     188.464 109.959 -19.355  1.00  0.00           C  
ATOM   1831  N   VAL B 653     187.771 108.035 -21.939  1.00  0.00           N  
ATOM   1832  CA  VAL B 653     186.766 107.307 -22.673  1.00  0.00           C  
ATOM   1833  C   VAL B 653     186.579 106.005 -21.935  1.00  0.00           C  
ATOM   1834  O   VAL B 653     187.551 105.376 -21.542  1.00  0.00           O  
ATOM   1835  CB  VAL B 653     187.260 107.024 -24.095  1.00  0.00           C  
ATOM   1836  CG1 VAL B 653     186.742 105.679 -24.591  1.00  0.00           C  
ATOM   1837  CG2 VAL B 653     186.829 108.149 -25.003  1.00  0.00           C  
ATOM   1838  N   HIS B 654     185.336 105.595 -21.730  1.00  0.00           N  
ATOM   1839  CA  HIS B 654     185.109 104.343 -21.038  1.00  0.00           C  
ATOM   1840  C   HIS B 654     185.838 103.226 -21.774  1.00  0.00           C  
ATOM   1841  O   HIS B 654     185.978 103.257 -22.994  1.00  0.00           O  
ATOM   1842  CB  HIS B 654     183.632 104.011 -20.987  1.00  0.00           C  
ATOM   1843  CG  HIS B 654     183.330 102.792 -20.179  1.00  0.00           C  
ATOM   1844  ND1 HIS B 654     183.266 102.813 -18.802  1.00  0.00           N  
ATOM   1845  CD2 HIS B 654     183.122 101.506 -20.549  1.00  0.00           C  
ATOM   1846  CE1 HIS B 654     183.029 101.591 -18.358  1.00  0.00           C  
ATOM   1847  NE2 HIS B 654     182.937 100.779 -19.398  1.00  0.00           N  
ATOM   1848  N   PRO B 655     186.316 102.222 -21.037  1.00  0.00           N  
ATOM   1849  CA  PRO B 655     187.035 101.097 -21.634  1.00  0.00           C  
ATOM   1850  C   PRO B 655     186.285 100.286 -22.687  1.00  0.00           C  
ATOM   1851  O   PRO B 655     186.899  99.766 -23.617  1.00  0.00           O  
ATOM   1852  CB  PRO B 655     187.399 100.250 -20.422  1.00  0.00           C  
ATOM   1853  CG  PRO B 655     187.643 101.286 -19.372  1.00  0.00           C  
ATOM   1854  CD  PRO B 655     186.465 102.212 -19.570  1.00  0.00           C  
ATOM   1855  N   GLU B 656     184.967 100.186 -22.559  1.00  0.00           N  
ATOM   1856  CA  GLU B 656     184.193  99.376 -23.502  1.00  0.00           C  
ATOM   1857  C   GLU B 656     183.401 100.100 -24.596  1.00  0.00           C  
ATOM   1858  O   GLU B 656     182.808  99.454 -25.467  1.00  0.00           O  
ATOM   1859  CB  GLU B 656     183.247  98.467 -22.715  1.00  0.00           C  
ATOM   1860  CG  GLU B 656     183.952  97.598 -21.677  1.00  0.00           C  
ATOM   1861  CD  GLU B 656     184.973  96.657 -22.300  1.00  0.00           C  
ATOM   1862  OE1 GLU B 656     185.940  97.151 -22.927  1.00  0.00           O  
ATOM   1863  OE2 GLU B 656     184.808  95.422 -22.162  1.00  0.00           O  
ATOM   1864  N   ASP B 657     183.407 101.429 -24.554  1.00  0.00           N  
ATOM   1865  CA  ASP B 657     182.684 102.274 -25.513  1.00  0.00           C  
ATOM   1866  C   ASP B 657     183.254 102.224 -26.946  1.00  0.00           C  
ATOM   1867  O   ASP B 657     183.864 103.189 -27.423  1.00  0.00           O  
ATOM   1868  CB  ASP B 657     182.684 103.713 -24.976  1.00  0.00           C  
ATOM   1869  CG  ASP B 657     181.712 104.612 -25.694  1.00  0.00           C  
ATOM   1870  OD1 ASP B 657     180.658 104.114 -26.146  1.00  0.00           O  
ATOM   1871  OD2 ASP B 657     181.997 105.824 -25.782  1.00  0.00           O  
ATOM   1872  N   GLU B 658     183.034 101.095 -27.622  1.00  0.00           N  
ATOM   1873  CA  GLU B 658     183.502 100.865 -28.992  1.00  0.00           C  
ATOM   1874  C   GLU B 658     183.401 102.089 -29.891  1.00  0.00           C  
ATOM   1875  O   GLU B 658     184.210 102.277 -30.796  1.00  0.00           O  
ATOM   1876  CB  GLU B 658     182.698  99.738 -29.621  1.00  0.00           C  
ATOM   1877  CG  GLU B 658     182.736  98.459 -28.835  1.00  0.00           C  
ATOM   1878  CD  GLU B 658     181.518  97.585 -29.097  1.00  0.00           C  
ATOM   1879  OE1 GLU B 658     181.231  97.289 -30.284  1.00  0.00           O  
ATOM   1880  OE2 GLU B 658     180.847  97.191 -28.112  1.00  0.00           O  
ATOM   1881  N   ARG B 659     182.395 102.914 -29.643  1.00  0.00           N  
ATOM   1882  CA  ARG B 659     182.175 104.115 -30.430  1.00  0.00           C  
ATOM   1883  C   ARG B 659     183.436 104.964 -30.529  1.00  0.00           C  
ATOM   1884  O   ARG B 659     183.473 105.941 -31.280  1.00  0.00           O  
ATOM   1885  CB  ARG B 659     181.047 104.935 -29.802  1.00  0.00           C  
ATOM   1886  CG  ARG B 659     179.813 104.113 -29.432  1.00  0.00           C  
ATOM   1887  CD  ARG B 659     178.766 104.993 -28.779  1.00  0.00           C  
ATOM   1888  NE  ARG B 659     179.294 105.668 -27.596  1.00  0.00           N  
ATOM   1889  CZ  ARG B 659     178.789 106.786 -27.081  1.00  0.00           C  
ATOM   1890  NH1 ARG B 659     177.736 107.362 -27.647  1.00  0.00           N  
ATOM   1891  NH2 ARG B 659     179.342 107.333 -26.005  1.00  0.00           N  
ATOM   1892  N   TYR B 660     184.464 104.577 -29.774  1.00  0.00           N  
ATOM   1893  CA  TYR B 660     185.735 105.295 -29.751  1.00  0.00           C  
ATOM   1894  C   TYR B 660     186.958 104.515 -30.232  1.00  0.00           C  
ATOM   1895  O   TYR B 660     188.051 105.072 -30.310  1.00  0.00           O  
ATOM   1896  CB  TYR B 660     186.009 105.822 -28.341  1.00  0.00           C  
ATOM   1897  CG  TYR B 660     185.221 107.060 -28.009  1.00  0.00           C  
ATOM   1898  CD1 TYR B 660     183.960 106.976 -27.430  1.00  0.00           C  
ATOM   1899  CD2 TYR B 660     185.710 108.321 -28.342  1.00  0.00           C  
ATOM   1900  CE1 TYR B 660     183.198 108.122 -27.195  1.00  0.00           C  
ATOM   1901  CE2 TYR B 660     184.961 109.471 -28.118  1.00  0.00           C  
ATOM   1902  CZ  TYR B 660     183.708 109.365 -27.547  1.00  0.00           C  
ATOM   1903  OH  TYR B 660     182.970 110.506 -27.341  1.00  0.00           O  
ATOM   1904  N   ARG B 661     186.780 103.238 -30.557  1.00  0.00           N  
ATOM   1905  CA  ARG B 661     187.889 102.402 -31.012  1.00  0.00           C  
ATOM   1906  C   ARG B 661     188.881 103.102 -31.921  1.00  0.00           C  
ATOM   1907  O   ARG B 661     190.079 102.996 -31.712  1.00  0.00           O  
ATOM   1908  CB  ARG B 661     187.369 101.152 -31.716  1.00  0.00           C  
ATOM   1909  CG  ARG B 661     186.393 101.423 -32.848  1.00  0.00           C  
ATOM   1910  CD  ARG B 661     185.585 100.167 -33.134  1.00  0.00           C  
ATOM   1911  NE  ARG B 661     184.266 100.436 -33.706  1.00  0.00           N  
ATOM   1912  CZ  ARG B 661     184.000 100.447 -35.009  1.00  0.00           C  
ATOM   1913  NH1 ARG B 661     184.971 100.203 -35.888  1.00  0.00           N  
ATOM   1914  NH2 ARG B 661     182.760 100.688 -35.429  1.00  0.00           N  
ATOM   1915  N   HIS B 662     188.398 103.818 -32.927  1.00  0.00           N  
ATOM   1916  CA  HIS B 662     189.314 104.499 -33.839  1.00  0.00           C  
ATOM   1917  C   HIS B 662     189.834 105.820 -33.258  1.00  0.00           C  
ATOM   1918  O   HIS B 662     190.470 106.608 -33.958  1.00  0.00           O  
ATOM   1919  CB  HIS B 662     188.649 104.745 -35.216  1.00  0.00           C  
ATOM   1920  CG  HIS B 662     188.210 103.492 -35.923  1.00  0.00           C  
ATOM   1921  ND1 HIS B 662     188.830 102.272 -35.745  1.00  0.00           N  
ATOM   1922  CD2 HIS B 662     187.218 103.279 -36.823  1.00  0.00           C  
ATOM   1923  CE1 HIS B 662     188.239 101.362 -36.500  1.00  0.00           C  
ATOM   1924  NE2 HIS B 662     187.258 101.946 -37.164  1.00  0.00           N  
ATOM   1925  N   LEU B 663     189.565 106.058 -31.980  1.00  0.00           N  
ATOM   1926  CA  LEU B 663     190.017 107.279 -31.316  1.00  0.00           C  
ATOM   1927  C   LEU B 663     190.827 106.959 -30.064  1.00  0.00           C  
ATOM   1928  O   LEU B 663     191.488 107.830 -29.486  1.00  0.00           O  
ATOM   1929  CB  LEU B 663     188.824 108.151 -30.922  1.00  0.00           C  
ATOM   1930  CG  LEU B 663     188.362 109.204 -31.926  1.00  0.00           C  
ATOM   1931  CD1 LEU B 663     187.276 110.061 -31.305  1.00  0.00           C  
ATOM   1932  CD2 LEU B 663     189.540 110.072 -32.327  1.00  0.00           C  
ATOM   1933  N   LEU B 664     190.770 105.697 -29.651  1.00  0.00           N  
ATOM   1934  CA  LEU B 664     191.480 105.254 -28.464  1.00  0.00           C  
ATOM   1935  C   LEU B 664     192.987 105.229 -28.656  1.00  0.00           C  
ATOM   1936  O   LEU B 664     193.524 104.431 -29.431  1.00  0.00           O  
ATOM   1937  CB  LEU B 664     190.996 103.868 -28.045  1.00  0.00           C  
ATOM   1938  CG  LEU B 664     191.555 103.370 -26.712  1.00  0.00           C  
ATOM   1939  CD1 LEU B 664     191.530 104.492 -25.684  1.00  0.00           C  
ATOM   1940  CD2 LEU B 664     190.738 102.176 -26.241  1.00  0.00           C  
ATOM   1941  N   GLY B 665     193.666 106.119 -27.941  1.00  0.00           N  
ATOM   1942  CA  GLY B 665     195.108 106.174 -28.027  1.00  0.00           C  
ATOM   1943  C   GLY B 665     195.614 107.283 -28.910  1.00  0.00           C  
ATOM   1944  O   GLY B 665     196.808 107.377 -29.151  1.00  0.00           O  
ATOM   1945  N   LYS B 666     194.727 108.133 -29.396  1.00  0.00           N  
ATOM   1946  CA  LYS B 666     195.181 109.208 -30.257  1.00  0.00           C  
ATOM   1947  C   LYS B 666     195.633 110.413 -29.463  1.00  0.00           C  
ATOM   1948  O   LYS B 666     196.099 110.269 -28.349  1.00  0.00           O  
ATOM   1949  CB  LYS B 666     194.089 109.579 -31.259  1.00  0.00           C  
ATOM   1950  CG  LYS B 666     194.153 108.754 -32.551  1.00  0.00           C  
ATOM   1951  CD  LYS B 666     194.267 107.258 -32.269  1.00  0.00           C  
ATOM   1952  CE  LYS B 666     194.437 106.459 -33.559  1.00  0.00           C  
ATOM   1953  NZ  LYS B 666     194.515 104.980 -33.315  1.00  0.00           N  
ATOM   1954  N   ARG B 667     195.516 111.600 -30.030  1.00  0.00           N  
ATOM   1955  CA  ARG B 667     195.953 112.785 -29.323  1.00  0.00           C  
ATOM   1956  C   ARG B 667     194.851 113.810 -29.293  1.00  0.00           C  
ATOM   1957  O   ARG B 667     193.691 113.431 -29.203  1.00  0.00           O  
ATOM   1958  CB  ARG B 667     197.202 113.330 -29.991  1.00  0.00           C  
ATOM   1959  CG  ARG B 667     198.375 112.373 -29.840  1.00  0.00           C  
ATOM   1960  CD  ARG B 667     199.155 112.669 -28.575  1.00  0.00           C  
ATOM   1961  NE  ARG B 667     200.008 113.838 -28.770  1.00  0.00           N  
ATOM   1962  CZ  ARG B 667     201.085 113.842 -29.552  1.00  0.00           C  
ATOM   1963  NH1 ARG B 667     201.434 112.732 -30.197  1.00  0.00           N  
ATOM   1964  NH2 ARG B 667     201.802 114.952 -29.701  1.00  0.00           N  
ATOM   1965  N   ALA B 668     195.190 115.095 -29.344  1.00  0.00           N  
ATOM   1966  CA  ALA B 668     194.170 116.136 -29.321  1.00  0.00           C  
ATOM   1967  C   ALA B 668     194.675 117.513 -28.982  1.00  0.00           C  
ATOM   1968  O   ALA B 668     194.940 117.814 -27.822  1.00  0.00           O  
ATOM   1969  CB  ALA B 668     193.074 115.774 -28.347  1.00  0.00           C  
ATOM   1970  N   ARG B 669     194.808 118.357 -29.993  1.00  0.00           N  
ATOM   1971  CA  ARG B 669     195.230 119.731 -29.752  1.00  0.00           C  
ATOM   1972  C   ARG B 669     194.194 120.241 -28.718  1.00  0.00           C  
ATOM   1973  O   ARG B 669     193.075 119.722 -28.641  1.00  0.00           O  
ATOM   1974  CB  ARG B 669     195.174 120.533 -31.084  1.00  0.00           C  
ATOM   1975  CG  ARG B 669     195.452 122.049 -31.008  1.00  0.00           C  
ATOM   1976  CD  ARG B 669     194.976 122.774 -32.287  1.00  0.00           C  
ATOM   1977  NE  ARG B 669     194.461 124.123 -31.998  1.00  0.00           N  
ATOM   1978  CZ  ARG B 669     193.795 124.904 -32.858  1.00  0.00           C  
ATOM   1979  NH1 ARG B 669     193.541 124.496 -34.097  1.00  0.00           N  
ATOM   1980  NH2 ARG B 669     193.366 126.100 -32.479  1.00  0.00           N  
ATOM   1981  N   ILE B 670     194.566 121.210 -27.892  1.00  0.00           N  
ATOM   1982  CA  ILE B 670     193.610 121.728 -26.927  1.00  0.00           C  
ATOM   1983  C   ILE B 670     193.034 123.026 -27.468  1.00  0.00           C  
ATOM   1984  O   ILE B 670     193.756 123.953 -27.808  1.00  0.00           O  
ATOM   1985  CB  ILE B 670     194.256 121.951 -25.519  1.00  0.00           C  
ATOM   1986  CG1 ILE B 670     194.325 120.615 -24.770  1.00  0.00           C  
ATOM   1987  CG2 ILE B 670     193.493 123.025 -24.728  1.00  0.00           C  
ATOM   1988  CD1 ILE B 670     194.748 120.737 -23.325  1.00  0.00           C  
ATOM   1989  N   PRO B 671     191.706 123.086 -27.562  1.00  0.00           N  
ATOM   1990  CA  PRO B 671     190.881 124.196 -28.045  1.00  0.00           C  
ATOM   1991  C   PRO B 671     191.427 125.615 -27.937  1.00  0.00           C  
ATOM   1992  O   PRO B 671     190.714 126.508 -27.489  1.00  0.00           O  
ATOM   1993  CB  PRO B 671     189.586 124.017 -27.261  1.00  0.00           C  
ATOM   1994  CG  PRO B 671     189.433 122.511 -27.262  1.00  0.00           C  
ATOM   1995  CD  PRO B 671     190.860 121.987 -27.048  1.00  0.00           C  
ATOM   1996  N   LEU B 672     192.670 125.820 -28.362  1.00  0.00           N  
ATOM   1997  CA  LEU B 672     193.299 127.139 -28.354  1.00  0.00           C  
ATOM   1998  C   LEU B 672     194.794 127.067 -28.079  1.00  0.00           C  
ATOM   1999  O   LEU B 672     195.507 128.070 -28.166  1.00  0.00           O  
ATOM   2000  CB  LEU B 672     192.648 128.057 -27.316  1.00  0.00           C  
ATOM   2001  CG  LEU B 672     192.096 129.401 -27.805  1.00  0.00           C  
ATOM   2002  CD1 LEU B 672     193.215 130.190 -28.484  1.00  0.00           C  
ATOM   2003  CD2 LEU B 672     190.935 129.176 -28.752  1.00  0.00           C  
ATOM   2004  N   THR B 673     195.274 125.877 -27.757  1.00  0.00           N  
ATOM   2005  CA  THR B 673     196.680 125.709 -27.457  1.00  0.00           C  
ATOM   2006  C   THR B 673     197.485 125.221 -28.650  1.00  0.00           C  
ATOM   2007  O   THR B 673     197.493 125.827 -29.723  1.00  0.00           O  
ATOM   2008  CB  THR B 673     196.882 124.696 -26.315  1.00  0.00           C  
ATOM   2009  OG1 THR B 673     198.269 124.650 -25.964  1.00  0.00           O  
ATOM   2010  CG2 THR B 673     196.455 123.305 -26.753  1.00  0.00           C  
ATOM   2011  N   GLU B 674     198.179 124.116 -28.405  1.00  0.00           N  
ATOM   2012  CA  GLU B 674     199.020 123.425 -29.353  1.00  0.00           C  
ATOM   2013  C   GLU B 674     199.550 122.264 -28.522  1.00  0.00           C  
ATOM   2014  O   GLU B 674     200.581 121.671 -28.829  1.00  0.00           O  
ATOM   2015  CB  GLU B 674     200.162 124.328 -29.826  1.00  0.00           C  
ATOM   2016  CG  GLU B 674     200.755 123.913 -31.174  1.00  0.00           C  
ATOM   2017  CD  GLU B 674     199.678 123.567 -32.210  1.00  0.00           C  
ATOM   2018  OE1 GLU B 674     199.287 122.377 -32.303  1.00  0.00           O  
ATOM   2019  OE2 GLU B 674     199.210 124.488 -32.922  1.00  0.00           O  
ATOM   2020  N   VAL B 675     198.821 121.957 -27.453  1.00  0.00           N  
ATOM   2021  CA  VAL B 675     199.185 120.869 -26.558  1.00  0.00           C  
ATOM   2022  C   VAL B 675     198.528 119.589 -27.016  1.00  0.00           C  
ATOM   2023  O   VAL B 675     197.335 119.571 -27.305  1.00  0.00           O  
ATOM   2024  CB  VAL B 675     198.701 121.124 -25.129  1.00  0.00           C  
ATOM   2025  CG1 VAL B 675     199.186 120.001 -24.215  1.00  0.00           C  
ATOM   2026  CG2 VAL B 675     199.188 122.468 -24.647  1.00  0.00           C  
ATOM   2027  N   TRP B 676     199.289 118.507 -27.056  1.00  0.00           N  
ATOM   2028  CA  TRP B 676     198.700 117.262 -27.494  1.00  0.00           C  
ATOM   2029  C   TRP B 676     198.527 116.216 -26.395  1.00  0.00           C  
ATOM   2030  O   TRP B 676     199.457 115.492 -26.021  1.00  0.00           O  
ATOM   2031  CB  TRP B 676     199.466 116.724 -28.714  1.00  0.00           C  
ATOM   2032  CG  TRP B 676     199.250 117.627 -29.912  1.00  0.00           C  
ATOM   2033  CD1 TRP B 676     199.777 118.878 -30.101  1.00  0.00           C  
ATOM   2034  CD2 TRP B 676     198.315 117.427 -30.984  1.00  0.00           C  
ATOM   2035  NE1 TRP B 676     199.219 119.471 -31.212  1.00  0.00           N  
ATOM   2036  CE2 TRP B 676     198.320 118.605 -31.772  1.00  0.00           C  
ATOM   2037  CE3 TRP B 676     197.467 116.370 -31.351  1.00  0.00           C  
ATOM   2038  CZ2 TRP B 676     197.511 118.755 -32.903  1.00  0.00           C  
ATOM   2039  CZ3 TRP B 676     196.661 116.518 -32.478  1.00  0.00           C  
ATOM   2040  CH2 TRP B 676     196.690 117.704 -33.240  1.00  0.00           C  
ATOM   2041  N   ILE B 677     197.289 116.188 -25.897  1.00  0.00           N  
ATOM   2042  CA  ILE B 677     196.770 115.318 -24.842  1.00  0.00           C  
ATOM   2043  C   ILE B 677     196.465 113.922 -25.378  1.00  0.00           C  
ATOM   2044  O   ILE B 677     196.161 113.764 -26.549  1.00  0.00           O  
ATOM   2045  CB  ILE B 677     195.457 115.918 -24.329  1.00  0.00           C  
ATOM   2046  CG1 ILE B 677     195.744 117.002 -23.296  1.00  0.00           C  
ATOM   2047  CG2 ILE B 677     194.537 114.836 -23.862  1.00  0.00           C  
ATOM   2048  CD1 ILE B 677     196.457 118.199 -23.865  1.00  0.00           C  
ATOM   2049  N   PRO B 678     196.520 112.895 -24.525  1.00  0.00           N  
ATOM   2050  CA  PRO B 678     196.238 111.525 -24.964  1.00  0.00           C  
ATOM   2051  C   PRO B 678     194.803 111.077 -24.685  1.00  0.00           C  
ATOM   2052  O   PRO B 678     194.129 111.599 -23.800  1.00  0.00           O  
ATOM   2053  CB  PRO B 678     197.222 110.710 -24.161  1.00  0.00           C  
ATOM   2054  CG  PRO B 678     197.115 111.388 -22.835  1.00  0.00           C  
ATOM   2055  CD  PRO B 678     197.159 112.882 -23.202  1.00  0.00           C  
ATOM   2056  N   ILE B 679     194.358 110.081 -25.440  1.00  0.00           N  
ATOM   2057  CA  ILE B 679     193.018 109.524 -25.313  1.00  0.00           C  
ATOM   2058  C   ILE B 679     193.123 108.179 -24.596  1.00  0.00           C  
ATOM   2059  O   ILE B 679     193.563 107.184 -25.178  1.00  0.00           O  
ATOM   2060  CB  ILE B 679     192.378 109.358 -26.720  1.00  0.00           C  
ATOM   2061  CG1 ILE B 679     191.869 110.724 -27.199  1.00  0.00           C  
ATOM   2062  CG2 ILE B 679     191.285 108.289 -26.700  1.00  0.00           C  
ATOM   2063  CD1 ILE B 679     191.346 110.740 -28.616  1.00  0.00           C  
ATOM   2064  N   LEU B 680     192.698 108.160 -23.334  1.00  0.00           N  
ATOM   2065  CA  LEU B 680     192.776 106.962 -22.495  1.00  0.00           C  
ATOM   2066  C   LEU B 680     191.443 106.382 -22.021  1.00  0.00           C  
ATOM   2067  O   LEU B 680     190.433 107.085 -21.945  1.00  0.00           O  
ATOM   2068  CB  LEU B 680     193.651 107.290 -21.286  1.00  0.00           C  
ATOM   2069  CG  LEU B 680     193.307 108.701 -20.796  1.00  0.00           C  
ATOM   2070  CD1 LEU B 680     192.042 108.625 -19.949  1.00  0.00           C  
ATOM   2071  CD2 LEU B 680     194.453 109.303 -20.010  1.00  0.00           C  
ATOM   2072  N   ALA B 681     191.469 105.096 -21.675  1.00  0.00           N  
ATOM   2073  CA  ALA B 681     190.288 104.381 -21.198  1.00  0.00           C  
ATOM   2074  C   ALA B 681     190.255 104.130 -19.675  1.00  0.00           C  
ATOM   2075  O   ALA B 681     190.934 103.237 -19.162  1.00  0.00           O  
ATOM   2076  CB  ALA B 681     190.167 103.058 -21.939  1.00  0.00           C  
ATOM   2077  N   ASP B 682     189.449 104.916 -18.963  1.00  0.00           N  
ATOM   2078  CA  ASP B 682     189.287 104.791 -17.511  1.00  0.00           C  
ATOM   2079  C   ASP B 682     187.822 104.438 -17.191  1.00  0.00           C  
ATOM   2080  O   ASP B 682     186.904 105.143 -17.611  1.00  0.00           O  
ATOM   2081  CB  ASP B 682     189.658 106.110 -16.828  1.00  0.00           C  
ATOM   2082  CG  ASP B 682     189.449 106.067 -15.327  1.00  0.00           C  
ATOM   2083  OD1 ASP B 682     189.586 107.122 -14.671  1.00  0.00           O  
ATOM   2084  OD2 ASP B 682     189.150 104.974 -14.804  1.00  0.00           O  
ATOM   2085  N   PRO B 683     187.587 103.345 -16.440  1.00  0.00           N  
ATOM   2086  CA  PRO B 683     186.238 102.888 -16.063  1.00  0.00           C  
ATOM   2087  C   PRO B 683     185.322 103.890 -15.354  1.00  0.00           C  
ATOM   2088  O   PRO B 683     184.137 103.623 -15.174  1.00  0.00           O  
ATOM   2089  CB  PRO B 683     186.520 101.667 -15.191  1.00  0.00           C  
ATOM   2090  CG  PRO B 683     187.760 101.113 -15.804  1.00  0.00           C  
ATOM   2091  CD  PRO B 683     188.599 102.362 -16.013  1.00  0.00           C  
ATOM   2092  N   ALA B 684     185.861 105.035 -14.956  1.00  0.00           N  
ATOM   2093  CA  ALA B 684     185.064 106.036 -14.262  1.00  0.00           C  
ATOM   2094  C   ALA B 684     184.333 106.933 -15.238  1.00  0.00           C  
ATOM   2095  O   ALA B 684     183.873 108.017 -14.871  1.00  0.00           O  
ATOM   2096  CB  ALA B 684     185.950 106.876 -13.369  1.00  0.00           C  
ATOM   2097  N   VAL B 685     184.225 106.481 -16.481  1.00  0.00           N  
ATOM   2098  CA  VAL B 685     183.561 107.258 -17.515  1.00  0.00           C  
ATOM   2099  C   VAL B 685     182.149 106.765 -17.768  1.00  0.00           C  
ATOM   2100  O   VAL B 685     181.918 105.562 -17.909  1.00  0.00           O  
ATOM   2101  CB  VAL B 685     184.362 107.210 -18.840  1.00  0.00           C  
ATOM   2102  CG1 VAL B 685     183.537 107.779 -19.979  1.00  0.00           C  
ATOM   2103  CG2 VAL B 685     185.647 108.012 -18.694  1.00  0.00           C  
ATOM   2104  N   GLU B 686     181.208 107.706 -17.815  1.00  0.00           N  
ATOM   2105  CA  GLU B 686     179.807 107.386 -18.068  1.00  0.00           C  
ATOM   2106  C   GLU B 686     179.529 107.591 -19.548  1.00  0.00           C  
ATOM   2107  O   GLU B 686     179.197 108.694 -19.984  1.00  0.00           O  
ATOM   2108  CB  GLU B 686     178.891 108.285 -17.230  1.00  0.00           C  
ATOM   2109  CG  GLU B 686     178.915 107.986 -15.731  1.00  0.00           C  
ATOM   2110  CD  GLU B 686     178.483 106.556 -15.399  1.00  0.00           C  
ATOM   2111  OE1 GLU B 686     178.436 106.213 -14.194  1.00  0.00           O  
ATOM   2112  OE2 GLU B 686     178.192 105.777 -16.340  1.00  0.00           O  
ATOM   2113  N   LYS B 687     179.664 106.517 -20.316  1.00  0.00           N  
ATOM   2114  CA  LYS B 687     179.469 106.583 -21.756  1.00  0.00           C  
ATOM   2115  C   LYS B 687     178.169 107.253 -22.169  1.00  0.00           C  
ATOM   2116  O   LYS B 687     178.075 107.846 -23.245  1.00  0.00           O  
ATOM   2117  CB  LYS B 687     179.541 105.178 -22.360  1.00  0.00           C  
ATOM   2118  CG  LYS B 687     178.529 104.200 -21.802  1.00  0.00           C  
ATOM   2119  CD  LYS B 687     178.668 102.835 -22.462  1.00  0.00           C  
ATOM   2120  CE  LYS B 687     180.036 102.221 -22.183  1.00  0.00           C  
ATOM   2121  NZ  LYS B 687     180.217 100.881 -22.825  1.00  0.00           N  
ATOM   2122  N   ASP B 688     177.175 107.187 -21.299  1.00  0.00           N  
ATOM   2123  CA  ASP B 688     175.878 107.752 -21.610  1.00  0.00           C  
ATOM   2124  C   ASP B 688     175.694 109.212 -21.234  1.00  0.00           C  
ATOM   2125  O   ASP B 688     174.657 109.803 -21.531  1.00  0.00           O  
ATOM   2126  CB  ASP B 688     174.823 106.889 -20.953  1.00  0.00           C  
ATOM   2127  CG  ASP B 688     175.128 105.417 -21.113  1.00  0.00           C  
ATOM   2128  OD1 ASP B 688     175.150 104.945 -22.275  1.00  0.00           O  
ATOM   2129  OD2 ASP B 688     175.366 104.742 -20.081  1.00  0.00           O  
ATOM   2130  N   PHE B 689     176.688 109.798 -20.579  1.00  0.00           N  
ATOM   2131  CA  PHE B 689     176.591 111.203 -20.212  1.00  0.00           C  
ATOM   2132  C   PHE B 689     177.222 111.966 -21.358  1.00  0.00           C  
ATOM   2133  O   PHE B 689     178.367 111.692 -21.710  1.00  0.00           O  
ATOM   2134  CB  PHE B 689     177.361 111.497 -18.928  1.00  0.00           C  
ATOM   2135  CG  PHE B 689     177.291 112.932 -18.510  1.00  0.00           C  
ATOM   2136  CD1 PHE B 689     176.243 113.392 -17.732  1.00  0.00           C  
ATOM   2137  CD2 PHE B 689     178.246 113.840 -18.939  1.00  0.00           C  
ATOM   2138  CE1 PHE B 689     176.147 114.741 -17.388  1.00  0.00           C  
ATOM   2139  CE2 PHE B 689     178.159 115.187 -18.603  1.00  0.00           C  
ATOM   2140  CZ  PHE B 689     177.110 115.639 -17.828  1.00  0.00           C  
ATOM   2141  N   GLY B 690     176.481 112.913 -21.937  1.00  0.00           N  
ATOM   2142  CA  GLY B 690     176.992 113.680 -23.064  1.00  0.00           C  
ATOM   2143  C   GLY B 690     177.808 112.788 -23.992  1.00  0.00           C  
ATOM   2144  O   GLY B 690     177.522 111.590 -24.138  1.00  0.00           O  
ATOM   2145  N   THR B 691     178.821 113.360 -24.634  1.00  0.00           N  
ATOM   2146  CA  THR B 691     179.689 112.578 -25.505  1.00  0.00           C  
ATOM   2147  C   THR B 691     180.391 111.577 -24.583  1.00  0.00           C  
ATOM   2148  O   THR B 691     180.906 111.964 -23.528  1.00  0.00           O  
ATOM   2149  CB  THR B 691     180.717 113.484 -26.181  1.00  0.00           C  
ATOM   2150  OG1 THR B 691     181.897 112.730 -26.479  1.00  0.00           O  
ATOM   2151  CG2 THR B 691     181.061 114.656 -25.279  1.00  0.00           C  
ATOM   2152  N   GLY B 692     180.404 110.303 -24.964  1.00  0.00           N  
ATOM   2153  CA  GLY B 692     181.014 109.282 -24.116  1.00  0.00           C  
ATOM   2154  C   GLY B 692     182.436 109.490 -23.594  1.00  0.00           C  
ATOM   2155  O   GLY B 692     183.074 108.539 -23.098  1.00  0.00           O  
ATOM   2156  N   ALA B 693     182.931 110.725 -23.696  1.00  0.00           N  
ATOM   2157  CA  ALA B 693     184.282 111.065 -23.264  1.00  0.00           C  
ATOM   2158  C   ALA B 693     184.361 112.412 -22.549  1.00  0.00           C  
ATOM   2159  O   ALA B 693     183.697 113.387 -22.948  1.00  0.00           O  
ATOM   2160  CB  ALA B 693     185.225 111.070 -24.464  1.00  0.00           C  
ATOM   2161  N   LEU B 694     185.186 112.458 -21.499  1.00  0.00           N  
ATOM   2162  CA  LEU B 694     185.376 113.685 -20.732  1.00  0.00           C  
ATOM   2163  C   LEU B 694     186.836 114.141 -20.671  1.00  0.00           C  
ATOM   2164  O   LEU B 694     187.774 113.359 -20.859  1.00  0.00           O  
ATOM   2165  CB  LEU B 694     184.849 113.530 -19.295  1.00  0.00           C  
ATOM   2166  CG  LEU B 694     185.615 112.652 -18.292  1.00  0.00           C  
ATOM   2167  CD1 LEU B 694     185.359 113.189 -16.885  1.00  0.00           C  
ATOM   2168  CD2 LEU B 694     185.212 111.176 -18.422  1.00  0.00           C  
ATOM   2169  N   LYS B 695     186.999 115.433 -20.420  1.00  0.00           N  
ATOM   2170  CA  LYS B 695     188.302 116.035 -20.285  1.00  0.00           C  
ATOM   2171  C   LYS B 695     188.805 115.464 -18.948  1.00  0.00           C  
ATOM   2172  O   LYS B 695     188.018 114.884 -18.193  1.00  0.00           O  
ATOM   2173  CB  LYS B 695     188.143 117.553 -20.186  1.00  0.00           C  
ATOM   2174  CG  LYS B 695     188.091 118.071 -18.751  1.00  0.00           C  
ATOM   2175  CD  LYS B 695     187.359 119.408 -18.609  1.00  0.00           C  
ATOM   2176  CE  LYS B 695     187.995 120.506 -19.420  1.00  0.00           C  
ATOM   2177  NZ  LYS B 695     188.029 120.106 -20.846  1.00  0.00           N  
ATOM   2178  N   VAL B 696     190.098 115.598 -18.656  1.00  0.00           N  
ATOM   2179  CA  VAL B 696     190.640 115.119 -17.385  1.00  0.00           C  
ATOM   2180  C   VAL B 696     191.586 116.208 -16.922  1.00  0.00           C  
ATOM   2181  O   VAL B 696     192.591 116.475 -17.564  1.00  0.00           O  
ATOM   2182  CB  VAL B 696     191.398 113.775 -17.530  1.00  0.00           C  
ATOM   2183  CG1 VAL B 696     191.758 113.232 -16.168  1.00  0.00           C  
ATOM   2184  CG2 VAL B 696     190.533 112.764 -18.248  1.00  0.00           C  
ATOM   2185  N   THR B 697     191.231 116.852 -15.818  1.00  0.00           N  
ATOM   2186  CA  THR B 697     192.008 117.947 -15.248  1.00  0.00           C  
ATOM   2187  C   THR B 697     192.358 117.633 -13.791  1.00  0.00           C  
ATOM   2188  O   THR B 697     191.714 118.154 -12.876  1.00  0.00           O  
ATOM   2189  CB  THR B 697     191.180 119.247 -15.268  1.00  0.00           C  
ATOM   2190  OG1 THR B 697     190.676 119.473 -16.588  1.00  0.00           O  
ATOM   2191  CG2 THR B 697     192.030 120.431 -14.843  1.00  0.00           C  
ATOM   2192  N   PRO B 698     193.387 116.795 -13.551  1.00  0.00           N  
ATOM   2193  CA  PRO B 698     193.769 116.443 -12.176  1.00  0.00           C  
ATOM   2194  C   PRO B 698     193.938 117.593 -11.188  1.00  0.00           C  
ATOM   2195  O   PRO B 698     193.705 117.421 -10.002  1.00  0.00           O  
ATOM   2196  CB  PRO B 698     195.057 115.650 -12.369  1.00  0.00           C  
ATOM   2197  CG  PRO B 698     194.817 114.958 -13.690  1.00  0.00           C  
ATOM   2198  CD  PRO B 698     194.244 116.092 -14.525  1.00  0.00           C  
ATOM   2199  N   ALA B 699     194.314 118.767 -11.671  1.00  0.00           N  
ATOM   2200  CA  ALA B 699     194.524 119.911 -10.791  1.00  0.00           C  
ATOM   2201  C   ALA B 699     193.320 120.807 -10.518  1.00  0.00           C  
ATOM   2202  O   ALA B 699     193.481 121.910  -9.996  1.00  0.00           O  
ATOM   2203  CB  ALA B 699     195.649 120.754 -11.333  1.00  0.00           C  
ATOM   2204  N   HIS B 700     192.118 120.360 -10.857  1.00  0.00           N  
ATOM   2205  CA  HIS B 700     190.947 121.197 -10.612  1.00  0.00           C  
ATOM   2206  C   HIS B 700     189.656 120.440 -10.263  1.00  0.00           C  
ATOM   2207  O   HIS B 700     188.611 121.047 -10.033  1.00  0.00           O  
ATOM   2208  CB  HIS B 700     190.727 122.111 -11.814  1.00  0.00           C  
ATOM   2209  CG  HIS B 700     191.745 123.204 -11.939  1.00  0.00           C  
ATOM   2210  ND1 HIS B 700     191.691 124.362 -11.193  1.00  0.00           N  
ATOM   2211  CD2 HIS B 700     192.821 123.332 -12.752  1.00  0.00           C  
ATOM   2212  CE1 HIS B 700     192.685 125.159 -11.546  1.00  0.00           C  
ATOM   2213  NE2 HIS B 700     193.385 124.559 -12.491  1.00  0.00           N  
ATOM   2214  N   ASP B 701     189.738 119.117 -10.209  1.00  0.00           N  
ATOM   2215  CA  ASP B 701     188.588 118.308  -9.869  1.00  0.00           C  
ATOM   2216  C   ASP B 701     189.021 116.940  -9.377  1.00  0.00           C  
ATOM   2217  O   ASP B 701     189.824 116.261 -10.011  1.00  0.00           O  
ATOM   2218  CB  ASP B 701     187.654 118.156 -11.076  1.00  0.00           C  
ATOM   2219  CG  ASP B 701     186.707 116.954 -10.942  1.00  0.00           C  
ATOM   2220  OD1 ASP B 701     187.095 115.819 -11.310  1.00  0.00           O  
ATOM   2221  OD2 ASP B 701     185.572 117.139 -10.452  1.00  0.00           O  
ATOM   2222  N   PRO B 702     188.477 116.516  -8.235  1.00  0.00           N  
ATOM   2223  CA  PRO B 702     188.738 115.240  -7.564  1.00  0.00           C  
ATOM   2224  C   PRO B 702     188.517 113.991  -8.398  1.00  0.00           C  
ATOM   2225  O   PRO B 702     189.060 112.939  -8.083  1.00  0.00           O  
ATOM   2226  CB  PRO B 702     187.828 115.299  -6.336  1.00  0.00           C  
ATOM   2227  CG  PRO B 702     186.741 116.255  -6.743  1.00  0.00           C  
ATOM   2228  CD  PRO B 702     187.501 117.312  -7.481  1.00  0.00           C  
ATOM   2229  N   LEU B 703     187.705 114.079  -9.441  1.00  0.00           N  
ATOM   2230  CA  LEU B 703     187.518 112.906 -10.284  1.00  0.00           C  
ATOM   2231  C   LEU B 703     188.659 112.887 -11.289  1.00  0.00           C  
ATOM   2232  O   LEU B 703     189.307 111.861 -11.494  1.00  0.00           O  
ATOM   2233  CB  LEU B 703     186.194 112.943 -11.049  1.00  0.00           C  
ATOM   2234  CG  LEU B 703     186.162 111.861 -12.151  1.00  0.00           C  
ATOM   2235  CD1 LEU B 703     186.489 110.499 -11.526  1.00  0.00           C  
ATOM   2236  CD2 LEU B 703     184.808 111.823 -12.862  1.00  0.00           C  
ATOM   2237  N   ASP B 704     188.894 114.031 -11.923  1.00  0.00           N  
ATOM   2238  CA  ASP B 704     189.965 114.149 -12.904  1.00  0.00           C  
ATOM   2239  C   ASP B 704     191.282 113.765 -12.220  1.00  0.00           C  
ATOM   2240  O   ASP B 704     192.112 113.057 -12.796  1.00  0.00           O  
ATOM   2241  CB  ASP B 704     190.026 115.584 -13.449  1.00  0.00           C  
ATOM   2242  CG  ASP B 704     188.693 116.053 -14.041  1.00  0.00           C  
ATOM   2243  OD1 ASP B 704     187.854 115.184 -14.383  1.00  0.00           O  
ATOM   2244  OD2 ASP B 704     188.493 117.289 -14.176  1.00  0.00           O  
ATOM   2245  N   TYR B 705     191.456 114.239 -10.985  1.00  0.00           N  
ATOM   2246  CA  TYR B 705     192.638 113.933 -10.186  1.00  0.00           C  
ATOM   2247  C   TYR B 705     192.564 112.439  -9.925  1.00  0.00           C  
ATOM   2248  O   TYR B 705     193.554 111.725 -10.033  1.00  0.00           O  
ATOM   2249  CB  TYR B 705     192.587 114.714  -8.872  1.00  0.00           C  
ATOM   2250  CG  TYR B 705     193.694 114.420  -7.876  1.00  0.00           C  
ATOM   2251  CD1 TYR B 705     194.285 115.454  -7.147  1.00  0.00           C  
ATOM   2252  CD2 TYR B 705     194.120 113.113  -7.621  1.00  0.00           C  
ATOM   2253  CE1 TYR B 705     195.266 115.196  -6.193  1.00  0.00           C  
ATOM   2254  CE2 TYR B 705     195.102 112.843  -6.666  1.00  0.00           C  
ATOM   2255  CZ  TYR B 705     195.670 113.891  -5.955  1.00  0.00           C  
ATOM   2256  OH  TYR B 705     196.630 113.639  -4.996  1.00  0.00           O  
ATOM   2257  N   GLU B 706     191.371 111.977  -9.578  1.00  0.00           N  
ATOM   2258  CA  GLU B 706     191.141 110.563  -9.326  1.00  0.00           C  
ATOM   2259  C   GLU B 706     191.700 109.822 -10.543  1.00  0.00           C  
ATOM   2260  O   GLU B 706     192.687 109.099 -10.438  1.00  0.00           O  
ATOM   2261  CB  GLU B 706     189.631 110.309  -9.179  1.00  0.00           C  
ATOM   2262  CG  GLU B 706     189.211 108.888  -8.804  1.00  0.00           C  
ATOM   2263  CD  GLU B 706     189.225 108.633  -7.302  1.00  0.00           C  
ATOM   2264  OE1 GLU B 706     188.609 107.631  -6.868  1.00  0.00           O  
ATOM   2265  OE2 GLU B 706     189.852 109.424  -6.561  1.00  0.00           O  
ATOM   2266  N   ILE B 707     191.074 110.039 -11.699  1.00  0.00           N  
ATOM   2267  CA  ILE B 707     191.480 109.420 -12.963  1.00  0.00           C  
ATOM   2268  C   ILE B 707     192.958 109.637 -13.241  1.00  0.00           C  
ATOM   2269  O   ILE B 707     193.714 108.682 -13.430  1.00  0.00           O  
ATOM   2270  CB  ILE B 707     190.693 110.011 -14.156  1.00  0.00           C  
ATOM   2271  CG1 ILE B 707     189.199 109.740 -13.981  1.00  0.00           C  
ATOM   2272  CG2 ILE B 707     191.208 109.427 -15.462  1.00  0.00           C  
ATOM   2273  CD1 ILE B 707     188.333 110.410 -15.018  1.00  0.00           C  
ATOM   2274  N   GLY B 708     193.351 110.908 -13.276  1.00  0.00           N  
ATOM   2275  CA  GLY B 708     194.731 111.265 -13.539  1.00  0.00           C  
ATOM   2276  C   GLY B 708     195.721 110.342 -12.863  1.00  0.00           C  
ATOM   2277  O   GLY B 708     196.533 109.696 -13.523  1.00  0.00           O  
ATOM   2278  N   GLU B 709     195.640 110.260 -11.541  1.00  0.00           N  
ATOM   2279  CA  GLU B 709     196.556 109.430 -10.777  1.00  0.00           C  
ATOM   2280  C   GLU B 709     196.191 107.950 -10.809  1.00  0.00           C  
ATOM   2281  O   GLU B 709     196.170 107.288  -9.777  1.00  0.00           O  
ATOM   2282  CB  GLU B 709     196.616 109.916  -9.324  1.00  0.00           C  
ATOM   2283  CG  GLU B 709     196.486 111.443  -9.113  1.00  0.00           C  
ATOM   2284  CD  GLU B 709     197.287 112.309 -10.098  1.00  0.00           C  
ATOM   2285  OE1 GLU B 709     196.810 112.509 -11.240  1.00  0.00           O  
ATOM   2286  OE2 GLU B 709     198.385 112.796  -9.728  1.00  0.00           O  
ATOM   2287  N   ARG B 710     195.906 107.439 -12.000  1.00  0.00           N  
ATOM   2288  CA  ARG B 710     195.549 106.032 -12.189  1.00  0.00           C  
ATOM   2289  C   ARG B 710     196.208 105.633 -13.493  1.00  0.00           C  
ATOM   2290  O   ARG B 710     196.258 104.456 -13.864  1.00  0.00           O  
ATOM   2291  CB  ARG B 710     194.036 105.886 -12.307  1.00  0.00           C  
ATOM   2292  CG  ARG B 710     193.307 106.534 -11.157  1.00  0.00           C  
ATOM   2293  CD  ARG B 710     191.835 106.647 -11.414  1.00  0.00           C  
ATOM   2294  NE  ARG B 710     191.243 105.347 -11.668  1.00  0.00           N  
ATOM   2295  CZ  ARG B 710     189.948 105.098 -11.548  1.00  0.00           C  
ATOM   2296  NH1 ARG B 710     189.121 106.072 -11.173  1.00  0.00           N  
ATOM   2297  NH2 ARG B 710     189.486 103.877 -11.794  1.00  0.00           N  
ATOM   2298  N   HIS B 711     196.698 106.667 -14.173  1.00  0.00           N  
ATOM   2299  CA  HIS B 711     197.401 106.582 -15.448  1.00  0.00           C  
ATOM   2300  C   HIS B 711     198.595 107.509 -15.260  1.00  0.00           C  
ATOM   2301  O   HIS B 711     199.316 107.826 -16.199  1.00  0.00           O  
ATOM   2302  CB  HIS B 711     196.501 107.088 -16.589  1.00  0.00           C  
ATOM   2303  CG  HIS B 711     195.242 106.294 -16.749  1.00  0.00           C  
ATOM   2304  ND1 HIS B 711     195.241 104.979 -17.164  1.00  0.00           N  
ATOM   2305  CD2 HIS B 711     193.954 106.598 -16.460  1.00  0.00           C  
ATOM   2306  CE1 HIS B 711     194.010 104.504 -17.118  1.00  0.00           C  
ATOM   2307  NE2 HIS B 711     193.210 105.466 -16.692  1.00  0.00           N  
ATOM   2308  N   GLY B 712     198.774 107.947 -14.020  1.00  0.00           N  
ATOM   2309  CA  GLY B 712     199.871 108.828 -13.678  1.00  0.00           C  
ATOM   2310  C   GLY B 712     200.050 110.058 -14.545  1.00  0.00           C  
ATOM   2311  O   GLY B 712     201.005 110.156 -15.302  1.00  0.00           O  
ATOM   2312  N   LEU B 713     199.141 111.010 -14.445  1.00  0.00           N  
ATOM   2313  CA  LEU B 713     199.293 112.217 -15.233  1.00  0.00           C  
ATOM   2314  C   LEU B 713     199.754 113.281 -14.260  1.00  0.00           C  
ATOM   2315  O   LEU B 713     199.378 113.272 -13.093  1.00  0.00           O  
ATOM   2316  CB  LEU B 713     197.963 112.640 -15.865  1.00  0.00           C  
ATOM   2317  CG  LEU B 713     196.936 111.597 -16.328  1.00  0.00           C  
ATOM   2318  CD1 LEU B 713     195.850 112.341 -17.086  1.00  0.00           C  
ATOM   2319  CD2 LEU B 713     197.561 110.522 -17.206  1.00  0.00           C  
ATOM   2320  N   LYS B 714     200.567 114.206 -14.728  1.00  0.00           N  
ATOM   2321  CA  LYS B 714     201.037 115.238 -13.826  1.00  0.00           C  
ATOM   2322  C   LYS B 714     200.061 116.409 -13.812  1.00  0.00           C  
ATOM   2323  O   LYS B 714     199.742 116.985 -14.850  1.00  0.00           O  
ATOM   2324  CB  LYS B 714     202.438 115.730 -14.236  1.00  0.00           C  
ATOM   2325  CG  LYS B 714     203.418 114.635 -14.711  1.00  0.00           C  
ATOM   2326  CD  LYS B 714     203.168 114.258 -16.196  1.00  0.00           C  
ATOM   2327  CE  LYS B 714     204.217 113.284 -16.770  1.00  0.00           C  
ATOM   2328  NZ  LYS B 714     203.931 112.931 -18.199  1.00  0.00           N  
ATOM   2329  N   PRO B 715     199.554 116.767 -12.629  1.00  0.00           N  
ATOM   2330  CA  PRO B 715     198.622 117.891 -12.579  1.00  0.00           C  
ATOM   2331  C   PRO B 715     199.270 119.144 -13.120  1.00  0.00           C  
ATOM   2332  O   PRO B 715     200.477 119.200 -13.297  1.00  0.00           O  
ATOM   2333  CB  PRO B 715     198.301 118.011 -11.088  1.00  0.00           C  
ATOM   2334  CG  PRO B 715     199.520 117.454 -10.423  1.00  0.00           C  
ATOM   2335  CD  PRO B 715     199.794 116.236 -11.278  1.00  0.00           C  
ATOM   2336  N   VAL B 716     198.448 120.140 -13.393  1.00  0.00           N  
ATOM   2337  CA  VAL B 716     198.904 121.422 -13.892  1.00  0.00           C  
ATOM   2338  C   VAL B 716     197.716 122.335 -13.687  1.00  0.00           C  
ATOM   2339  O   VAL B 716     196.568 121.905 -13.811  1.00  0.00           O  
ATOM   2340  CB  VAL B 716     199.321 121.351 -15.396  1.00  0.00           C  
ATOM   2341  CG1 VAL B 716     198.828 120.059 -16.024  1.00  0.00           C  
ATOM   2342  CG2 VAL B 716     198.798 122.570 -16.154  1.00  0.00           C  
ATOM   2343  N   SER B 717     197.970 123.595 -13.374  1.00  0.00           N  
ATOM   2344  CA  SER B 717     196.852 124.474 -13.109  1.00  0.00           C  
ATOM   2345  C   SER B 717     196.790 125.789 -13.839  1.00  0.00           C  
ATOM   2346  O   SER B 717     197.807 126.346 -14.270  1.00  0.00           O  
ATOM   2347  CB  SER B 717     196.761 124.745 -11.609  1.00  0.00           C  
ATOM   2348  OG  SER B 717     196.576 123.535 -10.896  1.00  0.00           O  
ATOM   2349  N   VAL B 718     195.561 126.283 -13.941  1.00  0.00           N  
ATOM   2350  CA  VAL B 718     195.271 127.540 -14.598  1.00  0.00           C  
ATOM   2351  C   VAL B 718     194.511 128.472 -13.656  1.00  0.00           C  
ATOM   2352  O   VAL B 718     194.096 129.561 -14.058  1.00  0.00           O  
ATOM   2353  CB  VAL B 718     194.450 127.311 -15.885  1.00  0.00           C  
ATOM   2354  CG1 VAL B 718     195.348 126.755 -16.984  1.00  0.00           C  
ATOM   2355  CG2 VAL B 718     193.326 126.331 -15.612  1.00  0.00           C  
ATOM   2356  N   ILE B 719     194.341 128.047 -12.403  1.00  0.00           N  
ATOM   2357  CA  ILE B 719     193.639 128.862 -11.403  1.00  0.00           C  
ATOM   2358  C   ILE B 719     194.419 129.018 -10.090  1.00  0.00           C  
ATOM   2359  O   ILE B 719     194.807 128.028  -9.459  1.00  0.00           O  
ATOM   2360  CB  ILE B 719     192.246 128.268 -11.048  1.00  0.00           C  
ATOM   2361  CG1 ILE B 719     191.446 128.026 -12.321  1.00  0.00           C  
ATOM   2362  CG2 ILE B 719     191.466 129.238 -10.147  1.00  0.00           C  
ATOM   2363  CD1 ILE B 719     191.070 129.292 -13.024  1.00  0.00           C  
ATOM   2364  N   ASN B 720     194.636 130.268  -9.684  1.00  0.00           N  
ATOM   2365  CA  ASN B 720     195.339 130.551  -8.438  1.00  0.00           C  
ATOM   2366  C   ASN B 720     194.315 130.576  -7.307  1.00  0.00           C  
ATOM   2367  O   ASN B 720     193.110 130.597  -7.558  1.00  0.00           O  
ATOM   2368  CB  ASN B 720     196.057 131.897  -8.514  1.00  0.00           C  
ATOM   2369  CG  ASN B 720     195.106 133.050  -8.726  1.00  0.00           C  
ATOM   2370  OD1 ASN B 720     194.126 133.205  -7.999  1.00  0.00           O  
ATOM   2371  ND2 ASN B 720     195.398 133.877  -9.721  1.00  0.00           N  
ATOM   2372  N   LEU B 721     194.792 130.599  -6.067  1.00  0.00           N  
ATOM   2373  CA  LEU B 721     193.901 130.584  -4.915  1.00  0.00           C  
ATOM   2374  C   LEU B 721     192.976 131.779  -4.723  1.00  0.00           C  
ATOM   2375  O   LEU B 721     192.060 131.722  -3.898  1.00  0.00           O  
ATOM   2376  CB  LEU B 721     194.708 130.333  -3.646  1.00  0.00           C  
ATOM   2377  CG  LEU B 721     195.357 128.946  -3.653  1.00  0.00           C  
ATOM   2378  CD1 LEU B 721     195.961 128.653  -2.291  1.00  0.00           C  
ATOM   2379  CD2 LEU B 721     194.316 127.886  -4.000  1.00  0.00           C  
ATOM   2380  N   GLU B 722     193.203 132.856  -5.469  1.00  0.00           N  
ATOM   2381  CA  GLU B 722     192.339 134.031  -5.371  1.00  0.00           C  
ATOM   2382  C   GLU B 722     191.151 133.754  -6.278  1.00  0.00           C  
ATOM   2383  O   GLU B 722     190.180 134.516  -6.316  1.00  0.00           O  
ATOM   2384  CB  GLU B 722     193.055 135.298  -5.858  1.00  0.00           C  
ATOM   2385  CG  GLU B 722     194.175 135.813  -4.961  1.00  0.00           C  
ATOM   2386  CD  GLU B 722     195.423 134.935  -4.989  1.00  0.00           C  
ATOM   2387  OE1 GLU B 722     196.432 135.318  -4.351  1.00  0.00           O  
ATOM   2388  OE2 GLU B 722     195.401 133.866  -5.643  1.00  0.00           O  
ATOM   2389  N   GLY B 723     191.251 132.642  -7.004  1.00  0.00           N  
ATOM   2390  CA  GLY B 723     190.212 132.244  -7.934  1.00  0.00           C  
ATOM   2391  C   GLY B 723     190.371 132.984  -9.250  1.00  0.00           C  
ATOM   2392  O   GLY B 723     189.382 133.312  -9.905  1.00  0.00           O  
ATOM   2393  N   ARG B 724     191.615 133.257  -9.640  1.00  0.00           N  
ATOM   2394  CA  ARG B 724     191.877 133.975 -10.883  1.00  0.00           C  
ATOM   2395  C   ARG B 724     192.455 133.026 -11.922  1.00  0.00           C  
ATOM   2396  O   ARG B 724     192.669 131.840 -11.648  1.00  0.00           O  
ATOM   2397  CB  ARG B 724     192.856 135.132 -10.647  1.00  0.00           C  
ATOM   2398  CG  ARG B 724     192.636 135.902  -9.349  1.00  0.00           C  
ATOM   2399  CD  ARG B 724     191.302 136.638  -9.306  1.00  0.00           C  
ATOM   2400  NE  ARG B 724     191.349 137.920 -10.005  1.00  0.00           N  
ATOM   2401  CZ  ARG B 724     190.423 138.870  -9.888  1.00  0.00           C  
ATOM   2402  NH1 ARG B 724     189.375 138.682  -9.096  1.00  0.00           N  
ATOM   2403  NH2 ARG B 724     190.545 140.013 -10.556  1.00  0.00           N  
ATOM   2404  N   MET B 725     192.717 133.566 -13.110  1.00  0.00           N  
ATOM   2405  CA  MET B 725     193.250 132.787 -14.221  1.00  0.00           C  
ATOM   2406  C   MET B 725     194.751 132.982 -14.408  1.00  0.00           C  
ATOM   2407  O   MET B 725     195.215 134.086 -14.681  1.00  0.00           O  
ATOM   2408  CB  MET B 725     192.514 133.170 -15.501  1.00  0.00           C  
ATOM   2409  CG  MET B 725     192.366 132.022 -16.465  1.00  0.00           C  
ATOM   2410  SD  MET B 725     191.550 130.619 -15.675  1.00  0.00           S  
ATOM   2411  CE  MET B 725     189.841 131.212 -15.587  1.00  0.00           C  
ATOM   2412  N   GLU B 726     195.503 131.897 -14.273  1.00  0.00           N  
ATOM   2413  CA  GLU B 726     196.951 131.951 -14.407  1.00  0.00           C  
ATOM   2414  C   GLU B 726     197.493 130.566 -14.719  1.00  0.00           C  
ATOM   2415  O   GLU B 726     196.959 129.566 -14.255  1.00  0.00           O  
ATOM   2416  CB  GLU B 726     197.576 132.432 -13.101  1.00  0.00           C  
ATOM   2417  CG  GLU B 726     197.246 131.515 -11.919  1.00  0.00           C  
ATOM   2418  CD  GLU B 726     198.456 131.162 -11.062  1.00  0.00           C  
ATOM   2419  OE1 GLU B 726     198.322 130.274 -10.187  1.00  0.00           O  
ATOM   2420  OE2 GLU B 726     199.534 131.767 -11.258  1.00  0.00           O  
ATOM   2421  N   GLY B 727     198.573 130.509 -15.486  1.00  0.00           N  
ATOM   2422  CA  GLY B 727     199.155 129.225 -15.825  1.00  0.00           C  
ATOM   2423  C   GLY B 727     199.944 129.264 -17.120  1.00  0.00           C  
ATOM   2424  O   GLY B 727     200.074 130.313 -17.757  1.00  0.00           O  
ATOM   2425  N   GLU B 728     200.470 128.108 -17.511  1.00  0.00           N  
ATOM   2426  CA  GLU B 728     201.255 128.002 -18.732  1.00  0.00           C  
ATOM   2427  C   GLU B 728     200.378 127.962 -19.995  1.00  0.00           C  
ATOM   2428  O   GLU B 728     200.566 128.754 -20.921  1.00  0.00           O  
ATOM   2429  CB  GLU B 728     202.151 126.758 -18.659  1.00  0.00           C  
ATOM   2430  CG  GLU B 728     203.162 126.693 -19.780  1.00  0.00           C  
ATOM   2431  CD  GLU B 728     203.903 128.012 -19.958  1.00  0.00           C  
ATOM   2432  OE1 GLU B 728     204.683 128.132 -20.926  1.00  0.00           O  
ATOM   2433  OE2 GLU B 728     203.707 128.933 -19.131  1.00  0.00           O  
ATOM   2434  N   ARG B 729     199.421 127.038 -20.010  1.00  0.00           N  
ATOM   2435  CA  ARG B 729     198.494 126.861 -21.117  1.00  0.00           C  
ATOM   2436  C   ARG B 729     197.667 128.113 -21.415  1.00  0.00           C  
ATOM   2437  O   ARG B 729     197.762 128.678 -22.499  1.00  0.00           O  
ATOM   2438  CB  ARG B 729     197.553 125.710 -20.801  1.00  0.00           C  
ATOM   2439  CG  ARG B 729     198.255 124.492 -20.266  1.00  0.00           C  
ATOM   2440  CD  ARG B 729     199.214 123.941 -21.277  1.00  0.00           C  
ATOM   2441  NE  ARG B 729     199.625 122.573 -20.966  1.00  0.00           N  
ATOM   2442  CZ  ARG B 729     198.800 121.583 -20.619  1.00  0.00           C  
ATOM   2443  NH1 ARG B 729     197.498 121.796 -20.522  1.00  0.00           N  
ATOM   2444  NH2 ARG B 729     199.275 120.361 -20.391  1.00  0.00           N  
ATOM   2445  N   VAL B 730     196.849 128.539 -20.458  1.00  0.00           N  
ATOM   2446  CA  VAL B 730     195.998 129.717 -20.637  1.00  0.00           C  
ATOM   2447  C   VAL B 730     196.664 130.857 -21.402  1.00  0.00           C  
ATOM   2448  O   VAL B 730     197.787 131.247 -21.095  1.00  0.00           O  
ATOM   2449  CB  VAL B 730     195.534 130.280 -19.284  1.00  0.00           C  
ATOM   2450  CG1 VAL B 730     196.736 130.656 -18.453  1.00  0.00           C  
ATOM   2451  CG2 VAL B 730     194.647 131.500 -19.495  1.00  0.00           C  
ATOM   2452  N   PRO B 731     195.969 131.409 -22.411  1.00  0.00           N  
ATOM   2453  CA  PRO B 731     196.476 132.514 -23.233  1.00  0.00           C  
ATOM   2454  C   PRO B 731     196.109 133.849 -22.591  1.00  0.00           C  
ATOM   2455  O   PRO B 731     195.105 133.938 -21.882  1.00  0.00           O  
ATOM   2456  CB  PRO B 731     195.750 132.303 -24.548  1.00  0.00           C  
ATOM   2457  CG  PRO B 731     194.378 131.894 -24.062  1.00  0.00           C  
ATOM   2458  CD  PRO B 731     194.693 130.900 -22.954  1.00  0.00           C  
ATOM   2459  N   GLU B 732     196.912 134.884 -22.844  1.00  0.00           N  
ATOM   2460  CA  GLU B 732     196.649 136.210 -22.271  1.00  0.00           C  
ATOM   2461  C   GLU B 732     195.239 136.693 -22.587  1.00  0.00           C  
ATOM   2462  O   GLU B 732     194.456 135.975 -23.215  1.00  0.00           O  
ATOM   2463  CB  GLU B 732     197.659 137.255 -22.777  1.00  0.00           C  
ATOM   2464  CG  GLU B 732     198.974 137.326 -21.997  1.00  0.00           C  
ATOM   2465  CD  GLU B 732     200.079 136.491 -22.621  1.00  0.00           C  
ATOM   2466  OE1 GLU B 732     199.913 135.253 -22.730  1.00  0.00           O  
ATOM   2467  OE2 GLU B 732     201.115 137.079 -23.006  1.00  0.00           O  
ATOM   2468  N   ALA B 733     194.923 137.914 -22.152  1.00  0.00           N  
ATOM   2469  CA  ALA B 733     193.601 138.497 -22.368  1.00  0.00           C  
ATOM   2470  C   ALA B 733     192.568 137.555 -21.750  1.00  0.00           C  
ATOM   2471  O   ALA B 733     191.399 137.905 -21.569  1.00  0.00           O  
ATOM   2472  CB  ALA B 733     193.341 138.682 -23.861  1.00  0.00           C  
ATOM   2473  N   LEU B 734     193.032 136.352 -21.431  1.00  0.00           N  
ATOM   2474  CA  LEU B 734     192.231 135.311 -20.811  1.00  0.00           C  
ATOM   2475  C   LEU B 734     192.968 134.984 -19.509  1.00  0.00           C  
ATOM   2476  O   LEU B 734     192.346 134.714 -18.475  1.00  0.00           O  
ATOM   2477  CB  LEU B 734     192.171 134.077 -21.717  1.00  0.00           C  
ATOM   2478  CG  LEU B 734     191.236 132.942 -21.291  1.00  0.00           C  
ATOM   2479  CD1 LEU B 734     189.788 133.434 -21.258  1.00  0.00           C  
ATOM   2480  CD2 LEU B 734     191.396 131.780 -22.256  1.00  0.00           C  
ATOM   2481  N   ARG B 735     194.301 135.026 -19.573  1.00  0.00           N  
ATOM   2482  CA  ARG B 735     195.153 134.767 -18.413  1.00  0.00           C  
ATOM   2483  C   ARG B 735     195.229 136.034 -17.560  1.00  0.00           C  
ATOM   2484  O   ARG B 735     196.263 136.697 -17.491  1.00  0.00           O  
ATOM   2485  CB  ARG B 735     196.559 134.348 -18.868  1.00  0.00           C  
ATOM   2486  CG  ARG B 735     197.584 134.226 -17.743  1.00  0.00           C  
ATOM   2487  CD  ARG B 735     198.721 133.298 -18.131  1.00  0.00           C  
ATOM   2488  NE  ARG B 735     199.349 133.680 -19.391  1.00  0.00           N  
ATOM   2489  CZ  ARG B 735     200.088 132.859 -20.132  1.00  0.00           C  
ATOM   2490  NH1 ARG B 735     200.291 131.607 -19.739  1.00  0.00           N  
ATOM   2491  NH2 ARG B 735     200.625 133.284 -21.267  1.00  0.00           N  
ATOM   2492  N   GLY B 736     194.115 136.367 -16.917  1.00  0.00           N  
ATOM   2493  CA  GLY B 736     194.070 137.551 -16.087  1.00  0.00           C  
ATOM   2494  C   GLY B 736     192.948 137.493 -15.075  1.00  0.00           C  
ATOM   2495  O   GLY B 736     193.015 136.728 -14.113  1.00  0.00           O  
ATOM   2496  N   LEU B 737     191.909 138.290 -15.312  1.00  0.00           N  
ATOM   2497  CA  LEU B 737     190.751 138.390 -14.422  1.00  0.00           C  
ATOM   2498  C   LEU B 737     190.131 137.079 -13.920  1.00  0.00           C  
ATOM   2499  O   LEU B 737     190.638 135.983 -14.168  1.00  0.00           O  
ATOM   2500  CB  LEU B 737     189.660 139.249 -15.088  1.00  0.00           C  
ATOM   2501  CG  LEU B 737     188.450 139.723 -14.263  1.00  0.00           C  
ATOM   2502  CD1 LEU B 737     188.911 140.635 -13.130  1.00  0.00           C  
ATOM   2503  CD2 LEU B 737     187.468 140.459 -15.169  1.00  0.00           C  
ATOM   2504  N   ASP B 738     189.022 137.246 -13.204  1.00  0.00           N  
ATOM   2505  CA  ASP B 738     188.221 136.197 -12.582  1.00  0.00           C  
ATOM   2506  C   ASP B 738     188.326 134.759 -13.112  1.00  0.00           C  
ATOM   2507  O   ASP B 738     189.005 134.470 -14.100  1.00  0.00           O  
ATOM   2508  CB  ASP B 738     186.752 136.637 -12.607  1.00  0.00           C  
ATOM   2509  CG  ASP B 738     185.935 136.035 -11.475  1.00  0.00           C  
ATOM   2510  OD1 ASP B 738     184.697 136.198 -11.491  1.00  0.00           O  
ATOM   2511  OD2 ASP B 738     186.522 135.409 -10.567  1.00  0.00           O  
ATOM   2512  N   ARG B 739     187.635 133.861 -12.413  1.00  0.00           N  
ATOM   2513  CA  ARG B 739     187.577 132.443 -12.754  1.00  0.00           C  
ATOM   2514  C   ARG B 739     186.303 132.262 -13.570  1.00  0.00           C  
ATOM   2515  O   ARG B 739     186.263 131.482 -14.522  1.00  0.00           O  
ATOM   2516  CB  ARG B 739     187.489 131.593 -11.475  1.00  0.00           C  
ATOM   2517  CG  ARG B 739     186.192 131.815 -10.687  1.00  0.00           C  
ATOM   2518  CD  ARG B 739     186.241 131.349  -9.226  1.00  0.00           C  
ATOM   2519  NE  ARG B 739     186.373 129.902  -9.066  1.00  0.00           N  
ATOM   2520  CZ  ARG B 739     186.117 129.255  -7.931  1.00  0.00           C  
ATOM   2521  NH1 ARG B 739     185.708 129.925  -6.858  1.00  0.00           N  
ATOM   2522  NH2 ARG B 739     186.280 127.941  -7.866  1.00  0.00           N  
ATOM   2523  N   PHE B 740     185.270 133.007 -13.180  1.00  0.00           N  
ATOM   2524  CA  PHE B 740     183.963 132.965 -13.828  1.00  0.00           C  
ATOM   2525  C   PHE B 740     183.900 133.950 -14.994  1.00  0.00           C  
ATOM   2526  O   PHE B 740     183.440 133.607 -16.083  1.00  0.00           O  
ATOM   2527  CB  PHE B 740     182.871 133.266 -12.791  1.00  0.00           C  
ATOM   2528  CG  PHE B 740     182.797 132.245 -11.671  1.00  0.00           C  
ATOM   2529  CD1 PHE B 740     182.577 132.645 -10.355  1.00  0.00           C  
ATOM   2530  CD2 PHE B 740     182.953 130.882 -11.936  1.00  0.00           C  
ATOM   2531  CE1 PHE B 740     182.515 131.702  -9.317  1.00  0.00           C  
ATOM   2532  CE2 PHE B 740     182.892 129.935 -10.907  1.00  0.00           C  
ATOM   2533  CZ  PHE B 740     182.674 130.348  -9.597  1.00  0.00           C  
ATOM   2534  N   GLU B 741     184.370 135.172 -14.771  1.00  0.00           N  
ATOM   2535  CA  GLU B 741     184.377 136.167 -15.833  1.00  0.00           C  
ATOM   2536  C   GLU B 741     185.521 135.873 -16.780  1.00  0.00           C  
ATOM   2537  O   GLU B 741     186.080 136.766 -17.419  1.00  0.00           O  
ATOM   2538  CB  GLU B 741     184.511 137.572 -15.256  1.00  0.00           C  
ATOM   2539  CG  GLU B 741     183.273 137.989 -14.500  1.00  0.00           C  
ATOM   2540  CD  GLU B 741     182.010 137.521 -15.197  1.00  0.00           C  
ATOM   2541  OE1 GLU B 741     181.814 137.887 -16.378  1.00  0.00           O  
ATOM   2542  OE2 GLU B 741     181.225 136.779 -14.564  1.00  0.00           O  
ATOM   2543  N   ALA B 742     185.868 134.595 -16.838  1.00  0.00           N  
ATOM   2544  CA  ALA B 742     186.922 134.092 -17.699  1.00  0.00           C  
ATOM   2545  C   ALA B 742     186.261 132.919 -18.409  1.00  0.00           C  
ATOM   2546  O   ALA B 742     186.632 132.560 -19.529  1.00  0.00           O  
ATOM   2547  CB  ALA B 742     188.110 133.620 -16.869  1.00  0.00           C  
ATOM   2548  N   ARG B 743     185.270 132.336 -17.736  1.00  0.00           N  
ATOM   2549  CA  ARG B 743     184.505 131.219 -18.275  1.00  0.00           C  
ATOM   2550  C   ARG B 743     183.529 131.773 -19.302  1.00  0.00           C  
ATOM   2551  O   ARG B 743     183.510 131.335 -20.455  1.00  0.00           O  
ATOM   2552  CB  ARG B 743     183.731 130.515 -17.158  1.00  0.00           C  
ATOM   2553  CG  ARG B 743     182.514 129.733 -17.628  1.00  0.00           C  
ATOM   2554  CD  ARG B 743     181.943 128.904 -16.501  1.00  0.00           C  
ATOM   2555  NE  ARG B 743     182.896 127.879 -16.092  1.00  0.00           N  
ATOM   2556  CZ  ARG B 743     182.832 127.204 -14.950  1.00  0.00           C  
ATOM   2557  NH1 ARG B 743     181.849 127.444 -14.091  1.00  0.00           N  
ATOM   2558  NH2 ARG B 743     183.760 126.299 -14.659  1.00  0.00           N  
ATOM   2559  N   ARG B 744     182.732 132.751 -18.874  1.00  0.00           N  
ATOM   2560  CA  ARG B 744     181.742 133.391 -19.736  1.00  0.00           C  
ATOM   2561  C   ARG B 744     182.418 134.105 -20.904  1.00  0.00           C  
ATOM   2562  O   ARG B 744     181.759 134.700 -21.755  1.00  0.00           O  
ATOM   2563  CB  ARG B 744     180.898 134.374 -18.916  1.00  0.00           C  
ATOM   2564  CG  ARG B 744     179.821 135.097 -19.710  1.00  0.00           C  
ATOM   2565  CD  ARG B 744     178.556 135.342 -18.882  1.00  0.00           C  
ATOM   2566  NE  ARG B 744     178.806 136.053 -17.626  1.00  0.00           N  
ATOM   2567  CZ  ARG B 744     177.849 136.504 -16.815  1.00  0.00           C  
ATOM   2568  NH1 ARG B 744     176.569 136.323 -17.123  1.00  0.00           N  
ATOM   2569  NH2 ARG B 744     178.169 137.138 -15.692  1.00  0.00           N  
ATOM   2570  N   LYS B 745     183.743 134.032 -20.935  1.00  0.00           N  
ATOM   2571  CA  LYS B 745     184.528 134.647 -21.990  1.00  0.00           C  
ATOM   2572  C   LYS B 745     185.187 133.540 -22.788  1.00  0.00           C  
ATOM   2573  O   LYS B 745     185.064 133.493 -24.008  1.00  0.00           O  
ATOM   2574  CB  LYS B 745     185.601 135.557 -21.397  1.00  0.00           C  
ATOM   2575  CG  LYS B 745     186.469 136.255 -22.430  1.00  0.00           C  
ATOM   2576  CD  LYS B 745     187.425 137.232 -21.763  1.00  0.00           C  
ATOM   2577  CE  LYS B 745     188.188 138.054 -22.789  1.00  0.00           C  
ATOM   2578  NZ  LYS B 745     189.026 139.116 -22.157  1.00  0.00           N  
ATOM   2579  N   ALA B 746     185.881 132.646 -22.087  1.00  0.00           N  
ATOM   2580  CA  ALA B 746     186.569 131.522 -22.721  1.00  0.00           C  
ATOM   2581  C   ALA B 746     185.637 130.796 -23.691  1.00  0.00           C  
ATOM   2582  O   ALA B 746     186.086 130.150 -24.644  1.00  0.00           O  
ATOM   2583  CB  ALA B 746     187.083 130.548 -21.655  1.00  0.00           C  
ATOM   2584  N   VAL B 747     184.336 130.907 -23.438  1.00  0.00           N  
ATOM   2585  CA  VAL B 747     183.343 130.279 -24.293  1.00  0.00           C  
ATOM   2586  C   VAL B 747     183.437 130.902 -25.692  1.00  0.00           C  
ATOM   2587  O   VAL B 747     183.492 130.188 -26.692  1.00  0.00           O  
ATOM   2588  CB  VAL B 747     181.909 130.466 -23.708  1.00  0.00           C  
ATOM   2589  CG1 VAL B 747     181.560 131.940 -23.626  1.00  0.00           C  
ATOM   2590  CG2 VAL B 747     180.893 129.730 -24.553  1.00  0.00           C  
ATOM   2591  N   GLU B 750     183.490 132.230 -25.753  1.00  0.00           N  
ATOM   2592  CA  GLU B 750     183.570 132.948 -27.024  1.00  0.00           C  
ATOM   2593  C   GLU B 750     184.720 132.507 -27.903  1.00  0.00           C  
ATOM   2594  O   GLU B 750     184.524 132.089 -29.042  1.00  0.00           O  
ATOM   2595  CB  GLU B 750     183.687 134.449 -26.774  1.00  0.00           C  
ATOM   2596  CG  GLU B 750     182.500 135.026 -26.037  1.00  0.00           C  
ATOM   2597  CD  GLU B 750     181.183 134.485 -26.563  1.00  0.00           C  
ATOM   2598  OE1 GLU B 750     180.840 133.323 -26.245  1.00  0.00           O  
ATOM   2599  OE2 GLU B 750     180.496 135.218 -27.306  1.00  0.00           O  
ATOM   2600  N   LEU B 751     185.929 132.614 -27.373  1.00  0.00           N  
ATOM   2601  CA  LEU B 751     187.115 132.228 -28.117  1.00  0.00           C  
ATOM   2602  C   LEU B 751     186.974 130.797 -28.626  1.00  0.00           C  
ATOM   2603  O   LEU B 751     187.756 130.341 -29.461  1.00  0.00           O  
ATOM   2604  CB  LEU B 751     188.354 132.360 -27.225  1.00  0.00           C  
ATOM   2605  CG  LEU B 751     188.612 133.751 -26.627  1.00  0.00           C  
ATOM   2606  CD1 LEU B 751     188.577 134.801 -27.738  1.00  0.00           C  
ATOM   2607  CD2 LEU B 751     187.574 134.072 -25.558  1.00  0.00           C  
ATOM   2608  N   PHE B 752     185.961 130.103 -28.116  1.00  0.00           N  
ATOM   2609  CA  PHE B 752     185.686 128.725 -28.499  1.00  0.00           C  
ATOM   2610  C   PHE B 752     184.737 128.622 -29.693  1.00  0.00           C  
ATOM   2611  O   PHE B 752     185.081 128.023 -30.713  1.00  0.00           O  
ATOM   2612  CB  PHE B 752     185.098 127.966 -27.309  1.00  0.00           C  
ATOM   2613  CG  PHE B 752     186.117 127.525 -26.307  1.00  0.00           C  
ATOM   2614  CD1 PHE B 752     185.723 127.100 -25.047  1.00  0.00           C  
ATOM   2615  CD2 PHE B 752     187.468 127.493 -26.633  1.00  0.00           C  
ATOM   2616  CE1 PHE B 752     186.659 126.646 -24.124  1.00  0.00           C  
ATOM   2617  CE2 PHE B 752     188.412 127.040 -25.718  1.00  0.00           C  
ATOM   2618  CZ  PHE B 752     188.006 126.615 -24.460  1.00  0.00           C  
ATOM   2619  N   ARG B 753     183.541 129.194 -29.561  1.00  0.00           N  
ATOM   2620  CA  ARG B 753     182.561 129.156 -30.645  1.00  0.00           C  
ATOM   2621  C   ARG B 753     183.063 130.016 -31.796  1.00  0.00           C  
ATOM   2622  O   ARG B 753     183.127 129.563 -32.935  1.00  0.00           O  
ATOM   2623  CB  ARG B 753     181.197 129.673 -30.175  1.00  0.00           C  
ATOM   2624  CG  ARG B 753     181.175 131.141 -29.791  1.00  0.00           C  
ATOM   2625  CD  ARG B 753     179.770 131.593 -29.465  1.00  0.00           C  
ATOM   2626  NE  ARG B 753     179.141 130.731 -28.467  1.00  0.00           N  
ATOM   2627  CZ  ARG B 753     177.900 130.891 -28.012  1.00  0.00           C  
ATOM   2628  NH1 ARG B 753     177.151 131.886 -28.465  1.00  0.00           N  
ATOM   2629  NH2 ARG B 753     177.405 130.054 -27.107  1.00  0.00           N  
ATOM   2630  N   GLU B 754     183.424 131.256 -31.485  1.00  0.00           N  
ATOM   2631  CA  GLU B 754     183.929 132.186 -32.480  1.00  0.00           C  
ATOM   2632  C   GLU B 754     185.134 131.602 -33.232  1.00  0.00           C  
ATOM   2633  O   GLU B 754     185.408 131.987 -34.366  1.00  0.00           O  
ATOM   2634  CB  GLU B 754     184.272 133.514 -31.794  1.00  0.00           C  
ATOM   2635  CG  GLU B 754     185.202 134.425 -32.562  1.00  0.00           C  
ATOM   2636  CD  GLU B 754     186.665 134.073 -32.335  1.00  0.00           C  
ATOM   2637  OE1 GLU B 754     187.114 134.118 -31.163  1.00  0.00           O  
ATOM   2638  OE2 GLU B 754     187.363 133.750 -33.325  1.00  0.00           O  
ATOM   2639  N   ALA B 755     185.843 130.664 -32.608  1.00  0.00           N  
ATOM   2640  CA  ALA B 755     186.992 130.020 -33.251  1.00  0.00           C  
ATOM   2641  C   ALA B 755     186.517 128.702 -33.849  1.00  0.00           C  
ATOM   2642  O   ALA B 755     187.276 128.000 -34.524  1.00  0.00           O  
ATOM   2643  CB  ALA B 755     188.097 129.770 -32.242  1.00  0.00           C  
ATOM   2644  N   GLY B 756     185.254 128.380 -33.562  1.00  0.00           N  
ATOM   2645  CA  GLY B 756     184.607 127.182 -34.079  1.00  0.00           C  
ATOM   2646  C   GLY B 756     184.825 125.842 -33.399  1.00  0.00           C  
ATOM   2647  O   GLY B 756     184.935 124.820 -34.085  1.00  0.00           O  
ATOM   2648  N   HIS B 757     184.862 125.818 -32.069  1.00  0.00           N  
ATOM   2649  CA  HIS B 757     185.094 124.564 -31.359  1.00  0.00           C  
ATOM   2650  C   HIS B 757     183.930 124.247 -30.450  1.00  0.00           C  
ATOM   2651  O   HIS B 757     183.824 123.132 -29.936  1.00  0.00           O  
ATOM   2652  CB  HIS B 757     186.395 124.651 -30.562  1.00  0.00           C  
ATOM   2653  CG  HIS B 757     187.445 125.479 -31.234  1.00  0.00           C  
ATOM   2654  ND1 HIS B 757     187.803 125.297 -32.554  1.00  0.00           N  
ATOM   2655  CD2 HIS B 757     188.196 126.512 -30.783  1.00  0.00           C  
ATOM   2656  CE1 HIS B 757     188.724 126.185 -32.888  1.00  0.00           C  
ATOM   2657  NE2 HIS B 757     188.981 126.933 -31.831  1.00  0.00           N  
ATOM   2658  N   LEU B 758     183.061 125.239 -30.262  1.00  0.00           N  
ATOM   2659  CA  LEU B 758     181.872 125.079 -29.435  1.00  0.00           C  
ATOM   2660  C   LEU B 758     180.788 124.464 -30.294  1.00  0.00           C  
ATOM   2661  O   LEU B 758     180.441 125.018 -31.339  1.00  0.00           O  
ATOM   2662  CB  LEU B 758     181.383 126.422 -28.923  1.00  0.00           C  
ATOM   2663  CG  LEU B 758     180.034 126.300 -28.220  1.00  0.00           C  
ATOM   2664  CD1 LEU B 758     180.081 125.174 -27.183  1.00  0.00           C  
ATOM   2665  CD2 LEU B 758     179.678 127.632 -27.582  1.00  0.00           C  
ATOM   2666  N   VAL B 759     180.235 123.339 -29.850  1.00  0.00           N  
ATOM   2667  CA  VAL B 759     179.216 122.661 -30.639  1.00  0.00           C  
ATOM   2668  C   VAL B 759     177.832 122.457 -30.047  1.00  0.00           C  
ATOM   2669  O   VAL B 759     176.967 121.926 -30.724  1.00  0.00           O  
ATOM   2670  CB  VAL B 759     179.707 121.283 -31.077  1.00  0.00           C  
ATOM   2671  CG1 VAL B 759     180.987 121.425 -31.858  1.00  0.00           C  
ATOM   2672  CG2 VAL B 759     179.892 120.400 -29.872  1.00  0.00           C  
ATOM   2673  N   LYS B 760     177.604 122.864 -28.805  1.00  0.00           N  
ATOM   2674  CA  LYS B 760     176.289 122.660 -28.202  1.00  0.00           C  
ATOM   2675  C   LYS B 760     176.180 123.261 -26.805  1.00  0.00           C  
ATOM   2676  O   LYS B 760     176.558 122.632 -25.815  1.00  0.00           O  
ATOM   2677  CB  LYS B 760     175.983 121.155 -28.143  1.00  0.00           C  
ATOM   2678  CG  LYS B 760     174.625 120.803 -27.570  1.00  0.00           C  
ATOM   2679  CD  LYS B 760     174.408 119.297 -27.540  1.00  0.00           C  
ATOM   2680  CE  LYS B 760     173.027 118.960 -26.979  1.00  0.00           C  
ATOM   2681  NZ  LYS B 760     172.789 117.491 -26.850  1.00  0.00           N  
ATOM   2682  N   GLU B 761     175.648 124.475 -26.724  1.00  0.00           N  
ATOM   2683  CA  GLU B 761     175.492 125.146 -25.441  1.00  0.00           C  
ATOM   2684  C   GLU B 761     174.111 124.898 -24.840  1.00  0.00           C  
ATOM   2685  O   GLU B 761     173.225 125.745 -24.936  1.00  0.00           O  
ATOM   2686  CB  GLU B 761     175.700 126.645 -25.609  1.00  0.00           C  
ATOM   2687  CG  GLU B 761     175.656 127.400 -24.302  1.00  0.00           C  
ATOM   2688  CD  GLU B 761     175.069 128.784 -24.458  1.00  0.00           C  
ATOM   2689  OE1 GLU B 761     175.496 129.513 -25.385  1.00  0.00           O  
ATOM   2690  OE2 GLU B 761     174.182 129.138 -23.649  1.00  0.00           O  
ATOM   2691  N   GLU B 762     173.930 123.745 -24.209  1.00  0.00           N  
ATOM   2692  CA  GLU B 762     172.641 123.419 -23.610  1.00  0.00           C  
ATOM   2693  C   GLU B 762     172.538 123.890 -22.157  1.00  0.00           C  
ATOM   2694  O   GLU B 762     173.364 124.670 -21.694  1.00  0.00           O  
ATOM   2695  CB  GLU B 762     172.403 121.910 -23.693  1.00  0.00           C  
ATOM   2696  CG  GLU B 762     173.279 121.079 -22.786  1.00  0.00           C  
ATOM   2697  CD  GLU B 762     173.170 119.597 -23.084  1.00  0.00           C  
ATOM   2698  OE1 GLU B 762     173.697 119.161 -24.130  1.00  0.00           O  
ATOM   2699  OE2 GLU B 762     172.552 118.868 -22.278  1.00  0.00           O  
ATOM   2700  N   ASP B 763     171.509 123.433 -21.448  1.00  0.00           N  
ATOM   2701  CA  ASP B 763     171.326 123.798 -20.048  1.00  0.00           C  
ATOM   2702  C   ASP B 763     171.590 122.593 -19.180  1.00  0.00           C  
ATOM   2703  O   ASP B 763     171.244 121.469 -19.545  1.00  0.00           O  
ATOM   2704  CB  ASP B 763     169.908 124.290 -19.777  1.00  0.00           C  
ATOM   2705  CG  ASP B 763     169.749 125.770 -20.040  1.00  0.00           C  
ATOM   2706  OD1 ASP B 763     170.643 126.542 -19.626  1.00  0.00           O  
ATOM   2707  OD2 ASP B 763     168.727 126.164 -20.647  1.00  0.00           O  
ATOM   2708  N   TYR B 764     172.205 122.823 -18.028  1.00  0.00           N  
ATOM   2709  CA  TYR B 764     172.501 121.728 -17.126  1.00  0.00           C  
ATOM   2710  C   TYR B 764     172.193 122.070 -15.678  1.00  0.00           C  
ATOM   2711  O   TYR B 764     172.319 123.218 -15.249  1.00  0.00           O  
ATOM   2712  CB  TYR B 764     173.966 121.307 -17.252  1.00  0.00           C  
ATOM   2713  CG  TYR B 764     174.217 119.933 -16.686  1.00  0.00           C  
ATOM   2714  CD1 TYR B 764     173.532 118.827 -17.189  1.00  0.00           C  
ATOM   2715  CD2 TYR B 764     175.106 119.737 -15.627  1.00  0.00           C  
ATOM   2716  CE1 TYR B 764     173.718 117.559 -16.658  1.00  0.00           C  
ATOM   2717  CE2 TYR B 764     175.302 118.468 -15.082  1.00  0.00           C  
ATOM   2718  CZ  TYR B 764     174.600 117.379 -15.605  1.00  0.00           C  
ATOM   2719  OH  TYR B 764     174.761 116.109 -15.084  1.00  0.00           O  
ATOM   2720  N   THR B 765     171.773 121.051 -14.938  1.00  0.00           N  
ATOM   2721  CA  THR B 765     171.445 121.182 -13.527  1.00  0.00           C  
ATOM   2722  C   THR B 765     172.674 120.639 -12.789  1.00  0.00           C  
ATOM   2723  O   THR B 765     172.797 119.431 -12.566  1.00  0.00           O  
ATOM   2724  CB  THR B 765     170.166 120.357 -13.213  1.00  0.00           C  
ATOM   2725  OG1 THR B 765     169.936 120.325 -11.801  1.00  0.00           O  
ATOM   2726  CG2 THR B 765     170.291 118.934 -13.767  1.00  0.00           C  
ATOM   2727  N   ILE B 766     173.585 121.547 -12.428  1.00  0.00           N  
ATOM   2728  CA  ILE B 766     174.852 121.189 -11.770  1.00  0.00           C  
ATOM   2729  C   ILE B 766     174.792 120.841 -10.290  1.00  0.00           C  
ATOM   2730  O   ILE B 766     174.070 121.478  -9.519  1.00  0.00           O  
ATOM   2731  CB  ILE B 766     175.907 122.322 -11.875  1.00  0.00           C  
ATOM   2732  CG1 ILE B 766     175.658 123.187 -13.116  1.00  0.00           C  
ATOM   2733  CG2 ILE B 766     177.296 121.702 -11.915  1.00  0.00           C  
ATOM   2734  CD1 ILE B 766     176.376 124.530 -13.093  1.00  0.00           C  
ATOM   2735  N   ALA B 767     175.579 119.841  -9.900  1.00  0.00           N  
ATOM   2736  CA  ALA B 767     175.663 119.427  -8.502  1.00  0.00           C  
ATOM   2737  C   ALA B 767     176.732 120.321  -7.859  1.00  0.00           C  
ATOM   2738  O   ALA B 767     177.668 119.837  -7.222  1.00  0.00           O  
ATOM   2739  CB  ALA B 767     176.066 117.949  -8.408  1.00  0.00           C  
ATOM   2740  N   LEU B 768     176.572 121.631  -8.047  1.00  0.00           N  
ATOM   2741  CA  LEU B 768     177.492 122.654  -7.542  1.00  0.00           C  
ATOM   2742  C   LEU B 768     177.880 122.512  -6.064  1.00  0.00           C  
ATOM   2743  O   LEU B 768     177.012 122.346  -5.202  1.00  0.00           O  
ATOM   2744  CB  LEU B 768     176.878 124.036  -7.793  1.00  0.00           C  
ATOM   2745  CG  LEU B 768     177.670 125.303  -7.474  1.00  0.00           C  
ATOM   2746  CD1 LEU B 768     177.780 125.470  -5.987  1.00  0.00           C  
ATOM   2747  CD2 LEU B 768     179.034 125.236  -8.121  1.00  0.00           C  
ATOM   2748  N   ALA B 769     179.185 122.595  -5.780  1.00  0.00           N  
ATOM   2749  CA  ALA B 769     179.702 122.477  -4.410  1.00  0.00           C  
ATOM   2750  C   ALA B 769     180.029 123.838  -3.796  1.00  0.00           C  
ATOM   2751  O   ALA B 769     180.539 124.743  -4.468  1.00  0.00           O  
ATOM   2752  CB  ALA B 769     180.936 121.579  -4.388  1.00  0.00           C  
ATOM   2753  N   THR B 770     179.733 123.968  -2.507  1.00  0.00           N  
ATOM   2754  CA  THR B 770     179.967 125.214  -1.791  1.00  0.00           C  
ATOM   2755  C   THR B 770     180.476 125.027  -0.369  1.00  0.00           C  
ATOM   2756  O   THR B 770     180.473 123.919   0.179  1.00  0.00           O  
ATOM   2757  CB  THR B 770     178.685 126.043  -1.704  1.00  0.00           C  
ATOM   2758  OG1 THR B 770     177.634 125.237  -1.155  1.00  0.00           O  
ATOM   2759  CG2 THR B 770     178.288 126.544  -3.067  1.00  0.00           C  
ATOM   2760  N   CYS B 771     180.898 126.144   0.217  1.00  0.00           N  
ATOM   2761  CA  CYS B 771     181.412 126.184   1.581  1.00  0.00           C  
ATOM   2762  C   CYS B 771     180.237 126.180   2.551  1.00  0.00           C  
ATOM   2763  O   CYS B 771     179.447 127.126   2.591  1.00  0.00           O  
ATOM   2764  CB  CYS B 771     182.248 127.453   1.786  1.00  0.00           C  
ATOM   2765  SG  CYS B 771     182.901 127.673   3.443  1.00  0.00           S  
ATOM   2766  N   SER B 772     180.121 125.114   3.330  1.00  0.00           N  
ATOM   2767  CA  SER B 772     179.027 125.013   4.281  1.00  0.00           C  
ATOM   2768  C   SER B 772     178.801 126.299   5.084  1.00  0.00           C  
ATOM   2769  O   SER B 772     177.674 126.791   5.175  1.00  0.00           O  
ATOM   2770  CB  SER B 772     179.277 123.850   5.241  1.00  0.00           C  
ATOM   2771  OG  SER B 772     180.468 124.051   5.981  1.00  0.00           O  
ATOM   2772  N   ARG B 773     179.873 126.854   5.640  1.00  0.00           N  
ATOM   2773  CA  ARG B 773     179.765 128.049   6.466  1.00  0.00           C  
ATOM   2774  C   ARG B 773     179.555 129.392   5.771  1.00  0.00           C  
ATOM   2775  O   ARG B 773     178.645 130.133   6.142  1.00  0.00           O  
ATOM   2776  CB  ARG B 773     180.984 128.150   7.381  1.00  0.00           C  
ATOM   2777  CG  ARG B 773     180.814 129.092   8.578  1.00  0.00           C  
ATOM   2778  CD  ARG B 773     179.689 128.641   9.513  1.00  0.00           C  
ATOM   2779  NE  ARG B 773     179.410 127.216   9.367  1.00  0.00           N  
ATOM   2780  CZ  ARG B 773     180.289 126.251   9.605  1.00  0.00           C  
ATOM   2781  NH1 ARG B 773     181.510 126.563  10.011  1.00  0.00           N  
ATOM   2782  NH2 ARG B 773     179.958 124.978   9.416  1.00  0.00           N  
ATOM   2783  N   CYS B 791     180.384 129.725   4.783  1.00  0.00           N  
ATOM   2784  CA  CYS B 791     180.241 131.016   4.101  1.00  0.00           C  
ATOM   2785  C   CYS B 791     179.376 130.931   2.857  1.00  0.00           C  
ATOM   2786  O   CYS B 791     178.911 131.956   2.360  1.00  0.00           O  
ATOM   2787  CB  CYS B 791     181.608 131.611   3.728  1.00  0.00           C  
ATOM   2788  SG  CYS B 791     182.391 130.904   2.271  1.00  0.00           S  
ATOM   2789  N   GLY B 792     179.178 129.714   2.348  1.00  0.00           N  
ATOM   2790  CA  GLY B 792     178.339 129.517   1.172  1.00  0.00           C  
ATOM   2791  C   GLY B 792     178.967 129.661  -0.206  1.00  0.00           C  
ATOM   2792  O   GLY B 792     178.469 129.085  -1.178  1.00  0.00           O  
ATOM   2793  N   THR B 794     180.042 130.439  -0.300  1.00  0.00           N  
ATOM   2794  CA  THR B 794     180.740 130.651  -1.566  1.00  0.00           C  
ATOM   2795  C   THR B 794     181.022 129.311  -2.237  1.00  0.00           C  
ATOM   2796  O   THR B 794     181.139 128.281  -1.569  1.00  0.00           O  
ATOM   2797  CB  THR B 794     182.087 131.381  -1.332  1.00  0.00           C  
ATOM   2798  OG1 THR B 794     181.831 132.676  -0.785  1.00  0.00           O  
ATOM   2799  CG2 THR B 794     182.873 131.533  -2.631  1.00  0.00           C  
ATOM   2800  N   PRO B 795     181.101 129.297  -3.573  1.00  0.00           N  
ATOM   2801  CA  PRO B 795     181.382 128.034  -4.261  1.00  0.00           C  
ATOM   2802  C   PRO B 795     182.868 127.693  -4.096  1.00  0.00           C  
ATOM   2803  O   PRO B 795     183.738 128.537  -4.351  1.00  0.00           O  
ATOM   2804  CB  PRO B 795     181.012 128.347  -5.706  1.00  0.00           C  
ATOM   2805  CG  PRO B 795     181.335 129.829  -5.818  1.00  0.00           C  
ATOM   2806  CD  PRO B 795     180.755 130.361  -4.533  1.00  0.00           C  
ATOM   2807  N   ILE B 826     183.163 126.469  -3.667  1.00  0.00           N  
ATOM   2808  CA  ILE B 826     184.553 126.080  -3.471  1.00  0.00           C  
ATOM   2809  C   ILE B 826     185.341 125.933  -4.770  1.00  0.00           C  
ATOM   2810  O   ILE B 826     184.772 125.775  -5.848  1.00  0.00           O  
ATOM   2811  CB  ILE B 826     184.686 124.746  -2.707  1.00  0.00           C  
ATOM   2812  CG1 ILE B 826     184.103 123.604  -3.539  1.00  0.00           C  
ATOM   2813  CG2 ILE B 826     184.036 124.866  -1.350  1.00  0.00           C  
ATOM   2814  CD1 ILE B 826     184.545 122.232  -3.086  1.00  0.00           C  
ATOM   2815  N   GLU B 827     186.664 125.998  -4.643  1.00  0.00           N  
ATOM   2816  CA  GLU B 827     187.580 125.837  -5.760  1.00  0.00           C  
ATOM   2817  C   GLU B 827     188.369 124.591  -5.399  1.00  0.00           C  
ATOM   2818  O   GLU B 827     188.105 123.966  -4.383  1.00  0.00           O  
ATOM   2819  CB  GLU B 827     188.530 127.031  -5.850  1.00  0.00           C  
ATOM   2820  CG  GLU B 827     189.535 126.930  -6.995  1.00  0.00           C  
ATOM   2821  CD  GLU B 827     190.710 127.905  -6.872  1.00  0.00           C  
ATOM   2822  OE1 GLU B 827     190.470 129.138  -6.808  1.00  0.00           O  
ATOM   2823  OE2 GLU B 827     191.875 127.428  -6.848  1.00  0.00           O  
ATOM   2824  N   TYR B 829     189.322 124.208  -6.227  1.00  0.00           N  
ATOM   2825  CA  TYR B 829     190.133 123.052  -5.895  1.00  0.00           C  
ATOM   2826  C   TYR B 829     191.604 123.413  -6.046  1.00  0.00           C  
ATOM   2827  O   TYR B 829     191.935 124.438  -6.655  1.00  0.00           O  
ATOM   2828  CB  TYR B 829     189.765 121.857  -6.772  1.00  0.00           C  
ATOM   2829  CG  TYR B 829     188.473 121.193  -6.356  1.00  0.00           C  
ATOM   2830  CD1 TYR B 829     187.251 121.846  -6.509  1.00  0.00           C  
ATOM   2831  CD2 TYR B 829     188.474 119.925  -5.776  1.00  0.00           C  
ATOM   2832  CE1 TYR B 829     186.057 121.250  -6.093  1.00  0.00           C  
ATOM   2833  CE2 TYR B 829     187.289 119.325  -5.355  1.00  0.00           C  
ATOM   2834  CZ  TYR B 829     186.085 119.990  -5.517  1.00  0.00           C  
ATOM   2835  OH  TYR B 829     184.910 119.401  -5.106  1.00  0.00           O  
ATOM   2836  N   ALA B 830     192.486 122.593  -5.474  1.00  0.00           N  
ATOM   2837  CA  ALA B 830     193.914 122.872  -5.554  1.00  0.00           C  
ATOM   2838  C   ALA B 830     194.806 121.836  -4.885  1.00  0.00           C  
ATOM   2839  O   ALA B 830     194.412 121.181  -3.915  1.00  0.00           O  
ATOM   2840  CB  ALA B 830     194.206 124.257  -4.958  1.00  0.00           C  
ATOM   2841  N   ILE B 831     196.009 121.688  -5.440  1.00  0.00           N  
ATOM   2842  CA  ILE B 831     197.021 120.792  -4.892  1.00  0.00           C  
ATOM   2843  C   ILE B 831     197.830 121.761  -4.032  1.00  0.00           C  
ATOM   2844  O   ILE B 831     198.469 122.696  -4.533  1.00  0.00           O  
ATOM   2845  CB  ILE B 831     197.924 120.181  -5.981  1.00  0.00           C  
ATOM   2846  CG1 ILE B 831     197.099 119.323  -6.952  1.00  0.00           C  
ATOM   2847  CG2 ILE B 831     198.994 119.330  -5.327  1.00  0.00           C  
ATOM   2848  CD1 ILE B 831     196.586 118.029  -6.365  1.00  0.00           C  
ATOM   2849  N   PHE B 832     197.759 121.530  -2.729  1.00  0.00           N  
ATOM   2850  CA  PHE B 832     198.385 122.362  -1.705  1.00  0.00           C  
ATOM   2851  C   PHE B 832     199.073 121.358  -0.793  1.00  0.00           C  
ATOM   2852  O   PHE B 832     198.643 120.205  -0.699  1.00  0.00           O  
ATOM   2853  CB  PHE B 832     197.258 123.042  -0.903  1.00  0.00           C  
ATOM   2854  CG  PHE B 832     197.521 124.463  -0.490  1.00  0.00           C  
ATOM   2855  CD1 PHE B 832     196.651 125.086   0.414  1.00  0.00           C  
ATOM   2856  CD2 PHE B 832     198.591 125.195  -1.007  1.00  0.00           C  
ATOM   2857  CE1 PHE B 832     196.835 126.422   0.804  1.00  0.00           C  
ATOM   2858  CE2 PHE B 832     198.789 126.542  -0.624  1.00  0.00           C  
ATOM   2859  CZ  PHE B 832     197.902 127.155   0.288  1.00  0.00           C  
ATOM   2860  N   PRO B 833     200.165 121.760  -0.135  1.00  0.00           N  
ATOM   2861  CA  PRO B 833     200.800 120.784   0.759  1.00  0.00           C  
ATOM   2862  C   PRO B 833     200.118 121.008   2.127  1.00  0.00           C  
ATOM   2863  O   PRO B 833     200.219 122.097   2.706  1.00  0.00           O  
ATOM   2864  CB  PRO B 833     202.265 121.199   0.728  1.00  0.00           C  
ATOM   2865  CG  PRO B 833     202.166 122.709   0.616  1.00  0.00           C  
ATOM   2866  CD  PRO B 833     201.045 122.917  -0.391  1.00  0.00           C  
ATOM   2867  N   GLN B 834     199.386 119.998   2.606  1.00  0.00           N  
ATOM   2868  CA  GLN B 834     198.647 120.082   3.877  1.00  0.00           C  
ATOM   2869  C   GLN B 834     198.966 118.925   4.814  1.00  0.00           C  
ATOM   2870  O   GLN B 834     199.859 118.124   4.540  1.00  0.00           O  
ATOM   2871  CB  GLN B 834     197.135 120.077   3.621  1.00  0.00           C  
ATOM   2872  CG  GLN B 834     196.551 121.363   3.056  1.00  0.00           C  
ATOM   2873  CD  GLN B 834     196.656 122.532   4.015  1.00  0.00           C  
ATOM   2874  OE1 GLN B 834     197.686 123.203   4.083  1.00  0.00           O  
ATOM   2875  NE2 GLN B 834     195.588 122.778   4.770  1.00  0.00           N  
ATOM   2876  N   TRP B 835     198.225 118.840   5.922  1.00  0.00           N  
ATOM   2877  CA  TRP B 835     198.420 117.765   6.891  1.00  0.00           C  
ATOM   2878  C   TRP B 835     197.287 116.766   6.785  1.00  0.00           C  
ATOM   2879  O   TRP B 835     196.126 117.124   6.873  1.00  0.00           O  
ATOM   2880  CB  TRP B 835     198.525 118.327   8.307  1.00  0.00           C  
ATOM   2881  CG  TRP B 835     199.904 118.850   8.613  1.00  0.00           C  
ATOM   2882  CD1 TRP B 835     200.310 120.165   8.662  1.00  0.00           C  
ATOM   2883  CD2 TRP B 835     201.061 118.062   8.904  1.00  0.00           C  
ATOM   2884  NE1 TRP B 835     201.652 120.235   8.972  1.00  0.00           N  
ATOM   2885  CE2 TRP B 835     202.137 118.961   9.124  1.00  0.00           C  
ATOM   2886  CE3 TRP B 835     201.295 116.678   9.003  1.00  0.00           C  
ATOM   2887  CZ2 TRP B 835     203.426 118.519   9.437  1.00  0.00           C  
ATOM   2888  CZ3 TRP B 835     202.575 116.236   9.317  1.00  0.00           C  
ATOM   2889  CH2 TRP B 835     203.625 117.156   9.531  1.00  0.00           C  
ATOM   2890  N   TRP B 836     197.646 115.505   6.600  1.00  0.00           N  
ATOM   2891  CA  TRP B 836     196.673 114.446   6.406  1.00  0.00           C  
ATOM   2892  C   TRP B 836     196.768 113.341   7.437  1.00  0.00           C  
ATOM   2893  O   TRP B 836     197.817 113.133   8.028  1.00  0.00           O  
ATOM   2894  CB  TRP B 836     196.863 113.861   4.994  1.00  0.00           C  
ATOM   2895  CG  TRP B 836     196.699 114.895   3.909  1.00  0.00           C  
ATOM   2896  CD1 TRP B 836     197.573 115.910   3.580  1.00  0.00           C  
ATOM   2897  CD2 TRP B 836     195.514 115.129   3.146  1.00  0.00           C  
ATOM   2898  NE1 TRP B 836     196.988 116.768   2.668  1.00  0.00           N  
ATOM   2899  CE2 TRP B 836     195.725 116.311   2.388  1.00  0.00           C  
ATOM   2900  CE3 TRP B 836     194.286 114.460   3.037  1.00  0.00           C  
ATOM   2901  CZ2 TRP B 836     194.749 116.833   1.537  1.00  0.00           C  
ATOM   2902  CZ3 TRP B 836     193.318 114.979   2.195  1.00  0.00           C  
ATOM   2903  CH2 TRP B 836     193.554 116.156   1.455  1.00  0.00           C  
ATOM   2904  N   LEU B 837     195.682 112.608   7.634  1.00  0.00           N  
ATOM   2905  CA  LEU B 837     195.701 111.537   8.612  1.00  0.00           C  
ATOM   2906  C   LEU B 837     195.217 110.227   8.010  1.00  0.00           C  
ATOM   2907  O   LEU B 837     194.073 110.135   7.584  1.00  0.00           O  
ATOM   2908  CB  LEU B 837     194.828 111.929   9.805  1.00  0.00           C  
ATOM   2909  CG  LEU B 837     195.109 111.280  11.166  1.00  0.00           C  
ATOM   2910  CD1 LEU B 837     194.278 111.954  12.229  1.00  0.00           C  
ATOM   2911  CD2 LEU B 837     194.801 109.797  11.111  1.00  0.00           C  
ATOM   2912  N   ARG B 838     196.086 109.219   7.972  1.00  0.00           N  
ATOM   2913  CA  ARG B 838     195.723 107.919   7.415  1.00  0.00           C  
ATOM   2914  C   ARG B 838     194.552 107.319   8.173  1.00  0.00           C  
ATOM   2915  O   ARG B 838     194.744 106.614   9.154  1.00  0.00           O  
ATOM   2916  CB  ARG B 838     196.911 106.939   7.458  1.00  0.00           C  
ATOM   2917  CG  ARG B 838     197.880 107.033   6.262  1.00  0.00           C  
ATOM   2918  CD  ARG B 838     198.728 105.741   6.042  1.00  0.00           C  
ATOM   2919  NE  ARG B 838     198.002 104.522   5.592  1.00  0.00           N  
ATOM   2920  CZ  ARG B 838     197.179 104.409   4.529  1.00  0.00           C  
ATOM   2921  NH1 ARG B 838     196.910 105.451   3.740  1.00  0.00           N  
ATOM   2922  NH2 ARG B 838     196.646 103.222   4.225  1.00  0.00           N  
ATOM   2923  N   MET B 839     193.335 107.595   7.711  1.00  0.00           N  
ATOM   2924  CA  MET B 839     192.126 107.082   8.366  1.00  0.00           C  
ATOM   2925  C   MET B 839     191.985 105.593   8.135  1.00  0.00           C  
ATOM   2926  O   MET B 839     191.663 104.830   9.040  1.00  0.00           O  
ATOM   2927  CB  MET B 839     190.876 107.776   7.818  1.00  0.00           C  
ATOM   2928  CG  MET B 839     190.798 109.273   8.079  1.00  0.00           C  
ATOM   2929  SD  MET B 839     190.671 109.659   9.833  1.00  0.00           S  
ATOM   2930  CE  MET B 839     189.951 108.123  10.460  1.00  0.00           C  
ATOM   2931  N   ARG B 840     192.241 105.197   6.899  1.00  0.00           N  
ATOM   2932  CA  ARG B 840     192.124 103.810   6.480  1.00  0.00           C  
ATOM   2933  C   ARG B 840     192.552 102.821   7.600  1.00  0.00           C  
ATOM   2934  O   ARG B 840     191.829 101.865   7.911  1.00  0.00           O  
ATOM   2935  CB  ARG B 840     192.924 103.609   5.152  1.00  0.00           C  
ATOM   2936  CG  ARG B 840     193.045 104.907   4.236  1.00  0.00           C  
ATOM   2937  CD  ARG B 840     192.194 104.964   2.894  1.00  0.00           C  
ATOM   2938  NE  ARG B 840     192.275 106.307   2.258  1.00  0.00           N  
ATOM   2939  CZ  ARG B 840     191.985 106.591   0.977  1.00  0.00           C  
ATOM   2940  NH1 ARG B 840     191.582 105.612   0.180  1.00  0.00           N  
ATOM   2941  NH2 ARG B 840     192.121 107.839   0.478  1.00  0.00           N  
ATOM   2942  N   PRO B 841     193.703 103.069   8.255  1.00  0.00           N  
ATOM   2943  CA  PRO B 841     194.181 102.177   9.324  1.00  0.00           C  
ATOM   2944  C   PRO B 841     193.467 102.295  10.679  1.00  0.00           C  
ATOM   2945  O   PRO B 841     193.118 101.285  11.299  1.00  0.00           O  
ATOM   2946  CB  PRO B 841     195.660 102.531   9.417  1.00  0.00           C  
ATOM   2947  CG  PRO B 841     195.660 103.999   9.108  1.00  0.00           C  
ATOM   2948  CD  PRO B 841     194.706 104.108   7.949  1.00  0.00           C  
ATOM   2949  N   LEU B 844     193.284 103.534  11.135  1.00  0.00           N  
ATOM   2950  CA  LEU B 844     192.607 103.835  12.395  1.00  0.00           C  
ATOM   2951  C   LEU B 844     191.186 103.280  12.346  1.00  0.00           C  
ATOM   2952  O   LEU B 844     190.704 102.639  13.284  1.00  0.00           O  
ATOM   2953  CB  LEU B 844     192.532 105.347  12.576  1.00  0.00           C  
ATOM   2954  CG  LEU B 844     193.836 106.111  12.749  1.00  0.00           C  
ATOM   2955  CD1 LEU B 844     193.569 107.592  12.675  1.00  0.00           C  
ATOM   2956  CD2 LEU B 844     194.450 105.751  14.095  1.00  0.00           C  
ATOM   2957  N   ALA B 845     190.527 103.560  11.228  1.00  0.00           N  
ATOM   2958  CA  ALA B 845     189.163 103.135  10.979  1.00  0.00           C  
ATOM   2959  C   ALA B 845     188.985 101.680  11.328  1.00  0.00           C  
ATOM   2960  O   ALA B 845     188.008 101.300  11.964  1.00  0.00           O  
ATOM   2961  CB  ALA B 845     188.820 103.361   9.524  1.00  0.00           C  
ATOM   2962  N   GLU B 846     189.937 100.863  10.902  1.00  0.00           N  
ATOM   2963  CA  GLU B 846     189.873  99.437  11.178  1.00  0.00           C  
ATOM   2964  C   GLU B 846     190.105  99.142  12.659  1.00  0.00           C  
ATOM   2965  O   GLU B 846     189.620  98.139  13.187  1.00  0.00           O  
ATOM   2966  CB  GLU B 846     190.903  98.698  10.329  1.00  0.00           C  
ATOM   2967  CG  GLU B 846     190.984  97.212  10.631  1.00  0.00           C  
ATOM   2968  CD  GLU B 846     189.663  96.499  10.412  1.00  0.00           C  
ATOM   2969  OE1 GLU B 846     189.075  96.688   9.321  1.00  0.00           O  
ATOM   2970  OE2 GLU B 846     189.223  95.751  11.321  1.00  0.00           O  
ATOM   2971  N   GLU B 847     190.857 100.013  13.323  1.00  0.00           N  
ATOM   2972  CA  GLU B 847     191.129  99.840  14.746  1.00  0.00           C  
ATOM   2973  C   GLU B 847     189.776  99.873  15.457  1.00  0.00           C  
ATOM   2974  O   GLU B 847     189.494  99.027  16.312  1.00  0.00           O  
ATOM   2975  CB  GLU B 847     192.025 100.978  15.264  1.00  0.00           C  
ATOM   2976  CG  GLU B 847     193.431 100.575  15.751  1.00  0.00           C  
ATOM   2977  CD  GLU B 847     194.303 101.793  16.106  1.00  0.00           C  
ATOM   2978  OE1 GLU B 847     194.422 102.709  15.259  1.00  0.00           O  
ATOM   2979  OE2 GLU B 847     194.874 101.840  17.222  1.00  0.00           O  
ATOM   2980  N   VAL B 848     188.941 100.846  15.074  1.00  0.00           N  
ATOM   2981  CA  VAL B 848     187.606 101.037  15.654  1.00  0.00           C  
ATOM   2982  C   VAL B 848     186.663  99.910  15.247  1.00  0.00           C  
ATOM   2983  O   VAL B 848     186.117  99.215  16.098  1.00  0.00           O  
ATOM   2984  CB  VAL B 848     186.981 102.385  15.210  1.00  0.00           C  
ATOM   2985  CG1 VAL B 848     185.887 102.774  16.156  1.00  0.00           C  
ATOM   2986  CG2 VAL B 848     188.026 103.477  15.171  1.00  0.00           C  
ATOM   2987  N   LEU B 849     186.485  99.730  13.940  1.00  0.00           N  
ATOM   2988  CA  LEU B 849     185.607  98.681  13.410  1.00  0.00           C  
ATOM   2989  C   LEU B 849     185.852  97.359  14.132  1.00  0.00           C  
ATOM   2990  O   LEU B 849     184.929  96.590  14.380  1.00  0.00           O  
ATOM   2991  CB  LEU B 849     185.823  98.491  11.896  1.00  0.00           C  
ATOM   2992  CG  LEU B 849     185.551  99.661  10.935  1.00  0.00           C  
ATOM   2993  CD1 LEU B 849     185.712  99.184   9.508  1.00  0.00           C  
ATOM   2994  CD2 LEU B 849     184.148 100.201  11.121  1.00  0.00           C  
ATOM   2995  N   LYS B 850     187.108  97.097  14.463  1.00  0.00           N  
ATOM   2996  CA  LYS B 850     187.451  95.879  15.170  1.00  0.00           C  
ATOM   2997  C   LYS B 850     186.550  95.811  16.402  1.00  0.00           C  
ATOM   2998  O   LYS B 850     186.013  94.750  16.741  1.00  0.00           O  
ATOM   2999  CB  LYS B 850     188.935  95.913  15.572  1.00  0.00           C  
ATOM   3000  CG  LYS B 850     189.387  94.876  16.628  1.00  0.00           C  
ATOM   3001  CD  LYS B 850     189.462  93.425  16.116  1.00  0.00           C  
ATOM   3002  CE  LYS B 850     188.110  92.691  16.165  1.00  0.00           C  
ATOM   3003  NZ  LYS B 850     187.127  93.097  15.102  1.00  0.00           N  
ATOM   3004  N   GLY B 851     186.370  96.962  17.049  1.00  0.00           N  
ATOM   3005  CA  GLY B 851     185.542  97.032  18.242  1.00  0.00           C  
ATOM   3006  C   GLY B 851     184.052  96.865  17.983  1.00  0.00           C  
ATOM   3007  O   GLY B 851     183.441  95.905  18.458  1.00  0.00           O  
ATOM   3008  N   LEU B 852     183.466  97.799  17.235  1.00  0.00           N  
ATOM   3009  CA  LEU B 852     182.045  97.755  16.927  1.00  0.00           C  
ATOM   3010  C   LEU B 852     181.684  96.350  16.478  1.00  0.00           C  
ATOM   3011  O   LEU B 852     180.698  95.773  16.925  1.00  0.00           O  
ATOM   3012  CB  LEU B 852     181.709  98.763  15.830  1.00  0.00           C  
ATOM   3013  CG  LEU B 852     181.949 100.239  16.158  1.00  0.00           C  
ATOM   3014  CD1 LEU B 852     183.418 100.472  16.349  1.00  0.00           C  
ATOM   3015  CD2 LEU B 852     181.449 101.121  15.034  1.00  0.00           C  
ATOM   3016  N   ARG B 853     182.509  95.798  15.600  1.00  0.00           N  
ATOM   3017  CA  ARG B 853     182.304  94.454  15.076  1.00  0.00           C  
ATOM   3018  C   ARG B 853     182.247  93.444  16.218  1.00  0.00           C  
ATOM   3019  O   ARG B 853     181.459  92.502  16.197  1.00  0.00           O  
ATOM   3020  CB  ARG B 853     183.454  94.113  14.122  1.00  0.00           C  
ATOM   3021  CG  ARG B 853     183.327  92.803  13.359  1.00  0.00           C  
ATOM   3022  CD  ARG B 853     184.400  92.723  12.265  1.00  0.00           C  
ATOM   3023  NE  ARG B 853     184.231  93.749  11.229  1.00  0.00           N  
ATOM   3024  CZ  ARG B 853     185.190  94.579  10.815  1.00  0.00           C  
ATOM   3025  NH1 ARG B 853     186.407  94.518  11.349  1.00  0.00           N  
ATOM   3026  NH2 ARG B 853     184.936  95.467   9.859  1.00  0.00           N  
ATOM   3027  N   ARG B 854     183.090  93.660  17.220  1.00  0.00           N  
ATOM   3028  CA  ARG B 854     183.172  92.777  18.380  1.00  0.00           C  
ATOM   3029  C   ARG B 854     181.967  92.943  19.288  1.00  0.00           C  
ATOM   3030  O   ARG B 854     181.634  92.050  20.070  1.00  0.00           O  
ATOM   3031  CB  ARG B 854     184.464  93.077  19.159  1.00  0.00           C  
ATOM   3032  CG  ARG B 854     184.698  92.245  20.428  1.00  0.00           C  
ATOM   3033  CD  ARG B 854     186.106  92.503  20.970  1.00  0.00           C  
ATOM   3034  NE  ARG B 854     186.366  93.936  21.126  1.00  0.00           N  
ATOM   3035  CZ  ARG B 854     187.537  94.527  20.890  1.00  0.00           C  
ATOM   3036  NH1 ARG B 854     188.581  93.815  20.481  1.00  0.00           N  
ATOM   3037  NH2 ARG B 854     187.666  95.841  21.052  1.00  0.00           N  
ATOM   3038  N   GLY B 855     181.312  94.092  19.173  1.00  0.00           N  
ATOM   3039  CA  GLY B 855     180.156  94.362  20.004  1.00  0.00           C  
ATOM   3040  C   GLY B 855     180.560  95.185  21.205  1.00  0.00           C  
ATOM   3041  O   GLY B 855     180.141  94.926  22.324  1.00  0.00           O  
ATOM   3042  N   ASP B 856     181.400  96.178  20.960  1.00  0.00           N  
ATOM   3043  CA  ASP B 856     181.878  97.048  22.017  1.00  0.00           C  
ATOM   3044  C   ASP B 856     180.804  98.059  22.329  1.00  0.00           C  
ATOM   3045  O   ASP B 856     180.066  97.909  23.290  1.00  0.00           O  
ATOM   3046  CB  ASP B 856     183.158  97.769  21.575  1.00  0.00           C  
ATOM   3047  CG  ASP B 856     184.422  96.979  21.892  1.00  0.00           C  
ATOM   3048  OD1 ASP B 856     184.420  95.744  21.706  1.00  0.00           O  
ATOM   3049  OD2 ASP B 856     185.418  97.602  22.322  1.00  0.00           O  
ATOM   3050  N   ILE B 857     180.713  99.090  21.503  1.00  0.00           N  
ATOM   3051  CA  ILE B 857     179.719 100.126  21.704  1.00  0.00           C  
ATOM   3052  C   ILE B 857     178.309  99.678  21.299  1.00  0.00           C  
ATOM   3053  O   ILE B 857     178.144  98.824  20.431  1.00  0.00           O  
ATOM   3054  CB  ILE B 857     180.108 101.364  20.916  1.00  0.00           C  
ATOM   3055  CG1 ILE B 857     181.526 101.773  21.315  1.00  0.00           C  
ATOM   3056  CG2 ILE B 857     179.084 102.468  21.137  1.00  0.00           C  
ATOM   3057  CD1 ILE B 857     181.961 103.094  20.737  1.00  0.00           C  
ATOM   3058  N   ALA B 858     177.299 100.244  21.956  1.00  0.00           N  
ATOM   3059  CA  ALA B 858     175.899  99.928  21.674  1.00  0.00           C  
ATOM   3060  C   ALA B 858     175.169 101.209  21.305  1.00  0.00           C  
ATOM   3061  O   ALA B 858     175.351 102.263  21.930  1.00  0.00           O  
ATOM   3062  CB  ALA B 858     175.247  99.295  22.878  1.00  0.00           C  
ATOM   3063  N   PHE B 859     174.329 101.113  20.286  1.00  0.00           N  
ATOM   3064  CA  PHE B 859     173.603 102.280  19.829  1.00  0.00           C  
ATOM   3065  C   PHE B 859     172.131 102.242  20.226  1.00  0.00           C  
ATOM   3066  O   PHE B 859     171.526 101.164  20.286  1.00  0.00           O  
ATOM   3067  CB  PHE B 859     173.785 102.405  18.317  1.00  0.00           C  
ATOM   3068  CG  PHE B 859     175.230 102.541  17.898  1.00  0.00           C  
ATOM   3069  CD1 PHE B 859     176.112 101.472  18.036  1.00  0.00           C  
ATOM   3070  CD2 PHE B 859     175.720 103.752  17.418  1.00  0.00           C  
ATOM   3071  CE1 PHE B 859     177.458 101.609  17.706  1.00  0.00           C  
ATOM   3072  CE2 PHE B 859     177.065 103.900  17.084  1.00  0.00           C  
ATOM   3073  CZ  PHE B 859     177.936 102.826  17.230  1.00  0.00           C  
ATOM   3074  N   VAL B 860     171.577 103.422  20.532  1.00  0.00           N  
ATOM   3075  CA  VAL B 860     170.180 103.542  20.948  1.00  0.00           C  
ATOM   3076  C   VAL B 860     169.225 103.379  19.784  1.00  0.00           C  
ATOM   3077  O   VAL B 860     168.615 102.313  19.666  1.00  0.00           O  
ATOM   3078  CB  VAL B 860     169.901 104.855  21.684  1.00  0.00           C  
ATOM   3079  CG1 VAL B 860     170.381 104.738  23.120  1.00  0.00           C  
ATOM   3080  CG2 VAL B 860     170.606 105.988  21.008  1.00  0.00           C  
ATOM   3081  N   PRO B 861     169.040 104.398  18.915  1.00  0.00           N  
ATOM   3082  CA  PRO B 861     168.085 103.913  17.919  1.00  0.00           C  
ATOM   3083  C   PRO B 861     168.583 102.593  17.296  1.00  0.00           C  
ATOM   3084  O   PRO B 861     167.804 101.853  16.688  1.00  0.00           O  
ATOM   3085  CB  PRO B 861     167.997 105.079  16.950  1.00  0.00           C  
ATOM   3086  CG  PRO B 861     168.041 106.239  17.889  1.00  0.00           C  
ATOM   3087  CD  PRO B 861     169.173 105.864  18.820  1.00  0.00           C  
ATOM   3088  N   GLU B 862     169.873 102.296  17.473  1.00  0.00           N  
ATOM   3089  CA  GLU B 862     170.453 101.034  17.003  1.00  0.00           C  
ATOM   3090  C   GLU B 862     170.588 100.874  15.500  1.00  0.00           C  
ATOM   3091  O   GLU B 862     171.525 100.233  15.004  1.00  0.00           O  
ATOM   3092  CB  GLU B 862     169.642  99.871  17.570  1.00  0.00           C  
ATOM   3093  CG  GLU B 862     169.892  98.535  16.919  1.00  0.00           C  
ATOM   3094  CD  GLU B 862     169.270  97.404  17.723  1.00  0.00           C  
ATOM   3095  OE1 GLU B 862     168.187  97.620  18.323  1.00  0.00           O  
ATOM   3096  OE2 GLU B 862     169.859  96.300  17.754  1.00  0.00           O  
ATOM   3097  N   ARG B 863     169.634 101.428  14.769  1.00  0.00           N  
ATOM   3098  CA  ARG B 863     169.707 101.358  13.332  1.00  0.00           C  
ATOM   3099  C   ARG B 863     170.989 102.102  12.977  1.00  0.00           C  
ATOM   3100  O   ARG B 863     171.579 101.870  11.926  1.00  0.00           O  
ATOM   3101  CB  ARG B 863     168.475 102.025  12.696  1.00  0.00           C  
ATOM   3102  CG  ARG B 863     168.151 103.445  13.149  1.00  0.00           C  
ATOM   3103  CD  ARG B 863     166.705 103.747  12.823  1.00  0.00           C  
ATOM   3104  NE  ARG B 863     166.183 104.997  13.375  1.00  0.00           N  
ATOM   3105  CZ  ARG B 863     166.540 106.221  12.978  1.00  0.00           C  
ATOM   3106  NH1 ARG B 863     167.445 106.381  12.022  1.00  0.00           N  
ATOM   3107  NH2 ARG B 863     165.955 107.295  13.510  1.00  0.00           N  
ATOM   3108  N   TRP B 864     171.436 102.961  13.893  1.00  0.00           N  
ATOM   3109  CA  TRP B 864     172.631 103.765  13.685  1.00  0.00           C  
ATOM   3110  C   TRP B 864     173.976 103.048  13.729  1.00  0.00           C  
ATOM   3111  O   TRP B 864     174.991 103.597  13.275  1.00  0.00           O  
ATOM   3112  CB  TRP B 864     172.665 104.899  14.689  1.00  0.00           C  
ATOM   3113  CG  TRP B 864     171.601 105.873  14.504  1.00  0.00           C  
ATOM   3114  CD1 TRP B 864     170.522 106.049  15.302  1.00  0.00           C  
ATOM   3115  CD2 TRP B 864     171.526 106.875  13.492  1.00  0.00           C  
ATOM   3116  NE1 TRP B 864     169.770 107.113  14.860  1.00  0.00           N  
ATOM   3117  CE2 TRP B 864     170.367 107.639  13.747  1.00  0.00           C  
ATOM   3118  CE3 TRP B 864     172.325 107.206  12.396  1.00  0.00           C  
ATOM   3119  CZ2 TRP B 864     169.987 108.716  12.950  1.00  0.00           C  
ATOM   3120  CZ3 TRP B 864     171.948 108.284  11.596  1.00  0.00           C  
ATOM   3121  CH2 TRP B 864     170.789 109.024  11.881  1.00  0.00           C  
ATOM   3122  N   LYS B 865     174.012 101.843  14.283  1.00  0.00           N  
ATOM   3123  CA  LYS B 865     175.282 101.159  14.319  1.00  0.00           C  
ATOM   3124  C   LYS B 865     175.823 101.061  12.901  1.00  0.00           C  
ATOM   3125  O   LYS B 865     177.000 101.325  12.663  1.00  0.00           O  
ATOM   3126  CB  LYS B 865     175.170  99.758  14.912  1.00  0.00           C  
ATOM   3127  CG  LYS B 865     176.473  98.993  14.724  1.00  0.00           C  
ATOM   3128  CD  LYS B 865     176.768  98.007  15.829  1.00  0.00           C  
ATOM   3129  CE  LYS B 865     175.982  96.726  15.677  1.00  0.00           C  
ATOM   3130  NZ  LYS B 865     176.424  95.746  16.711  1.00  0.00           N  
ATOM   3131  N   LYS B 866     174.962 100.707  11.951  1.00  0.00           N  
ATOM   3132  CA  LYS B 866     175.396 100.564  10.567  1.00  0.00           C  
ATOM   3133  C   LYS B 866     175.728 101.874   9.883  1.00  0.00           C  
ATOM   3134  O   LYS B 866     176.703 101.948   9.150  1.00  0.00           O  
ATOM   3135  CB  LYS B 866     174.359  99.794   9.764  1.00  0.00           C  
ATOM   3136  CG  LYS B 866     174.188  98.382  10.274  1.00  0.00           C  
ATOM   3137  CD  LYS B 866     173.591  98.377  11.693  1.00  0.00           C  
ATOM   3138  CE  LYS B 866     174.365  97.455  12.627  1.00  0.00           C  
ATOM   3139  NZ  LYS B 866     174.518  96.091  12.048  1.00  0.00           N  
ATOM   3140  N   VAL B 867     174.943 102.914  10.107  1.00  0.00           N  
ATOM   3141  CA  VAL B 867     175.263 104.188   9.479  1.00  0.00           C  
ATOM   3142  C   VAL B 867     176.696 104.542   9.867  1.00  0.00           C  
ATOM   3143  O   VAL B 867     177.403 105.253   9.142  1.00  0.00           O  
ATOM   3144  CB  VAL B 867     174.332 105.299   9.977  1.00  0.00           C  
ATOM   3145  CG1 VAL B 867     174.681 106.635   9.302  1.00  0.00           C  
ATOM   3146  CG2 VAL B 867     172.889 104.902   9.715  1.00  0.00           C  
ATOM   3147  N   ASN B 868     177.108 104.022  11.023  1.00  0.00           N  
ATOM   3148  CA  ASN B 868     178.440 104.254  11.578  1.00  0.00           C  
ATOM   3149  C   ASN B 868     179.439 103.261  10.977  1.00  0.00           C  
ATOM   3150  O   ASN B 868     180.412 103.657  10.331  1.00  0.00           O  
ATOM   3151  CB  ASN B 868     178.387 104.095  13.112  1.00  0.00           C  
ATOM   3152  CG  ASN B 868     179.624 104.657  13.826  1.00  0.00           C  
ATOM   3153  OD1 ASN B 868     179.852 104.359  14.997  1.00  0.00           O  
ATOM   3154  ND2 ASN B 868     180.407 105.478  13.132  1.00  0.00           N  
ATOM   3155  N   MET B 869     179.190 101.972  11.180  1.00  0.00           N  
ATOM   3156  CA  MET B 869     180.079 100.952  10.660  1.00  0.00           C  
ATOM   3157  C   MET B 869     180.242 100.996   9.152  1.00  0.00           C  
ATOM   3158  O   MET B 869     180.908 100.140   8.582  1.00  0.00           O  
ATOM   3159  CB  MET B 869     179.598  99.570  11.056  1.00  0.00           C  
ATOM   3160  CG  MET B 869     179.512  99.373  12.531  1.00  0.00           C  
ATOM   3161  SD  MET B 869     179.695  97.646  12.923  1.00  0.00           S  
ATOM   3162  CE  MET B 869     178.634  96.900  11.696  1.00  0.00           C  
ATOM   3163  N   ASP B 870     179.623 101.963   8.490  1.00  0.00           N  
ATOM   3164  CA  ASP B 870     179.780 102.056   7.051  1.00  0.00           C  
ATOM   3165  C   ASP B 870     180.624 103.261   6.749  1.00  0.00           C  
ATOM   3166  O   ASP B 870     181.560 103.176   5.969  1.00  0.00           O  
ATOM   3167  CB  ASP B 870     178.435 102.168   6.336  1.00  0.00           C  
ATOM   3168  CG  ASP B 870     177.710 100.836   6.258  1.00  0.00           C  
ATOM   3169  OD1 ASP B 870     178.397  99.789   6.351  1.00  0.00           O  
ATOM   3170  OD2 ASP B 870     176.465 100.833   6.090  1.00  0.00           O  
ATOM   3171  N   TRP B 872     180.302 104.385   7.375  1.00  0.00           N  
ATOM   3172  CA  TRP B 872     181.075 105.594   7.155  1.00  0.00           C  
ATOM   3173  C   TRP B 872     182.526 105.255   7.456  1.00  0.00           C  
ATOM   3174  O   TRP B 872     183.435 105.800   6.840  1.00  0.00           O  
ATOM   3175  CB  TRP B 872     180.602 106.706   8.077  1.00  0.00           C  
ATOM   3176  CG  TRP B 872     181.381 107.959   7.911  1.00  0.00           C  
ATOM   3177  CD1 TRP B 872     181.098 109.009   7.082  1.00  0.00           C  
ATOM   3178  CD2 TRP B 872     182.601 108.286   8.570  1.00  0.00           C  
ATOM   3179  NE1 TRP B 872     182.070 109.973   7.185  1.00  0.00           N  
ATOM   3180  CE2 TRP B 872     183.008 109.553   8.092  1.00  0.00           C  
ATOM   3181  CE3 TRP B 872     183.395 107.631   9.521  1.00  0.00           C  
ATOM   3182  CZ2 TRP B 872     184.176 110.177   8.534  1.00  0.00           C  
ATOM   3183  CZ3 TRP B 872     184.553 108.248   9.963  1.00  0.00           C  
ATOM   3184  CH2 TRP B 872     184.935 109.512   9.468  1.00  0.00           C  
ATOM   3185  N   LEU B 873     182.732 104.347   8.408  1.00  0.00           N  
ATOM   3186  CA  LEU B 873     184.071 103.901   8.788  1.00  0.00           C  
ATOM   3187  C   LEU B 873     184.532 102.864   7.790  1.00  0.00           C  
ATOM   3188  O   LEU B 873     185.677 102.885   7.344  1.00  0.00           O  
ATOM   3189  CB  LEU B 873     184.070 103.256  10.173  1.00  0.00           C  
ATOM   3190  CG  LEU B 873     183.821 104.171  11.362  1.00  0.00           C  
ATOM   3191  CD1 LEU B 873     183.918 103.363  12.635  1.00  0.00           C  
ATOM   3192  CD2 LEU B 873     184.831 105.293  11.359  1.00  0.00           C  
ATOM   3193  N   GLU B1082     183.621 101.957   7.448  1.00  0.00           N  
ATOM   3194  CA  GLU B1082     183.884 100.878   6.499  1.00  0.00           C  
ATOM   3195  C   GLU B1082     184.637 101.341   5.247  1.00  0.00           C  
ATOM   3196  O   GLU B1082     185.314 100.547   4.597  1.00  0.00           O  
ATOM   3197  CB  GLU B1082     182.568 100.223   6.078  1.00  0.00           C  
ATOM   3198  CG  GLU B1082     182.737  98.819   5.532  1.00  0.00           C  
ATOM   3199  CD  GLU B1082     183.067  97.810   6.620  1.00  0.00           C  
ATOM   3200  OE1 GLU B1082     182.136  97.390   7.348  1.00  0.00           O  
ATOM   3201  OE2 GLU B1082     184.258  97.446   6.750  1.00  0.00           O  
ATOM   3202  N   ASN B1083     184.508 102.619   4.911  1.00  0.00           N  
ATOM   3203  CA  ASN B1083     185.188 103.168   3.752  1.00  0.00           C  
ATOM   3204  C   ASN B1083     185.466 104.662   3.900  1.00  0.00           C  
ATOM   3205  O   ASN B1083     184.720 105.504   3.402  1.00  0.00           O  
ATOM   3206  CB  ASN B1083     184.382 102.869   2.468  1.00  0.00           C  
ATOM   3207  CG  ASN B1083     182.865 103.060   2.639  1.00  0.00           C  
ATOM   3208  OD1 ASN B1083     182.367 104.188   2.669  1.00  0.00           O  
ATOM   3209  ND2 ASN B1083     182.130 101.947   2.739  1.00  0.00           N  
ATOM   3210  N   VAL B1084     186.556 104.984   4.588  1.00  0.00           N  
ATOM   3211  CA  VAL B1084     186.928 106.379   4.806  1.00  0.00           C  
ATOM   3212  C   VAL B1084     188.099 106.778   3.929  1.00  0.00           C  
ATOM   3213  O   VAL B1084     188.786 105.927   3.374  1.00  0.00           O  
ATOM   3214  CB  VAL B1084     187.358 106.631   6.256  1.00  0.00           C  
ATOM   3215  CG1 VAL B1084     187.108 108.099   6.619  1.00  0.00           C  
ATOM   3216  CG2 VAL B1084     186.640 105.672   7.190  1.00  0.00           C  
ATOM   3217  N   LYS B1085     188.327 108.081   3.818  1.00  0.00           N  
ATOM   3218  CA  LYS B1085     189.429 108.602   3.021  1.00  0.00           C  
ATOM   3219  C   LYS B1085     190.229 109.531   3.922  1.00  0.00           C  
ATOM   3220  O   LYS B1085     189.662 110.173   4.802  1.00  0.00           O  
ATOM   3221  CB  LYS B1085     188.904 109.367   1.799  1.00  0.00           C  
ATOM   3222  CG  LYS B1085     187.948 108.561   0.902  1.00  0.00           C  
ATOM   3223  CD  LYS B1085     186.602 108.287   1.614  1.00  0.00           C  
ATOM   3224  CE  LYS B1085     185.562 107.587   0.723  1.00  0.00           C  
ATOM   3225  NZ  LYS B1085     184.242 107.427   1.422  1.00  0.00           N  
ATOM   3226  N   ASP B1087     191.541 109.597   3.708  1.00  0.00           N  
ATOM   3227  CA  ASP B1087     192.407 110.435   4.533  1.00  0.00           C  
ATOM   3228  C   ASP B1087     191.855 111.850   4.727  1.00  0.00           C  
ATOM   3229  O   ASP B1087     191.310 112.471   3.814  1.00  0.00           O  
ATOM   3230  CB  ASP B1087     193.836 110.415   3.974  1.00  0.00           C  
ATOM   3231  CG  ASP B1087     194.501 109.031   4.138  1.00  0.00           C  
ATOM   3232  OD1 ASP B1087     193.826 108.082   4.623  1.00  0.00           O  
ATOM   3233  OD2 ASP B1087     195.695 108.885   3.785  1.00  0.00           O  
ATOM   3234  N   TRP B1088     192.015 112.342   5.948  1.00  0.00           N  
ATOM   3235  CA  TRP B1088     191.456 113.613   6.365  1.00  0.00           C  
ATOM   3236  C   TRP B1088     192.389 114.825   6.440  1.00  0.00           C  
ATOM   3237  O   TRP B1088     193.384 114.819   7.151  1.00  0.00           O  
ATOM   3238  CB  TRP B1088     190.717 113.291   7.689  1.00  0.00           C  
ATOM   3239  CG  TRP B1088     190.357 114.374   8.674  1.00  0.00           C  
ATOM   3240  CD1 TRP B1088     190.105 115.707   8.433  1.00  0.00           C  
ATOM   3241  CD2 TRP B1088     190.187 114.183  10.077  1.00  0.00           C  
ATOM   3242  NE1 TRP B1088     189.794 116.350   9.615  1.00  0.00           N  
ATOM   3243  CE2 TRP B1088     189.839 115.437  10.637  1.00  0.00           C  
ATOM   3244  CE3 TRP B1088     190.298 113.067  10.920  1.00  0.00           C  
ATOM   3245  CZ2 TRP B1088     189.605 115.605  12.001  1.00  0.00           C  
ATOM   3246  CZ3 TRP B1088     190.067 113.232  12.275  1.00  0.00           C  
ATOM   3247  CH2 TRP B1088     189.724 114.495  12.804  1.00  0.00           C  
ATOM   3248  N   ASN B1089     192.056 115.863   5.677  1.00  0.00           N  
ATOM   3249  CA  ASN B1089     192.847 117.091   5.645  1.00  0.00           C  
ATOM   3250  C   ASN B1089     192.763 117.812   6.990  1.00  0.00           C  
ATOM   3251  O   ASN B1089     191.901 118.665   7.208  1.00  0.00           O  
ATOM   3252  CB  ASN B1089     192.351 118.008   4.511  1.00  0.00           C  
ATOM   3253  CG  ASN B1089     192.940 119.428   4.579  1.00  0.00           C  
ATOM   3254  OD1 ASN B1089     192.470 120.345   3.892  1.00  0.00           O  
ATOM   3255  ND2 ASN B1089     193.965 119.609   5.403  1.00  0.00           N  
ATOM   3256  N   ILE B1090     193.681 117.462   7.882  1.00  0.00           N  
ATOM   3257  CA  ILE B1090     193.781 118.013   9.235  1.00  0.00           C  
ATOM   3258  C   ILE B1090     194.190 119.494   9.354  1.00  0.00           C  
ATOM   3259  O   ILE B1090     193.870 120.147  10.350  1.00  0.00           O  
ATOM   3260  CB  ILE B1090     194.767 117.155  10.027  1.00  0.00           C  
ATOM   3261  CG1 ILE B1090     194.126 115.810  10.335  1.00  0.00           C  
ATOM   3262  CG2 ILE B1090     195.223 117.858  11.256  1.00  0.00           C  
ATOM   3263  CD1 ILE B1090     195.077 114.838  10.975  1.00  0.00           C  
ATOM   3264  N   SER B1091     194.896 120.024   8.355  1.00  0.00           N  
ATOM   3265  CA  SER B1091     195.349 121.426   8.383  1.00  0.00           C  
ATOM   3266  C   SER B1091     194.203 122.381   8.123  1.00  0.00           C  
ATOM   3267  O   SER B1091     193.089 121.950   7.827  1.00  0.00           O  
ATOM   3268  CB  SER B1091     196.426 121.686   7.315  1.00  0.00           C  
ATOM   3269  OG  SER B1091     197.590 120.895   7.497  1.00  0.00           O  
ATOM   3270  N   ARG B1093     194.494 123.678   8.210  1.00  0.00           N  
ATOM   3271  CA  ARG B1093     193.491 124.716   7.967  1.00  0.00           C  
ATOM   3272  C   ARG B1093     194.154 126.069   8.076  1.00  0.00           C  
ATOM   3273  O   ARG B1093     194.892 126.307   9.005  1.00  0.00           O  
ATOM   3274  CB  ARG B1093     192.361 124.628   8.991  1.00  0.00           C  
ATOM   3275  CG  ARG B1093     191.067 125.285   8.547  1.00  0.00           C  
ATOM   3276  CD  ARG B1093     189.945 124.257   8.526  1.00  0.00           C  
ATOM   3277  NE  ARG B1093     190.291 123.061   7.753  1.00  0.00           N  
ATOM   3278  CZ  ARG B1093     189.779 121.855   7.991  1.00  0.00           C  
ATOM   3279  NH1 ARG B1093     188.908 121.708   8.978  1.00  0.00           N  
ATOM   3280  NH2 ARG B1093     190.128 120.796   7.266  1.00  0.00           N  
ATOM   3281  N   GLN B1094     193.868 126.965   7.143  1.00  0.00           N  
ATOM   3282  CA  GLN B1094     194.487 128.290   7.132  1.00  0.00           C  
ATOM   3283  C   GLN B1094     193.738 129.374   7.911  1.00  0.00           C  
ATOM   3284  O   GLN B1094     193.798 130.555   7.547  1.00  0.00           O  
ATOM   3285  CB  GLN B1094     194.683 128.752   5.684  1.00  0.00           C  
ATOM   3286  CG  GLN B1094     195.532 127.812   4.851  1.00  0.00           C  
ATOM   3287  CD  GLN B1094     194.964 126.400   4.777  1.00  0.00           C  
ATOM   3288  OE1 GLN B1094     193.800 126.202   4.411  1.00  0.00           O  
ATOM   3289  NE2 GLN B1094     195.784 125.409   5.119  1.00  0.00           N  
ATOM   3290  N   LEU B1099     193.055 128.980   8.987  1.00  0.00           N  
ATOM   3291  CA  LEU B1099     192.294 129.923   9.820  1.00  0.00           C  
ATOM   3292  C   LEU B1099     193.138 130.730  10.812  1.00  0.00           C  
ATOM   3293  O   LEU B1099     194.341 130.527  10.940  1.00  0.00           O  
ATOM   3294  CB  LEU B1099     191.202 129.169  10.585  1.00  0.00           C  
ATOM   3295  CG  LEU B1099     190.008 128.735   9.733  1.00  0.00           C  
ATOM   3296  CD1 LEU B1099     189.182 127.697  10.452  1.00  0.00           C  
ATOM   3297  CD2 LEU B1099     189.175 129.954   9.401  1.00  0.00           C  
ATOM   3298  N   TRP B1101     192.497 131.658  11.508  1.00  0.00           N  
ATOM   3299  CA  TRP B1101     193.187 132.471  12.502  1.00  0.00           C  
ATOM   3300  C   TRP B1101     192.695 132.150  13.913  1.00  0.00           C  
ATOM   3301  O   TRP B1101     193.075 132.818  14.872  1.00  0.00           O  
ATOM   3302  CB  TRP B1101     192.950 133.955  12.229  1.00  0.00           C  
ATOM   3303  CG  TRP B1101     193.715 134.490  11.079  1.00  0.00           C  
ATOM   3304  CD1 TRP B1101     194.317 133.769  10.093  1.00  0.00           C  
ATOM   3305  CD2 TRP B1101     193.920 135.872  10.752  1.00  0.00           C  
ATOM   3306  NE1 TRP B1101     194.882 134.618   9.167  1.00  0.00           N  
ATOM   3307  CE2 TRP B1101     194.651 135.913   9.548  1.00  0.00           C  
ATOM   3308  CE3 TRP B1101     193.554 137.079  11.359  1.00  0.00           C  
ATOM   3309  CZ2 TRP B1101     195.023 137.111   8.938  1.00  0.00           C  
ATOM   3310  CZ3 TRP B1101     193.925 138.274  10.749  1.00  0.00           C  
ATOM   3311  CH2 TRP B1101     194.650 138.278   9.552  1.00  0.00           C  
ATOM   3312  N   TRP B1102     191.847 131.135  14.042  1.00  0.00           N  
ATOM   3313  CA  TRP B1102     191.306 130.783  15.345  1.00  0.00           C  
ATOM   3314  C   TRP B1102     192.059 129.609  15.963  1.00  0.00           C  
ATOM   3315  O   TRP B1102     193.004 129.814  16.737  1.00  0.00           O  
ATOM   3316  CB  TRP B1102     189.805 130.456  15.220  1.00  0.00           C  
ATOM   3317  CG  TRP B1102     189.021 130.319  16.540  1.00  0.00           C  
ATOM   3318  CD1 TRP B1102     187.982 129.462  16.787  1.00  0.00           C  
ATOM   3319  CD2 TRP B1102     189.218 131.057  17.758  1.00  0.00           C  
ATOM   3320  NE1 TRP B1102     187.529 129.614  18.075  1.00  0.00           N  
ATOM   3321  CE2 TRP B1102     188.269 130.585  18.692  1.00  0.00           C  
ATOM   3322  CE3 TRP B1102     190.105 132.067  18.150  1.00  0.00           C  
ATOM   3323  CZ2 TRP B1102     188.182 131.087  19.988  1.00  0.00           C  
ATOM   3324  CZ3 TRP B1102     190.015 132.567  19.447  1.00  0.00           C  
ATOM   3325  CH2 TRP B1102     189.060 132.075  20.347  1.00  0.00           C  
ATOM   3326  N   GLY B1103     191.646 128.393  15.602  1.00  0.00           N  
ATOM   3327  CA  GLY B1103     192.228 127.161  16.138  1.00  0.00           C  
ATOM   3328  C   GLY B1103     193.622 127.000  16.756  1.00  0.00           C  
ATOM   3329  O   GLY B1103     194.367 127.945  17.027  1.00  0.00           O  
ATOM   3330  N   HIS B1104     193.964 125.739  16.981  1.00  0.00           N  
ATOM   3331  CA  HIS B1104     195.241 125.361  17.562  1.00  0.00           C  
ATOM   3332  C   HIS B1104     196.374 125.351  16.529  1.00  0.00           C  
ATOM   3333  O   HIS B1104     196.323 124.557  15.582  1.00  0.00           O  
ATOM   3334  CB  HIS B1104     195.129 123.957  18.163  1.00  0.00           C  
ATOM   3335  CG  HIS B1104     194.029 123.806  19.168  1.00  0.00           C  
ATOM   3336  ND1 HIS B1104     193.789 122.623  19.834  1.00  0.00           N  
ATOM   3337  CD2 HIS B1104     193.116 124.691  19.632  1.00  0.00           C  
ATOM   3338  CE1 HIS B1104     192.778 122.786  20.666  1.00  0.00           C  
ATOM   3339  NE2 HIS B1104     192.352 124.032  20.564  1.00  0.00           N  
ATOM   3340  N   GLN B1105     197.393 126.201  16.709  1.00  0.00           N  
ATOM   3341  CA  GLN B1105     198.534 126.234  15.777  1.00  0.00           C  
ATOM   3342  C   GLN B1105     199.290 124.907  15.797  1.00  0.00           C  
ATOM   3343  O   GLN B1105     199.994 124.604  16.751  1.00  0.00           O  
ATOM   3344  CB  GLN B1105     199.520 127.348  16.129  1.00  0.00           C  
ATOM   3345  CG  GLN B1105     200.809 127.268  15.302  1.00  0.00           C  
ATOM   3346  CD  GLN B1105     201.914 128.204  15.792  1.00  0.00           C  
ATOM   3347  OE1 GLN B1105     201.736 129.431  15.851  1.00  0.00           O  
ATOM   3348  NE2 GLN B1105     203.070 127.624  16.137  1.00  0.00           N  
ATOM   3349  N   ILE B1106     199.153 124.121  14.737  1.00  0.00           N  
ATOM   3350  CA  ILE B1106     199.822 122.832  14.675  1.00  0.00           C  
ATOM   3351  C   ILE B1106     201.302 122.965  15.093  1.00  0.00           C  
ATOM   3352  O   ILE B1106     201.945 123.994  14.853  1.00  0.00           O  
ATOM   3353  CB  ILE B1106     199.601 122.168  13.252  1.00  0.00           C  
ATOM   3354  CG1 ILE B1106     200.880 121.509  12.755  1.00  0.00           C  
ATOM   3355  CG2 ILE B1106     199.018 123.167  12.269  1.00  0.00           C  
ATOM   3356  CD1 ILE B1106     200.934 120.036  13.052  1.00  0.00           C  
ATOM   3357  N   PRO B1107     201.836 121.931  15.771  1.00  0.00           N  
ATOM   3358  CA  PRO B1107     203.194 121.781  16.302  1.00  0.00           C  
ATOM   3359  C   PRO B1107     204.231 121.222  15.330  1.00  0.00           C  
ATOM   3360  O   PRO B1107     204.865 120.191  15.607  1.00  0.00           O  
ATOM   3361  CB  PRO B1107     202.976 120.822  17.446  1.00  0.00           C  
ATOM   3362  CG  PRO B1107     202.076 119.824  16.786  1.00  0.00           C  
ATOM   3363  CD  PRO B1107     201.050 120.724  16.087  1.00  0.00           C  
ATOM   3364  N   ALA B1108     204.407 121.888  14.197  1.00  0.00           N  
ATOM   3365  CA  ALA B1108     205.378 121.440  13.216  1.00  0.00           C  
ATOM   3366  C   ALA B1108     206.321 122.589  12.903  1.00  0.00           C  
ATOM   3367  O   ALA B1108     205.911 123.759  12.778  1.00  0.00           O  
ATOM   3368  CB  ALA B1108     204.679 120.957  11.958  1.00  0.00           C  
ATOM   3369  N   TRP B1109     207.596 122.236  12.789  1.00  0.00           N  
ATOM   3370  CA  TRP B1109     208.646 123.195  12.517  1.00  0.00           C  
ATOM   3371  C   TRP B1109     209.418 122.748  11.274  1.00  0.00           C  
ATOM   3372  O   TRP B1109     209.859 121.611  11.203  1.00  0.00           O  
ATOM   3373  CB  TRP B1109     209.562 123.276  13.744  1.00  0.00           C  
ATOM   3374  CG  TRP B1109     208.818 123.476  15.075  1.00  0.00           C  
ATOM   3375  CD1 TRP B1109     208.219 122.508  15.861  1.00  0.00           C  
ATOM   3376  CD2 TRP B1109     208.574 124.721  15.730  1.00  0.00           C  
ATOM   3377  NE1 TRP B1109     207.618 123.088  16.961  1.00  0.00           N  
ATOM   3378  CE2 TRP B1109     207.820 124.443  16.903  1.00  0.00           C  
ATOM   3379  CE3 TRP B1109     208.915 126.047  15.442  1.00  0.00           C  
ATOM   3380  CZ2 TRP B1109     207.406 125.448  17.779  1.00  0.00           C  
ATOM   3381  CZ3 TRP B1109     208.507 127.045  16.313  1.00  0.00           C  
ATOM   3382  CH2 TRP B1109     207.757 126.741  17.471  1.00  0.00           C  
ATOM   3383  N   TYR B1110     209.559 123.645  10.296  1.00  0.00           N  
ATOM   3384  CA  TYR B1110     210.259 123.355   9.031  1.00  0.00           C  
ATOM   3385  C   TYR B1110     211.576 124.124   8.941  1.00  0.00           C  
ATOM   3386  O   TYR B1110     211.584 125.352   9.119  1.00  0.00           O  
ATOM   3387  CB  TYR B1110     209.396 123.762   7.822  1.00  0.00           C  
ATOM   3388  CG  TYR B1110     207.948 123.341   7.904  1.00  0.00           C  
ATOM   3389  CD1 TYR B1110     206.921 124.294   7.920  1.00  0.00           C  
ATOM   3390  CD2 TYR B1110     207.607 121.992   8.023  1.00  0.00           C  
ATOM   3391  CE1 TYR B1110     205.586 123.908   8.065  1.00  0.00           C  
ATOM   3392  CE2 TYR B1110     206.286 121.595   8.168  1.00  0.00           C  
ATOM   3393  CZ  TYR B1110     205.276 122.552   8.196  1.00  0.00           C  
ATOM   3394  OH  TYR B1110     203.974 122.136   8.411  1.00  0.00           O  
ATOM   3395  N   CYS B1111     212.677 123.429   8.639  1.00  0.00           N  
ATOM   3396  CA  CYS B1111     213.972 124.110   8.538  1.00  0.00           C  
ATOM   3397  C   CYS B1111     214.048 125.005   7.311  1.00  0.00           C  
ATOM   3398  O   CYS B1111     213.687 124.587   6.208  1.00  0.00           O  
ATOM   3399  CB  CYS B1111     215.135 123.102   8.490  1.00  0.00           C  
ATOM   3400  SG  CYS B1111     216.835 123.842   8.396  1.00  0.00           S  
ATOM   3401  N   GLU B1112     214.526 126.231   7.506  1.00  0.00           N  
ATOM   3402  CA  GLU B1112     214.665 127.177   6.404  1.00  0.00           C  
ATOM   3403  C   GLU B1112     215.898 126.850   5.563  1.00  0.00           C  
ATOM   3404  O   GLU B1112     216.246 127.588   4.636  1.00  0.00           O  
ATOM   3405  CB  GLU B1112     214.818 128.583   6.946  1.00  0.00           C  
ATOM   3406  CG  GLU B1112     213.788 128.974   7.953  1.00  0.00           C  
ATOM   3407  CD  GLU B1112     213.904 130.437   8.321  1.00  0.00           C  
ATOM   3408  OE1 GLU B1112     213.119 130.902   9.173  1.00  0.00           O  
ATOM   3409  OE2 GLU B1112     214.779 131.129   7.755  1.00  0.00           O  
ATOM   3410  N   ASP B1113     216.558 125.744   5.902  1.00  0.00           N  
ATOM   3411  CA  ASP B1113     217.757 125.334   5.196  1.00  0.00           C  
ATOM   3412  C   ASP B1113     217.632 123.989   4.493  1.00  0.00           C  
ATOM   3413  O   ASP B1113     218.036 123.875   3.341  1.00  0.00           O  
ATOM   3414  CB  ASP B1113     218.967 125.339   6.140  1.00  0.00           C  
ATOM   3415  CG  ASP B1113     219.343 126.755   6.618  1.00  0.00           C  
ATOM   3416  OD1 ASP B1113     219.406 127.700   5.798  1.00  0.00           O  
ATOM   3417  OD2 ASP B1113     219.607 126.930   7.827  1.00  0.00           O  
ATOM   3418  N   CYS B1114     217.101 122.963   5.153  1.00  0.00           N  
ATOM   3419  CA  CYS B1114     216.964 121.681   4.457  1.00  0.00           C  
ATOM   3420  C   CYS B1114     215.502 121.333   4.242  1.00  0.00           C  
ATOM   3421  O   CYS B1114     215.169 120.184   3.893  1.00  0.00           O  
ATOM   3422  CB  CYS B1114     217.688 120.555   5.210  1.00  0.00           C  
ATOM   3423  SG  CYS B1114     216.710 119.505   6.314  1.00  0.00           S  
ATOM   3424  N   GLN B1131     214.644 122.340   4.447  1.00  0.00           N  
ATOM   3425  CA  GLN B1131     213.194 122.213   4.274  1.00  0.00           C  
ATOM   3426  C   GLN B1131     212.600 121.053   5.072  1.00  0.00           C  
ATOM   3427  O   GLN B1131     211.560 120.492   4.713  1.00  0.00           O  
ATOM   3428  CB  GLN B1131     212.877 122.048   2.774  1.00  0.00           C  
ATOM   3429  CG  GLN B1131     212.386 123.320   2.046  1.00  0.00           C  
ATOM   3430  CD  GLN B1131     213.259 124.571   2.225  1.00  0.00           C  
ATOM   3431  OE1 GLN B1131     213.054 125.578   1.540  1.00  0.00           O  
ATOM   3432  NE2 GLN B1131     214.214 124.518   3.147  1.00  0.00           N  
ATOM   3433  N   ALA B1132     213.252 120.728   6.180  1.00  0.00           N  
ATOM   3434  CA  ALA B1132     212.831 119.623   7.019  1.00  0.00           C  
ATOM   3435  C   ALA B1132     211.742 119.943   8.010  1.00  0.00           C  
ATOM   3436  O   ALA B1132     211.689 121.035   8.581  1.00  0.00           O  
ATOM   3437  CB  ALA B1132     214.008 119.058   7.753  1.00  0.00           C  
ATOM   3438  N   VAL B1133     210.875 118.955   8.203  1.00  0.00           N  
ATOM   3439  CA  VAL B1133     209.767 119.049   9.126  1.00  0.00           C  
ATOM   3440  C   VAL B1133     210.243 118.542  10.473  1.00  0.00           C  
ATOM   3441  O   VAL B1133     210.718 117.413  10.596  1.00  0.00           O  
ATOM   3442  CB  VAL B1133     208.576 118.190   8.667  1.00  0.00           C  
ATOM   3443  CG1 VAL B1133     207.493 118.208   9.728  1.00  0.00           C  
ATOM   3444  CG2 VAL B1133     208.029 118.720   7.359  1.00  0.00           C  
ATOM   3445  N   ASN B1134     210.114 119.405  11.474  1.00  0.00           N  
ATOM   3446  CA  ASN B1134     210.501 119.104  12.842  1.00  0.00           C  
ATOM   3447  C   ASN B1134     209.263 119.222  13.725  1.00  0.00           C  
ATOM   3448  O   ASN B1134     208.712 120.313  13.909  1.00  0.00           O  
ATOM   3449  CB  ASN B1134     211.573 120.089  13.336  1.00  0.00           C  
ATOM   3450  CG  ASN B1134     212.883 119.983  12.560  1.00  0.00           C  
ATOM   3451  OD1 ASN B1134     213.517 118.917  12.514  1.00  0.00           O  
ATOM   3452  ND2 ASN B1134     213.299 121.098  11.953  1.00  0.00           N  
ATOM   3453  N   VAL B1135     208.828 118.085  14.257  1.00  0.00           N  
ATOM   3454  CA  VAL B1135     207.668 118.027  15.135  1.00  0.00           C  
ATOM   3455  C   VAL B1135     208.075 117.343  16.442  1.00  0.00           C  
ATOM   3456  O   VAL B1135     208.517 116.191  16.439  1.00  0.00           O  
ATOM   3457  CB  VAL B1135     206.510 117.255  14.464  1.00  0.00           C  
ATOM   3458  CG1 VAL B1135     205.404 116.974  15.464  1.00  0.00           C  
ATOM   3459  CG2 VAL B1135     205.967 118.066  13.296  1.00  0.00           C  
ATOM   3460  N   PRO B1152     207.942 118.060  17.574  1.00  0.00           N  
ATOM   3461  CA  PRO B1152     208.298 117.528  18.891  1.00  0.00           C  
ATOM   3462  C   PRO B1152     208.022 116.045  19.029  1.00  0.00           C  
ATOM   3463  O   PRO B1152     207.039 115.544  18.504  1.00  0.00           O  
ATOM   3464  CB  PRO B1152     207.472 118.381  19.857  1.00  0.00           C  
ATOM   3465  CG  PRO B1152     206.747 119.420  18.978  1.00  0.00           C  
ATOM   3466  CD  PRO B1152     207.469 119.450  17.682  1.00  0.00           C  
ATOM   3467  N   ARG B1153     208.914 115.339  19.717  1.00  0.00           N  
ATOM   3468  CA  ARG B1153     208.758 113.899  19.921  1.00  0.00           C  
ATOM   3469  C   ARG B1153     207.647 113.698  20.955  1.00  0.00           C  
ATOM   3470  O   ARG B1153     207.336 114.612  21.721  1.00  0.00           O  
ATOM   3471  CB  ARG B1153     210.089 113.281  20.399  1.00  0.00           C  
ATOM   3472  CG  ARG B1153     211.216 113.262  19.334  1.00  0.00           C  
ATOM   3473  CD  ARG B1153     211.248 111.929  18.559  1.00  0.00           C  
ATOM   3474  NE  ARG B1153     211.876 112.040  17.234  1.00  0.00           N  
ATOM   3475  CZ  ARG B1153     211.961 111.042  16.345  1.00  0.00           C  
ATOM   3476  NH1 ARG B1153     211.464 109.837  16.627  1.00  0.00           N  
ATOM   3477  NH2 ARG B1153     212.523 111.252  15.155  1.00  0.00           N  
ATOM   3478  N   PRO B1154     207.027 112.507  20.987  1.00  0.00           N  
ATOM   3479  CA  PRO B1154     205.950 112.265  21.953  1.00  0.00           C  
ATOM   3480  C   PRO B1154     206.311 112.637  23.390  1.00  0.00           C  
ATOM   3481  O   PRO B1154     205.800 113.617  23.944  1.00  0.00           O  
ATOM   3482  CB  PRO B1154     205.677 110.764  21.803  1.00  0.00           C  
ATOM   3483  CG  PRO B1154     206.006 110.507  20.384  1.00  0.00           C  
ATOM   3484  CD  PRO B1154     207.298 111.291  20.202  1.00  0.00           C  
ATOM   3485  N   GLU B1155     207.207 111.842  23.970  1.00  0.00           N  
ATOM   3486  CA  GLU B1155     207.649 112.010  25.344  1.00  0.00           C  
ATOM   3487  C   GLU B1155     208.304 113.339  25.644  1.00  0.00           C  
ATOM   3488  O   GLU B1155     209.069 113.433  26.576  1.00  0.00           O  
ATOM   3489  CB  GLU B1155     208.601 110.874  25.728  1.00  0.00           C  
ATOM   3490  CG  GLU B1155     208.083 109.481  25.362  1.00  0.00           C  
ATOM   3491  CD  GLU B1155     208.822 108.857  24.169  1.00  0.00           C  
ATOM   3492  OE1 GLU B1155     210.007 108.478  24.344  1.00  0.00           O  
ATOM   3493  OE2 GLU B1155     208.230 108.747  23.062  1.00  0.00           O  
ATOM   3494  N   ARG B1156     207.998 114.367  24.867  1.00  0.00           N  
ATOM   3495  CA  ARG B1156     208.568 115.691  25.091  1.00  0.00           C  
ATOM   3496  C   ARG B1156     207.675 116.694  24.387  1.00  0.00           C  
ATOM   3497  O   ARG B1156     207.968 117.886  24.346  1.00  0.00           O  
ATOM   3498  CB  ARG B1156     209.969 115.784  24.490  1.00  0.00           C  
ATOM   3499  CG  ARG B1156     210.986 114.788  25.031  1.00  0.00           C  
ATOM   3500  CD  ARG B1156     211.613 115.265  26.338  1.00  0.00           C  
ATOM   3501  NE  ARG B1156     213.053 115.483  26.205  1.00  0.00           N  
ATOM   3502  CZ  ARG B1156     213.930 114.534  25.880  1.00  0.00           C  
ATOM   3503  NH1 ARG B1156     213.517 113.288  25.654  1.00  0.00           N  
ATOM   3504  NH2 ARG B1156     215.223 114.831  25.776  1.00  0.00           N  
ATOM   3505  N   TYR B1157     206.592 116.170  23.826  1.00  0.00           N  
ATOM   3506  CA  TYR B1157     205.600 116.927  23.074  1.00  0.00           C  
ATOM   3507  C   TYR B1157     205.461 118.397  23.461  1.00  0.00           C  
ATOM   3508  O   TYR B1157     205.134 119.250  22.625  1.00  0.00           O  
ATOM   3509  CB  TYR B1157     204.244 116.210  23.192  1.00  0.00           C  
ATOM   3510  CG  TYR B1157     203.345 116.645  24.343  1.00  0.00           C  
ATOM   3511  CD1 TYR B1157     202.570 117.807  24.250  1.00  0.00           C  
ATOM   3512  CD2 TYR B1157     203.233 115.874  25.499  1.00  0.00           C  
ATOM   3513  CE1 TYR B1157     201.706 118.186  25.274  1.00  0.00           C  
ATOM   3514  CE2 TYR B1157     202.369 116.247  26.535  1.00  0.00           C  
ATOM   3515  CZ  TYR B1157     201.608 117.405  26.413  1.00  0.00           C  
ATOM   3516  OH  TYR B1157     200.746 117.785  27.423  1.00  0.00           O  
ATOM   3517  N   LEU B1158     205.716 118.677  24.733  1.00  0.00           N  
ATOM   3518  CA  LEU B1158     205.611 120.016  25.288  1.00  0.00           C  
ATOM   3519  C   LEU B1158     206.740 120.937  24.834  1.00  0.00           C  
ATOM   3520  O   LEU B1158     206.602 122.165  24.859  1.00  0.00           O  
ATOM   3521  CB  LEU B1158     205.615 119.915  26.814  1.00  0.00           C  
ATOM   3522  CG  LEU B1158     204.531 120.623  27.635  1.00  0.00           C  
ATOM   3523  CD1 LEU B1158     204.547 122.133  27.357  1.00  0.00           C  
ATOM   3524  CD2 LEU B1158     203.181 120.017  27.301  1.00  0.00           C  
ATOM   3525  N   GLU B1159     207.851 120.326  24.420  1.00  0.00           N  
ATOM   3526  CA  GLU B1159     209.047 121.039  23.974  1.00  0.00           C  
ATOM   3527  C   GLU B1159     208.954 121.616  22.571  1.00  0.00           C  
ATOM   3528  O   GLU B1159     208.271 121.071  21.709  1.00  0.00           O  
ATOM   3529  CB  GLU B1159     210.249 120.111  24.041  1.00  0.00           C  
ATOM   3530  CG  GLU B1159     210.443 119.445  25.390  1.00  0.00           C  
ATOM   3531  CD  GLU B1159     211.909 119.164  25.697  1.00  0.00           C  
ATOM   3532  OE1 GLU B1159     212.685 120.140  25.834  1.00  0.00           O  
ATOM   3533  OE2 GLU B1159     212.282 117.973  25.798  1.00  0.00           O  
ATOM   3534  N   ASP B1160     209.670 122.711  22.344  1.00  0.00           N  
ATOM   3535  CA  ASP B1160     209.666 123.396  21.053  1.00  0.00           C  
ATOM   3536  C   ASP B1160     210.938 123.226  20.223  1.00  0.00           C  
ATOM   3537  O   ASP B1160     211.643 124.208  19.983  1.00  0.00           O  
ATOM   3538  CB  ASP B1160     209.434 124.894  21.272  1.00  0.00           C  
ATOM   3539  CG  ASP B1160     207.970 125.247  21.424  1.00  0.00           C  
ATOM   3540  OD1 ASP B1160     207.171 124.370  21.816  1.00  0.00           O  
ATOM   3541  OD2 ASP B1160     207.618 126.417  21.161  1.00  0.00           O  
ATOM   3542  N   PRO B1161     211.239 121.994  19.754  1.00  0.00           N  
ATOM   3543  CA  PRO B1161     212.434 121.724  18.947  1.00  0.00           C  
ATOM   3544  C   PRO B1161     213.093 122.948  18.329  1.00  0.00           C  
ATOM   3545  O   PRO B1161     212.424 123.786  17.713  1.00  0.00           O  
ATOM   3546  CB  PRO B1161     211.911 120.738  17.912  1.00  0.00           C  
ATOM   3547  CG  PRO B1161     211.109 119.827  18.796  1.00  0.00           C  
ATOM   3548  CD  PRO B1161     210.366 120.804  19.753  1.00  0.00           C  
ATOM   3549  N   THR B1162     214.412 123.032  18.501  1.00  0.00           N  
ATOM   3550  CA  THR B1162     215.184 124.153  17.991  1.00  0.00           C  
ATOM   3551  C   THR B1162     216.390 123.799  17.078  1.00  0.00           C  
ATOM   3552  O   THR B1162     217.353 124.568  16.973  1.00  0.00           O  
ATOM   3553  CB  THR B1162     215.637 125.028  19.175  1.00  0.00           C  
ATOM   3554  OG1 THR B1162     216.438 126.114  18.690  1.00  0.00           O  
ATOM   3555  CG2 THR B1162     216.398 124.188  20.199  1.00  0.00           C  
ATOM   3556  N   SER B1163     216.308 122.653  16.398  1.00  0.00           N  
ATOM   3557  CA  SER B1163     217.367 122.201  15.491  1.00  0.00           C  
ATOM   3558  C   SER B1163     216.894 121.132  14.492  1.00  0.00           C  
ATOM   3559  O   SER B1163     216.369 120.088  14.905  1.00  0.00           O  
ATOM   3560  CB  SER B1163     218.534 121.633  16.300  1.00  0.00           C  
ATOM   3561  OG  SER B1163     219.117 122.636  17.105  1.00  0.00           O  
ATOM   3562  N   CYS B1164     217.081 121.375  13.193  1.00  0.00           N  
ATOM   3563  CA  CYS B1164     216.669 120.381  12.205  1.00  0.00           C  
ATOM   3564  C   CYS B1164     217.312 119.071  12.633  1.00  0.00           C  
ATOM   3565  O   CYS B1164     218.513 119.012  12.798  1.00  0.00           O  
ATOM   3566  CB  CYS B1164     217.149 120.773  10.794  1.00  0.00           C  
ATOM   3567  SG  CYS B1164     217.021 119.461   9.478  1.00  0.00           S  
ATOM   3568  N   GLU B1165     216.519 118.029  12.835  1.00  0.00           N  
ATOM   3569  CA  GLU B1165     217.058 116.736  13.254  1.00  0.00           C  
ATOM   3570  C   GLU B1165     217.597 115.909  12.086  1.00  0.00           C  
ATOM   3571  O   GLU B1165     217.719 114.687  12.184  1.00  0.00           O  
ATOM   3572  CB  GLU B1165     215.972 115.947  13.984  1.00  0.00           C  
ATOM   3573  CG  GLU B1165     214.692 115.774  13.161  1.00  0.00           C  
ATOM   3574  CD  GLU B1165     213.459 115.559  14.032  1.00  0.00           C  
ATOM   3575  OE1 GLU B1165     213.410 114.549  14.782  1.00  0.00           O  
ATOM   3576  OE2 GLU B1165     212.543 116.415  13.965  1.00  0.00           O  
ATOM   3577  N   ALA B1166     217.908 116.588  10.984  1.00  0.00           N  
ATOM   3578  CA  ALA B1166     218.440 115.960   9.768  1.00  0.00           C  
ATOM   3579  C   ALA B1166     219.638 116.783   9.303  1.00  0.00           C  
ATOM   3580  O   ALA B1166     220.740 116.263   9.089  1.00  0.00           O  
ATOM   3581  CB  ALA B1166     217.381 115.949   8.687  1.00  0.00           C  
ATOM   3582  N   CYS B1168     219.383 118.078   9.150  1.00  0.00           N  
ATOM   3583  CA  CYS B1168     220.377 119.047   8.743  1.00  0.00           C  
ATOM   3584  C   CYS B1168     221.180 119.513   9.964  1.00  0.00           C  
ATOM   3585  O   CYS B1168     222.408 119.441   9.970  1.00  0.00           O  
ATOM   3586  CB  CYS B1168     219.666 120.212   8.052  1.00  0.00           C  
ATOM   3587  SG  CYS B1168     220.028 121.902   8.615  1.00  0.00           S  
ATOM   3588  N   GLY B1169     220.493 119.977  11.004  1.00  0.00           N  
ATOM   3589  CA  GLY B1169     221.174 120.424  12.207  1.00  0.00           C  
ATOM   3590  C   GLY B1169     221.038 121.914  12.425  1.00  0.00           C  
ATOM   3591  O   GLY B1169     221.354 122.427  13.496  1.00  0.00           O  
ATOM   3592  N   SER B1170     220.561 122.612  11.405  1.00  0.00           N  
ATOM   3593  CA  SER B1170     220.396 124.054  11.485  1.00  0.00           C  
ATOM   3594  C   SER B1170     219.481 124.536  12.595  1.00  0.00           C  
ATOM   3595  O   SER B1170     218.496 123.885  12.957  1.00  0.00           O  
ATOM   3596  CB  SER B1170     219.882 124.623  10.162  1.00  0.00           C  
ATOM   3597  OG  SER B1170     219.546 125.994  10.320  1.00  0.00           O  
ATOM   3598  N   PRO B1171     219.803 125.712  13.140  1.00  0.00           N  
ATOM   3599  CA  PRO B1171     219.084 126.390  14.218  1.00  0.00           C  
ATOM   3600  C   PRO B1171     218.015 127.356  13.718  1.00  0.00           C  
ATOM   3601  O   PRO B1171     217.327 127.979  14.523  1.00  0.00           O  
ATOM   3602  CB  PRO B1171     220.199 127.131  14.938  1.00  0.00           C  
ATOM   3603  CG  PRO B1171     221.024 127.611  13.781  1.00  0.00           C  
ATOM   3604  CD  PRO B1171     221.109 126.360  12.912  1.00  0.00           C  
ATOM   3605  N   ARG B1177     217.885 127.487  12.398  1.00  0.00           N  
ATOM   3606  CA  ARG B1177     216.906 128.408  11.807  1.00  0.00           C  
ATOM   3607  C   ARG B1177     215.569 127.735  11.444  1.00  0.00           C  
ATOM   3608  O   ARG B1177     215.221 127.617  10.263  1.00  0.00           O  
ATOM   3609  CB  ARG B1177     217.513 129.065  10.558  1.00  0.00           C  
ATOM   3610  CG  ARG B1177     217.573 130.588  10.594  1.00  0.00           C  
ATOM   3611  CD  ARG B1177     216.184 131.204  10.769  1.00  0.00           C  
ATOM   3612  NE  ARG B1177     216.175 132.642  10.483  1.00  0.00           N  
ATOM   3613  CZ  ARG B1177     215.110 133.438  10.608  1.00  0.00           C  
ATOM   3614  NH1 ARG B1177     213.943 132.947  11.020  1.00  0.00           N  
ATOM   3615  NH2 ARG B1177     215.211 134.734  10.319  1.00  0.00           N  
ATOM   3616  N   LEU B1178     214.816 127.311  12.459  1.00  0.00           N  
ATOM   3617  CA  LEU B1178     213.543 126.647  12.224  1.00  0.00           C  
ATOM   3618  C   LEU B1178     212.350 127.581  12.095  1.00  0.00           C  
ATOM   3619  O   LEU B1178     212.401 128.745  12.499  1.00  0.00           O  
ATOM   3620  CB  LEU B1178     213.280 125.602  13.309  1.00  0.00           C  
ATOM   3621  CG  LEU B1178     213.902 124.236  12.995  1.00  0.00           C  
ATOM   3622  CD1 LEU B1178     215.416 124.341  13.046  1.00  0.00           C  
ATOM   3623  CD2 LEU B1178     213.421 123.197  13.983  1.00  0.00           C  
ATOM   3624  N   LYS B1191     211.286 127.040  11.498  1.00  0.00           N  
ATOM   3625  CA  LYS B1191     210.029 127.744  11.254  1.00  0.00           C  
ATOM   3626  C   LYS B1191     208.835 126.854  11.609  1.00  0.00           C  
ATOM   3627  O   LYS B1191     208.842 125.656  11.355  1.00  0.00           O  
ATOM   3628  CB  LYS B1191     209.946 128.158   9.785  1.00  0.00           C  
ATOM   3629  CG  LYS B1191     208.654 128.860   9.404  1.00  0.00           C  
ATOM   3630  CD  LYS B1191     208.341 130.050  10.311  1.00  0.00           C  
ATOM   3631  CE  LYS B1191     209.463 131.088  10.366  1.00  0.00           C  
ATOM   3632  NZ  LYS B1191     210.543 130.721  11.334  1.00  0.00           N  
ATOM   3633  N   ARG B1192     207.804 127.459  12.185  1.00  0.00           N  
ATOM   3634  CA  ARG B1192     206.607 126.736  12.612  1.00  0.00           C  
ATOM   3635  C   ARG B1192     205.407 126.937  11.692  1.00  0.00           C  
ATOM   3636  O   ARG B1192     205.084 128.066  11.300  1.00  0.00           O  
ATOM   3637  CB  ARG B1192     206.222 127.179  14.025  1.00  0.00           C  
ATOM   3638  CG  ARG B1192     206.091 128.705  14.172  1.00  0.00           C  
ATOM   3639  CD  ARG B1192     207.417 129.441  13.866  1.00  0.00           C  
ATOM   3640  NE  ARG B1192     207.224 130.850  13.516  1.00  0.00           N  
ATOM   3641  CZ  ARG B1192     206.456 131.284  12.513  1.00  0.00           C  
ATOM   3642  NH1 ARG B1192     205.796 130.420  11.748  1.00  0.00           N  
ATOM   3643  NH2 ARG B1192     206.350 132.586  12.268  1.00  0.00           N  
ATOM   3644  N   ASP B1193     204.739 125.836  11.364  1.00  0.00           N  
ATOM   3645  CA  ASP B1193     203.563 125.884  10.503  1.00  0.00           C  
ATOM   3646  C   ASP B1193     202.630 126.947  11.086  1.00  0.00           C  
ATOM   3647  O   ASP B1193     202.373 126.934  12.286  1.00  0.00           O  
ATOM   3648  CB  ASP B1193     202.869 124.518  10.518  1.00  0.00           C  
ATOM   3649  CG  ASP B1193     202.007 124.284   9.299  1.00  0.00           C  
ATOM   3650  OD1 ASP B1193     201.677 125.269   8.608  1.00  0.00           O  
ATOM   3651  OD2 ASP B1193     201.652 123.114   9.035  1.00  0.00           O  
ATOM   3652  N   GLU B1194     202.144 127.881  10.273  1.00  0.00           N  
ATOM   3653  CA  GLU B1194     201.224 128.895  10.796  1.00  0.00           C  
ATOM   3654  C   GLU B1194     199.785 128.387  10.696  1.00  0.00           C  
ATOM   3655  O   GLU B1194     198.816 129.105  10.983  1.00  0.00           O  
ATOM   3656  CB  GLU B1194     201.336 130.193  10.020  1.00  0.00           C  
ATOM   3657  CG  GLU B1194     202.686 130.832  10.054  1.00  0.00           C  
ATOM   3658  CD  GLU B1194     202.635 132.242   9.500  1.00  0.00           C  
ATOM   3659  OE1 GLU B1194     202.123 133.135  10.215  1.00  0.00           O  
ATOM   3660  OE2 GLU B1194     203.085 132.455   8.349  1.00  0.00           O  
ATOM   3661  N   ASP B1195     199.665 127.134  10.278  1.00  0.00           N  
ATOM   3662  CA  ASP B1195     198.378 126.494  10.127  1.00  0.00           C  
ATOM   3663  C   ASP B1195     197.778 126.086  11.461  1.00  0.00           C  
ATOM   3664  O   ASP B1195     198.488 125.767  12.405  1.00  0.00           O  
ATOM   3665  CB  ASP B1195     198.505 125.264   9.227  1.00  0.00           C  
ATOM   3666  CG  ASP B1195     198.396 125.602   7.745  1.00  0.00           C  
ATOM   3667  OD1 ASP B1195     198.322 126.812   7.396  1.00  0.00           O  
ATOM   3668  OD2 ASP B1195     198.384 124.642   6.937  1.00  0.00           O  
ATOM   3669  N   VAL B1196     196.449 126.095  11.493  1.00  0.00           N  
ATOM   3670  CA  VAL B1196     195.613 125.754  12.642  1.00  0.00           C  
ATOM   3671  C   VAL B1196     194.963 124.381  12.438  1.00  0.00           C  
ATOM   3672  O   VAL B1196     194.686 123.991  11.309  1.00  0.00           O  
ATOM   3673  CB  VAL B1196     194.491 126.784  12.754  1.00  0.00           C  
ATOM   3674  CG1 VAL B1196     193.330 126.200  13.507  1.00  0.00           C  
ATOM   3675  CG2 VAL B1196     195.009 128.046  13.395  1.00  0.00           C  
ATOM   3676  N   PHE B1198     194.709 123.640  13.505  1.00  0.00           N  
ATOM   3677  CA  PHE B1198     194.055 122.356  13.317  1.00  0.00           C  
ATOM   3678  C   PHE B1198     192.558 122.539  13.055  1.00  0.00           C  
ATOM   3679  O   PHE B1198     191.997 123.621  13.263  1.00  0.00           O  
ATOM   3680  CB  PHE B1198     194.229 121.463  14.535  1.00  0.00           C  
ATOM   3681  CG  PHE B1198     195.571 120.822  14.629  1.00  0.00           C  
ATOM   3682  CD1 PHE B1198     196.473 121.214  15.605  1.00  0.00           C  
ATOM   3683  CD2 PHE B1198     195.928 119.803  13.760  1.00  0.00           C  
ATOM   3684  CE1 PHE B1198     197.720 120.589  15.713  1.00  0.00           C  
ATOM   3685  CE2 PHE B1198     197.172 119.172  13.858  1.00  0.00           C  
ATOM   3686  CZ  PHE B1198     198.069 119.564  14.836  1.00  0.00           C  
ATOM   3687  N   ASP B1199     191.926 121.458  12.605  1.00  0.00           N  
ATOM   3688  CA  ASP B1199     190.493 121.398  12.292  1.00  0.00           C  
ATOM   3689  C   ASP B1199     189.685 121.261  13.578  1.00  0.00           C  
ATOM   3690  O   ASP B1199     189.917 120.332  14.345  1.00  0.00           O  
ATOM   3691  CB  ASP B1199     190.247 120.168  11.406  1.00  0.00           C  
ATOM   3692  CG  ASP B1199     188.772 119.884  11.150  1.00  0.00           C  
ATOM   3693  OD1 ASP B1199     188.477 118.738  10.727  1.00  0.00           O  
ATOM   3694  OD2 ASP B1199     187.924 120.789  11.347  1.00  0.00           O  
ATOM   3695  N   THR B1200     188.739 122.164  13.819  1.00  0.00           N  
ATOM   3696  CA  THR B1200     187.929 122.057  15.035  1.00  0.00           C  
ATOM   3697  C   THR B1200     187.630 120.607  15.328  1.00  0.00           C  
ATOM   3698  O   THR B1200     187.867 120.125  16.429  1.00  0.00           O  
ATOM   3699  CB  THR B1200     186.566 122.773  14.923  1.00  0.00           C  
ATOM   3700  OG1 THR B1200     186.761 124.190  15.002  1.00  0.00           O  
ATOM   3701  CG2 THR B1200     185.632 122.333  16.057  1.00  0.00           C  
ATOM   3702  N   TRP B1201     187.111 119.906  14.333  1.00  0.00           N  
ATOM   3703  CA  TRP B1201     186.773 118.511  14.525  1.00  0.00           C  
ATOM   3704  C   TRP B1201     187.973 117.644  14.886  1.00  0.00           C  
ATOM   3705  O   TRP B1201     187.804 116.511  15.347  1.00  0.00           O  
ATOM   3706  CB  TRP B1201     186.049 117.985  13.286  1.00  0.00           C  
ATOM   3707  CG  TRP B1201     184.842 118.812  13.012  1.00  0.00           C  
ATOM   3708  CD1 TRP B1201     184.729 119.833  12.111  1.00  0.00           C  
ATOM   3709  CD2 TRP B1201     183.626 118.806  13.763  1.00  0.00           C  
ATOM   3710  NE1 TRP B1201     183.522 120.469  12.263  1.00  0.00           N  
ATOM   3711  CE2 TRP B1201     182.826 119.858  13.273  1.00  0.00           C  
ATOM   3712  CE3 TRP B1201     183.138 118.016  14.813  1.00  0.00           C  
ATOM   3713  CZ2 TRP B1201     181.567 120.141  13.796  1.00  0.00           C  
ATOM   3714  CZ3 TRP B1201     181.890 118.295  15.332  1.00  0.00           C  
ATOM   3715  CH2 TRP B1201     181.118 119.350  14.823  1.00  0.00           C  
ATOM   3716  N   PHE B1202     189.181 118.170  14.689  1.00  0.00           N  
ATOM   3717  CA  PHE B1202     190.383 117.422  15.048  1.00  0.00           C  
ATOM   3718  C   PHE B1202     190.551 117.448  16.576  1.00  0.00           C  
ATOM   3719  O   PHE B1202     191.095 116.491  17.151  1.00  0.00           O  
ATOM   3720  CB  PHE B1202     191.635 118.020  14.377  1.00  0.00           C  
ATOM   3721  CG  PHE B1202     192.933 117.318  14.752  1.00  0.00           C  
ATOM   3722  CD1 PHE B1202     193.099 115.948  14.528  1.00  0.00           C  
ATOM   3723  CD2 PHE B1202     193.976 118.024  15.341  1.00  0.00           C  
ATOM   3724  CE1 PHE B1202     194.279 115.296  14.888  1.00  0.00           C  
ATOM   3725  CE2 PHE B1202     195.150 117.384  15.700  1.00  0.00           C  
ATOM   3726  CZ  PHE B1202     195.299 116.015  15.472  1.00  0.00           C  
ATOM   3727  N   SER B1203     190.083 118.536  17.215  1.00  0.00           N  
ATOM   3728  CA  SER B1203     190.154 118.716  18.679  1.00  0.00           C  
ATOM   3729  C   SER B1203     188.941 118.089  19.374  1.00  0.00           C  
ATOM   3730  O   SER B1203     189.070 117.469  20.427  1.00  0.00           O  
ATOM   3731  CB  SER B1203     190.244 120.214  19.058  1.00  0.00           C  
ATOM   3732  OG  SER B1203     188.976 120.861  19.085  1.00  0.00           O  
ATOM   3733  N   SER B1204     187.766 118.257  18.779  1.00  0.00           N  
ATOM   3734  CA  SER B1204     186.547 117.694  19.336  1.00  0.00           C  
ATOM   3735  C   SER B1204     186.701 116.186  19.378  1.00  0.00           C  
ATOM   3736  O   SER B1204     186.083 115.514  20.200  1.00  0.00           O  
ATOM   3737  CB  SER B1204     185.338 118.040  18.461  1.00  0.00           C  
ATOM   3738  OG  SER B1204     185.127 119.440  18.366  1.00  0.00           O  
ATOM   3739  N   ALA B1205     187.520 115.651  18.480  1.00  0.00           N  
ATOM   3740  CA  ALA B1205     187.728 114.211  18.435  1.00  0.00           C  
ATOM   3741  C   ALA B1205     188.262 113.752  19.780  1.00  0.00           C  
ATOM   3742  O   ALA B1205     187.972 112.639  20.220  1.00  0.00           O  
ATOM   3743  CB  ALA B1205     188.708 113.845  17.321  1.00  0.00           C  
ATOM   3744  N   LEU B1206     189.037 114.628  20.420  1.00  0.00           N  
ATOM   3745  CA  LEU B1206     189.641 114.368  21.732  1.00  0.00           C  
ATOM   3746  C   LEU B1206     188.820 115.048  22.835  1.00  0.00           C  
ATOM   3747  O   LEU B1206     189.009 116.243  23.118  1.00  0.00           O  
ATOM   3748  CB  LEU B1206     191.062 114.932  21.777  1.00  0.00           C  
ATOM   3749  CG  LEU B1206     192.249 114.319  21.038  1.00  0.00           C  
ATOM   3750  CD1 LEU B1206     191.786 113.460  19.872  1.00  0.00           C  
ATOM   3751  CD2 LEU B1206     193.163 115.473  20.590  1.00  0.00           C  
ATOM   3752  N   TRP B1207     187.914 114.303  23.458  1.00  0.00           N  
ATOM   3753  CA  TRP B1207     187.076 114.865  24.510  1.00  0.00           C  
ATOM   3754  C   TRP B1207     186.903 113.759  25.532  1.00  0.00           C  
ATOM   3755  O   TRP B1207     186.965 114.002  26.741  1.00  0.00           O  
ATOM   3756  CB  TRP B1207     185.738 115.323  23.926  1.00  0.00           C  
ATOM   3757  CG  TRP B1207     184.939 116.247  24.806  1.00  0.00           C  
ATOM   3758  CD1 TRP B1207     183.797 115.934  25.498  1.00  0.00           C  
ATOM   3759  CD2 TRP B1207     185.183 117.640  25.053  1.00  0.00           C  
ATOM   3760  NE1 TRP B1207     183.316 117.041  26.151  1.00  0.00           N  
ATOM   3761  CE2 TRP B1207     184.144 118.104  25.898  1.00  0.00           C  
ATOM   3762  CE3 TRP B1207     186.171 118.542  24.643  1.00  0.00           C  
ATOM   3763  CZ2 TRP B1207     184.066 119.439  26.344  1.00  0.00           C  
ATOM   3764  CZ3 TRP B1207     186.090 119.883  25.091  1.00  0.00           C  
ATOM   3765  CH2 TRP B1207     185.042 120.308  25.933  1.00  0.00           C  
ATOM   3766  N   PRO B1208     186.689 112.517  25.067  1.00  0.00           N  
ATOM   3767  CA  PRO B1208     186.542 111.445  26.054  1.00  0.00           C  
ATOM   3768  C   PRO B1208     187.846 111.354  26.867  1.00  0.00           C  
ATOM   3769  O   PRO B1208     187.948 110.566  27.806  1.00  0.00           O  
ATOM   3770  CB  PRO B1208     186.317 110.204  25.189  1.00  0.00           C  
ATOM   3771  CG  PRO B1208     185.609 110.748  24.021  1.00  0.00           C  
ATOM   3772  CD  PRO B1208     186.343 112.038  23.721  1.00  0.00           C  
ATOM   3773  N   LEU B1209     188.832 112.168  26.482  1.00  0.00           N  
ATOM   3774  CA  LEU B1209     190.144 112.215  27.131  1.00  0.00           C  
ATOM   3775  C   LEU B1209     190.431 113.639  27.606  1.00  0.00           C  
ATOM   3776  O   LEU B1209     190.647 113.892  28.784  1.00  0.00           O  
ATOM   3777  CB  LEU B1209     191.218 111.824  26.135  1.00  0.00           C  
ATOM   3778  CG  LEU B1209     190.942 110.672  25.180  1.00  0.00           C  
ATOM   3779  CD1 LEU B1209     191.889 110.852  24.029  1.00  0.00           C  
ATOM   3780  CD2 LEU B1209     191.129 109.306  25.823  1.00  0.00           C  
ATOM   3781  N   SER B1210     190.440 114.561  26.660  1.00  0.00           N  
ATOM   3782  CA  SER B1210     190.686 115.969  26.927  1.00  0.00           C  
ATOM   3783  C   SER B1210     190.044 116.547  28.206  1.00  0.00           C  
ATOM   3784  O   SER B1210     190.554 117.491  28.808  1.00  0.00           O  
ATOM   3785  CB  SER B1210     190.200 116.753  25.712  1.00  0.00           C  
ATOM   3786  OG  SER B1210     190.320 118.141  25.907  1.00  0.00           O  
ATOM   3787  N   THR B1211     188.910 115.984  28.604  1.00  0.00           N  
ATOM   3788  CA  THR B1211     188.162 116.437  29.780  1.00  0.00           C  
ATOM   3789  C   THR B1211     188.699 115.820  31.056  1.00  0.00           C  
ATOM   3790  O   THR B1211     188.540 116.373  32.147  1.00  0.00           O  
ATOM   3791  CB  THR B1211     186.650 116.071  29.644  1.00  0.00           C  
ATOM   3792  OG1 THR B1211     186.495 114.650  29.458  1.00  0.00           O  
ATOM   3793  CG2 THR B1211     186.040 116.804  28.452  1.00  0.00           C  
ATOM   3794  N   LEU B1212     189.325 114.659  30.898  1.00  0.00           N  
ATOM   3795  CA  LEU B1212     189.908 113.920  32.007  1.00  0.00           C  
ATOM   3796  C   LEU B1212     191.443 114.053  31.990  1.00  0.00           C  
ATOM   3797  O   LEU B1212     192.153 113.129  32.391  1.00  0.00           O  
ATOM   3798  CB  LEU B1212     189.519 112.443  31.900  1.00  0.00           C  
ATOM   3799  CG  LEU B1212     188.094 112.116  31.445  1.00  0.00           C  
ATOM   3800  CD1 LEU B1212     187.859 110.612  31.575  1.00  0.00           C  
ATOM   3801  CD2 LEU B1212     187.089 112.882  32.277  1.00  0.00           C  
ATOM   3802  N   GLY B1213     191.937 115.201  31.514  1.00  0.00           N  
ATOM   3803  CA  GLY B1213     193.372 115.460  31.433  1.00  0.00           C  
ATOM   3804  C   GLY B1213     194.271 114.377  30.830  1.00  0.00           C  
ATOM   3805  O   GLY B1213     195.408 114.201  31.290  1.00  0.00           O  
ATOM   3806  N   TRP B1227     193.778 113.668  29.805  1.00  0.00           N  
ATOM   3807  CA  TRP B1227     194.531 112.598  29.138  1.00  0.00           C  
ATOM   3808  C   TRP B1227     195.795 113.090  28.483  1.00  0.00           C  
ATOM   3809  O   TRP B1227     196.677 112.290  28.153  1.00  0.00           O  
ATOM   3810  CB  TRP B1227     193.701 111.884  28.082  1.00  0.00           C  
ATOM   3811  CG  TRP B1227     194.545 111.187  27.018  1.00  0.00           C  
ATOM   3812  CD1 TRP B1227     194.993 109.887  27.020  1.00  0.00           C  
ATOM   3813  CD2 TRP B1227     194.992 111.760  25.784  1.00  0.00           C  
ATOM   3814  NE1 TRP B1227     195.675 109.620  25.856  1.00  0.00           N  
ATOM   3815  CE2 TRP B1227     195.689 110.753  25.082  1.00  0.00           C  
ATOM   3816  CE3 TRP B1227     194.866 113.032  25.203  1.00  0.00           C  
ATOM   3817  CZ2 TRP B1227     196.253 110.979  23.832  1.00  0.00           C  
ATOM   3818  CZ3 TRP B1227     195.425 113.256  23.961  1.00  0.00           C  
ATOM   3819  CH2 TRP B1227     196.111 112.233  23.286  1.00  0.00           C  
ATOM   3820  N   PRO B1280     195.889 114.395  28.205  1.00  0.00           N  
ATOM   3821  CA  PRO B1280     197.193 114.680  27.604  1.00  0.00           C  
ATOM   3822  C   PRO B1280     198.259 114.037  28.522  1.00  0.00           C  
ATOM   3823  O   PRO B1280     199.343 113.699  28.060  1.00  0.00           O  
ATOM   3824  CB  PRO B1280     197.246 116.217  27.594  1.00  0.00           C  
ATOM   3825  CG  PRO B1280     196.035 116.666  28.501  1.00  0.00           C  
ATOM   3826  CD  PRO B1280     195.030 115.589  28.244  1.00  0.00           C  
ATOM   3827  N   GLU B1281     197.883 113.843  29.803  1.00  0.00           N  
ATOM   3828  CA  GLU B1281     198.695 113.243  30.892  1.00  0.00           C  
ATOM   3829  C   GLU B1281     198.242 111.821  31.271  1.00  0.00           C  
ATOM   3830  O   GLU B1281     198.105 110.959  30.411  1.00  0.00           O  
ATOM   3831  CB  GLU B1281     198.623 114.105  32.162  1.00  0.00           C  
ATOM   3832  CG  GLU B1281     199.023 115.573  31.989  1.00  0.00           C  
ATOM   3833  CD  GLU B1281     200.351 115.762  31.243  1.00  0.00           C  
ATOM   3834  OE1 GLU B1281     201.320 115.019  31.534  1.00  0.00           O  
ATOM   3835  OE2 GLU B1281     200.425 116.664  30.370  1.00  0.00           O  
ATOM   3836  N   GLU B1282     198.032 111.569  32.561  1.00  0.00           N  
ATOM   3837  CA  GLU B1282     197.580 110.245  32.991  1.00  0.00           C  
ATOM   3838  C   GLU B1282     196.851 110.300  34.325  1.00  0.00           C  
ATOM   3839  O   GLU B1282     197.023 109.441  35.198  1.00  0.00           O  
ATOM   3840  CB  GLU B1282     198.747 109.263  33.083  1.00  0.00           C  
ATOM   3841  CG  GLU B1282     198.287 107.811  33.299  1.00  0.00           C  
ATOM   3842  CD  GLU B1282     199.359 106.771  32.962  1.00  0.00           C  
ATOM   3843  OE1 GLU B1282     199.009 105.572  32.818  1.00  0.00           O  
ATOM   3844  OE2 GLU B1282     200.547 107.150  32.844  1.00  0.00           O  
ATOM   3845  N   THR B1283     196.015 111.324  34.447  1.00  0.00           N  
ATOM   3846  CA  THR B1283     195.214 111.591  35.631  1.00  0.00           C  
ATOM   3847  C   THR B1283     194.456 110.389  36.208  1.00  0.00           C  
ATOM   3848  O   THR B1283     194.414 109.306  35.618  1.00  0.00           O  
ATOM   3849  CB  THR B1283     194.201 112.711  35.332  1.00  0.00           C  
ATOM   3850  OG1 THR B1283     193.762 113.312  36.556  1.00  0.00           O  
ATOM   3851  CG2 THR B1283     193.001 112.148  34.618  1.00  0.00           C  
ATOM   3852  N   GLU B1284     193.851 110.625  37.372  1.00  0.00           N  
ATOM   3853  CA  GLU B1284     193.077 109.634  38.119  1.00  0.00           C  
ATOM   3854  C   GLU B1284     191.610 109.661  37.682  1.00  0.00           C  
ATOM   3855  O   GLU B1284     190.911 108.652  37.794  1.00  0.00           O  
ATOM   3856  CB  GLU B1284     193.193 109.932  39.615  1.00  0.00           C  
ATOM   3857  CG  GLU B1284     193.107 108.722  40.531  1.00  0.00           C  
ATOM   3858  CD  GLU B1284     193.534 109.060  41.952  1.00  0.00           C  
ATOM   3859  OE1 GLU B1284     194.734 109.368  42.171  1.00  0.00           O  
ATOM   3860  OE2 GLU B1284     192.659 109.030  42.846  1.00  0.00           O  
ATOM   3861  N   ASP B1285     191.146 110.825  37.216  1.00  0.00           N  
ATOM   3862  CA  ASP B1285     189.786 110.960  36.697  1.00  0.00           C  
ATOM   3863  C   ASP B1285     189.802 109.984  35.536  1.00  0.00           C  
ATOM   3864  O   ASP B1285     189.083 108.989  35.521  1.00  0.00           O  
ATOM   3865  CB  ASP B1285     189.531 112.364  36.133  1.00  0.00           C  
ATOM   3866  CG  ASP B1285     189.405 113.427  37.213  1.00  0.00           C  
ATOM   3867  OD1 ASP B1285     189.353 113.072  38.411  1.00  0.00           O  
ATOM   3868  OD2 ASP B1285     189.345 114.628  36.861  1.00  0.00           O  
ATOM   3869  N   LEU B1286     190.664 110.286  34.571  1.00  0.00           N  
ATOM   3870  CA  LEU B1286     190.848 109.468  33.382  1.00  0.00           C  
ATOM   3871  C   LEU B1286     190.955 107.983  33.710  1.00  0.00           C  
ATOM   3872  O   LEU B1286     190.759 107.130  32.851  1.00  0.00           O  
ATOM   3873  CB  LEU B1286     192.116 109.914  32.655  1.00  0.00           C  
ATOM   3874  CG  LEU B1286     192.682 109.062  31.520  1.00  0.00           C  
ATOM   3875  CD1 LEU B1286     191.812 109.192  30.292  1.00  0.00           C  
ATOM   3876  CD2 LEU B1286     194.081 109.529  31.202  1.00  0.00           C  
ATOM   3877  N   LYS B1287     191.275 107.667  34.953  1.00  0.00           N  
ATOM   3878  CA  LYS B1287     191.416 106.272  35.330  1.00  0.00           C  
ATOM   3879  C   LYS B1287     190.084 105.722  35.811  1.00  0.00           C  
ATOM   3880  O   LYS B1287     189.753 104.554  35.578  1.00  0.00           O  
ATOM   3881  CB  LYS B1287     192.471 106.133  36.434  1.00  0.00           C  
ATOM   3882  CG  LYS B1287     193.267 104.828  36.375  1.00  0.00           C  
ATOM   3883  CD  LYS B1287     192.422 103.606  36.689  1.00  0.00           C  
ATOM   3884  CE  LYS B1287     192.080 103.542  38.170  1.00  0.00           C  
ATOM   3885  NZ  LYS B1287     193.306 103.473  39.024  1.00  0.00           N  
ATOM   3886  N   ALA B1288     189.324 106.585  36.477  1.00  0.00           N  
ATOM   3887  CA  ALA B1288     188.028 106.223  37.039  1.00  0.00           C  
ATOM   3888  C   ALA B1288     186.880 106.459  36.071  1.00  0.00           C  
ATOM   3889  O   ALA B1288     185.950 105.647  35.978  1.00  0.00           O  
ATOM   3890  CB  ALA B1288     187.790 107.022  38.316  1.00  0.00           C  
ATOM   3891  N   PHE B1289     186.967 107.573  35.350  1.00  0.00           N  
ATOM   3892  CA  PHE B1289     185.938 107.970  34.405  1.00  0.00           C  
ATOM   3893  C   PHE B1289     186.245 107.828  32.914  1.00  0.00           C  
ATOM   3894  O   PHE B1289     185.793 108.678  32.138  1.00  0.00           O  
ATOM   3895  CB  PHE B1289     185.581 109.433  34.621  1.00  0.00           C  
ATOM   3896  CG  PHE B1289     185.441 109.822  36.042  1.00  0.00           C  
ATOM   3897  CD1 PHE B1289     184.909 108.947  36.966  1.00  0.00           C  
ATOM   3898  CD2 PHE B1289     185.772 111.109  36.441  1.00  0.00           C  
ATOM   3899  CE1 PHE B1289     184.707 109.351  38.260  1.00  0.00           C  
ATOM   3900  CE2 PHE B1289     185.573 111.524  37.732  1.00  0.00           C  
ATOM   3901  CZ  PHE B1289     185.040 110.649  38.645  1.00  0.00           C  
ATOM   3902  N   TYR B1290     186.984 106.813  32.467  1.00  0.00           N  
ATOM   3903  CA  TYR B1290     187.220 106.795  31.034  1.00  0.00           C  
ATOM   3904  C   TYR B1290     186.124 106.156  30.211  1.00  0.00           C  
ATOM   3905  O   TYR B1290     185.293 106.868  29.635  1.00  0.00           O  
ATOM   3906  CB  TYR B1290     188.549 106.165  30.629  1.00  0.00           C  
ATOM   3907  CG  TYR B1290     188.635 106.070  29.112  1.00  0.00           C  
ATOM   3908  CD1 TYR B1290     188.526 107.214  28.303  1.00  0.00           C  
ATOM   3909  CD2 TYR B1290     188.726 104.826  28.479  1.00  0.00           C  
ATOM   3910  CE1 TYR B1290     188.495 107.108  26.901  1.00  0.00           C  
ATOM   3911  CE2 TYR B1290     188.699 104.711  27.089  1.00  0.00           C  
ATOM   3912  CZ  TYR B1290     188.581 105.843  26.306  1.00  0.00           C  
ATOM   3913  OH  TYR B1290     188.534 105.672  24.938  1.00  0.00           O  
ATOM   3914  N   PRO B1291     186.086 104.817  30.138  1.00  0.00           N  
ATOM   3915  CA  PRO B1291     184.987 104.335  29.300  1.00  0.00           C  
ATOM   3916  C   PRO B1291     183.712 105.078  29.714  1.00  0.00           C  
ATOM   3917  O   PRO B1291     183.118 104.768  30.755  1.00  0.00           O  
ATOM   3918  CB  PRO B1291     184.941 102.840  29.610  1.00  0.00           C  
ATOM   3919  CG  PRO B1291     186.316 102.539  30.132  1.00  0.00           C  
ATOM   3920  CD  PRO B1291     186.621 103.738  30.982  1.00  0.00           C  
ATOM   3921  N   GLY B1292     183.344 106.099  28.931  1.00  0.00           N  
ATOM   3922  CA  GLY B1292     182.147 106.873  29.210  1.00  0.00           C  
ATOM   3923  C   GLY B1292     180.979 105.905  29.144  1.00  0.00           C  
ATOM   3924  O   GLY B1292     181.008 104.933  28.386  1.00  0.00           O  
ATOM   3925  N   ASP B1293     179.944 106.144  29.933  1.00  0.00           N  
ATOM   3926  CA  ASP B1293     178.815 105.234  29.924  1.00  0.00           C  
ATOM   3927  C   ASP B1293     177.808 105.490  28.791  1.00  0.00           C  
ATOM   3928  O   ASP B1293     177.439 104.567  28.055  1.00  0.00           O  
ATOM   3929  CB  ASP B1293     178.123 105.278  31.283  1.00  0.00           C  
ATOM   3930  CG  ASP B1293     178.925 104.583  32.370  1.00  0.00           C  
ATOM   3931  OD1 ASP B1293     179.056 103.342  32.307  1.00  0.00           O  
ATOM   3932  OD2 ASP B1293     179.421 105.273  33.288  1.00  0.00           O  
ATOM   3933  N   VAL B1294     177.369 106.732  28.637  1.00  0.00           N  
ATOM   3934  CA  VAL B1294     176.409 107.030  27.596  1.00  0.00           C  
ATOM   3935  C   VAL B1294     176.750 108.326  26.896  1.00  0.00           C  
ATOM   3936  O   VAL B1294     176.875 109.359  27.547  1.00  0.00           O  
ATOM   3937  CB  VAL B1294     174.981 107.131  28.182  1.00  0.00           C  
ATOM   3938  CG1 VAL B1294     174.012 107.682  27.141  1.00  0.00           C  
ATOM   3939  CG2 VAL B1294     174.521 105.763  28.638  1.00  0.00           C  
ATOM   3940  N   LEU B1295     176.912 108.276  25.573  1.00  0.00           N  
ATOM   3941  CA  LEU B1295     177.215 109.491  24.823  1.00  0.00           C  
ATOM   3942  C   LEU B1295     175.941 109.987  24.169  1.00  0.00           C  
ATOM   3943  O   LEU B1295     175.391 109.318  23.293  1.00  0.00           O  
ATOM   3944  CB  LEU B1295     178.258 109.260  23.735  1.00  0.00           C  
ATOM   3945  CG  LEU B1295     178.593 110.653  23.203  1.00  0.00           C  
ATOM   3946  CD1 LEU B1295     179.665 111.267  24.054  1.00  0.00           C  
ATOM   3947  CD2 LEU B1295     179.046 110.578  21.791  1.00  0.00           C  
ATOM   3948  N   VAL B1296     175.496 111.166  24.593  1.00  0.00           N  
ATOM   3949  CA  VAL B1296     174.268 111.763  24.094  1.00  0.00           C  
ATOM   3950  C   VAL B1296     174.506 112.909  23.138  1.00  0.00           C  
ATOM   3951  O   VAL B1296     175.175 113.893  23.473  1.00  0.00           O  
ATOM   3952  CB  VAL B1296     173.408 112.291  25.248  1.00  0.00           C  
ATOM   3953  CG1 VAL B1296     172.173 112.989  24.703  1.00  0.00           C  
ATOM   3954  CG2 VAL B1296     173.026 111.142  26.162  1.00  0.00           C  
ATOM   3955  N   THR B1297     173.927 112.784  21.949  1.00  0.00           N  
ATOM   3956  CA  THR B1297     174.055 113.803  20.923  1.00  0.00           C  
ATOM   3957  C   THR B1297     173.058 113.566  19.798  1.00  0.00           C  
ATOM   3958  O   THR B1297     172.461 112.484  19.682  1.00  0.00           O  
ATOM   3959  CB  THR B1297     175.445 113.792  20.314  1.00  0.00           C  
ATOM   3960  OG1 THR B1297     175.478 114.680  19.187  1.00  0.00           O  
ATOM   3961  CG2 THR B1297     175.803 112.373  19.876  1.00  0.00           C  
ATOM   3962  N   GLY B1298     172.884 114.586  18.970  1.00  0.00           N  
ATOM   3963  CA  GLY B1298     171.969 114.465  17.862  1.00  0.00           C  
ATOM   3964  C   GLY B1298     172.686 113.934  16.641  1.00  0.00           C  
ATOM   3965  O   GLY B1298     173.617 114.566  16.165  1.00  0.00           O  
ATOM   3966  N   TYR B1299     172.246 112.781  16.140  1.00  0.00           N  
ATOM   3967  CA  TYR B1299     172.826 112.135  14.965  1.00  0.00           C  
ATOM   3968  C   TYR B1299     173.443 113.065  13.917  1.00  0.00           C  
ATOM   3969  O   TYR B1299     174.233 112.614  13.095  1.00  0.00           O  
ATOM   3970  CB  TYR B1299     171.772 111.248  14.278  1.00  0.00           C  
ATOM   3971  CG  TYR B1299     170.622 112.011  13.619  1.00  0.00           C  
ATOM   3972  CD1 TYR B1299     170.850 112.900  12.563  1.00  0.00           C  
ATOM   3973  CD2 TYR B1299     169.310 111.860  14.067  1.00  0.00           C  
ATOM   3974  CE1 TYR B1299     169.806 113.621  11.977  1.00  0.00           C  
ATOM   3975  CE2 TYR B1299     168.255 112.579  13.484  1.00  0.00           C  
ATOM   3976  CZ  TYR B1299     168.517 113.453  12.446  1.00  0.00           C  
ATOM   3977  OH  TYR B1299     167.493 114.162  11.882  1.00  0.00           O  
ATOM   3978  N   ASP B1300     173.097 114.348  13.927  1.00  0.00           N  
ATOM   3979  CA  ASP B1300     173.644 115.255  12.924  1.00  0.00           C  
ATOM   3980  C   ASP B1300     175.170 115.340  12.908  1.00  0.00           C  
ATOM   3981  O   ASP B1300     175.748 115.888  11.970  1.00  0.00           O  
ATOM   3982  CB  ASP B1300     173.076 116.654  13.094  1.00  0.00           C  
ATOM   3983  CG  ASP B1300     173.634 117.348  14.295  1.00  0.00           C  
ATOM   3984  OD1 ASP B1300     173.585 116.741  15.382  1.00  0.00           O  
ATOM   3985  OD2 ASP B1300     174.118 118.496  14.156  1.00  0.00           O  
ATOM   3986  N   ILE B1301     175.832 114.825  13.940  1.00  0.00           N  
ATOM   3987  CA  ILE B1301     177.296 114.843  13.991  1.00  0.00           C  
ATOM   3988  C   ILE B1301     177.787 113.459  14.413  1.00  0.00           C  
ATOM   3989  O   ILE B1301     178.660 113.333  15.270  1.00  0.00           O  
ATOM   3990  CB  ILE B1301     177.824 115.924  14.978  1.00  0.00           C  
ATOM   3991  CG1 ILE B1301     177.318 115.655  16.401  1.00  0.00           C  
ATOM   3992  CG2 ILE B1301     177.391 117.304  14.515  1.00  0.00           C  
ATOM   3993  CD1 ILE B1301     177.764 116.695  17.438  1.00  0.00           C  
ATOM   3994  N   LEU B1302     177.195 112.422  13.818  1.00  0.00           N  
ATOM   3995  CA  LEU B1302     177.565 111.038  14.113  1.00  0.00           C  
ATOM   3996  C   LEU B1302     178.823 110.703  13.334  1.00  0.00           C  
ATOM   3997  O   LEU B1302     179.520 109.719  13.618  1.00  0.00           O  
ATOM   3998  CB  LEU B1302     176.458 110.063  13.692  1.00  0.00           C  
ATOM   3999  CG  LEU B1302     176.902 108.591  13.653  1.00  0.00           C  
ATOM   4000  CD1 LEU B1302     177.402 108.169  15.010  1.00  0.00           C  
ATOM   4001  CD2 LEU B1302     175.767 107.706  13.237  1.00  0.00           C  
ATOM   4002  N   PHE B1303     179.103 111.529  12.336  1.00  0.00           N  
ATOM   4003  CA  PHE B1303     180.267 111.328  11.498  1.00  0.00           C  
ATOM   4004  C   PHE B1303     181.364 112.262  11.930  1.00  0.00           C  
ATOM   4005  O   PHE B1303     182.419 111.814  12.366  1.00  0.00           O  
ATOM   4006  CB  PHE B1303     179.906 111.569  10.028  1.00  0.00           C  
ATOM   4007  CG  PHE B1303     179.035 110.493   9.437  1.00  0.00           C  
ATOM   4008  CD1 PHE B1303     178.248 110.751   8.325  1.00  0.00           C  
ATOM   4009  CD2 PHE B1303     179.006 109.213  10.000  1.00  0.00           C  
ATOM   4010  CE1 PHE B1303     177.447 109.751   7.784  1.00  0.00           C  
ATOM   4011  CE2 PHE B1303     178.207 108.205   9.466  1.00  0.00           C  
ATOM   4012  CZ  PHE B1303     177.427 108.473   8.357  1.00  0.00           C  
ATOM   4013  N   LEU B1304     181.109 113.561  11.842  1.00  0.00           N  
ATOM   4014  CA  LEU B1304     182.133 114.514  12.214  1.00  0.00           C  
ATOM   4015  C   LEU B1304     182.446 114.640  13.696  1.00  0.00           C  
ATOM   4016  O   LEU B1304     183.181 115.547  14.085  1.00  0.00           O  
ATOM   4017  CB  LEU B1304     181.847 115.892  11.609  1.00  0.00           C  
ATOM   4018  CG  LEU B1304     180.468 116.534  11.633  1.00  0.00           C  
ATOM   4019  CD1 LEU B1304     180.567 117.881  10.910  1.00  0.00           C  
ATOM   4020  CD2 LEU B1304     179.438 115.617  10.954  1.00  0.00           C  
ATOM   4021  N   TRP B1306     181.907 113.746  14.528  1.00  0.00           N  
ATOM   4022  CA  TRP B1306     182.234 113.773  15.953  1.00  0.00           C  
ATOM   4023  C   TRP B1306     182.224 112.395  16.592  1.00  0.00           C  
ATOM   4024  O   TRP B1306     183.265 111.888  16.987  1.00  0.00           O  
ATOM   4025  CB  TRP B1306     181.319 114.705  16.746  1.00  0.00           C  
ATOM   4026  CG  TRP B1306     181.878 114.984  18.135  1.00  0.00           C  
ATOM   4027  CD1 TRP B1306     183.147 115.396  18.432  1.00  0.00           C  
ATOM   4028  CD2 TRP B1306     181.195 114.861  19.398  1.00  0.00           C  
ATOM   4029  NE1 TRP B1306     183.298 115.533  19.793  1.00  0.00           N  
ATOM   4030  CE2 TRP B1306     182.118 115.213  20.408  1.00  0.00           C  
ATOM   4031  CE3 TRP B1306     179.897 114.487  19.773  1.00  0.00           C  
ATOM   4032  CZ2 TRP B1306     181.784 115.203  21.768  1.00  0.00           C  
ATOM   4033  CZ3 TRP B1306     179.566 114.477  21.133  1.00  0.00           C  
ATOM   4034  CH2 TRP B1306     180.508 114.834  22.110  1.00  0.00           C  
ATOM   4035  N   VAL B1310     181.059 111.778  16.695  1.00  0.00           N  
ATOM   4036  CA  VAL B1310     180.991 110.460  17.313  1.00  0.00           C  
ATOM   4037  C   VAL B1310     182.009 109.471  16.768  1.00  0.00           C  
ATOM   4038  O   VAL B1310     182.539 108.655  17.515  1.00  0.00           O  
ATOM   4039  CB  VAL B1310     179.597 109.847  17.173  1.00  0.00           C  
ATOM   4040  CG1 VAL B1310     179.581 108.442  17.772  1.00  0.00           C  
ATOM   4041  CG2 VAL B1310     178.591 110.743  17.867  1.00  0.00           C  
ATOM   4042  N   SER B1312     182.281 109.540  15.470  1.00  0.00           N  
ATOM   4043  CA  SER B1312     183.245 108.637  14.844  1.00  0.00           C  
ATOM   4044  C   SER B1312     184.661 109.090  15.200  1.00  0.00           C  
ATOM   4045  O   SER B1312     185.487 108.303  15.665  1.00  0.00           O  
ATOM   4046  CB  SER B1312     183.041 108.648  13.332  1.00  0.00           C  
ATOM   4047  OG  SER B1312     181.685 108.374  13.026  1.00  0.00           O  
ATOM   4048  N   ARG B1314     184.924 110.371  14.979  1.00  0.00           N  
ATOM   4049  CA  ARG B1314     186.207 110.969  15.297  1.00  0.00           C  
ATOM   4050  C   ARG B1314     186.673 110.593  16.715  1.00  0.00           C  
ATOM   4051  O   ARG B1314     187.870 110.393  16.944  1.00  0.00           O  
ATOM   4052  CB  ARG B1314     186.099 112.492  15.174  1.00  0.00           C  
ATOM   4053  CG  ARG B1314     186.463 113.048  13.808  1.00  0.00           C  
ATOM   4054  CD  ARG B1314     185.681 112.411  12.662  1.00  0.00           C  
ATOM   4055  NE  ARG B1314     186.229 112.821  11.367  1.00  0.00           N  
ATOM   4056  CZ  ARG B1314     186.307 114.083  10.951  1.00  0.00           C  
ATOM   4057  NH1 ARG B1314     185.858 115.070  11.715  1.00  0.00           N  
ATOM   4058  NH2 ARG B1314     186.884 114.366   9.795  1.00  0.00           N  
ATOM   4059  N   MET B1316     185.740 110.510  17.669  1.00  0.00           N  
ATOM   4060  CA  MET B1316     186.096 110.147  19.046  1.00  0.00           C  
ATOM   4061  C   MET B1316     186.304 108.650  19.078  1.00  0.00           C  
ATOM   4062  O   MET B1316     187.299 108.173  19.595  1.00  0.00           O  
ATOM   4063  CB  MET B1316     184.990 110.512  20.046  1.00  0.00           C  
ATOM   4064  CG  MET B1316     184.646 111.995  20.136  1.00  0.00           C  
ATOM   4065  SD  MET B1316     183.505 112.347  21.508  1.00  0.00           S  
ATOM   4066  CE  MET B1316     182.040 111.688  20.910  1.00  0.00           C  
ATOM   4067  N   GLU B1317     185.357 107.912  18.515  1.00  0.00           N  
ATOM   4068  CA  GLU B1317     185.459 106.462  18.477  1.00  0.00           C  
ATOM   4069  C   GLU B1317     186.850 106.045  18.074  1.00  0.00           C  
ATOM   4070  O   GLU B1317     187.381 105.072  18.597  1.00  0.00           O  
ATOM   4071  CB  GLU B1317     184.485 105.870  17.468  1.00  0.00           C  
ATOM   4072  CG  GLU B1317     183.052 105.946  17.873  1.00  0.00           C  
ATOM   4073  CD  GLU B1317     182.169 105.290  16.865  1.00  0.00           C  
ATOM   4074  OE1 GLU B1317     182.205 105.718  15.687  1.00  0.00           O  
ATOM   4075  OE2 GLU B1317     181.448 104.345  17.252  1.00  0.00           O  
ATOM   4076  N   VAL B1318     187.432 106.776  17.127  1.00  0.00           N  
ATOM   4077  CA  VAL B1318     188.771 106.453  16.661  1.00  0.00           C  
ATOM   4078  C   VAL B1318     189.842 106.929  17.649  1.00  0.00           C  
ATOM   4079  O   VAL B1318     190.525 106.107  18.269  1.00  0.00           O  
ATOM   4080  CB  VAL B1318     189.043 107.032  15.227  1.00  0.00           C  
ATOM   4081  CG1 VAL B1318     189.099 108.555  15.235  1.00  0.00           C  
ATOM   4082  CG2 VAL B1318     190.331 106.469  14.696  1.00  0.00           C  
ATOM   4083  N   SER B1319     189.962 108.245  17.828  1.00  0.00           N  
ATOM   4084  CA  SER B1319     190.964 108.801  18.734  1.00  0.00           C  
ATOM   4085  C   SER B1319     190.981 108.101  20.102  1.00  0.00           C  
ATOM   4086  O   SER B1319     191.978 108.131  20.818  1.00  0.00           O  
ATOM   4087  CB  SER B1319     190.745 110.306  18.920  1.00  0.00           C  
ATOM   4088  OG  SER B1319     189.692 110.546  19.823  1.00  0.00           O  
ATOM   4089  N   GLY B1321     189.890 107.450  20.457  1.00  0.00           N  
ATOM   4090  CA  GLY B1321     189.857 106.780  21.733  1.00  0.00           C  
ATOM   4091  C   GLY B1321     190.171 105.315  21.615  1.00  0.00           C  
ATOM   4092  O   GLY B1321     190.437 104.662  22.605  1.00  0.00           O  
ATOM   4093  N   TYR B1322     190.111 104.774  20.411  1.00  0.00           N  
ATOM   4094  CA  TYR B1322     190.416 103.362  20.238  1.00  0.00           C  
ATOM   4095  C   TYR B1322     191.883 103.253  19.897  1.00  0.00           C  
ATOM   4096  O   TYR B1322     192.479 102.179  19.999  1.00  0.00           O  
ATOM   4097  CB  TYR B1322     189.615 102.756  19.094  1.00  0.00           C  
ATOM   4098  CG  TYR B1322     188.505 101.853  19.538  1.00  0.00           C  
ATOM   4099  CD1 TYR B1322     187.171 102.231  19.382  1.00  0.00           C  
ATOM   4100  CD2 TYR B1322     188.777 100.615  20.114  1.00  0.00           C  
ATOM   4101  CE1 TYR B1322     186.131 101.399  19.789  1.00  0.00           C  
ATOM   4102  CE2 TYR B1322     187.740  99.769  20.526  1.00  0.00           C  
ATOM   4103  CZ  TYR B1322     186.420 100.172  20.357  1.00  0.00           C  
ATOM   4104  OH  TYR B1322     185.390  99.357  20.748  1.00  0.00           O  
ATOM   4105  N   HIS B1323     192.458 104.379  19.485  1.00  0.00           N  
ATOM   4106  CA  HIS B1323     193.852 104.409  19.093  1.00  0.00           C  
ATOM   4107  C   HIS B1323     194.777 104.799  20.217  1.00  0.00           C  
ATOM   4108  O   HIS B1323     195.864 104.249  20.347  1.00  0.00           O  
ATOM   4109  CB  HIS B1323     194.055 105.372  17.937  1.00  0.00           C  
ATOM   4110  CG  HIS B1323     195.474 105.453  17.479  1.00  0.00           C  
ATOM   4111  ND1 HIS B1323     196.215 104.335  17.160  1.00  0.00           N  
ATOM   4112  CD2 HIS B1323     196.293 106.515  17.303  1.00  0.00           C  
ATOM   4113  CE1 HIS B1323     197.432 104.708  16.807  1.00  0.00           C  
ATOM   4114  NE2 HIS B1323     197.504 106.026  16.886  1.00  0.00           N  
ATOM   4115  N   PHE B1324     194.351 105.756  21.026  1.00  0.00           N  
ATOM   4116  CA  PHE B1324     195.173 106.205  22.137  1.00  0.00           C  
ATOM   4117  C   PHE B1324     194.950 105.377  23.409  1.00  0.00           C  
ATOM   4118  O   PHE B1324     195.758 105.422  24.334  1.00  0.00           O  
ATOM   4119  CB  PHE B1324     194.913 107.692  22.379  1.00  0.00           C  
ATOM   4120  CG  PHE B1324     195.424 108.581  21.273  1.00  0.00           C  
ATOM   4121  CD1 PHE B1324     195.024 109.910  21.187  1.00  0.00           C  
ATOM   4122  CD2 PHE B1324     196.360 108.114  20.362  1.00  0.00           C  
ATOM   4123  CE1 PHE B1324     195.557 110.769  20.215  1.00  0.00           C  
ATOM   4124  CE2 PHE B1324     196.895 108.964  19.390  1.00  0.00           C  
ATOM   4125  CZ  PHE B1324     196.493 110.294  19.321  1.00  0.00           C  
ATOM   4126  N   MET B1325     193.852 104.623  23.443  1.00  0.00           N  
ATOM   4127  CA  MET B1325     193.510 103.749  24.569  1.00  0.00           C  
ATOM   4128  C   MET B1325     192.956 102.495  23.916  1.00  0.00           C  
ATOM   4129  O   MET B1325     192.190 102.572  22.957  1.00  0.00           O  
ATOM   4130  CB  MET B1325     192.433 104.371  25.444  1.00  0.00           C  
ATOM   4131  CG  MET B1325     192.622 105.845  25.719  1.00  0.00           C  
ATOM   4132  SD  MET B1325     192.837 106.151  27.478  1.00  0.00           S  
ATOM   4133  CE  MET B1325     194.442 106.938  27.461  1.00  0.00           C  
ATOM   4134  N   GLY B1326     193.329 101.334  24.421  1.00  0.00           N  
ATOM   4135  CA  GLY B1326     192.856 100.115  23.791  1.00  0.00           C  
ATOM   4136  C   GLY B1326     191.371  99.838  23.922  1.00  0.00           C  
ATOM   4137  O   GLY B1326     190.941  98.693  23.739  1.00  0.00           O  
ATOM   4138  N   GLU B1341     190.575 100.866  24.217  1.00  0.00           N  
ATOM   4139  CA  GLU B1341     189.140 100.646  24.397  1.00  0.00           C  
ATOM   4140  C   GLU B1341     188.225 101.803  23.989  1.00  0.00           C  
ATOM   4141  O   GLU B1341     188.660 102.950  23.817  1.00  0.00           O  
ATOM   4142  CB  GLU B1341     188.860 100.274  25.860  1.00  0.00           C  
ATOM   4143  CG  GLU B1341     188.978 101.448  26.829  1.00  0.00           C  
ATOM   4144  CD  GLU B1341     188.826 101.038  28.283  1.00  0.00           C  
ATOM   4145  OE1 GLU B1341     187.967 100.178  28.588  1.00  0.00           O  
ATOM   4146  OE2 GLU B1341     189.560 101.592  29.128  1.00  0.00           O  
ATOM   4147  N   ARG B1342     186.943 101.473  23.862  1.00  0.00           N  
ATOM   4148  CA  ARG B1342     185.922 102.427  23.469  1.00  0.00           C  
ATOM   4149  C   ARG B1342     185.834 103.641  24.378  1.00  0.00           C  
ATOM   4150  O   ARG B1342     185.909 103.516  25.585  1.00  0.00           O  
ATOM   4151  CB  ARG B1342     184.567 101.732  23.445  1.00  0.00           C  
ATOM   4152  CG  ARG B1342     184.023 101.343  24.814  1.00  0.00           C  
ATOM   4153  CD  ARG B1342     184.670 100.083  25.350  1.00  0.00           C  
ATOM   4154  NE  ARG B1342     183.981  99.565  26.541  1.00  0.00           N  
ATOM   4155  CZ  ARG B1342     182.698  99.202  26.572  1.00  0.00           C  
ATOM   4156  NH1 ARG B1342     181.952  99.304  25.478  1.00  0.00           N  
ATOM   4157  NH2 ARG B1342     182.156  98.726  27.689  1.00  0.00           N  
ATOM   4158  N   PRO B1344     185.668 104.836  23.800  1.00  0.00           N  
ATOM   4159  CA  PRO B1344     185.558 106.084  24.571  1.00  0.00           C  
ATOM   4160  C   PRO B1344     184.220 106.202  25.324  1.00  0.00           C  
ATOM   4161  O   PRO B1344     184.073 107.035  26.222  1.00  0.00           O  
ATOM   4162  CB  PRO B1344     185.733 107.170  23.510  1.00  0.00           C  
ATOM   4163  CG  PRO B1344     185.183 106.522  22.273  1.00  0.00           C  
ATOM   4164  CD  PRO B1344     185.720 105.108  22.355  1.00  0.00           C  
ATOM   4165  N   PHE B1345     183.250 105.376  24.929  1.00  0.00           N  
ATOM   4166  CA  PHE B1345     181.938 105.309  25.565  1.00  0.00           C  
ATOM   4167  C   PHE B1345     181.348 103.935  25.303  1.00  0.00           C  
ATOM   4168  O   PHE B1345     181.748 103.268  24.363  1.00  0.00           O  
ATOM   4169  CB  PHE B1345     180.997 106.400  25.063  1.00  0.00           C  
ATOM   4170  CG  PHE B1345     181.370 106.984  23.739  1.00  0.00           C  
ATOM   4171  CD1 PHE B1345     181.262 106.239  22.572  1.00  0.00           C  
ATOM   4172  CD2 PHE B1345     181.769 108.319  23.650  1.00  0.00           C  
ATOM   4173  CE1 PHE B1345     181.540 106.826  21.327  1.00  0.00           C  
ATOM   4174  CE2 PHE B1345     182.052 108.916  22.410  1.00  0.00           C  
ATOM   4175  CZ  PHE B1345     181.935 108.173  21.252  1.00  0.00           C  
ATOM   4176  N   LYS B1347     180.407 103.505  26.141  1.00  0.00           N  
ATOM   4177  CA  LYS B1347     179.799 102.173  26.001  1.00  0.00           C  
ATOM   4178  C   LYS B1347     178.459 102.164  25.249  1.00  0.00           C  
ATOM   4179  O   LYS B1347     178.043 101.122  24.721  1.00  0.00           O  
ATOM   4180  CB  LYS B1347     179.599 101.534  27.385  1.00  0.00           C  
ATOM   4181  CG  LYS B1347     180.699 101.845  28.409  1.00  0.00           C  
ATOM   4182  CD  LYS B1347     180.447 101.134  29.737  1.00  0.00           C  
ATOM   4183  CE  LYS B1347     181.313 101.721  30.851  1.00  0.00           C  
ATOM   4184  NZ  LYS B1347     181.114 101.049  32.175  1.00  0.00           N  
ATOM   4185  N   THR B1348     177.786 103.316  25.221  1.00  0.00           N  
ATOM   4186  CA  THR B1348     176.505 103.454  24.538  1.00  0.00           C  
ATOM   4187  C   THR B1348     176.340 104.845  23.949  1.00  0.00           C  
ATOM   4188  O   THR B1348     176.414 105.848  24.667  1.00  0.00           O  
ATOM   4189  CB  THR B1348     175.325 103.205  25.488  1.00  0.00           C  
ATOM   4190  OG1 THR B1348     175.193 101.799  25.736  1.00  0.00           O  
ATOM   4191  CG2 THR B1348     174.041 103.726  24.881  1.00  0.00           C  
ATOM   4192  N   VAL B1349     176.131 104.908  22.637  1.00  0.00           N  
ATOM   4193  CA  VAL B1349     175.926 106.192  21.979  1.00  0.00           C  
ATOM   4194  C   VAL B1349     174.433 106.304  21.874  1.00  0.00           C  
ATOM   4195  O   VAL B1349     173.778 105.367  21.404  1.00  0.00           O  
ATOM   4196  CB  VAL B1349     176.500 106.237  20.560  1.00  0.00           C  
ATOM   4197  CG1 VAL B1349     176.081 107.532  19.883  1.00  0.00           C  
ATOM   4198  CG2 VAL B1349     178.013 106.138  20.610  1.00  0.00           C  
ATOM   4199  N   LEU B1350     173.898 107.436  22.324  1.00  0.00           N  
ATOM   4200  CA  LEU B1350     172.457 107.675  22.303  1.00  0.00           C  
ATOM   4201  C   LEU B1350     172.103 108.899  21.465  1.00  0.00           C  
ATOM   4202  O   LEU B1350     172.209 110.050  21.914  1.00  0.00           O  
ATOM   4203  CB  LEU B1350     171.937 107.811  23.734  1.00  0.00           C  
ATOM   4204  CG  LEU B1350     170.464 108.027  24.042  1.00  0.00           C  
ATOM   4205  CD1 LEU B1350     170.095 107.258  25.286  1.00  0.00           C  
ATOM   4206  CD2 LEU B1350     170.215 109.502  24.264  1.00  0.00           C  
ATOM   4207  N   LEU B1351     171.689 108.631  20.231  1.00  0.00           N  
ATOM   4208  CA  LEU B1351     171.333 109.679  19.288  1.00  0.00           C  
ATOM   4209  C   LEU B1351     169.840 109.964  19.292  1.00  0.00           C  
ATOM   4210  O   LEU B1351     169.019 109.066  19.082  1.00  0.00           O  
ATOM   4211  CB  LEU B1351     171.782 109.269  17.885  1.00  0.00           C  
ATOM   4212  CG  LEU B1351     173.288 109.089  17.718  1.00  0.00           C  
ATOM   4213  CD1 LEU B1351     173.597 108.437  16.397  1.00  0.00           C  
ATOM   4214  CD2 LEU B1351     173.949 110.446  17.825  1.00  0.00           C  
ATOM   4215  N   HIS B1352     169.502 111.219  19.560  1.00  0.00           N  
ATOM   4216  CA  HIS B1352     168.116 111.653  19.580  1.00  0.00           C  
ATOM   4217  C   HIS B1352     167.920 112.385  18.273  1.00  0.00           C  
ATOM   4218  O   HIS B1352     168.889 112.642  17.582  1.00  0.00           O  
ATOM   4219  CB  HIS B1352     167.866 112.607  20.743  1.00  0.00           C  
ATOM   4220  CG  HIS B1352     168.776 113.794  20.756  1.00  0.00           C  
ATOM   4221  ND1 HIS B1352     170.059 113.743  21.254  1.00  0.00           N  
ATOM   4222  CD2 HIS B1352     168.588 115.065  20.329  1.00  0.00           C  
ATOM   4223  CE1 HIS B1352     170.622 114.933  21.136  1.00  0.00           C  
ATOM   4224  NE2 HIS B1352     169.751 115.753  20.576  1.00  0.00           N  
ATOM   4225  N   GLY B1356     166.683 112.714  17.924  1.00  0.00           N  
ATOM   4226  CA  GLY B1356     166.454 113.427  16.678  1.00  0.00           C  
ATOM   4227  C   GLY B1356     166.817 114.895  16.827  1.00  0.00           C  
ATOM   4228  O   GLY B1356     167.422 115.294  17.818  1.00  0.00           O  
ATOM   4229  N   LEU B1360     166.451 115.709  15.846  1.00  0.00           N  
ATOM   4230  CA  LEU B1360     166.748 117.134  15.901  1.00  0.00           C  
ATOM   4231  C   LEU B1360     165.435 117.880  16.060  1.00  0.00           C  
ATOM   4232  O   LEU B1360     164.389 117.395  15.623  1.00  0.00           O  
ATOM   4233  CB  LEU B1360     167.426 117.568  14.604  1.00  0.00           C  
ATOM   4234  CG  LEU B1360     168.440 116.553  14.065  1.00  0.00           C  
ATOM   4235  CD1 LEU B1360     168.932 116.973  12.700  1.00  0.00           C  
ATOM   4236  CD2 LEU B1360     169.598 116.437  15.035  1.00  0.00           C  
ATOM   4237  N   VAL B1361     165.460 119.036  16.709  1.00  0.00           N  
ATOM   4238  CA  VAL B1361     164.220 119.783  16.829  1.00  0.00           C  
ATOM   4239  C   VAL B1361     164.215 120.651  15.584  1.00  0.00           C  
ATOM   4240  O   VAL B1361     165.258 121.184  15.191  1.00  0.00           O  
ATOM   4241  CB  VAL B1361     164.150 120.660  18.113  1.00  0.00           C  
ATOM   4242  CG1 VAL B1361     164.818 119.944  19.248  1.00  0.00           C  
ATOM   4243  CG2 VAL B1361     164.741 122.032  17.876  1.00  0.00           C  
ATOM   4244  N   LEU B1365     163.049 120.766  14.953  1.00  0.00           N  
ATOM   4245  CA  LEU B1365     162.906 121.545  13.725  1.00  0.00           C  
ATOM   4246  C   LEU B1365     161.891 122.657  13.952  1.00  0.00           C  
ATOM   4247  O   LEU B1365     161.165 122.639  14.948  1.00  0.00           O  
ATOM   4248  CB  LEU B1365     162.441 120.633  12.583  1.00  0.00           C  
ATOM   4249  CG  LEU B1365     162.989 119.198  12.593  1.00  0.00           C  
ATOM   4250  CD1 LEU B1365     162.363 118.430  13.736  1.00  0.00           C  
ATOM   4251  CD2 LEU B1365     162.659 118.486  11.308  1.00  0.00           C  
ATOM   4252  N   ASP B1366     161.854 123.629  13.041  1.00  0.00           N  
ATOM   4253  CA  ASP B1366     160.911 124.737  13.157  1.00  0.00           C  
ATOM   4254  C   ASP B1366     159.538 124.287  12.637  1.00  0.00           C  
ATOM   4255  O   ASP B1366     159.394 123.156  12.159  1.00  0.00           O  
ATOM   4256  CB  ASP B1366     161.429 125.970  12.395  1.00  0.00           C  
ATOM   4257  CG  ASP B1366     161.468 125.771  10.881  1.00  0.00           C  
ATOM   4258  OD1 ASP B1366     161.777 124.654  10.411  1.00  0.00           O  
ATOM   4259  OD2 ASP B1366     161.208 126.754  10.153  1.00  0.00           O  
ATOM   4260  N   GLU B1368     158.534 125.155  12.752  1.00  0.00           N  
ATOM   4261  CA  GLU B1368     157.180 124.828  12.316  1.00  0.00           C  
ATOM   4262  C   GLU B1368     157.176 124.126  10.978  1.00  0.00           C  
ATOM   4263  O   GLU B1368     156.412 123.181  10.771  1.00  0.00           O  
ATOM   4264  CB  GLU B1368     156.321 126.089  12.229  1.00  0.00           C  
ATOM   4265  CG  GLU B1368     155.811 126.591  13.580  1.00  0.00           C  
ATOM   4266  CD  GLU B1368     156.930 127.049  14.522  1.00  0.00           C  
ATOM   4267  OE1 GLU B1368     156.623 127.379  15.694  1.00  0.00           O  
ATOM   4268  OE2 GLU B1368     158.109 127.088  14.093  1.00  0.00           O  
ATOM   4269  N   LYS B1369     158.041 124.583  10.077  1.00  0.00           N  
ATOM   4270  CA  LYS B1369     158.144 124.003   8.742  1.00  0.00           C  
ATOM   4271  C   LYS B1369     158.659 122.570   8.717  1.00  0.00           C  
ATOM   4272  O   LYS B1369     158.339 121.808   7.808  1.00  0.00           O  
ATOM   4273  CB  LYS B1369     159.040 124.863   7.860  1.00  0.00           C  
ATOM   4274  CG  LYS B1369     158.431 126.193   7.485  1.00  0.00           C  
ATOM   4275  CD  LYS B1369     158.240 127.088   8.697  1.00  0.00           C  
ATOM   4276  CE  LYS B1369     157.638 128.419   8.276  1.00  0.00           C  
ATOM   4277  NZ  LYS B1369     158.381 129.025   7.129  1.00  0.00           N  
ATOM   4278  N   GLY B1370     159.454 122.201   9.710  1.00  0.00           N  
ATOM   4279  CA  GLY B1370     159.992 120.857   9.746  1.00  0.00           C  
ATOM   4280  C   GLY B1370     161.421 120.898   9.256  1.00  0.00           C  
ATOM   4281  O   GLY B1370     161.991 119.894   8.837  1.00  0.00           O  
ATOM   4282  N   GLN B1428     162.001 122.084   9.318  1.00  0.00           N  
ATOM   4283  CA  GLN B1428     163.366 122.284   8.878  1.00  0.00           C  
ATOM   4284  C   GLN B1428     164.277 122.390  10.099  1.00  0.00           C  
ATOM   4285  O   GLN B1428     164.081 123.252  10.952  1.00  0.00           O  
ATOM   4286  CB  GLN B1428     163.431 123.561   8.054  1.00  0.00           C  
ATOM   4287  CG  GLN B1428     164.428 123.534   6.924  1.00  0.00           C  
ATOM   4288  CD  GLN B1428     164.350 124.797   6.087  1.00  0.00           C  
ATOM   4289  OE1 GLN B1428     163.293 125.123   5.533  1.00  0.00           O  
ATOM   4290  NE2 GLN B1428     165.466 125.521   5.993  1.00  0.00           N  
ATOM   4291  N   LYS B1433     165.267 121.506  10.178  1.00  0.00           N  
ATOM   4292  CA  LYS B1433     166.208 121.487  11.294  1.00  0.00           C  
ATOM   4293  C   LYS B1433     166.511 122.874  11.857  1.00  0.00           C  
ATOM   4294  O   LYS B1433     166.736 123.828  11.111  1.00  0.00           O  
ATOM   4295  CB  LYS B1433     167.516 120.815  10.861  1.00  0.00           C  
ATOM   4296  CG  LYS B1433     168.619 120.818  11.919  1.00  0.00           C  
ATOM   4297  CD  LYS B1433     169.911 120.216  11.367  1.00  0.00           C  
ATOM   4298  CE  LYS B1433     171.089 120.365  12.333  1.00  0.00           C  
ATOM   4299  NZ  LYS B1433     172.371 119.878  11.731  1.00  0.00           N  
ATOM   4300  N   MET B1434     166.508 122.971  13.184  1.00  0.00           N  
ATOM   4301  CA  MET B1434     166.792 124.221  13.874  1.00  0.00           C  
ATOM   4302  C   MET B1434     168.301 124.389  13.981  1.00  0.00           C  
ATOM   4303  O   MET B1434     168.973 123.667  14.716  1.00  0.00           O  
ATOM   4304  CB  MET B1434     166.156 124.215  15.266  1.00  0.00           C  
ATOM   4305  CG  MET B1434     166.304 125.524  16.022  1.00  0.00           C  
ATOM   4306  SD  MET B1434     165.255 125.579  17.490  1.00  0.00           S  
ATOM   4307  CE  MET B1434     164.418 127.096  17.244  1.00  0.00           C  
ATOM   4308  N   SER B1435     168.818 125.344  13.216  1.00  0.00           N  
ATOM   4309  CA  SER B1435     170.243 125.649  13.172  1.00  0.00           C  
ATOM   4310  C   SER B1435     170.391 127.163  13.051  1.00  0.00           C  
ATOM   4311  O   SER B1435     169.537 127.834  12.471  1.00  0.00           O  
ATOM   4312  CB  SER B1435     170.892 124.951  11.968  1.00  0.00           C  
ATOM   4313  OG  SER B1435     172.294 125.172  11.926  1.00  0.00           O  
ATOM   4314  N   LYS B1440     171.476 127.699  13.595  1.00  0.00           N  
ATOM   4315  CA  LYS B1440     171.697 129.140  13.561  1.00  0.00           C  
ATOM   4316  C   LYS B1440     171.829 129.665  12.129  1.00  0.00           C  
ATOM   4317  O   LYS B1440     171.451 130.808  11.835  1.00  0.00           O  
ATOM   4318  CB  LYS B1440     172.941 129.491  14.396  1.00  0.00           C  
ATOM   4319  CG  LYS B1440     173.067 130.969  14.767  1.00  0.00           C  
ATOM   4320  CD  LYS B1440     173.833 131.144  16.085  1.00  0.00           C  
ATOM   4321  CE  LYS B1440     172.928 131.012  17.327  1.00  0.00           C  
ATOM   4322  NZ  LYS B1440     172.070 132.223  17.576  1.00  0.00           N  
ATOM   4323  N   SER B1441     172.352 128.821  11.242  1.00  0.00           N  
ATOM   4324  CA  SER B1441     172.534 129.194   9.844  1.00  0.00           C  
ATOM   4325  C   SER B1441     171.190 129.487   9.168  1.00  0.00           C  
ATOM   4326  O   SER B1441     171.003 130.558   8.584  1.00  0.00           O  
ATOM   4327  CB  SER B1441     173.259 128.077   9.089  1.00  0.00           C  
ATOM   4328  OG  SER B1441     172.468 126.904   9.021  1.00  0.00           O  
ATOM   4329  N   LYS B1442     170.258 128.539   9.263  1.00  0.00           N  
ATOM   4330  CA  LYS B1442     168.930 128.676   8.660  1.00  0.00           C  
ATOM   4331  C   LYS B1442     168.109 129.828   9.269  1.00  0.00           C  
ATOM   4332  O   LYS B1442     167.016 130.140   8.788  1.00  0.00           O  
ATOM   4333  CB  LYS B1442     168.155 127.364   8.817  1.00  0.00           C  
ATOM   4334  CG  LYS B1442     169.036 126.126   8.834  1.00  0.00           C  
ATOM   4335  CD  LYS B1442     169.610 125.813   7.465  1.00  0.00           C  
ATOM   4336  CE  LYS B1442     168.562 125.161   6.574  1.00  0.00           C  
ATOM   4337  NZ  LYS B1442     168.054 123.896   7.181  1.00  0.00           N  
ATOM   4338  N   GLY B1450     168.629 130.449  10.328  1.00  0.00           N  
ATOM   4339  CA  GLY B1450     167.929 131.555  10.967  1.00  0.00           C  
ATOM   4340  C   GLY B1450     166.662 131.163  11.710  1.00  0.00           C  
ATOM   4341  O   GLY B1450     165.923 132.024  12.185  1.00  0.00           O  
ATOM   4342  N   ASN B1452     166.416 129.862  11.828  1.00  0.00           N  
ATOM   4343  CA  ASN B1452     165.228 129.362  12.504  1.00  0.00           C  
ATOM   4344  C   ASN B1452     165.470 129.025  13.979  1.00  0.00           C  
ATOM   4345  O   ASN B1452     165.082 127.953  14.440  1.00  0.00           O  
ATOM   4346  CB  ASN B1452     164.735 128.108  11.786  1.00  0.00           C  
ATOM   4347  CG  ASN B1452     165.759 126.986  11.805  1.00  0.00           C  
ATOM   4348  OD1 ASN B1452     166.617 126.932  12.678  1.00  0.00           O  
ATOM   4349  ND2 ASN B1452     165.657 126.074  10.850  1.00  0.00           N  
ATOM   4350  N   VAL B1455     166.090 129.924  14.733  1.00  0.00           N  
ATOM   4351  CA  VAL B1455     166.370 129.615  16.133  1.00  0.00           C  
ATOM   4352  C   VAL B1455     165.454 130.276  17.137  1.00  0.00           C  
ATOM   4353  O   VAL B1455     164.955 131.380  16.914  1.00  0.00           O  
ATOM   4354  CB  VAL B1455     167.831 129.982  16.536  1.00  0.00           C  
ATOM   4355  CG1 VAL B1455     168.810 129.026  15.884  1.00  0.00           C  
ATOM   4356  CG2 VAL B1455     168.144 131.422  16.149  1.00  0.00           C  
ATOM   4357  N   ILE B1456     165.247 129.575  18.249  1.00  0.00           N  
ATOM   4358  CA  ILE B1456     164.437 130.061  19.359  1.00  0.00           C  
ATOM   4359  C   ILE B1456     165.219 129.800  20.634  1.00  0.00           C  
ATOM   4360  O   ILE B1456     165.639 128.666  20.900  1.00  0.00           O  
ATOM   4361  CB  ILE B1456     163.084 129.338  19.466  1.00  0.00           C  
ATOM   4362  CG1 ILE B1456     162.202 129.721  18.282  1.00  0.00           C  
ATOM   4363  CG2 ILE B1456     162.398 129.705  20.788  1.00  0.00           C  
ATOM   4364  CD1 ILE B1456     160.842 129.090  18.324  1.00  0.00           C  
ATOM   4365  N   ASP B1457     165.407 130.857  21.417  1.00  0.00           N  
ATOM   4366  CA  ASP B1457     166.156 130.770  22.662  1.00  0.00           C  
ATOM   4367  C   ASP B1457     165.410 129.950  23.709  1.00  0.00           C  
ATOM   4368  O   ASP B1457     164.306 130.314  24.119  1.00  0.00           O  
ATOM   4369  CB  ASP B1457     166.412 132.174  23.207  1.00  0.00           C  
ATOM   4370  CG  ASP B1457     167.596 132.225  24.153  1.00  0.00           C  
ATOM   4371  OD1 ASP B1457     167.648 131.403  25.102  1.00  0.00           O  
ATOM   4372  OD2 ASP B1457     168.473 133.094  23.939  1.00  0.00           O  
ATOM   4373  N   PRO B1458     166.004 128.835  24.166  1.00  0.00           N  
ATOM   4374  CA  PRO B1458     165.307 128.031  25.171  1.00  0.00           C  
ATOM   4375  C   PRO B1458     164.846 128.899  26.343  1.00  0.00           C  
ATOM   4376  O   PRO B1458     163.850 128.598  27.002  1.00  0.00           O  
ATOM   4377  CB  PRO B1458     166.358 126.994  25.568  1.00  0.00           C  
ATOM   4378  CG  PRO B1458     167.642 127.724  25.365  1.00  0.00           C  
ATOM   4379  CD  PRO B1458     167.406 128.403  24.040  1.00  0.00           C  
ATOM   4380  N   LEU B1459     165.567 129.989  26.584  1.00  0.00           N  
ATOM   4381  CA  LEU B1459     165.225 130.895  27.670  1.00  0.00           C  
ATOM   4382  C   LEU B1459     163.978 131.701  27.363  1.00  0.00           C  
ATOM   4383  O   LEU B1459     163.251 132.085  28.269  1.00  0.00           O  
ATOM   4384  CB  LEU B1459     166.395 131.830  27.979  1.00  0.00           C  
ATOM   4385  CG  LEU B1459     167.643 131.129  28.520  1.00  0.00           C  
ATOM   4386  CD1 LEU B1459     168.533 132.172  29.174  1.00  0.00           C  
ATOM   4387  CD2 LEU B1459     167.262 130.038  29.529  1.00  0.00           C  
ATOM   4388  N   GLU B1460     163.739 131.966  26.087  1.00  0.00           N  
ATOM   4389  CA  GLU B1460     162.547 132.699  25.671  1.00  0.00           C  
ATOM   4390  C   GLU B1460     161.357 131.873  26.139  1.00  0.00           C  
ATOM   4391  O   GLU B1460     160.339 132.401  26.587  1.00  0.00           O  
ATOM   4392  CB  GLU B1460     162.504 132.810  24.153  1.00  0.00           C  
ATOM   4393  CG  GLU B1460     161.311 133.570  23.608  1.00  0.00           C  
ATOM   4394  CD  GLU B1460     161.223 133.485  22.086  1.00  0.00           C  
ATOM   4395  OE1 GLU B1460     162.294 133.527  21.424  1.00  0.00           O  
ATOM   4396  OE2 GLU B1460     160.088 133.385  21.553  1.00  0.00           O  
ATOM   4397  N   MET B1461     161.513 130.559  26.026  1.00  0.00           N  
ATOM   4398  CA  MET B1461     160.490 129.625  26.432  1.00  0.00           C  
ATOM   4399  C   MET B1461     160.400 129.503  27.951  1.00  0.00           C  
ATOM   4400  O   MET B1461     159.306 129.555  28.498  1.00  0.00           O  
ATOM   4401  CB  MET B1461     160.772 128.260  25.816  1.00  0.00           C  
ATOM   4402  CG  MET B1461     160.799 128.267  24.303  1.00  0.00           C  
ATOM   4403  SD  MET B1461     159.165 128.540  23.581  1.00  0.00           S  
ATOM   4404  CE  MET B1461     159.158 130.313  23.355  1.00  0.00           C  
ATOM   4405  N   VAL B1462     161.528 129.350  28.646  1.00  0.00           N  
ATOM   4406  CA  VAL B1462     161.462 129.204  30.107  1.00  0.00           C  
ATOM   4407  C   VAL B1462     160.673 130.343  30.712  1.00  0.00           C  
ATOM   4408  O   VAL B1462     159.921 130.149  31.669  1.00  0.00           O  
ATOM   4409  CB  VAL B1462     162.853 129.192  30.803  1.00  0.00           C  
ATOM   4410  CG1 VAL B1462     163.725 128.094  30.230  1.00  0.00           C  
ATOM   4411  CG2 VAL B1462     163.511 130.545  30.672  1.00  0.00           C  
ATOM   4412  N   GLU B1463     160.848 131.536  30.156  1.00  0.00           N  
ATOM   4413  CA  GLU B1463     160.138 132.690  30.665  1.00  0.00           C  
ATOM   4414  C   GLU B1463     158.658 132.499  30.404  1.00  0.00           C  
ATOM   4415  O   GLU B1463     157.819 132.742  31.269  1.00  0.00           O  
ATOM   4416  CB  GLU B1463     160.639 133.964  29.986  1.00  0.00           C  
ATOM   4417  CG  GLU B1463     159.717 135.165  30.148  1.00  0.00           C  
ATOM   4418  CD  GLU B1463     158.460 135.044  29.293  1.00  0.00           C  
ATOM   4419  OE1 GLU B1463     158.600 134.931  28.054  1.00  0.00           O  
ATOM   4420  OE2 GLU B1463     157.336 135.052  29.850  1.00  0.00           O  
ATOM   4421  N   ARG B1465     158.347 132.038  29.204  1.00  0.00           N  
ATOM   4422  CA  ARG B1465     156.973 131.822  28.793  1.00  0.00           C  
ATOM   4423  C   ARG B1465     156.257 130.658  29.476  1.00  0.00           C  
ATOM   4424  O   ARG B1465     155.094 130.789  29.837  1.00  0.00           O  
ATOM   4425  CB  ARG B1465     156.945 131.635  27.281  1.00  0.00           C  
ATOM   4426  CG  ARG B1465     156.053 132.600  26.564  1.00  0.00           C  
ATOM   4427  CD  ARG B1465     154.698 131.984  26.304  1.00  0.00           C  
ATOM   4428  NE  ARG B1465     154.428 131.949  24.873  1.00  0.00           N  
ATOM   4429  CZ  ARG B1465     153.355 131.393  24.323  1.00  0.00           C  
ATOM   4430  NH1 ARG B1465     152.432 130.813  25.090  1.00  0.00           N  
ATOM   4431  NH2 ARG B1465     153.209 131.419  23.002  1.00  0.00           N  
ATOM   4432  N   TYR B1467     156.934 129.523  29.651  1.00  0.00           N  
ATOM   4433  CA  TYR B1467     156.308 128.355  30.280  1.00  0.00           C  
ATOM   4434  C   TYR B1467     157.075 127.806  31.483  1.00  0.00           C  
ATOM   4435  O   TYR B1467     156.511 127.095  32.314  1.00  0.00           O  
ATOM   4436  CB  TYR B1467     156.147 127.218  29.272  1.00  0.00           C  
ATOM   4437  CG  TYR B1467     155.501 127.591  27.959  1.00  0.00           C  
ATOM   4438  CD1 TYR B1467     156.136 128.449  27.066  1.00  0.00           C  
ATOM   4439  CD2 TYR B1467     154.274 127.054  27.591  1.00  0.00           C  
ATOM   4440  CE1 TYR B1467     155.568 128.760  25.840  1.00  0.00           C  
ATOM   4441  CE2 TYR B1467     153.697 127.358  26.369  1.00  0.00           C  
ATOM   4442  CZ  TYR B1467     154.350 128.210  25.498  1.00  0.00           C  
ATOM   4443  OH  TYR B1467     153.788 128.498  24.277  1.00  0.00           O  
ATOM   4444  N   GLY B1506     158.362 128.119  31.566  1.00  0.00           N  
ATOM   4445  CA  GLY B1506     159.163 127.629  32.675  1.00  0.00           C  
ATOM   4446  C   GLY B1506     160.088 126.490  32.280  1.00  0.00           C  
ATOM   4447  O   GLY B1506     159.694 125.568  31.561  1.00  0.00           O  
ATOM   4448  N   ALA B1507     161.323 126.545  32.763  1.00  0.00           N  
ATOM   4449  CA  ALA B1507     162.297 125.516  32.448  1.00  0.00           C  
ATOM   4450  C   ALA B1507     161.819 124.081  32.706  1.00  0.00           C  
ATOM   4451  O   ALA B1507     162.253 123.159  32.022  1.00  0.00           O  
ATOM   4452  CB  ALA B1507     163.577 125.782  33.202  1.00  0.00           C  
ATOM   4453  N   ASP B1508     160.947 123.872  33.689  1.00  0.00           N  
ATOM   4454  CA  ASP B1508     160.456 122.516  33.944  1.00  0.00           C  
ATOM   4455  C   ASP B1508     159.532 122.107  32.797  1.00  0.00           C  
ATOM   4456  O   ASP B1508     159.548 120.960  32.342  1.00  0.00           O  
ATOM   4457  CB  ASP B1508     159.669 122.424  35.265  1.00  0.00           C  
ATOM   4458  CG  ASP B1508     160.567 122.342  36.501  1.00  0.00           C  
ATOM   4459  OD1 ASP B1508     161.482 121.485  36.541  1.00  0.00           O  
ATOM   4460  OD2 ASP B1508     160.336 123.134  37.447  1.00  0.00           O  
ATOM   4461  N   ALA B1509     158.716 123.047  32.336  1.00  0.00           N  
ATOM   4462  CA  ALA B1509     157.799 122.751  31.250  1.00  0.00           C  
ATOM   4463  C   ALA B1509     158.626 122.361  30.035  1.00  0.00           C  
ATOM   4464  O   ALA B1509     158.395 121.317  29.414  1.00  0.00           O  
ATOM   4465  CB  ALA B1509     156.940 123.967  30.940  1.00  0.00           C  
ATOM   4466  N   LEU B1510     159.610 123.204  29.727  1.00  0.00           N  
ATOM   4467  CA  LEU B1510     160.498 123.012  28.590  1.00  0.00           C  
ATOM   4468  C   LEU B1510     161.191 121.660  28.599  1.00  0.00           C  
ATOM   4469  O   LEU B1510     161.230 120.970  27.588  1.00  0.00           O  
ATOM   4470  CB  LEU B1510     161.545 124.107  28.572  1.00  0.00           C  
ATOM   4471  CG  LEU B1510     162.362 124.114  27.291  1.00  0.00           C  
ATOM   4472  CD1 LEU B1510     161.443 124.487  26.130  1.00  0.00           C  
ATOM   4473  CD2 LEU B1510     163.514 125.104  27.409  1.00  0.00           C  
ATOM   4474  N   ARG B1511     161.747 121.284  29.741  1.00  0.00           N  
ATOM   4475  CA  ARG B1511     162.429 120.004  29.849  1.00  0.00           C  
ATOM   4476  C   ARG B1511     161.455 118.867  29.595  1.00  0.00           C  
ATOM   4477  O   ARG B1511     161.739 117.970  28.793  1.00  0.00           O  
ATOM   4478  CB  ARG B1511     163.049 119.838  31.240  1.00  0.00           C  
ATOM   4479  CG  ARG B1511     164.262 120.717  31.498  1.00  0.00           C  
ATOM   4480  CD  ARG B1511     164.476 120.935  32.984  1.00  0.00           C  
ATOM   4481  NE  ARG B1511     165.827 120.596  33.421  1.00  0.00           N  
ATOM   4482  CZ  ARG B1511     166.257 119.361  33.675  1.00  0.00           C  
ATOM   4483  NH1 ARG B1511     165.461 118.307  33.544  1.00  0.00           N  
ATOM   4484  NH2 ARG B1511     167.501 119.182  34.083  1.00  0.00           N  
ATOM   4485  N   PHE B1516     160.302 118.915  30.268  1.00  0.00           N  
ATOM   4486  CA  PHE B1516     159.287 117.869  30.138  1.00  0.00           C  
ATOM   4487  C   PHE B1516     158.701 117.765  28.732  1.00  0.00           C  
ATOM   4488  O   PHE B1516     158.488 116.656  28.213  1.00  0.00           O  
ATOM   4489  CB  PHE B1516     158.158 118.080  31.129  1.00  0.00           C  
ATOM   4490  CG  PHE B1516     157.302 116.874  31.296  1.00  0.00           C  
ATOM   4491  CD1 PHE B1516     157.752 115.791  32.038  1.00  0.00           C  
ATOM   4492  CD2 PHE B1516     156.073 116.783  30.660  1.00  0.00           C  
ATOM   4493  CE1 PHE B1516     156.990 114.624  32.145  1.00  0.00           C  
ATOM   4494  CE2 PHE B1516     155.302 115.618  30.760  1.00  0.00           C  
ATOM   4495  CZ  PHE B1516     155.763 114.538  31.504  1.00  0.00           C  
ATOM   4496  N   ALA B1517     158.430 118.918  28.120  1.00  0.00           N  
ATOM   4497  CA  ALA B1517     157.902 118.936  26.762  1.00  0.00           C  
ATOM   4498  C   ALA B1517     158.883 118.160  25.885  1.00  0.00           C  
ATOM   4499  O   ALA B1517     158.532 117.130  25.302  1.00  0.00           O  
ATOM   4500  CB  ALA B1517     157.766 120.380  26.256  1.00  0.00           C  
ATOM   4501  N   LEU B1518     160.124 118.647  25.828  1.00  0.00           N  
ATOM   4502  CA  LEU B1518     161.167 118.031  25.019  1.00  0.00           C  
ATOM   4503  C   LEU B1518     161.449 116.557  25.294  1.00  0.00           C  
ATOM   4504  O   LEU B1518     161.605 115.788  24.347  1.00  0.00           O  
ATOM   4505  CB  LEU B1518     162.450 118.850  25.128  1.00  0.00           C  
ATOM   4506  CG  LEU B1518     162.231 120.222  24.480  1.00  0.00           C  
ATOM   4507  CD1 LEU B1518     163.343 121.199  24.827  1.00  0.00           C  
ATOM   4508  CD2 LEU B1518     162.134 120.026  22.989  1.00  0.00           C  
ATOM   4509  N   ILE B1527     161.513 116.136  26.555  1.00  0.00           N  
ATOM   4510  CA  ILE B1527     161.779 114.722  26.797  1.00  0.00           C  
ATOM   4511  C   ILE B1527     160.610 113.891  26.305  1.00  0.00           C  
ATOM   4512  O   ILE B1527     160.780 112.807  25.741  1.00  0.00           O  
ATOM   4513  CB  ILE B1527     161.973 114.409  28.267  1.00  0.00           C  
ATOM   4514  CG1 ILE B1527     163.204 115.153  28.784  1.00  0.00           C  
ATOM   4515  CG2 ILE B1527     162.087 112.877  28.457  1.00  0.00           C  
ATOM   4516  CD1 ILE B1527     163.599 114.771  30.207  1.00  0.00           C  
ATOM   4517  N   TYR B1528     159.417 114.417  26.538  1.00  0.00           N  
ATOM   4518  CA  TYR B1528     158.177 113.773  26.136  1.00  0.00           C  
ATOM   4519  C   TYR B1528     158.193 113.477  24.626  1.00  0.00           C  
ATOM   4520  O   TYR B1528     157.780 112.405  24.187  1.00  0.00           O  
ATOM   4521  CB  TYR B1528     157.028 114.719  26.477  1.00  0.00           C  
ATOM   4522  CG  TYR B1528     155.644 114.130  26.382  1.00  0.00           C  
ATOM   4523  CD1 TYR B1528     154.969 113.700  27.523  1.00  0.00           C  
ATOM   4524  CD2 TYR B1528     154.991 114.042  25.160  1.00  0.00           C  
ATOM   4525  CE1 TYR B1528     153.682 113.206  27.450  1.00  0.00           C  
ATOM   4526  CE2 TYR B1528     153.698 113.547  25.080  1.00  0.00           C  
ATOM   4527  CZ  TYR B1528     153.049 113.134  26.229  1.00  0.00           C  
ATOM   4528  OH  TYR B1528     151.753 112.683  26.148  1.00  0.00           O  
ATOM   4529  N   LEU B1549     158.690 114.437  23.850  1.00  0.00           N  
ATOM   4530  CA  LEU B1549     158.752 114.331  22.395  1.00  0.00           C  
ATOM   4531  C   LEU B1549     159.968 113.566  21.849  1.00  0.00           C  
ATOM   4532  O   LEU B1549     159.959 113.122  20.699  1.00  0.00           O  
ATOM   4533  CB  LEU B1549     158.717 115.736  21.782  1.00  0.00           C  
ATOM   4534  CG  LEU B1549     157.538 116.593  22.247  1.00  0.00           C  
ATOM   4535  CD1 LEU B1549     157.643 118.025  21.730  1.00  0.00           C  
ATOM   4536  CD2 LEU B1549     156.256 115.924  21.772  1.00  0.00           C  
ATOM   4537  N   ALA B1563     161.016 113.413  22.655  1.00  0.00           N  
ATOM   4538  CA  ALA B1563     162.200 112.692  22.196  1.00  0.00           C  
ATOM   4539  C   ALA B1563     161.911 111.194  22.173  1.00  0.00           C  
ATOM   4540  O   ALA B1563     162.532 110.415  22.899  1.00  0.00           O  
ATOM   4541  CB  ALA B1563     163.375 112.987  23.105  1.00  0.00           C  
ATOM   4542  N   THR B1569     160.975 110.798  21.316  1.00  0.00           N  
ATOM   4543  CA  THR B1569     160.577 109.400  21.211  1.00  0.00           C  
ATOM   4544  C   THR B1569     161.363 108.607  20.178  1.00  0.00           C  
ATOM   4545  O   THR B1569     161.267 108.883  18.989  1.00  0.00           O  
ATOM   4546  CB  THR B1569     159.092 109.265  20.836  1.00  0.00           C  
ATOM   4547  OG1 THR B1569     158.373 110.442  21.241  1.00  0.00           O  
ATOM   4548  CG2 THR B1569     158.495 108.040  21.523  1.00  0.00           C  
ATOM   4549  N   GLY B1594     162.132 107.624  20.643  1.00  0.00           N  
ATOM   4550  CA  GLY B1594     162.917 106.771  19.758  1.00  0.00           C  
ATOM   4551  C   GLY B1594     163.827 107.411  18.719  1.00  0.00           C  
ATOM   4552  O   GLY B1594     163.929 106.940  17.583  1.00  0.00           O  
ATOM   4553  N   GLY B1596     164.499 108.486  19.102  1.00  0.00           N  
ATOM   4554  CA  GLY B1596     165.395 109.140  18.171  1.00  0.00           C  
ATOM   4555  C   GLY B1596     164.677 109.664  16.954  1.00  0.00           C  
ATOM   4556  O   GLY B1596     165.173 109.569  15.832  1.00  0.00           O  
ATOM   4557  N   GLN B1601     163.494 110.213  17.181  1.00  0.00           N  
ATOM   4558  CA  GLN B1601     162.699 110.779  16.106  1.00  0.00           C  
ATOM   4559  C   GLN B1601     162.896 112.279  16.198  1.00  0.00           C  
ATOM   4560  O   GLN B1601     163.222 112.786  17.261  1.00  0.00           O  
ATOM   4561  CB  GLN B1601     161.233 110.435  16.316  1.00  0.00           C  
ATOM   4562  CG  GLN B1601     160.455 110.346  15.030  1.00  0.00           C  
ATOM   4563  CD  GLN B1601     161.186 109.518  14.007  1.00  0.00           C  
ATOM   4564  OE1 GLN B1601     161.963 110.045  13.210  1.00  0.00           O  
ATOM   4565  NE2 GLN B1601     160.964 108.209  14.039  1.00  0.00           N  
ATOM   4566  N   ASP B1602     162.714 113.002  15.107  1.00  0.00           N  
ATOM   4567  CA  ASP B1602     162.902 114.440  15.181  1.00  0.00           C  
ATOM   4568  C   ASP B1602     161.807 115.051  16.039  1.00  0.00           C  
ATOM   4569  O   ASP B1602     160.979 114.330  16.603  1.00  0.00           O  
ATOM   4570  CB  ASP B1602     162.885 115.056  13.787  1.00  0.00           C  
ATOM   4571  CG  ASP B1602     163.964 114.482  12.876  1.00  0.00           C  
ATOM   4572  OD1 ASP B1602     164.193 115.083  11.803  1.00  0.00           O  
ATOM   4573  OD2 ASP B1602     164.575 113.438  13.223  1.00  0.00           O  
ATOM   4574  N   ILE B1603     161.799 116.377  16.136  1.00  0.00           N  
ATOM   4575  CA  ILE B1603     160.807 117.073  16.952  1.00  0.00           C  
ATOM   4576  C   ILE B1603     160.380 118.423  16.378  1.00  0.00           C  
ATOM   4577  O   ILE B1603     161.069 119.430  16.567  1.00  0.00           O  
ATOM   4578  CB  ILE B1603     161.355 117.297  18.385  1.00  0.00           C  
ATOM   4579  CG1 ILE B1603     161.331 115.974  19.159  1.00  0.00           C  
ATOM   4580  CG2 ILE B1603     160.550 118.372  19.104  1.00  0.00           C  
ATOM   4581  CD1 ILE B1603     161.838 116.068  20.592  1.00  0.00           C  
ATOM   4582  N   ARG B1604     159.249 118.463  15.679  1.00  0.00           N  
ATOM   4583  CA  ARG B1604     158.817 119.743  15.134  1.00  0.00           C  
ATOM   4584  C   ARG B1604     158.302 120.644  16.246  1.00  0.00           C  
ATOM   4585  O   ARG B1604     157.529 120.217  17.107  1.00  0.00           O  
ATOM   4586  CB  ARG B1604     157.710 119.594  14.087  1.00  0.00           C  
ATOM   4587  CG  ARG B1604     157.219 120.969  13.622  1.00  0.00           C  
ATOM   4588  CD  ARG B1604     156.091 120.946  12.596  1.00  0.00           C  
ATOM   4589  NE  ARG B1604     156.517 120.396  11.314  1.00  0.00           N  
ATOM   4590  CZ  ARG B1604     156.556 119.093  11.054  1.00  0.00           C  
ATOM   4591  NH1 ARG B1604     156.182 118.221  11.994  1.00  0.00           N  
ATOM   4592  NH2 ARG B1604     156.983 118.658   9.867  1.00  0.00           N  
ATOM   4593  N   LEU B1613     158.738 121.897  16.224  1.00  0.00           N  
ATOM   4594  CA  LEU B1613     158.304 122.865  17.216  1.00  0.00           C  
ATOM   4595  C   LEU B1613     156.783 122.966  17.149  1.00  0.00           C  
ATOM   4596  O   LEU B1613     156.225 123.146  16.064  1.00  0.00           O  
ATOM   4597  CB  LEU B1613     158.919 124.223  16.915  1.00  0.00           C  
ATOM   4598  CG  LEU B1613     158.431 125.319  17.852  1.00  0.00           C  
ATOM   4599  CD1 LEU B1613     158.724 124.929  19.298  1.00  0.00           C  
ATOM   4600  CD2 LEU B1613     159.098 126.622  17.491  1.00  0.00           C  
ATOM   4601  N   ASP B1614     156.120 122.858  18.301  1.00  0.00           N  
ATOM   4602  CA  ASP B1614     154.656 122.916  18.379  1.00  0.00           C  
ATOM   4603  C   ASP B1614     154.231 123.379  19.776  1.00  0.00           C  
ATOM   4604  O   ASP B1614     153.863 122.563  20.624  1.00  0.00           O  
ATOM   4605  CB  ASP B1614     154.083 121.517  18.074  1.00  0.00           C  
ATOM   4606  CG  ASP B1614     152.556 121.478  18.090  1.00  0.00           C  
ATOM   4607  OD1 ASP B1614     151.930 122.553  17.927  1.00  0.00           O  
ATOM   4608  OD2 ASP B1614     151.984 120.368  18.248  1.00  0.00           O  
ATOM   4609  N   LEU B1615     154.280 124.686  20.010  1.00  0.00           N  
ATOM   4610  CA  LEU B1615     153.928 125.257  21.315  1.00  0.00           C  
ATOM   4611  C   LEU B1615     152.939 124.495  22.205  1.00  0.00           C  
ATOM   4612  O   LEU B1615     153.135 124.397  23.415  1.00  0.00           O  
ATOM   4613  CB  LEU B1615     153.427 126.683  21.129  1.00  0.00           C  
ATOM   4614  CG  LEU B1615     154.455 127.567  20.433  1.00  0.00           C  
ATOM   4615  CD1 LEU B1615     153.960 129.003  20.404  1.00  0.00           C  
ATOM   4616  CD2 LEU B1615     155.786 127.472  21.167  1.00  0.00           C  
ATOM   4617  N   ARG B1616     151.872 123.973  21.613  1.00  0.00           N  
ATOM   4618  CA  ARG B1616     150.869 123.228  22.365  1.00  0.00           C  
ATOM   4619  C   ARG B1616     151.538 122.278  23.347  1.00  0.00           C  
ATOM   4620  O   ARG B1616     151.076 122.112  24.477  1.00  0.00           O  
ATOM   4621  CB  ARG B1616     149.961 122.420  21.417  1.00  0.00           C  
ATOM   4622  CG  ARG B1616     148.882 123.217  20.674  1.00  0.00           C  
ATOM   4623  CD  ARG B1616     149.178 123.370  19.182  1.00  0.00           C  
ATOM   4624  NE  ARG B1616     149.217 122.097  18.448  1.00  0.00           N  
ATOM   4625  CZ  ARG B1616     148.161 121.328  18.188  1.00  0.00           C  
ATOM   4626  NH1 ARG B1616     146.950 121.683  18.600  1.00  0.00           N  
ATOM   4627  NH2 ARG B1616     148.315 120.204  17.500  1.00  0.00           N  
ATOM   4628  N   TRP B1617     152.629 121.652  22.924  1.00  0.00           N  
ATOM   4629  CA  TRP B1617     153.328 120.718  23.801  1.00  0.00           C  
ATOM   4630  C   TRP B1617     153.968 121.394  25.016  1.00  0.00           C  
ATOM   4631  O   TRP B1617     154.141 120.764  26.062  1.00  0.00           O  
ATOM   4632  CB  TRP B1617     154.376 119.956  23.015  1.00  0.00           C  
ATOM   4633  CG  TRP B1617     153.790 118.990  22.086  1.00  0.00           C  
ATOM   4634  CD1 TRP B1617     153.933 118.971  20.740  1.00  0.00           C  
ATOM   4635  CD2 TRP B1617     153.008 117.846  22.428  1.00  0.00           C  
ATOM   4636  NE1 TRP B1617     153.297 117.879  20.212  1.00  0.00           N  
ATOM   4637  CE2 TRP B1617     152.719 117.168  21.228  1.00  0.00           C  
ATOM   4638  CE3 TRP B1617     152.527 117.321  23.634  1.00  0.00           C  
ATOM   4639  CZ2 TRP B1617     151.968 115.983  21.193  1.00  0.00           C  
ATOM   4640  CZ3 TRP B1617     151.774 116.130  23.602  1.00  0.00           C  
ATOM   4641  CH2 TRP B1617     151.508 115.480  22.386  1.00  0.00           C  
ATOM   4642  N   LEU B1619     154.329 122.668  24.873  1.00  0.00           N  
ATOM   4643  CA  LEU B1619     154.897 123.411  25.983  1.00  0.00           C  
ATOM   4644  C   LEU B1619     153.737 123.674  26.917  1.00  0.00           C  
ATOM   4645  O   LEU B1619     153.866 123.535  28.132  1.00  0.00           O  
ATOM   4646  CB  LEU B1619     155.502 124.729  25.507  1.00  0.00           C  
ATOM   4647  CG  LEU B1619     156.809 124.555  24.732  1.00  0.00           C  
ATOM   4648  CD1 LEU B1619     157.390 125.908  24.360  1.00  0.00           C  
ATOM   4649  CD2 LEU B1619     157.788 123.770  25.588  1.00  0.00           C  
ATOM   4650  N   GLU B1620     152.595 124.036  26.337  1.00  0.00           N  
ATOM   4651  CA  GLU B1620     151.385 124.297  27.112  1.00  0.00           C  
ATOM   4652  C   GLU B1620     151.072 123.020  27.849  1.00  0.00           C  
ATOM   4653  O   GLU B1620     150.878 123.015  29.061  1.00  0.00           O  
ATOM   4654  CB  GLU B1620     150.218 124.643  26.194  1.00  0.00           C  
ATOM   4655  CG  GLU B1620     150.527 125.752  25.193  1.00  0.00           C  
ATOM   4656  CD  GLU B1620     149.486 126.869  25.202  1.00  0.00           C  
ATOM   4657  OE1 GLU B1620     148.304 126.572  24.899  1.00  0.00           O  
ATOM   4658  OE2 GLU B1620     149.853 128.037  25.512  1.00  0.00           O  
ATOM   4659  N   MET B1621     151.038 121.932  27.096  1.00  0.00           N  
ATOM   4660  CA  MET B1621     150.769 120.630  27.663  1.00  0.00           C  
ATOM   4661  C   MET B1621     151.598 120.449  28.932  1.00  0.00           C  
ATOM   4662  O   MET B1621     151.069 120.086  29.989  1.00  0.00           O  
ATOM   4663  CB  MET B1621     151.115 119.550  26.636  1.00  0.00           C  
ATOM   4664  CG  MET B1621     150.842 118.107  27.063  1.00  0.00           C  
ATOM   4665  SD  MET B1621     152.024 117.473  28.266  1.00  0.00           S  
ATOM   4666  CE  MET B1621     153.508 117.357  27.265  1.00  0.00           C  
ATOM   4667  N   ALA B1622     152.895 120.726  28.826  1.00  0.00           N  
ATOM   4668  CA  ALA B1622     153.801 120.577  29.959  1.00  0.00           C  
ATOM   4669  C   ALA B1622     153.600 121.602  31.087  1.00  0.00           C  
ATOM   4670  O   ALA B1622     153.550 121.223  32.259  1.00  0.00           O  
ATOM   4671  CB  ALA B1622     155.235 120.604  29.476  1.00  0.00           C  
ATOM   4672  N   ARG B1632     153.497 122.888  30.748  1.00  0.00           N  
ATOM   4673  CA  ARG B1632     153.286 123.921  31.762  1.00  0.00           C  
ATOM   4674  C   ARG B1632     152.134 123.499  32.630  1.00  0.00           C  
ATOM   4675  O   ARG B1632     152.212 123.539  33.857  1.00  0.00           O  
ATOM   4676  CB  ARG B1632     152.920 125.248  31.120  1.00  0.00           C  
ATOM   4677  CG  ARG B1632     152.420 126.286  32.101  1.00  0.00           C  
ATOM   4678  CD  ARG B1632     151.731 127.405  31.348  1.00  0.00           C  
ATOM   4679  NE  ARG B1632     150.537 126.923  30.653  1.00  0.00           N  
ATOM   4680  CZ  ARG B1632     150.003 127.507  29.581  1.00  0.00           C  
ATOM   4681  NH1 ARG B1632     150.552 128.604  29.070  1.00  0.00           N  
ATOM   4682  NH2 ARG B1632     148.927 126.985  29.007  1.00  0.00           N  
ATOM   4683  N   ASN B1635     151.056 123.103  31.967  1.00  0.00           N  
ATOM   4684  CA  ASN B1635     149.852 122.657  32.646  1.00  0.00           C  
ATOM   4685  C   ASN B1635     150.124 121.477  33.560  1.00  0.00           C  
ATOM   4686  O   ASN B1635     149.650 121.448  34.693  1.00  0.00           O  
ATOM   4687  CB  ASN B1635     148.783 122.272  31.627  1.00  0.00           C  
ATOM   4688  CG  ASN B1635     148.269 123.467  30.846  1.00  0.00           C  
ATOM   4689  OD1 ASN B1635     148.814 124.575  30.939  1.00  0.00           O  
ATOM   4690  ND2 ASN B1635     147.217 123.248  30.061  1.00  0.00           N  
ATOM   4691  N   PHE B1636     150.878 120.494  33.080  1.00  0.00           N  
ATOM   4692  CA  PHE B1636     151.167 119.344  33.923  1.00  0.00           C  
ATOM   4693  C   PHE B1636     151.957 119.761  35.153  1.00  0.00           C  
ATOM   4694  O   PHE B1636     151.847 119.141  36.202  1.00  0.00           O  
ATOM   4695  CB  PHE B1636     151.940 118.277  33.162  1.00  0.00           C  
ATOM   4696  CG  PHE B1636     152.394 117.154  34.027  1.00  0.00           C  
ATOM   4697  CD1 PHE B1636     151.509 116.529  34.887  1.00  0.00           C  
ATOM   4698  CD2 PHE B1636     153.701 116.722  33.995  1.00  0.00           C  
ATOM   4699  CE1 PHE B1636     151.921 115.478  35.711  1.00  0.00           C  
ATOM   4700  CE2 PHE B1636     154.123 115.674  34.810  1.00  0.00           C  
ATOM   4701  CZ  PHE B1636     153.232 115.051  35.668  1.00  0.00           C  
ATOM   4702  N   ALA B1637     152.767 120.807  35.017  1.00  0.00           N  
ATOM   4703  CA  ALA B1637     153.545 121.307  36.145  1.00  0.00           C  
ATOM   4704  C   ALA B1637     152.524 121.862  37.118  1.00  0.00           C  
ATOM   4705  O   ALA B1637     152.447 121.429  38.268  1.00  0.00           O  
ATOM   4706  CB  ALA B1637     154.491 122.411  35.705  1.00  0.00           C  
ATOM   4707  N   ASN B1638     151.722 122.809  36.641  1.00  0.00           N  
ATOM   4708  CA  ASN B1638     150.711 123.413  37.488  1.00  0.00           C  
ATOM   4709  C   ASN B1638     149.848 122.354  38.148  1.00  0.00           C  
ATOM   4710  O   ASN B1638     149.524 122.460  39.318  1.00  0.00           O  
ATOM   4711  CB  ASN B1638     149.830 124.359  36.686  1.00  0.00           C  
ATOM   4712  CG  ASN B1638     149.168 125.402  37.561  1.00  0.00           C  
ATOM   4713  OD1 ASN B1638     148.291 126.151  37.117  1.00  0.00           O  
ATOM   4714  ND2 ASN B1638     149.598 125.467  38.814  1.00  0.00           N  
ATOM   4715  N   LYS B1639     149.480 121.324  37.405  1.00  0.00           N  
ATOM   4716  CA  LYS B1639     148.663 120.273  37.977  1.00  0.00           C  
ATOM   4717  C   LYS B1639     149.373 119.647  39.160  1.00  0.00           C  
ATOM   4718  O   LYS B1639     148.807 119.556  40.247  1.00  0.00           O  
ATOM   4719  CB  LYS B1639     148.363 119.192  36.944  1.00  0.00           C  
ATOM   4720  CG  LYS B1639     147.472 118.062  37.477  1.00  0.00           C  
ATOM   4721  CD  LYS B1639     146.027 118.509  37.726  1.00  0.00           C  
ATOM   4722  CE  LYS B1639     145.241 117.424  38.439  1.00  0.00           C  
ATOM   4723  NZ  LYS B1639     143.810 117.785  38.612  1.00  0.00           N  
ATOM   4724  N   LEU B1640     150.612 119.211  38.951  1.00  0.00           N  
ATOM   4725  CA  LEU B1640     151.394 118.591  40.021  1.00  0.00           C  
ATOM   4726  C   LEU B1640     151.398 119.503  41.229  1.00  0.00           C  
ATOM   4727  O   LEU B1640     151.030 119.110  42.338  1.00  0.00           O  
ATOM   4728  CB  LEU B1640     152.842 118.366  39.592  1.00  0.00           C  
ATOM   4729  CG  LEU B1640     153.705 117.822  40.736  1.00  0.00           C  
ATOM   4730  CD1 LEU B1640     153.082 116.538  41.280  1.00  0.00           C  
ATOM   4731  CD2 LEU B1640     155.113 117.571  40.246  1.00  0.00           C  
ATOM   4732  N   TYR B1641     151.854 120.723  40.997  1.00  0.00           N  
ATOM   4733  CA  TYR B1641     151.902 121.733  42.028  1.00  0.00           C  
ATOM   4734  C   TYR B1641     150.679 121.569  42.925  1.00  0.00           C  
ATOM   4735  O   TYR B1641     150.797 121.304  44.122  1.00  0.00           O  
ATOM   4736  CB  TYR B1641     151.899 123.093  41.354  1.00  0.00           C  
ATOM   4737  CG  TYR B1641     151.676 124.247  42.271  1.00  0.00           C  
ATOM   4738  CD1 TYR B1641     152.492 124.453  43.377  1.00  0.00           C  
ATOM   4739  CD2 TYR B1641     150.673 125.172  42.003  1.00  0.00           C  
ATOM   4740  CE1 TYR B1641     152.314 125.561  44.195  1.00  0.00           C  
ATOM   4741  CE2 TYR B1641     150.485 126.284  42.806  1.00  0.00           C  
ATOM   4742  CZ  TYR B1641     151.308 126.473  43.900  1.00  0.00           C  
ATOM   4743  OH  TYR B1641     151.117 127.582  44.683  1.00  0.00           O  
ATOM   4744  N   ASN B1642     149.504 121.682  42.315  1.00  0.00           N  
ATOM   4745  CA  ASN B1642     148.231 121.563  43.018  1.00  0.00           C  
ATOM   4746  C   ASN B1642     148.059 120.335  43.874  1.00  0.00           C  
ATOM   4747  O   ASN B1642     147.632 120.447  45.013  1.00  0.00           O  
ATOM   4748  CB  ASN B1642     147.101 121.644  42.021  1.00  0.00           C  
ATOM   4749  CG  ASN B1642     147.084 122.965  41.316  1.00  0.00           C  
ATOM   4750  OD1 ASN B1642     147.061 124.022  41.968  1.00  0.00           O  
ATOM   4751  ND2 ASN B1642     147.106 122.932  39.980  1.00  0.00           N  
ATOM   4752  N   ALA B1662     148.360 119.162  43.336  1.00  0.00           N  
ATOM   4753  CA  ALA B1662     148.230 117.967  44.151  1.00  0.00           C  
ATOM   4754  C   ALA B1662     149.040 118.220  45.423  1.00  0.00           C  
ATOM   4755  O   ALA B1662     148.581 117.949  46.536  1.00  0.00           O  
ATOM   4756  CB  ALA B1662     148.767 116.755  43.415  1.00  0.00           C  
ATOM   4757  N   ALA B1663     150.244 118.760  45.254  1.00  0.00           N  
ATOM   4758  CA  ALA B1663     151.097 119.055  46.395  1.00  0.00           C  
ATOM   4759  C   ALA B1663     150.417 120.150  47.213  1.00  0.00           C  
ATOM   4760  O   ALA B1663     150.197 119.995  48.417  1.00  0.00           O  
ATOM   4761  CB  ALA B1663     152.461 119.518  45.914  1.00  0.00           C  
ATOM   4762  N   ARG B1664     150.086 121.248  46.536  1.00  0.00           N  
ATOM   4763  CA  ARG B1664     149.403 122.400  47.128  1.00  0.00           C  
ATOM   4764  C   ARG B1664     148.250 121.911  48.000  1.00  0.00           C  
ATOM   4765  O   ARG B1664     148.000 122.434  49.081  1.00  0.00           O  
ATOM   4766  CB  ARG B1664     148.894 123.308  45.998  1.00  0.00           C  
ATOM   4767  CG  ARG B1664     147.723 124.209  46.318  1.00  0.00           C  
ATOM   4768  CD  ARG B1664     148.040 125.197  47.402  1.00  0.00           C  
ATOM   4769  NE  ARG B1664     147.426 126.511  47.186  1.00  0.00           N  
ATOM   4770  CZ  ARG B1664     146.160 126.723  46.822  1.00  0.00           C  
ATOM   4771  NH1 ARG B1664     145.336 125.707  46.613  1.00  0.00           N  
ATOM   4772  NH2 ARG B1664     145.706 127.961  46.685  1.00  0.00           N  
ATOM   4773  N   PHE B1665     147.549 120.894  47.529  1.00  0.00           N  
ATOM   4774  CA  PHE B1665     146.454 120.337  48.293  1.00  0.00           C  
ATOM   4775  C   PHE B1665     147.041 119.700  49.540  1.00  0.00           C  
ATOM   4776  O   PHE B1665     146.891 120.226  50.633  1.00  0.00           O  
ATOM   4777  CB  PHE B1665     145.723 119.279  47.476  1.00  0.00           C  
ATOM   4778  CG  PHE B1665     144.654 118.565  48.238  1.00  0.00           C  
ATOM   4779  CD1 PHE B1665     143.438 119.190  48.507  1.00  0.00           C  
ATOM   4780  CD2 PHE B1665     144.868 117.268  48.704  1.00  0.00           C  
ATOM   4781  CE1 PHE B1665     142.443 118.531  49.232  1.00  0.00           C  
ATOM   4782  CE2 PHE B1665     143.885 116.596  49.429  1.00  0.00           C  
ATOM   4783  CZ  PHE B1665     142.669 117.228  49.696  1.00  0.00           C  
ATOM   4784  N   VAL B1666     147.737 118.580  49.365  1.00  0.00           N  
ATOM   4785  CA  VAL B1666     148.330 117.858  50.488  1.00  0.00           C  
ATOM   4786  C   VAL B1666     148.953 118.754  51.546  1.00  0.00           C  
ATOM   4787  O   VAL B1666     148.940 118.409  52.725  1.00  0.00           O  
ATOM   4788  CB  VAL B1666     149.393 116.853  50.024  1.00  0.00           C  
ATOM   4789  CG1 VAL B1666     149.833 115.981  51.192  1.00  0.00           C  
ATOM   4790  CG2 VAL B1666     148.829 115.986  48.934  1.00  0.00           C  
ATOM   4791  N   LEU B1667     149.507 119.893  51.139  1.00  0.00           N  
ATOM   4792  CA  LEU B1667     150.107 120.809  52.109  1.00  0.00           C  
ATOM   4793  C   LEU B1667     148.984 121.465  52.893  1.00  0.00           C  
ATOM   4794  O   LEU B1667     148.865 121.258  54.103  1.00  0.00           O  
ATOM   4795  CB  LEU B1667     150.953 121.880  51.415  1.00  0.00           C  
ATOM   4796  CG  LEU B1667     152.188 121.387  50.657  1.00  0.00           C  
ATOM   4797  CD1 LEU B1667     152.888 122.576  50.048  1.00  0.00           C  
ATOM   4798  CD2 LEU B1667     153.122 120.639  51.592  1.00  0.00           C  
ATOM   4799  N   LEU B1668     148.152 122.246  52.205  1.00  0.00           N  
ATOM   4800  CA  LEU B1668     147.027 122.910  52.860  1.00  0.00           C  
ATOM   4801  C   LEU B1668     146.215 121.898  53.652  1.00  0.00           C  
ATOM   4802  O   LEU B1668     145.572 122.239  54.636  1.00  0.00           O  
ATOM   4803  CB  LEU B1668     146.132 123.597  51.828  1.00  0.00           C  
ATOM   4804  CG  LEU B1668     146.739 124.869  51.236  1.00  0.00           C  
ATOM   4805  CD1 LEU B1668     145.826 125.460  50.182  1.00  0.00           C  
ATOM   4806  CD2 LEU B1668     146.979 125.869  52.349  1.00  0.00           C  
ATOM   4807  N   SER B1669     146.258 120.645  53.215  1.00  0.00           N  
ATOM   4808  CA  SER B1669     145.533 119.569  53.879  1.00  0.00           C  
ATOM   4809  C   SER B1669     146.071 119.262  55.275  1.00  0.00           C  
ATOM   4810  O   SER B1669     145.369 119.471  56.258  1.00  0.00           O  
ATOM   4811  CB  SER B1669     145.569 118.298  53.025  1.00  0.00           C  
ATOM   4812  OG  SER B1669     145.088 117.181  53.758  1.00  0.00           O  
ATOM   4813  N   ARG B1670     147.305 118.767  55.369  1.00  0.00           N  
ATOM   4814  CA  ARG B1670     147.885 118.444  56.670  1.00  0.00           C  
ATOM   4815  C   ARG B1670     147.977 119.685  57.556  1.00  0.00           C  
ATOM   4816  O   ARG B1670     148.419 119.608  58.697  1.00  0.00           O  
ATOM   4817  CB  ARG B1670     149.268 117.786  56.508  1.00  0.00           C  
ATOM   4818  CG  ARG B1670     150.490 118.632  56.897  1.00  0.00           C  
ATOM   4819  CD  ARG B1670     150.912 119.583  55.788  1.00  0.00           C  
ATOM   4820  NE  ARG B1670     152.358 119.829  55.762  1.00  0.00           N  
ATOM   4821  CZ  ARG B1670     153.292 118.873  55.740  1.00  0.00           C  
ATOM   4822  NH1 ARG B1670     152.951 117.590  55.750  1.00  0.00           N  
ATOM   4823  NH2 ARG B1670     154.578 119.196  55.678  1.00  0.00           N  
ATOM   4824  N   GLU B1671     147.544 120.820  57.015  1.00  0.00           N  
ATOM   4825  CA  GLU B1671     147.533 122.094  57.726  1.00  0.00           C  
ATOM   4826  C   GLU B1671     147.174 121.925  59.204  1.00  0.00           C  
ATOM   4827  O   GLU B1671     148.031 121.592  60.022  1.00  0.00           O  
ATOM   4828  CB  GLU B1671     146.524 123.028  57.063  1.00  0.00           C  
ATOM   4829  CG  GLU B1671     146.574 124.455  57.542  1.00  0.00           C  
ATOM   4830  CD  GLU B1671     147.938 125.079  57.320  1.00  0.00           C  
ATOM   4831  OE1 GLU B1671     148.871 124.769  58.101  1.00  0.00           O  
ATOM   4832  OE2 GLU B1671     148.078 125.871  56.358  1.00  0.00           O  
ATOM   4833  N   GLY B1672     145.909 122.166  59.548  1.00  0.00           N  
ATOM   4834  CA  GLY B1672     145.475 122.019  60.931  1.00  0.00           C  
ATOM   4835  C   GLY B1672     144.752 120.702  61.156  1.00  0.00           C  
ATOM   4836  O   GLY B1672     143.823 120.611  61.960  1.00  0.00           O  
ATOM   4837  N   PHE B1673     145.192 119.674  60.438  1.00  0.00           N  
ATOM   4838  CA  PHE B1673     144.590 118.353  60.518  1.00  0.00           C  
ATOM   4839  C   PHE B1673     144.304 117.928  61.942  1.00  0.00           C  
ATOM   4840  O   PHE B1673     145.193 117.889  62.787  1.00  0.00           O  
ATOM   4841  CB  PHE B1673     145.495 117.312  59.859  1.00  0.00           C  
ATOM   4842  CG  PHE B1673     144.853 115.963  59.700  1.00  0.00           C  
ATOM   4843  CD1 PHE B1673     143.821 115.773  58.788  1.00  0.00           C  
ATOM   4844  CD2 PHE B1673     145.278 114.878  60.468  1.00  0.00           C  
ATOM   4845  CE1 PHE B1673     143.223 114.522  58.642  1.00  0.00           C  
ATOM   4846  CE2 PHE B1673     144.686 113.617  60.330  1.00  0.00           C  
ATOM   4847  CZ  PHE B1673     143.658 113.442  59.417  1.00  0.00           C  
ATOM   4848  N   GLN B1684     143.041 117.612  62.188  1.00  0.00           N  
ATOM   4849  CA  GLN B1684     142.573 117.155  63.485  1.00  0.00           C  
ATOM   4850  C   GLN B1684     142.400 115.641  63.392  1.00  0.00           C  
ATOM   4851  O   GLN B1684     141.345 115.160  62.983  1.00  0.00           O  
ATOM   4852  CB  GLN B1684     141.222 117.797  63.794  1.00  0.00           C  
ATOM   4853  CG  GLN B1684     141.234 119.319  63.855  1.00  0.00           C  
ATOM   4854  CD  GLN B1684     141.774 119.846  65.180  1.00  0.00           C  
ATOM   4855  OE1 GLN B1684     141.294 119.463  66.257  1.00  0.00           O  
ATOM   4856  NE2 GLN B1684     142.772 120.732  65.110  1.00  0.00           N  
ATOM   4857  N   ALA B1685     143.431 114.888  63.752  1.00  0.00           N  
ATOM   4858  CA  ALA B1685     143.345 113.431  63.689  1.00  0.00           C  
ATOM   4859  C   ALA B1685     142.178 112.928  64.534  1.00  0.00           C  
ATOM   4860  O   ALA B1685     142.141 113.145  65.746  1.00  0.00           O  
ATOM   4861  CB  ALA B1685     144.648 112.808  64.178  1.00  0.00           C  
ATOM   4862  N   LYS B1688     141.223 112.260  63.895  1.00  0.00           N  
ATOM   4863  CA  LYS B1688     140.062 111.732  64.610  1.00  0.00           C  
ATOM   4864  C   LYS B1688     140.169 110.220  64.715  1.00  0.00           C  
ATOM   4865  O   LYS B1688     139.416 109.587  65.453  1.00  0.00           O  
ATOM   4866  CB  LYS B1688     138.753 112.115  63.899  1.00  0.00           C  
ATOM   4867  CG  LYS B1688     138.469 113.618  63.842  1.00  0.00           C  
ATOM   4868  CD  LYS B1688     138.486 114.231  65.235  1.00  0.00           C  
ATOM   4869  CE  LYS B1688     138.397 115.759  65.182  1.00  0.00           C  
ATOM   4870  NZ  LYS B1688     138.636 116.402  66.515  1.00  0.00           N  
ATOM   4871  N   GLU B1689     141.117 109.656  63.973  1.00  0.00           N  
ATOM   4872  CA  GLU B1689     141.352 108.219  63.975  1.00  0.00           C  
ATOM   4873  C   GLU B1689     142.276 107.807  62.839  1.00  0.00           C  
ATOM   4874  O   GLU B1689     142.459 108.548  61.874  1.00  0.00           O  
ATOM   4875  CB  GLU B1689     140.020 107.462  63.881  1.00  0.00           C  
ATOM   4876  CG  GLU B1689     139.890 106.454  62.736  1.00  0.00           C  
ATOM   4877  CD  GLU B1689     139.057 106.983  61.573  1.00  0.00           C  
ATOM   4878  OE1 GLU B1689     138.615 106.162  60.736  1.00  0.00           O  
ATOM   4879  OE2 GLU B1689     138.850 108.219  61.498  1.00  0.00           O  
ATOM   4880  N   ASP B1690     142.861 106.621  62.971  1.00  0.00           N  
ATOM   4881  CA  ASP B1690     143.770 106.092  61.966  1.00  0.00           C  
ATOM   4882  C   ASP B1690     143.192 104.770  61.466  1.00  0.00           C  
ATOM   4883  O   ASP B1690     143.190 103.767  62.191  1.00  0.00           O  
ATOM   4884  CB  ASP B1690     145.160 105.860  62.583  1.00  0.00           C  
ATOM   4885  CG  ASP B1690     146.255 105.682  61.534  1.00  0.00           C  
ATOM   4886  OD1 ASP B1690     146.098 104.833  60.630  1.00  0.00           O  
ATOM   4887  OD2 ASP B1690     147.282 106.391  61.616  1.00  0.00           O  
ATOM   4888  N   THR B1691     142.696 104.774  60.231  1.00  0.00           N  
ATOM   4889  CA  THR B1691     142.109 103.572  59.651  1.00  0.00           C  
ATOM   4890  C   THR B1691     142.415 103.423  58.169  1.00  0.00           C  
ATOM   4891  O   THR B1691     142.228 104.348  57.382  1.00  0.00           O  
ATOM   4892  CB  THR B1691     140.572 103.554  59.815  1.00  0.00           C  
ATOM   4893  OG1 THR B1691     140.230 103.542  61.208  1.00  0.00           O  
ATOM   4894  CG2 THR B1691     139.985 102.321  59.134  1.00  0.00           C  
ATOM   4895  N   PRO B1694     142.888 102.242  57.770  1.00  0.00           N  
ATOM   4896  CA  PRO B1694     143.220 101.973  56.369  1.00  0.00           C  
ATOM   4897  C   PRO B1694     142.014 101.952  55.432  1.00  0.00           C  
ATOM   4898  O   PRO B1694     141.136 101.111  55.584  1.00  0.00           O  
ATOM   4899  CB  PRO B1694     143.913 100.611  56.439  1.00  0.00           C  
ATOM   4900  CG  PRO B1694     144.564 100.639  57.790  1.00  0.00           C  
ATOM   4901  CD  PRO B1694     143.472 101.219  58.655  1.00  0.00           C  
ATOM   4902  N   THR B1695     141.979 102.868  54.463  1.00  0.00           N  
ATOM   4903  CA  THR B1695     140.880 102.911  53.500  1.00  0.00           C  
ATOM   4904  C   THR B1695     141.255 102.068  52.281  1.00  0.00           C  
ATOM   4905  O   THR B1695     142.360 101.550  52.207  1.00  0.00           O  
ATOM   4906  CB  THR B1695     140.579 104.346  53.016  1.00  0.00           C  
ATOM   4907  OG1 THR B1695     141.277 104.593  51.796  1.00  0.00           O  
ATOM   4908  CG2 THR B1695     141.014 105.363  54.041  1.00  0.00           C  
ATOM   4909  N   LEU B1698     140.341 101.920  51.327  1.00  0.00           N  
ATOM   4910  CA  LEU B1698     140.641 101.132  50.133  1.00  0.00           C  
ATOM   4911  C   LEU B1698     141.496 101.974  49.219  1.00  0.00           C  
ATOM   4912  O   LEU B1698     142.495 101.504  48.673  1.00  0.00           O  
ATOM   4913  CB  LEU B1698     139.378 100.749  49.372  1.00  0.00           C  
ATOM   4914  CG  LEU B1698     139.765 100.022  48.085  1.00  0.00           C  
ATOM   4915  CD1 LEU B1698     140.245  98.629  48.445  1.00  0.00           C  
ATOM   4916  CD2 LEU B1698     138.594  99.953  47.125  1.00  0.00           C  
ATOM   4917  N   ALA B1708     141.075 103.222  49.045  1.00  0.00           N  
ATOM   4918  CA  ALA B1708     141.792 104.164  48.208  1.00  0.00           C  
ATOM   4919  C   ALA B1708     143.243 104.170  48.666  1.00  0.00           C  
ATOM   4920  O   ALA B1708     144.164 104.114  47.853  1.00  0.00           O  
ATOM   4921  CB  ALA B1708     141.184 105.545  48.348  1.00  0.00           C  
ATOM   4922  N   ASP B1716     143.442 104.233  49.976  1.00  0.00           N  
ATOM   4923  CA  ASP B1716     144.783 104.221  50.530  1.00  0.00           C  
ATOM   4924  C   ASP B1716     145.486 102.970  50.013  1.00  0.00           C  
ATOM   4925  O   ASP B1716     146.409 103.067  49.204  1.00  0.00           O  
ATOM   4926  CB  ASP B1716     144.721 104.215  52.061  1.00  0.00           C  
ATOM   4927  CG  ASP B1716     144.264 105.563  52.644  1.00  0.00           C  
ATOM   4928  OD1 ASP B1716     143.413 106.248  52.019  1.00  0.00           O  
ATOM   4929  OD2 ASP B1716     144.747 105.932  53.742  1.00  0.00           O  
ATOM   4930  N   ARG B1717     145.030 101.797  50.445  1.00  0.00           N  
ATOM   4931  CA  ARG B1717     145.646 100.537  50.018  1.00  0.00           C  
ATOM   4932  C   ARG B1717     145.883 100.486  48.511  1.00  0.00           C  
ATOM   4933  O   ARG B1717     146.791  99.807  48.047  1.00  0.00           O  
ATOM   4934  CB  ARG B1717     144.785  99.326  50.430  1.00  0.00           C  
ATOM   4935  CG  ARG B1717     144.282  99.347  51.881  1.00  0.00           C  
ATOM   4936  CD  ARG B1717     144.501  98.030  52.647  1.00  0.00           C  
ATOM   4937  NE  ARG B1717     145.371  98.246  53.811  1.00  0.00           N  
ATOM   4938  CZ  ARG B1717     145.604  97.354  54.775  1.00  0.00           C
[truncated: 167,031 more chars]
