# Supplementary material for: Backbone Brackets and Arginine Tweezers delineate Class I and Class II aminoacyl tRNA synthetases
Source: PLoS Comput Biol. 2018 Apr 16;14(4):e1006101. doi: 10.1371/journal.pcbi.1006101 (PMC5919687; doi:10.1371/journal.pcbi.1006101)
Supplement: S11 File — All structures of Class I aaRS with residues renumbered according to the MSA. (GZ) [file pcbi.1006101.s023.tar.gz › 1iyw_A_renum.pdb]

ATOM      1  CA  MET A 208      29.121   6.506 -14.177  1.00  0.00           C  
ATOM      2  CA  ASP A 209      32.517   8.126 -13.654  1.00  0.00           C  
ATOM      3  CA  LEU A 210      31.867   7.745  -9.909  1.00  0.00           C  
ATOM      4  CA  PRO A 211      34.813  10.019  -9.078  1.00  0.00           C  
ATOM      5  CA  LYS A 212      36.567  10.146  -5.718  1.00  0.00           C  
ATOM      6  CA  ALA A 214      34.642  13.347  -4.983  1.00  0.00           C  
ATOM      7  CA  TYR A 215      31.355  14.966  -6.012  1.00  0.00           C  
ATOM      8  CA  ASP A 216      31.169  18.088  -8.152  1.00  0.00           C  
ATOM      9  CA  PRO A 217      27.861  19.948  -8.547  1.00  0.00           C  
ATOM     10  CA  LYS A 218      28.954  21.755 -11.689  1.00  0.00           C  
ATOM     11  CA  SER A 219      30.070  18.635 -13.559  1.00  0.00           C  
ATOM     12  CA  VAL A 220      26.480  17.589 -12.830  1.00  0.00           C  
ATOM     13  CA  GLU A 221      23.622  19.880 -11.778  1.00  0.00           C  
ATOM     14  CA  PRO A 222      23.771  22.076 -14.914  1.00  0.00           C  
ATOM     15  CA  LYS A 223      23.158  19.136 -17.225  1.00  0.00           C  
ATOM     16  CA  TRP A 224      20.029  17.845 -15.545  1.00  0.00           C  
ATOM     17  CA  ALA A 225      18.764  21.390 -15.168  1.00  0.00           C  
ATOM     18  CA  GLU A 226      18.888  21.974 -18.934  1.00  0.00           C  
ATOM     19  CA  LYS A 227      17.205  18.614 -19.455  1.00  0.00           C  
ATOM     20  CA  TRP A 228      14.157  19.733 -17.445  1.00  0.00           C  
ATOM     21  CA  ALA A 229      14.463  23.065 -19.233  1.00  0.00           C  
ATOM     22  CA  LYS A 230      13.844  21.948 -22.804  1.00  0.00           C  
ATOM     23  CA  ASN A 232      11.219  19.400 -21.834  1.00  0.00           C  
ATOM     24  CA  PRO A 233       8.569  20.970 -19.505  1.00  0.00           C  
ATOM     25  CA  PHE A 234       6.384  19.043 -17.057  1.00  0.00           C  
ATOM     26  CA  VAL A 236       3.367  20.163 -19.137  1.00  0.00           C  
ATOM     27  CA  ALA A 237       0.342  19.652 -16.832  1.00  0.00           C  
ATOM     28  CA  ASN A 238      -3.048  18.555 -18.274  1.00  0.00           C  
ATOM     29  CA  PRO A 239      -6.556  19.209 -16.810  1.00  0.00           C  
ATOM     30  CA  LYS A 240      -8.261  15.963 -17.825  1.00  0.00           C  
ATOM     31  CA  SER A 241      -5.130  14.046 -16.806  1.00  0.00           C  
ATOM     32  CA  GLY A 243      -7.399  11.390 -15.348  1.00  0.00           C  
ATOM     33  CA  LYS A 244      -5.357  11.852 -12.202  1.00  0.00           C  
ATOM     34  CA  PRO A 245      -5.903  13.684  -8.850  1.00  0.00           C  
ATOM     35  CA  PRO A 264      -4.730  17.274  -9.568  1.00  0.00           C  
ATOM     36  CA  PHE A 266      -2.440  19.163  -7.269  1.00  0.00           C  
ATOM     37  CA  VAL A 267      -2.203  22.894  -7.351  1.00  0.00           C  
ATOM     38  CA  ILE A 268       0.444  25.161  -5.966  1.00  0.00           C  
ATOM     39  CA  PHE A 269       0.545  28.762  -7.111  1.00  0.00           C  
ATOM     40  CA  MET A 270       4.038  30.237  -7.245  1.00  0.00           C  
ATOM     41  CA  PRO A 271       4.195  33.498  -5.291  1.00  0.00           C  
ATOM     42  CA  PRO A 272       5.292  35.782  -8.194  1.00  0.00           C  
ATOM     43  CA  PRO A 273       8.825  37.332  -8.211  1.00  0.00           C  
ATOM     44  CA  ASN A 274       9.862  40.789  -9.463  1.00  0.00           C  
ATOM     45  CA  VAL A 275      11.410  41.123 -12.910  1.00  0.00           C  
ATOM     46  CA  THR A 276      14.441  43.174 -11.779  1.00  0.00           C  
ATOM     47  CA  GLY A 277      17.732  42.252 -10.167  1.00  0.00           C  
ATOM     48  CA  SER A 279      18.555  38.760  -8.944  1.00  0.00           C  
ATOM     49  CA  LEU A 280      16.776  36.987  -6.114  1.00  0.00           C  
ATOM     50  CA  HIS A 281      17.540  36.931  -2.376  1.00  0.00           C  
ATOM     51  CA  MET A 282      17.469  33.851  -0.120  1.00  0.00           C  
ATOM     52  CA  GLY A 283      13.808  34.681   0.416  1.00  0.00           C  
ATOM     53  CA  HIS A 284      12.810  33.268  -2.970  1.00  0.00           C  
ATOM     54  CA  ALA A 285      15.124  30.355  -2.226  1.00  0.00           C  
ATOM     55  CA  LEU A 286      13.401  28.942   0.860  1.00  0.00           C  
ATOM     56  CA  ASP A 288      10.254  30.066  -0.920  1.00  0.00           C  
ATOM     57  CA  ASN A 289      10.630  28.478  -4.397  1.00  0.00           C  
ATOM     58  CA  SER A 290      11.989  25.414  -2.581  1.00  0.00           C  
ATOM     59  CA  LEU A 291       9.488  24.487   0.105  1.00  0.00           C  
ATOM     60  CA  GLN A 292       7.266  24.669  -2.967  1.00  0.00           C  
ATOM     61  CA  ASP A 293       9.104  22.519  -5.422  1.00  0.00           C  
ATOM     62  CA  ALA A 294       9.572  20.105  -2.500  1.00  0.00           C  
ATOM     63  CA  LEU A 295       5.875  19.720  -1.778  1.00  0.00           C  
ATOM     64  CA  ILE A 296       5.629  19.332  -5.510  1.00  0.00           C  
ATOM     65  CA  ARG A 297       8.000  16.592  -6.590  1.00  0.00           C  
ATOM     66  CA  TYR A 298       6.427  14.798  -3.628  1.00  0.00           C  
ATOM     67  CA  LYS A 299       2.757  14.955  -4.550  1.00  0.00           C  
ATOM     68  CA  ARG A 300       4.222  14.611  -8.040  1.00  0.00           C  
ATOM     69  CA  MET A 301       5.362  11.031  -7.694  1.00  0.00           C  
ATOM     70  CA  ARG A 302       2.454  10.039  -5.502  1.00  0.00           C  
ATOM     71  CA  GLY A 303       0.068   9.749  -8.409  1.00  0.00           C  
ATOM     72  CA  PHE A 304      -0.940  13.417  -8.583  1.00  0.00           C  
ATOM     73  CA  GLU A 305      -0.914  16.041 -11.255  1.00  0.00           C  
ATOM     74  CA  ALA A 306       1.424  18.606  -9.695  1.00  0.00           C  
ATOM     75  CA  VAL A 307       0.245  21.588 -11.708  1.00  0.00           C  
ATOM     76  CA  TRP A 308       2.748  24.194 -10.473  1.00  0.00           C  
ATOM     77  CA  LEU A 309       2.048  27.807 -11.590  1.00  0.00           C  
ATOM     78  CA  PRO A 310       5.066  29.853 -12.734  1.00  0.00           C  
ATOM     79  CA  GLY A 311       4.640  33.600 -13.045  1.00  0.00           C  
ATOM     80  CA  THR A 312       6.537  36.818 -12.385  1.00  0.00           C  
ATOM     81  CA  ASP A 313       5.288  40.166 -11.100  1.00  0.00           C  
ATOM     82  CA  HIS A 314       6.211  43.411 -12.824  1.00  0.00           C  
ATOM     83  CA  ALA A 315       7.213  45.066  -9.529  1.00  0.00           C  
ATOM     84  CA  GLY A 316       5.749  48.290 -10.976  1.00  0.00           C  
ATOM     85  CA  ILE A 317       6.394  51.255  -8.684  1.00  0.00           C  
ATOM     86  CA  ALA A 333       9.796  49.593  -8.354  1.00  0.00           C  
ATOM     87  CA  THR A 334      10.398  48.613 -11.969  1.00  0.00           C  
ATOM     88  CA  GLN A 336       9.308  52.006 -13.253  1.00  0.00           C  
ATOM     89  CA  VAL A 340      11.909  53.510 -10.970  1.00  0.00           C  
ATOM     90  CA  VAL A 341      13.912  50.578 -12.263  1.00  0.00           C  
ATOM     91  CA  VAL A 342      14.101  51.495 -15.926  1.00  0.00           C  
ATOM     92  CA  GLU A 343      14.175  54.966 -14.281  1.00  0.00           C  
ATOM     93  CA  ARG A 344      17.427  54.419 -12.298  1.00  0.00           C  
ATOM     94  CA  LEU A 345      18.515  52.465 -15.357  1.00  0.00           C  
ATOM     95  CA  LEU A 346      17.745  55.636 -17.247  1.00  0.00           C  
ATOM     96  CA  LEU A 347      19.508  57.530 -14.431  1.00  0.00           C  
ATOM     97  CA  LYS A 348      22.608  55.355 -14.224  1.00  0.00           C  
ATOM     98  CA  GLU A 349      22.512  56.242 -17.961  1.00  0.00           C  
ATOM     99  CA  GLY A 350      21.658  59.841 -18.608  1.00  0.00           C  
ATOM    100  CA  LYS A 351      17.907  59.901 -19.303  1.00  0.00           C  
ATOM    101  CA  THR A 397      14.709  60.212 -17.219  1.00  0.00           C  
ATOM    102  CA  ARG A 398      11.070  59.032 -16.875  1.00  0.00           C  
ATOM    103  CA  HIS A 399       9.286  62.247 -17.890  1.00  0.00           C  
ATOM    104  CA  ASP A 400      12.240  63.324 -20.065  1.00  0.00           C  
ATOM    105  CA  LEU A 401      11.271  60.901 -22.825  1.00  0.00           C  
ATOM    106  CA  GLY A 402       7.596  61.316 -23.661  1.00  0.00           C  
ATOM    107  CA  ARG A 403       5.392  58.740 -21.904  1.00  0.00           C  
ATOM    108  CA  GLU A 404       4.471  55.975 -24.334  1.00  0.00           C  
ATOM    109  CA  LYS A 405       8.280  55.788 -24.722  1.00  0.00           C  
ATOM    110  CA  PHE A 406       8.952  54.607 -21.186  1.00  0.00           C  
ATOM    111  CA  LEU A 407       6.542  51.822 -22.102  1.00  0.00           C  
ATOM    112  CA  GLU A 408       8.500  50.674 -25.169  1.00  0.00           C  
ATOM    113  CA  ARG A 418      11.974  50.277 -23.644  1.00  0.00           C  
ATOM    114  CA  VAL A 419      10.186  48.801 -20.670  1.00  0.00           C  
ATOM    115  CA  TRP A 420       9.770  45.800 -22.968  1.00  0.00           C  
ATOM    116  CA  GLN A 421      13.215  46.523 -24.384  1.00  0.00           C  
ATOM    117  CA  TRP A 422      14.195  45.781 -20.801  1.00  0.00           C  
ATOM    118  CA  LYS A 423      11.463  43.213 -20.124  1.00  0.00           C  
ATOM    119  CA  GLU A 424      14.122  40.968 -21.688  1.00  0.00           C  
ATOM    120  CA  GLU A 425      16.909  41.195 -19.124  1.00  0.00           C  
ATOM    121  CA  SER A 426      15.810  40.439 -15.513  1.00  0.00           C  
ATOM    122  CA  GLY A 427      12.894  38.305 -16.663  1.00  0.00           C  
ATOM    123  CA  GLY A 429      15.256  36.060 -18.534  1.00  0.00           C  
ATOM    124  CA  THR A 431      17.210  35.811 -15.275  1.00  0.00           C  
ATOM    125  CA  ILE A 432      14.675  35.139 -12.592  1.00  0.00           C  
ATOM    126  CA  LEU A 433      13.322  32.078 -14.300  1.00  0.00           C  
ATOM    127  CA  LYS A 434      16.747  30.857 -15.365  1.00  0.00           C  
ATOM    128  CA  GLN A 435      17.841  31.543 -11.793  1.00  0.00           C  
ATOM    129  CA  LEU A 436      15.048  29.307 -10.608  1.00  0.00           C  
ATOM    130  CA  LYS A 437      15.757  26.687 -13.275  1.00  0.00           C  
ATOM    131  CA  ARG A 438      19.273  25.982 -12.021  1.00  0.00           C  
ATOM    132  CA  LEU A 439      17.849  25.607  -8.537  1.00  0.00           C  
ATOM    133  CA  GLY A 444      15.764  22.453  -8.878  1.00  0.00           C  
ATOM    134  CA  ALA A 445      12.859  24.028 -10.764  1.00  0.00           C  
ATOM    135  CA  SER A 457      10.170  21.794 -12.269  1.00  0.00           C  
ATOM    136  CA  ALA A 461       7.067  23.961 -12.651  1.00  0.00           C  
ATOM    137  CA  ASP A 463       4.937  23.918 -15.761  1.00  0.00           C  
ATOM    138  CA  TRP A 471       7.030  26.458 -17.636  1.00  0.00           C  
ATOM    139  CA  SER A 472       4.550  25.953 -20.486  1.00  0.00           C  
ATOM    140  CA  ARG A 473       2.167  28.043 -18.371  1.00  0.00           C  
ATOM    141  CA  GLU A 474       4.414  30.831 -17.120  1.00  0.00           C  
ATOM    142  CA  ALA A 475       2.634  34.061 -16.353  1.00  0.00           C  
ATOM    143  CA  PHE A 476       3.696  37.699 -15.846  1.00  0.00           C  
ATOM    144  CA  THR A 477       1.063  39.924 -14.233  1.00  0.00           C  
ATOM    145  CA  MET A 478       1.432  42.281 -17.234  1.00  0.00           C  
ATOM    146  CA  ASP A 479       0.524  40.036 -20.175  1.00  0.00           C  
ATOM    147  CA  GLU A 482      -2.536  40.036 -22.456  1.00  0.00           C  
ATOM    148  CA  LYS A 483      -4.046  37.394 -20.165  1.00  0.00           C  
ATOM    149  CA  ARG A 484      -3.431  38.953 -16.767  1.00  0.00           C  
ATOM    150  CA  SER A 485      -3.780  42.384 -18.311  1.00  0.00           C  
ATOM    151  CA  ARG A 490      -7.469  41.420 -18.651  1.00  0.00           C  
ATOM    152  CA  ALA A 494      -7.917  39.962 -15.205  1.00  0.00           C  
ATOM    153  CA  VAL A 495      -7.714  43.343 -13.415  1.00  0.00           C  
ATOM    154  CA  ARG A 496      -9.850  45.224 -15.909  1.00  0.00           C  
ATOM    155  CA  TYR A 498     -12.574  42.597 -16.152  1.00  0.00           C  
ATOM    156  CA  ALA A 499     -12.334  42.376 -12.366  1.00  0.00           C  
ATOM    157  CA  PHE A 500     -12.307  46.120 -11.862  1.00  0.00           C  
ATOM    158  CA  SER A 501     -15.488  46.227 -13.887  1.00  0.00           C  
ATOM    159  CA  ARG A 502     -17.145  43.870 -11.474  1.00  0.00           C  
ATOM    160  CA  TYR A 503     -15.896  45.438  -8.221  1.00  0.00           C  
ATOM    161  CA  TYR A 504     -17.372  48.829  -9.291  1.00  0.00           C  
ATOM    162  CA  HIS A 505     -20.807  47.893 -10.581  1.00  0.00           C  
ATOM    163  CA  GLU A 506     -21.207  45.856  -7.430  1.00  0.00           C  
ATOM    164  CA  GLY A 507     -21.229  48.977  -5.333  1.00  0.00           C  
ATOM    165  CA  LEU A 508     -17.785  48.166  -4.077  1.00  0.00           C  
ATOM    166  CA  ALA A 509     -15.508  50.265  -6.306  1.00  0.00           C  
ATOM    167  CA  TYR A 510     -16.062  53.978  -5.627  1.00  0.00           C  
ATOM    168  CA  ARG A 511     -14.194  57.202  -6.402  1.00  0.00           C  
ATOM    169  CA  ALA A 512     -14.014  59.857  -3.664  1.00  0.00           C  
ATOM    170  CA  PRO A 513     -11.454  62.613  -2.859  1.00  0.00           C  
ATOM    171  CA  ARG A 514     -10.195  61.352   0.507  1.00  0.00           C  
ATOM    172  CA  LEU A 515      -7.015  62.592   2.138  1.00  0.00           C  
ATOM    173  CA  VAL A 516      -4.071  60.823   0.541  1.00  0.00           C  
ATOM    174  CA  ASN A 517      -0.520  60.336   1.761  1.00  0.00           C  
ATOM    175  CA  TRP A 518       1.916  61.570  -0.891  1.00  0.00           C  
ATOM    176  CA  CYS A 519       5.559  61.724  -1.913  1.00  0.00           C  
ATOM    177  CA  PRO A 520       6.610  64.792  -3.933  1.00  0.00           C  
ATOM    178  CA  ARG A 521       9.726  62.669  -4.611  1.00  0.00           C  
ATOM    179  CA  CYS A 522       8.890  59.325  -6.200  1.00  0.00           C  
ATOM    180  CA  GLU A 523       5.778  61.311  -7.292  1.00  0.00           C  
ATOM    181  CA  THR A 524       2.981  58.881  -6.344  1.00  0.00           C  
ATOM    182  CA  THR A 525       0.342  58.087  -3.710  1.00  0.00           C  
ATOM    183  CA  LEU A 526       1.040  55.726  -0.831  1.00  0.00           C  
ATOM    184  CA  SER A 527      -0.671  52.973   1.106  1.00  0.00           C  
ATOM    185  CA  ASP A 528      -0.505  52.812   4.917  1.00  0.00           C  
ATOM    186  CA  LEU A 529       2.052  50.054   5.381  1.00  0.00           C  
ATOM    187  CA  GLU A 530       4.584  51.316   2.795  1.00  0.00           C  
ATOM    188  CA  VAL A 531       6.124  54.678   3.716  1.00  0.00           C  
ATOM    189  CA  GLU A 532       8.550  55.486   6.558  1.00  0.00           C  
ATOM    190  CA  THR A 571       9.253  58.571   8.669  1.00  0.00           C  
ATOM    191  CA  GLU A 572      11.973  59.202  11.282  1.00  0.00           C  
ATOM    192  CA  PRO A 617      12.799  60.890  14.707  1.00  0.00           C  
ATOM    193  CA  THR A 618      15.037  63.768  13.418  1.00  0.00           C  
ATOM    194  CA  PRO A 619      15.376  67.081  15.441  1.00  0.00           C  
ATOM    195  CA  GLY A 620      14.462  70.645  14.417  1.00  0.00           C  
ATOM    196  CA  LYS A 621      12.440  73.404  16.161  1.00  0.00           C  
ATOM    197  CA  LEU A 622       9.074  74.187  17.830  1.00  0.00           C  
ATOM    198  CA  TYR A 623       7.903  77.810  17.813  1.00  0.00           C  
ATOM    199  CA  THR A 624       5.195  79.078  20.169  1.00  0.00           C  
ATOM    200  CA  LEU A 625       2.907  81.391  18.218  1.00  0.00           C  
ATOM    201  CA  ARG A 626       0.196  83.181  20.202  1.00  0.00           C  
ATOM    202  CA  TYR A 627      -2.428  85.616  18.882  1.00  0.00           C  
ATOM    203  CA  GLU A 628      -5.664  87.638  18.855  1.00  0.00           C  
ATOM    204  CA  VAL A 629      -9.383  86.771  19.171  1.00  0.00           C  
ATOM    205  CA  GLU A 630     -12.532  88.717  18.281  1.00  0.00           C  
ATOM    206  CA  GLY A 631     -13.423  89.766  21.775  1.00  0.00           C  
ATOM    207  CA  GLY A 632     -10.390  88.613  23.733  1.00  0.00           C  
ATOM    208  CA  GLY A 633      -6.853  89.189  22.565  1.00  0.00           C  
ATOM    209  CA  PHE A 634      -4.711  86.106  23.120  1.00  0.00           C  
ATOM    210  CA  ILE A 635      -4.354  82.315  22.847  1.00  0.00           C  
ATOM    211  CA  GLU A 636      -1.360  79.907  22.872  1.00  0.00           C  
ATOM    212  CA  ILE A 637       0.052  77.693  20.095  1.00  0.00           C  
ATOM    213  CA  ALA A 638       3.066  75.331  19.550  1.00  0.00           C  
ATOM    214  CA  THR A 639       3.383  74.538  15.790  1.00  0.00           C  
ATOM    215  CA  VAL A 640       5.986  72.680  13.677  1.00  0.00           C  
ATOM    216  CA  ARG A 641       5.271  74.501  10.367  1.00  0.00           C  
ATOM    217  CA  PRO A 642       4.589  78.291  10.725  1.00  0.00           C  
ATOM    218  CA  GLU A 643       4.067  78.812   7.011  1.00  0.00           C  
ATOM    219  CA  THR A 644       0.940  76.637   6.910  1.00  0.00           C  
ATOM    220  CA  VAL A 645      -0.967  79.133   9.060  1.00  0.00           C  
ATOM    221  CA  PHE A 646      -2.923  80.110   5.941  1.00  0.00           C  
ATOM    222  CA  ALA A 647      -4.205  76.608   5.179  1.00  0.00           C  
ATOM    223  CA  ASP A 648      -5.787  76.902   8.632  1.00  0.00           C  
ATOM    224  CA  GLN A 649      -9.501  76.774   9.224  1.00  0.00           C  
ATOM    225  CA  ALA A 650      -9.887  76.296  12.972  1.00  0.00           C  
ATOM    226  CA  ILE A 651      -8.380  76.432  16.430  1.00  0.00           C  
ATOM    227  CA  ALA A 652      -9.046  73.467  18.693  1.00  0.00           C  
ATOM    228  CA  VAL A 653      -9.182  72.701  22.417  1.00  0.00           C  
ATOM    229  CA  HIS A 654     -10.264  69.565  24.315  1.00  0.00           C  
ATOM    230  CA  PRO A 655     -13.940  69.038  25.243  1.00  0.00           C  
ATOM    231  CA  GLU A 656     -12.926  68.775  28.910  1.00  0.00           C  
ATOM    232  CA  ASP A 657      -9.835  70.928  29.405  1.00  0.00           C  
ATOM    233  CA  GLU A 658     -11.404  74.133  30.750  1.00  0.00           C  
ATOM    234  CA  ARG A 659      -8.216  76.278  30.609  1.00  0.00           C  
ATOM    235  CA  TYR A 660      -9.712  77.559  27.330  1.00  0.00           C  
ATOM    236  CA  ARG A 661     -13.279  77.991  28.539  1.00  0.00           C  
ATOM    237  CA  HIS A 662     -14.502  81.455  27.510  1.00  0.00           C  
ATOM    238  CA  LEU A 663     -12.232  81.602  24.438  1.00  0.00           C  
ATOM    239  CA  LEU A 664     -14.111  78.706  22.841  1.00  0.00           C  
ATOM    240  CA  GLY A 665     -16.180  80.206  20.012  1.00  0.00           C  
ATOM    241  CA  LYS A 666     -15.237  83.704  18.814  1.00  0.00           C  
ATOM    242  CA  ARG A 667     -13.076  84.527  15.755  1.00  0.00           C  
ATOM    243  CA  ALA A 668      -9.308  84.188  15.370  1.00  0.00           C  
ATOM    244  CA  ARG A 669      -7.371  86.855  13.501  1.00  0.00           C  
ATOM    245  CA  ILE A 670      -4.293  84.839  12.502  1.00  0.00           C  
ATOM    246  CA  PRO A 671      -1.180  87.134  12.705  1.00  0.00           C  
ATOM    247  CA  LEU A 672      -0.163  89.507   9.882  1.00  0.00           C  
ATOM    248  CA  THR A 673      -3.150  88.574   7.710  1.00  0.00           C  
ATOM    249  CA  GLU A 674      -6.694  89.739   8.669  1.00  0.00           C  
ATOM    250  CA  VAL A 675      -8.855  86.611   8.322  1.00  0.00           C  
ATOM    251  CA  TRP A 676     -10.802  85.555  11.405  1.00  0.00           C  
ATOM    252  CA  ILE A 677     -11.275  81.888  12.355  1.00  0.00           C  
ATOM    253  CA  PRO A 678     -13.717  80.252  14.828  1.00  0.00           C  
ATOM    254  CA  ILE A 679     -11.967  78.431  17.694  1.00  0.00           C  
ATOM    255  CA  LEU A 680     -13.437  75.110  18.850  1.00  0.00           C  
ATOM    256  CA  ALA A 681     -12.741  71.803  20.624  1.00  0.00           C  
ATOM    257  CA  ASP A 682     -11.910  68.171  19.798  1.00  0.00           C  
ATOM    258  CA  PRO A 683     -11.230  64.888  21.769  1.00  0.00           C  
ATOM    259  CA  ALA A 684      -7.911  64.211  20.047  1.00  0.00           C  
ATOM    260  CA  VAL A 685      -6.096  67.203  21.518  1.00  0.00           C  
ATOM    261  CA  GLU A 686      -3.421  66.424  24.118  1.00  0.00           C  
ATOM    262  CA  LYS A 687      -4.506  69.148  26.564  1.00  0.00           C  
ATOM    263  CA  ASP A 688      -0.950  69.332  27.903  1.00  0.00           C  
ATOM    264  CA  PHE A 689       1.807  69.831  25.291  1.00  0.00           C  
ATOM    265  CA  GLY A 690       2.419  73.364  26.640  1.00  0.00           C  
ATOM    266  CA  THR A 691      -0.536  75.069  24.971  1.00  0.00           C  
ATOM    267  CA  GLY A 692      -3.820  73.145  24.792  1.00  0.00           C  
ATOM    268  CA  ALA A 693      -5.049  74.875  21.614  1.00  0.00           C  
ATOM    269  CA  LEU A 694      -3.551  73.859  18.261  1.00  0.00           C  
ATOM    270  CA  LYS A 695      -3.839  74.493  14.527  1.00  0.00           C  
ATOM    271  CA  VAL A 696      -6.161  72.982  11.894  1.00  0.00           C  
ATOM    272  CA  THR A 697      -4.443  72.656   8.492  1.00  0.00           C  
ATOM    273  CA  PRO A 698      -6.702  69.919   6.989  1.00  0.00           C  
ATOM    274  CA  ALA A 699      -5.150  70.137   3.543  1.00  0.00           C  
ATOM    275  CA  HIS A 700      -1.567  69.681   4.712  1.00  0.00           C  
ATOM    276  CA  ASP A 701      -2.107  67.480   7.781  1.00  0.00           C  
ATOM    277  CA  PRO A 702      -3.603  64.080   8.773  1.00  0.00           C  
ATOM    278  CA  LEU A 703      -4.567  65.088  12.293  1.00  0.00           C  
ATOM    279  CA  ASP A 704      -6.403  68.177  11.079  1.00  0.00           C  
ATOM    280  CA  TYR A 705      -8.291  66.981   7.985  1.00  0.00           C  
ATOM    281  CA  GLU A 706      -9.979  64.653  10.426  1.00  0.00           C  
ATOM    282  CA  ILE A 707     -11.086  67.208  13.006  1.00  0.00           C  
ATOM    283  CA  GLY A 708     -11.806  69.564  10.150  1.00  0.00           C  
ATOM    284  CA  GLU A 709     -14.329  67.365   8.320  1.00  0.00           C  
ATOM    285  CA  ARG A 710     -15.874  66.177  11.583  1.00  0.00           C  
ATOM    286  CA  HIS A 711     -16.876  69.846  11.402  1.00  0.00           C  
ATOM    287  CA  GLY A 712     -16.871  70.063   7.618  1.00  0.00           C  
ATOM    288  CA  LEU A 713     -14.103  72.642   7.702  1.00  0.00           C  
ATOM    289  CA  LYS A 714     -13.626  73.558   4.032  1.00  0.00           C  
ATOM    290  CA  PRO A 715      -9.987  72.821   2.997  1.00  0.00           C  
ATOM    291  CA  VAL A 716      -7.260  75.326   2.103  1.00  0.00           C  
ATOM    292  CA  SER A 717      -3.673  75.070   0.825  1.00  0.00           C  
ATOM    293  CA  VAL A 718      -0.653  77.316   1.379  1.00  0.00           C  
ATOM    294  CA  ILE A 719       1.897  75.333  -0.624  1.00  0.00           C  
ATOM    295  CA  ASN A 720       1.432  73.810  -4.110  1.00  0.00           C  
ATOM    296  CA  LEU A 721       3.128  70.556  -5.256  1.00  0.00           C  
ATOM    297  CA  GLU A 722       6.352  72.334  -6.273  1.00  0.00           C  
ATOM    298  CA  GLY A 723       7.570  72.598  -2.689  1.00  0.00           C  
ATOM    299  CA  ARG A 724       6.840  76.315  -2.442  1.00  0.00           C  
ATOM    300  CA  MET A 725       4.041  78.676  -1.375  1.00  0.00           C  
ATOM    301  CA  GLU A 726       1.054  80.155  -3.210  1.00  0.00           C  
ATOM    302  CA  GLY A 727      -2.643  80.971  -2.930  1.00  0.00           C  
ATOM    303  CA  GLU A 728      -4.682  83.940  -1.733  1.00  0.00           C  
ATOM    304  CA  ARG A 729      -4.415  82.761   1.881  1.00  0.00           C  
ATOM    305  CA  VAL A 730      -0.615  82.874   1.365  1.00  0.00           C  
ATOM    306  CA  PRO A 731       0.117  86.588   2.008  1.00  0.00           C  
ATOM    307  CA  GLU A 732       1.863  88.719  -0.636  1.00  0.00           C  
ATOM    308  CA  ALA A 733       5.674  88.627  -0.748  1.00  0.00           C  
ATOM    309  CA  LEU A 734       5.748  85.344   1.227  1.00  0.00           C  
ATOM    310  CA  ARG A 735       4.257  83.705  -1.881  1.00  0.00           C  
ATOM    311  CA  GLY A 736       7.190  82.109  -3.699  1.00  0.00           C  
ATOM    312  CA  LEU A 737      10.465  80.352  -2.746  1.00  0.00           C  
ATOM    313  CA  ASP A 738      11.044  76.993  -1.014  1.00  0.00           C  
ATOM    314  CA  ARG A 739       8.749  75.747   1.728  1.00  0.00           C  
ATOM    315  CA  PHE A 740      11.480  75.845   4.362  1.00  0.00           C  
ATOM    316  CA  GLU A 741      12.706  79.162   2.922  1.00  0.00           C  
ATOM    317  CA  ALA A 742       9.376  80.938   3.277  1.00  0.00           C  
ATOM    318  CA  ARG A 743       9.110  79.548   6.807  1.00  0.00           C  
ATOM    319  CA  ARG A 744      12.369  81.154   7.910  1.00  0.00           C  
ATOM    320  CA  LYS A 745      11.510  84.643   6.571  1.00  0.00           C  
ATOM    321  CA  ALA A 746       8.000  84.325   7.963  1.00  0.00           C  
ATOM    322  CA  VAL A 747       9.546  83.586  11.369  1.00  0.00           C  
ATOM    323  CA  GLU A 750      10.916  87.135  11.624  1.00  0.00           C  
ATOM    324  CA  LEU A 751       7.478  88.580  10.854  1.00  0.00           C  
ATOM    325  CA  PHE A 752       6.034  86.895  13.939  1.00  0.00           C  
ATOM    326  CA  ARG A 753       8.782  87.825  16.441  1.00  0.00           C  
ATOM    327  CA  GLU A 754       9.121  91.260  14.806  1.00  0.00           C  
ATOM    328  CA  ALA A 755       5.371  92.065  14.692  1.00  0.00           C  
ATOM    329  CA  GLY A 756       4.229  90.659  18.048  1.00  0.00           C  
ATOM    330  CA  HIS A 757       3.520  86.935  17.496  1.00  0.00           C  
ATOM    331  CA  LEU A 758       6.382  84.527  18.409  1.00  0.00           C  
ATOM    332  CA  VAL A 759       6.596  84.420  22.192  1.00  0.00           C  
ATOM    333  CA  LYS A 760       8.962  81.475  22.657  1.00  0.00           C  
ATOM    334  CA  GLU A 761      10.691  79.290  20.093  1.00  0.00           C  
ATOM    335  CA  GLU A 762      12.837  76.220  20.828  1.00  0.00           C  
ATOM    336  CA  ASP A 763      14.166  72.981  19.404  1.00  0.00           C  
ATOM    337  CA  TYR A 764      12.138  69.792  18.985  1.00  0.00           C  
ATOM    338  CA  THR A 765      12.008  66.172  17.806  1.00  0.00           C  
ATOM    339  CA  ILE A 766       9.640  65.851  14.839  1.00  0.00           C  
ATOM    340  CA  ALA A 767       8.932  62.529  13.154  1.00  0.00           C  
ATOM    341  CA  LEU A 768       9.179  64.255   9.781  1.00  0.00           C  
ATOM    342  CA  ALA A 769       8.041  62.056   6.902  1.00  0.00           C  
ATOM    343  CA  THR A 770      10.811  60.944   4.520  1.00  0.00           C  
ATOM    344  CA  CYS A 771      10.530  59.229   1.149  1.00  0.00           C  
ATOM    345  CA  SER A 772      10.323  55.472   1.888  1.00  0.00           C  
ATOM    346  CA  ARG A 773      12.354  55.122  -1.301  1.00  0.00           C  
ATOM    347  CA  CYS A 791      14.550  58.238  -1.226  1.00  0.00           C  
ATOM    348  CA  GLY A 792      14.178  60.474   1.795  1.00  0.00           C  
ATOM    349  CA  THR A 794      13.069  63.987   0.845  1.00  0.00           C  
ATOM    350  CA  PRO A 795      10.260  65.153   3.292  1.00  0.00           C  
ATOM    351  CA  ILE A 826       6.643  64.222   2.563  1.00  0.00           C  
ATOM    352  CA  GLU A 827       3.782  66.706   2.365  1.00  0.00           C  
ATOM    353  CA  TYR A 829       0.072  65.892   2.402  1.00  0.00           C  
ATOM    354  CA  ALA A 830      -2.984  66.899   0.449  1.00  0.00           C  
ATOM    355  CA  ILE A 831      -6.287  65.684  -0.913  1.00  0.00           C  
ATOM    356  CA  PHE A 832      -6.546  63.711  -4.146  1.00  0.00           C  
ATOM    357  CA  PRO A 833      -9.196  62.122  -6.421  1.00  0.00           C  
ATOM    358  CA  GLN A 834      -8.158  58.514  -5.676  1.00  0.00           C  
ATOM    359  CA  TRP A 835     -10.312  55.393  -6.039  1.00  0.00           C  
ATOM    360  CA  TRP A 836     -11.034  53.112  -3.055  1.00  0.00           C  
ATOM    361  CA  LEU A 837     -12.471  49.597  -2.741  1.00  0.00           C  
ATOM    362  CA  ARG A 838     -15.211  49.154  -0.146  1.00  0.00           C  
ATOM    363  CA  MET A 839     -13.265  46.466   1.690  1.00  0.00           C  
ATOM    364  CA  ARG A 840     -15.561  46.793   4.714  1.00  0.00           C  
ATOM    365  CA  PRO A 841     -18.178  44.371   3.403  1.00  0.00           C  
ATOM    366  CA  LEU A 844     -15.853  42.400   1.067  1.00  0.00           C  
ATOM    367  CA  ALA A 845     -13.636  41.706   4.042  1.00  0.00           C  
ATOM    368  CA  GLU A 846     -16.765  40.008   5.341  1.00  0.00           C  
ATOM    369  CA  GLU A 847     -17.551  37.148   3.025  1.00  0.00           C  
ATOM    370  CA  VAL A 848     -14.138  35.689   3.673  1.00  0.00           C  
ATOM    371  CA  LEU A 849     -14.454  35.971   7.439  1.00  0.00           C  
ATOM    372  CA  LYS A 850     -17.389  33.587   7.594  1.00  0.00           C  
ATOM    373  CA  GLY A 851     -15.282  31.484   5.269  1.00  0.00           C  
ATOM    374  CA  LEU A 852     -12.196  31.161   7.455  1.00  0.00           C  
ATOM    375  CA  ARG A 853     -14.829  30.604  10.114  1.00  0.00           C  
ATOM    376  CA  ARG A 854     -16.294  27.514   8.404  1.00  0.00           C  
ATOM    377  CA  GLY A 855     -12.961  25.701   8.537  1.00  0.00           C  
ATOM    378  CA  ASP A 856     -12.855  26.280   4.745  1.00  0.00           C  
ATOM    379  CA  ILE A 857      -9.162  27.142   4.973  1.00  0.00           C  
ATOM    380  CA  ALA A 858      -6.627  26.098   7.661  1.00  0.00           C  
ATOM    381  CA  PHE A 859      -3.110  27.464   8.351  1.00  0.00           C  
ATOM    382  CA  VAL A 860       0.121  25.583   9.072  1.00  0.00           C  
ATOM    383  CA  PRO A 861       1.543  27.483  12.014  1.00  0.00           C  
ATOM    384  CA  GLU A 862      -2.057  27.451  13.196  1.00  0.00           C  
ATOM    385  CA  ARG A 863      -1.232  30.687  14.921  1.00  0.00           C  
ATOM    386  CA  TRP A 864      -2.230  32.736  11.917  1.00  0.00           C  
ATOM    387  CA  LYS A 865      -5.854  31.703  11.686  1.00  0.00           C  
ATOM    388  CA  LYS A 866      -6.794  34.615  13.950  1.00  0.00           C  
ATOM    389  CA  VAL A 867      -4.021  36.860  12.712  1.00  0.00           C  
ATOM    390  CA  ASN A 868      -5.595  36.603   9.253  1.00  0.00           C  
ATOM    391  CA  MET A 869      -9.125  36.792  10.642  1.00  0.00           C  
ATOM    392  CA  ASP A 870      -8.208  39.842  12.660  1.00  0.00           C  
ATOM    393  CA  TRP A 872      -6.799  42.023   9.898  1.00  0.00           C  
ATOM    394  CA  LEU A 873     -10.194  41.108   8.444  1.00  0.00           C  
ATOM    395  CA  GLU A1082     -12.180  42.093  11.528  1.00  0.00           C  
ATOM    396  CA  ASN A1083     -11.584  45.649  10.263  1.00  0.00           C  
ATOM    397  CA  VAL A1084      -9.830  47.039   7.176  1.00  0.00           C  
ATOM    398  CA  LYS A1085     -10.294  50.522   5.614  1.00  0.00           C  
ATOM    399  CA  ASP A1087     -11.290  50.890   1.927  1.00  0.00           C  
ATOM    400  CA  TRP A1088      -7.786  50.056   0.653  1.00  0.00           C  
ATOM    401  CA  ASN A1089      -6.560  52.676  -1.851  1.00  0.00           C  
ATOM    402  CA  ILE A1090      -6.205  51.377  -5.327  1.00  0.00           C  
ATOM    403  CA  SER A1091      -5.359  54.594  -7.185  1.00  0.00           C  
ATOM    404  CA  ARG A1093      -1.710  55.098  -7.997  1.00  0.00           C  
ATOM    405  CA  GLN A1094       0.443  57.214 -10.292  1.00  0.00           C  
ATOM    406  CA  LEU A1099       3.171  55.825 -12.580  1.00  0.00           C  
ATOM    407  CA  TRP A1101       3.276  54.591 -16.143  1.00  0.00           C  
ATOM    408  CA  TRP A1102       4.513  51.054 -15.710  1.00  0.00           C  
ATOM    409  CA  GLY A1103       1.556  49.024 -14.492  1.00  0.00           C  
ATOM    410  CA  HIS A1104      -2.118  48.808 -15.475  1.00  0.00           C  
ATOM    411  CA  GLN A1105      -3.970  52.042 -16.061  1.00  0.00           C  
ATOM    412  CA  ILE A1106      -7.514  52.007 -14.667  1.00  0.00           C  
ATOM    413  CA  PRO A1107     -10.514  51.808 -17.073  1.00  0.00           C  
ATOM    414  CA  ALA A1108     -12.222  54.985 -15.923  1.00  0.00           C  
ATOM    415  CA  TRP A1109     -12.883  57.732 -18.476  1.00  0.00           C  
ATOM    416  CA  TYR A1110     -13.869  61.260 -17.708  1.00  0.00           C  
ATOM    417  CA  CYS A1111     -15.736  63.900 -19.675  1.00  0.00           C  
ATOM    418  CA  GLU A1112     -14.342  67.431 -20.109  1.00  0.00           C  
ATOM    419  CA  ASP A1113     -17.805  68.867 -19.567  1.00  0.00           C  
ATOM    420  CA  CYS A1114     -19.922  67.122 -16.902  1.00  0.00           C  
ATOM    421  CA  GLN A1131     -16.859  65.253 -15.556  1.00  0.00           C  
ATOM    422  CA  ALA A1132     -18.321  61.750 -15.259  1.00  0.00           C  
ATOM    423  CA  VAL A1133     -16.948  58.205 -15.198  1.00  0.00           C  
ATOM    424  CA  ASN A1134     -17.462  55.367 -17.692  1.00  0.00           C  
ATOM    425  CA  VAL A1135     -16.713  51.964 -16.173  1.00  0.00           C  
ATOM    426  CA  PRO A1152     -17.475  49.747 -19.170  1.00  0.00           C  
ATOM    427  CA  ARG A1153     -20.383  47.460 -18.412  1.00  0.00           C  
ATOM    428  CA  PRO A1154     -18.996  44.000 -17.313  1.00  0.00           C  
ATOM    429  CA  GLU A1155     -20.704  41.745 -19.863  1.00  0.00           C  
ATOM    430  CA  ARG A1156     -18.836  44.110 -22.247  1.00  0.00           C  
ATOM    431  CA  TYR A1157     -15.718  45.327 -20.422  1.00  0.00           C  
ATOM    432  CA  LEU A1158     -13.199  45.623 -23.206  1.00  0.00           C  
ATOM    433  CA  GLU A1159     -15.753  47.813 -25.002  1.00  0.00           C  
ATOM    434  CA  ASP A1160     -13.774  51.049 -24.681  1.00  0.00           C  
ATOM    435  CA  PRO A1161     -15.943  54.055 -23.781  1.00  0.00           C  
ATOM    436  CA  THR A1162     -16.752  56.357 -26.677  1.00  0.00           C  
ATOM    437  CA  SER A1163     -19.721  58.599 -25.882  1.00  0.00           C  
ATOM    438  CA  CYS A1164     -20.333  60.080 -22.436  1.00  0.00           C  
ATOM    439  CA  GLU A1165     -23.342  57.979 -21.298  1.00  0.00           C  
ATOM    440  CA  ALA A1166     -24.392  61.024 -19.269  1.00  0.00           C  
ATOM    441  CA  CYS A1168     -23.841  64.404 -20.988  1.00  0.00           C  
ATOM    442  CA  GLY A1169     -23.281  62.573 -24.257  1.00  0.00           C  
ATOM    443  CA  SER A1170     -20.205  64.623 -25.272  1.00  0.00           C  
ATOM    444  CA  PRO A1171     -17.315  62.532 -26.732  1.00  0.00           C  
ATOM    445  CA  ARG A1177     -15.061  64.862 -24.750  1.00  0.00           C  
ATOM    446  CA  LEU A1178     -14.055  61.812 -22.728  1.00  0.00           C  
ATOM    447  CA  LYS A1191     -10.668  61.738 -20.966  1.00  0.00           C  
ATOM    448  CA  ARG A1192      -9.384  58.563 -19.281  1.00  0.00           C  
ATOM    449  CA  ASP A1193      -7.758  58.467 -15.860  1.00  0.00           C  
ATOM    450  CA  GLU A1194      -4.003  58.207 -16.411  1.00  0.00           C  
ATOM    451  CA  ASP A1195      -3.120  56.619 -13.065  1.00  0.00           C  
ATOM    452  CA  VAL A1196      -2.352  52.968 -12.253  1.00  0.00           C  
ATOM    453  CA  PHE A1198      -3.412  50.163  -9.902  1.00  0.00           C  
ATOM    454  CA  ASP A1199      -1.745  49.318  -6.570  1.00  0.00           C  
ATOM    455  CA  THR A1200       0.379  46.455  -7.876  1.00  0.00           C  
ATOM    456  CA  TRP A1201      -1.079  43.938  -5.352  1.00  0.00           C  
ATOM    457  CA  PHE A1202      -4.505  44.576  -6.900  1.00  0.00           C  
ATOM    458  CA  SER A1203      -3.288  42.446  -9.731  1.00  0.00           C  
ATOM    459  CA  SER A1204      -1.364  40.448  -7.155  1.00  0.00           C  
ATOM    460  CA  ALA A1205      -4.669  39.501  -5.532  1.00  0.00           C  
ATOM    461  CA  LEU A1206      -6.073  37.854  -8.646  1.00  0.00           C  
ATOM    462  CA  TRP A1207      -3.061  35.563  -9.010  1.00  0.00           C  
ATOM    463  CA  PRO A1208      -4.892  32.410  -8.015  1.00  0.00           C  
ATOM    464  CA  LEU A1209      -7.194  33.397 -10.875  1.00  0.00           C  
ATOM    465  CA  SER A1210      -5.368  35.416 -13.517  1.00  0.00           C  
ATOM    466  CA  THR A1211      -3.213  32.300 -13.625  1.00  0.00           C  
ATOM    467  CA  LEU A1212      -5.882  29.996 -14.918  1.00  0.00           C  
ATOM    468  CA  GLY A1213      -7.029  32.901 -17.121  1.00  0.00           C  
ATOM    469  CA  TRP A1227      -9.835  33.998 -14.803  1.00  0.00           C  
ATOM    470  CA  PRO A1280     -11.106  36.695 -17.089  1.00  0.00           C  
ATOM    471  CA  GLU A1281     -12.793  34.076 -19.275  1.00  0.00           C  
ATOM    472  CA  GLU A1282     -14.070  30.537 -18.615  1.00  0.00           C  
ATOM    473  CA  THR A1283     -11.640  27.752 -19.421  1.00  0.00           C  
ATOM    474  CA  GLU A1284     -10.733  24.277 -18.239  1.00  0.00           C  
ATOM    475  CA  ASP A1285      -7.601  24.968 -16.312  1.00  0.00           C  
ATOM    476  CA  LEU A1286      -9.856  27.312 -14.351  1.00  0.00           C  
ATOM    477  CA  LYS A1287     -12.408  24.574 -13.959  1.00  0.00           C  
ATOM    478  CA  ALA A1288      -9.769  21.859 -13.635  1.00  0.00           C  
ATOM    479  CA  PHE A1289      -8.274  23.098 -10.369  1.00  0.00           C  
ATOM    480  CA  TYR A1290      -9.213  26.621  -9.314  1.00  0.00           C  
ATOM    481  CA  PRO A1291      -9.183  26.054  -5.660  1.00  0.00           C  
ATOM    482  CA  GLY A1292      -5.464  26.124  -5.081  1.00  0.00           C  
ATOM    483  CA  ASP A1293      -4.233  23.464  -2.742  1.00  0.00           C  
ATOM    484  CA  VAL A1294      -1.153  24.842  -0.971  1.00  0.00           C  
ATOM    485  CA  LEU A1295      -0.275  28.533  -0.617  1.00  0.00           C  
ATOM    486  CA  VAL A1296       3.419  28.864   0.174  1.00  0.00           C  
ATOM    487  CA  THR A1297       4.758  32.211   1.424  1.00  0.00           C  
ATOM    488  CA  GLY A1298       5.971  34.406   4.225  1.00  0.00           C  
ATOM    489  CA  TYR A1299       3.729  36.125   6.726  1.00  0.00           C  
ATOM    490  CA  ASP A1300       5.341  39.405   5.782  1.00  0.00           C  
ATOM    491  CA  ILE A1301       3.315  39.430   2.587  1.00  0.00           C  
ATOM    492  CA  LEU A1302       0.310  37.889   4.283  1.00  0.00           C  
ATOM    493  CA  PHE A1303      -1.820  41.021   4.557  1.00  0.00           C  
ATOM    494  CA  LEU A1304      -0.735  42.453   1.288  1.00  0.00           C  
ATOM    495  CA  TRP A1306      -1.332  39.084  -0.437  1.00  0.00           C  
ATOM    496  CA  VAL A1310      -3.455  36.282   1.072  1.00  0.00           C  
ATOM    497  CA  SER A1312      -6.151  38.326   2.763  1.00  0.00           C  
ATOM    498  CA  ARG A1314      -6.424  40.327  -0.448  1.00  0.00           C  
ATOM    499  CA  MET A1316      -6.770  37.096  -2.362  1.00  0.00           C  
ATOM    500  CA  GLU A1317      -8.945  35.202   0.119  1.00  0.00           C  
ATOM    501  CA  VAL A1318     -11.175  38.065  -0.882  1.00  0.00           C  
ATOM    502  CA  SER A1319     -10.874  37.957  -4.646  1.00  0.00           C  
ATOM    503  CA  GLY A1321     -11.688  34.307  -4.238  1.00  0.00           C  
ATOM    504  CA  TYR A1322     -14.706  34.255  -1.936  1.00  0.00           C  
ATOM    505  CA  HIS A1323     -16.065  37.047  -4.126  1.00  0.00           C  
ATOM    506  CA  PHE A1324     -15.090  36.304  -7.716  1.00  0.00           C  
ATOM    507  CA  MET A1325     -15.450  32.529  -7.506  1.00  0.00           C  
ATOM    508  CA  GLY A1326     -17.403  32.364  -4.267  1.00  0.00           C  
ATOM    509  CA  GLU A1341     -15.120  29.755  -2.688  1.00  0.00           C  
ATOM    510  CA  ARG A1342     -11.837  29.600  -0.785  1.00  0.00           C  
ATOM    511  CA  PRO A1344      -8.929  30.391  -3.179  1.00  0.00           C  
ATOM    512  CA  PHE A1345      -6.924  27.677  -1.488  1.00  0.00           C  
ATOM    513  CA  LYS A1347      -7.233  24.895   1.086  1.00  0.00           C  
ATOM    514  CA  THR A1348      -4.107  25.075   3.229  1.00  0.00           C  
ATOM    515  CA  VAL A1349      -1.759  28.055   3.653  1.00  0.00           C  
ATOM    516  CA  LEU A1350       1.879  27.575   4.555  1.00  0.00           C  
ATOM    517  CA  LEU A1351       3.564  30.580   6.181  1.00  0.00           C  
ATOM    518  CA  HIS A1352       7.333  30.340   6.666  1.00  0.00           C  
ATOM    519  CA  GLY A1356       9.858  32.417   8.545  1.00  0.00           C  
ATOM    520  CA  LEU A1360      12.356  34.907   7.131  1.00  0.00           C  
ATOM    521  CA  VAL A1361      15.865  33.904   6.155  1.00  0.00           C  
ATOM    522  CA  LEU A1365      17.943  36.761   7.320  1.00  0.00           C  
ATOM    523  CA  ASP A1366      21.609  37.560   7.389  1.00  0.00           C  
ATOM    524  CA  GLU A1368      23.477  35.840  10.165  1.00  0.00           C  
ATOM    525  CA  LYS A1369      22.742  39.127  11.985  1.00  0.00           C  
ATOM    526  CA  GLY A1370      18.953  39.240  12.300  1.00  0.00           C  
ATOM    527  CA  GLN A1428      18.506  42.467  10.297  1.00  0.00           C  
ATOM    528  CA  LYS A1433      16.104  41.622   7.485  1.00  0.00           C  
ATOM    529  CA  MET A1434      17.731  40.305   4.351  1.00  0.00           C  
ATOM    530  CA  SER A1435      16.206  42.495   1.624  1.00  0.00           C  
ATOM    531  CA  LYS A1440      17.531  44.070  -1.614  1.00  0.00           C  
ATOM    532  CA  SER A1441      17.207  47.794  -0.684  1.00  0.00           C  
ATOM    533  CA  LYS A1442      19.428  47.775   2.475  1.00  0.00           C  
ATOM    534  CA  GLY A1450      22.782  46.373   1.281  1.00  0.00           C  
ATOM    535  CA  ASN A1452      22.758  43.150   3.346  1.00  0.00           C  
ATOM    536  CA  VAL A1455      22.488  40.114   0.963  1.00  0.00           C  
ATOM    537  CA  ILE A1456      24.024  36.630   0.333  1.00  0.00           C  
ATOM    538  CA  ASP A1457      23.460  35.946  -3.390  1.00  0.00           C  
ATOM    539  CA  PRO A1458      21.858  32.484  -3.962  1.00  0.00           C  
ATOM    540  CA  LEU A1459      23.475  31.925  -7.353  1.00  0.00           C  
ATOM    541  CA  GLU A1460      26.793  32.485  -5.609  1.00  0.00           C  
ATOM    542  CA  MET A1461      25.870  29.685  -3.247  1.00  0.00           C  
ATOM    543  CA  VAL A1462      24.464  26.981  -5.516  1.00  0.00           C  
ATOM    544  CA  GLU A1463      27.809  27.282  -7.261  1.00  0.00           C  
ATOM    545  CA  ARG A1465      29.829  27.508  -4.061  1.00  0.00           C  
ATOM    546  CA  TYR A1467      27.883  24.744  -2.373  1.00  0.00           C  
ATOM    547  CA  GLY A1506      25.259  23.167  -4.623  1.00  0.00           C  
ATOM    548  CA  ALA A1507      21.583  23.870  -5.271  1.00  0.00           C  
ATOM    549  CA  ASP A1508      21.180  20.485  -3.664  1.00  0.00           C  
ATOM    550  CA  ALA A1509      22.981  21.516  -0.526  1.00  0.00           C  
ATOM    551  CA  LEU A1510      21.367  24.928  -0.552  1.00  0.00           C  
ATOM    552  CA  ARG A1511      17.869  23.461  -1.089  1.00  0.00           C  
ATOM    553  CA  PHE A1516      18.525  21.279   1.945  1.00  0.00           C  
ATOM    554  CA  ALA A1517      19.637  23.952   4.342  1.00  0.00           C  
ATOM    555  CA  LEU A1518      16.601  26.275   4.293  1.00  0.00           C  
ATOM    556  CA  ILE A1527      14.133  23.338   4.502  1.00  0.00           C  
ATOM    557  CA  TYR A1528      16.268  22.142   7.374  1.00  0.00           C  
ATOM    558  CA  LEU A1549      16.176  25.542   9.078  1.00  0.00           C  
ATOM    559  CA  ALA A1563      12.529  26.350   8.346  1.00  0.00           C  
ATOM    560  CA  THR A1569      11.144  24.875  11.594  1.00  0.00           C  
ATOM    561  CA  GLY A1594       8.312  26.034  13.836  1.00  0.00           C  
ATOM    562  CA  GLY A1596       7.479  28.377  10.947  1.00  0.00           C  
ATOM    563  CA  GLN A1601       9.705  31.032  12.478  1.00  0.00           C  
ATOM    564  CA  ASP A1602      12.546  33.056  10.972  1.00  0.00           C  
ATOM    565  CA  ILE A1603      15.793  31.574   9.674  1.00  0.00           C  
ATOM    566  CA  ARG A1604      19.262  32.901  10.465  1.00  0.00           C  
ATOM    567  CA  LEU A1613      21.286  31.435   7.549  1.00  0.00           C  
ATOM    568  CA  ASP A1614      24.794  30.260   8.174  1.00  0.00           C  
ATOM    569  CA  LEU A1615      27.523  28.966   5.906  1.00  0.00           C  
ATOM    570  CA  ARG A1616      27.842  26.630   8.886  1.00  0.00           C  
ATOM    571  CA  TRP A1617      24.475  25.027   8.225  1.00  0.00           C  
ATOM    572  CA  LEU A1619      25.176  25.484   4.563  1.00  0.00           C  
ATOM    573  CA  GLU A1620      28.345  23.485   5.237  1.00  0.00           C  
ATOM    574  CA  MET A1621      26.702  20.494   6.910  1.00  0.00           C  
ATOM    575  CA  ALA A1622      24.637  20.607   3.768  1.00  0.00           C  
ATOM    576  CA  ARG A1632      27.273  19.369   1.297  1.00  0.00           C  
ATOM    577  CA  ASN A1635      28.631  17.043   4.038  1.00  0.00           C  
ATOM    578  CA  PHE A1636      25.436  14.994   3.880  1.00  0.00           C  
ATOM    579  CA  ALA A1637      24.983  15.048   0.117  1.00  0.00           C  
ATOM    580  CA  ASN A1638      28.658  14.119  -0.152  1.00  0.00           C  
ATOM    581  CA  LYS A1639      28.671  11.675   2.748  1.00  0.00           C  
ATOM    582  CA  LEU A1640      25.919   9.877   0.789  1.00  0.00           C  
ATOM    583  CA  TYR A1641      27.716  10.156  -2.557  1.00  0.00           C  
ATOM    584  CA  ASN A1642      30.311   8.013  -0.832  1.00  0.00           C  
ATOM    585  CA  ALA A1662      28.108   5.119   0.271  1.00  0.00           C  
ATOM    586  CA  ALA A1663      26.533   5.416  -3.149  1.00  0.00           C  
ATOM    587  CA  ARG A1664      29.844   4.811  -4.909  1.00  0.00           C  
ATOM    588  CA  PHE A1665      30.826   1.963  -2.563  1.00  0.00           C  
ATOM    589  CA  VAL A1666      27.652  -0.052  -3.092  1.00  0.00           C  
ATOM    590  CA  LEU A1667      27.851   1.009  -6.716  1.00  0.00           C  
ATOM    591  CA  LEU A1668      31.500   0.008  -6.539  1.00  0.00           C  
ATOM    592  CA  SER A1669      31.277  -3.404  -4.782  1.00  0.00           C  
ATOM    593  CA  ARG A1670      28.542  -4.515  -7.169  1.00  0.00           C  
ATOM    594  CA  GLU A1671      31.290  -4.174  -9.754  1.00  0.00           C  
ATOM    595  CA  GLY A1672      33.067  -7.547  -9.799  1.00  0.00           C  
ATOM    596  CA  PHE A1673      31.517  -9.226  -6.764  1.00  0.00           C  
ATOM    597  CA  GLN A1684      31.521 -13.000  -6.973  1.00  0.00           C  
ATOM    598  CA  ALA A1685      28.224 -14.704  -6.030  1.00  0.00           C  
ATOM    599  CA  LYS A1688      29.627 -16.859  -3.240  1.00  0.00           C  
ATOM    600  CA  GLU A1689      26.805 -17.172  -0.720  1.00  0.00           C  
ATOM    601  CA  ASP A1690      23.414 -15.572  -0.141  1.00  0.00           C  
ATOM    602  CA  THR A1691      22.411 -15.616   3.527  1.00  0.00           C  
ATOM    603  CA  PRO A1694      20.128 -13.522   5.818  1.00  0.00           C  
ATOM    604  CA  THR A1695      22.240 -11.577   8.321  1.00  0.00           C  
ATOM    605  CA  LEU A1698      21.064  -9.383  11.157  1.00  0.00           C  
ATOM    606  CA  ALA A1708      22.767  -6.387   9.581  1.00  0.00           C  
ATOM    607  CA  ASP A1716      20.708  -7.002   6.447  1.00  0.00           C  
ATOM    608  CA  ARG A1717      17.240  -7.429   7.997  1.00  0.00           C  
ATOM    609  CA  PHE A1718      17.548  -4.559  10.470  1.00  0.00           C  
ATOM    610  CA  MET A1719      18.140  -2.366   7.438  1.00  0.00           C  
ATOM    611  CA  ARG A1720      14.516  -2.749   6.383  1.00  0.00           C  
ATOM    612  CA  SER A1721      12.678  -2.631   9.634  1.00  0.00           C  
ATOM    613  CA  ARG A1722      14.409   0.742   9.968  1.00  0.00           C  
ATOM    614  CA  LEU A1723      14.059   1.608   6.318  1.00  0.00           C  
ATOM    615  CA  SER A1724      10.453   0.621   6.676  1.00  0.00           C  
ATOM    616  CA  ARG A1725       9.686   2.897   9.589  1.00  0.00           C  
ATOM    617  CA  GLY A1726      11.285   5.578   7.435  1.00  0.00           C  
ATOM    618  CA  VAL A1727       8.918   5.479   4.486  1.00  0.00           C  
ATOM    619  CA  GLU A1728       6.152   5.680   7.039  1.00  0.00           C  
ATOM    620  CA  GLU A1729       7.528   8.082   9.684  1.00  0.00           C  
ATOM    621  CA  ILE A1730       8.885  10.096   6.762  1.00  0.00           C  
ATOM    622  CA  THR A1731       5.886  10.410   4.521  1.00  0.00           C  
ATOM    623  CA  ALA A1732       3.518  11.200   7.397  1.00  0.00           C  
ATOM    624  CA  LEU A1733       5.717  14.211   8.058  1.00  0.00           C  
ATOM    625  CA  TYR A1734       6.244  15.202   4.456  1.00  0.00           C  
ATOM    626  CA  GLU A1735       2.512  14.768   4.312  1.00  0.00           C  
ATOM    627  CA  ALA A1736       1.649  16.928   7.341  1.00  0.00           C  
ATOM    628  CA  LEU A1737       3.637  19.832   5.867  1.00  0.00           C  
ATOM    629  CA  ASP A1738       6.724  19.938   8.118  1.00  0.00           C  
ATOM    630  CA  LEU A1739       9.436  19.284   5.571  1.00  0.00           C  
ATOM    631  CA  ALA A1740      11.510  21.030   8.230  1.00  0.00           C  
ATOM    632  CA  GLN A1741      11.546  18.130  10.710  1.00  0.00           C  
ATOM    633  CA  ALA A1742      10.771  15.862   7.783  1.00  0.00           C  
ATOM    634  CA  ALA A1743      14.214  16.704   6.564  1.00  0.00           C  
ATOM    635  CA  ARG A1744      16.365  16.163   9.619  1.00  0.00           C  
ATOM    636  CA  GLU A1745      14.540  12.867   9.913  1.00  0.00           C  
ATOM    637  CA  VAL A1746      15.815  11.689   6.537  1.00  0.00           C  
ATOM    638  CA  TYR A1747      19.174  12.992   7.685  1.00  0.00           C  
ATOM    639  CA  GLU A1748      19.113  10.548  10.538  1.00  0.00           C  
ATOM    640  CA  LEU A1749      18.275   7.523   8.323  1.00  0.00           C  
ATOM    641  CA  VAL A1750      20.900   8.404   5.735  1.00  0.00           C  
ATOM    642  CA  TRP A1751      23.891   9.730   7.602  1.00  0.00           C  
ATOM    643  CA  SER A1752      23.604   7.465  10.665  1.00  0.00           C  
ATOM    644  CA  GLU A1753      21.214   4.602   9.930  1.00  0.00           C  
ATOM    645  CA  PHE A1754      23.250   3.774   6.875  1.00  0.00           C  
ATOM    646  CA  CYS A1755      26.721   5.182   6.328  1.00  0.00           C  
ATOM    647  CA  ASP A1756      27.155   4.939  10.076  1.00  0.00           C  
ATOM    648  CA  TRP A1757      25.884   1.430  10.688  1.00  0.00           C  
ATOM    649  CA  TYR A1759      24.306  -0.849   8.066  1.00  0.00           C  
ATOM    650  CA  LEU A1760      26.565  -0.044   5.160  1.00  0.00           C  
ATOM    651  CA  GLU A1761      29.321  -0.428   7.756  1.00  0.00           C  
ATOM    652  CA  ALA A1762      28.023  -3.673   9.261  1.00  0.00           C  
ATOM    653  CA  ALA A1763      27.487  -4.850   5.662  1.00  0.00           C  
ATOM    654  CA  LYS A1764      31.148  -4.410   4.684  1.00  0.00           C  
ATOM    655  CA  PRO A1765      32.182  -7.511   6.669  1.00  0.00           C  
ATOM    656  CA  ALA A1795      29.615  -9.430   4.648  1.00  0.00           C  
ATOM    657  CA  LEU A1796      30.364  -8.007   1.202  1.00  0.00           C  
ATOM    658  CA  LYS A1797      33.949  -9.184   1.840  1.00  0.00           C  
ATOM    659  CA  ALA A1805      33.205 -12.822   2.635  1.00  0.00           C  
ATOM    660  CA  GLY A1810      31.235 -12.774  -0.634  1.00  0.00           C  
ATOM    661  CA  ASN A1811      27.699 -12.788   0.763  1.00  0.00           C  
ATOM    662  CA  ALA A1989      25.391 -11.905  -2.103  1.00  0.00           C  
ATOM    663  CA  HIS A1990      22.306 -11.272   0.019  1.00  0.00           C  
ATOM    664  CA  THR A1991      23.825  -8.200   1.603  1.00  0.00           C  
ATOM    665  CA  LEU A1992      24.785  -6.514  -1.648  1.00  0.00           C  
ATOM    666  CA  ARG A1993      21.185  -7.162  -2.652  1.00  0.00           C  
ATOM    667  CA  THR A1994      19.965  -5.445   0.485  1.00  0.00           C  
ATOM    668  CA  LEU A1995      22.431  -2.623  -0.255  1.00  0.00           C  
ATOM    669  CA  GLU A2012      21.390  -2.261  -3.841  1.00  0.00           C  
ATOM    670  CA  GLU A2013      17.715  -2.438  -2.932  1.00  0.00           C  
ATOM    671  CA  VAL A2014      17.778  -0.297   0.223  1.00  0.00           C  
ATOM    672  CA  LEU A2015      19.883   2.637  -1.102  1.00  0.00           C  
ATOM    673  CA  ALA A2016      17.706   3.117  -4.146  1.00  0.00           C  
ATOM    674  CA  VAL A2017      14.756   3.511  -1.764  1.00  0.00           C  
ATOM    675  CA  LEU A2018      16.487   6.309   0.123  1.00  0.00           C  
ATOM    676  CA  LEU A2019      17.240   8.131  -3.042  1.00  0.00           C  
ATOM    677  CA  LYS A2020      13.482   7.870  -3.500  1.00  0.00           C  
ATOM    678  CA  LEU A2021      12.831   9.668  -0.170  1.00  0.00           C  
ATOM    679  CA  LEU A2022      15.637  12.114  -0.464  1.00  0.00           C  
ATOM    680  CA  HIS A2023      15.106  13.433  -4.010  1.00  0.00           C  
ATOM    681  CA  PRO A2024      12.668  16.087  -2.826  1.00  0.00           C  
ATOM    682  CA  MET A2025      15.390  17.804  -0.773  1.00  0.00           C  
ATOM    683  CA  MET A2026      18.181  17.079  -3.232  1.00  0.00           C  
ATOM    684  CA  PRO A2027      17.197  16.367  -6.864  1.00  0.00           C  
ATOM    685  CA  PHE A2039      20.173  16.374  -9.316  1.00  0.00           C  
ATOM    686  CA  LEU A2040      22.425  14.439  -6.937  1.00  0.00           C  
ATOM    687  CA  THR A2041      19.861  11.760  -6.318  1.00  0.00           C  
ATOM    688  CA  SER A2042      19.063  11.868 -10.067  1.00  0.00           C  
ATOM    689  CA  GLU A2043      22.614  11.153 -11.050  1.00  0.00           C  
ATOM    690  CA  LEU A2044      23.013   8.607  -8.240  1.00  0.00           C  
ATOM    691  CA  TYR A2045      19.650   6.857  -8.574  1.00  0.00           C  
ATOM    692  CA  GLN A2046      20.270   6.573 -12.242  1.00  0.00           C  
ATOM    693  CA  ALA A2047      23.834   5.297 -11.808  1.00  0.00           C  
ATOM    694  CA  LEU A2048      22.526   2.308  -9.783  1.00  0.00           C  
ATOM    695  CA  THR A2049      19.474   1.701 -11.879  1.00  0.00           C  
ATOM    696  CA  GLY A2050      19.917   3.181 -15.381  1.00  0.00           C  
ATOM    697  CA  LYS A2074      16.423   4.584 -14.865  1.00  0.00           C  
ATOM    698  CA  GLU A2083      16.663   7.577 -17.164  1.00  0.00           C  
ATOM    699  CA  GLU A2086      14.615   9.693 -14.744  1.00  0.00           C  
ATOM    700  CA  LEU A2087      14.041   9.420 -11.009  1.00  0.00           C  
ATOM    701  CA  ALA A2088      11.908  12.541 -11.302  1.00  0.00           C  
ATOM    702  CA  LEU A2089       9.032  10.270 -12.266  1.00  0.00           C  
ATOM    703  CA  GLU A2090       9.319   7.163 -10.151  1.00  0.00           C  
ATOM    704  CA  ALA A2091       6.961   6.071  -7.415  1.00  0.00           C  
ATOM    705  CA  TRP A2092       7.021   7.203  -3.824  1.00  0.00           C  
ATOM    706  CA  PRO A2093       7.984   4.105  -1.845  1.00  0.00           C  
ATOM    707  CA  GLU A2094       5.349   2.441   0.270  1.00  0.00           C  
ATOM    708  CA  PRO A2095       6.533   0.895   3.544  1.00  0.00           C  
ATOM    709  CA  GLY A2096       6.518  -2.822   4.294  1.00  0.00           C  
ATOM    710  CA  GLY A2097       6.920  -4.479   7.668  1.00  0.00           C  
ATOM    711  CA  ARG A2098       8.264  -3.980  11.182  1.00  0.00           C  
ATOM    712  CA  ASP A2099      10.133  -6.205  13.650  1.00  0.00           C  
ATOM    713  CA  GLU A2100      10.096  -5.095  17.288  1.00  0.00           C  
ATOM    714  CA  GLU A2101      12.441  -7.939  18.302  1.00  0.00           C  
ATOM    715  CA  ALA A2102      14.827  -8.021  15.372  1.00  0.00           C  
ATOM    716  CA  GLU A2103      15.214  -4.299  15.888  1.00  0.00           C  
ATOM    717  CA  ARG A2104      15.235  -4.991  19.624  1.00  0.00           C  
ATOM    718  CA  ALA A2105      18.199  -7.254  18.914  1.00  0.00           C  
ATOM    719  CA  PHE A2107      20.459  -5.130  16.747  1.00  0.00           C  
ATOM    720  CA  GLU A2108      20.591  -2.205  19.150  1.00  0.00           C  
ATOM    721  CA  ALA A2109      21.965  -4.642  21.741  1.00  0.00           C  
ATOM    722  CA  LEU A2110      24.938  -4.600  19.404  1.00  0.00           C  
ATOM    723  CA  LYS A2111      24.970  -0.800  19.373  1.00  0.00           C  
ATOM    724  CA  GLN A2112      24.816  -0.424  23.148  1.00  0.00           C  
ATOM    725  CA  ALA A2113      27.733  -2.854  23.079  1.00  0.00           C  
ATOM    726  CA  VAL A2121      29.450  -1.339  20.079  1.00  0.00           C  
ATOM    727  CA  THR A2122      29.239   2.221  21.400  1.00  0.00           C  
ATOM    728  CA  ALA A2123      29.887   1.245  25.035  1.00  0.00           C  
ATOM    729  CA  VAL A2124      33.207  -0.129  23.844  1.00  0.00           C  
ATOM    730  CA  ARG A2126      34.028   2.869  21.617  1.00  0.00           C  
ATOM    731  CA  ALA A2127      33.091   4.914  24.620  1.00  0.00           C  
ATOM    732  CA  LEU A2128      35.348   3.175  27.137  1.00  0.00           C  
ATOM    733  CA  LYS A2129      38.121   3.945  24.650  1.00  0.00           C  
ATOM    734  CA  ALA A2130      37.757   7.749  24.551  1.00  0.00           C  
ATOM    735  CA  GLU A2131      37.894   7.583  28.379  1.00  0.00           C  
ATOM    736  CA  ALA A2150      41.099   5.592  28.194  1.00  0.00           C  
ATOM    737  CA  GLY A2151      42.859   7.614  25.531  1.00  0.00           C  
ATOM    738  CA  LEU A2152      43.289   4.570  23.276  1.00  0.00           C  
ATOM    739  CA  PRO A2154      43.680   4.994  19.501  1.00  0.00           C  
ATOM    740  CA  PRO A2155      40.641   4.419  17.195  1.00  0.00           C  
ATOM    741  CA  ALA A2156      41.504   1.471  14.922  1.00  0.00           C  
ATOM    742  CA  GLN A2167      43.118  -0.437  17.822  1.00  0.00           C  
ATOM    743  CA  GLU A2168      42.456  -4.016  18.945  1.00  0.00           C  
ATOM    744  CA  VAL A2169      40.914  -4.589  22.337  1.00  0.00           C  
ATOM    745  CA  ARG A2170      39.826  -7.601  24.422  1.00  0.00           C  
ATOM    746  CA  VAL A2171      36.375  -6.907  25.809  1.00  0.00           C  
ATOM    747  CA  TYR A2173      33.709  -8.252  28.135  1.00  0.00           C  
ATOM    748  CA  LEU A2174      30.009  -7.852  27.539  1.00  0.00           C  
ATOM    749  CA  GLU A2175      27.105  -8.485  29.907  1.00  0.00           C  
ATOM    750  CA  GLY A2176      23.326  -8.726  29.503  1.00  0.00           C  
ATOM    751  CA  GLU A2177      21.498  -9.026  26.209  1.00  0.00           C  
ATOM    752  CA  THR A2178      24.898  -9.820  24.696  1.00  0.00           C  
ATOM    753  CA  ALA A2179      23.475 -12.526  22.421  1.00  0.00           C  
ATOM    754  CA  PRO A2180      23.396 -10.335  19.259  1.00  0.00           C  
ATOM    755  CA  VAL A2181      27.066  -9.537  19.792  1.00  0.00           C  
ATOM    756  CA  GLU A2182      27.712 -13.303  19.803  1.00  0.00           C  
ATOM    757  CA  GLU A2183      25.744 -14.534  16.810  1.00  0.00           C  
ATOM    758  CA  ASN A2184      27.387 -11.650  14.956  1.00  0.00           C  
ATOM    759  CA  LEU A2185      30.952 -11.683  16.263  1.00  0.00           C  
ATOM    760  CA  GLU A2186      32.387 -11.027  12.808  1.00  0.00           C  
ATOM    761  CA  VAL A2187      31.060  -7.500  12.691  1.00  0.00           C  
ATOM    762  CA  PHE A2188      31.015  -6.830  16.420  1.00  0.00           C  
ATOM    763  CA  ARG A2189      34.741  -6.971  15.897  1.00  0.00           C  
ATOM    764  CA  PHE A2190      34.641  -4.975  12.664  1.00  0.00           C  
ATOM    765  CA  LEU A2191      32.855  -2.085  14.190  1.00  0.00           C  
ATOM    766  CA  SER A2192      34.276  -1.935  17.721  1.00  0.00           C  
ATOM    767  CA  ARG A2193      37.630  -3.035  16.302  1.00  0.00           C  
ATOM    768  CA  ALA A2194      37.607  -5.162  19.461  1.00  0.00           C  
ATOM    769  CA  ASP A2195      37.319  -8.918  20.016  1.00  0.00           C  
ATOM    770  CA  LEU A2196      35.754 -10.715  22.961  1.00  0.00           C  
ATOM    771  CA  LEU A2197      37.141 -12.466  26.057  1.00  0.00           C  
ATOM    772  CA  PRO A2198      35.597 -15.747  27.348  1.00  0.00           C  
ATOM    773  CA  GLU A2199      35.660 -15.130  31.080  1.00  0.00           C  
ATOM    774  CA  ARG A2215      34.794 -11.932  32.939  1.00  0.00           C  
ATOM    775  CA  PRO A2216      37.807  -9.982  34.113  1.00  0.00           C  
ATOM    776  CA  ALA A2217      37.322  -8.728  37.675  1.00  0.00           C  
ATOM    777  CA  LYS A2218      39.819  -5.986  36.860  1.00  0.00           C  
ATOM    778  CA  ALA A2219      38.779  -3.605  34.027  1.00  0.00           C  
ATOM    779  CA  LEU A2220      37.146  -0.238  33.200  1.00  0.00           C  
ATOM    780  CA  VAL A2228      33.376   0.239  33.301  1.00  0.00           C  
ATOM    781  CA  LYS A2229      30.731   1.610  30.916  1.00  0.00           C  
ATOM    782  CA  ALA A2230      27.370  -0.031  31.478  1.00  0.00           C  
ATOM    783  CA  MET A2231      24.419   0.839  29.240  1.00  0.00           C  
ATOM    784  CA  PRO A2232      20.660   0.708  29.775  1.00  0.00           C  
ATOM    785  CA  ARG A2233      20.612  -2.872  28.499  1.00  0.00           C  
ATOM    786  CA  VAL A2234      24.287  -3.862  28.408  1.00  0.00           C  
ATOM    787  CA  THR A2235      27.755  -3.189  29.865  1.00  0.00           C  
ATOM    788  CA  ALA A2236      31.318  -3.713  28.692  1.00  0.00           C  
ATOM    789  CA  ARG A2237      34.115  -4.216  31.162  1.00  0.00           C  
ATOM    790  CA  MET A2238      37.334  -3.652  29.187  1.00  0.00           C  
ATOM    791  CA  PRO A2239      40.509  -5.177  30.707  1.00  0.00           C  
ATOM    792  CA  LEU A2240      43.402  -2.862  31.564  1.00  0.00           C  
ATOM    793  CA  GLU A2241      45.394  -5.012  29.098  1.00  0.00           C  
ATOM    794  CA  GLY A2242      49.590  -4.940  23.621  1.00  0.00           C  
ATOM    795  CA  LEU A2243      51.389  -2.977  26.379  1.00  0.00           C  
ATOM    796  CA  LEU A2244      50.546   0.550  27.636  1.00  0.00           C  
ATOM    797  CA  ASP A2245      52.032   2.850  30.336  1.00  0.00           C  
ATOM    798  CA  VAL A2246      49.887   1.797  33.362  1.00  0.00           C  
ATOM    799  CA  GLU A2247      51.832   4.283  35.432  1.00  0.00           C  
ATOM    800  CA  GLU A2249      52.093   7.253  33.071  1.00  0.00           C  
ATOM    801  CA  TRP A2250      48.366   6.758  32.623  1.00  0.00           C  
ATOM    802  CA  ARG A2251      47.838   6.376  36.351  1.00  0.00           C  
ATOM    803  CA  ARG A2252      49.671   9.672  36.614  1.00  0.00           C  
ATOM    804  CA  ARG A2253      48.590  11.351  33.365  1.00  0.00           C  
ATOM    805  CA  GLN A2254      45.180  11.093  35.073  1.00  0.00           C  
ATOM    806  CA  GLU A2255      46.244  11.169  38.731  1.00  0.00           C  
ATOM    807  CA  LYS A2256      47.863  14.576  38.229  1.00  0.00           C  
ATOM    808  CA  ARG A2257      45.107  15.597  35.818  1.00  0.00           C  
ATOM    809  CA  LEU A2258      42.772  15.166  38.807  1.00  0.00           C  
ATOM    810  CA  LYS A2259      44.289  17.602  41.292  1.00  0.00           C  
ATOM    811  CA  GLU A2260      44.138  20.333  38.643  1.00  0.00           C  
ATOM    812  CA  LEU A2261      40.330  20.177  38.391  1.00  0.00           C  
ATOM    813  CA  LEU A2262      39.267  20.352  42.049  1.00  0.00           C  
ATOM    814  CA  ALA A2263      41.505  23.394  42.064  1.00  0.00           C  
ATOM    815  CA  LEU A2264      40.000  25.134  39.040  1.00  0.00           C  
ATOM    816  CA  ALA A2265      36.835  23.894  40.729  1.00  0.00           C  
ATOM    817  CA  GLU A2266      37.680  25.212  44.180  1.00  0.00           C  
ATOM    818  CA  ARG A2267      38.319  28.587  42.607  1.00  0.00           C  
ATOM    819  CA  SER A2268      35.101  28.873  40.593  1.00  0.00           C  
ATOM    820  CA  GLN A2269      32.985  28.170  43.707  1.00  0.00           C  
ATOM    821  CA  ARG A2270      34.307  30.880  46.059  1.00  0.00           C  
ATOM    822  CA  LYS A2271      34.046  33.601  43.406  1.00  0.00           C  
ATOM    823  CA  LEU A2272      30.410  32.659  42.933  1.00  0.00           C  
ATOM    824  CA  ALA A2273      29.682  32.197  46.617  1.00  0.00           C  
ATOM    825  CA  SER A2274      31.831  35.299  47.279  1.00  0.00           C  
ATOM    826  CA  PRO A2275      31.025  38.912  48.353  1.00  0.00           C  
ATOM    827  CA  GLY A2276      29.054  41.075  45.908  1.00  0.00           C  
ATOM    828  CA  PHE A2277      29.717  38.538  43.197  1.00  0.00           C  
ATOM    829  CA  ARG A2278      26.942  36.009  44.063  1.00  0.00           C  
ATOM    830  CA  GLU A2279      24.305  38.709  43.682  1.00  0.00           C  
ATOM    831  CA  LYS A2280      25.750  42.063  42.671  1.00  0.00           C  
ATOM    832  CA  ALA A2281      27.361  40.225  39.752  1.00  0.00           C  
ATOM    833  CA  PRO A2282      25.767  40.034  36.192  1.00  0.00           C  
ATOM    834  CA  LYS A2283      23.398  37.140  35.584  1.00  0.00           C  
ATOM    835  CA  GLU A2284      25.731  35.988  32.858  1.00  0.00           C  
ATOM    836  CA  VAL A2285      29.451  35.441  33.688  1.00  0.00           C  
ATOM    837  CA  VAL A2286      28.205  34.627  37.193  1.00  0.00           C  
ATOM    838  CA  GLU A2287      26.369  31.503  36.036  1.00  0.00           C  
ATOM    839  CA  ALA A2288      29.286  31.083  33.667  1.00  0.00           C  
ATOM    840  CA  GLU A2289      31.967  30.384  36.278  1.00  0.00           C  
ATOM    841  CA  GLU A2290      29.008  28.583  37.790  1.00  0.00           C  
ATOM    842  CA  ALA A2291      28.361  26.706  34.532  1.00  0.00           C  
ATOM    843  CA  ARG A2292      31.985  25.678  34.766  1.00  0.00           C  
ATOM    844  CA  LEU A2293      32.160  24.620  38.428  1.00  0.00           C  
ATOM    845  CA  LYS A2294      29.631  22.013  37.455  1.00  0.00           C  
ATOM    846  CA  GLU A2295      31.324  20.096  34.625  1.00  0.00           C  
ATOM    847  CA  ASN A2296      34.506  20.365  36.638  1.00  0.00           C  
ATOM    848  CA  LEU A2297      33.196  18.315  39.564  1.00  0.00           C  
ATOM    849  CA  GLU A2298      31.993  15.730  37.016  1.00  0.00           C  
ATOM    850  CA  GLN A2299      35.216  15.452  34.987  1.00  0.00           C  
ATOM    851  CA  ALA A2300      36.526  14.822  38.466  1.00  0.00           C  
ATOM    852  CA  GLU A2301      34.212  11.851  39.006  1.00  0.00           C  
ATOM    853  CA  ARG A2302      34.863  10.355  35.546  1.00  0.00           C  
ATOM    854  CA  ILE A2303      38.645  10.498  35.981  1.00  0.00           C  
ATOM    855  CA  ARG A2304      38.052   9.422  39.583  1.00  0.00           C  
ATOM    856  CA  GLU A2305      36.591   5.982  38.809  1.00  0.00           C  
ATOM    857  CA  ALA A2306      38.654   5.562  35.630  1.00  0.00           C  
ATOM    858  CA  LEU A2307      41.501   5.592  38.099  1.00  0.00           C  
ATOM    859  CA  SER A2308      39.345   4.053  40.839  1.00  0.00           C  
ATOM    860  CA  GLN A2309      38.165   0.949  39.000  1.00  0.00           C  
ATOM    861  CA  ILE A2310      41.252   0.511  36.810  1.00  0.00           C  
ATOM    862  CA  GLY A2311      43.827  -1.578  38.636  1.00  0.00           C  
TER
END
