# Supplementary material for: Backbone Brackets and Arginine Tweezers delineate Class I and Class II aminoacyl tRNA synthetases
Source: PLoS Comput Biol. 2018 Apr 16;14(4):e1006101. doi: 10.1371/journal.pcbi.1006101 (PMC5919687; doi:10.1371/journal.pcbi.1006101)
Supplement: S11 File — All structures of Class I aaRS with residues renumbered according to the MSA. (GZ) [file pcbi.1006101.s023.tar.gz › 1iyw_B_renum.pdb]

ATOM      1  CA  MET B 208     165.502 112.904 -14.517  1.00  0.00           C  
ATOM      2  CA  ASP B 209     168.848 114.605 -13.964  1.00  0.00           C  
ATOM      3  CA  LEU B 210     168.213 114.128 -10.215  1.00  0.00           C  
ATOM      4  CA  PRO B 211     171.028 116.543  -9.358  1.00  0.00           C  
ATOM      5  CA  LYS B 212     172.755 116.669  -5.975  1.00  0.00           C  
ATOM      6  CA  ALA B 214     170.722 119.805  -5.191  1.00  0.00           C  
ATOM      7  CA  TYR B 215     167.373 121.356  -6.234  1.00  0.00           C  
ATOM      8  CA  ASP B 216     167.100 124.450  -8.367  1.00  0.00           C  
ATOM      9  CA  PRO B 217     163.684 126.185  -8.666  1.00  0.00           C  
ATOM     10  CA  LYS B 218     164.692 128.091 -11.791  1.00  0.00           C  
ATOM     11  CA  SER B 219     165.962 125.043 -13.711  1.00  0.00           C  
ATOM     12  CA  VAL B 220     162.422 123.851 -12.998  1.00  0.00           C  
ATOM     13  CA  GLU B 221     159.534 126.045 -11.929  1.00  0.00           C  
ATOM     14  CA  PRO B 222     159.401 128.258 -15.029  1.00  0.00           C  
ATOM     15  CA  LYS B 223     159.045 125.292 -17.346  1.00  0.00           C  
ATOM     16  CA  TRP B 224     155.944 123.843 -15.722  1.00  0.00           C  
ATOM     17  CA  ALA B 225     154.577 127.333 -15.294  1.00  0.00           C  
ATOM     18  CA  GLU B 226     154.614 128.038 -19.043  1.00  0.00           C  
ATOM     19  CA  LYS B 227     153.092 124.588 -19.633  1.00  0.00           C  
ATOM     20  CA  TRP B 228     150.018 125.504 -17.614  1.00  0.00           C  
ATOM     21  CA  ALA B 229     150.189 128.907 -19.339  1.00  0.00           C  
ATOM     22  CA  LYS B 230     149.607 127.798 -22.915  1.00  0.00           C  
ATOM     23  CA  ASN B 232     147.111 125.056 -21.980  1.00  0.00           C  
ATOM     24  CA  PRO B 233     144.350 126.583 -19.713  1.00  0.00           C  
ATOM     25  CA  PHE B 234     142.287 124.471 -17.330  1.00  0.00           C  
ATOM     26  CA  VAL B 236     139.210 125.601 -19.278  1.00  0.00           C  
ATOM     27  CA  ALA B 237     136.208 124.866 -17.030  1.00  0.00           C  
ATOM     28  CA  ASN B 238     132.901 123.610 -18.494  1.00  0.00           C  
ATOM     29  CA  PRO B 239     129.339 124.138 -17.076  1.00  0.00           C  
ATOM     30  CA  LYS B 240     127.776 120.827 -18.083  1.00  0.00           C  
ATOM     31  CA  SER B 241     130.975 119.019 -17.102  1.00  0.00           C  
ATOM     32  CA  GLY B 243     128.813 116.287 -15.676  1.00  0.00           C  
ATOM     33  CA  LYS B 244     130.885 116.839 -12.538  1.00  0.00           C  
ATOM     34  CA  PRO B 245     130.202 118.496  -9.141  1.00  0.00           C  
ATOM     35  CA  PRO B 264     131.146 122.183  -9.774  1.00  0.00           C  
ATOM     36  CA  PHE B 266     133.496 124.070  -7.475  1.00  0.00           C  
ATOM     37  CA  VAL B 267     133.481 127.846  -7.487  1.00  0.00           C  
ATOM     38  CA  ILE B 268     136.074 130.195  -6.060  1.00  0.00           C  
ATOM     39  CA  PHE B 269     135.969 133.817  -7.117  1.00  0.00           C  
ATOM     40  CA  MET B 270     139.447 135.413  -7.212  1.00  0.00           C  
ATOM     41  CA  PRO B 271     139.470 138.675  -5.246  1.00  0.00           C  
ATOM     42  CA  PRO B 272     140.439 141.085  -8.092  1.00  0.00           C  
ATOM     43  CA  PRO B 273     143.928 142.708  -8.095  1.00  0.00           C  
ATOM     44  CA  ASN B 274     144.819 146.209  -9.333  1.00  0.00           C  
ATOM     45  CA  VAL B 275     146.429 146.703 -12.730  1.00  0.00           C  
ATOM     46  CA  THR B 276     149.310 148.916 -11.555  1.00  0.00           C  
ATOM     47  CA  GLY B 277     152.651 148.045  -9.990  1.00  0.00           C  
ATOM     48  CA  SER B 279     153.615 144.575  -8.763  1.00  0.00           C  
ATOM     49  CA  LEU B 280     151.891 142.630  -5.999  1.00  0.00           C  
ATOM     50  CA  HIS B 281     152.602 142.644  -2.260  1.00  0.00           C  
ATOM     51  CA  MET B 282     152.711 139.535  -0.035  1.00  0.00           C  
ATOM     52  CA  GLY B 283     149.026 140.138   0.512  1.00  0.00           C  
ATOM     53  CA  HIS B 284     148.112 138.797  -2.919  1.00  0.00           C  
ATOM     54  CA  ALA B 285     150.514 135.941  -2.242  1.00  0.00           C  
ATOM     55  CA  LEU B 286     148.852 134.366   0.808  1.00  0.00           C  
ATOM     56  CA  ASP B 288     145.660 135.438  -0.928  1.00  0.00           C  
ATOM     57  CA  ASN B 289     146.114 133.921  -4.421  1.00  0.00           C  
ATOM     58  CA  SER B 290     147.598 130.853  -2.706  1.00  0.00           C  
ATOM     59  CA  LEU B 291     145.174 129.812   0.019  1.00  0.00           C  
ATOM     60  CA  GLN B 292     142.873 129.957  -3.025  1.00  0.00           C  
ATOM     61  CA  ASP B 293     144.798 127.906  -5.555  1.00  0.00           C  
ATOM     62  CA  ALA B 294     145.426 125.548  -2.664  1.00  0.00           C  
ATOM     63  CA  LEU B 295     141.748 124.910  -1.967  1.00  0.00           C  
ATOM     64  CA  ILE B 296     141.453 124.570  -5.695  1.00  0.00           C  
ATOM     65  CA  ARG B 297     144.007 121.978  -6.794  1.00  0.00           C  
ATOM     66  CA  TYR B 298     142.448 120.056  -3.896  1.00  0.00           C  
ATOM     67  CA  LYS B 299     138.804 120.045  -4.809  1.00  0.00           C  
ATOM     68  CA  ARG B 300     140.303 119.873  -8.289  1.00  0.00           C  
ATOM     69  CA  MET B 301     141.597 116.325  -7.996  1.00  0.00           C  
ATOM     70  CA  ARG B 302     138.718 115.158  -5.848  1.00  0.00           C  
ATOM     71  CA  GLY B 303     136.316 114.796  -8.753  1.00  0.00           C  
ATOM     72  CA  PHE B 304     135.249 118.437  -8.899  1.00  0.00           C  
ATOM     73  CA  GLU B 305     135.037 121.140 -11.510  1.00  0.00           C  
ATOM     74  CA  ALA B 306     137.302 123.768  -9.877  1.00  0.00           C  
ATOM     75  CA  VAL B 307     135.985 126.703 -11.855  1.00  0.00           C  
ATOM     76  CA  TRP B 308     138.329 129.428 -10.578  1.00  0.00           C  
ATOM     77  CA  LEU B 309     137.542 133.025 -11.628  1.00  0.00           C  
ATOM     78  CA  PRO B 310     140.498 135.174 -12.790  1.00  0.00           C  
ATOM     79  CA  GLY B 311     139.894 138.903 -12.981  1.00  0.00           C  
ATOM     80  CA  THR B 312     141.700 142.198 -12.288  1.00  0.00           C  
ATOM     81  CA  ASP B 313     140.329 145.477 -10.944  1.00  0.00           C  
ATOM     82  CA  HIS B 314     141.034 148.782 -12.636  1.00  0.00           C  
ATOM     83  CA  ALA B 315     142.026 150.420  -9.321  1.00  0.00           C  
ATOM     84  CA  GLY B 316     140.406 153.588 -10.684  1.00  0.00           C  
ATOM     85  CA  ILE B 317     140.954 156.584  -8.392  1.00  0.00           C  
ATOM     86  CA  ALA B 333     144.416 155.049  -8.031  1.00  0.00           C  
ATOM     87  CA  THR B 334     144.994 154.143 -11.680  1.00  0.00           C  
ATOM     88  CA  GLN B 336     143.798 157.538 -12.902  1.00  0.00           C  
ATOM     89  CA  VAL B 340     146.368 159.074 -10.605  1.00  0.00           C  
ATOM     90  CA  VAL B 341     148.487 156.228 -11.927  1.00  0.00           C  
ATOM     91  CA  VAL B 342     148.548 157.244 -15.587  1.00  0.00           C  
ATOM     92  CA  GLU B 343     148.585 160.676 -13.948  1.00  0.00           C  
ATOM     93  CA  ARG B 344     151.800 160.166 -11.889  1.00  0.00           C  
ATOM     94  CA  LEU B 345     152.974 158.380 -15.018  1.00  0.00           C  
ATOM     95  CA  LEU B 346     152.087 161.592 -16.810  1.00  0.00           C  
ATOM     96  CA  LEU B 347     153.768 163.441 -13.913  1.00  0.00           C  
ATOM     97  CA  LYS B 348     156.945 161.366 -13.845  1.00  0.00           C  
ATOM     98  CA  GLU B 349     156.813 162.360 -17.556  1.00  0.00           C  
ATOM     99  CA  GLY B 350     155.820 165.965 -18.091  1.00  0.00           C  
ATOM    100  CA  LYS B 351     152.085 165.762 -18.863  1.00  0.00           C  
ATOM    101  CA  THR B 397     148.871 166.023 -16.747  1.00  0.00           C  
ATOM    102  CA  ARG B 398     145.269 164.649 -16.427  1.00  0.00           C  
ATOM    103  CA  HIS B 399     143.393 167.867 -17.355  1.00  0.00           C  
ATOM    104  CA  ASP B 400     146.362 168.897 -19.527  1.00  0.00           C  
ATOM    105  CA  LEU B 401     145.391 166.651 -22.416  1.00  0.00           C  
ATOM    106  CA  GLY B 402     141.713 166.908 -23.152  1.00  0.00           C  
ATOM    107  CA  ARG B 403     139.608 164.229 -21.454  1.00  0.00           C  
ATOM    108  CA  GLU B 404     138.840 161.436 -23.927  1.00  0.00           C  
ATOM    109  CA  LYS B 405     142.618 161.406 -24.345  1.00  0.00           C  
ATOM    110  CA  PHE B 406     143.256 160.263 -20.777  1.00  0.00           C  
ATOM    111  CA  LEU B 407     141.131 157.270 -21.690  1.00  0.00           C  
ATOM    112  CA  GLU B 408     143.043 156.340 -24.857  1.00  0.00           C  
ATOM    113  CA  ARG B 418     146.522 156.030 -23.339  1.00  0.00           C  
ATOM    114  CA  VAL B 419     144.830 154.420 -20.365  1.00  0.00           C  
ATOM    115  CA  TRP B 420     144.520 151.510 -22.772  1.00  0.00           C  
ATOM    116  CA  GLN B 421     147.957 152.366 -24.140  1.00  0.00           C  
ATOM    117  CA  TRP B 422     148.892 151.632 -20.553  1.00  0.00           C  
ATOM    118  CA  LYS B 423     146.333 148.902 -19.961  1.00  0.00           C  
ATOM    119  CA  GLU B 424     149.108 146.783 -21.507  1.00  0.00           C  
ATOM    120  CA  GLU B 425     151.852 147.169 -18.898  1.00  0.00           C  
ATOM    121  CA  SER B 426     150.795 146.238 -15.332  1.00  0.00           C  
ATOM    122  CA  GLY B 427     147.980 144.012 -16.539  1.00  0.00           C  
ATOM    123  CA  GLY B 429     150.429 141.875 -18.426  1.00  0.00           C  
ATOM    124  CA  THR B 431     152.388 141.651 -15.193  1.00  0.00           C  
ATOM    125  CA  ILE B 432     149.825 140.884 -12.550  1.00  0.00           C  
ATOM    126  CA  LEU B 433     148.651 137.751 -14.261  1.00  0.00           C  
ATOM    127  CA  LYS B 434     152.146 136.778 -15.344  1.00  0.00           C  
ATOM    128  CA  GLN B 435     153.202 137.397 -11.755  1.00  0.00           C  
ATOM    129  CA  LEU B 436     150.413 135.061 -10.692  1.00  0.00           C  
ATOM    130  CA  LYS B 437     151.322 132.460 -13.309  1.00  0.00           C  
ATOM    131  CA  ARG B 438     154.888 131.967 -12.082  1.00  0.00           C  
ATOM    132  CA  LEU B 439     153.446 131.380  -8.606  1.00  0.00           C  
ATOM    133  CA  GLY B 444     151.492 128.184  -9.016  1.00  0.00           C  
ATOM    134  CA  ALA B 445     148.465 129.631 -10.785  1.00  0.00           C  
ATOM    135  CA  SER B 457     145.943 127.333 -12.440  1.00  0.00           C  
ATOM    136  CA  ALA B 461     142.780 129.401 -12.762  1.00  0.00           C  
ATOM    137  CA  ASP B 463     140.552 129.370 -15.831  1.00  0.00           C  
ATOM    138  CA  TRP B 471     142.596 131.997 -17.700  1.00  0.00           C  
ATOM    139  CA  SER B 472     140.202 131.475 -20.600  1.00  0.00           C  
ATOM    140  CA  ARG B 473     137.697 133.322 -18.402  1.00  0.00           C  
ATOM    141  CA  GLU B 474     139.811 136.168 -17.098  1.00  0.00           C  
ATOM    142  CA  ALA B 475     137.904 139.360 -16.248  1.00  0.00           C  
ATOM    143  CA  PHE B 476     138.801 143.007 -15.701  1.00  0.00           C  
ATOM    144  CA  THR B 477     136.119 145.137 -14.055  1.00  0.00           C  
ATOM    145  CA  MET B 478     136.216 147.491 -17.056  1.00  0.00           C  
ATOM    146  CA  ASP B 479     135.555 145.256 -20.048  1.00  0.00           C  
ATOM    147  CA  GLU B 482     132.506 145.193 -22.310  1.00  0.00           C  
ATOM    148  CA  LYS B 483     131.068 142.465 -20.088  1.00  0.00           C  
ATOM    149  CA  ARG B 484     131.630 143.985 -16.661  1.00  0.00           C  
ATOM    150  CA  SER B 485     131.149 147.442 -18.128  1.00  0.00           C  
ATOM    151  CA  ARG B 490     127.506 146.380 -18.485  1.00  0.00           C  
ATOM    152  CA  ALA B 494     127.101 144.774 -15.068  1.00  0.00           C  
ATOM    153  CA  VAL B 495     127.178 148.101 -13.216  1.00  0.00           C  
ATOM    154  CA  ARG B 496     124.976 149.976 -15.661  1.00  0.00           C  
ATOM    155  CA  TYR B 498     122.377 147.193 -15.962  1.00  0.00           C  
ATOM    156  CA  ALA B 499     122.589 146.968 -12.218  1.00  0.00           C  
ATOM    157  CA  PHE B 500     122.433 150.680 -11.613  1.00  0.00           C  
ATOM    158  CA  SER B 501     119.292 150.769 -13.671  1.00  0.00           C  
ATOM    159  CA  ARG B 502     117.773 148.227 -11.310  1.00  0.00           C  
ATOM    160  CA  TYR B 503     118.868 149.784  -8.025  1.00  0.00           C  
ATOM    161  CA  TYR B 504     117.299 153.116  -9.085  1.00  0.00           C  
ATOM    162  CA  HIS B 505     113.891 152.028 -10.368  1.00  0.00           C  
ATOM    163  CA  GLU B 506     113.671 149.934  -7.218  1.00  0.00           C  
ATOM    164  CA  GLY B 507     113.407 153.031  -5.071  1.00  0.00           C  
ATOM    165  CA  LEU B 508     116.915 152.360  -3.840  1.00  0.00           C  
ATOM    166  CA  ALA B 509     119.071 154.615  -6.038  1.00  0.00           C  
ATOM    167  CA  TYR B 510     118.359 158.289  -5.332  1.00  0.00           C  
ATOM    168  CA  ARG B 511     120.086 161.608  -6.021  1.00  0.00           C  
ATOM    169  CA  ALA B 512     120.155 164.193  -3.222  1.00  0.00           C  
ATOM    170  CA  PRO B 513     122.618 167.030  -2.411  1.00  0.00           C  
ATOM    171  CA  ARG B 514     123.907 165.836   0.947  1.00  0.00           C  
ATOM    172  CA  LEU B 515     127.040 167.153   2.615  1.00  0.00           C  
ATOM    173  CA  VAL B 516     130.056 165.491   0.000  1.00  0.00           C  
ATOM    174  CA  ASN B 517     133.645 165.138   2.217  1.00  0.00           C  
ATOM    175  CA  TRP B 518     135.995 166.582  -0.402  1.00  0.00           C  
ATOM    176  CA  CYS B 519     139.641 166.891  -1.400  1.00  0.00           C  
ATOM    177  CA  PRO B 520     140.554 169.998  -3.437  1.00  0.00           C  
ATOM    178  CA  ARG B 521     143.760 168.064  -4.102  1.00  0.00           C  
ATOM    179  CA  CYS B 522     143.143 164.757  -5.813  1.00  0.00           C  
ATOM    180  CA  GLU B 523     139.889 166.551  -6.843  1.00  0.00           C  
ATOM    181  CA  THR B 524     137.221 163.987  -5.889  1.00  0.00           C  
ATOM    182  CA  THR B 525     134.600 163.060  -3.306  1.00  0.00           C  
ATOM    183  CA  LEU B 526     135.403 160.753  -0.392  1.00  0.00           C  
ATOM    184  CA  SER B 527     133.868 157.773   1.414  1.00  0.00           C  
ATOM    185  CA  ASP B 528     133.965 157.637   5.214  1.00  0.00           C  
ATOM    186  CA  LEU B 529     136.666 154.991   5.700  1.00  0.00           C  
ATOM    187  CA  GLU B 530     139.060 156.383   3.088  1.00  0.00           C  
ATOM    188  CA  VAL B 531     140.526 159.754   4.085  1.00  0.00           C  
ATOM    189  CA  GLU B 532     142.895 160.620   6.949  1.00  0.00           C  
ATOM    190  CA  THR B 571     143.447 163.677   9.142  1.00  0.00           C  
ATOM    191  CA  GLU B 572     146.177 164.416  11.727  1.00  0.00           C  
ATOM    192  CA  PRO B 617     146.876 166.133  15.148  1.00  0.00           C  
ATOM    193  CA  THR B 618     149.116 169.037  14.029  1.00  0.00           C  
ATOM    194  CA  PRO B 619     149.172 172.392  16.044  1.00  0.00           C  
ATOM    195  CA  GLY B 620     148.139 175.897  15.054  1.00  0.00           C  
ATOM    196  CA  LYS B 621     146.015 178.522  16.851  1.00  0.00           C  
ATOM    197  CA  LEU B 622     142.597 179.189  18.428  1.00  0.00           C  
ATOM    198  CA  TYR B 623     141.318 182.755  18.560  1.00  0.00           C  
ATOM    199  CA  THR B 624     138.549 183.827  20.929  1.00  0.00           C  
ATOM    200  CA  LEU B 625     136.147 186.069  18.996  1.00  0.00           C  
ATOM    201  CA  ARG B 626     133.364 187.724  21.000  1.00  0.00           C  
ATOM    202  CA  TYR B 627     130.668 190.112  19.752  1.00  0.00           C  
ATOM    203  CA  GLU B 628     127.316 191.982  19.696  1.00  0.00           C  
ATOM    204  CA  VAL B 629     123.669 190.942  19.944  1.00  0.00           C  
ATOM    205  CA  GLU B 630     120.364 192.701  19.122  1.00  0.00           C  
ATOM    206  CA  GLY B 631     119.499 193.721  22.657  1.00  0.00           C  
ATOM    207  CA  GLY B 632     122.559 192.655  24.608  1.00  0.00           C  
ATOM    208  CA  GLY B 633     126.074 193.406  23.439  1.00  0.00           C  
ATOM    209  CA  PHE B 634     128.330 190.405  23.961  1.00  0.00           C  
ATOM    210  CA  ILE B 635     128.855 186.626  23.626  1.00  0.00           C  
ATOM    211  CA  GLU B 636     131.950 184.397  23.556  1.00  0.00           C  
ATOM    212  CA  ILE B 637     133.423 182.166  20.855  1.00  0.00           C  
ATOM    213  CA  ALA B 638     136.586 180.041  20.229  1.00  0.00           C  
ATOM    214  CA  THR B 639     136.936 179.350  16.464  1.00  0.00           C  
ATOM    215  CA  VAL B 640     139.595 177.570  14.319  1.00  0.00           C  
ATOM    216  CA  ARG B 641     138.815 179.408  11.031  1.00  0.00           C  
ATOM    217  CA  PRO B 642     137.939 183.146  11.481  1.00  0.00           C  
ATOM    218  CA  GLU B 643     137.464 183.681   7.745  1.00  0.00           C  
ATOM    219  CA  THR B 644     134.385 181.454   7.601  1.00  0.00           C  
ATOM    220  CA  VAL B 645     132.361 183.786   9.824  1.00  0.00           C  
ATOM    221  CA  PHE B 646     130.446 184.740   6.669  1.00  0.00           C  
ATOM    222  CA  ALA B 647     129.241 181.214   5.867  1.00  0.00           C  
ATOM    223  CA  ASP B 648     127.650 181.413   9.317  1.00  0.00           C  
ATOM    224  CA  GLN B 649     123.948 181.006   9.940  1.00  0.00           C  
ATOM    225  CA  ALA B 650     123.586 180.610  13.671  1.00  0.00           C  
ATOM    226  CA  ILE B 651     125.128 180.727  17.135  1.00  0.00           C  
ATOM    227  CA  ALA B 652     124.476 177.700  19.327  1.00  0.00           C  
ATOM    228  CA  VAL B 653     124.500 176.795  23.032  1.00  0.00           C  
ATOM    229  CA  HIS B 654     123.489 173.633  24.887  1.00  0.00           C  
ATOM    230  CA  PRO B 655     119.823 172.947  25.824  1.00  0.00           C  
ATOM    231  CA  GLU B 656     120.822 172.658  29.474  1.00  0.00           C  
ATOM    232  CA  ASP B 657     123.857 174.908  29.984  1.00  0.00           C  
ATOM    233  CA  GLU B 658     122.162 178.050  31.362  1.00  0.00           C  
ATOM    234  CA  ARG B 659     125.224 180.353  31.309  1.00  0.00           C  
ATOM    235  CA  TYR B 660     123.708 181.559  28.014  1.00  0.00           C  
ATOM    236  CA  ARG B 661     120.109 181.852  29.262  1.00  0.00           C  
ATOM    237  CA  HIS B 662     118.739 185.262  28.270  1.00  0.00           C  
ATOM    238  CA  LEU B 663     120.978 185.621  25.194  1.00  0.00           C  
ATOM    239  CA  LEU B 664     119.309 182.653  23.490  1.00  0.00           C  
ATOM    240  CA  GLY B 665     117.122 184.106  20.762  1.00  0.00           C  
ATOM    241  CA  LYS B 666     117.891 187.660  19.578  1.00  0.00           C  
ATOM    242  CA  ARG B 667     120.056 188.556  16.556  1.00  0.00           C  
ATOM    243  CA  ALA B 668     123.847 188.431  16.172  1.00  0.00           C  
ATOM    244  CA  ARG B 669     125.647 191.204  14.342  1.00  0.00           C  
ATOM    245  CA  ILE B 670     128.815 189.339  13.350  1.00  0.00           C  
ATOM    246  CA  PRO B 671     131.850 191.721  13.569  1.00  0.00           C  
ATOM    247  CA  LEU B 672     132.728 194.242  10.846  1.00  0.00           C  
ATOM    248  CA  THR B 673     129.813 193.206   8.583  1.00  0.00           C  
ATOM    249  CA  GLU B 674     126.258 194.136   9.640  1.00  0.00           C  
ATOM    250  CA  VAL B 675     124.200 190.978   9.142  1.00  0.00           C  
ATOM    251  CA  TRP B 676     122.337 189.801  12.256  1.00  0.00           C  
ATOM    252  CA  ILE B 677     121.983 186.101  13.146  1.00  0.00           C  
ATOM    253  CA  PRO B 678     119.593 184.265  15.551  1.00  0.00           C  
ATOM    254  CA  ILE B 679     121.395 182.577  18.474  1.00  0.00           C  
ATOM    255  CA  LEU B 680     120.111 179.097  19.429  1.00  0.00           C  
ATOM    256  CA  ALA B 681     120.971 175.819  21.227  1.00  0.00           C  
ATOM    257  CA  ASP B 682     121.900 172.227  20.317  1.00  0.00           C  
ATOM    258  CA  PRO B 683     122.759 168.969  22.299  1.00  0.00           C  
ATOM    259  CA  ALA B 684     126.097 168.423  20.529  1.00  0.00           C  
ATOM    260  CA  VAL B 685     127.716 171.505  22.086  1.00  0.00           C  
ATOM    261  CA  GLU B 686     130.478 170.775  24.634  1.00  0.00           C  
ATOM    262  CA  LYS B 687     129.270 173.440  27.115  1.00  0.00           C  
ATOM    263  CA  ASP B 688     132.857 173.603  28.439  1.00  0.00           C  
ATOM    264  CA  PHE B 689     135.620 174.400  25.958  1.00  0.00           C  
ATOM    265  CA  GLY B 690     135.999 177.923  27.320  1.00  0.00           C  
ATOM    266  CA  THR B 691     133.023 179.501  25.580  1.00  0.00           C  
ATOM    267  CA  GLY B 692     129.765 177.481  25.437  1.00  0.00           C  
ATOM    268  CA  ALA B 693     128.467 179.192  22.284  1.00  0.00           C  
ATOM    269  CA  LEU B 694     130.002 178.258  18.923  1.00  0.00           C  
ATOM    270  CA  LYS B 695     129.722 178.966  15.190  1.00  0.00           C  
ATOM    271  CA  VAL B 696     127.509 177.392  12.538  1.00  0.00           C  
ATOM    272  CA  THR B 697     129.189 177.204   9.128  1.00  0.00           C  
ATOM    273  CA  PRO B 698     127.073 174.372   7.594  1.00  0.00           C  
ATOM    274  CA  ALA B 699     128.584 174.763   4.130  1.00  0.00           C  
ATOM    275  CA  HIS B 700     132.176 174.457   5.339  1.00  0.00           C  
ATOM    276  CA  ASP B 701     131.777 172.082   8.300  1.00  0.00           C  
ATOM    277  CA  PRO B 702     130.364 168.677   9.265  1.00  0.00           C  
ATOM    278  CA  LEU B 703     129.379 169.587  12.812  1.00  0.00           C  
ATOM    279  CA  ASP B 704     127.447 172.650  11.611  1.00  0.00           C  
ATOM    280  CA  TYR B 705     125.616 171.343   8.518  1.00  0.00           C  
ATOM    281  CA  GLU B 706     123.960 168.943  10.904  1.00  0.00           C  
ATOM    282  CA  ILE B 707     122.847 171.464  13.533  1.00  0.00           C  
ATOM    283  CA  GLY B 708     121.964 173.808  10.697  1.00  0.00           C  
ATOM    284  CA  GLU B 709     119.534 171.523   8.875  1.00  0.00           C  
ATOM    285  CA  ARG B 710     117.981 170.181  12.062  1.00  0.00           C  
ATOM    286  CA  HIS B 711     116.853 173.809  11.969  1.00  0.00           C  
ATOM    287  CA  GLY B 712     116.877 174.113   8.196  1.00  0.00           C  
ATOM    288  CA  LEU B 713     119.530 176.802   8.292  1.00  0.00           C  
ATOM    289  CA  LYS B 714     119.980 177.808   4.645  1.00  0.00           C  
ATOM    290  CA  PRO B 715     123.634 177.211   3.649  1.00  0.00           C  
ATOM    291  CA  VAL B 716     126.288 179.863   2.821  1.00  0.00           C  
ATOM    292  CA  SER B 717     129.839 179.776   1.440  1.00  0.00           C  
ATOM    293  CA  VAL B 718     132.789 182.092   2.122  1.00  0.00           C  
ATOM    294  CA  ILE B 719     135.412 180.302   0.024  1.00  0.00           C  
ATOM    295  CA  ASN B 720     135.054 178.819  -3.464  1.00  0.00           C  
ATOM    296  CA  LEU B 721     136.891 175.648  -4.541  1.00  0.00           C  
ATOM    297  CA  GLU B 722     140.019 177.537  -5.656  1.00  0.00           C  
ATOM    298  CA  GLY B 723     141.201 177.850  -2.034  1.00  0.00           C  
ATOM    299  CA  ARG B 724     140.328 181.524  -1.749  1.00  0.00           C  
ATOM    300  CA  MET B 725     137.457 183.769  -0.624  1.00  0.00           C  
ATOM    301  CA  GLU B 726     134.371 185.095  -2.468  1.00  0.00           C  
ATOM    302  CA  GLY B 727     130.647 185.781  -2.191  1.00  0.00           C  
ATOM    303  CA  GLU B 728     128.486 188.613  -0.894  1.00  0.00           C  
ATOM    304  CA  ARG B 729     128.799 187.410   2.672  1.00  0.00           C  
ATOM    305  CA  VAL B 730     132.584 187.693   2.209  1.00  0.00           C  
ATOM    306  CA  PRO B 731     133.126 191.437   2.845  1.00  0.00           C  
ATOM    307  CA  GLU B 732     134.837 193.658   0.259  1.00  0.00           C  
ATOM    308  CA  ALA B 733     138.633 193.730   0.151  1.00  0.00           C  
ATOM    309  CA  LEU B 734     138.869 190.424   2.070  1.00  0.00           C  
ATOM    310  CA  ARG B 735     137.434 188.796  -1.060  1.00  0.00           C  
ATOM    311  CA  GLY B 736     140.439 187.340  -2.869  1.00  0.00           C  
ATOM    312  CA  LEU B 737     143.786 185.697  -1.978  1.00  0.00           C  
ATOM    313  CA  ASP B 738     144.411 182.319  -0.294  1.00  0.00           C  
ATOM    314  CA  ARG B 739     142.268 180.918   2.482  1.00  0.00           C  
ATOM    315  CA  PHE B 740     145.039 181.091   5.075  1.00  0.00           C  
ATOM    316  CA  GLU B 741     146.049 184.494   3.684  1.00  0.00           C  
ATOM    317  CA  ALA B 742     142.653 186.119   4.058  1.00  0.00           C  
ATOM    318  CA  ARG B 743     142.447 184.673   7.579  1.00  0.00           C  
ATOM    319  CA  ARG B 744     145.621 186.414   8.745  1.00  0.00           C  
ATOM    320  CA  LYS B 745     144.626 189.862   7.450  1.00  0.00           C  
ATOM    321  CA  ALA B 746     141.117 189.371   8.806  1.00  0.00           C  
ATOM    322  CA  VAL B 747     142.716 188.673  12.218  1.00  0.00           C  
ATOM    323  CA  GLU B 750     143.908 192.281  12.512  1.00  0.00           C  
ATOM    324  CA  LEU B 751     140.409 193.592  11.758  1.00  0.00           C  
ATOM    325  CA  PHE B 752     139.077 191.753  14.814  1.00  0.00           C  
ATOM    326  CA  ARG B 753     141.697 192.815  17.369  1.00  0.00           C  
ATOM    327  CA  GLU B 754     141.944 196.278  15.819  1.00  0.00           C  
ATOM    328  CA  ALA B 755     138.171 196.915  15.655  1.00  0.00           C  
ATOM    329  CA  GLY B 756     137.116 195.381  18.988  1.00  0.00           C  
ATOM    330  CA  HIS B 757     136.540 191.650  18.341  1.00  0.00           C  
ATOM    331  CA  LEU B 758     139.471 189.354  19.261  1.00  0.00           C  
ATOM    332  CA  VAL B 759     139.708 189.165  23.056  1.00  0.00           C  
ATOM    333  CA  LYS B 760     142.191 186.350  23.416  1.00  0.00           C  
ATOM    334  CA  GLU B 761     144.047 184.294  20.855  1.00  0.00           C  
ATOM    335  CA  GLU B 762     146.342 181.315  21.556  1.00  0.00           C  
ATOM    336  CA  ASP B 763     147.716 178.158  19.998  1.00  0.00           C  
ATOM    337  CA  TYR B 764     145.839 174.891  19.587  1.00  0.00           C  
ATOM    338  CA  THR B 765     145.892 171.272  18.345  1.00  0.00           C  
ATOM    339  CA  ILE B 766     143.533 170.879  15.386  1.00  0.00           C  
ATOM    340  CA  ALA B 767     142.973 167.589  13.656  1.00  0.00           C  
ATOM    341  CA  LEU B 768     143.163 169.370  10.307  1.00  0.00           C  
ATOM    342  CA  ALA B 769     142.092 167.198   7.377  1.00  0.00           C  
ATOM    343  CA  THR B 770     144.911 166.180   5.038  1.00  0.00           C  
ATOM    344  CA  CYS B 771     144.692 164.514   1.618  1.00  0.00           C  
ATOM    345  CA  SER B 772     144.700 160.738   2.299  1.00  0.00           C  
ATOM    346  CA  ARG B 773     146.738 160.571  -0.902  1.00  0.00           C  
ATOM    347  CA  CYS B 791     148.808 163.765  -0.790  1.00  0.00           C  
ATOM    348  CA  GLY B 792     148.292 165.933   2.252  1.00  0.00           C  
ATOM    349  CA  THR B 794     147.055 169.420   1.387  1.00  0.00           C  
ATOM    350  CA  PRO B 795     144.213 170.333   3.864  1.00  0.00           C  
ATOM    351  CA  ILE B 826     140.631 169.371   3.063  1.00  0.00           C  
ATOM    352  CA  GLU B 827     137.689 171.702   2.854  1.00  0.00           C  
ATOM    353  CA  TYR B 829     134.002 170.742   2.922  1.00  0.00           C  
ATOM    354  CA  ALA B 830     130.859 171.678   1.036  1.00  0.00           C  
ATOM    355  CA  ILE B 831     127.670 170.257  -0.357  1.00  0.00           C  
ATOM    356  CA  PHE B 832     127.462 168.410  -3.672  1.00  0.00           C  
ATOM    357  CA  PRO B 833     124.921 166.730  -5.992  1.00  0.00           C  
ATOM    358  CA  GLN B 834     126.078 163.141  -5.311  1.00  0.00           C  
ATOM    359  CA  TRP B 835     124.064 159.934  -5.663  1.00  0.00           C  
ATOM    360  CA  TRP B 836     123.459 157.635  -2.699  1.00  0.00           C  
ATOM    361  CA  LEU B 837     122.172 154.057  -2.477  1.00  0.00           C  
ATOM    362  CA  ARG B 838     119.398 153.356   0.022  1.00  0.00           C  
ATOM    363  CA  MET B 839     121.446 150.736   1.925  1.00  0.00           C  
ATOM    364  CA  ARG B 840     119.100 150.994   4.872  1.00  0.00           C  
ATOM    365  CA  PRO B 841     116.648 148.377   3.550  1.00  0.00           C  
ATOM    366  CA  LEU B 844     119.064 146.601   1.199  1.00  0.00           C  
ATOM    367  CA  ALA B 845     121.323 145.939   4.161  1.00  0.00           C  
ATOM    368  CA  GLU B 846     118.277 144.117   5.493  1.00  0.00           C  
ATOM    369  CA  GLU B 847     117.567 141.258   3.085  1.00  0.00           C  
ATOM    370  CA  VAL B 848     121.032 139.889   3.696  1.00  0.00           C  
ATOM    371  CA  LEU B 849     120.807 140.131   7.483  1.00  0.00           C  
ATOM    372  CA  LYS B 850     117.939 137.634   7.642  1.00  0.00           C  
ATOM    373  CA  GLY B 851     120.058 135.645   5.232  1.00  0.00           C  
ATOM    374  CA  LEU B 852     123.165 135.384   7.377  1.00  0.00           C  
ATOM    375  CA  ARG B 853     120.585 134.767  10.068  1.00  0.00           C  
ATOM    376  CA  ARG B 854     119.237 131.612   8.335  1.00  0.00           C  
ATOM    377  CA  GLY B 855     122.645 129.936   8.422  1.00  0.00           C  
ATOM    378  CA  ASP B 856     122.721 130.488   4.661  1.00  0.00           C  
ATOM    379  CA  ILE B 857     126.379 131.595   4.891  1.00  0.00           C  
ATOM    380  CA  ALA B 858     128.941 130.669   7.587  1.00  0.00           C  
ATOM    381  CA  PHE B 859     132.415 132.117   8.271  1.00  0.00           C  
ATOM    382  CA  VAL B 860     135.744 130.377   8.936  1.00  0.00           C  
ATOM    383  CA  PRO B 861     137.060 132.266  11.961  1.00  0.00           C  
ATOM    384  CA  GLU B 862     133.444 132.096  13.064  1.00  0.00           C  
ATOM    385  CA  ARG B 863     134.074 135.281  14.949  1.00  0.00           C  
ATOM    386  CA  TRP B 864     133.067 137.352  11.951  1.00  0.00           C  
ATOM    387  CA  LYS B 865     129.487 136.177  11.734  1.00  0.00           C  
ATOM    388  CA  LYS B 866     128.397 139.033  13.979  1.00  0.00           C  
ATOM    389  CA  VAL B 867     131.129 141.355  12.739  1.00  0.00           C  
ATOM    390  CA  ASN B 868     129.535 141.090   9.317  1.00  0.00           C  
ATOM    391  CA  MET B 869     126.001 141.174  10.696  1.00  0.00           C  
ATOM    392  CA  ASP B 870     126.849 144.209  12.814  1.00  0.00           C  
ATOM    393  CA  TRP B 872     128.109 146.495  10.022  1.00  0.00           C  
ATOM    394  CA  LEU B 873     124.763 145.492   8.563  1.00  0.00           C  
ATOM    395  CA  GLU B1082     122.764 146.309  11.691  1.00  0.00           C  
ATOM    396  CA  ASN B1083     123.172 149.896  10.467  1.00  0.00           C  
ATOM    397  CA  VAL B1084     124.907 151.415   7.444  1.00  0.00           C  
ATOM    398  CA  LYS B1085     124.235 154.885   5.904  1.00  0.00           C  
ATOM    399  CA  ASP B1087     123.308 155.180   2.204  1.00  0.00           C  
ATOM    400  CA  TRP B1088     126.822 154.594   0.904  1.00  0.00           C  
ATOM    401  CA  ASN B1089     127.938 157.355  -1.478  1.00  0.00           C  
ATOM    402  CA  ILE B1090     128.278 156.074  -5.044  1.00  0.00           C  
ATOM    403  CA  SER B1091     129.047 159.419  -6.720  1.00  0.00           C  
ATOM    404  CA  ARG B1093     132.679 160.031  -7.610  1.00  0.00           C  
ATOM    405  CA  GLN B1094     134.733 162.271  -9.899  1.00  0.00           C  
ATOM    406  CA  LEU B1099     137.515 160.984 -12.180  1.00  0.00           C  
ATOM    407  CA  TRP B1101     137.655 159.896 -15.797  1.00  0.00           C  
ATOM    408  CA  TRP B1102     139.072 156.429 -15.366  1.00  0.00           C  
ATOM    409  CA  GLY B1103     136.189 154.243 -14.156  1.00  0.00           C  
ATOM    410  CA  HIS B1104     132.529 153.816 -15.118  1.00  0.00           C  
ATOM    411  CA  GLN B1105     130.540 156.994 -15.719  1.00  0.00           C  
ATOM    412  CA  ILE B1106     126.994 156.873 -14.326  1.00  0.00           C  
ATOM    413  CA  PRO B1107     124.005 156.513 -16.729  1.00  0.00           C  
ATOM    414  CA  ALA B1108     122.198 159.646 -15.556  1.00  0.00           C  
ATOM    415  CA  TRP B1109     121.377 162.358 -18.069  1.00  0.00           C  
ATOM    416  CA  TYR B1110     120.295 165.896 -17.225  1.00  0.00           C  
ATOM    417  CA  CYS B1111     118.315 168.440 -19.204  1.00  0.00           C  
ATOM    418  CA  GLU B1112     119.537 172.032 -19.545  1.00  0.00           C  
ATOM    419  CA  ASP B1113     116.007 173.312 -19.006  1.00  0.00           C  
ATOM    420  CA  CYS B1114     113.988 171.416 -16.373  1.00  0.00           C  
ATOM    421  CA  GLN B1131     117.132 169.667 -15.067  1.00  0.00           C  
ATOM    422  CA  ALA B1132     115.824 166.108 -14.808  1.00  0.00           C  
ATOM    423  CA  VAL B1133     117.284 162.585 -14.717  1.00  0.00           C  
ATOM    424  CA  ASN B1134     116.908 159.817 -17.310  1.00  0.00           C  
ATOM    425  CA  VAL B1135     117.890 156.414 -15.934  1.00  0.00           C  
ATOM    426  CA  PRO B1152     117.141 154.207 -18.935  1.00  0.00           C  
ATOM    427  CA  ARG B1153     114.338 151.788 -18.191  1.00  0.00           C  
ATOM    428  CA  PRO B1154     115.879 148.377 -17.159  1.00  0.00           C  
ATOM    429  CA  GLU B1155     114.285 146.068 -19.745  1.00  0.00           C  
ATOM    430  CA  ARG B1156     116.091 148.545 -22.085  1.00  0.00           C  
ATOM    431  CA  TYR B1157     119.134 149.903 -20.207  1.00  0.00           C  
ATOM    432  CA  LEU B1158     121.599 150.308 -23.055  1.00  0.00           C  
ATOM    433  CA  GLU B1159     118.880 152.434 -24.659  1.00  0.00           C  
ATOM    434  CA  ASP B1160     120.768 155.715 -24.341  1.00  0.00           C  
ATOM    435  CA  PRO B1161     118.530 158.680 -23.449  1.00  0.00           C  
ATOM    436  CA  THR B1162     117.681 161.005 -26.298  1.00  0.00           C  
ATOM    437  CA  SER B1163     114.559 163.041 -25.500  1.00  0.00           C  
ATOM    438  CA  CYS B1164     113.895 164.404 -22.006  1.00  0.00           C  
ATOM    439  CA  GLU B1165     110.913 162.241 -20.980  1.00  0.00           C  
ATOM    440  CA  ALA B1166     109.798 165.201 -18.843  1.00  0.00           C  
ATOM    441  CA  CYS B1168     110.182 168.608 -20.504  1.00  0.00           C  
ATOM    442  CA  GLY B1169     110.824 166.856 -23.810  1.00  0.00           C  
ATOM    443  CA  SER B1170     113.814 169.056 -24.777  1.00  0.00           C  
ATOM    444  CA  PRO B1171     116.791 167.123 -26.290  1.00  0.00           C  
ATOM    445  CA  ARG B1177     118.902 169.508 -24.230  1.00  0.00           C  
ATOM    446  CA  LEU B1178     120.066 166.495 -22.252  1.00  0.00           C  
ATOM    447  CA  LYS B1191     123.453 166.493 -20.505  1.00  0.00           C  
ATOM    448  CA  ARG B1192     124.836 163.365 -18.833  1.00  0.00           C  
ATOM    449  CA  ASP B1193     126.499 163.257 -15.420  1.00  0.00           C  
ATOM    450  CA  GLU B1194     130.290 163.267 -15.960  1.00  0.00           C  
ATOM    451  CA  ASP B1195     131.199 161.565 -12.683  1.00  0.00           C  
ATOM    452  CA  VAL B1196     132.125 157.943 -11.899  1.00  0.00           C  
ATOM    453  CA  PHE B1198     131.193 155.019  -9.652  1.00  0.00           C  
ATOM    454  CA  ASP B1199     132.864 154.271  -6.338  1.00  0.00           C  
ATOM    455  CA  THR B1200     135.151 151.484  -7.625  1.00  0.00           C  
ATOM    456  CA  TRP B1201     133.761 148.917  -5.137  1.00  0.00           C  
ATOM    457  CA  PHE B1202     130.308 149.337  -6.688  1.00  0.00           C  
ATOM    458  CA  SER B1203     131.625 147.363  -9.603  1.00  0.00           C  
ATOM    459  CA  SER B1204     133.629 145.430  -7.039  1.00  0.00           C  
ATOM    460  CA  ALA B1205     130.354 144.320  -5.440  1.00  0.00           C  
ATOM    461  CA  LEU B1206     129.027 142.668  -8.584  1.00  0.00           C  
ATOM    462  CA  TRP B1207     132.149 140.496  -8.932  1.00  0.00           C  
ATOM    463  CA  PRO B1208     130.478 137.218  -8.026  1.00  0.00           C  
ATOM    464  CA  LEU B1209     128.116 138.184 -10.828  1.00  0.00           C  
ATOM    465  CA  SER B1210     129.895 140.325 -13.413  1.00  0.00           C  
ATOM    466  CA  THR B1211     132.135 137.280 -13.601  1.00  0.00           C  
ATOM    467  CA  LEU B1212     129.560 134.910 -14.984  1.00  0.00           C  
ATOM    468  CA  GLY B1213     128.287 137.780 -17.133  1.00  0.00           C  
ATOM    469  CA  TRP B1227     125.462 138.738 -14.781  1.00  0.00           C  
ATOM    470  CA  PRO B1280     124.088 141.406 -17.084  1.00  0.00           C  
ATOM    471  CA  GLU B1281     122.491 138.715 -19.237  1.00  0.00           C  
ATOM    472  CA  GLU B1282     121.347 135.147 -18.660  1.00  0.00           C  
ATOM    473  CA  THR B1283     123.958 132.500 -19.452  1.00  0.00           C  
ATOM    474  CA  GLU B1284     124.920 129.037 -18.344  1.00  0.00           C  
ATOM    475  CA  ASP B1285     128.062 129.878 -16.425  1.00  0.00           C  
ATOM    476  CA  LEU B1286     125.706 132.029 -14.403  1.00  0.00           C  
ATOM    477  CA  LYS B1287     123.259 129.199 -14.117  1.00  0.00           C  
ATOM    478  CA  ALA B1288     125.960 126.562 -13.806  1.00  0.00           C  
ATOM    479  CA  PHE B1289     127.513 127.852 -10.577  1.00  0.00           C  
ATOM    480  CA  TYR B1290     126.298 131.295  -9.406  1.00  0.00           C  
ATOM    481  CA  PRO B1291     126.379 130.547  -5.740  1.00  0.00           C  
ATOM    482  CA  GLY B1292     130.107 130.926  -5.161  1.00  0.00           C  
ATOM    483  CA  ASP B1293     131.560 128.217  -2.929  1.00  0.00           C  
ATOM    484  CA  VAL B1294     134.463 129.736  -1.054  1.00  0.00           C  
ATOM    485  CA  LEU B1295     135.238 133.428  -0.702  1.00  0.00           C  
ATOM    486  CA  VAL B1296     138.909 133.928   0.133  1.00  0.00           C  
ATOM    487  CA  THR B1297     140.073 137.273   1.434  1.00  0.00           C  
ATOM    488  CA  GLY B1298     141.170 139.503   4.278  1.00  0.00           C  
ATOM    489  CA  TYR B1299     138.831 141.096   6.791  1.00  0.00           C  
ATOM    490  CA  ASP B1300     140.346 144.449   5.920  1.00  0.00           C  
ATOM    491  CA  ILE B1301     138.343 144.422   2.746  1.00  0.00           C  
ATOM    492  CA  LEU B1302     135.365 142.719   4.319  1.00  0.00           C  
ATOM    493  CA  PHE B1303     133.129 145.720   4.742  1.00  0.00           C  
ATOM    494  CA  LEU B1304     134.235 147.260   1.479  1.00  0.00           C  
ATOM    495  CA  TRP B1306     133.655 143.966  -0.340  1.00  0.00           C  
ATOM    496  CA  VAL B1310     131.694 141.008   1.097  1.00  0.00           C  
ATOM    497  CA  SER B1312     128.895 142.943   2.840  1.00  0.00           C  
ATOM    498  CA  ARG B1314     128.627 145.002  -0.355  1.00  0.00           C  
ATOM    499  CA  MET B1316     128.369 141.752  -2.289  1.00  0.00           C  
ATOM    500  CA  GLU B1317     126.305 139.718   0.148  1.00  0.00           C  
ATOM    501  CA  VAL B1318     123.866 142.443  -0.758  1.00  0.00           C  
ATOM    502  CA  SER B1319     124.316 142.449  -4.551  1.00  0.00           C  
ATOM    503  CA  GLY B1321     123.538 138.788  -4.200  1.00  0.00           C  
ATOM    504  CA  TYR B1322     120.565 138.628  -1.856  1.00  0.00           C  
ATOM    505  CA  HIS B1323     119.065 141.292  -4.081  1.00  0.00           C  
ATOM    506  CA  PHE B1324     120.031 140.693  -7.667  1.00  0.00           C  
ATOM    507  CA  MET B1325     119.878 136.906  -7.508  1.00  0.00           C  
ATOM    508  CA  GLY B1326     117.920 136.604  -4.280  1.00  0.00           C  
ATOM    509  CA  GLU B1341     120.337 134.031  -2.856  1.00  0.00           C  
ATOM    510  CA  ARG B1342     123.578 134.047  -0.849  1.00  0.00           C  
ATOM    511  CA  PRO B1344     126.448 134.904  -3.250  1.00  0.00           C  
ATOM    512  CA  PHE B1345     128.600 132.299  -1.565  1.00  0.00           C  
ATOM    513  CA  LYS B1347     128.418 129.445   0.942  1.00  0.00           C  
ATOM    514  CA  THR B1348     131.529 129.768   3.139  1.00  0.00           C  
ATOM    515  CA  VAL B1349     133.762 132.831   3.559  1.00  0.00           C  
ATOM    516  CA  LEU B1350     137.405 132.485   4.508  1.00  0.00           C  
ATOM    517  CA  LEU B1351     138.940 135.576   6.167  1.00  0.00           C  
ATOM    518  CA  HIS B1352     142.720 135.450   6.667  1.00  0.00           C  
ATOM    519  CA  GLY B1356     145.169 137.575   8.579  1.00  0.00           C  
ATOM    520  CA  LEU B1360     147.529 140.200   7.234  1.00  0.00           C  
ATOM    521  CA  VAL B1361     151.065 139.353   6.170  1.00  0.00           C  
ATOM    522  CA  LEU B1365     153.063 142.287   7.469  1.00  0.00           C  
ATOM    523  CA  ASP B1366     156.692 143.302   7.540  1.00  0.00           C  
ATOM    524  CA  GLU B1368     158.598 141.561  10.299  1.00  0.00           C  
ATOM    525  CA  LYS B1369     157.727 144.770  12.165  1.00  0.00           C  
ATOM    526  CA  GLY B1370     153.939 144.756  12.474  1.00  0.00           C  
ATOM    527  CA  GLN B1428     153.375 147.974  10.501  1.00  0.00           C  
ATOM    528  CA  LYS B1433     151.053 146.972   7.667  1.00  0.00           C  
ATOM    529  CA  MET B1434     152.744 145.872   4.487  1.00  0.00           C  
ATOM    530  CA  SER B1435     151.100 148.121   1.891  1.00  0.00           C  
ATOM    531  CA  LYS B1440     152.334 149.737  -1.361  1.00  0.00           C  
ATOM    532  CA  SER B1441     151.887 153.427  -0.405  1.00  0.00           C  
ATOM    533  CA  LYS B1442     154.074 153.406   2.778  1.00  0.00           C  
ATOM    534  CA  GLY B1450     157.475 152.213   1.547  1.00  0.00           C  
ATOM    535  CA  ASN B1452     157.602 148.947   3.576  1.00  0.00           C  
ATOM    536  CA  VAL B1455     157.475 145.971   1.119  1.00  0.00           C  
ATOM    537  CA  ILE B1456     159.129 142.554   0.477  1.00  0.00           C  
ATOM    538  CA  ASP B1457     158.638 141.913  -3.260  1.00  0.00           C  
ATOM    539  CA  PRO B1458     157.186 138.390  -3.898  1.00  0.00           C  
ATOM    540  CA  LEU B1459     158.793 137.935  -7.300  1.00  0.00           C  
ATOM    541  CA  GLU B1460     162.097 138.565  -5.597  1.00  0.00           C  
ATOM    542  CA  MET B1461     161.258 135.742  -3.242  1.00  0.00           C  
ATOM    543  CA  VAL B1462     159.976 133.079  -5.653  1.00  0.00           C  
ATOM    544  CA  GLU B1463     163.351 133.433  -7.300  1.00  0.00           C  
ATOM    545  CA  ARG B1465     165.360 133.716  -4.086  1.00  0.00           C  
ATOM    546  CA  TYR B1467     163.496 130.868  -2.452  1.00  0.00           C  
ATOM    547  CA  GLY B1506     160.946 129.225  -4.714  1.00  0.00           C  
ATOM    548  CA  ALA B1507     157.232 129.778  -5.347  1.00  0.00           C  
ATOM    549  CA  ASP B1508     156.937 126.360  -3.798  1.00  0.00           C  
ATOM    550  CA  ALA B1509     158.730 127.379  -0.629  1.00  0.00           C  
ATOM    551  CA  LEU B1510     156.974 130.773  -0.692  1.00  0.00           C  
ATOM    552  CA  ARG B1511     153.585 129.100  -1.202  1.00  0.00           C  
ATOM    553  CA  PHE B1516     154.190 126.916   1.798  1.00  0.00           C  
ATOM    554  CA  ALA B1517     155.261 129.637   4.225  1.00  0.00           C  
ATOM    555  CA  LEU B1518     152.159 131.829   4.266  1.00  0.00           C  
ATOM    556  CA  ILE B1527     149.787 128.864   4.441  1.00  0.00           C  
ATOM    557  CA  TYR B1528     151.981 127.606   7.212  1.00  0.00           C  
ATOM    558  CA  LEU B1549     151.764 130.965   9.039  1.00  0.00           C  
ATOM    559  CA  ALA B1563     148.086 131.551   8.211  1.00  0.00           C  
ATOM    560  CA  THR B1569     146.831 130.105  11.548  1.00  0.00           C  
ATOM    561  CA  GLY B1594     143.867 131.084  13.737  1.00  0.00           C  
ATOM    562  CA  GLY B1596     142.948 133.420  10.884  1.00  0.00           C  
ATOM    563  CA  GLN B1601     145.062 136.141  12.496  1.00  0.00           C  
ATOM    564  CA  ASP B1602     147.821 138.324  11.059  1.00  0.00           C  
ATOM    565  CA  ILE B1603     151.120 137.014   9.678  1.00  0.00           C  
ATOM    566  CA  ARG B1604     154.524 138.481  10.479  1.00  0.00           C  
ATOM    567  CA  LEU B1613     156.569 137.072   7.598  1.00  0.00           C  
ATOM    568  CA  ASP B1614     160.172 136.130   8.180  1.00  0.00           C  
ATOM    569  CA  LEU B1615     162.953 134.956   5.911  1.00  0.00           C  
ATOM    570  CA  ARG B1616     163.364 132.558   8.837  1.00  0.00           C  
ATOM    571  CA  TRP B1617     160.058 130.858   8.164  1.00  0.00           C  
ATOM    572  CA  LEU B1619     160.786 131.385   4.499  1.00  0.00           C  
ATOM    573  CA  GLU B1620     164.017 129.519   5.143  1.00  0.00           C  
ATOM    574  CA  MET B1621     162.453 126.458   6.794  1.00  0.00           C  
ATOM    575  CA  ALA B1622     160.403 126.480   3.650  1.00  0.00           C  
ATOM    576  CA  ARG B1632     163.106 125.428   1.177  1.00  0.00           C  
ATOM    577  CA  ASN B1635     164.575 123.104   3.850  1.00  0.00           C  
ATOM    578  CA  PHE B1636     161.458 120.977   3.673  1.00  0.00           C  
ATOM    579  CA  ALA B1637     160.970 120.951  -0.089  1.00  0.00           C  
ATOM    580  CA  ASN B1638     164.706 120.222  -0.412  1.00  0.00           C  
ATOM    581  CA  LYS B1639     164.743 117.804   2.513  1.00  0.00           C  
ATOM    582  CA  LEU B1640     162.128 115.928   0.471  1.00  0.00           C  
ATOM    583  CA  TYR B1641     163.944 116.312  -2.840  1.00  0.00           C  
ATOM    584  CA  ASN B1642     166.625 114.236  -1.139  1.00  0.00           C  
ATOM    585  CA  ALA B1662     164.560 111.243  -0.078  1.00  0.00           C  
ATOM    586  CA  ALA B1663     162.930 111.448  -3.483  1.00  0.00           C  
ATOM    587  CA  ARG B1664     166.260 111.095  -5.285  1.00  0.00           C  
ATOM    588  CA  PHE B1665     167.442 108.269  -2.961  1.00  0.00           C  
ATOM    589  CA  VAL B1666     164.357 106.072  -3.529  1.00  0.00           C  
ATOM    590  CA  LEU B1667     164.427 107.162  -7.150  1.00  0.00           C  
ATOM    591  CA  LEU B1668     168.141 106.362  -6.949  1.00  0.00           C  
ATOM    592  CA  SER B1669     168.122 102.924  -5.293  1.00  0.00           C  
ATOM    593  CA  ARG B1670     165.379 101.754  -7.659  1.00  0.00           C  
ATOM    594  CA  GLU B1671     168.144 102.224 -10.282  1.00  0.00           C  
ATOM    595  CA  GLY B1672     170.034  98.929 -10.381  1.00  0.00           C  
ATOM    596  CA  PHE B1673     168.588  97.151  -7.332  1.00  0.00           C  
ATOM    597  CA  GLN B1684     168.706  93.385  -7.623  1.00  0.00           C  
ATOM    598  CA  ALA B1685     165.496  91.582  -6.691  1.00  0.00           C  
ATOM    599  CA  LYS B1688     166.972  89.359  -3.986  1.00  0.00           C  
ATOM    600  CA  GLU B1689     164.223  88.991  -1.395  1.00  0.00           C  
ATOM    601  CA  ASP B1690     160.722  90.362  -0.836  1.00  0.00           C  
ATOM    602  CA  THR B1691     159.812  90.244   2.851  1.00  0.00           C  
ATOM    603  CA  PRO B1694     157.360  92.179   5.122  1.00  0.00           C  
ATOM    604  CA  THR B1695     159.348  94.153   7.717  1.00  0.00           C  
ATOM    605  CA  LEU B1698     158.136  96.315  10.546  1.00  0.00           C  
ATOM    606  CA  ALA B1708     159.671  99.394   9.014  1.00  0.00           C  
ATOM    607  CA  ASP B1716     157.627  98.614   5.883  1.00  0.00           C  
ATOM    608  CA  ARG B1717     154.172  98.134   7.409  1.00  0.00           C  
ATOM    609  CA  PHE B1718     154.445 101.011   9.920  1.00  0.00           C  
ATOM    610  CA  MET B1719     154.892 103.241   6.897  1.00  0.00           C  
ATOM    611  CA  ARG B1720     151.308 102.733   5.866  1.00  0.00           C  
ATOM    612  CA  SER B1721     149.479 102.690   9.153  1.00  0.00           C  
ATOM    613  CA  ARG B1722     150.977 106.152   9.542  1.00  0.00           C  
ATOM    614  CA  LEU B1723     150.669 107.046   5.886  1.00  0.00           C  
ATOM    615  CA  SER B1724     147.071 105.906   6.162  1.00  0.00           C  
ATOM    616  CA  ARG B1725     146.183 108.085   9.110  1.00  0.00           C  
ATOM    617  CA  GLY B1726     147.730 110.853   7.066  1.00  0.00           C  
ATOM    618  CA  VAL B1727     145.359 110.791   4.088  1.00  0.00           C  
ATOM    619  CA  GLU B1728     142.614 110.687   6.683  1.00  0.00           C  
ATOM    620  CA  GLU B1729     143.892 113.158   9.319  1.00  0.00           C  
ATOM    621  CA  ILE B1730     145.135 115.318   6.443  1.00  0.00           C  
ATOM    622  CA  THR B1731     142.136 115.513   4.198  1.00  0.00           C  
ATOM    623  CA  ALA B1732     139.784 116.114   7.139  1.00  0.00           C  
ATOM    624  CA  LEU B1733     141.828 119.235   7.775  1.00  0.00           C  
ATOM    625  CA  TYR B1734     142.232 120.314   4.185  1.00  0.00           C  
ATOM    626  CA  GLU B1735     138.534 119.763   4.034  1.00  0.00           C  
ATOM    627  CA  ALA B1736     137.584 121.818   7.118  1.00  0.00           C  
ATOM    628  CA  LEU B1737     139.566 124.710   5.649  1.00  0.00           C  
ATOM    629  CA  ASP B1738     142.536 124.930   8.008  1.00  0.00           C  
ATOM    630  CA  LEU B1739     145.256 124.539   5.383  1.00  0.00           C  
ATOM    631  CA  ALA B1740     147.239 126.324   8.089  1.00  0.00           C  
ATOM    632  CA  GLN B1741     147.403 123.360  10.513  1.00  0.00           C  
ATOM    633  CA  ALA B1742     146.756 121.144   7.525  1.00  0.00           C  
ATOM    634  CA  ALA B1743     150.176 122.124   6.351  1.00  0.00           C  
ATOM    635  CA  ARG B1744     152.352 121.608   9.425  1.00  0.00           C  
ATOM    636  CA  GLU B1745     150.629 118.246   9.622  1.00  0.00           C  
ATOM    637  CA  VAL B1746     151.962 117.183   6.246  1.00  0.00           C  
ATOM    638  CA  TYR B1747     155.287 118.636   7.453  1.00  0.00           C  
ATOM    639  CA  GLU B1748     155.342 116.110  10.245  1.00  0.00           C  
ATOM    640  CA  LEU B1749     154.609 113.109   7.986  1.00  0.00           C  
ATOM    641  CA  VAL B1750     157.198 114.126   5.386  1.00  0.00           C  
ATOM    642  CA  TRP B1751     160.087 115.588   7.307  1.00  0.00           C  
ATOM    643  CA  SER B1752     159.907 113.235  10.306  1.00  0.00           C  
ATOM    644  CA  GLU B1753     157.623 110.282   9.541  1.00  0.00           C  
ATOM    645  CA  PHE B1754     159.750 109.557   6.475  1.00  0.00           C  
ATOM    646  CA  CYS B1755     163.190 111.118   5.972  1.00  0.00           C  
ATOM    647  CA  ASP B1756     163.475 110.918   9.765  1.00  0.00           C  
ATOM    648  CA  TRP B1757     162.384 107.295  10.219  1.00  0.00           C  
ATOM    649  CA  TYR B1759     160.995 104.969   7.596  1.00  0.00           C  
ATOM    650  CA  LEU B1760     163.233 106.025   4.741  1.00  0.00           C  
ATOM    651  CA  GLU B1761     166.045 105.593   7.259  1.00  0.00           C  
ATOM    652  CA  ALA B1762     164.860 102.306   8.752  1.00  0.00           C  
ATOM    653  CA  ALA B1763     164.342 101.189   5.132  1.00  0.00           C  
ATOM    654  CA  LYS B1764     167.989 101.796   4.275  1.00  0.00           C  
ATOM    655  CA  PRO B1765     169.209  98.680   6.059  1.00  0.00           C  
ATOM    656  CA  ALA B1795     166.593  96.780   4.054  1.00  0.00           C  
ATOM    657  CA  LEU B1796     167.390  98.254   0.633  1.00  0.00           C  
ATOM    658  CA  LYS B1797     170.972  97.157   1.284  1.00  0.00           C  
ATOM    659  CA  ALA B1805     170.342  93.493   1.996  1.00  0.00           C  
ATOM    660  CA  GLY B1810     168.423  93.513  -1.273  1.00  0.00           C  
ATOM    661  CA  ASN B1811     164.894  93.351   0.122  1.00  0.00           C  
ATOM    662  CA  ALA B1989     162.557  94.194  -2.758  1.00  0.00           C  
ATOM    663  CA  HIS B1990     159.487  94.618  -0.548  1.00  0.00           C  
ATOM    664  CA  THR B1991     160.859  97.760   1.027  1.00  0.00           C  
ATOM    665  CA  LEU B1992     161.742  99.521  -2.206  1.00  0.00           C  
ATOM    666  CA  ARG B1993     158.159  98.685  -3.215  1.00  0.00           C  
ATOM    667  CA  THR B1994     156.875 100.336  -0.066  1.00  0.00           C  
ATOM    668  CA  LEU B1995     159.163 103.325  -0.708  1.00  0.00           C  
ATOM    669  CA  GLU B2012     158.132 103.622  -4.347  1.00  0.00           C  
ATOM    670  CA  GLU B2013     154.455 103.242  -3.353  1.00  0.00           C  
ATOM    671  CA  VAL B2014     154.548 105.414  -0.232  1.00  0.00           C  
ATOM    672  CA  LEU B2015     156.453 108.444  -1.529  1.00  0.00           C  
ATOM    673  CA  ALA B2016     154.226 108.861  -4.573  1.00  0.00           C  
ATOM    674  CA  VAL B2017     151.272 109.103  -2.226  1.00  0.00           C  
ATOM    675  CA  LEU B2018     152.851 111.957  -0.223  1.00  0.00           C  
ATOM    676  CA  LEU B2019     153.569 113.864  -3.380  1.00  0.00           C  
ATOM    677  CA  LYS B2020     149.806 113.460  -3.850  1.00  0.00           C  
ATOM    678  CA  LEU B2021     149.074 115.164  -0.509  1.00  0.00           C  
ATOM    679  CA  LEU B2022     151.786 117.742  -0.729  1.00  0.00           C  
ATOM    680  CA  HIS B2023     151.190 119.043  -4.280  1.00  0.00           C  
ATOM    681  CA  PRO B2024     148.632 121.555  -2.977  1.00  0.00           C  
ATOM    682  CA  MET B2025     151.324 123.379  -0.967  1.00  0.00           C  
ATOM    683  CA  MET B2026     154.152 122.834  -3.469  1.00  0.00           C  
ATOM    684  CA  PRO B2027     153.156 122.102  -7.104  1.00  0.00           C  
ATOM    685  CA  PHE B2039     156.141 122.344  -9.513  1.00  0.00           C  
ATOM    686  CA  LEU B2040     158.526 120.427  -7.204  1.00  0.00           C  
ATOM    687  CA  THR B2041     156.038 117.619  -6.650  1.00  0.00           C  
ATOM    688  CA  SER B2042     155.191 117.676 -10.314  1.00  0.00           C  
ATOM    689  CA  GLU B2043     158.810 117.223 -11.326  1.00  0.00           C  
ATOM    690  CA  LEU B2044     159.282 114.659  -8.535  1.00  0.00           C  
ATOM    691  CA  TYR B2045     156.025 112.759  -8.900  1.00  0.00           C  
ATOM    692  CA  GLN B2046     156.699 112.654 -12.606  1.00  0.00           C  
ATOM    693  CA  ALA B2047     160.256 111.403 -12.220  1.00  0.00           C  
ATOM    694  CA  LEU B2048     159.202 108.262 -10.302  1.00  0.00           C  
ATOM    695  CA  THR B2049     156.075 107.646 -12.311  1.00  0.00           C  
ATOM    696  CA  GLY B2050     156.450 109.190 -15.796  1.00  0.00           C  
ATOM    697  CA  LYS B2074     152.911 110.462 -15.239  1.00  0.00           C  
ATOM    698  CA  GLU B2083     153.005 113.496 -17.504  1.00  0.00           C  
ATOM    699  CA  GLU B2086     150.796 115.483 -15.099  1.00  0.00           C  
ATOM    700  CA  LEU B2087     150.318 115.106 -11.334  1.00  0.00           C  
ATOM    701  CA  ALA B2088     148.070 118.161 -11.570  1.00  0.00           C  
ATOM    702  CA  LEU B2089     145.279 115.772 -12.592  1.00  0.00           C  
ATOM    703  CA  GLU B2090     145.710 112.641 -10.547  1.00  0.00           C  
ATOM    704  CA  ALA B2091     143.397 111.410  -7.792  1.00  0.00           C  
ATOM    705  CA  TRP B2092     143.376 112.472  -4.169  1.00  0.00           C  
ATOM    706  CA  PRO B2093     144.474 109.385  -2.269  1.00  0.00           C  
ATOM    707  CA  GLU B2094     141.910 107.544  -0.205  1.00  0.00           C  
ATOM    708  CA  PRO B2095     143.117 106.054   3.086  1.00  0.00           C  
ATOM    709  CA  GLY B2096     143.283 102.340   3.760  1.00  0.00           C  
ATOM    710  CA  GLY B2097     143.784 100.666   7.120  1.00  0.00           C  
ATOM    711  CA  ARG B2098     145.067 101.129  10.649  1.00  0.00           C  
ATOM    712  CA  ASP B2099     147.017  98.938  13.092  1.00  0.00           C  
ATOM    713  CA  GLU B2100     146.931  99.998  16.752  1.00  0.00           C  
ATOM    714  CA  GLU B2101     149.429  97.326  17.735  1.00  0.00           C  
ATOM    715  CA  ALA B2102     151.817  97.324  14.777  1.00  0.00           C  
ATOM    716  CA  GLU B2103     152.115 101.051  15.333  1.00  0.00           C  
ATOM    717  CA  ARG B2104     152.089 100.283  19.077  1.00  0.00           C  
ATOM    718  CA  ALA B2105     155.152  98.181  18.364  1.00  0.00           C  
ATOM    719  CA  PHE B2107     157.331 100.434  16.196  1.00  0.00           C  
ATOM    720  CA  GLU B2108     157.360 103.325  18.641  1.00  0.00           C  
ATOM    721  CA  ALA B2109     158.785 100.896  21.236  1.00  0.00           C  
ATOM    722  CA  LEU B2110     161.744 101.084  18.893  1.00  0.00           C  
ATOM    723  CA  LYS B2111     161.662 104.900  18.886  1.00  0.00           C  
ATOM    724  CA  GLN B2112     161.432 105.187  22.691  1.00  0.00           C  
ATOM    725  CA  ALA B2113     164.478 102.908  22.613  1.00  0.00           C  
ATOM    726  CA  VAL B2121     166.065 104.587  19.606  1.00  0.00           C  
ATOM    727  CA  THR B2122     165.824 108.083  20.999  1.00  0.00           C  
ATOM    728  CA  ALA B2123     166.480 107.056  24.626  1.00  0.00           C  
ATOM    729  CA  VAL B2124     169.815 105.831  23.346  1.00  0.00           C  
ATOM    730  CA  ARG B2126     170.483 108.912  21.187  1.00  0.00           C  
ATOM    731  CA  ALA B2127     169.490 110.813  24.295  1.00  0.00           C  
ATOM    732  CA  LEU B2128     171.832 109.155  26.768  1.00  0.00           C  
ATOM    733  CA  LYS B2129     174.545 110.120  24.260  1.00  0.00           C  
ATOM    734  CA  ALA B2130     174.059 113.874  24.237  1.00  0.00           C  
ATOM    735  CA  GLU B2131     174.271 113.789  28.011  1.00  0.00           C  
ATOM    736  CA  ALA B2150     177.477 111.777  27.862  1.00  0.00           C  
ATOM    737  CA  GLY B2151     179.154 113.958  25.237  1.00  0.00           C  
ATOM    738  CA  LEU B2152     179.746 110.985  22.943  1.00  0.00           C  
ATOM    739  CA  PRO B2154     180.049 111.489  19.155  1.00  0.00           C  
ATOM    740  CA  PRO B2155     177.073 110.778  16.853  1.00  0.00           C  
ATOM    741  CA  ALA B2156     178.079 107.950  14.512  1.00  0.00           C  
ATOM    742  CA  GLN B2167     179.731 106.040  17.377  1.00  0.00           C  
ATOM    743  CA  GLU B2168     179.272 102.412  18.446  1.00  0.00           C  
ATOM    744  CA  VAL B2169     177.739 101.725  21.863  1.00  0.00           C  
ATOM    745  CA  ARG B2170     176.752  98.662  23.866  1.00  0.00           C  
ATOM    746  CA  VAL B2171     173.269  99.200  25.274  1.00  0.00           C  
ATOM    747  CA  TYR B2173     170.697  97.669  27.595  1.00  0.00           C  
ATOM    748  CA  LEU B2174     166.963  97.936  26.993  1.00  0.00           C  
ATOM    749  CA  GLU B2175     164.068  97.180  29.353  1.00  0.00           C  
ATOM    750  CA  GLY B2176     160.295  96.738  28.905  1.00  0.00           C  
ATOM    751  CA  GLU B2177     158.510  96.407  25.577  1.00  0.00           C  
ATOM    752  CA  THR B2178     161.931  95.842  24.049  1.00  0.00           C  
ATOM    753  CA  ALA B2179     160.664  93.059  21.783  1.00  0.00           C  
ATOM    754  CA  PRO B2180     160.447  95.350  18.682  1.00  0.00           C  
ATOM    755  CA  VAL B2181     164.095  96.246  19.167  1.00  0.00           C  
ATOM    756  CA  GLU B2182     164.939  92.520  19.126  1.00  0.00           C  
ATOM    757  CA  GLU B2183     163.029  91.213  16.126  1.00  0.00           C  
ATOM    758  CA  ASN B2184     164.494  94.229  14.278  1.00  0.00           C  
ATOM    759  CA  LEU B2185     168.031  94.316  15.643  1.00  0.00           C  
ATOM    760  CA  GLU B2186     169.556  95.093  12.257  1.00  0.00           C  
ATOM    761  CA  VAL B2187     168.109  98.575  12.109  1.00  0.00           C  
ATOM    762  CA  PHE B2188     167.917  99.158  15.842  1.00  0.00           C  
ATOM    763  CA  ARG B2189     171.641  99.135  15.339  1.00  0.00           C  
ATOM    764  CA  PHE B2190     171.605 101.256  12.205  1.00  0.00           C  
ATOM    765  CA  LEU B2191     169.569 104.038  13.744  1.00  0.00           C  
ATOM    766  CA  SER B2192     170.962 104.157  17.282  1.00  0.00           C  
ATOM    767  CA  ARG B2193     174.376 103.305  15.848  1.00  0.00           C  
ATOM    768  CA  ALA B2194     174.446 101.057  18.933  1.00  0.00           C  
ATOM    769  CA  ASP B2195     174.369  97.277  19.463  1.00  0.00           C  
ATOM    770  CA  LEU B2196     172.810  95.477  22.404  1.00  0.00           C  
ATOM    771  CA  LEU B2197     174.240  93.688  25.444  1.00  0.00           C  
ATOM    772  CA  PRO B2198     172.903  90.281  26.672  1.00  0.00           C  
ATOM    773  CA  GLU B2199     172.862  90.840  30.396  1.00  0.00           C  
ATOM    774  CA  ARG B2215     171.895  93.969  32.300  1.00  0.00           C  
ATOM    775  CA  PRO B2216     174.795  96.116  33.483  1.00  0.00           C  
ATOM    776  CA  ALA B2217     174.293  97.202  37.117  1.00  0.00           C  
ATOM    777  CA  LYS B2218     176.644 100.096  36.339  1.00  0.00           C  
ATOM    778  CA  ALA B2219     175.528 102.434  33.534  1.00  0.00           C  
ATOM    779  CA  LEU B2220     173.774 105.734  32.755  1.00  0.00           C  
ATOM    780  CA  VAL B2228     169.971 106.096  32.906  1.00  0.00           C  
ATOM    781  CA  LYS B2229     167.312 107.304  30.469  1.00  0.00           C  
ATOM    782  CA  ALA B2230     163.982 105.586  31.046  1.00  0.00           C  
ATOM    783  CA  MET B2231     161.002 106.342  28.789  1.00  0.00           C  
ATOM    784  CA  PRO B2232     157.262 106.058  29.315  1.00  0.00           C  
ATOM    785  CA  ARG B2233     157.362 102.487  28.001  1.00  0.00           C  
ATOM    786  CA  VAL B2234     161.087 101.655  27.886  1.00  0.00           C  
ATOM    787  CA  THR B2235     164.504 102.529  29.315  1.00  0.00           C  
ATOM    788  CA  ALA B2236     168.083 102.153  28.180  1.00  0.00           C  
ATOM    789  CA  ARG B2237     170.907 101.716  30.642  1.00  0.00           C  
ATOM    790  CA  MET B2238     174.100 102.445  28.685  1.00  0.00           C  
ATOM    791  CA  PRO B2239     177.338 101.013  30.222  1.00  0.00           C  
ATOM    792  CA  LEU B2240     180.139 103.434  31.095  1.00  0.00           C  
ATOM    793  CA  GLU B2241     182.153 101.368  28.545  1.00  0.00           C  
ATOM    794  CA  GLY B2242     186.365 101.694  23.146  1.00  0.00           C  
ATOM    795  CA  LEU B2243     188.229 103.736  25.803  1.00  0.00           C  
ATOM    796  CA  LEU B2244     187.132 107.208  27.206  1.00  0.00           C  
ATOM    797  CA  ASP B2245     188.506 109.392  30.027  1.00  0.00           C  
ATOM    798  CA  VAL B2246     186.357 108.314  32.980  1.00  0.00           C  
ATOM    799  CA  GLU B2247     188.188 110.850  35.129  1.00  0.00           C  
ATOM    800  CA  GLU B2249     188.434 113.753  32.650  1.00  0.00           C  
ATOM    801  CA  TRP B2250     184.668 113.383  32.367  1.00  0.00           C  
ATOM    802  CA  ARG B2251     184.094 112.726  36.026  1.00  0.00           C  
ATOM    803  CA  ARG B2252     185.921 116.086  36.304  1.00  0.00           C  
ATOM    804  CA  ARG B2253     184.656 117.793  33.102  1.00  0.00           C  
ATOM    805  CA  GLN B2254     181.272 117.465  34.842  1.00  0.00           C  
ATOM    806  CA  GLU B2255     182.277 117.458  38.504  1.00  0.00           C  
ATOM    807  CA  LYS B2256     183.849 120.917  38.067  1.00  0.00           C  
ATOM    808  CA  ARG B2257     181.047 121.880  35.644  1.00  0.00           C  
ATOM    809  CA  LEU B2258     178.677 121.343  38.569  1.00  0.00           C  
ATOM    810  CA  LYS B2259     180.027 123.747  41.191  1.00  0.00           C  
ATOM    811  CA  GLU B2260     179.876 126.478  38.526  1.00  0.00           C  
ATOM    812  CA  LEU B2261     176.101 126.274  38.273  1.00  0.00           C  
ATOM    813  CA  LEU B2262     174.936 126.286  41.908  1.00  0.00           C  
ATOM    814  CA  ALA B2263     177.108 129.386  42.022  1.00  0.00           C  
ATOM    815  CA  LEU B2264     175.513 131.146  39.042  1.00  0.00           C  
ATOM    816  CA  ALA B2265     172.427 129.691  40.652  1.00  0.00           C  
ATOM    817  CA  GLU B2266     173.155 131.043  44.118  1.00  0.00           C  
ATOM    818  CA  ARG B2267     173.714 134.479  42.612  1.00  0.00           C  
ATOM    819  CA  SER B2268     170.465 134.618  40.603  1.00  0.00           C  
ATOM    820  CA  GLN B2269     168.352 133.809  43.674  1.00  0.00           C  
ATOM    821  CA  ARG B2270     169.680 136.511  46.070  1.00  0.00           C  
ATOM    822  CA  LYS B2271     169.235 139.281  43.499  1.00  0.00           C  
ATOM    823  CA  LEU B2272     165.637 138.259  42.984  1.00  0.00           C  
ATOM    824  CA  ALA B2273     164.940 137.596  46.659  1.00  0.00           C  
ATOM    825  CA  SER B2274     166.942 140.781  47.418  1.00  0.00           C  
ATOM    826  CA  PRO B2275     165.953 144.349  48.540  1.00  0.00           C  
ATOM    827  CA  GLY B2276     163.959 146.492  46.105  1.00  0.00           C  
ATOM    828  CA  PHE B2277     164.633 144.068  43.324  1.00  0.00           C  
ATOM    829  CA  ARG B2278     162.042 141.375  44.216  1.00  0.00           C  
ATOM    830  CA  GLU B2279     159.259 143.931  43.762  1.00  0.00           C  
ATOM    831  CA  LYS B2280     160.560 147.369  42.851  1.00  0.00           C  
ATOM    832  CA  ALA B2281     162.231 145.671  39.926  1.00  0.00           C  
ATOM    833  CA  PRO B2282     160.713 145.481  36.362  1.00  0.00           C  
ATOM    834  CA  LYS B2283     158.436 142.500  35.683  1.00  0.00           C  
ATOM    835  CA  GLU B2284     160.876 141.490  32.959  1.00  0.00           C  
ATOM    836  CA  VAL B2285     164.593 141.049  33.810  1.00  0.00           C  
ATOM    837  CA  VAL B2286     163.289 140.179  37.269  1.00  0.00           C  
ATOM    838  CA  GLU B2287     161.665 136.965  36.055  1.00  0.00           C  
ATOM    839  CA  ALA B2288     164.608 136.672  33.687  1.00  0.00           C  
ATOM    840  CA  GLU B2289     167.285 136.126  36.296  1.00  0.00           C  
ATOM    841  CA  GLU B2290     164.396 134.158  37.743  1.00  0.00           C  
ATOM    842  CA  ALA B2291     163.829 132.187  34.525  1.00  0.00           C  
ATOM    843  CA  ARG B2292     167.514 131.391  34.684  1.00  0.00           C  
ATOM    844  CA  LEU B2293     167.593 130.395  38.377  1.00  0.00           C  
ATOM    845  CA  LYS B2294     165.309 127.605  37.299  1.00  0.00           C  
ATOM    846  CA  GLU B2295     167.120 125.860  34.461  1.00  0.00           C  
ATOM    847  CA  ASN B2296     170.232 126.155  36.564  1.00  0.00           C  
ATOM    848  CA  LEU B2297     168.993 123.996  39.429  1.00  0.00           C  
ATOM    849  CA  GLU B2298     167.942 121.468  36.773  1.00  0.00           C  
ATOM    850  CA  GLN B2299     171.159 121.305  34.786  1.00  0.00           C  
ATOM    851  CA  ALA B2300     172.424 120.706  38.292  1.00  0.00           C  
ATOM    852  CA  GLU B2301     170.269 117.597  38.746  1.00  0.00           C  
ATOM    853  CA  ARG B2302     171.000 116.166  35.299  1.00  0.00           C  
ATOM    854  CA  ILE B2303     174.766 116.561  35.717  1.00  0.00           C  
ATOM    855  CA  ARG B2304     174.265 115.358  39.289  1.00  0.00           C  
ATOM    856  CA  GLU B2305     172.950 111.859  38.486  1.00  0.00           C  
ATOM    857  CA  ALA B2306     174.980 111.531  35.301  1.00  0.00           C  
ATOM    858  CA  LEU B2307     177.822 111.758  37.804  1.00  0.00           C  
ATOM    859  CA  SER B2308     175.767 110.019  40.488  1.00  0.00           C  
ATOM    860  CA  GLN B2309     174.724 106.893  38.579  1.00  0.00           C  
ATOM    861  CA  ILE B2310     177.837 106.621  36.377  1.00  0.00           C  
ATOM    862  CA  GLY B2311     180.509 104.630  38.188  1.00  0.00           C  
TER
END
