# Supplementary material for: Backbone Brackets and Arginine Tweezers delineate Class I and Class II aminoacyl tRNA synthetases
Source: PLoS Comput Biol. 2018 Apr 16;14(4):e1006101. doi: 10.1371/journal.pcbi.1006101 (PMC5919687; doi:10.1371/journal.pcbi.1006101)
Supplement: S11 File — All structures of Class I aaRS with residues renumbered according to the MSA. (GZ) [file pcbi.1006101.s023.tar.gz › 1j1u_A_renum.pdb]

ATOM      1  N   MET A 215      52.835  32.783 112.928  1.00  0.00           N  
ATOM      2  CA  MET A 215      51.487  32.183 112.704  1.00  0.00           C  
ATOM      3  C   MET A 215      51.461  31.431 111.392  1.00  0.00           C  
ATOM      4  O   MET A 215      50.976  30.329 111.330  1.00  0.00           O  
ATOM      5  CB  MET A 215      50.414  33.277 112.709  1.00  0.00           C  
ATOM      6  CG  MET A 215      50.817  34.547 111.960  1.00  0.00           C  
ATOM      7  SD  MET A 215      49.915  36.022 112.581  1.00  0.00           S  
ATOM      8  CE  MET A 215      51.244  37.038 113.483  1.00  0.00           C  
ATOM      9  N   ASP A 216      52.036  32.036 110.365  1.00  0.00           N  
ATOM     10  CA  ASP A 216      52.104  31.515 109.001  1.00  0.00           C  
ATOM     11  C   ASP A 216      50.899  32.140 108.267  1.00  0.00           C  
ATOM     12  O   ASP A 216      49.715  31.883 108.579  1.00  0.00           O  
ATOM     13  CB  ASP A 216      52.074  29.984 108.944  1.00  0.00           C  
ATOM     14  CG  ASP A 216      52.042  29.469 107.520  1.00  0.00           C  
ATOM     15  OD1 ASP A 216      53.070  29.498 106.809  1.00  0.00           O  
ATOM     16  OD2 ASP A 216      50.959  29.045 107.074  1.00  0.00           O  
ATOM     17  N   GLU A 217      51.234  32.998 107.319  1.00  0.00           N  
ATOM     18  CA  GLU A 217      50.269  33.748 106.543  1.00  0.00           C  
ATOM     19  C   GLU A 217      49.267  32.881 105.842  1.00  0.00           C  
ATOM     20  O   GLU A 217      48.105  33.123 105.895  1.00  0.00           O  
ATOM     21  CB  GLU A 217      51.018  34.652 105.538  1.00  0.00           C  
ATOM     22  CG  GLU A 217      51.379  35.982 106.215  1.00  0.00           C  
ATOM     23  CD  GLU A 217      52.216  36.928 105.319  1.00  0.00           C  
ATOM     24  OE1 GLU A 217      52.629  36.504 104.184  1.00  0.00           O  
ATOM     25  OE2 GLU A 217      52.465  38.091 105.773  1.00  0.00           O  
ATOM     26  N   PHE A 218      49.736  31.879 105.168  1.00  0.00           N  
ATOM     27  CA  PHE A 218      48.809  31.033 104.446  1.00  0.00           C  
ATOM     28  C   PHE A 218      47.741  30.508 105.360  1.00  0.00           C  
ATOM     29  O   PHE A 218      46.552  30.624 105.045  1.00  0.00           O  
ATOM     30  CB  PHE A 218      49.573  29.854 103.786  1.00  0.00           C  
ATOM     31  CG  PHE A 218      48.697  28.845 103.046  1.00  0.00           C  
ATOM     32  CD1 PHE A 218      48.292  29.069 101.724  1.00  0.00           C  
ATOM     33  CD2 PHE A 218      48.277  27.678 103.681  1.00  0.00           C  
ATOM     34  CE1 PHE A 218      47.456  28.145 101.057  1.00  0.00           C  
ATOM     35  CE2 PHE A 218      47.432  26.711 103.031  1.00  0.00           C  
ATOM     36  CZ  PHE A 218      47.015  26.948 101.722  1.00  0.00           C  
ATOM     37  N   GLU A 219      48.124  29.897 106.486  1.00  0.00           N  
ATOM     38  CA  GLU A 219      47.094  29.283 107.343  1.00  0.00           C  
ATOM     39  C   GLU A 219      46.227  30.353 107.961  1.00  0.00           C  
ATOM     40  O   GLU A 219      45.049  30.122 108.224  1.00  0.00           O  
ATOM     41  CB  GLU A 219      47.712  28.348 108.429  1.00  0.00           C  
ATOM     42  CG  GLU A 219      48.350  27.047 107.816  1.00  0.00           C  
ATOM     43  CD  GLU A 219      47.272  26.063 107.238  1.00  0.00           C  
ATOM     44  OE1 GLU A 219      47.589  25.198 106.392  1.00  0.00           O  
ATOM     45  OE2 GLU A 219      46.093  26.152 107.631  1.00  0.00           O  
ATOM     46  N   MET A 220      46.787  31.529 108.197  1.00  0.00           N  
ATOM     47  CA  MET A 220      45.935  32.574 108.781  1.00  0.00           C  
ATOM     48  C   MET A 220      44.833  32.983 107.733  1.00  0.00           C  
ATOM     49  O   MET A 220      43.696  33.193 108.072  1.00  0.00           O  
ATOM     50  CB  MET A 220      46.735  33.823 109.110  1.00  0.00           C  
ATOM     51  CG  MET A 220      45.776  35.000 109.433  1.00  0.00           C  
ATOM     52  SD  MET A 220      46.610  36.615 109.752  1.00  0.00           S  
ATOM     53  CE  MET A 220      47.520  36.944 108.093  1.00  0.00           C  
ATOM     54  N   ILE A 221      45.204  33.117 106.465  1.00  0.00           N  
ATOM     55  CA  ILE A 221      44.233  33.464 105.417  1.00  0.00           C  
ATOM     56  C   ILE A 221      43.331  32.286 105.282  1.00  0.00           C  
ATOM     57  O   ILE A 221      42.083  32.424 105.145  1.00  0.00           O  
ATOM     58  CB  ILE A 221      44.992  33.676 104.092  1.00  0.00           C  
ATOM     59  CG1 ILE A 221      45.814  34.960 104.214  1.00  0.00           C  
ATOM     60  CG2 ILE A 221      43.918  33.652 102.846  1.00  0.00           C  
ATOM     61  CD1 ILE A 221      46.809  35.292 102.981  1.00  0.00           C  
ATOM     62  N   LYS A 222      43.912  31.076 105.317  1.00  0.00           N  
ATOM     63  CA  LYS A 222      43.045  29.892 105.128  1.00  0.00           C  
ATOM     64  C   LYS A 222      42.029  29.621 106.211  1.00  0.00           C  
ATOM     65  O   LYS A 222      40.969  28.976 105.988  1.00  0.00           O  
ATOM     66  CB  LYS A 222      43.864  28.587 104.859  1.00  0.00           C  
ATOM     67  CG  LYS A 222      43.016  27.327 104.746  1.00  0.00           C  
ATOM     68  CD  LYS A 222      43.851  26.112 104.156  1.00  0.00           C  
ATOM     69  CE  LYS A 222      43.089  24.787 104.335  1.00  0.00           C  
ATOM     70  NZ  LYS A 222      43.909  23.719 103.658  1.00  0.00           N  
ATOM     71  N   ARG A 224      42.324  30.082 107.406  1.00  0.00           N  
ATOM     72  CA  ARG A 224      41.416  29.757 108.523  1.00  0.00           C  
ATOM     73  C   ARG A 224      39.888  30.108 108.334  1.00  0.00           C  
ATOM     74  O   ARG A 224      39.573  31.246 108.050  1.00  0.00           O  
ATOM     75  CB  ARG A 224      41.937  30.503 109.724  1.00  0.00           C  
ATOM     76  CG  ARG A 224      41.282  30.124 110.987  1.00  0.00           C  
ATOM     77  CD  ARG A 224      41.683  31.153 112.080  1.00  0.00           C  
ATOM     78  NE  ARG A 224      41.574  30.516 113.374  1.00  0.00           N  
ATOM     79  CZ  ARG A 224      40.557  30.686 114.211  1.00  0.00           C  
ATOM     80  NH1 ARG A 224      39.535  31.506 113.896  1.00  0.00           N  
ATOM     81  NH2 ARG A 224      40.556  30.005 115.364  1.00  0.00           N  
ATOM     82  N   ASN A 225      39.004  29.117 108.516  1.00  0.00           N  
ATOM     83  CA  ASN A 225      37.522  29.258 108.413  1.00  0.00           C  
ATOM     84  C   ASN A 225      37.012  29.527 106.989  1.00  0.00           C  
ATOM     85  O   ASN A 225      35.890  30.015 106.793  1.00  0.00           O  
ATOM     86  CB  ASN A 225      37.029  30.382 109.385  1.00  0.00           C  
ATOM     87  CG  ASN A 225      37.034  29.899 110.862  1.00  0.00           C  
ATOM     88  OD1 ASN A 225      37.055  28.703 111.109  1.00  0.00           O  
ATOM     89  ND2 ASN A 225      37.019  30.820 111.792  1.00  0.00           N  
ATOM     90  N   THR A 226      37.857  29.304 105.997  1.00  0.00           N  
ATOM     91  CA  THR A 226      37.405  29.440 104.605  1.00  0.00           C  
ATOM     92  C   THR A 226      36.870  28.070 104.192  1.00  0.00           C  
ATOM     93  O   THR A 226      37.219  27.028 104.836  1.00  0.00           O  
ATOM     94  CB  THR A 226      38.580  29.806 103.622  1.00  0.00           C  
ATOM     95  OG1 THR A 226      39.591  28.759 103.626  1.00  0.00           O  
ATOM     96  CG2 THR A 226      39.216  31.153 104.034  1.00  0.00           C  
ATOM     97  N   SER A 227      36.012  28.030 103.159  1.00  0.00           N  
ATOM     98  CA  SER A 227      35.541  26.723 102.626  1.00  0.00           C  
ATOM     99  C   SER A 227      36.528  26.154 101.601  1.00  0.00           C  
ATOM    100  O   SER A 227      36.644  24.964 101.470  1.00  0.00           O  
ATOM    101  CB  SER A 227      34.198  26.851 101.888  1.00  0.00           C  
ATOM    102  OG  SER A 227      33.212  27.148 102.838  1.00  0.00           O  
ATOM    103  N   GLU A 228      37.215  27.012 100.871  1.00  0.00           N  
ATOM    104  CA  GLU A 228      38.177  26.557  99.854  1.00  0.00           C  
ATOM    105  C   GLU A 228      38.930  27.703  99.304  1.00  0.00           C  
ATOM    106  O   GLU A 228      38.484  28.872  99.314  1.00  0.00           O  
ATOM    107  CB  GLU A 228      37.518  25.794  98.692  1.00  0.00           C  
ATOM    108  CG  GLU A 228      36.632  26.629  97.865  1.00  0.00           C  
ATOM    109  CD  GLU A 228      36.032  25.961  96.608  1.00  0.00           C  
ATOM    110  OE1 GLU A 228      35.365  26.698  95.877  1.00  0.00           O  
ATOM    111  OE2 GLU A 228      36.207  24.770  96.345  1.00  0.00           O  
ATOM    112  N   ILE A 229      40.115  27.367  98.828  1.00  0.00           N  
ATOM    113  CA  ILE A 229      41.012  28.300  98.202  1.00  0.00           C  
ATOM    114  C   ILE A 229      41.399  27.665  96.901  1.00  0.00           C  
ATOM    115  O   ILE A 229      41.897  26.521  96.871  1.00  0.00           O  
ATOM    116  CB  ILE A 229      42.229  28.480  98.999  1.00  0.00           C  
ATOM    117  CG1 ILE A 229      41.850  29.092 100.342  1.00  0.00           C  
ATOM    118  CG2 ILE A 229      43.240  29.356  98.199  1.00  0.00           C  
ATOM    119  CD1 ILE A 229      43.100  29.243 101.251  1.00  0.00           C  
ATOM    120  N   ILE A 230      41.134  28.363  95.814  1.00  0.00           N  
ATOM    121  CA  ILE A 230      41.426  27.845  94.478  1.00  0.00           C  
ATOM    122  C   ILE A 230      42.494  28.722  93.803  1.00  0.00           C  
ATOM    123  O   ILE A 230      42.165  29.808  93.363  1.00  0.00           O  
ATOM    124  CB  ILE A 230      40.183  27.881  93.546  1.00  0.00           C  
ATOM    125  CG1 ILE A 230      38.972  27.141  94.141  1.00  0.00           C  
ATOM    126  CG2 ILE A 230      40.535  27.228  92.220  1.00  0.00           C  
ATOM    127  CD1 ILE A 230      39.094  25.687  94.147  1.00  0.00           C  
ATOM    128  N   SER A 232      43.784  28.320  93.755  1.00  0.00           N  
ATOM    129  CA  SER A 232      44.301  27.065  94.315  1.00  0.00           C  
ATOM    130  C   SER A 232      45.275  27.524  95.412  1.00  0.00           C  
ATOM    131  O   SER A 232      45.782  28.676  95.361  1.00  0.00           O  
ATOM    132  CB  SER A 232      45.120  26.242  93.243  1.00  0.00           C  
ATOM    133  OG  SER A 232      46.355  26.941  92.894  1.00  0.00           O  
ATOM    134  N   GLU A 233      45.519  26.644  96.414  1.00  0.00           N  
ATOM    135  CA  GLU A 233      46.514  26.968  97.493  1.00  0.00           C  
ATOM    136  C   GLU A 233      47.940  27.273  96.950  1.00  0.00           C  
ATOM    137  O   GLU A 233      48.618  28.205  97.396  1.00  0.00           O  
ATOM    138  CB  GLU A 233      46.568  25.817  98.521  1.00  0.00           C  
ATOM    139  CG  GLU A 233      45.145  25.461  99.072  1.00  0.00           C  
ATOM    140  CD  GLU A 233      45.114  24.439 100.222  1.00  0.00           C  
ATOM    141  OE1 GLU A 233      46.064  23.590 100.362  1.00  0.00           O  
ATOM    142  OE2 GLU A 233      44.100  24.465 100.982  1.00  0.00           O  
ATOM    143  N   GLU A 234      48.354  26.494  95.940  1.00  0.00           N  
ATOM    144  CA  GLU A 234      49.675  26.676  95.314  1.00  0.00           C  
ATOM    145  C   GLU A 234      49.707  28.047  94.753  1.00  0.00           C  
ATOM    146  O   GLU A 234      50.634  28.870  94.996  1.00  0.00           O  
ATOM    147  CB  GLU A 234      49.882  25.594  94.228  1.00  0.00           C  
ATOM    148  CG  GLU A 234      51.341  25.409  93.726  1.00  0.00           C  
ATOM    149  CD  GLU A 234      52.389  25.406  94.866  1.00  0.00           C  
ATOM    150  OE1 GLU A 234      53.242  26.334  94.896  1.00  0.00           O  
ATOM    151  OE2 GLU A 234      52.355  24.489  95.734  1.00  0.00           O  
ATOM    152  N   GLU A 235      48.635  28.406  94.064  1.00  0.00           N  
ATOM    153  CA  GLU A 235      48.666  29.744  93.518  1.00  0.00           C  
ATOM    154  C   GLU A 235      48.673  30.778  94.613  1.00  0.00           C  
ATOM    155  O   GLU A 235      49.374  31.801  94.514  1.00  0.00           O  
ATOM    156  CB  GLU A 235      47.474  30.003  92.529  1.00  0.00           C  
ATOM    157  CG  GLU A 235      47.407  29.051  91.330  1.00  0.00           C  
ATOM    158  CD  GLU A 235      46.003  29.100  90.622  1.00  0.00           C  
ATOM    159  OE1 GLU A 235      45.105  29.854  91.084  1.00  0.00           O  
ATOM    160  OE2 GLU A 235      45.800  28.378  89.621  1.00  0.00           O  
ATOM    161  N   LEU A 236      47.927  30.575  95.704  1.00  0.00           N  
ATOM    162  CA  LEU A 236      47.964  31.649  96.747  1.00  0.00           C  
ATOM    163  C   LEU A 236      49.432  31.718  97.292  1.00  0.00           C  
ATOM    164  O   LEU A 236      49.989  32.769  97.607  1.00  0.00           O  
ATOM    165  CB  LEU A 236      47.101  31.258  97.957  1.00  0.00           C  
ATOM    166  CG  LEU A 236      46.333  32.251  98.783  1.00  0.00           C  
ATOM    167  CD1 LEU A 236      46.023  31.626 100.148  1.00  0.00           C  
ATOM    168  CD2 LEU A 236      46.987  33.566  98.859  1.00  0.00           C  
ATOM    169  N   ARG A 237      50.007  30.543  97.462  1.00  0.00           N  
ATOM    170  CA  ARG A 237      51.389  30.556  98.013  1.00  0.00           C  
ATOM    171  C   ARG A 237      52.301  31.369  97.068  1.00  0.00           C  
ATOM    172  O   ARG A 237      53.137  32.105  97.563  1.00  0.00           O  
ATOM    173  CB  ARG A 237      51.885  29.131  98.246  1.00  0.00           C  
ATOM    174  CG  ARG A 237      51.168  28.343  99.384  1.00  0.00           C  
ATOM    175  CD  ARG A 237      51.739  26.920  99.521  1.00  0.00           C  
ATOM    176  NE  ARG A 237      50.994  25.977 100.364  1.00  0.00           N  
ATOM    177  CZ  ARG A 237      50.984  25.997 101.704  1.00  0.00           C  
ATOM    178  NH1 ARG A 237      51.667  26.939 102.334  1.00  0.00           N  
ATOM    179  NH2 ARG A 237      50.341  25.041 102.426  1.00  0.00           N  
ATOM    180  N   GLU A 238      52.098  31.341  95.730  1.00  0.00           N  
ATOM    181  CA  GLU A 238      52.987  32.148  94.847  1.00  0.00           C  
ATOM    182  C   GLU A 238      52.665  33.595  95.059  1.00  0.00           C  
ATOM    183  O   GLU A 238      53.561  34.461  95.147  1.00  0.00           O  
ATOM    184  CB  GLU A 238      52.823  31.790  93.328  1.00  0.00           C  
ATOM    185  CG  GLU A 238      52.975  30.291  92.965  1.00  0.00           C  
ATOM    186  CD  GLU A 238      52.158  29.800  91.681  1.00  0.00           C  
ATOM    187  OE1 GLU A 238      52.249  28.573  91.355  1.00  0.00           O  
ATOM    188  OE2 GLU A 238      51.418  30.599  91.007  1.00  0.00           O  
ATOM    189  N   VAL A 239      51.364  33.900  95.155  1.00  0.00           N  
ATOM    190  CA  VAL A 239      51.013  35.288  95.361  1.00  0.00           C  
ATOM    191  C   VAL A 239      51.643  35.889  96.618  1.00  0.00           C  
ATOM    192  O   VAL A 239      51.960  37.105  96.666  1.00  0.00           O  
ATOM    193  CB  VAL A 239      49.395  35.468  95.477  1.00  0.00           C  
ATOM    194  CG1 VAL A 239      49.058  36.859  95.841  1.00  0.00           C  
ATOM    195  CG2 VAL A 239      48.766  35.091  94.085  1.00  0.00           C  
ATOM    196  N   LEU A 240      51.654  35.090  97.698  1.00  0.00           N  
ATOM    197  CA  LEU A 240      52.180  35.609  98.946  1.00  0.00           C  
ATOM    198  C   LEU A 240      53.657  35.997  98.816  1.00  0.00           C  
ATOM    199  O   LEU A 240      54.076  36.846  99.552  1.00  0.00           O  
ATOM    200  CB  LEU A 240      51.987  34.632 100.112  1.00  0.00           C  
ATOM    201  CG  LEU A 240      50.495  34.353 100.501  1.00  0.00           C  
ATOM    202  CD1 LEU A 240      50.462  33.078 101.398  1.00  0.00           C  
ATOM    203  CD2 LEU A 240      49.894  35.584 101.202  1.00  0.00           C  
ATOM    204  N   LYS A 241      54.417  35.453  97.857  1.00  0.00           N  
ATOM    205  CA  LYS A 241      55.828  35.927  97.766  1.00  0.00           C  
ATOM    206  C   LYS A 241      55.977  37.375  97.286  1.00  0.00           C  
ATOM    207  O   LYS A 241      57.001  37.995  97.482  1.00  0.00           O  
ATOM    208  CB  LYS A 241      56.618  35.001  96.866  1.00  0.00           C  
ATOM    209  CG  LYS A 241      56.635  33.631  97.348  1.00  0.00           C  
ATOM    210  CD  LYS A 241      57.124  32.709  96.313  1.00  0.00           C  
ATOM    211  CE  LYS A 241      57.177  31.291  96.874  1.00  0.00           C  
ATOM    212  NZ  LYS A 241      57.575  30.268  95.837  1.00  0.00           N  
ATOM    213  N   LYS A 244      54.950  37.952  96.658  1.00  0.00           N  
ATOM    214  CA  LYS A 244      55.101  39.301  96.137  1.00  0.00           C  
ATOM    215  C   LYS A 244      54.988  40.297  97.196  1.00  0.00           C  
ATOM    216  O   LYS A 244      54.286  40.039  98.170  1.00  0.00           O  
ATOM    217  CB  LYS A 244      54.025  39.584  95.073  1.00  0.00           C  
ATOM    218  CG  LYS A 244      54.000  38.507  94.042  1.00  0.00           C  
ATOM    219  CD  LYS A 244      53.163  38.975  92.767  1.00  0.00           C  
ATOM    220  CE  LYS A 244      51.649  39.267  93.069  1.00  0.00           C  
ATOM    221  NZ  LYS A 244      50.932  40.201  92.031  1.00  0.00           N  
ATOM    222  N   ASP A 245      55.664  41.439  97.049  1.00  0.00           N  
ATOM    223  CA  ASP A 245      55.615  42.489  98.059  1.00  0.00           C  
ATOM    224  C   ASP A 245      54.429  43.351  97.887  1.00  0.00           C  
ATOM    225  O   ASP A 245      54.089  44.138  98.790  1.00  0.00           O  
ATOM    226  CB  ASP A 245      56.786  43.469  97.976  1.00  0.00           C  
ATOM    227  CG  ASP A 245      58.109  42.801  98.179  1.00  0.00           C  
ATOM    228  OD1 ASP A 245      58.145  41.842  98.999  1.00  0.00           O  
ATOM    229  OD2 ASP A 245      59.089  43.244  97.513  1.00  0.00           O  
ATOM    230  N   GLU A 265      53.865  43.273  96.692  1.00  0.00           N  
ATOM    231  CA  GLU A 265      52.668  44.063  96.338  1.00  0.00           C  
ATOM    232  C   GLU A 265      51.625  43.076  95.832  1.00  0.00           C  
ATOM    233  O   GLU A 265      51.909  42.345  94.919  1.00  0.00           O  
ATOM    234  CB  GLU A 265      53.035  45.049  95.233  1.00  0.00           C  
ATOM    235  CG  GLU A 265      53.151  46.471  95.801  1.00  0.00           C  
ATOM    236  CD  GLU A 265      54.090  47.390  95.012  1.00  0.00           C  
ATOM    237  OE1 GLU A 265      53.854  47.630  93.786  1.00  0.00           O  
ATOM    238  OE2 GLU A 265      55.058  47.891  95.644  1.00  0.00           O  
ATOM    239  N   LYS A 266      50.441  43.043  96.435  1.00  0.00           N  
ATOM    240  CA  LYS A 266      49.430  42.103  95.959  1.00  0.00           C  
ATOM    241  C   LYS A 266      48.073  42.667  96.432  1.00  0.00           C  
ATOM    242  O   LYS A 266      48.021  43.476  97.363  1.00  0.00           O  
ATOM    243  CB  LYS A 266      49.716  40.717  96.486  1.00  0.00           C  
ATOM    244  CG  LYS A 266      49.839  40.679  98.017  1.00  0.00           C  
ATOM    245  CD  LYS A 266      50.873  39.660  98.388  1.00  0.00           C  
ATOM    246  CE  LYS A 266      51.068  39.508  99.882  1.00  0.00           C  
ATOM    247  NZ  LYS A 266      52.301  40.176 100.283  1.00  0.00           N  
ATOM    248  N   SER A 267      47.011  42.333  95.684  1.00  0.00           N  
ATOM    249  CA  SER A 267      45.675  42.931  95.963  1.00  0.00           C  
ATOM    250  C   SER A 267      44.556  41.826  95.999  1.00  0.00           C  
ATOM    251  O   SER A 267      44.696  40.755  95.405  1.00  0.00           O  
ATOM    252  CB  SER A 267      45.384  43.981  94.867  1.00  0.00           C  
ATOM    253  OG  SER A 267      45.379  43.342  93.567  1.00  0.00           O  
ATOM    254  N   ALA A 268      43.481  42.121  96.719  1.00  0.00           N  
ATOM    255  CA  ALA A 268      42.394  41.174  96.842  1.00  0.00           C  
ATOM    256  C   ALA A 268      41.138  42.048  96.871  1.00  0.00           C  
ATOM    257  O   ALA A 268      41.171  43.224  97.305  1.00  0.00           O  
ATOM    258  CB  ALA A 268      42.502  40.458  98.160  1.00  0.00           C  
ATOM    259  N   TYR A 269      40.025  41.527  96.388  1.00  0.00           N  
ATOM    260  CA  TYR A 269      38.837  42.353  96.549  1.00  0.00           C  
ATOM    261  C   TYR A 269      37.665  41.443  96.839  1.00  0.00           C  
ATOM    262  O   TYR A 269      37.741  40.209  96.774  1.00  0.00           O  
ATOM    263  CB  TYR A 269      38.539  43.196  95.273  1.00  0.00           C  
ATOM    264  CG  TYR A 269      37.560  42.541  94.298  1.00  0.00           C  
ATOM    265  CD1 TYR A 269      36.381  43.163  93.933  1.00  0.00           C  
ATOM    266  CD2 TYR A 269      37.844  41.303  93.726  1.00  0.00           C  
ATOM    267  CE1 TYR A 269      35.471  42.507  92.971  1.00  0.00           C  
ATOM    268  CE2 TYR A 269      36.979  40.669  92.786  1.00  0.00           C  
ATOM    269  CZ  TYR A 269      35.805  41.268  92.409  1.00  0.00           C  
ATOM    270  OH  TYR A 269      34.966  40.621  91.473  1.00  0.00           O  
ATOM    271  N   ILE A 270      36.573  42.087  97.165  1.00  0.00           N  
ATOM    272  CA  ILE A 270      35.322  41.345  97.250  1.00  0.00           C  
ATOM    273  C   ILE A 270      34.270  42.402  96.800  1.00  0.00           C  
ATOM    274  O   ILE A 270      34.504  43.603  97.002  1.00  0.00           O  
ATOM    275  CB  ILE A 270      35.017  40.850  98.732  1.00  0.00           C  
ATOM    276  CG1 ILE A 270      33.616  40.147  98.724  1.00  0.00           C  
ATOM    277  CG2 ILE A 270      35.018  42.037  99.832  1.00  0.00           C  
ATOM    278  CD1 ILE A 270      33.505  39.311 100.057  1.00  0.00           C  
ATOM    279  N   GLY A 272      33.191  41.974  96.143  1.00  0.00           N  
ATOM    280  CA  GLY A 272      32.134  42.917  95.848  1.00  0.00           C  
ATOM    281  C   GLY A 272      30.904  42.531  96.578  1.00  0.00           C  
ATOM    282  O   GLY A 272      30.639  41.326  96.837  1.00  0.00           O  
ATOM    283  N   PHE A 273      30.095  43.545  96.871  1.00  0.00           N  
ATOM    284  CA  PHE A 273      28.805  43.312  97.481  1.00  0.00           C  
ATOM    285  C   PHE A 273      27.669  44.155  96.807  1.00  0.00           C  
ATOM    286  O   PHE A 273      27.849  45.350  96.521  1.00  0.00           O  
ATOM    287  CB  PHE A 273      28.742  43.771  98.958  1.00  0.00           C  
ATOM    288  CG  PHE A 273      29.603  42.982  99.893  1.00  0.00           C  
ATOM    289  CD1 PHE A 273      30.697  43.541 100.443  1.00  0.00           C  
ATOM    290  CD2 PHE A 273      29.265  41.709 100.227  1.00  0.00           C  
ATOM    291  CE1 PHE A 273      31.445  42.846 101.342  1.00  0.00           C  
ATOM    292  CE2 PHE A 273      30.021  41.010 101.131  1.00  0.00           C  
ATOM    293  CZ  PHE A 273      31.081  41.582 101.674  1.00  0.00           C  
ATOM    294  N   GLU A 274      26.561  43.505  96.480  1.00  0.00           N  
ATOM    295  CA  GLU A 274      25.365  44.309  96.083  1.00  0.00           C  
ATOM    296  C   GLU A 274      25.032  45.003  97.427  1.00  0.00           C  
ATOM    297  O   GLU A 274      24.925  44.359  98.464  1.00  0.00           O  
ATOM    298  CB  GLU A 274      24.169  43.399  95.735  1.00  0.00           C  
ATOM    299  CG  GLU A 274      24.360  42.669  94.343  1.00  0.00           C  
ATOM    300  CD  GLU A 274      23.159  41.790  93.994  1.00  0.00           C  
ATOM    301  OE1 GLU A 274      21.996  42.174  94.324  1.00  0.00           O  
ATOM    302  OE2 GLU A 274      23.335  40.728  93.396  1.00  0.00           O  
ATOM    303  N   PRO A 275      24.826  46.334  97.407  1.00  0.00           N  
ATOM    304  CA  PRO A 275      24.493  47.052  98.640  1.00  0.00           C  
ATOM    305  C   PRO A 275      23.276  46.428  99.287  1.00  0.00           C  
ATOM    306  O   PRO A 275      22.317  45.982  98.609  1.00  0.00           O  
ATOM    307  CB  PRO A 275      24.204  48.523  98.132  1.00  0.00           C  
ATOM    308  CG  PRO A 275      25.173  48.740  97.061  1.00  0.00           C  
ATOM    309  CD  PRO A 275      24.982  47.279  96.289  1.00  0.00           C  
ATOM    310  N   SER A 276      23.306  46.378 100.611  1.00  0.00           N  
ATOM    311  CA  SER A 276      22.230  45.665 101.251  1.00  0.00           C  
ATOM    312  C   SER A 276      21.658  46.474 102.430  1.00  0.00           C  
ATOM    313  O   SER A 276      22.414  47.084 103.185  1.00  0.00           O  
ATOM    314  CB  SER A 276      22.792  44.311 101.767  1.00  0.00           C  
ATOM    315  OG  SER A 276      21.826  43.721 102.635  1.00  0.00           O  
ATOM    316  N   GLY A 277      20.340  46.504 102.529  1.00  0.00           N  
ATOM    317  CA  GLY A 277      19.715  47.312 103.576  1.00  0.00           C  
ATOM    318  C   GLY A 277      20.181  46.889 104.972  1.00  0.00           C  
ATOM    319  O   GLY A 277      20.438  47.749 105.799  1.00  0.00           O  
ATOM    320  N   LYS A 279      20.359  45.574 105.198  1.00  0.00           N  
ATOM    321  CA  LYS A 279      20.890  45.169 106.492  1.00  0.00           C  
ATOM    322  C   LYS A 279      22.285  44.505 106.302  1.00  0.00           C  
ATOM    323  O   LYS A 279      22.401  43.682 105.439  1.00  0.00           O  
ATOM    324  CB  LYS A 279      19.885  44.186 107.127  1.00  0.00           C  
ATOM    325  CG  LYS A 279      19.120  44.835 108.334  1.00  0.00           C  
ATOM    326  CD  LYS A 279      17.708  45.161 108.037  1.00  0.00           C  
ATOM    327  CE  LYS A 279      17.091  45.877 109.306  1.00  0.00           C  
ATOM    328  NZ  LYS A 279      18.026  46.892 109.974  1.00  0.00           N  
ATOM    329  N   ILE A 280      23.293  44.862 107.071  1.00  0.00           N  
ATOM    330  CA  ILE A 280      24.597  44.220 106.956  1.00  0.00           C  
ATOM    331  C   ILE A 280      24.559  43.097 108.032  1.00  0.00           C  
ATOM    332  O   ILE A 280      24.311  43.365 109.243  1.00  0.00           O  
ATOM    333  CB  ILE A 280      25.635  45.175 107.196  1.00  0.00           C  
ATOM    334  CG1 ILE A 280      25.699  46.112 105.984  1.00  0.00           C  
ATOM    335  CG2 ILE A 280      27.057  44.460 107.400  1.00  0.00           C  
ATOM    336  CD1 ILE A 280      25.809  45.398 104.557  1.00  0.00           C  
ATOM    337  N   HIS A 281      24.722  41.844 107.619  1.00  0.00           N  
ATOM    338  CA  HIS A 281      24.598  40.791 108.636  1.00  0.00           C  
ATOM    339  C   HIS A 281      25.834  39.980 108.925  1.00  0.00           C  
ATOM    340  O   HIS A 281      26.958  40.366 108.476  1.00  0.00           O  
ATOM    341  CB  HIS A 281      23.398  39.911 108.356  1.00  0.00           C  
ATOM    342  CG  HIS A 281      23.370  39.356 106.976  1.00  0.00           C  
ATOM    343  ND1 HIS A 281      24.265  38.395 106.542  1.00  0.00           N  
ATOM    344  CD2 HIS A 281      22.566  39.633 105.914  1.00  0.00           C  
ATOM    345  CE1 HIS A 281      24.015  38.101 105.271  1.00  0.00           C  
ATOM    346  NE2 HIS A 281      22.991  38.842 104.865  1.00  0.00           N  
ATOM    347  N   LEU A 282      25.660  38.882 109.673  1.00  0.00           N  
ATOM    348  CA  LEU A 282      26.885  38.141 110.087  1.00  0.00           C  
ATOM    349  C   LEU A 282      27.633  37.584 108.891  1.00  0.00           C  
ATOM    350  O   LEU A 282      28.872  37.463 108.936  1.00  0.00           O  
ATOM    351  CB  LEU A 282      26.540  37.046 111.105  1.00  0.00           C  
ATOM    352  CG  LEU A 282      26.025  37.603 112.477  1.00  0.00           C  
ATOM    353  CD1 LEU A 282      25.718  36.453 113.442  1.00  0.00           C  
ATOM    354  CD2 LEU A 282      27.119  38.452 113.146  1.00  0.00           C  
ATOM    355  N   GLY A 283      26.909  37.291 107.807  1.00  0.00           N  
ATOM    356  CA  GLY A 283      27.585  36.748 106.626  1.00  0.00           C  
ATOM    357  C   GLY A 283      28.565  37.799 106.082  1.00  0.00           C  
ATOM    358  O   GLY A 283      29.726  37.482 105.709  1.00  0.00           O  
ATOM    359  N   HIS A 284      28.128  39.066 106.043  1.00  0.00           N  
ATOM    360  CA  HIS A 284      29.024  40.130 105.589  1.00  0.00           C  
ATOM    361  C   HIS A 284      30.203  40.248 106.543  1.00  0.00           C  
ATOM    362  O   HIS A 284      31.344  40.390 106.130  1.00  0.00           O  
ATOM    363  CB  HIS A 284      28.302  41.533 105.561  1.00  0.00           C  
ATOM    364  CG  HIS A 284      27.188  41.630 104.564  1.00  0.00           C  
ATOM    365  ND1 HIS A 284      25.841  41.412 104.896  1.00  0.00           N  
ATOM    366  CD2 HIS A 284      27.208  41.961 103.250  1.00  0.00           C  
ATOM    367  CE1 HIS A 284      25.084  41.615 103.825  1.00  0.00           C  
ATOM    368  NE2 HIS A 284      25.877  41.953 102.812  1.00  0.00           N  
ATOM    369  N   TYR A 285      29.916  40.214 107.847  1.00  0.00           N  
ATOM    370  CA  TYR A 285      30.980  40.423 108.782  1.00  0.00           C  
ATOM    371  C   TYR A 285      32.006  39.304 108.640  1.00  0.00           C  
ATOM    372  O   TYR A 285      33.223  39.523 108.698  1.00  0.00           O  
ATOM    373  CB  TYR A 285      30.383  40.417 110.205  1.00  0.00           C  
ATOM    374  CG  TYR A 285      31.357  40.771 111.301  1.00  0.00           C  
ATOM    375  CD1 TYR A 285      31.166  40.296 112.620  1.00  0.00           C  
ATOM    376  CD2 TYR A 285      32.384  41.646 111.062  1.00  0.00           C  
ATOM    377  CE1 TYR A 285      31.977  40.694 113.658  1.00  0.00           C  
ATOM    378  CE2 TYR A 285      33.184  42.044 112.070  1.00  0.00           C  
ATOM    379  CZ  TYR A 285      32.982  41.561 113.373  1.00  0.00           C  
ATOM    380  OH  TYR A 285      33.847  41.882 114.352  1.00  0.00           O  
ATOM    381  N   LEU A 286      31.511  38.088 108.471  1.00  0.00           N  
ATOM    382  CA  LEU A 286      32.477  36.988 108.275  1.00  0.00           C  
ATOM    383  C   LEU A 286      33.463  37.269 107.102  1.00  0.00           C  
ATOM    384  O   LEU A 286      34.661  37.040 107.191  1.00  0.00           O  
ATOM    385  CB  LEU A 286      31.711  35.725 107.942  1.00  0.00           C  
ATOM    386  CG  LEU A 286      32.554  34.441 107.730  1.00  0.00           C  
ATOM    387  CD1 LEU A 286      33.471  34.187 108.956  1.00  0.00           C  
ATOM    388  CD2 LEU A 286      31.635  33.284 107.564  1.00  0.00           C  
ATOM    389  N   GLN A 288      32.963  37.800 106.008  1.00  0.00           N  
ATOM    390  CA  GLN A 288      33.837  38.047 104.828  1.00  0.00           C  
ATOM    391  C   GLN A 288      34.669  39.304 105.070  1.00  0.00           C  
ATOM    392  O   GLN A 288      35.847  39.327 104.687  1.00  0.00           O  
ATOM    393  CB  GLN A 288      32.969  38.189 103.611  1.00  0.00           C  
ATOM    394  CG  GLN A 288      31.976  36.970 103.430  1.00  0.00           C  
ATOM    395  CD  GLN A 288      31.879  36.642 101.942  1.00  0.00           C  
ATOM    396  OE1 GLN A 288      32.836  36.104 101.360  1.00  0.00           O  
ATOM    397  NE2 GLN A 288      30.746  36.977 101.307  1.00  0.00           N  
ATOM    398  N   ILE A 289      34.083  40.314 105.753  1.00  0.00           N  
ATOM    399  CA  ILE A 289      34.927  41.493 106.046  1.00  0.00           C  
ATOM    400  C   ILE A 289      36.108  41.015 106.967  1.00  0.00           C  
ATOM    401  O   ILE A 289      37.223  41.444 106.809  1.00  0.00           O  
ATOM    402  CB  ILE A 289      34.087  42.693 106.706  1.00  0.00           C  
ATOM    403  CG1 ILE A 289      33.175  43.346 105.670  1.00  0.00           C  
ATOM    404  CG2 ILE A 289      35.016  43.744 107.276  1.00  0.00           C  
ATOM    405  CD1 ILE A 289      33.843  43.735 104.311  1.00  0.00           C  
ATOM    406  N   LYS A 290      35.863  40.106 107.894  1.00  0.00           N  
ATOM    407  CA  LYS A 290      36.985  39.601 108.740  1.00  0.00           C  
ATOM    408  C   LYS A 290      38.028  38.929 107.888  1.00  0.00           C  
ATOM    409  O   LYS A 290      39.252  39.054 108.145  1.00  0.00           O  
ATOM    410  CB  LYS A 290      36.438  38.620 109.794  1.00  0.00           C  
ATOM    411  CG  LYS A 290      35.975  39.359 111.105  1.00  0.00           C  
ATOM    412  CD  LYS A 290      34.922  38.590 111.856  1.00  0.00           C  
ATOM    413  CE  LYS A 290      35.168  37.071 111.834  1.00  0.00           C  
ATOM    414  NZ  LYS A 290      35.723  36.625 113.086  1.00  0.00           N  
ATOM    415  N   LYS A 291      37.558  38.244 106.826  1.00  0.00           N  
ATOM    416  CA  LYS A 291      38.481  37.590 105.944  1.00  0.00           C  
ATOM    417  C   LYS A 291      39.330  38.597 105.172  1.00  0.00           C  
ATOM    418  O   LYS A 291      40.573  38.369 104.972  1.00  0.00           O  
ATOM    419  CB  LYS A 291      37.763  36.621 104.944  1.00  0.00           C  
ATOM    420  CG  LYS A 291      38.850  35.859 104.085  1.00  0.00           C  
ATOM    421  CD  LYS A 291      39.947  35.071 104.948  1.00  0.00           C  
ATOM    422  CE  LYS A 291      39.387  34.154 106.095  1.00  0.00           C  
ATOM    423  NZ  LYS A 291      40.584  33.673 106.991  1.00  0.00           N  
ATOM    424  N   MET A 292      38.736  39.719 104.746  1.00  0.00           N  
ATOM    425  CA  MET A 292      39.502  40.728 104.008  1.00  0.00           C  
ATOM    426  C   MET A 292      40.563  41.348 105.002  1.00  0.00           C  
ATOM    427  O   MET A 292      41.588  41.829 104.580  1.00  0.00           O  
ATOM    428  CB  MET A 292      38.575  41.900 103.555  1.00  0.00           C  
ATOM    429  CG  MET A 292      37.465  41.508 102.545  1.00  0.00           C  
ATOM    430  SD  MET A 292      38.035  40.185 101.322  1.00  0.00           S  
ATOM    431  CE  MET A 292      39.023  41.236 100.191  1.00  0.00           C  
ATOM    432  N   ILE A 293      40.208  41.488 106.276  1.00  0.00           N  
ATOM    433  CA  ILE A 293      41.168  42.028 107.289  1.00  0.00           C  
ATOM    434  C   ILE A 293      42.333  41.035 107.442  1.00  0.00           C  
ATOM    435  O   ILE A 293      43.503  41.432 107.508  1.00  0.00           O  
ATOM    436  CB  ILE A 293      40.445  42.297 108.679  1.00  0.00           C  
ATOM    437  CG1 ILE A 293      39.526  43.522 108.529  1.00  0.00           C  
ATOM    438  CG2 ILE A 293      41.523  42.669 109.791  1.00  0.00           C  
ATOM    439  CD1 ILE A 293      38.450  43.692 109.602  1.00  0.00           C  
ATOM    440  N   ASP A 294      42.026  39.733 107.422  1.00  0.00           N  
ATOM    441  CA  ASP A 294      43.143  38.716 107.469  1.00  0.00           C  
ATOM    442  C   ASP A 294      44.052  38.933 106.279  1.00  0.00           C  
ATOM    443  O   ASP A 294      45.299  38.900 106.439  1.00  0.00           O  
ATOM    444  CB  ASP A 294      42.642  37.255 107.388  1.00  0.00           C  
ATOM    445  CG  ASP A 294      41.861  36.827 108.655  1.00  0.00           C  
ATOM    446  OD1 ASP A 294      42.029  37.552 109.663  1.00  0.00           O  
ATOM    447  OD2 ASP A 294      41.095  35.803 108.618  1.00  0.00           O  
ATOM    448  N   LEU A 295      43.480  39.183 105.080  1.00  0.00           N  
ATOM    449  CA  LEU A 295      44.322  39.398 103.893  1.00  0.00           C  
ATOM    450  C   LEU A 295      45.107  40.691 104.069  1.00  0.00           C  
ATOM    451  O   LEU A 295      46.268  40.757 103.709  1.00  0.00           O  
ATOM    452  CB  LEU A 295      43.476  39.486 102.575  1.00  0.00           C  
ATOM    453  CG  LEU A 295      42.920  38.093 102.276  1.00  0.00           C  
ATOM    454  CD1 LEU A 295      41.606  38.235 101.331  1.00  0.00           C  
ATOM    455  CD2 LEU A 295      44.085  37.230 101.522  1.00  0.00           C  
ATOM    456  N   GLN A 296      44.433  41.731 104.571  1.00  0.00           N  
ATOM    457  CA  GLN A 296      45.138  43.024 104.736  1.00  0.00           C  
ATOM    458  C   GLN A 296      46.288  42.711 105.777  1.00  0.00           C  
ATOM    459  O   GLN A 296      47.410  43.119 105.578  1.00  0.00           O  
ATOM    460  CB  GLN A 296      44.227  44.067 105.331  1.00  0.00           C  
ATOM    461  CG  GLN A 296      44.759  45.470 105.212  1.00  0.00           C  
ATOM    462  CD  GLN A 296      43.764  46.426 105.733  1.00  0.00           C  
ATOM    463  OE1 GLN A 296      43.417  46.352 106.925  1.00  0.00           O  
ATOM    464  NE2 GLN A 296      43.232  47.323 104.853  1.00  0.00           N  
ATOM    465  N   ASN A 297      46.015  41.954 106.837  1.00  0.00           N  
ATOM    466  CA  ASN A 297      47.111  41.636 107.781  1.00  0.00           C  
ATOM    467  C   ASN A 297      48.213  40.848 107.139  1.00  0.00           C  
ATOM    468  O   ASN A 297      49.301  40.794 107.685  1.00  0.00           O  
ATOM    469  CB  ASN A 297      46.588  40.912 109.021  1.00  0.00           C  
ATOM    470  CG  ASN A 297      45.768  41.817 109.849  1.00  0.00           C  
ATOM    471  OD1 ASN A 297      45.945  43.017 109.733  1.00  0.00           O  
ATOM    472  ND2 ASN A 297      44.841  41.278 110.698  1.00  0.00           N  
ATOM    473  N   ALA A 298      47.980  40.223 105.981  1.00  0.00           N  
ATOM    474  CA  ALA A 298      49.076  39.521 105.302  1.00  0.00           C  
ATOM    475  C   ALA A 298      49.721  40.356 104.218  1.00  0.00           C  
ATOM    476  O   ALA A 298      50.441  39.817 103.362  1.00  0.00           O  
ATOM    477  CB  ALA A 298      48.659  38.171 104.695  1.00  0.00           C  
ATOM    478  N   GLY A 305      49.503  41.661 104.243  1.00  0.00           N  
ATOM    479  CA  GLY A 305      50.144  42.463 103.226  1.00  0.00           C  
ATOM    480  C   GLY A 305      49.341  42.820 101.950  1.00  0.00           C  
ATOM    481  O   GLY A 305      49.835  43.543 101.040  1.00  0.00           O  
ATOM    482  N   PHE A 306      48.095  42.375 101.873  1.00  0.00           N  
ATOM    483  CA  PHE A 306      47.304  42.680 100.682  1.00  0.00           C  
ATOM    484  C   PHE A 306      46.645  44.053 100.720  1.00  0.00           C  
ATOM    485  O   PHE A 306      46.143  44.486 101.765  1.00  0.00           O  
ATOM    486  CB  PHE A 306      46.165  41.676 100.553  1.00  0.00           C  
ATOM    487  CG  PHE A 306      46.560  40.400  99.956  1.00  0.00           C  
ATOM    488  CD1 PHE A 306      47.021  39.354 100.764  1.00  0.00           C  
ATOM    489  CD2 PHE A 306      46.399  40.193  98.598  1.00  0.00           C  
ATOM    490  CE1 PHE A 306      47.289  38.124 100.271  1.00  0.00           C  
ATOM    491  CE2 PHE A 306      46.677  38.875  98.084  1.00  0.00           C  
ATOM    492  CZ  PHE A 306      47.114  37.862  98.953  1.00  0.00           C  
ATOM    493  N   ASP A 307      46.652  44.746  99.581  1.00  0.00           N  
ATOM    494  CA  ASP A 307      45.912  46.022  99.450  1.00  0.00           C  
ATOM    495  C   ASP A 307      44.466  45.579  99.225  1.00  0.00           C  
ATOM    496  O   ASP A 307      44.238  44.707  98.417  1.00  0.00           O  
ATOM    497  CB  ASP A 307      46.375  46.775  98.244  1.00  0.00           C  
ATOM    498  CG  ASP A 307      47.843  47.265  98.442  1.00  0.00           C  
ATOM    499  OD1 ASP A 307      48.091  47.893  99.495  1.00  0.00           O  
ATOM    500  OD2 ASP A 307      48.725  46.988  97.604  1.00  0.00           O  
ATOM    501  N   ILE A 308      43.498  46.224  99.865  1.00  0.00           N  
ATOM    502  CA  ILE A 308      42.135  45.699  99.755  1.00  0.00           C  
ATOM    503  C   ILE A 308      41.248  46.627  99.013  1.00  0.00           C  
ATOM    504  O   ILE A 308      41.292  47.824  99.247  1.00  0.00           O  
ATOM    505  CB  ILE A 308      41.496  45.528 101.186  1.00  0.00           C  
ATOM    506  CG1 ILE A 308      42.389  44.652 102.110  1.00  0.00           C  
ATOM    507  CG2 ILE A 308      40.090  44.914 101.061  1.00  0.00           C  
ATOM    508  CD1 ILE A 308      42.594  43.214 101.615  1.00  0.00           C  
ATOM    509  N   ILE A 309      40.383  46.068  98.176  1.00  0.00           N  
ATOM    510  CA  ILE A 309      39.419  46.852  97.460  1.00  0.00           C  
ATOM    511  C   ILE A 309      38.051  46.216  97.824  1.00  0.00           C  
ATOM    512  O   ILE A 309      37.894  45.025  97.824  1.00  0.00           O  
ATOM    513  CB  ILE A 309      39.618  46.712  95.917  1.00  0.00           C  
ATOM    514  CG1 ILE A 309      40.885  47.501  95.451  1.00  0.00           C  
ATOM    515  CG2 ILE A 309      38.355  47.287  95.181  1.00  0.00           C  
ATOM    516  CD1 ILE A 309      41.430  47.010  94.059  1.00  0.00           C  
ATOM    517  N   ILE A 310      37.098  47.036  98.173  1.00  0.00           N  
ATOM    518  CA  ILE A 310      35.748  46.592  98.461  1.00  0.00           C  
ATOM    519  C   ILE A 310      34.927  47.226  97.339  1.00  0.00           C  
ATOM    520  O   ILE A 310      34.896  48.475  97.169  1.00  0.00           O  
ATOM    521  CB  ILE A 310      35.259  47.153  99.798  1.00  0.00           C  
ATOM    522  CG1 ILE A 310      36.157  46.686 100.928  1.00  0.00           C  
ATOM    523  CG2 ILE A 310      33.813  46.646 100.066  1.00  0.00           C  
ATOM    524  CD1 ILE A 310      36.164  45.080 101.049  1.00  0.00           C  
ATOM    525  N   LEU A 311      34.264  46.388  96.551  1.00  0.00           N  
ATOM    526  CA  LEU A 311      33.455  46.944  95.485  1.00  0.00           C  
ATOM    527  C   LEU A 311      32.007  47.059  95.912  1.00  0.00           C  
ATOM    528  O   LEU A 311      31.378  46.036  96.270  1.00  0.00           O  
ATOM    529  CB  LEU A 311      33.585  46.040  94.225  1.00  0.00           C  
ATOM    530  CG  LEU A 311      32.723  46.498  93.053  1.00  0.00           C  
ATOM    531  CD1 LEU A 311      33.353  47.772  92.383  1.00  0.00           C  
ATOM    532  CD2 LEU A 311      32.793  45.305  92.002  1.00  0.00           C  
ATOM    533  N   LEU A 312      31.446  48.282  95.874  1.00  0.00           N  
ATOM    534  CA  LEU A 312      30.033  48.465  96.260  1.00  0.00           C  
ATOM    535  C   LEU A 312      29.429  48.304  94.875  1.00  0.00           C  
ATOM    536  O   LEU A 312      29.551  49.200  94.027  1.00  0.00           O  
ATOM    537  CB  LEU A 312      29.816  49.914  96.828  1.00  0.00           C  
ATOM    538  CG  LEU A 312      30.819  50.165  97.967  1.00  0.00           C  
ATOM    539  CD1 LEU A 312      30.830  51.715  98.428  1.00  0.00           C  
ATOM    540  CD2 LEU A 312      30.385  49.188  99.119  1.00  0.00           C  
ATOM    541  N   ALA A 313      28.776  47.179  94.649  1.00  0.00           N  
ATOM    542  CA  ALA A 313      28.392  46.826  93.286  1.00  0.00           C  
ATOM    543  C   ALA A 313      26.977  47.343  92.948  1.00  0.00           C  
ATOM    544  O   ALA A 313      25.983  46.613  92.864  1.00  0.00           O  
ATOM    545  CB  ALA A 313      28.523  45.270  93.117  1.00  0.00           C  
ATOM    546  N   ASP A 314      26.941  48.644  92.669  1.00  0.00           N  
ATOM    547  CA  ASP A 314      25.639  49.275  92.465  1.00  0.00           C  
ATOM    548  C   ASP A 314      24.965  48.860  91.164  1.00  0.00           C  
ATOM    549  O   ASP A 314      23.722  48.626  91.154  1.00  0.00           O  
ATOM    550  CB  ASP A 314      25.815  50.884  92.565  1.00  0.00           C  
ATOM    551  CG  ASP A 314      26.820  51.470  91.595  1.00  0.00           C  
ATOM    552  OD1 ASP A 314      27.663  50.771  91.033  1.00  0.00           O  
ATOM    553  OD2 ASP A 314      26.853  52.741  91.416  1.00  0.00           O  
ATOM    554  N   LEU A 315      25.746  48.709  90.064  1.00  0.00           N  
ATOM    555  CA  LEU A 315      25.090  48.327  88.832  1.00  0.00           C  
ATOM    556  C   LEU A 315      24.636  46.863  88.883  1.00  0.00           C  
ATOM    557  O   LEU A 315      23.605  46.489  88.322  1.00  0.00           O  
ATOM    558  CB  LEU A 315      26.012  48.531  87.638  1.00  0.00           C  
ATOM    559  CG  LEU A 315      26.268  50.040  87.348  1.00  0.00           C  
ATOM    560  CD1 LEU A 315      27.156  50.116  86.021  1.00  0.00           C  
ATOM    561  CD2 LEU A 315      24.945  50.736  87.073  1.00  0.00           C  
ATOM    562  N   HIS A 316      25.435  46.039  89.578  1.00  0.00           N  
ATOM    563  CA  HIS A 316      25.007  44.621  89.731  1.00  0.00           C  
ATOM    564  C   HIS A 316      23.678  44.575  90.538  1.00  0.00           C  
ATOM    565  O   HIS A 316      22.782  43.844  90.195  1.00  0.00           O  
ATOM    566  CB  HIS A 316      26.115  43.884  90.494  1.00  0.00           C  
ATOM    567  CG  HIS A 316      27.187  43.374  89.563  1.00  0.00           C  
ATOM    568  ND1 HIS A 316      28.249  44.151  89.163  1.00  0.00           N  
ATOM    569  CD2 HIS A 316      27.285  42.192  88.876  1.00  0.00           C  
ATOM    570  CE1 HIS A 316      28.982  43.490  88.271  1.00  0.00           C  
ATOM    571  NE2 HIS A 316      28.426  42.285  88.078  1.00  0.00           N  
ATOM    572  N   ALA A 317      23.600  45.347  91.624  1.00  0.00           N  
ATOM    573  CA  ALA A 317      22.331  45.341  92.429  1.00  0.00           C  
ATOM    574  C   ALA A 317      21.196  45.795  91.543  1.00  0.00           C  
ATOM    575  O   ALA A 317      20.116  45.264  91.603  1.00  0.00           O  
ATOM    576  CB  ALA A 317      22.433  46.314  93.669  1.00  0.00           C  
ATOM    577  N   TYR A 318      21.478  46.809  90.753  1.00  0.00           N  
ATOM    578  CA  TYR A 318      20.472  47.329  89.826  1.00  0.00           C  
ATOM    579  C   TYR A 318      20.025  46.216  88.882  1.00  0.00           C  
ATOM    580  O   TYR A 318      18.839  45.928  88.671  1.00  0.00           O  
ATOM    581  CB  TYR A 318      21.118  48.465  89.092  1.00  0.00           C  
ATOM    582  CG  TYR A 318      20.131  49.098  88.133  1.00  0.00           C  
ATOM    583  CD1 TYR A 318      20.374  49.057  86.756  1.00  0.00           C  
ATOM    584  CD2 TYR A 318      18.974  49.762  88.614  1.00  0.00           C  
ATOM    585  CE1 TYR A 318      19.492  49.676  85.802  1.00  0.00           C  
ATOM    586  CE2 TYR A 318      18.027  50.405  87.644  1.00  0.00           C  
ATOM    587  CZ  TYR A 318      18.312  50.331  86.271  1.00  0.00           C  
ATOM    588  OH  TYR A 318      17.409  50.784  85.337  1.00  0.00           O  
ATOM    589  N   LEU A 334      21.004  45.526  88.265  1.00  0.00           N  
ATOM    590  CA  LEU A 334      20.628  44.421  87.377  1.00  0.00           C  
ATOM    591  C   LEU A 334      19.892  43.294  88.097  1.00  0.00           C  
ATOM    592  O   LEU A 334      19.131  42.551  87.478  1.00  0.00           O  
ATOM    593  CB  LEU A 334      21.902  43.813  86.685  1.00  0.00           C  
ATOM    594  CG  LEU A 334      22.621  44.774  85.650  1.00  0.00           C  
ATOM    595  CD1 LEU A 334      24.068  44.266  85.326  1.00  0.00           C  
ATOM    596  CD2 LEU A 334      21.824  44.847  84.399  1.00  0.00           C  
ATOM    597  N   ASN A 336      20.170  43.146  89.379  1.00  0.00           N  
ATOM    598  CA  ASN A 336      19.596  42.055  90.120  1.00  0.00           C  
ATOM    599  C   ASN A 336      18.327  42.518  90.903  1.00  0.00           C  
ATOM    600  O   ASN A 336      17.972  42.000  91.965  1.00  0.00           O  
ATOM    601  CB  ASN A 336      20.656  41.432  91.055  1.00  0.00           C  
ATOM    602  CG  ASN A 336      20.321  40.018  91.500  1.00  0.00           C  
ATOM    603  OD1 ASN A 336      20.925  39.545  92.462  1.00  0.00           O  
ATOM    604  ND2 ASN A 336      19.404  39.341  90.800  1.00  0.00           N  
ATOM    605  N   GLN A 340      17.675  43.505  90.323  1.00  0.00           N  
ATOM    606  CA  GLN A 340      16.381  43.966  90.823  1.00  0.00           C  
ATOM    607  C   GLN A 340      16.348  44.444  92.211  1.00  0.00           C  
ATOM    608  O   GLN A 340      15.401  44.206  92.881  1.00  0.00           O  
ATOM    609  CB  GLN A 340      15.384  42.847  90.620  1.00  0.00           C  
ATOM    610  CG  GLN A 340      15.296  42.444  89.133  1.00  0.00           C  
ATOM    611  CD  GLN A 340      14.289  41.346  88.897  1.00  0.00           C  
ATOM    612  OE1 GLN A 340      13.293  41.230  89.604  1.00  0.00           O  
ATOM    613  NE2 GLN A 340      14.531  40.537  87.879  1.00  0.00           N  
ATOM    614  N   LYS A 408      17.346  45.170  92.667  1.00  0.00           N  
ATOM    615  CA  LYS A 408      17.295  45.631  94.027  1.00  0.00           C  
ATOM    616  C   LYS A 408      16.742  47.063  94.155  1.00  0.00           C  
ATOM    617  O   LYS A 408      16.687  47.578  95.263  1.00  0.00           O  
ATOM    618  CB  LYS A 408      18.668  45.613  94.703  1.00  0.00           C  
ATOM    619  CG  LYS A 408      19.310  44.107  94.768  1.00  0.00           C  
ATOM    620  CD  LYS A 408      18.288  43.126  95.414  1.00  0.00           C  
ATOM    621  CE  LYS A 408      19.079  41.791  95.707  1.00  0.00           C  
ATOM    622  NZ  LYS A 408      19.440  41.215  94.378  1.00  0.00           N  
ATOM    623  N   GLY A 418      16.389  47.694  93.038  1.00  0.00           N  
ATOM    624  CA  GLY A 418      15.785  49.050  93.056  1.00  0.00           C  
ATOM    625  C   GLY A 418      16.436  50.009  92.082  1.00  0.00           C  
ATOM    626  O   GLY A 418      17.077  49.631  91.099  1.00  0.00           O  
ATOM    627  N   GLU A 419      16.305  51.296  92.370  1.00  0.00           N  
ATOM    628  CA  GLU A 419      16.836  52.324  91.551  1.00  0.00           C  
ATOM    629  C   GLU A 419      18.229  52.631  92.011  1.00  0.00           C  
ATOM    630  O   GLU A 419      18.575  52.553  93.215  1.00  0.00           O  
ATOM    631  CB  GLU A 419      15.903  53.631  91.714  1.00  0.00           C  
ATOM    632  CG  GLU A 419      14.473  53.360  91.083  1.00  0.00           C  
ATOM    633  CD  GLU A 419      14.506  53.261  89.549  1.00  0.00           C  
ATOM    634  OE1 GLU A 419      15.596  53.385  88.917  1.00  0.00           O  
ATOM    635  OE2 GLU A 419      13.438  53.060  88.938  1.00  0.00           O  
ATOM    636  N   LEU A 420      19.029  53.091  91.076  1.00  0.00           N  
ATOM    637  CA  LEU A 420      20.371  53.386  91.424  1.00  0.00           C  
ATOM    638  C   LEU A 420      20.537  54.355  92.551  1.00  0.00           C  
ATOM    639  O   LEU A 420      21.503  54.213  93.296  1.00  0.00           O  
ATOM    640  CB  LEU A 420      21.183  53.917  90.212  1.00  0.00           C  
ATOM    641  CG  LEU A 420      21.678  52.795  89.287  1.00  0.00           C  
ATOM    642  CD1 LEU A 420      22.275  53.395  87.970  1.00  0.00           C  
ATOM    643  CD2 LEU A 420      22.686  52.012  90.064  1.00  0.00           C  
ATOM    644  N   ASP A 421      19.695  55.405  92.626  1.00  0.00           N  
ATOM    645  CA  ASP A 421      19.924  56.349  93.713  1.00  0.00           C  
ATOM    646  C   ASP A 421      19.730  55.649  95.084  1.00  0.00           C  
ATOM    647  O   ASP A 421      20.530  55.891  95.940  1.00  0.00           O  
ATOM    648  CB  ASP A 421      19.018  57.655  93.575  1.00  0.00           C  
ATOM    649  CG  ASP A 421      17.521  57.345  93.507  1.00  0.00           C  
ATOM    650  OD1 ASP A 421      16.738  58.312  93.398  1.00  0.00           O  
ATOM    651  OD2 ASP A 421      17.073  56.171  93.587  1.00  0.00           O  
ATOM    652  N   GLU A 422      18.683  54.833  95.307  1.00  0.00           N  
ATOM    653  CA  GLU A 422      18.547  54.227  96.601  1.00  0.00           C  
ATOM    654  C   GLU A 422      19.670  53.177  96.848  1.00  0.00           C  
ATOM    655  O   GLU A 422      20.169  53.036  97.982  1.00  0.00           O  
ATOM    656  CB  GLU A 422      17.165  53.629  96.790  1.00  0.00           C  
ATOM    657  CG  GLU A 422      16.692  52.661  95.679  1.00  0.00           C  
ATOM    658  CD  GLU A 422      15.181  52.774  95.287  1.00  0.00           C  
ATOM    659  OE1 GLU A 422      14.664  51.854  94.575  1.00  0.00           O  
ATOM    660  OE2 GLU A 422      14.524  53.782  95.670  1.00  0.00           O  
ATOM    661  N   ILE A 423      20.078  52.481  95.776  1.00  0.00           N  
ATOM    662  CA  ILE A 423      21.150  51.462  95.883  1.00  0.00           C  
ATOM    663  C   ILE A 423      22.380  52.180  96.307  1.00  0.00           C  
ATOM    664  O   ILE A 423      23.037  51.691  97.204  1.00  0.00           O  
ATOM    665  CB  ILE A 423      21.412  50.770  94.513  1.00  0.00           C  
ATOM    666  CG1 ILE A 423      20.258  49.814  94.280  1.00  0.00           C  
ATOM    667  CG2 ILE A 423      22.805  50.000  94.498  1.00  0.00           C  
ATOM    668  CD1 ILE A 423      20.093  49.344  92.818  1.00  0.00           C  
ATOM    669  N   ARG A 424      22.698  53.356  95.727  1.00  0.00           N  
ATOM    670  CA  ARG A 424      23.933  54.026  96.147  1.00  0.00           C  
ATOM    671  C   ARG A 424      23.888  54.567  97.575  1.00  0.00           C  
ATOM    672  O   ARG A 424      24.894  54.559  98.277  1.00  0.00           O  
ATOM    673  CB  ARG A 424      24.350  55.165  95.222  1.00  0.00           C  
ATOM    674  CG  ARG A 424      24.955  54.657  93.915  1.00  0.00           C  
ATOM    675  CD  ARG A 424      24.498  55.486  92.708  1.00  0.00           C  
ATOM    676  NE  ARG A 424      25.122  55.039  91.458  1.00  0.00           N  
ATOM    677  CZ  ARG A 424      25.202  55.788  90.350  1.00  0.00           C  
ATOM    678  NH1 ARG A 424      24.678  57.021  90.329  1.00  0.00           N  
ATOM    679  NH2 ARG A 424      25.866  55.353  89.283  1.00  0.00           N  
ATOM    680  N   LYS A 425      22.726  55.048  97.972  1.00  0.00           N  
ATOM    681  CA  LYS A 425      22.556  55.524  99.342  1.00  0.00           C  
ATOM    682  C   LYS A 425      22.814  54.330 100.328  1.00  0.00           C  
ATOM    683  O   LYS A 425      23.461  54.489 101.346  1.00  0.00           O  
ATOM    684  CB  LYS A 425      21.118  56.007  99.541  1.00  0.00           C  
ATOM    685  CG  LYS A 425      20.889  56.544 100.961  1.00  0.00           C  
ATOM    686  CD  LYS A 425      19.379  56.791 101.296  1.00  0.00           C  
ATOM    687  CE  LYS A 425      18.537  55.491 101.164  1.00  0.00           C  
ATOM    688  NZ  LYS A 425      17.060  55.657 101.437  1.00  0.00           N  
ATOM    689  N   ILE A 426      22.236  53.173 100.034  1.00  0.00           N  
ATOM    690  CA  ILE A 426      22.458  52.001 100.888  1.00  0.00           C  
ATOM    691  C   ILE A 426      23.915  51.620 100.855  1.00  0.00           C  
ATOM    692  O   ILE A 426      24.501  51.256 101.855  1.00  0.00           O  
ATOM    693  CB  ILE A 426      21.615  50.903 100.452  1.00  0.00           C  
ATOM    694  CG1 ILE A 426      20.190  51.333 100.775  1.00  0.00           C  
ATOM    695  CG2 ILE A 426      22.113  49.582 101.114  1.00  0.00           C  
ATOM    696  CD1 ILE A 426      19.063  50.333 100.381  1.00  0.00           C  
ATOM    697  N   GLY A 427      24.508  51.811  99.690  1.00  0.00           N  
ATOM    698  CA  GLY A 427      25.921  51.555  99.451  1.00  0.00           C  
ATOM    699  C   GLY A 427      26.822  52.332 100.391  1.00  0.00           C  
ATOM    700  O   GLY A 427      27.804  51.817 100.967  1.00  0.00           O  
ATOM    701  N   ASP A 429      26.506  53.604 100.514  1.00  0.00           N  
ATOM    702  CA  ASP A 429      27.299  54.491 101.368  1.00  0.00           C  
ATOM    703  C   ASP A 429      27.148  54.074 102.865  1.00  0.00           C  
ATOM    704  O   ASP A 429      28.131  54.010 103.566  1.00  0.00           O  
ATOM    705  CB  ASP A 429      26.865  55.943 101.153  1.00  0.00           C  
ATOM    706  CG  ASP A 429      27.593  56.874 102.122  1.00  0.00           C  
ATOM    707  OD1 ASP A 429      26.927  57.309 103.113  1.00  0.00           O  
ATOM    708  OD2 ASP A 429      28.822  57.128 101.918  1.00  0.00           O  
ATOM    709  N   TYR A 431      25.939  53.699 103.257  1.00  0.00           N  
ATOM    710  CA  TYR A 431      25.699  53.183 104.602  1.00  0.00           C  
ATOM    711  C   TYR A 431      26.619  51.891 104.796  1.00  0.00           C  
ATOM    712  O   TYR A 431      27.344  51.723 105.823  1.00  0.00           O  
ATOM    713  CB  TYR A 431      24.224  52.834 104.725  1.00  0.00           C  
ATOM    714  CG  TYR A 431      23.840  51.973 105.891  1.00  0.00           C  
ATOM    715  CD1 TYR A 431      23.910  52.446 107.225  1.00  0.00           C  
ATOM    716  CD2 TYR A 431      23.492  50.616 105.682  1.00  0.00           C  
ATOM    717  CE1 TYR A 431      23.657  51.588 108.318  1.00  0.00           C  
ATOM    718  CE2 TYR A 431      23.246  49.750 106.756  1.00  0.00           C  
ATOM    719  CZ  TYR A 431      23.330  50.220 108.081  1.00  0.00           C  
ATOM    720  OH  TYR A 431      23.154  49.286 109.118  1.00  0.00           O  
ATOM    721  N   ASN A 432      26.601  51.010 103.800  1.00  0.00           N  
ATOM    722  CA  ASN A 432      27.349  49.748 103.884  1.00  0.00           C  
ATOM    723  C   ASN A 432      28.784  50.058 104.113  1.00  0.00           C  
ATOM    724  O   ASN A 432      29.395  49.520 104.996  1.00  0.00           O  
ATOM    725  CB  ASN A 432      27.175  48.911 102.609  1.00  0.00           C  
ATOM    726  CG  ASN A 432      25.763  48.288 102.486  1.00  0.00           C  
ATOM    727  OD1 ASN A 432      25.500  47.558 101.506  1.00  0.00           O  
ATOM    728  ND2 ASN A 432      24.846  48.552 103.463  1.00  0.00           N  
ATOM    729  N   LYS A 433      29.318  51.005 103.351  1.00  0.00           N  
ATOM    730  CA  LYS A 433      30.716  51.368 103.523  1.00  0.00           C  
ATOM    731  C   LYS A 433      31.037  51.779 104.979  1.00  0.00           C  
ATOM    732  O   LYS A 433      32.136  51.465 105.493  1.00  0.00           O  
ATOM    733  CB  LYS A 433      31.066  52.532 102.611  1.00  0.00           C  
ATOM    734  CG  LYS A 433      32.436  53.174 102.828  1.00  0.00           C  
ATOM    735  CD  LYS A 433      32.571  54.435 101.924  1.00  0.00           C  
ATOM    736  CE  LYS A 433      33.949  55.073 102.197  1.00  0.00           C  
ATOM    737  NZ  LYS A 433      34.260  56.158 101.231  1.00  0.00           N  
ATOM    738  N   LYS A 434      30.112  52.541 105.591  1.00  0.00           N  
ATOM    739  CA  LYS A 434      30.324  53.037 106.988  1.00  0.00           C  
ATOM    740  C   LYS A 434      30.330  51.856 107.966  1.00  0.00           C  
ATOM    741  O   LYS A 434      31.178  51.804 108.863  1.00  0.00           O  
ATOM    742  CB  LYS A 434      29.244  54.080 107.376  1.00  0.00           C  
ATOM    743  CG  LYS A 434      29.752  55.552 107.050  1.00  0.00           C  
ATOM    744  CD  LYS A 434      29.840  55.923 105.564  1.00  0.00           C  
ATOM    745  CE  LYS A 434      30.583  57.271 105.302  1.00  0.00           C  
ATOM    746  NZ  LYS A 434      32.107  57.254 105.378  1.00  0.00           N  
ATOM    747  N   VAL A 435      29.485  50.849 107.682  1.00  0.00           N  
ATOM    748  CA  VAL A 435      29.475  49.659 108.511  1.00  0.00           C  
ATOM    749  C   VAL A 435      30.780  48.903 108.406  1.00  0.00           C  
ATOM    750  O   VAL A 435      31.376  48.551 109.418  1.00  0.00           O  
ATOM    751  CB  VAL A 435      28.389  48.749 108.131  1.00  0.00           C  
ATOM    752  CG1 VAL A 435      28.426  47.446 109.049  1.00  0.00           C  
ATOM    753  CG2 VAL A 435      27.064  49.451 108.348  1.00  0.00           C  
ATOM    754  N   PHE A 436      31.261  48.710 107.162  1.00  0.00           N  
ATOM    755  CA  PHE A 436      32.499  47.972 106.923  1.00  0.00           C  
ATOM    756  C   PHE A 436      33.635  48.724 107.608  1.00  0.00           C  
ATOM    757  O   PHE A 436      34.556  48.124 108.166  1.00  0.00           O  
ATOM    758  CB  PHE A 436      32.772  47.789 105.382  1.00  0.00           C  
ATOM    759  CG  PHE A 436      31.707  46.942 104.646  1.00  0.00           C  
ATOM    760  CD1 PHE A 436      31.440  47.136 103.252  1.00  0.00           C  
ATOM    761  CD2 PHE A 436      30.913  46.064 105.332  1.00  0.00           C  
ATOM    762  CE1 PHE A 436      30.347  46.444 102.623  1.00  0.00           C  
ATOM    763  CE2 PHE A 436      29.854  45.379 104.734  1.00  0.00           C  
ATOM    764  CZ  PHE A 436      29.565  45.587 103.338  1.00  0.00           C  
ATOM    765  N   GLU A 437      33.625  50.053 107.536  1.00  0.00           N  
ATOM    766  CA  GLU A 437      34.699  50.792 108.234  1.00  0.00           C  
ATOM    767  C   GLU A 437      34.570  50.613 109.801  1.00  0.00           C  
ATOM    768  O   GLU A 437      35.554  50.448 110.480  1.00  0.00           O  
ATOM    769  CB  GLU A 437      34.633  52.301 107.850  1.00  0.00           C  
ATOM    770  CG  GLU A 437      35.119  52.451 106.449  1.00  0.00           C  
ATOM    771  CD  GLU A 437      35.024  53.850 105.899  1.00  0.00           C  
ATOM    772  OE1 GLU A 437      34.089  54.587 106.288  1.00  0.00           O  
ATOM    773  OE2 GLU A 437      35.869  54.177 105.044  1.00  0.00           O  
ATOM    774  N   ALA A 438      33.344  50.582 110.308  1.00  0.00           N  
ATOM    775  CA  ALA A 438      33.096  50.422 111.707  1.00  0.00           C  
ATOM    776  C   ALA A 438      33.563  49.029 112.124  1.00  0.00           C  
ATOM    777  O   ALA A 438      33.908  48.836 113.277  1.00  0.00           O  
ATOM    778  CB  ALA A 438      31.577  50.633 111.989  1.00  0.00           C  
ATOM    779  N   MET A 439      33.569  48.061 111.202  1.00  0.00           N  
ATOM    780  CA  MET A 439      34.048  46.732 111.550  1.00  0.00           C  
ATOM    781  C   MET A 439      35.582  46.743 111.598  1.00  0.00           C  
ATOM    782  O   MET A 439      36.209  45.738 111.921  1.00  0.00           O  
ATOM    783  CB  MET A 439      33.599  45.682 110.516  1.00  0.00           C  
ATOM    784  CG  MET A 439      32.117  45.551 110.417  1.00  0.00           C  
ATOM    785  SD  MET A 439      31.749  44.475 108.935  1.00  0.00           S  
ATOM    786  CE  MET A 439      30.098  44.024 109.356  1.00  0.00           C  
ATOM    787  N   GLY A 444      36.182  47.863 111.268  1.00  0.00           N  
ATOM    788  CA  GLY A 444      37.630  47.982 111.332  1.00  0.00           C  
ATOM    789  C   GLY A 444      38.359  47.790 110.024  1.00  0.00           C  
ATOM    790  O   GLY A 444      39.561  47.564 109.995  1.00  0.00           O  
ATOM    791  N   LEU A 445      37.633  47.863 108.913  1.00  0.00           N  
ATOM    792  CA  LEU A 445      38.319  47.685 107.644  1.00  0.00           C  
ATOM    793  C   LEU A 445      38.576  49.055 106.966  1.00  0.00           C  
ATOM    794  O   LEU A 445      37.648  49.739 106.578  1.00  0.00           O  
ATOM    795  CB  LEU A 445      37.479  46.791 106.646  1.00  0.00           C  
ATOM    796  CG  LEU A 445      38.128  46.657 105.240  1.00  0.00           C  
ATOM    797  CD1 LEU A 445      39.504  46.038 105.354  1.00  0.00           C  
ATOM    798  CD2 LEU A 445      37.234  45.755 104.267  1.00  0.00           C  
ATOM    799  N   LYS A 460      39.836  49.430 106.838  1.00  0.00           N  
ATOM    800  CA  LYS A 460      40.125  50.609 106.086  1.00  0.00           C  
ATOM    801  C   LYS A 460      40.562  50.008 104.708  1.00  0.00           C  
ATOM    802  O   LYS A 460      41.423  49.086 104.604  1.00  0.00           O  
ATOM    803  CB  LYS A 460      41.288  51.413 106.711  1.00  0.00           C  
ATOM    804  CG  LYS A 460      41.558  52.701 105.927  1.00  0.00           C  
ATOM    805  CD  LYS A 460      42.840  53.444 106.309  1.00  0.00           C  
ATOM    806  CE  LYS A 460      42.940  54.718 105.472  1.00  0.00           C  
ATOM    807  NZ  LYS A 460      42.618  54.462 104.011  1.00  0.00           N  
ATOM    808  N   ALA A 472      39.965  50.500 103.642  1.00  0.00           N  
ATOM    809  CA  ALA A 472      40.342  49.941 102.354  1.00  0.00           C  
ATOM    810  C   ALA A 472      39.899  50.909 101.296  1.00  0.00           C  
ATOM    811  O   ALA A 472      39.269  51.910 101.622  1.00  0.00           O  
ATOM    812  CB  ALA A 472      39.616  48.625 102.156  1.00  0.00           C  
ATOM    813  N   LYS A 473      40.196  50.567 100.037  1.00  0.00           N  
ATOM    814  CA  LYS A 473      39.726  51.359  98.899  1.00  0.00           C  
ATOM    815  C   LYS A 473      38.238  50.977  98.607  1.00  0.00           C  
ATOM    816  O   LYS A 473      37.975  49.928  98.079  1.00  0.00           O  
ATOM    817  CB  LYS A 473      40.640  51.024  97.715  1.00  0.00           C  
ATOM    818  CG  LYS A 473      40.416  51.798  96.376  1.00  0.00           C  
ATOM    819  CD  LYS A 473      41.304  51.199  95.215  1.00  0.00           C  
ATOM    820  CE  LYS A 473      41.145  51.916  93.849  1.00  0.00           C  
ATOM    821  NZ  LYS A 473      41.556  51.028  92.696  1.00  0.00           N  
ATOM    822  N   TYR A 474      37.248  51.823  98.897  1.00  0.00           N  
ATOM    823  CA  TYR A 474      35.873  51.480  98.620  1.00  0.00           C  
ATOM    824  C   TYR A 474      35.506  52.074  97.217  1.00  0.00           C  
ATOM    825  O   TYR A 474      35.664  53.291  97.011  1.00  0.00           O  
ATOM    826  CB  TYR A 474      34.946  52.048  99.690  1.00  0.00           C  
ATOM    827  CG  TYR A 474      35.126  51.339 101.012  1.00  0.00           C  
ATOM    828  CD1 TYR A 474      36.162  51.708 101.893  1.00  0.00           C  
ATOM    829  CD2 TYR A 474      34.283  50.242 101.376  1.00  0.00           C  
ATOM    830  CE1 TYR A 474      36.355  50.997 103.134  1.00  0.00           C  
ATOM    831  CE2 TYR A 474      34.466  49.549 102.562  1.00  0.00           C  
ATOM    832  CZ  TYR A 474      35.498  49.913 103.456  1.00  0.00           C  
ATOM    833  OH  TYR A 474      35.694  49.196 104.641  1.00  0.00           O  
ATOM    834  N   VAL A 475      35.053  51.244  96.269  1.00  0.00           N  
ATOM    835  CA  VAL A 475      34.782  51.733  94.879  1.00  0.00           C  
ATOM    836  C   VAL A 475      33.360  51.385  94.463  1.00  0.00           C  
ATOM    837  O   VAL A 475      32.905  50.231  94.673  1.00  0.00           O  
ATOM    838  CB  VAL A 475      35.760  51.056  93.865  1.00  0.00           C  
ATOM    839  CG1 VAL A 475      35.695  51.764  92.379  1.00  0.00           C  
ATOM    840  CG2 VAL A 475      37.140  51.282  94.335  1.00  0.00           C  
ATOM    841  N   TYR A 476      32.648  52.337  93.844  1.00  0.00           N  
ATOM    842  CA  TYR A 476      31.329  51.993  93.357  1.00  0.00           C  
ATOM    843  C   TYR A 476      31.584  51.382  91.935  1.00  0.00           C  
ATOM    844  O   TYR A 476      32.338  51.929  91.145  1.00  0.00           O  
ATOM    845  CB  TYR A 476      30.383  53.194  93.172  1.00  0.00           C  
ATOM    846  CG  TYR A 476      29.758  53.605  94.425  1.00  0.00           C  
ATOM    847  CD1 TYR A 476      30.414  54.506  95.255  1.00  0.00           C  
ATOM    848  CD2 TYR A 476      28.553  53.032  94.866  1.00  0.00           C  
ATOM    849  CE1 TYR A 476      29.903  54.834  96.495  1.00  0.00           C  
ATOM    850  CE2 TYR A 476      28.023  53.368  96.141  1.00  0.00           C  
ATOM    851  CZ  TYR A 476      28.711  54.279  96.933  1.00  0.00           C  
ATOM    852  OH  TYR A 476      28.235  54.736  98.148  1.00  0.00           O  
ATOM    853  N   GLY A 477      30.958  50.249  91.622  1.00  0.00           N  
ATOM    854  CA  GLY A 477      31.127  49.707  90.291  1.00  0.00           C  
ATOM    855  C   GLY A 477      30.840  50.705  89.155  1.00  0.00           C  
ATOM    856  O   GLY A 477      31.587  50.765  88.190  1.00  0.00           O  
ATOM    857  N   SER A 478      29.811  51.542  89.283  1.00  0.00           N  
ATOM    858  CA  SER A 478      29.556  52.471  88.199  1.00  0.00           C  
ATOM    859  C   SER A 478      30.748  53.442  87.957  1.00  0.00           C  
ATOM    860  O   SER A 478      30.800  54.055  86.906  1.00  0.00           O  
ATOM    861  CB  SER A 478      28.259  53.254  88.431  1.00  0.00           C  
ATOM    862  OG  SER A 478      28.280  53.887  89.716  1.00  0.00           O  
ATOM    863  N   GLU A 479      31.688  53.583  88.888  1.00  0.00           N  
ATOM    864  CA  GLU A 479      32.847  54.439  88.609  1.00  0.00           C  
ATOM    865  C   GLU A 479      33.635  53.943  87.400  1.00  0.00           C  
ATOM    866  O   GLU A 479      34.240  54.745  86.722  1.00  0.00           O  
ATOM    867  CB  GLU A 479      33.853  54.552  89.791  1.00  0.00           C  
ATOM    868  CG  GLU A 479      33.268  55.327  90.970  1.00  0.00           C  
ATOM    869  CD  GLU A 479      34.207  55.276  92.226  1.00  0.00           C  
ATOM    870  OE1 GLU A 479      35.404  55.569  92.068  1.00  0.00           O  
ATOM    871  OE2 GLU A 479      33.746  54.933  93.351  1.00  0.00           O  
ATOM    872  N   PHE A 482      33.637  52.644  87.101  1.00  0.00           N  
ATOM    873  CA  PHE A 482      34.370  52.186  85.936  1.00  0.00           C  
ATOM    874  C   PHE A 482      33.545  51.265  85.026  1.00  0.00           C  
ATOM    875  O   PHE A 482      33.961  50.953  83.895  1.00  0.00           O  
ATOM    876  CB  PHE A 482      35.650  51.415  86.431  1.00  0.00           C  
ATOM    877  CG  PHE A 482      35.324  50.219  87.287  1.00  0.00           C  
ATOM    878  CD1 PHE A 482      35.138  48.957  86.707  1.00  0.00           C  
ATOM    879  CD2 PHE A 482      35.267  50.337  88.669  1.00  0.00           C  
ATOM    880  CE1 PHE A 482      34.916  47.813  87.513  1.00  0.00           C  
ATOM    881  CE2 PHE A 482      35.041  49.248  89.480  1.00  0.00           C  
ATOM    882  CZ  PHE A 482      34.868  47.952  88.893  1.00  0.00           C  
ATOM    883  N   GLN A 485      32.408  50.773  85.524  1.00  0.00           N  
ATOM    884  CA  GLN A 485      31.623  49.817  84.743  1.00  0.00           C  
ATOM    885  C   GLN A 485      30.945  50.416  83.529  1.00  0.00           C  
ATOM    886  O   GLN A 485      30.294  49.700  82.777  1.00  0.00           O  
ATOM    887  CB  GLN A 485      30.625  49.102  85.651  1.00  0.00           C  
ATOM    888  CG  GLN A 485      31.400  48.056  86.548  1.00  0.00           C  
ATOM    889  CD  GLN A 485      30.535  47.487  87.666  1.00  0.00           C  
ATOM    890  OE1 GLN A 485      30.834  46.417  88.245  1.00  0.00           O  
ATOM    891  NE2 GLN A 485      29.476  48.176  87.955  1.00  0.00           N  
ATOM    892  N   LEU A 486      31.069  51.732  83.332  1.00  0.00           N  
ATOM    893  CA  LEU A 486      30.498  52.272  82.102  1.00  0.00           C  
ATOM    894  C   LEU A 486      31.582  52.797  81.172  1.00  0.00           C  
ATOM    895  O   LEU A 486      31.259  53.480  80.195  1.00  0.00           O  
ATOM    896  CB  LEU A 486      29.505  53.406  82.371  1.00  0.00           C  
ATOM    897  CG  LEU A 486      28.376  52.975  83.285  1.00  0.00           C  
ATOM    898  CD1 LEU A 486      27.578  54.196  83.728  1.00  0.00           C  
ATOM    899  CD2 LEU A 486      27.510  51.964  82.511  1.00  0.00           C  
ATOM    900  N   ASP A 489      32.840  52.542  81.484  1.00  0.00           N  
ATOM    901  CA  ASP A 489      33.924  52.954  80.639  1.00  0.00           C  
ATOM    902  C   ASP A 489      33.840  52.215  79.348  1.00  0.00           C  
ATOM    903  O   ASP A 489      33.532  50.994  79.296  1.00  0.00           O  
ATOM    904  CB  ASP A 489      35.320  52.637  81.232  1.00  0.00           C  
ATOM    905  CG  ASP A 489      35.666  53.510  82.427  1.00  0.00           C  
ATOM    906  OD1 ASP A 489      34.852  54.369  82.773  1.00  0.00           O  
ATOM    907  OD2 ASP A 489      36.755  53.305  83.040  1.00  0.00           O  
ATOM    908  N   LYS A 490      34.318  52.887  78.299  1.00  0.00           N  
ATOM    909  CA  LYS A 490      34.256  52.265  76.956  1.00  0.00           C  
ATOM    910  C   LYS A 490      35.061  50.999  76.865  1.00  0.00           C  
ATOM    911  O   LYS A 490      34.597  50.000  76.275  1.00  0.00           O  
ATOM    912  CB  LYS A 490      34.817  53.193  75.872  1.00  0.00           C  
ATOM    913  CG  LYS A 490      34.029  54.433  75.599  1.00  0.00           C  
ATOM    914  CD  LYS A 490      34.502  54.888  74.091  1.00  0.00           C  
ATOM    915  CE  LYS A 490      33.621  55.981  73.496  1.00  0.00           C  
ATOM    916  NZ  LYS A 490      33.209  56.791  74.622  1.00  0.00           N  
ATOM    917  N   ASP A 494      36.274  50.988  77.442  1.00  0.00           N  
ATOM    918  CA  ASP A 494      37.007  49.747  77.333  1.00  0.00           C  
ATOM    919  C   ASP A 494      36.360  48.593  78.140  1.00  0.00           C  
ATOM    920  O   ASP A 494      36.367  47.386  77.743  1.00  0.00           O  
ATOM    921  CB  ASP A 494      38.427  49.943  77.799  1.00  0.00           C  
ATOM    922  CG  ASP A 494      38.531  50.531  79.233  1.00  0.00           C  
ATOM    923  OD1 ASP A 494      37.591  51.212  79.753  1.00  0.00           O  
ATOM    924  OD2 ASP A 494      39.608  50.335  79.844  1.00  0.00           O  
ATOM    925  N   TYR A 495      35.874  48.919  79.321  1.00  0.00           N  
ATOM    926  CA  TYR A 495      35.245  47.863  80.145  1.00  0.00           C  
ATOM    927  C   TYR A 495      34.045  47.276  79.338  1.00  0.00           C  
ATOM    928  O   TYR A 495      33.898  46.096  79.164  1.00  0.00           O  
ATOM    929  CB  TYR A 495      34.694  48.499  81.427  1.00  0.00           C  
ATOM    930  CG  TYR A 495      33.972  47.505  82.351  1.00  0.00           C  
ATOM    931  CD1 TYR A 495      34.647  46.853  83.426  1.00  0.00           C  
ATOM    932  CD2 TYR A 495      32.565  47.266  82.168  1.00  0.00           C  
ATOM    933  CE1 TYR A 495      33.936  45.967  84.355  1.00  0.00           C  
ATOM    934  CE2 TYR A 495      31.869  46.430  83.021  1.00  0.00           C  
ATOM    935  CZ  TYR A 495      32.531  45.768  84.102  1.00  0.00           C  
ATOM    936  OH  TYR A 495      31.813  44.908  84.863  1.00  0.00           O  
ATOM    937  N   THR A 496      33.195  48.151  78.854  1.00  0.00           N  
ATOM    938  CA  THR A 496      32.045  47.701  78.098  1.00  0.00           C  
ATOM    939  C   THR A 496      32.403  46.846  76.875  1.00  0.00           C  
ATOM    940  O   THR A 496      31.777  45.805  76.579  1.00  0.00           O  
ATOM    941  CB  THR A 496      31.231  48.945  77.663  1.00  0.00           C  
ATOM    942  OG1 THR A 496      30.836  49.621  78.838  1.00  0.00           O  
ATOM    943  CG2 THR A 496      29.908  48.503  76.878  1.00  0.00           C  
ATOM    944  N   LEU A 498      33.378  47.283  76.098  1.00  0.00           N  
ATOM    945  CA  LEU A 498      33.728  46.454  74.949  1.00  0.00           C  
ATOM    946  C   LEU A 498      34.100  45.130  75.424  1.00  0.00           C  
ATOM    947  O   LEU A 498      33.759  44.120  74.757  1.00  0.00           O  
ATOM    948  CB  LEU A 498      34.912  47.026  74.169  1.00  0.00           C  
ATOM    949  CG  LEU A 498      35.182  46.281  72.868  1.00  0.00           C  
ATOM    950  CD1 LEU A 498      33.867  46.010  72.057  1.00  0.00           C  
ATOM    951  CD2 LEU A 498      36.066  47.160  72.050  1.00  0.00           C  
ATOM    952  N   ASN A 499      34.776  45.071  76.595  1.00  0.00           N  
ATOM    953  CA  ASN A 499      35.196  43.731  77.038  1.00  0.00           C  
ATOM    954  C   ASN A 499      33.979  42.919  77.563  1.00  0.00           C  
ATOM    955  O   ASN A 499      34.050  41.718  77.551  1.00  0.00           O  
ATOM    956  CB  ASN A 499      36.280  43.755  78.167  1.00  0.00           C  
ATOM    957  CG  ASN A 499      37.124  42.451  78.169  1.00  0.00           C  
ATOM    958  OD1 ASN A 499      37.622  42.068  77.119  1.00  0.00           O  
ATOM    959  ND2 ASN A 499      37.231  41.742  79.318  1.00  0.00           N  
ATOM    960  N   VAL A 500      32.880  43.554  77.982  1.00  0.00           N  
ATOM    961  CA  VAL A 500      31.667  42.761  78.396  1.00  0.00           C  
ATOM    962  C   VAL A 500      31.171  42.038  77.101  1.00  0.00           C  
ATOM    963  O   VAL A 500      30.836  40.825  77.088  1.00  0.00           O  
ATOM    964  CB  VAL A 500      30.502  43.733  78.922  1.00  0.00           C  
ATOM    965  CG1 VAL A 500      29.136  42.903  79.091  1.00  0.00           C  
ATOM    966  CG2 VAL A 500      30.914  44.355  80.296  1.00  0.00           C  
ATOM    967  N   TYR A 501      31.151  42.792  75.997  1.00  0.00           N  
ATOM    968  CA  TYR A 501      30.733  42.219  74.719  1.00  0.00           C  
ATOM    969  C   TYR A 501      31.647  41.069  74.283  1.00  0.00           C  
ATOM    970  O   TYR A 501      31.158  40.006  73.771  1.00  0.00           O  
ATOM    971  CB  TYR A 501      30.581  43.358  73.633  1.00  0.00           C  
ATOM    972  CG  TYR A 501      29.461  44.345  74.082  1.00  0.00           C  
ATOM    973  CD1 TYR A 501      29.414  45.635  73.639  1.00  0.00           C  
ATOM    974  CD2 TYR A 501      28.535  43.949  75.055  1.00  0.00           C  
ATOM    975  CE1 TYR A 501      28.463  46.528  74.138  1.00  0.00           C  
ATOM    976  CE2 TYR A 501      27.579  44.858  75.579  1.00  0.00           C  
ATOM    977  CZ  TYR A 501      27.559  46.144  75.097  1.00  0.00           C  
ATOM    978  OH  TYR A 501      26.562  47.042  75.544  1.00  0.00           O  
ATOM    979  N   ARG A 502      32.960  41.226  74.496  1.00  0.00           N  
ATOM    980  CA  ARG A 502      33.843  40.079  74.150  1.00  0.00           C  
ATOM    981  C   ARG A 502      33.551  38.881  74.980  1.00  0.00           C  
ATOM    982  O   ARG A 502      33.527  37.752  74.506  1.00  0.00           O  
ATOM    983  CB  ARG A 502      35.370  40.399  74.348  1.00  0.00           C  
ATOM    984  CG  ARG A 502      35.775  41.692  73.700  1.00  0.00           C  
ATOM    985  CD  ARG A 502      37.111  41.638  72.956  1.00  0.00           C  
ATOM    986  NE  ARG A 502      37.463  42.955  72.450  1.00  0.00           N  
ATOM    987  CZ  ARG A 502      37.867  43.930  73.261  1.00  0.00           C  
ATOM    988  NH1 ARG A 502      37.945  43.698  74.570  1.00  0.00           N  
ATOM    989  NH2 ARG A 502      38.205  45.119  72.778  1.00  0.00           N  
ATOM    990  N   LEU A 503      33.364  39.085  76.289  1.00  0.00           N  
ATOM    991  CA  LEU A 503      33.096  37.945  77.181  1.00  0.00           C  
ATOM    992  C   LEU A 503      31.713  37.364  76.842  1.00  0.00           C  
ATOM    993  O   LEU A 503      31.495  36.145  76.941  1.00  0.00           O  
ATOM    994  CB  LEU A 503      33.091  38.406  78.665  1.00  0.00           C  
ATOM    995  CG  LEU A 503      34.482  38.881  79.163  1.00  0.00           C  
ATOM    996  CD1 LEU A 503      34.374  39.636  80.515  1.00  0.00           C  
ATOM    997  CD2 LEU A 503      35.386  37.669  79.333  1.00  0.00           C  
ATOM    998  N   ALA A 504      30.799  38.240  76.426  1.00  0.00           N  
ATOM    999  CA  ALA A 504      29.384  37.723  76.099  1.00  0.00           C  
ATOM   1000  C   ALA A 504      29.430  36.686  74.910  1.00  0.00           C  
ATOM   1001  O   ALA A 504      28.650  35.742  74.785  1.00  0.00           O  
ATOM   1002  CB  ALA A 504      28.493  38.953  75.698  1.00  0.00           C  
ATOM   1003  N   LEU A 841      30.317  36.961  73.962  1.00  0.00           N  
ATOM   1004  CA  LEU A 841      30.608  36.073  72.842  1.00  0.00           C  
ATOM   1005  C   LEU A 841      31.130  34.727  73.250  1.00  0.00           C  
ATOM   1006  O   LEU A 841      30.871  33.753  72.540  1.00  0.00           O  
ATOM   1007  CB  LEU A 841      31.676  36.765  71.925  1.00  0.00           C  
ATOM   1008  CG  LEU A 841      31.558  36.920  70.444  1.00  0.00           C  
ATOM   1009  CD1 LEU A 841      30.170  36.793  69.867  1.00  0.00           C  
ATOM   1010  CD2 LEU A 841      32.247  38.216  70.165  1.00  0.00           C  
ATOM   1011  N   LYS A 844      31.844  34.630  74.393  1.00  0.00           N  
ATOM   1012  CA  LYS A 844      32.412  33.335  74.822  1.00  0.00           C  
ATOM   1013  C   LYS A 844      31.619  32.606  75.879  1.00  0.00           C  
ATOM   1014  O   LYS A 844      31.953  31.478  76.289  1.00  0.00           O  
ATOM   1015  CB  LYS A 844      33.858  33.550  75.410  1.00  0.00           C  
ATOM   1016  CG  LYS A 844      34.801  34.231  74.365  1.00  0.00           C  
ATOM   1017  CD  LYS A 844      36.259  34.351  74.857  1.00  0.00           C  
ATOM   1018  CE  LYS A 844      37.101  35.469  74.145  1.00  0.00           C  
ATOM   1019  NZ  LYS A 844      37.498  35.252  72.701  1.00  0.00           N  
ATOM   1020  N   THR A 845      30.601  33.279  76.393  1.00  0.00           N  
ATOM   1021  CA  THR A 845      29.857  32.679  77.488  1.00  0.00           C  
ATOM   1022  C   THR A 845      28.517  32.198  76.992  1.00  0.00           C  
ATOM   1023  O   THR A 845      27.771  33.008  76.425  1.00  0.00           O  
ATOM   1024  CB  THR A 845      29.601  33.722  78.568  1.00  0.00           C  
ATOM   1025  OG1 THR A 845      30.873  34.254  78.993  1.00  0.00           O  
ATOM   1026  CG2 THR A 845      28.842  33.088  79.760  1.00  0.00           C  
ATOM   1027  N   THR A 846      28.186  30.935  77.266  1.00  0.00           N  
ATOM   1028  CA  THR A 846      26.886  30.468  76.820  1.00  0.00           C  
ATOM   1029  C   THR A 846      25.787  30.916  77.776  1.00  0.00           C  
ATOM   1030  O   THR A 846      26.050  31.190  78.977  1.00  0.00           O  
ATOM   1031  CB  THR A 846      26.847  28.947  76.731  1.00  0.00           C  
ATOM   1032  OG1 THR A 846      26.815  28.362  78.045  1.00  0.00           O  
ATOM   1033  CG2 THR A 846      28.127  28.431  75.969  1.00  0.00           C  
ATOM   1034  N   LEU A 847      24.571  31.021  77.242  1.00  0.00           N  
ATOM   1035  CA  LEU A 847      23.426  31.412  78.108  1.00  0.00           C  
ATOM   1036  C   LEU A 847      23.281  30.371  79.211  1.00  0.00           C  
ATOM   1037  O   LEU A 847      23.052  30.642  80.360  1.00  0.00           O  
ATOM   1038  CB  LEU A 847      22.189  31.433  77.210  1.00  0.00           C  
ATOM   1039  CG  LEU A 847      22.113  32.629  76.269  1.00  0.00           C  
ATOM   1040  CD1 LEU A 847      20.825  32.373  75.359  1.00  0.00           C  
ATOM   1041  CD2 LEU A 847      21.938  33.980  77.167  1.00  0.00           C  
ATOM   1042  N   LYS A 848      23.404  29.095  78.880  1.00  0.00           N  
ATOM   1043  CA  LYS A 848      23.288  28.115  79.971  1.00  0.00           C  
ATOM   1044  C   LYS A 848      24.335  28.245  81.090  1.00  0.00           C  
ATOM   1045  O   LYS A 848      24.048  28.090  82.283  1.00  0.00           O  
ATOM   1046  CB  LYS A 848      23.356  26.666  79.426  1.00  0.00           C  
ATOM   1047  CG  LYS A 848      22.108  26.350  78.613  1.00  0.00           C  
ATOM   1048  CD  LYS A 848      22.113  24.862  78.079  1.00  0.00           C  
ATOM   1049  CE  LYS A 848      20.728  24.491  77.401  1.00  0.00           C  
ATOM   1050  NZ  LYS A 848      20.938  23.130  76.718  1.00  0.00           N  
ATOM   1051  N   ARG A1089      25.553  28.573  80.692  1.00  0.00           N  
ATOM   1052  CA  ARG A1089      26.587  28.643  81.731  1.00  0.00           C  
ATOM   1053  C   ARG A1089      26.301  29.866  82.570  1.00  0.00           C  
ATOM   1054  O   ARG A1089      26.460  29.893  83.782  1.00  0.00           O  
ATOM   1055  CB  ARG A1089      27.942  28.855  81.014  1.00  0.00           C  
ATOM   1056  CG  ARG A1089      29.032  28.740  81.942  1.00  0.00           C  
ATOM   1057  CD  ARG A1089      28.945  27.299  82.594  1.00  0.00           C  
ATOM   1058  NE  ARG A1089      30.037  26.684  81.972  1.00  0.00           N  
ATOM   1059  CZ  ARG A1089      31.289  26.923  82.346  1.00  0.00           C  
ATOM   1060  NH1 ARG A1089      31.600  27.654  83.383  1.00  0.00           N  
ATOM   1061  NH2 ARG A1089      32.225  26.758  81.461  1.00  0.00           N  
ATOM   1062  N   ALA A1090      25.944  30.939  81.889  1.00  0.00           N  
ATOM   1063  CA  ALA A1090      25.696  32.205  82.674  1.00  0.00           C  
ATOM   1064  C   ALA A1090      24.533  31.946  83.617  1.00  0.00           C  
ATOM   1065  O   ALA A1090      24.557  32.307  84.776  1.00  0.00           O  
ATOM   1066  CB  ALA A1090      25.347  33.319  81.647  1.00  0.00           C  
ATOM   1067  N   ARG A1179      23.442  31.335  83.096  1.00  0.00           N  
ATOM   1068  CA  ARG A1179      22.351  31.022  84.074  1.00  0.00           C  
ATOM   1069  C   ARG A1179      22.734  30.114  85.189  1.00  0.00           C  
ATOM   1070  O   ARG A1179      22.327  30.294  86.331  1.00  0.00           O  
ATOM   1071  CB  ARG A1179      21.139  30.426  83.376  1.00  0.00           C  
ATOM   1072  CG  ARG A1179      20.632  31.427  82.435  1.00  0.00           C  
ATOM   1073  CD  ARG A1179      19.408  30.984  81.740  1.00  0.00           C  
ATOM   1074  NE  ARG A1179      18.293  30.901  82.684  1.00  0.00           N  
ATOM   1075  CZ  ARG A1179      17.069  30.525  82.306  1.00  0.00           C  
ATOM   1076  NH1 ARG A1179      16.826  30.227  81.028  1.00  0.00           N  
ATOM   1077  NH2 ARG A1179      16.109  30.404  83.199  1.00  0.00           N  
ATOM   1078  N   ARG A1180      23.434  29.054  84.857  1.00  0.00           N  
ATOM   1079  CA  ARG A1180      23.893  28.135  85.911  1.00  0.00           C  
ATOM   1080  C   ARG A1180      24.717  28.905  86.930  1.00  0.00           C  
ATOM   1081  O   ARG A1180      24.628  28.674  88.112  1.00  0.00           O  
ATOM   1082  CB  ARG A1180      24.759  27.082  85.200  1.00  0.00           C  
ATOM   1083  CG  ARG A1180      26.136  26.710  85.899  1.00  0.00           C  
ATOM   1084  CD  ARG A1180      26.788  25.406  85.305  1.00  0.00           C  
ATOM   1085  NE  ARG A1180      28.116  25.067  85.810  1.00  0.00           N  
ATOM   1086  CZ  ARG A1180      28.461  23.842  86.231  1.00  0.00           C  
ATOM   1087  NH1 ARG A1180      27.539  22.872  86.199  1.00  0.00           N  
ATOM   1088  NH2 ARG A1180      29.723  23.570  86.651  1.00  0.00           N  
ATOM   1089  N   SER A1181      25.518  29.879  86.498  1.00  0.00           N  
ATOM   1090  CA  SER A1181      26.349  30.545  87.525  1.00  0.00           C  
ATOM   1091  C   SER A1181      25.551  31.462  88.472  1.00  0.00           C  
ATOM   1092  O   SER A1181      26.023  31.850  89.547  1.00  0.00           O  
ATOM   1093  CB  SER A1181      27.415  31.342  86.790  1.00  0.00           C  
ATOM   1094  OG  SER A1181      26.937  32.579  86.339  1.00  0.00           O  
ATOM   1095  N   MET A1182      24.326  31.841  88.054  1.00  0.00           N  
ATOM   1096  CA  MET A1182      23.516  32.790  88.850  1.00  0.00           C  
ATOM   1097  C   MET A1182      22.473  32.072  89.766  1.00  0.00           C  
ATOM   1098  O   MET A1182      21.676  32.711  90.468  1.00  0.00           O  
ATOM   1099  CB  MET A1182      22.762  33.790  87.839  1.00  0.00           C  
ATOM   1100  CG  MET A1182      23.814  34.775  87.171  1.00  0.00           C  
ATOM   1101  SD  MET A1182      24.313  35.859  88.451  1.00  0.00           S  
ATOM   1102  CE  MET A1182      22.538  36.872  88.587  1.00  0.00           C  
ATOM   1103  N   GLU A1183      22.518  30.740  89.806  1.00  0.00           N  
ATOM   1104  CA  GLU A1183      21.546  29.974  90.537  1.00  0.00           C  
ATOM   1105  C   GLU A1183      21.339  30.389  91.969  1.00  0.00           C  
ATOM   1106  O   GLU A1183      20.216  30.403  92.492  1.00  0.00           O  
ATOM   1107  CB  GLU A1183      21.915  28.415  90.460  1.00  0.00           C  
ATOM   1108  CG  GLU A1183      21.354  27.614  89.209  1.00  0.00           C  
ATOM   1109  CD  GLU A1183      22.203  26.294  88.746  1.00  0.00           C  
ATOM   1110  OE1 GLU A1183      21.799  25.651  87.725  1.00  0.00           O  
ATOM   1111  OE2 GLU A1183      23.266  25.903  89.350  1.00  0.00           O  
ATOM   1112  N   LEU A1184      22.410  30.729  92.658  1.00  0.00           N  
ATOM   1113  CA  LEU A1184      22.292  31.067  94.064  1.00  0.00           C  
ATOM   1114  C   LEU A1184      22.414  32.559  94.267  1.00  0.00           C  
ATOM   1115  O   LEU A1184      22.542  33.013  95.339  1.00  0.00           O  
ATOM   1116  CB  LEU A1184      23.402  30.340  94.867  1.00  0.00           C  
ATOM   1117  CG  LEU A1184      23.447  28.787  94.734  1.00  0.00           C  
ATOM   1118  CD1 LEU A1184      24.537  28.170  95.687  1.00  0.00           C  
ATOM   1119  CD2 LEU A1184      22.131  28.287  95.252  1.00  0.00           C  
ATOM   1120  N   ILE A1185      22.343  33.333  93.198  1.00  0.00           N  
ATOM   1121  CA  ILE A1185      22.486  34.783  93.393  1.00  0.00           C  
ATOM   1122  C   ILE A1185      21.206  35.544  92.797  1.00  0.00           C  
ATOM   1123  O   ILE A1185      20.802  36.548  93.353  1.00  0.00           O  
ATOM   1124  CB  ILE A1185      23.711  35.220  92.529  1.00  0.00           C  
ATOM   1125  CG1 ILE A1185      25.012  34.751  93.246  1.00  0.00           C  
ATOM   1126  CG2 ILE A1185      23.790  36.797  92.344  1.00  0.00           C  
ATOM   1127  CD1 ILE A1185      26.124  34.738  92.337  1.00  0.00           C  
ATOM   1128  N   ALA A1186      20.753  35.116  91.618  1.00  0.00           N  
ATOM   1129  CA  ALA A1186      19.656  35.810  90.896  1.00  0.00           C  
ATOM   1130  C   ALA A1186      18.410  35.951  91.759  1.00  0.00           C  
ATOM   1131  O   ALA A1186      17.919  34.965  92.307  1.00  0.00           O  
ATOM   1132  CB  ALA A1186      19.277  35.058  89.603  1.00  0.00           C  
ATOM   1133  N   ARG A1187      17.867  37.170  91.819  1.00  0.00           N  
ATOM   1134  CA  ARG A1187      16.614  37.413  92.540  1.00  0.00           C  
ATOM   1135  C   ARG A1187      15.544  36.478  91.850  1.00  0.00           C  
ATOM   1136  O   ARG A1187      15.486  36.329  90.623  1.00  0.00           O  
ATOM   1137  CB  ARG A1187      16.229  38.938  92.404  1.00  0.00           C  
ATOM   1138  CG  ARG A1187      15.069  39.497  93.283  1.00  0.00           C  
ATOM   1139  CD  ARG A1187      15.318  39.282  94.764  1.00  0.00           C  
ATOM   1140  NE  ARG A1187      15.660  37.867  95.044  1.00  0.00           N  
ATOM   1141  CZ  ARG A1187      14.869  36.952  95.625  1.00  0.00           C  
ATOM   1142  NH1 ARG A1187      13.632  37.247  96.048  1.00  0.00           N  
ATOM   1143  NH2 ARG A1187      15.311  35.712  95.735  1.00  0.00           N  
ATOM   1144  N   GLU A1188      14.672  35.859  92.646  1.00  0.00           N  
ATOM   1145  CA  GLU A1188      13.644  34.935  92.086  1.00  0.00           C  
ATOM   1146  C   GLU A1188      12.804  35.726  91.076  1.00  0.00           C  
ATOM   1147  O   GLU A1188      12.449  36.877  91.357  1.00  0.00           O  
ATOM   1148  CB  GLU A1188      12.771  34.386  93.234  1.00  0.00           C  
ATOM   1149  CG  GLU A1188      13.662  34.089  94.463  1.00  0.00           C  
ATOM   1150  CD  GLU A1188      13.399  32.762  95.199  1.00  0.00           C  
ATOM   1151  OE1 GLU A1188      12.303  32.599  95.816  1.00  0.00           O  
ATOM   1152  OE2 GLU A1188      14.321  31.902  95.175  1.00  0.00           O  
ATOM   1153  N   ASP A1189      12.532  35.112  89.935  1.00  0.00           N  
ATOM   1154  CA  ASP A1189      11.785  35.795  88.899  1.00  0.00           C  
ATOM   1155  C   ASP A1189      11.228  34.723  87.996  1.00  0.00           C  
ATOM   1156  O   ASP A1189      11.989  33.946  87.430  1.00  0.00           O  
ATOM   1157  CB  ASP A1189      12.719  36.717  88.068  1.00  0.00           C  
ATOM   1158  CG  ASP A1189      11.927  37.704  87.173  1.00  0.00           C  
ATOM   1159  OD1 ASP A1189      12.455  38.831  86.877  1.00  0.00           O  
ATOM   1160  OD2 ASP A1189      10.775  37.353  86.780  1.00  0.00           O  
ATOM   1161  N   GLU A1190       9.898  34.720  87.808  1.00  0.00           N  
ATOM   1162  CA  GLU A1190       9.274  33.746  86.923  1.00  0.00           C  
ATOM   1163  C   GLU A1190       9.526  34.073  85.444  1.00  0.00           C  
ATOM   1164  O   GLU A1190       9.340  33.252  84.592  1.00  0.00           O  
ATOM   1165  CB  GLU A1190       7.740  33.680  87.217  1.00  0.00           C  
ATOM   1166  CG  GLU A1190       7.077  34.981  87.050  1.00  0.00           C  
ATOM   1167  CD  GLU A1190       5.821  35.137  87.903  1.00  0.00           C  
ATOM   1168  OE1 GLU A1190       4.923  34.216  87.892  1.00  0.00           O  
ATOM   1169  OE2 GLU A1190       5.749  36.213  88.569  1.00  0.00           O  
ATOM   1170  N   ASN A1191       9.973  35.260  85.101  1.00  0.00           N  
ATOM   1171  CA  ASN A1191      10.245  35.431  83.666  1.00  0.00           C  
ATOM   1172  C   ASN A1191      11.700  35.981  83.696  1.00  0.00           C  
ATOM   1173  O   ASN A1191      11.962  37.198  83.646  1.00  0.00           O  
ATOM   1174  CB  ASN A1191       9.291  36.461  83.107  1.00  0.00           C  
ATOM   1175  CG  ASN A1191       7.852  35.886  83.003  1.00  0.00           C  
ATOM   1176  OD1 ASN A1191       7.540  34.962  82.189  1.00  0.00           O  
ATOM   1177  ND2 ASN A1191       7.017  36.408  83.824  1.00  0.00           N  
ATOM   1178  N   PRO A1192      12.640  35.071  83.758  1.00  0.00           N  
ATOM   1179  CA  PRO A1192      14.058  35.532  83.844  1.00  0.00           C  
ATOM   1180  C   PRO A1192      14.400  36.572  82.799  1.00  0.00           C  
ATOM   1181  O   PRO A1192      14.069  36.385  81.604  1.00  0.00           O  
ATOM   1182  CB  PRO A1192      14.863  34.242  83.633  1.00  0.00           C  
ATOM   1183  CG  PRO A1192      13.943  33.123  84.123  1.00  0.00           C  
ATOM   1184  CD  PRO A1192      12.503  33.595  83.775  1.00  0.00           C  
ATOM   1185  N   LYS A1193      15.080  37.630  83.262  1.00  0.00           N  
ATOM   1186  CA  LYS A1193      15.497  38.753  82.395  1.00  0.00           C  
ATOM   1187  C   LYS A1193      16.913  38.630  81.777  1.00  0.00           C  
ATOM   1188  O   LYS A1193      17.788  37.946  82.324  1.00  0.00           O  
ATOM   1189  CB  LYS A1193      15.466  40.055  83.246  1.00  0.00           C  
ATOM   1190  CG  LYS A1193      14.021  40.269  83.966  1.00  0.00           C  
ATOM   1191  CD  LYS A1193      12.904  40.441  82.795  1.00  0.00           C  
ATOM   1192  CE  LYS A1193      11.437  40.850  83.464  1.00  0.00           C  
ATOM   1193  NZ  LYS A1193      11.072  39.711  84.390  1.00  0.00           N  
ATOM   1194  N   VAL A1194      17.118  39.316  80.666  1.00  0.00           N  
ATOM   1195  CA  VAL A1194      18.439  39.426  80.065  1.00  0.00           C  
ATOM   1196  C   VAL A1194      19.407  39.937  81.106  1.00  0.00           C  
ATOM   1197  O   VAL A1194      20.560  39.472  81.171  1.00  0.00           O  
ATOM   1198  CB  VAL A1194      18.412  40.302  78.832  1.00  0.00           C  
ATOM   1199  CG1 VAL A1194      19.821  40.667  78.351  1.00  0.00           C  
ATOM   1200  CG2 VAL A1194      17.613  39.622  77.760  1.00  0.00           C  
ATOM   1201  N   ALA A1195      18.950  40.806  82.006  1.00  0.00           N  
ATOM   1202  CA  ALA A1195      19.886  41.359  83.020  1.00  0.00           C  
ATOM   1203  C   ALA A1195      20.593  40.248  83.836  1.00  0.00           C  
ATOM   1204  O   ALA A1195      21.718  40.369  84.234  1.00  0.00           O  
ATOM   1205  CB  ALA A1195      19.145  42.313  84.046  1.00  0.00           C  
ATOM   1206  N   GLU A1196      19.936  39.157  84.018  1.00  0.00           N  
ATOM   1207  CA  GLU A1196      20.478  38.099  84.870  1.00  0.00           C  
ATOM   1208  C   GLU A1196      21.752  37.452  84.204  1.00  0.00           C  
ATOM   1209  O   GLU A1196      22.549  36.951  84.932  1.00  0.00           O  
ATOM   1210  CB  GLU A1196      19.409  36.981  85.033  1.00  0.00           C  
ATOM   1211  CG  GLU A1196      19.934  35.715  85.762  1.00  0.00           C  
ATOM   1212  CD  GLU A1196      18.954  34.500  85.719  1.00  0.00           C  
ATOM   1213  OE1 GLU A1196      17.839  34.615  86.181  1.00  0.00           O  
ATOM   1214  OE2 GLU A1196      19.295  33.433  85.277  1.00  0.00           O  
ATOM   1215  N   VAL A1198      21.825  37.383  82.880  1.00  0.00           N  
ATOM   1216  CA  VAL A1198      23.034  36.814  82.224  1.00  0.00           C  
ATOM   1217  C   VAL A1198      24.118  37.833  81.936  1.00  0.00           C  
ATOM   1218  O   VAL A1198      25.230  37.455  81.660  1.00  0.00           O  
ATOM   1219  CB  VAL A1198      22.711  36.024  80.931  1.00  0.00           C  
ATOM   1220  CG1 VAL A1198      21.759  34.819  81.344  1.00  0.00           C  
ATOM   1221  CG2 VAL A1198      22.129  37.014  79.824  1.00  0.00           C  
ATOM   1222  N   ILE A1199      23.776  39.124  81.982  1.00  0.00           N  
ATOM   1223  CA  ILE A1199      24.772  40.176  81.804  1.00  0.00           C  
ATOM   1224  C   ILE A1199      25.518  40.284  83.160  1.00  0.00           C  
ATOM   1225  O   ILE A1199      26.759  40.409  83.186  1.00  0.00           O  
ATOM   1226  CB  ILE A1199      24.102  41.524  81.520  1.00  0.00           C  
ATOM   1227  CG1 ILE A1199      23.615  41.528  80.040  1.00  0.00           C  
ATOM   1228  CG2 ILE A1199      25.103  42.697  81.744  1.00  0.00           C  
ATOM   1229  CD1 ILE A1199      22.825  42.862  79.701  1.00  0.00           C  
ATOM   1230  N   TYR A1200      24.804  40.151  84.280  1.00  0.00           N  
ATOM   1231  CA  TYR A1200      25.405  40.275  85.631  1.00  0.00           C  
ATOM   1232  C   TYR A1200      26.734  39.385  85.809  1.00  0.00           C  
ATOM   1233  O   TYR A1200      27.710  39.840  86.207  1.00  0.00           O  
ATOM   1234  CB  TYR A1200      24.384  39.750  86.660  1.00  0.00           C  
ATOM   1235  CG  TYR A1200      24.703  39.837  88.084  1.00  0.00           C  
ATOM   1236  CD1 TYR A1200      23.985  40.712  88.940  1.00  0.00           C  
ATOM   1237  CD2 TYR A1200      25.624  39.006  88.671  1.00  0.00           C  
ATOM   1238  CE1 TYR A1200      24.190  40.735  90.322  1.00  0.00           C  
ATOM   1239  CE2 TYR A1200      25.835  39.007  90.079  1.00  0.00           C  
ATOM   1240  CZ  TYR A1200      25.109  39.888  90.914  1.00  0.00           C  
ATOM   1241  OH  TYR A1200      25.325  39.943  92.258  1.00  0.00           O  
ATOM   1242  N   PRO A1201      26.671  38.087  85.530  1.00  0.00           N  
ATOM   1243  CA  PRO A1201      27.929  37.354  85.752  1.00  0.00           C  
ATOM   1244  C   PRO A1201      29.067  37.730  84.854  1.00  0.00           C  
ATOM   1245  O   PRO A1201      30.258  37.653  85.255  1.00  0.00           O  
ATOM   1246  CB  PRO A1201      27.525  35.887  85.579  1.00  0.00           C  
ATOM   1247  CG  PRO A1201      26.300  35.943  84.618  1.00  0.00           C  
ATOM   1248  CD  PRO A1201      25.536  37.207  85.184  1.00  0.00           C  
ATOM   1249  N   ILE A1202      28.767  38.111  83.622  1.00  0.00           N  
ATOM   1250  CA  ILE A1202      29.956  38.446  82.786  1.00  0.00           C  
ATOM   1251  C   ILE A1202      30.552  39.740  83.243  1.00  0.00           C  
ATOM   1252  O   ILE A1202      31.750  39.966  83.093  1.00  0.00           O  
ATOM   1253  CB  ILE A1202      29.678  38.413  81.262  1.00  0.00           C  
ATOM   1254  CG1 ILE A1202      28.550  39.264  80.854  1.00  0.00           C  
ATOM   1255  CG2 ILE A1202      29.262  36.925  80.817  1.00  0.00           C  
ATOM   1256  CD1 ILE A1202      28.341  39.113  79.246  1.00  0.00           C  
ATOM   1257  N   MET A1203      29.738  40.637  83.809  1.00  0.00           N  
ATOM   1258  CA  MET A1203      30.351  41.841  84.384  1.00  0.00           C  
ATOM   1259  C   MET A1203      31.176  41.574  85.630  1.00  0.00           C  
ATOM   1260  O   MET A1203      32.179  42.251  85.857  1.00  0.00           O  
ATOM   1261  CB  MET A1203      29.278  42.922  84.745  1.00  0.00           C  
ATOM   1262  CG  MET A1203      28.684  43.540  83.395  1.00  0.00           C  
ATOM   1263  SD  MET A1203      27.245  44.720  83.848  1.00  0.00           S  
ATOM   1264  CE  MET A1203      28.106  46.010  84.753  1.00  0.00           C  
ATOM   1265  N   GLN A1204      30.687  40.659  86.473  1.00  0.00           N  
ATOM   1266  CA  GLN A1204      31.425  40.330  87.695  1.00  0.00           C  
ATOM   1267  C   GLN A1204      32.806  39.698  87.153  1.00  0.00           C  
ATOM   1268  O   GLN A1204      33.876  40.000  87.680  1.00  0.00           O  
ATOM   1269  CB  GLN A1204      30.686  39.265  88.558  1.00  0.00           C  
ATOM   1270  CG  GLN A1204      31.494  38.868  89.772  1.00  0.00           C  
ATOM   1271  CD  GLN A1204      30.561  38.259  90.845  1.00  0.00           C  
ATOM   1272  OE1 GLN A1204      29.322  38.510  90.805  1.00  0.00           O  
ATOM   1273  NE2 GLN A1204      31.114  37.522  91.782  1.00  0.00           N  
ATOM   1274  N   VAL A1205      32.744  38.817  86.155  1.00  0.00           N  
ATOM   1275  CA  VAL A1205      34.041  38.322  85.584  1.00  0.00           C  
ATOM   1276  C   VAL A1205      34.908  39.501  85.076  1.00  0.00           C  
ATOM   1277  O   VAL A1205      36.105  39.569  85.322  1.00  0.00           O  
ATOM   1278  CB  VAL A1205      33.785  37.434  84.359  1.00  0.00           C  
ATOM   1279  CG1 VAL A1205      35.182  37.072  83.576  1.00  0.00           C  
ATOM   1280  CG2 VAL A1205      33.123  36.064  84.895  1.00  0.00           C  
ATOM   1281  N   ASN A1206      34.275  40.441  84.361  1.00  0.00           N  
ATOM   1282  CA  ASN A1206      34.995  41.545  83.798  1.00  0.00           C  
ATOM   1283  C   ASN A1206      35.653  42.392  84.907  1.00  0.00           C  
ATOM   1284  O   ASN A1206      36.661  43.093  84.717  1.00  0.00           O  
ATOM   1285  CB  ASN A1206      34.026  42.404  82.990  1.00  0.00           C  
ATOM   1286  CG  ASN A1206      34.753  43.233  81.925  1.00  0.00           C  
ATOM   1287  OD1 ASN A1206      35.899  42.892  81.540  1.00  0.00           O  
ATOM   1288  ND2 ASN A1206      34.122  44.298  81.447  1.00  0.00           N  
ATOM   1289  N   ASP A1207      34.994  42.446  86.057  1.00  0.00           N  
ATOM   1290  CA  ASP A1207      35.472  43.272  87.162  1.00  0.00           C  
ATOM   1291  C   ASP A1207      36.820  42.699  87.662  1.00  0.00           C  
ATOM   1292  O   ASP A1207      37.696  43.428  87.995  1.00  0.00           O  
ATOM   1293  CB  ASP A1207      34.520  43.217  88.388  1.00  0.00           C  
ATOM   1294  CG  ASP A1207      33.190  44.011  88.174  1.00  0.00           C  
ATOM   1295  OD1 ASP A1207      33.125  44.850  87.242  1.00  0.00           O  
ATOM   1296  OD2 ASP A1207      32.277  43.768  89.018  1.00  0.00           O  
ATOM   1297  N   ILE A1208      36.868  41.389  87.816  1.00  0.00           N  
ATOM   1298  CA  ILE A1208      38.074  40.698  88.251  1.00  0.00           C  
ATOM   1299  C   ILE A1208      39.220  41.109  87.291  1.00  0.00           C  
ATOM   1300  O   ILE A1208      40.323  41.480  87.699  1.00  0.00           O  
ATOM   1301  CB  ILE A1208      37.804  39.211  88.201  1.00  0.00           C  
ATOM   1302  CG1 ILE A1208      36.877  38.837  89.417  1.00  0.00           C  
ATOM   1303  CG2 ILE A1208      39.187  38.402  88.291  1.00  0.00           C  
ATOM   1304  CD1 ILE A1208      36.305  37.384  89.296  1.00  0.00           C  
ATOM   1305  N   HIS A1209      38.926  41.066  86.001  1.00  0.00           N  
ATOM   1306  CA  HIS A1209      39.923  41.432  85.009  1.00  0.00           C  
ATOM   1307  C   HIS A1209      40.296  42.909  85.101  1.00  0.00           C  
ATOM   1308  O   HIS A1209      41.441  43.275  85.153  1.00  0.00           O  
ATOM   1309  CB  HIS A1209      39.342  41.172  83.585  1.00  0.00           C  
ATOM   1310  CG  HIS A1209      40.168  41.724  82.479  1.00  0.00           C  
ATOM   1311  ND1 HIS A1209      41.400  41.210  82.150  1.00  0.00           N  
ATOM   1312  CD2 HIS A1209      39.947  42.762  81.634  1.00  0.00           C  
ATOM   1313  CE1 HIS A1209      41.901  41.889  81.140  1.00  0.00           C  
ATOM   1314  NE2 HIS A1209      41.043  42.833  80.800  1.00  0.00           N  
ATOM   1315  N   TYR A1210      39.299  43.768  85.151  1.00  0.00           N  
ATOM   1316  CA  TYR A1210      39.549  45.167  85.113  1.00  0.00           C  
ATOM   1317  C   TYR A1210      40.276  45.724  86.328  1.00  0.00           C  
ATOM   1318  O   TYR A1210      41.085  46.666  86.213  1.00  0.00           O  
ATOM   1319  CB  TYR A1210      38.191  45.846  84.935  1.00  0.00           C  
ATOM   1320  CG  TYR A1210      38.298  47.299  84.668  1.00  0.00           C  
ATOM   1321  CD1 TYR A1210      38.307  47.797  83.364  1.00  0.00           C  
ATOM   1322  CD2 TYR A1210      38.405  48.181  85.745  1.00  0.00           C  
ATOM   1323  CE1 TYR A1210      38.415  49.162  83.155  1.00  0.00           C  
ATOM   1324  CE2 TYR A1210      38.526  49.483  85.563  1.00  0.00           C  
ATOM   1325  CZ  TYR A1210      38.538  49.986  84.292  1.00  0.00           C  
ATOM   1326  OH  TYR A1210      38.761  51.359  84.246  1.00  0.00           O  
ATOM   1327  N   LEU A1211      39.967  45.178  87.521  1.00  0.00           N  
ATOM   1328  CA  LEU A1211      40.545  45.647  88.763  1.00  0.00           C  
ATOM   1329  C   LEU A1211      41.947  45.164  88.961  1.00  0.00           C  
ATOM   1330  O   LEU A1211      42.665  45.645  89.840  1.00  0.00           O  
ATOM   1331  CB  LEU A1211      39.721  45.147  89.939  1.00  0.00           C  
ATOM   1332  CG  LEU A1211      38.339  45.958  89.983  1.00  0.00           C  
ATOM   1333  CD1 LEU A1211      37.430  45.384  91.097  1.00  0.00           C  
ATOM   1334  CD2 LEU A1211      38.619  47.396  90.279  1.00  0.00           C  
ATOM   1335  N   GLY A1291      42.273  44.143  88.194  1.00  0.00           N  
ATOM   1336  CA  GLY A1291      43.619  43.587  88.222  1.00  0.00           C  
ATOM   1337  C   GLY A1291      43.982  42.887  89.539  1.00  0.00           C  
ATOM   1338  O   GLY A1291      45.140  42.763  89.856  1.00  0.00           O  
ATOM   1339  N   VAL A1292      43.022  42.381  90.288  1.00  0.00           N  
ATOM   1340  CA  VAL A1292      43.368  41.763  91.541  1.00  0.00           C  
ATOM   1341  C   VAL A1292      44.065  40.419  91.419  1.00  0.00           C  
ATOM   1342  O   VAL A1292      43.878  39.658  90.445  1.00  0.00           O  
ATOM   1343  CB  VAL A1292      42.067  41.570  92.422  1.00  0.00           C  
ATOM   1344  CG1 VAL A1292      41.486  42.919  92.788  1.00  0.00           C  
ATOM   1345  CG2 VAL A1292      40.990  40.714  91.608  1.00  0.00           C  
ATOM   1346  N   ASP A1293      44.873  40.094  92.422  1.00  0.00           N  
ATOM   1347  CA  ASP A1293      45.448  38.715  92.439  1.00  0.00           C  
ATOM   1348  C   ASP A1293      44.454  37.714  93.051  1.00  0.00           C  
ATOM   1349  O   ASP A1293      44.459  36.466  92.793  1.00  0.00           O  
ATOM   1350  CB  ASP A1293      46.639  38.741  93.378  1.00  0.00           C  
ATOM   1351  CG  ASP A1293      47.750  39.587  92.845  1.00  0.00           C  
ATOM   1352  OD1 ASP A1293      48.081  40.559  93.522  1.00  0.00           O  
ATOM   1353  OD2 ASP A1293      48.217  39.261  91.727  1.00  0.00           O  
ATOM   1354  N   VAL A1294      43.582  38.253  93.934  1.00  0.00           N  
ATOM   1355  CA  VAL A1294      42.672  37.346  94.693  1.00  0.00           C  
ATOM   1356  C   VAL A1294      41.260  37.888  94.693  1.00  0.00           C  
ATOM   1357  O   VAL A1294      41.077  39.063  94.925  1.00  0.00           O  
ATOM   1358  CB  VAL A1294      43.185  37.230  96.188  1.00  0.00           C  
ATOM   1359  CG1 VAL A1294      42.088  36.584  97.109  1.00  0.00           C  
ATOM   1360  CG2 VAL A1294      44.552  36.271  96.290  1.00  0.00           C  
ATOM   1361  N   ALA A1295      40.287  37.002  94.509  1.00  0.00           N  
ATOM   1362  CA  ALA A1295      38.844  37.379  94.529  1.00  0.00           C  
ATOM   1363  C   ALA A1295      38.278  36.595  95.697  1.00  0.00           C  
ATOM   1364  O   ALA A1295      38.507  35.361  95.799  1.00  0.00           O  
ATOM   1365  CB  ALA A1295      38.123  36.894  93.210  1.00  0.00           C  
ATOM   1366  N   VAL A1296      37.533  37.279  96.580  1.00  0.00           N  
ATOM   1367  CA  VAL A1296      36.938  36.626  97.743  1.00  0.00           C  
ATOM   1368  C   VAL A1296      35.437  36.662  97.635  1.00  0.00           C  
ATOM   1369  O   VAL A1296      34.904  37.647  97.146  1.00  0.00           O  
ATOM   1370  CB  VAL A1296      37.327  37.420  99.086  1.00  0.00           C  
ATOM   1371  CG1 VAL A1296      36.760  36.734 100.320  1.00  0.00           C  
ATOM   1372  CG2 VAL A1296      38.885  37.504  99.180  1.00  0.00           C  
ATOM   1373  N   GLY A1297      34.764  35.617  98.082  1.00  0.00           N  
ATOM   1374  CA  GLY A1297      33.290  35.715  98.101  1.00  0.00           C  
ATOM   1375  C   GLY A1297      32.722  34.517  98.825  1.00  0.00           C  
ATOM   1376  O   GLY A1297      33.516  33.648  99.283  1.00  0.00           O  
ATOM   1377  N   GLY A1298      31.398  34.458  98.978  1.00  0.00           N  
ATOM   1378  CA  GLY A1298      30.813  33.274  99.626  1.00  0.00           C  
ATOM   1379  C   GLY A1298      30.805  32.151  98.596  1.00  0.00           C  
ATOM   1380  O   GLY A1298      31.036  32.392  97.413  1.00  0.00           O  
ATOM   1381  N   MET A1299      30.448  30.935  98.999  1.00  0.00           N  
ATOM   1382  CA  MET A1299      30.453  29.841  98.039  1.00  0.00           C  
ATOM   1383  C   MET A1299      29.349  30.072  96.974  1.00  0.00           C  
ATOM   1384  O   MET A1299      29.366  29.398  95.957  1.00  0.00           O  
ATOM   1385  CB  MET A1299      30.176  28.487  98.752  1.00  0.00           C  
ATOM   1386  CG  MET A1299      31.454  28.010  99.603  1.00  0.00           C  
ATOM   1387  SD  MET A1299      32.547  27.364  98.357  1.00  0.00           S  
ATOM   1388  CE  MET A1299      31.723  25.743  98.025  1.00  0.00           C  
ATOM   1389  N   GLU A1300      28.392  30.996  97.181  1.00  0.00           N  
ATOM   1390  CA  GLU A1300      27.356  31.245  96.106  1.00  0.00           C  
ATOM   1391  C   GLU A1300      28.064  31.837  94.853  1.00  0.00           C  
ATOM   1392  O   GLU A1300      27.581  31.758  93.750  1.00  0.00           O  
ATOM   1393  CB  GLU A1300      26.277  32.318  96.521  1.00  0.00           C  
ATOM   1394  CG  GLU A1300      25.622  31.889  97.772  1.00  0.00           C  
ATOM   1395  CD  GLU A1300      26.316  32.462  99.020  1.00  0.00           C  
ATOM   1396  OE1 GLU A1300      27.582  32.785  99.091  1.00  0.00           O  
ATOM   1397  OE2 GLU A1300      25.517  32.610  99.957  1.00  0.00           O  
ATOM   1398  N   GLN A1301      29.200  32.491  95.071  1.00  0.00           N  
ATOM   1399  CA  GLN A1301      29.928  33.083  93.963  1.00  0.00           C  
ATOM   1400  C   GLN A1301      30.824  32.090  93.238  1.00  0.00           C  
ATOM   1401  O   GLN A1301      31.437  32.452  92.228  1.00  0.00           O  
ATOM   1402  CB  GLN A1301      30.882  34.216  94.442  1.00  0.00           C  
ATOM   1403  CG  GLN A1301      30.250  35.139  95.505  1.00  0.00           C  
ATOM   1404  CD  GLN A1301      29.061  35.925  94.890  1.00  0.00           C  
ATOM   1405  OE1 GLN A1301      29.139  36.412  93.702  1.00  0.00           O  
ATOM   1406  NE2 GLN A1301      27.977  36.061  95.673  1.00  0.00           N  
ATOM   1407  N   ARG A1302      30.918  30.864  93.756  1.00  0.00           N  
ATOM   1408  CA  ARG A1302      31.928  29.913  93.185  1.00  0.00           C  
ATOM   1409  C   ARG A1302      31.798  29.719  91.647  1.00  0.00           C  
ATOM   1410  O   ARG A1302      32.768  29.790  90.945  1.00  0.00           O  
ATOM   1411  CB  ARG A1302      31.709  28.573  93.931  1.00  0.00           C  
ATOM   1412  CG  ARG A1302      32.748  27.571  93.661  1.00  0.00           C  
ATOM   1413  CD  ARG A1302      32.506  26.445  94.641  1.00  0.00           C  
ATOM   1414  NE  ARG A1302      33.688  25.620  94.651  1.00  0.00           N  
ATOM   1415  CZ  ARG A1302      33.903  24.642  93.788  1.00  0.00           C  
ATOM   1416  NH1 ARG A1302      32.975  24.383  92.873  1.00  0.00           N  
ATOM   1417  NH2 ARG A1302      35.059  23.990  93.792  1.00  0.00           N  
ATOM   1418  N   LYS A1303      30.588  29.465  91.104  1.00  0.00           N  
ATOM   1419  CA  LYS A1303      30.469  29.305  89.641  1.00  0.00           C  
ATOM   1420  C   LYS A1303      30.884  30.466  88.841  1.00  0.00           C  
ATOM   1421  O   LYS A1303      31.423  30.349  87.779  1.00  0.00           O  
ATOM   1422  CB  LYS A1303      29.050  28.869  89.233  1.00  0.00           C  
ATOM   1423  CG  LYS A1303      28.755  27.411  89.848  1.00  0.00           C  
ATOM   1424  CD  LYS A1303      27.498  26.758  89.295  1.00  0.00           C  
ATOM   1425  CE  LYS A1303      27.644  25.201  89.239  1.00  0.00           C  
ATOM   1426  NZ  LYS A1303      27.776  24.655  90.577  1.00  0.00           N  
ATOM   1427  N   ILE A1304      30.622  31.657  89.347  1.00  0.00           N  
ATOM   1428  CA  ILE A1304      31.029  32.804  88.565  1.00  0.00           C  
ATOM   1429  C   ILE A1304      32.562  32.873  88.617  1.00  0.00           C  
ATOM   1430  O   ILE A1304      33.195  33.278  87.620  1.00  0.00           O  
ATOM   1431  CB  ILE A1304      30.473  34.113  89.203  1.00  0.00           C  
ATOM   1432  CG1 ILE A1304      28.919  34.188  88.838  1.00  0.00           C  
ATOM   1433  CG2 ILE A1304      31.116  35.393  88.562  1.00  0.00           C  
ATOM   1434  CD1 ILE A1304      28.274  35.481  89.560  1.00  0.00           C  
ATOM   1435  N   HIS A1306      33.143  32.519  89.769  1.00  0.00           N  
ATOM   1436  CA  HIS A1306      34.648  32.610  89.818  1.00  0.00           C  
ATOM   1437  C   HIS A1306      35.277  31.510  88.929  1.00  0.00           C  
ATOM   1438  O   HIS A1306      36.322  31.771  88.292  1.00  0.00           O  
ATOM   1439  CB  HIS A1306      35.186  32.434  91.272  1.00  0.00           C  
ATOM   1440  CG  HIS A1306      34.897  33.628  92.123  1.00  0.00           C  
ATOM   1441  ND1 HIS A1306      35.015  33.607  93.496  1.00  0.00           N  
ATOM   1442  CD2 HIS A1306      34.640  34.921  91.774  1.00  0.00           C  
ATOM   1443  CE1 HIS A1306      34.885  34.855  93.953  1.00  0.00           C  
ATOM   1444  NE2 HIS A1306      34.655  35.665  92.935  1.00  0.00           N  
ATOM   1445  N   MET A1310      34.627  30.353  88.841  1.00  0.00           N  
ATOM   1446  CA  MET A1310      35.156  29.275  87.963  1.00  0.00           C  
ATOM   1447  C   MET A1310      35.017  29.737  86.489  1.00  0.00           C  
ATOM   1448  O   MET A1310      35.900  29.543  85.611  1.00  0.00           O  
ATOM   1449  CB  MET A1310      34.432  27.951  88.189  1.00  0.00           C  
ATOM   1450  CG  MET A1310      34.618  27.294  89.588  1.00  0.00           C  
ATOM   1451  SD  MET A1310      36.404  27.247  90.112  1.00  0.00           S  
ATOM   1452  CE  MET A1310      36.646  28.727  90.974  1.00  0.00           C  
ATOM   1453  N   LEU A1312      33.945  30.475  86.196  1.00  0.00           N  
ATOM   1454  CA  LEU A1312      33.855  30.957  84.838  1.00  0.00           C  
ATOM   1455  C   LEU A1312      35.000  31.982  84.603  1.00  0.00           C  
ATOM   1456  O   LEU A1312      35.586  32.080  83.479  1.00  0.00           O  
ATOM   1457  CB  LEU A1312      32.468  31.744  84.664  1.00  0.00           C  
ATOM   1458  CG  LEU A1312      31.430  31.563  83.582  1.00  0.00           C  
ATOM   1459  CD1 LEU A1312      30.637  32.923  83.542  1.00  0.00           C  
ATOM   1460  CD2 LEU A1312      32.088  31.242  82.162  1.00  0.00           C  
ATOM   1461  N   ALA A1314      35.248  32.813  85.597  1.00  0.00           N  
ATOM   1462  CA  ALA A1314      36.302  33.839  85.409  1.00  0.00           C  
ATOM   1463  C   ALA A1314      37.704  33.102  85.173  1.00  0.00           C  
ATOM   1464  O   ALA A1314      38.508  33.530  84.379  1.00  0.00           O  
ATOM   1465  CB  ALA A1314      36.467  34.758  86.675  1.00  0.00           C  
ATOM   1466  N   ARG A1316      37.910  32.038  85.890  1.00  0.00           N  
ATOM   1467  CA  ARG A1316      39.203  31.333  85.727  1.00  0.00           C  
ATOM   1468  C   ARG A1316      39.226  30.726  84.309  1.00  0.00           C  
ATOM   1469  O   ARG A1316      40.278  30.644  83.738  1.00  0.00           O  
ATOM   1470  CB  ARG A1316      39.336  30.284  86.853  1.00  0.00           C  
ATOM   1471  CG  ARG A1316      39.641  30.922  88.227  1.00  0.00           C  
ATOM   1472  CD  ARG A1316      39.619  29.717  89.170  1.00  0.00           C  
ATOM   1473  NE  ARG A1316      40.774  28.746  88.929  1.00  0.00           N  
ATOM   1474  CZ  ARG A1316      42.059  28.920  89.332  1.00  0.00           C  
ATOM   1475  NH1 ARG A1316      42.484  30.006  89.986  1.00  0.00           N  
ATOM   1476  NH2 ARG A1316      42.942  27.926  89.133  1.00  0.00           N  
ATOM   1477  N   GLU A1317      38.080  30.317  83.727  1.00  0.00           N  
ATOM   1478  CA  GLU A1317      38.118  29.843  82.351  1.00  0.00           C  
ATOM   1479  C   GLU A1317      38.293  30.970  81.304  1.00  0.00           C  
ATOM   1480  O   GLU A1317      39.096  30.855  80.324  1.00  0.00           O  
ATOM   1481  CB  GLU A1317      36.869  29.010  82.027  1.00  0.00           C  
ATOM   1482  CG  GLU A1317      36.854  28.495  80.534  1.00  0.00           C  
ATOM   1483  CD  GLU A1317      35.624  27.608  80.221  1.00  0.00           C  
ATOM   1484  OE1 GLU A1317      34.923  27.265  81.210  1.00  0.00           O  
ATOM   1485  OE2 GLU A1317      35.355  27.249  79.012  1.00  0.00           O  
ATOM   1486  N   LEU A1318      37.620  32.111  81.516  1.00  0.00           N  
ATOM   1487  CA  LEU A1318      37.622  33.123  80.493  1.00  0.00           C  
ATOM   1488  C   LEU A1318      38.757  34.130  80.458  1.00  0.00           C  
ATOM   1489  O   LEU A1318      39.024  34.738  79.416  1.00  0.00           O  
ATOM   1490  CB  LEU A1318      36.288  34.001  80.506  1.00  0.00           C  
ATOM   1491  CG  LEU A1318      35.046  33.169  80.267  1.00  0.00           C  
ATOM   1492  CD1 LEU A1318      33.803  34.023  80.612  1.00  0.00           C  
ATOM   1493  CD2 LEU A1318      35.037  32.695  78.788  1.00  0.00           C  
ATOM   1494  N   LEU A1319      39.375  34.367  81.590  1.00  0.00           N  
ATOM   1495  CA  LEU A1319      40.319  35.463  81.607  1.00  0.00           C  
ATOM   1496  C   LEU A1319      41.771  35.001  81.365  1.00  0.00           C  
ATOM   1497  O   LEU A1319      42.104  33.866  81.696  1.00  0.00           O  
ATOM   1498  CB  LEU A1319      40.239  36.137  82.974  1.00  0.00           C  
ATOM   1499  CG  LEU A1319      38.890  36.884  83.200  1.00  0.00           C  
ATOM   1500  CD1 LEU A1319      38.954  37.528  84.634  1.00  0.00           C  
ATOM   1501  CD2 LEU A1319      38.613  37.884  82.133  1.00  0.00           C  
ATOM   1502  N   PRO A1342      42.625  35.923  80.891  1.00  0.00           N  
ATOM   1503  CA  PRO A1342      44.043  35.571  80.633  1.00  0.00           C  
ATOM   1504  C   PRO A1342      44.728  35.273  81.959  1.00  0.00           C  
ATOM   1505  O   PRO A1342      45.525  34.429  82.001  1.00  0.00           O  
ATOM   1506  CB  PRO A1342      44.645  36.816  80.002  1.00  0.00           C  
ATOM   1507  CG  PRO A1342      43.424  37.664  79.475  1.00  0.00           C  
ATOM   1508  CD  PRO A1342      42.274  37.307  80.436  1.00  0.00           C  
ATOM   1509  N   LYS A1344      44.406  35.984  83.041  1.00  0.00           N  
ATOM   1510  CA  LYS A1344      45.064  35.740  84.353  1.00  0.00           C  
ATOM   1511  C   LYS A1344      44.088  34.996  85.223  1.00  0.00           C  
ATOM   1512  O   LYS A1344      42.968  35.505  85.424  1.00  0.00           O  
ATOM   1513  CB  LYS A1344      45.384  37.083  85.029  1.00  0.00           C  
ATOM   1514  CG  LYS A1344      45.654  36.977  86.518  1.00  0.00           C  
ATOM   1515  CD  LYS A1344      46.033  38.330  87.105  1.00  0.00           C  
ATOM   1516  CE  LYS A1344      46.545  38.161  88.549  1.00  0.00           C  
ATOM   1517  NZ  LYS A1344      47.266  39.319  89.062  1.00  0.00           N  
ATOM   1518  N   LYS A1345      44.473  33.833  85.744  1.00  0.00           N  
ATOM   1519  CA  LYS A1345      43.621  33.063  86.617  1.00  0.00           C  
ATOM   1520  C   LYS A1345      43.697  33.607  88.035  1.00  0.00           C  
ATOM   1521  O   LYS A1345      44.728  33.534  88.679  1.00  0.00           O  
ATOM   1522  CB  LYS A1345      43.974  31.595  86.544  1.00  0.00           C  
ATOM   1523  CG  LYS A1345      43.480  30.981  85.182  1.00  0.00           C  
ATOM   1524  CD  LYS A1345      43.556  29.456  85.269  1.00  0.00           C  
ATOM   1525  CE  LYS A1345      42.697  28.733  84.209  1.00  0.00           C  
ATOM   1526  NZ  LYS A1345      42.732  27.182  84.236  1.00  0.00           N  
ATOM   1527  N   VAL A1347      42.592  34.187  88.520  1.00  0.00           N  
ATOM   1528  CA  VAL A1347      42.594  34.765  89.886  1.00  0.00           C  
ATOM   1529  C   VAL A1347      42.588  33.648  90.882  1.00  0.00           C  
ATOM   1530  O   VAL A1347      41.956  32.588  90.648  1.00  0.00           O  
ATOM   1531  CB  VAL A1347      41.223  35.456  90.372  1.00  0.00           C  
ATOM   1532  CG1 VAL A1347      41.418  36.860  90.638  1.00  0.00           C  
ATOM   1533  CG2 VAL A1347      40.085  34.994  89.535  1.00  0.00           C  
ATOM   1534  N   VAL A1348      43.181  33.918  92.036  1.00  0.00           N  
ATOM   1535  CA  VAL A1348      43.061  32.988  93.141  1.00  0.00           C  
ATOM   1536  C   VAL A1348      41.699  33.327  93.814  1.00  0.00           C  
ATOM   1537  O   VAL A1348      41.438  34.463  94.121  1.00  0.00           O  
ATOM   1538  CB  VAL A1348      44.197  33.218  94.134  1.00  0.00           C  
ATOM   1539  CG1 VAL A1348      43.920  32.491  95.486  1.00  0.00           C  
ATOM   1540  CG2 VAL A1348      45.501  32.612  93.486  1.00  0.00           C  
ATOM   1541  N   CYS A1349      40.874  32.325  94.027  1.00  0.00           N  
ATOM   1542  CA  CYS A1349      39.544  32.499  94.647  1.00  0.00           C  
ATOM   1543  C   CYS A1349      39.492  31.947  96.074  1.00  0.00           C  
ATOM   1544  O   CYS A1349      39.856  30.775  96.333  1.00  0.00           O  
ATOM   1545  CB  CYS A1349      38.488  31.750  93.789  1.00  0.00           C  
ATOM   1546  SG  CYS A1349      38.578  32.301  92.042  1.00  0.00           S  
ATOM   1547  N   ILE A1350      39.085  32.790  97.022  1.00  0.00           N  
ATOM   1548  CA  ILE A1350      38.941  32.319  98.384  1.00  0.00           C  
ATOM   1549  C   ILE A1350      37.438  32.370  98.679  1.00  0.00           C  
ATOM   1550  O   ILE A1350      36.845  33.453  98.582  1.00  0.00           O  
ATOM   1551  CB  ILE A1350      39.704  33.178  99.328  1.00  0.00           C  
ATOM   1552  CG1 ILE A1350      41.238  33.192  98.939  1.00  0.00           C  
ATOM   1553  CG2 ILE A1350      39.454  32.663 100.741  1.00  0.00           C  
ATOM   1554  CD1 ILE A1350      42.002  34.084  99.854  1.00  0.00           C  
ATOM   1555  N   HIS A1351      36.837  31.225  99.007  1.00  0.00           N  
ATOM   1556  CA  HIS A1351      35.420  31.183  99.274  1.00  0.00           C  
ATOM   1557  C   HIS A1351      35.165  30.934 100.745  1.00  0.00           C  
ATOM   1558  O   HIS A1351      35.770  30.017 101.330  1.00  0.00           O  
ATOM   1559  CB  HIS A1351      34.817  30.097  98.405  1.00  0.00           C  
ATOM   1560  CG  HIS A1351      34.988  30.378  96.969  1.00  0.00           C  
ATOM   1561  ND1 HIS A1351      35.189  29.400  96.020  1.00  0.00           N  
ATOM   1562  CD2 HIS A1351      34.959  31.567  96.300  1.00  0.00           C  
ATOM   1563  CE1 HIS A1351      35.283  29.981  94.828  1.00  0.00           C  
ATOM   1564  NE2 HIS A1351      35.133  31.289  94.978  1.00  0.00           N  
ATOM   1565  N   ASN A1352      34.176  31.653 101.297  1.00  0.00           N  
ATOM   1566  CA  ASN A1352      33.877  31.599 102.695  1.00  0.00           C  
ATOM   1567  C   ASN A1352      32.585  30.798 102.712  1.00  0.00           C  
ATOM   1568  O   ASN A1352      31.886  30.818 101.719  1.00  0.00           O  
ATOM   1569  CB  ASN A1352      33.688  33.024 103.212  1.00  0.00           C  
ATOM   1570  CG  ASN A1352      34.963  33.786 103.273  1.00  0.00           C  
ATOM   1571  OD1 ASN A1352      35.921  33.310 103.850  1.00  0.00           O  
ATOM   1572  ND2 ASN A1352      34.993  34.981 102.681  1.00  0.00           N  
ATOM   1573  N   PRO A1359      32.289  30.117 103.833  1.00  0.00           N  
ATOM   1574  CA  PRO A1359      31.096  29.258 104.041  1.00  0.00           C  
ATOM   1575  C   PRO A1359      29.873  30.143 104.118  1.00  0.00           C  
ATOM   1576  O   PRO A1359      29.972  31.313 104.570  1.00  0.00           O  
ATOM   1577  CB  PRO A1359      31.345  28.580 105.387  1.00  0.00           C  
ATOM   1578  CG  PRO A1359      32.251  29.498 106.067  1.00  0.00           C  
ATOM   1579  CD  PRO A1359      33.194  30.030 105.005  1.00  0.00           C  
ATOM   1580  N   VAL A1360      28.776  29.565 103.673  1.00  0.00           N  
ATOM   1581  CA  VAL A1360      27.503  30.215 103.675  1.00  0.00           C  
ATOM   1582  C   VAL A1360      26.866  29.929 105.038  1.00  0.00           C  
ATOM   1583  O   VAL A1360      26.674  28.790 105.393  1.00  0.00           O  
ATOM   1584  CB  VAL A1360      26.633  29.641 102.528  1.00  0.00           C  
ATOM   1585  CG1 VAL A1360      25.185  30.248 102.612  1.00  0.00           C  
ATOM   1586  CG2 VAL A1360      27.264  30.008 101.213  1.00  0.00           C  
ATOM   1587  N   LEU A1361      26.537  30.950 105.826  1.00  0.00           N  
ATOM   1588  CA  LEU A1361      25.903  30.682 107.132  1.00  0.00           C  
ATOM   1589  C   LEU A1361      24.467  30.226 106.929  1.00  0.00           C  
ATOM   1590  O   LEU A1361      23.796  30.614 105.969  1.00  0.00           O  
ATOM   1591  CB  LEU A1361      25.931  31.943 107.985  1.00  0.00           C  
ATOM   1592  CG  LEU A1361      27.323  32.529 108.234  1.00  0.00           C  
ATOM   1593  CD1 LEU A1361      27.149  33.800 109.131  1.00  0.00           C  
ATOM   1594  CD2 LEU A1361      28.221  31.447 108.983  1.00  0.00           C  
ATOM   1595  N   THR A1365      23.998  29.367 107.793  1.00  0.00           N  
ATOM   1596  CA  THR A1365      22.664  28.863 107.764  1.00  0.00           C  
ATOM   1597  C   THR A1365      21.784  29.970 108.386  1.00  0.00           C  
ATOM   1598  O   THR A1365      22.231  30.745 109.263  1.00  0.00           O  
ATOM   1599  CB  THR A1365      22.604  27.563 108.632  1.00  0.00           C  
ATOM   1600  OG1 THR A1365      23.603  26.649 108.144  1.00  0.00           O  
ATOM   1601  CG2 THR A1365      21.250  26.829 108.487  1.00  0.00           C  
ATOM   1602  N   GLY A1366      20.552  30.060 107.938  1.00  0.00           N  
ATOM   1603  CA  GLY A1366      19.693  31.064 108.563  1.00  0.00           C  
ATOM   1604  C   GLY A1366      19.317  30.613 109.979  1.00  0.00           C  
ATOM   1605  O   GLY A1366      19.483  29.409 110.362  1.00  0.00           O  
ATOM   1606  N   LEU A1368      18.738  31.533 110.746  1.00  0.00           N  
ATOM   1607  CA  LEU A1368      18.371  31.195 112.095  1.00  0.00           C  
ATOM   1608  C   LEU A1368      17.338  30.083 112.178  1.00  0.00           C  
ATOM   1609  O   LEU A1368      17.309  29.363 113.165  1.00  0.00           O  
ATOM   1610  CB  LEU A1368      17.861  32.420 112.837  1.00  0.00           C  
ATOM   1611  CG  LEU A1368      18.995  33.398 113.060  1.00  0.00           C  
ATOM   1612  CD1 LEU A1368      18.380  34.702 113.598  1.00  0.00           C  
ATOM   1613  CD2 LEU A1368      20.080  32.839 113.982  1.00  0.00           C  
ATOM   1614  N   ASP A1369      16.542  29.887 111.146  1.00  0.00           N  
ATOM   1615  CA  ASP A1369      15.530  28.883 111.246  1.00  0.00           C  
ATOM   1616  C   ASP A1369      16.073  27.580 110.747  1.00  0.00           C  
ATOM   1617  O   ASP A1369      15.361  26.618 110.691  1.00  0.00           O  
ATOM   1618  CB  ASP A1369      14.307  29.221 110.419  1.00  0.00           C  
ATOM   1619  CG  ASP A1369      14.639  29.365 108.928  1.00  0.00           C  
ATOM   1620  OD1 ASP A1369      13.686  29.357 108.136  1.00  0.00           O  
ATOM   1621  OD2 ASP A1369      15.849  29.493 108.555  1.00  0.00           O  
ATOM   1622  N   GLY A1370      17.329  27.536 110.369  1.00  0.00           N  
ATOM   1623  CA  GLY A1370      17.826  26.256 109.955  1.00  0.00           C  
ATOM   1624  C   GLY A1370      17.773  25.965 108.453  1.00  0.00           C  
ATOM   1625  O   GLY A1370      18.031  24.812 108.066  1.00  0.00           O  
ATOM   1626  N   GLU A1373      17.381  26.933 107.622  1.00  0.00           N  
ATOM   1627  CA  GLU A1373      17.440  26.742 106.147  1.00  0.00           C  
ATOM   1628  C   GLU A1373      18.418  27.741 105.429  1.00  0.00           C  
ATOM   1629  O   GLU A1373      19.168  28.428 106.159  1.00  0.00           O  
ATOM   1630  CB  GLU A1373      16.053  26.849 105.534  1.00  0.00           C  
ATOM   1631  CG  GLU A1373      15.187  25.592 105.755  1.00  0.00           C  
ATOM   1632  CD  GLU A1373      14.127  25.772 106.834  1.00  0.00           C  
ATOM   1633  OE1 GLU A1373      13.654  26.921 106.983  1.00  0.00           O  
ATOM   1634  OE2 GLU A1373      13.750  24.780 107.517  1.00  0.00           O  
ATOM   1635  N   GLY A1433      12.880  37.689 109.831  1.00  0.00           N  
ATOM   1636  CA  GLY A1433      14.262  38.180 110.265  1.00  0.00           C  
ATOM   1637  C   GLY A1433      15.197  36.971 110.519  1.00  0.00           C  
ATOM   1638  O   GLY A1433      15.777  36.832 111.584  1.00  0.00           O  
ATOM   1639  N   ASN A1452      15.338  36.109 109.522  1.00  0.00           N  
ATOM   1640  CA  ASN A1452      16.174  34.922 109.606  1.00  0.00           C  
ATOM   1641  C   ASN A1452      17.698  35.086 109.759  1.00  0.00           C  
ATOM   1642  O   ASN A1452      18.453  34.128 109.617  1.00  0.00           O  
ATOM   1643  CB  ASN A1452      15.901  34.125 108.363  1.00  0.00           C  
ATOM   1644  CG  ASN A1452      16.012  32.668 108.611  1.00  0.00           C  
ATOM   1645  OD1 ASN A1452      16.609  31.935 107.820  1.00  0.00           O  
ATOM   1646  ND2 ASN A1452      15.432  32.219 109.729  1.00  0.00           N  
ATOM   1647  N   PHE A1455      18.178  36.268 110.069  1.00  0.00           N  
ATOM   1648  CA  PHE A1455      19.611  36.467 110.170  1.00  0.00           C  
ATOM   1649  C   PHE A1455      19.786  37.489 111.237  1.00  0.00           C  
ATOM   1650  O   PHE A1455      18.847  38.188 111.577  1.00  0.00           O  
ATOM   1651  CB  PHE A1455      20.161  37.068 108.871  1.00  0.00           C  
ATOM   1652  CG  PHE A1455      19.501  38.350 108.516  1.00  0.00           C  
ATOM   1653  CD1 PHE A1455      19.869  39.546 109.150  1.00  0.00           C  
ATOM   1654  CD2 PHE A1455      18.401  38.361 107.668  1.00  0.00           C  
ATOM   1655  CE1 PHE A1455      19.133  40.752 108.946  1.00  0.00           C  
ATOM   1656  CE2 PHE A1455      17.658  39.558 107.456  1.00  0.00           C  
ATOM   1657  CZ  PHE A1455      18.030  40.751 108.099  1.00  0.00           C  
ATOM   1658  N   ILE A1456      21.001  37.650 111.712  1.00  0.00           N  
ATOM   1659  CA  ILE A1456      21.308  38.623 112.719  1.00  0.00           C  
ATOM   1660  C   ILE A1456      22.053  39.786 112.059  1.00  0.00           C  
ATOM   1661  O   ILE A1456      23.082  39.562 111.421  1.00  0.00           O  
ATOM   1662  CB  ILE A1456      22.207  37.977 113.820  1.00  0.00           C  
ATOM   1663  CG1 ILE A1456      21.353  37.004 114.727  1.00  0.00           C  
ATOM   1664  CG2 ILE A1456      22.900  39.035 114.571  1.00  0.00           C  
ATOM   1665  CD1 ILE A1456      22.195  36.209 115.698  1.00  0.00           C  
ATOM   1666  N   ALA A1457      21.547  41.017 112.215  1.00  0.00           N  
ATOM   1667  CA  ALA A1457      22.190  42.196 111.632  1.00  0.00           C  
ATOM   1668  C   ALA A1457      23.172  42.714 112.616  1.00  0.00           C  
ATOM   1669  O   ALA A1457      22.910  42.665 113.859  1.00  0.00           O  
ATOM   1670  CB  ALA A1457      21.126  43.270 111.256  1.00  0.00           C  
ATOM   1671  N   VAL A1458      24.305  43.226 112.092  1.00  0.00           N  
ATOM   1672  CA  VAL A1458      25.389  43.621 112.965  1.00  0.00           C  
ATOM   1673  C   VAL A1458      25.046  44.769 113.851  1.00  0.00           C  
ATOM   1674  O   VAL A1458      25.740  45.033 114.812  1.00  0.00           O  
ATOM   1675  CB  VAL A1458      26.761  43.975 112.259  1.00  0.00           C  
ATOM   1676  CG1 VAL A1458      27.281  42.741 111.450  1.00  0.00           C  
ATOM   1677  CG2 VAL A1458      26.664  45.196 111.396  1.00  0.00           C  
ATOM   1678  N   ASP A1459      23.970  45.453 113.550  1.00  0.00           N  
ATOM   1679  CA  ASP A1459      23.670  46.550 114.419  1.00  0.00           C  
ATOM   1680  C   ASP A1459      22.308  46.320 115.032  1.00  0.00           C  
ATOM   1681  O   ASP A1459      21.638  47.260 115.384  1.00  0.00           O  
ATOM   1682  CB  ASP A1459      23.732  47.867 113.651  1.00  0.00           C  
ATOM   1683  CG  ASP A1459      22.771  47.902 112.472  1.00  0.00           C  
ATOM   1684  OD1 ASP A1459      22.002  46.902 112.192  1.00  0.00           O  
ATOM   1685  OD2 ASP A1459      22.803  48.976 111.832  1.00  0.00           O  
ATOM   1686  N   ASP A1460      21.892  45.054 115.137  1.00  0.00           N  
ATOM   1687  CA  ASP A1460      20.653  44.699 115.804  1.00  0.00           C  
ATOM   1688  C   ASP A1460      20.883  45.077 117.315  1.00  0.00           C  
ATOM   1689  O   ASP A1460      22.058  45.182 117.807  1.00  0.00           O  
ATOM   1690  CB  ASP A1460      20.416  43.158 115.706  1.00  0.00           C  
ATOM   1691  CG  ASP A1460      19.553  42.763 114.540  1.00  0.00           C  
ATOM   1692  OD1 ASP A1460      19.486  41.533 114.161  1.00  0.00           O  
ATOM   1693  OD2 ASP A1460      18.893  43.688 114.002  1.00  0.00           O  
ATOM   1694  N   SER A1461      19.794  45.363 118.032  1.00  0.00           N  
ATOM   1695  CA  SER A1461      19.978  45.636 119.477  1.00  0.00           C  
ATOM   1696  C   SER A1461      20.159  44.332 120.298  1.00  0.00           C  
ATOM   1697  O   SER A1461      19.723  43.233 119.884  1.00  0.00           O  
ATOM   1698  CB  SER A1461      18.798  46.330 120.084  1.00  0.00           C  
ATOM   1699  OG  SER A1461      17.632  45.530 119.946  1.00  0.00           O  
ATOM   1700  N   PRO A1462      20.773  44.471 121.481  1.00  0.00           N  
ATOM   1701  CA  PRO A1462      21.002  43.310 122.354  1.00  0.00           C  
ATOM   1702  C   PRO A1462      19.724  42.562 122.514  1.00  0.00           C  
ATOM   1703  O   PRO A1462      19.658  41.343 122.425  1.00  0.00           O  
ATOM   1704  CB  PRO A1462      21.516  43.950 123.643  1.00  0.00           C  
ATOM   1705  CG  PRO A1462      22.451  45.116 123.074  1.00  0.00           C  
ATOM   1706  CD  PRO A1462      21.502  45.676 121.972  1.00  0.00           C  
ATOM   1707  N   GLU A1463      18.650  43.290 122.700  1.00  0.00           N  
ATOM   1708  CA  GLU A1463      17.388  42.615 122.868  1.00  0.00           C  
ATOM   1709  C   GLU A1463      17.019  41.873 121.604  1.00  0.00           C  
ATOM   1710  O   GLU A1463      16.346  40.831 121.656  1.00  0.00           O  
ATOM   1711  CB  GLU A1463      16.215  43.630 123.174  1.00  0.00           C  
ATOM   1712  CG  GLU A1463      16.240  44.337 124.515  1.00  0.00           C  
ATOM   1713  CD  GLU A1463      17.396  45.407 124.666  1.00  0.00           C  
ATOM   1714  OE1 GLU A1463      17.760  45.749 125.840  1.00  0.00           O  
ATOM   1715  OE2 GLU A1463      17.924  45.910 123.632  1.00  0.00           O  
ATOM   1716  N   GLU A1465      17.324  42.461 120.440  1.00  0.00           N  
ATOM   1717  CA  GLU A1465      16.917  41.780 119.197  1.00  0.00           C  
ATOM   1718  C   GLU A1465      17.807  40.509 118.959  1.00  0.00           C  
ATOM   1719  O   GLU A1465      17.311  39.501 118.504  1.00  0.00           O  
ATOM   1720  CB  GLU A1465      17.022  42.726 118.000  1.00  0.00           C  
ATOM   1721  CG  GLU A1465      15.844  43.764 117.902  1.00  0.00           C  
ATOM   1722  CD  GLU A1465      16.119  44.946 116.880  1.00  0.00           C  
ATOM   1723  OE1 GLU A1465      15.115  45.374 116.246  1.00  0.00           O  
ATOM   1724  OE2 GLU A1465      17.306  45.448 116.731  1.00  0.00           O  
ATOM   1725  N   ILE A1467      19.067  40.659 119.247  1.00  0.00           N  
ATOM   1726  CA  ILE A1467      19.982  39.510 119.154  1.00  0.00           C  
ATOM   1727  C   ILE A1467      19.494  38.335 120.038  1.00  0.00           C  
ATOM   1728  O   ILE A1467      19.287  37.191 119.553  1.00  0.00           O  
ATOM   1729  CB  ILE A1467      21.384  39.998 119.531  1.00  0.00           C  
ATOM   1730  CG1 ILE A1467      21.947  40.861 118.364  1.00  0.00           C  
ATOM   1731  CG2 ILE A1467      22.362  38.681 119.707  1.00  0.00           C  
ATOM   1732  CD1 ILE A1467      23.246  41.669 118.771  1.00  0.00           C  
ATOM   1733  N   ARG A1506      19.204  38.609 121.334  1.00  0.00           N  
ATOM   1734  CA  ARG A1506      18.729  37.527 122.244  1.00  0.00           C  
ATOM   1735  C   ARG A1506      17.551  36.878 121.742  1.00  0.00           C  
ATOM   1736  O   ARG A1506      17.412  35.680 121.811  1.00  0.00           O  
ATOM   1737  CB  ARG A1506      18.285  38.018 123.642  1.00  0.00           C  
ATOM   1738  CG  ARG A1506      19.387  38.264 124.436  1.00  0.00           C  
ATOM   1739  CD  ARG A1506      19.067  38.351 125.907  1.00  0.00           C  
ATOM   1740  NE  ARG A1506      20.037  39.284 126.438  1.00  0.00           N  
ATOM   1741  CZ  ARG A1506      19.885  40.608 126.451  1.00  0.00           C  
ATOM   1742  NH1 ARG A1506      18.753  41.184 125.982  1.00  0.00           N  
ATOM   1743  NH2 ARG A1506      20.927  41.363 126.866  1.00  0.00           N  
ATOM   1744  N   ALA A1507      16.610  37.679 121.239  1.00  0.00           N  
ATOM   1745  CA  ALA A1507      15.373  37.071 120.766  1.00  0.00           C  
ATOM   1746  C   ALA A1507      15.625  36.239 119.484  1.00  0.00           C  
ATOM   1747  O   ALA A1507      14.970  35.214 119.239  1.00  0.00           O  
ATOM   1748  CB  ALA A1507      14.323  38.158 120.502  1.00  0.00           C  
ATOM   1749  N   LYS A1508      16.561  36.684 118.643  1.00  0.00           N  
ATOM   1750  CA  LYS A1508      16.819  35.880 117.410  1.00  0.00           C  
ATOM   1751  C   LYS A1508      17.546  34.540 117.808  1.00  0.00           C  
ATOM   1752  O   LYS A1508      17.249  33.453 117.251  1.00  0.00           O  
ATOM   1753  CB  LYS A1508      17.738  36.686 116.505  1.00  0.00           C  
ATOM   1754  CG  LYS A1508      16.900  37.642 115.601  1.00  0.00           C  
ATOM   1755  CD  LYS A1508      17.747  38.695 114.919  1.00  0.00           C  
ATOM   1756  CE  LYS A1508      16.778  39.514 113.955  1.00  0.00           C  
ATOM   1757  NZ  LYS A1508      17.521  40.391 113.028  1.00  0.00           N  
ATOM   1758  N   ILE A1509      18.431  34.679 118.770  1.00  0.00           N  
ATOM   1759  CA  ILE A1509      19.211  33.498 119.211  1.00  0.00           C  
ATOM   1760  C   ILE A1509      18.206  32.533 119.920  1.00  0.00           C  
ATOM   1761  O   ILE A1509      18.177  31.327 119.636  1.00  0.00           O  
ATOM   1762  CB  ILE A1509      20.374  33.893 120.112  1.00  0.00           C  
ATOM   1763  CG1 ILE A1509      21.481  34.685 119.372  1.00  0.00           C  
ATOM   1764  CG2 ILE A1509      21.062  32.556 120.789  1.00  0.00           C  
ATOM   1765  CD1 ILE A1509      22.061  34.071 118.239  1.00  0.00           C  
ATOM   1766  N   LYS A1510      17.268  33.072 120.737  1.00  0.00           N  
ATOM   1767  CA  LYS A1510      16.322  32.185 121.468  1.00  0.00           C  
ATOM   1768  C   LYS A1510      15.435  31.392 120.555  1.00  0.00           C  
ATOM   1769  O   LYS A1510      15.135  30.223 120.749  1.00  0.00           O  
ATOM   1770  CB  LYS A1510      15.490  33.071 122.417  1.00  0.00           C  
ATOM   1771  CG  LYS A1510      14.249  32.465 123.114  1.00  0.00           C  
ATOM   1772  CD  LYS A1510      13.389  33.679 123.691  1.00  0.00           C  
ATOM   1773  CE  LYS A1510      14.248  34.789 124.461  1.00  0.00           C  
ATOM   1774  NZ  LYS A1510      13.914  36.267 124.185  1.00  0.00           N  
ATOM   1775  N   LYS A1511      15.066  32.021 119.462  1.00  0.00           N  
ATOM   1776  CA  LYS A1511      14.159  31.403 118.508  1.00  0.00           C  
ATOM   1777  C   LYS A1511      14.881  30.453 117.553  1.00  0.00           C  
ATOM   1778  O   LYS A1511      14.274  29.568 116.957  1.00  0.00           O  
ATOM   1779  CB  LYS A1511      13.522  32.576 117.709  1.00  0.00           C  
ATOM   1780  CG  LYS A1511      12.853  32.238 116.420  1.00  0.00           C  
ATOM   1781  CD  LYS A1511      12.779  33.569 115.578  1.00  0.00           C  
ATOM   1782  CE  LYS A1511      12.128  33.381 114.199  1.00  0.00           C  
ATOM   1783  NZ  LYS A1511      10.622  33.191 114.206  1.00  0.00           N  
ATOM   1784  N   ALA A1516      16.190  30.628 117.453  1.00  0.00           N  
ATOM   1785  CA  ALA A1516      16.965  29.847 116.477  1.00  0.00           C  
ATOM   1786  C   ALA A1516      16.924  28.333 116.577  1.00  0.00           C  
ATOM   1787  O   ALA A1516      16.893  27.767 117.662  1.00  0.00           O  
ATOM   1788  CB  ALA A1516      18.406  30.351 116.492  1.00  0.00           C  
ATOM   1789  N   TYR A1517      16.954  27.694 115.428  1.00  0.00           N  
ATOM   1790  CA  TYR A1517      16.947  26.242 115.294  1.00  0.00           C  
ATOM   1791  C   TYR A1517      18.311  25.809 115.899  1.00  0.00           C  
ATOM   1792  O   TYR A1517      19.322  26.441 115.630  1.00  0.00           O  
ATOM   1793  CB  TYR A1517      16.842  25.899 113.807  1.00  0.00           C  
ATOM   1794  CG  TYR A1517      16.993  24.391 113.471  1.00  0.00           C  
ATOM   1795  CD1 TYR A1517      15.981  23.473 113.782  1.00  0.00           C  
ATOM   1796  CD2 TYR A1517      18.162  23.928 112.827  1.00  0.00           C  
ATOM   1797  CE1 TYR A1517      16.110  22.117 113.469  1.00  0.00           C  
ATOM   1798  CE2 TYR A1517      18.319  22.578 112.507  1.00  0.00           C  
ATOM   1799  CZ  TYR A1517      17.301  21.685 112.830  1.00  0.00           C  
ATOM   1800  OH  TYR A1517      17.477  20.371 112.534  1.00  0.00           O  
ATOM   1801  N   CYS A1518      18.308  24.779 116.744  1.00  0.00           N  
ATOM   1802  CA  CYS A1518      19.531  24.343 117.410  1.00  0.00           C  
ATOM   1803  C   CYS A1518      19.264  22.944 117.946  1.00  0.00           C  
ATOM   1804  O   CYS A1518      19.011  22.790 119.107  1.00  0.00           O  
ATOM   1805  CB  CYS A1518      19.812  25.274 118.575  1.00  0.00           C  
ATOM   1806  SG  CYS A1518      21.454  25.194 119.375  1.00  0.00           S  
ATOM   1807  N   PRO A1527      19.338  21.923 117.090  1.00  0.00           N  
ATOM   1808  CA  PRO A1527      19.053  20.571 117.605  1.00  0.00           C  
ATOM   1809  C   PRO A1527      20.218  20.067 118.489  1.00  0.00           C  
ATOM   1810  O   PRO A1527      21.377  20.258 118.124  1.00  0.00           O  
ATOM   1811  CB  PRO A1527      18.749  19.781 116.337  1.00  0.00           C  
ATOM   1812  CG  PRO A1527      19.623  20.462 115.301  1.00  0.00           C  
ATOM   1813  CD  PRO A1527      19.615  21.940 115.655  1.00  0.00           C  
ATOM   1814  N   ALA A1528      19.889  19.518 119.675  1.00  0.00           N  
ATOM   1815  CA  ALA A1528      20.900  19.001 120.637  1.00  0.00           C  
ATOM   1816  C   ALA A1528      21.787  17.974 119.971  1.00  0.00           C  
ATOM   1817  O   ALA A1528      21.300  17.144 119.194  1.00  0.00           O  
ATOM   1818  CB  ALA A1528      20.245  18.423 121.833  1.00  0.00           C  
ATOM   1819  N   GLY A1545      23.107  18.123 120.153  1.00  0.00           N  
ATOM   1820  CA  GLY A1545      24.023  17.163 119.557  1.00  0.00           C  
ATOM   1821  C   GLY A1545      24.271  17.317 118.064  1.00  0.00           C  
ATOM   1822  O   GLY A1545      25.144  16.645 117.526  1.00  0.00           O  
ATOM   1823  N   VAL A1563      23.550  18.202 117.372  1.00  0.00           N  
ATOM   1824  CA  VAL A1563      23.736  18.346 115.930  1.00  0.00           C  
ATOM   1825  C   VAL A1563      24.426  19.622 115.615  1.00  0.00           C  
ATOM   1826  O   VAL A1563      23.954  20.695 116.025  1.00  0.00           O  
ATOM   1827  CB  VAL A1563      22.411  18.350 115.270  1.00  0.00           C  
ATOM   1828  CG1 VAL A1563      22.517  18.410 113.750  1.00  0.00           C  
ATOM   1829  CG2 VAL A1563      21.698  17.104 115.661  1.00  0.00           C  
ATOM   1830  N   VAL A1569      25.494  19.551 114.835  1.00  0.00           N  
ATOM   1831  CA  VAL A1569      26.269  20.738 114.525  1.00  0.00           C  
ATOM   1832  C   VAL A1569      26.042  21.216 113.106  1.00  0.00           C  
ATOM   1833  O   VAL A1569      25.896  22.392 112.821  1.00  0.00           O  
ATOM   1834  CB  VAL A1569      27.774  20.369 114.776  1.00  0.00           C  
ATOM   1835  CG1 VAL A1569      28.715  21.391 114.193  1.00  0.00           C  
ATOM   1836  CG2 VAL A1569      27.966  20.162 116.194  1.00  0.00           C  
ATOM   1837  N   GLU A1594      25.920  20.282 112.188  1.00  0.00           N  
ATOM   1838  CA  GLU A1594      25.784  20.640 110.803  1.00  0.00           C  
ATOM   1839  C   GLU A1594      24.399  21.335 110.562  1.00  0.00           C  
ATOM   1840  O   GLU A1594      23.363  20.820 111.011  1.00  0.00           O  
ATOM   1841  CB  GLU A1594      25.984  19.330 110.016  1.00  0.00           C  
ATOM   1842  CG  GLU A1594      25.600  17.994 110.865  1.00  0.00           C  
ATOM   1843  CD  GLU A1594      26.638  17.484 111.984  1.00  0.00           C  
ATOM   1844  OE1 GLU A1594      26.223  17.249 113.165  1.00  0.00           O  
ATOM   1845  OE2 GLU A1594      27.858  17.266 111.671  1.00  0.00           O  
ATOM   1846  N   GLY A1596      24.341  22.499 109.869  1.00  0.00           N  
ATOM   1847  CA  GLY A1596      23.023  23.178 109.699  1.00  0.00           C  
ATOM   1848  C   GLY A1596      22.600  23.841 111.026  1.00  0.00           C  
ATOM   1849  O   GLY A1596      21.493  24.324 111.132  1.00  0.00           O  
ATOM   1850  N   ASN A1601      23.456  23.830 112.049  1.00  0.00           N  
ATOM   1851  CA  ASN A1601      23.111  24.460 113.357  1.00  0.00           C  
ATOM   1852  C   ASN A1601      23.636  25.887 113.364  1.00  0.00           C  
ATOM   1853  O   ASN A1601      24.849  26.149 113.533  1.00  0.00           O  
ATOM   1854  CB  ASN A1601      23.614  23.585 114.549  1.00  0.00           C  
ATOM   1855  CG  ASN A1601      23.169  24.136 115.890  1.00  0.00           C  
ATOM   1856  OD1 ASN A1601      23.105  25.355 116.091  1.00  0.00           O  
ATOM   1857  ND2 ASN A1601      22.891  23.271 116.824  1.00  0.00           N  
ATOM   1858  N   PRO A1602      22.730  26.884 113.152  1.00  0.00           N  
ATOM   1859  CA  PRO A1602      23.266  28.260 113.131  1.00  0.00           C  
ATOM   1860  C   PRO A1602      24.009  28.807 114.373  1.00  0.00           C  
ATOM   1861  O   PRO A1602      24.896  29.701 114.285  1.00  0.00           O  
ATOM   1862  CB  PRO A1602      22.037  29.118 112.724  1.00  0.00           C  
ATOM   1863  CG  PRO A1602      20.802  28.281 113.375  1.00  0.00           C  
ATOM   1864  CD  PRO A1602      21.248  26.843 112.964  1.00  0.00           C  
ATOM   1865  N   ILE A1603      23.595  28.345 115.538  1.00  0.00           N  
ATOM   1866  CA  ILE A1603      24.234  28.820 116.758  1.00  0.00           C  
ATOM   1867  C   ILE A1603      25.668  28.256 116.819  1.00  0.00           C  
ATOM   1868  O   ILE A1603      26.621  28.933 117.234  1.00  0.00           O  
ATOM   1869  CB  ILE A1603      23.412  28.326 117.996  1.00  0.00           C  
ATOM   1870  CG1 ILE A1603      21.902  28.786 117.882  1.00  0.00           C  
ATOM   1871  CG2 ILE A1603      23.973  28.948 119.244  1.00  0.00           C  
ATOM   1872  CD1 ILE A1603      21.779  30.262 117.420  1.00  0.00           C  
ATOM   1873  N   MET A1604      25.817  26.981 116.454  1.00  0.00           N  
ATOM   1874  CA  MET A1604      27.224  26.438 116.447  1.00  0.00           C  
ATOM   1875  C   MET A1604      28.027  27.159 115.395  1.00  0.00           C  
ATOM   1876  O   MET A1604      29.220  27.428 115.607  1.00  0.00           O  
ATOM   1877  CB  MET A1604      27.228  24.948 116.160  1.00  0.00           C  
ATOM   1878  CG  MET A1604      26.788  24.135 117.462  1.00  0.00           C  
ATOM   1879  SD  MET A1604      27.853  24.381 118.913  1.00  0.00           S  
ATOM   1880  CE  MET A1604      29.369  23.431 118.335  1.00  0.00           C  
ATOM   1881  N   GLU A1613      27.419  27.503 114.250  1.00  0.00           N  
ATOM   1882  CA  GLU A1613      28.235  28.265 113.293  1.00  0.00           C  
ATOM   1883  C   GLU A1613      28.745  29.589 113.842  1.00  0.00           C  
ATOM   1884  O   GLU A1613      29.910  30.042 113.616  1.00  0.00           O  
ATOM   1885  CB  GLU A1613      27.407  28.543 112.034  1.00  0.00           C  
ATOM   1886  CG  GLU A1613      27.047  27.239 111.240  1.00  0.00           C  
ATOM   1887  CD  GLU A1613      26.067  27.484 110.123  1.00  0.00           C  
ATOM   1888  OE1 GLU A1613      25.607  28.622 109.941  1.00  0.00           O  
ATOM   1889  OE2 GLU A1613      25.730  26.555 109.414  1.00  0.00           O  
ATOM   1890  N   ILE A1614      27.877  30.260 114.571  1.00  0.00           N  
ATOM   1891  CA  ILE A1614      28.281  31.547 115.150  1.00  0.00           C  
ATOM   1892  C   ILE A1614      29.413  31.289 116.181  1.00  0.00           C  
ATOM   1893  O   ILE A1614      30.450  32.042 116.247  1.00  0.00           O  
ATOM   1894  CB  ILE A1614      27.055  32.262 115.821  1.00  0.00           C  
ATOM   1895  CG1 ILE A1614      26.017  32.682 114.718  1.00  0.00           C  
ATOM   1896  CG2 ILE A1614      27.614  33.529 116.614  1.00  0.00           C  
ATOM   1897  CD1 ILE A1614      24.625  33.213 115.251  1.00  0.00           C  
ATOM   1898  N   ALA A1615      29.300  30.187 116.938  1.00  0.00           N  
ATOM   1899  CA  ALA A1615      30.381  29.917 117.934  1.00  0.00           C  
ATOM   1900  C   ALA A1615      31.676  29.683 117.164  1.00  0.00           C  
ATOM   1901  O   ALA A1615      32.711  30.052 117.610  1.00  0.00           O  
ATOM   1902  CB  ALA A1615      30.063  28.618 118.793  1.00  0.00           C  
ATOM   1903  N   LYS A1616      31.575  29.056 116.017  1.00  0.00           N  
ATOM   1904  CA  LYS A1616      32.787  28.759 115.251  1.00  0.00           C  
ATOM   1905  C   LYS A1616      33.407  29.935 114.552  1.00  0.00           C  
ATOM   1906  O   LYS A1616      34.616  30.132 114.584  1.00  0.00           O  
ATOM   1907  CB  LYS A1616      32.457  27.678 114.211  1.00  0.00           C  
ATOM   1908  CG  LYS A1616      33.702  27.214 113.419  1.00  0.00           C  
ATOM   1909  CD  LYS A1616      33.297  26.358 112.232  1.00  0.00           C  
ATOM   1910  CE  LYS A1616      34.446  25.775 111.525  1.00  0.00           C  
ATOM   1911  NZ  LYS A1616      33.960  25.173 110.263  1.00  0.00           N  
ATOM   1912  N   TYR A1617      32.576  30.781 113.937  1.00  0.00           N  
ATOM   1913  CA  TYR A1617      33.175  31.831 113.094  1.00  0.00           C  
ATOM   1914  C   TYR A1617      33.405  33.168 113.759  1.00  0.00           C  
ATOM   1915  O   TYR A1617      34.184  33.979 113.264  1.00  0.00           O  
ATOM   1916  CB  TYR A1617      32.268  31.979 111.817  1.00  0.00           C  
ATOM   1917  CG  TYR A1617      32.239  30.756 110.945  1.00  0.00           C  
ATOM   1918  CD1 TYR A1617      31.037  30.097 110.658  1.00  0.00           C  
ATOM   1919  CD2 TYR A1617      33.408  30.216 110.436  1.00  0.00           C  
ATOM   1920  CE1 TYR A1617      31.025  28.933 109.899  1.00  0.00           C  
ATOM   1921  CE2 TYR A1617      33.426  29.066 109.683  1.00  0.00           C  
ATOM   1922  CZ  TYR A1617      32.242  28.408 109.414  1.00  0.00           C  
ATOM   1923  OH  TYR A1617      32.260  27.203 108.718  1.00  0.00           O  
ATOM   1924  N   PHE A1619      32.749  33.397 114.907  1.00  0.00           N  
ATOM   1925  CA  PHE A1619      32.847  34.691 115.570  1.00  0.00           C  
ATOM   1926  C   PHE A1619      33.388  34.746 117.016  1.00  0.00           C  
ATOM   1927  O   PHE A1619      34.001  35.726 117.406  1.00  0.00           O  
ATOM   1928  CB  PHE A1619      31.470  35.394 115.516  1.00  0.00           C  
ATOM   1929  CG  PHE A1619      30.955  35.571 114.132  1.00  0.00           C  
ATOM   1930  CD1 PHE A1619      30.032  34.665 113.584  1.00  0.00           C  
ATOM   1931  CD2 PHE A1619      31.469  36.613 113.305  1.00  0.00           C  
ATOM   1932  CE1 PHE A1619      29.615  34.763 112.224  1.00  0.00           C  
ATOM   1933  CE2 PHE A1619      31.034  36.709 111.904  1.00  0.00           C  
ATOM   1934  CZ  PHE A1619      30.138  35.785 111.401  1.00  0.00           C  
ATOM   1935  N   LEU A1620      33.191  33.709 117.808  1.00  0.00           N  
ATOM   1936  CA  LEU A1620      33.637  33.798 119.221  1.00  0.00           C  
ATOM   1937  C   LEU A1620      35.130  33.603 119.436  1.00  0.00           C  
ATOM   1938  O   LEU A1620      35.803  33.019 118.584  1.00  0.00           O  
ATOM   1939  CB  LEU A1620      32.807  32.800 120.026  1.00  0.00           C  
ATOM   1940  CG  LEU A1620      31.522  33.330 120.628  1.00  0.00           C  
ATOM   1941  CD1 LEU A1620      30.672  34.049 119.593  1.00  0.00           C  
ATOM   1942  CD2 LEU A1620      30.780  32.177 121.236  1.00  0.00           C  
ATOM   1943  N   GLU A1621      35.669  34.103 120.540  1.00  0.00           N  
ATOM   1944  CA  GLU A1621      37.117  33.905 120.837  1.00  0.00           C  
ATOM   1945  C   GLU A1621      37.235  32.841 121.947  1.00  0.00           C  
ATOM   1946  O   GLU A1621      36.364  32.736 122.783  1.00  0.00           O  
ATOM   1947  CB  GLU A1621      37.713  35.184 121.371  1.00  0.00           C  
ATOM   1948  CG  GLU A1621      39.199  35.393 121.095  1.00  0.00           C  
ATOM   1949  CD  GLU A1621      39.563  36.903 121.129  1.00  0.00           C  
ATOM   1950  OE1 GLU A1621      39.380  37.546 122.206  1.00  0.00           O  
ATOM   1951  OE2 GLU A1621      40.008  37.433 120.067  1.00  0.00           O  
ATOM   1952  N   TYR A1622      38.309  32.070 121.935  1.00  0.00           N  
ATOM   1953  CA  TYR A1622      38.535  31.053 122.901  1.00  0.00           C  
ATOM   1954  C   TYR A1622      39.925  31.353 123.523  1.00  0.00           C  
ATOM   1955  O   TYR A1622      40.752  31.998 122.888  1.00  0.00           O  
ATOM   1956  CB  TYR A1622      38.541  29.698 122.190  1.00  0.00           C  
ATOM   1957  CG  TYR A1622      37.214  29.360 121.527  1.00  0.00           C  
ATOM   1958  CD1 TYR A1622      36.895  29.878 120.252  1.00  0.00           C  
ATOM   1959  CD2 TYR A1622      36.223  28.637 122.225  1.00  0.00           C  
ATOM   1960  CE1 TYR A1622      35.624  29.716 119.699  1.00  0.00           C  
ATOM   1961  CE2 TYR A1622      34.969  28.451 121.672  1.00  0.00           C  
ATOM   1962  CZ  TYR A1622      34.685  29.013 120.406  1.00  0.00           C  
ATOM   1963  OH  TYR A1622      33.431  28.874 119.905  1.00  0.00           O  
ATOM   1964  N   PRO A1634      40.187  30.895 124.768  1.00  0.00           N  
ATOM   1965  CA  PRO A1634      39.269  30.125 125.624  1.00  0.00           C  
ATOM   1966  C   PRO A1634      37.995  30.872 125.902  1.00  0.00           C  
ATOM   1967  O   PRO A1634      38.010  32.095 126.053  1.00  0.00           O  
ATOM   1968  CB  PRO A1634      40.064  29.919 126.922  1.00  0.00           C  
ATOM   1969  CG  PRO A1634      41.463  29.634 126.377  1.00  0.00           C  
ATOM   1970  CD  PRO A1634      41.585  30.770 125.256  1.00  0.00           C  
ATOM   1971  N   LEU A1635      36.904  30.119 126.070  1.00  0.00           N  
ATOM   1972  CA  LEU A1635      35.597  30.731 126.323  1.00  0.00           C  
ATOM   1973  C   LEU A1635      34.984  30.151 127.620  1.00  0.00           C  
ATOM   1974  O   LEU A1635      34.988  28.898 127.838  1.00  0.00           O  
ATOM   1975  CB  LEU A1635      34.675  30.391 125.128  1.00  0.00           C  
ATOM   1976  CG  LEU A1635      33.142  30.637 125.117  1.00  0.00           C  
ATOM   1977  CD1 LEU A1635      32.762  31.917 124.369  1.00  0.00           C  
ATOM   1978  CD2 LEU A1635      32.495  29.509 124.353  1.00  0.00           C  
ATOM   1979  N   THR A1636      34.461  31.030 128.446  1.00  0.00           N  
ATOM   1980  CA  THR A1636      33.801  30.609 129.670  1.00  0.00           C  
ATOM   1981  C   THR A1636      32.282  30.642 129.520  1.00  0.00           C  
ATOM   1982  O   THR A1636      31.659  31.698 129.344  1.00  0.00           O  
ATOM   1983  CB  THR A1636      34.220  31.444 130.885  1.00  0.00           C  
ATOM   1984  OG1 THR A1636      35.551  31.079 131.274  1.00  0.00           O  
ATOM   1985  CG2 THR A1636      33.317  31.134 132.049  1.00  0.00           C  
ATOM   1986  N   ILE A1637      31.672  29.471 129.626  1.00  0.00           N  
ATOM   1987  CA  ILE A1637      30.239  29.378 129.445  1.00  0.00           C  
ATOM   1988  C   ILE A1637      29.523  29.310 130.780  1.00  0.00           C  
ATOM   1989  O   ILE A1637      29.670  28.339 131.500  1.00  0.00           O  
ATOM   1990  CB  ILE A1637      29.883  28.135 128.613  1.00  0.00           C  
ATOM   1991  CG1 ILE A1637      30.486  28.292 127.184  1.00  0.00           C  
ATOM   1992  CG2 ILE A1637      28.337  27.915 128.571  1.00  0.00           C  
ATOM   1993  CD1 ILE A1637      30.304  27.152 126.317  1.00  0.00           C  
ATOM   1994  N   LYS A1638      28.709  30.321 131.105  1.00  0.00           N  
ATOM   1995  CA  LYS A1638      27.979  30.312 132.399  1.00  0.00           C  
ATOM   1996  C   LYS A1638      26.812  29.316 132.385  1.00  0.00           C  
ATOM   1997  O   LYS A1638      26.112  29.197 131.382  1.00  0.00           O  
ATOM   1998  CB  LYS A1638      27.526  31.751 132.753  1.00  0.00           C  
ATOM   1999  CG  LYS A1638      28.718  32.651 133.195  1.00  0.00           C  
ATOM   2000  CD  LYS A1638      28.376  34.088 133.484  1.00  0.00           C  
ATOM   2001  CE  LYS A1638      27.940  34.871 132.219  1.00  0.00           C  
ATOM   2002  NZ  LYS A1638      29.055  35.083 131.203  1.00  0.00           N  
ATOM   2003  N   ARG A1639      26.609  28.518 133.456  1.00  0.00           N  
ATOM   2004  CA  ARG A1639      25.450  27.595 133.418  1.00  0.00           C  
ATOM   2005  C   ARG A1639      25.080  27.358 134.819  1.00  0.00           C  
ATOM   2006  O   ARG A1639      25.944  27.360 135.686  1.00  0.00           O  
ATOM   2007  CB  ARG A1639      25.730  26.179 132.828  1.00  0.00           C  
ATOM   2008  CG  ARG A1639      26.882  26.033 131.996  1.00  0.00           C  
ATOM   2009  CD  ARG A1639      27.555  24.650 132.425  1.00  0.00           C  
ATOM   2010  NE  ARG A1639      26.974  23.548 131.729  1.00  0.00           N  
ATOM   2011  CZ  ARG A1639      27.498  22.329 131.637  1.00  0.00           C  
ATOM   2012  NH1 ARG A1639      28.625  21.972 132.248  1.00  0.00           N  
ATOM   2013  NH2 ARG A1639      26.970  21.528 130.730  1.00  0.00           N  
ATOM   2014  N   PRO A1641      23.805  27.097 135.057  1.00  0.00           N  
ATOM   2015  CA  PRO A1641      23.364  26.863 136.432  1.00  0.00           C  
ATOM   2016  C   PRO A1641      24.083  25.591 137.026  1.00  0.00           C  
ATOM   2017  O   PRO A1641      24.289  24.581 136.317  1.00  0.00           O  
ATOM   2018  CB  PRO A1641      21.878  26.615 136.278  1.00  0.00           C  
ATOM   2019  CG  PRO A1641      21.496  27.491 134.988  1.00  0.00           C  
ATOM   2020  CD  PRO A1641      22.681  26.974 134.098  1.00  0.00           C  
ATOM   2021  N   GLU A1642      24.401  25.663 138.307  1.00  0.00           N  
ATOM   2022  CA  GLU A1642      25.062  24.539 139.048  1.00  0.00           C  
ATOM   2023  C   GLU A1642      24.333  23.234 138.799  1.00  0.00           C  
ATOM   2024  O   GLU A1642      24.952  22.195 138.525  1.00  0.00           O  
ATOM   2025  CB  GLU A1642      25.082  24.870 140.542  1.00  0.00           C  
ATOM   2026  CG  GLU A1642      25.881  26.180 140.876  1.00  0.00           C  
ATOM   2027  CD  GLU A1642      27.403  25.974 140.623  1.00  0.00           C  
ATOM   2028  OE1 GLU A1642      28.033  26.716 139.776  1.00  0.00           O  
ATOM   2029  OE2 GLU A1642      27.952  25.029 141.274  1.00  0.00           O  
ATOM   2030  N   LYS A1643      23.003  23.321 138.795  1.00  0.00           N  
ATOM   2031  CA  LYS A1643      22.057  22.247 138.548  1.00  0.00           C  
ATOM   2032  C   LYS A1643      22.372  21.527 137.224  1.00  0.00           C  
ATOM   2033  O   LYS A1643      22.055  20.358 137.041  1.00  0.00           O  
ATOM   2034  CB  LYS A1643      20.719  22.874 138.385  1.00  0.00           C  
ATOM   2035  CG  LYS A1643      19.581  22.023 138.012  1.00  0.00           C  
ATOM   2036  CD  LYS A1643      18.400  23.003 137.753  1.00  0.00           C  
ATOM   2037  CE  LYS A1643      17.043  22.354 137.860  1.00  0.00           C  
ATOM   2038  NZ  LYS A1643      15.951  23.375 137.592  1.00  0.00           N  
ATOM   2039  N   PHE A1644      22.926  22.249 136.257  1.00  0.00           N  
ATOM   2040  CA  PHE A1644      23.222  21.614 135.012  1.00  0.00           C  
ATOM   2041  C   PHE A1644      24.752  21.422 134.837  1.00  0.00           C  
ATOM   2042  O   PHE A1644      25.189  21.216 133.732  1.00  0.00           O  
ATOM   2043  CB  PHE A1644      22.623  22.433 133.851  1.00  0.00           C  
ATOM   2044  CG  PHE A1644      21.113  22.512 133.887  1.00  0.00           C  
ATOM   2045  CD1 PHE A1644      20.464  23.742 133.885  1.00  0.00           C  
ATOM   2046  CD2 PHE A1644      20.359  21.383 133.895  1.00  0.00           C  
ATOM   2047  CE1 PHE A1644      19.057  23.819 133.877  1.00  0.00           C  
ATOM   2048  CE2 PHE A1644      18.969  21.446 133.886  1.00  0.00           C  
ATOM   2049  CZ  PHE A1644      18.324  22.674 133.875  1.00  0.00           C  
ATOM   2050  N   GLY A1645      25.573  21.511 135.887  1.00  0.00           N  
ATOM   2051  CA  GLY A1645      27.017  21.265 135.645  1.00  0.00           C  
ATOM   2052  C   GLY A1645      27.779  22.447 136.076  1.00  0.00           C  
ATOM   2053  O   GLY A1645      28.983  22.384 136.308  1.00  0.00           O  
ATOM   2054  N   GLY A1649      27.095  23.596 136.228  1.00  0.00           N  
ATOM   2055  CA  GLY A1649      27.862  24.797 136.609  1.00  0.00           C  
ATOM   2056  C   GLY A1649      28.685  25.349 135.485  1.00  0.00           C  
ATOM   2057  O   GLY A1649      28.695  24.828 134.370  1.00  0.00           O  
ATOM   2058  N   ASP A1673      29.460  26.372 135.755  1.00  0.00           N  
ATOM   2059  CA  ASP A1673      30.193  26.977 134.703  1.00  0.00           C  
ATOM   2060  C   ASP A1673      31.263  26.104 134.052  1.00  0.00           C  
ATOM   2061  O   ASP A1673      31.828  25.217 134.695  1.00  0.00           O  
ATOM   2062  CB  ASP A1673      30.923  28.214 135.224  1.00  0.00           C  
ATOM   2063  CG  ASP A1673      29.957  29.368 135.704  1.00  0.00           C  
ATOM   2064  OD1 ASP A1673      28.706  29.333 135.528  1.00  0.00           O  
ATOM   2065  OD2 ASP A1673      30.473  30.341 136.292  1.00  0.00           O  
ATOM   2066  N   LEU A1674      31.586  26.358 132.794  1.00  0.00           N  
ATOM   2067  CA  LEU A1674      32.687  25.582 132.232  1.00  0.00           C  
ATOM   2068  C   LEU A1674      33.477  26.417 131.270  1.00  0.00           C  
ATOM   2069  O   LEU A1674      32.960  27.390 130.710  1.00  0.00           O  
ATOM   2070  CB  LEU A1674      32.171  24.362 131.554  1.00  0.00           C  
ATOM   2071  CG  LEU A1674      31.511  24.595 130.230  1.00  0.00           C  
ATOM   2072  CD1 LEU A1674      31.686  23.335 129.430  1.00  0.00           C  
ATOM   2073  CD2 LEU A1674      30.020  24.890 130.480  1.00  0.00           C  
ATOM   2074  N   THR A1675      34.736  26.065 131.084  1.00  0.00           N  
ATOM   2075  CA  THR A1675      35.607  26.789 130.179  1.00  0.00           C  
ATOM   2076  C   THR A1675      35.986  25.871 129.031  1.00  0.00           C  
ATOM   2077  O   THR A1675      36.292  24.693 129.269  1.00  0.00           O  
ATOM   2078  CB  THR A1675      36.797  27.209 130.946  1.00  0.00           C  
ATOM   2079  OG1 THR A1675      36.340  28.153 131.924  1.00  0.00           O  
ATOM   2080  CG2 THR A1675      37.881  27.870 129.993  1.00  0.00           C  
ATOM   2081  N   VAL A1676      35.886  26.327 127.777  1.00  0.00           N  
ATOM   2082  CA  VAL A1676      36.271  25.411 126.667  1.00  0.00           C  
ATOM   2083  C   VAL A1676      37.451  26.066 126.031  1.00  0.00           C  
ATOM   2084  O   VAL A1676      37.472  27.311 125.843  1.00  0.00           O  
ATOM   2085  CB  VAL A1676      35.140  25.151 125.612  1.00  0.00           C  
ATOM   2086  CG1 VAL A1676      33.955  24.393 126.305  1.00  0.00           C  
ATOM   2087  CG2 VAL A1676      34.643  26.470 125.048  1.00  0.00           C  
ATOM   2088  N   ASN A1677      38.465  25.276 125.729  1.00  0.00           N  
ATOM   2089  CA  ASN A1677      39.620  25.957 125.194  1.00  0.00           C  
ATOM   2090  C   ASN A1677      39.646  26.237 123.732  1.00  0.00           C  
ATOM   2091  O   ASN A1677      40.467  27.032 123.305  1.00  0.00           O  
ATOM   2092  CB  ASN A1677      40.896  25.246 125.664  1.00  0.00           C  
ATOM   2093  CG  ASN A1677      41.010  25.326 127.180  1.00  0.00           C  
ATOM   2094  OD1 ASN A1677      41.007  26.436 127.762  1.00  0.00           O  
ATOM   2095  ND2 ASN A1677      41.038  24.161 127.842  1.00  0.00           N  
ATOM   2096  N   SER A1678      38.744  25.625 122.966  1.00  0.00           N  
ATOM   2097  CA  SER A1678      38.785  25.895 121.551  1.00  0.00           C  
ATOM   2098  C   SER A1678      37.412  25.627 121.037  1.00  0.00           C  
ATOM   2099  O   SER A1678      36.601  24.980 121.721  1.00  0.00           O  
ATOM   2100  CB  SER A1678      39.692  24.897 120.901  1.00  0.00           C  
ATOM   2101  OG  SER A1678      39.151  23.580 121.101  1.00  0.00           O  
ATOM   2102  N   TYR A1679      37.164  26.048 119.797  1.00  0.00           N  
ATOM   2103  CA  TYR A1679      35.879  25.752 119.187  1.00  0.00           C  
ATOM   2104  C   TYR A1679      35.819  24.256 119.054  1.00  0.00           C  
ATOM   2105  O   TYR A1679      34.762  23.663 119.136  1.00  0.00           O  
ATOM   2106  CB  TYR A1679      35.739  26.331 117.719  1.00  0.00           C  
ATOM   2107  CG  TYR A1679      34.461  25.794 117.074  1.00  0.00           C  
ATOM   2108  CD1 TYR A1679      33.200  26.161 117.560  1.00  0.00           C  
ATOM   2109  CD2 TYR A1679      34.543  24.884 116.066  1.00  0.00           C  
ATOM   2110  CE1 TYR A1679      32.006  25.598 117.007  1.00  0.00           C  
ATOM   2111  CE2 TYR A1679      33.455  24.309 115.508  1.00  0.00           C  
ATOM   2112  CZ  TYR A1679      32.154  24.658 115.976  1.00  0.00           C  
ATOM   2113  OH  TYR A1679      31.071  23.997 115.446  1.00  0.00           O  
ATOM   2114  N   GLU A1680      36.950  23.603 118.788  1.00  0.00           N  
ATOM   2115  CA  GLU A1680      36.837  22.118 118.629  1.00  0.00           C  
ATOM   2116  C   GLU A1680      36.357  21.406 119.885  1.00  0.00           C  
ATOM   2117  O   GLU A1680      35.660  20.404 119.803  1.00  0.00           O  
ATOM   2118  CB  GLU A1680      38.150  21.515 118.213  1.00  0.00           C  
ATOM   2119  CG  GLU A1680      38.466  21.843 116.756  1.00  0.00           C  
ATOM   2120  CD  GLU A1680      38.692  23.367 116.489  1.00  0.00           C  
ATOM   2121  OE1 GLU A1680      39.242  24.123 117.365  1.00  0.00           O  
ATOM   2122  OE2 GLU A1680      38.320  23.796 115.353  1.00  0.00           O  
ATOM   2123  N   GLU A1681      36.787  21.891 121.038  1.00  0.00           N  
ATOM   2124  CA  GLU A1681      36.320  21.281 122.282  1.00  0.00           C  
ATOM   2125  C   GLU A1681      34.841  21.597 122.466  1.00  0.00           C  
ATOM   2126  O   GLU A1681      34.079  20.771 122.932  1.00  0.00           O  
ATOM   2127  CB  GLU A1681      37.076  21.859 123.455  1.00  0.00           C  
ATOM   2128  CG  GLU A1681      36.716  21.143 124.706  1.00  0.00           C  
ATOM   2129  CD  GLU A1681      37.521  21.507 125.929  1.00  0.00           C  
ATOM   2130  OE1 GLU A1681      37.376  20.686 126.867  1.00  0.00           O  
ATOM   2131  OE2 GLU A1681      38.253  22.561 125.995  1.00  0.00           O  
ATOM   2132  N   LEU A1682      34.444  22.858 122.197  1.00  0.00           N  
ATOM   2133  CA  LEU A1682      32.995  23.163 122.329  1.00  0.00           C  
ATOM   2134  C   LEU A1682      32.156  22.216 121.474  1.00  0.00           C  
ATOM   2135  O   LEU A1682      31.105  21.672 121.875  1.00  0.00           O  
ATOM   2136  CB  LEU A1682      32.761  24.618 121.836  1.00  0.00           C  
ATOM   2137  CG  LEU A1682      31.262  24.988 121.900  1.00  0.00           C  
ATOM   2138  CD1 LEU A1682      31.037  25.482 123.258  1.00  0.00           C  
ATOM   2139  CD2 LEU A1682      30.934  26.051 120.937  1.00  0.00           C  
ATOM   2140  N   GLU A1683      32.627  21.984 120.263  1.00  0.00           N  
ATOM   2141  CA  GLU A1683      31.917  21.192 119.345  1.00  0.00           C  
ATOM   2142  C   GLU A1683      31.834  19.740 119.864  1.00  0.00           C  
ATOM   2143  O   GLU A1683      30.811  19.062 119.745  1.00  0.00           O  
ATOM   2144  CB  GLU A1683      32.672  21.271 117.986  1.00  0.00           C  
ATOM   2145  CG  GLU A1683      32.131  20.308 117.081  1.00  0.00           C  
ATOM   2146  CD  GLU A1683      32.734  20.422 115.693  1.00  0.00           C  
ATOM   2147  OE1 GLU A1683      33.927  20.114 115.524  1.00  0.00           O  
ATOM   2148  OE2 GLU A1683      32.018  20.845 114.770  1.00  0.00           O  
ATOM   2149  N   SER A1684      32.905  19.274 120.480  1.00  0.00           N  
ATOM   2150  CA  SER A1684      32.847  17.875 120.989  1.00  0.00           C  
ATOM   2151  C   SER A1684      31.835  17.731 122.165  1.00  0.00           C  
ATOM   2152  O   SER A1684      31.000  16.816 122.209  1.00  0.00           O  
ATOM   2153  CB  SER A1684      34.282  17.442 121.429  1.00  0.00           C  
ATOM   2154  OG  SER A1684      34.228  16.028 121.663  1.00  0.00           O  
ATOM   2155  N   LEU A1685      31.871  18.700 123.082  1.00  0.00           N  
ATOM   2156  CA  LEU A1685      30.961  18.737 124.231  1.00  0.00           C  
ATOM   2157  C   LEU A1685      29.556  18.859 123.741  1.00  0.00           C  
ATOM   2158  O   LEU A1685      28.602  18.321 124.326  1.00  0.00           O  
ATOM   2159  CB  LEU A1685      31.266  19.941 125.120  1.00  0.00           C  
ATOM   2160  CG  LEU A1685      32.637  19.798 125.800  1.00  0.00           C  
ATOM   2161  CD1 LEU A1685      32.931  21.029 126.650  1.00  0.00           C  
ATOM   2162  CD2 LEU A1685      32.635  18.491 126.688  1.00  0.00           C  
ATOM   2163  N   PHE A1688      29.385  19.584 122.650  1.00  0.00           N  
ATOM   2164  CA  PHE A1688      28.001  19.700 122.173  1.00  0.00           C  
ATOM   2165  C   PHE A1688      27.526  18.395 121.593  1.00  0.00           C  
ATOM   2166  O   PHE A1688      26.335  17.951 121.752  1.00  0.00           O  
ATOM   2167  CB  PHE A1688      27.903  20.806 121.045  1.00  0.00           C  
ATOM   2168  CG  PHE A1688      26.462  21.198 120.711  1.00  0.00           C  
ATOM   2169  CD1 PHE A1688      25.729  21.947 121.635  1.00  0.00           C  
ATOM   2170  CD2 PHE A1688      25.871  20.818 119.506  1.00  0.00           C  
ATOM   2171  CE1 PHE A1688      24.421  22.298 121.354  1.00  0.00           C  
ATOM   2172  CE2 PHE A1688      24.577  21.164 119.202  1.00  0.00           C  
ATOM   2173  CZ  PHE A1688      23.862  21.907 120.136  1.00  0.00           C  
ATOM   2174  N   LYS A1689      28.379  17.841 120.724  1.00  0.00           N  
ATOM   2175  CA  LYS A1689      27.974  16.573 120.056  1.00  0.00           C  
ATOM   2176  C   LYS A1689      27.747  15.492 121.082  1.00  0.00           C  
ATOM   2177  O   LYS A1689      26.855  14.651 120.918  1.00  0.00           O  
ATOM   2178  CB  LYS A1689      29.061  16.078 119.118  1.00  0.00           C  
ATOM   2179  CG  LYS A1689      28.950  16.645 117.745  1.00  0.00           C  
ATOM   2180  CD  LYS A1689      30.166  16.444 116.886  1.00  0.00           C  
ATOM   2181  CE  LYS A1689      29.903  16.974 115.466  1.00  0.00           C  
ATOM   2182  NZ  LYS A1689      30.614  16.110 114.500  1.00  0.00           N  
ATOM   2183  N   ASN A1690      28.519  15.480 122.162  1.00  0.00           N  
ATOM   2184  CA  ASN A1690      28.247  14.342 123.106  1.00  0.00           C  
ATOM   2185  C   ASN A1690      27.145  14.721 124.104  1.00  0.00           C  
ATOM   2186  O   ASN A1690      26.801  14.018 125.061  1.00  0.00           O  
ATOM   2187  CB  ASN A1690      29.615  13.938 123.701  1.00  0.00           C  
ATOM   2188  CG  ASN A1690      30.540  13.316 122.575  1.00  0.00           C  
ATOM   2189  OD1 ASN A1690      30.208  12.241 122.002  1.00  0.00           O  
ATOM   2190  ND2 ASN A1690      31.628  14.020 122.206  1.00  0.00           N  
ATOM   2191  N   LYS A1691      26.561  15.890 123.872  1.00  0.00           N  
ATOM   2192  CA  LYS A1691      25.465  16.347 124.716  1.00  0.00           C  
ATOM   2193  C   LYS A1691      25.793  16.710 126.127  1.00  0.00           C  
ATOM   2194  O   LYS A1691      24.955  16.744 127.031  1.00  0.00           O  
ATOM   2195  CB  LYS A1691      24.310  15.370 124.669  1.00  0.00           C  
ATOM   2196  CG  LYS A1691      23.682  15.318 123.240  1.00  0.00           C  
ATOM   2197  CD  LYS A1691      22.466  14.374 123.227  1.00  0.00           C  
ATOM   2198  CE  LYS A1691      21.999  14.055 121.799  1.00  0.00           C  
ATOM   2199  NZ  LYS A1691      20.594  13.542 121.770  1.00  0.00           N  
ATOM   2200  N   GLU A1694      27.023  17.042 126.337  1.00  0.00           N  
ATOM   2201  CA  GLU A1694      27.386  17.548 127.660  1.00  0.00           C  
ATOM   2202  C   GLU A1694      26.993  19.066 127.723  1.00  0.00           C  
ATOM   2203  O   GLU A1694      26.810  19.625 128.785  1.00  0.00           O  
ATOM   2204  CB  GLU A1694      28.902  17.456 127.803  1.00  0.00           C  
ATOM   2205  CG  GLU A1694      29.448  18.465 128.806  1.00  0.00           C  
ATOM   2206  CD  GLU A1694      29.012  18.216 130.294  1.00  0.00           C  
ATOM   2207  OE1 GLU A1694      29.023  19.206 131.054  1.00  0.00           O  
ATOM   2208  OE2 GLU A1694      28.680  17.050 130.694  1.00  0.00           O  
ATOM   2209  N   LEU A1809      26.892  19.727 126.566  1.00  0.00           N  
ATOM   2210  CA  LEU A1809      26.549  21.166 126.533  1.00  0.00           C  
ATOM   2211  C   LEU A1809      25.146  21.299 125.880  1.00  0.00           C  
ATOM   2212  O   LEU A1809      24.976  20.979 124.702  1.00  0.00           O  
ATOM   2213  CB  LEU A1809      27.646  21.905 125.767  1.00  0.00           C  
ATOM   2214  CG  LEU A1809      27.307  23.393 125.612  1.00  0.00           C  
ATOM   2215  CD1 LEU A1809      27.369  24.157 126.948  1.00  0.00           C  
ATOM   2216  CD2 LEU A1809      28.211  23.954 124.614  1.00  0.00           C  
ATOM   2217  N   HIS A1810      24.144  21.735 126.682  1.00  0.00           N  
ATOM   2218  CA  HIS A1810      22.738  21.850 126.208  1.00  0.00           C  
ATOM   2219  C   HIS A1810      22.548  23.147 125.340  1.00  0.00           C  
ATOM   2220  O   HIS A1810      23.239  24.165 125.568  1.00  0.00           O  
ATOM   2221  CB  HIS A1810      21.853  21.882 127.469  1.00  0.00           C  
ATOM   2222  CG  HIS A1810      20.386  21.870 127.195  1.00  0.00           C  
ATOM   2223  ND1 HIS A1810      19.700  22.976 126.704  1.00  0.00           N  
ATOM   2224  CD2 HIS A1810      19.475  20.871 127.299  1.00  0.00           C  
ATOM   2225  CE1 HIS A1810      18.430  22.642 126.515  1.00  0.00           C  
ATOM   2226  NE2 HIS A1810      18.268  21.374 126.867  1.00  0.00           N  
ATOM   2227  N   PRO A1812      21.714  23.070 124.302  1.00  0.00           N  
ATOM   2228  CA  PRO A1812      21.439  24.227 123.426  1.00  0.00           C  
ATOM   2229  C   PRO A1812      21.179  25.529 124.203  1.00  0.00           C  
ATOM   2230  O   PRO A1812      21.735  26.566 123.825  1.00  0.00           O  
ATOM   2231  CB  PRO A1812      20.174  23.825 122.633  1.00  0.00           C  
ATOM   2232  CG  PRO A1812      20.386  22.266 122.413  1.00  0.00           C  
ATOM   2233  CD  PRO A1812      20.974  21.856 123.855  1.00  0.00           C  
ATOM   2234  N   MET A1813      20.421  25.467 125.322  1.00  0.00           N  
ATOM   2235  CA  MET A1813      20.121  26.690 126.072  1.00  0.00           C  
ATOM   2236  C   MET A1813      21.366  27.336 126.648  1.00  0.00           C  
ATOM   2237  O   MET A1813      21.546  28.567 126.529  1.00  0.00           O  
ATOM   2238  CB  MET A1813      19.107  26.399 127.172  1.00  0.00           C  
ATOM   2239  CG  MET A1813      18.458  27.686 127.671  1.00  0.00           C  
ATOM   2240  SD  MET A1813      17.443  27.419 129.189  1.00  0.00           S  
ATOM   2241  CE  MET A1813      16.066  26.536 128.653  1.00  0.00           C  
ATOM   2242  N   ASP A1814      22.271  26.552 127.276  1.00  0.00           N  
ATOM   2243  CA  ASP A1814      23.536  27.196 127.764  1.00  0.00           C  
ATOM   2244  C   ASP A1814      24.443  27.748 126.620  1.00  0.00           C  
ATOM   2245  O   ASP A1814      25.122  28.791 126.763  1.00  0.00           O  
ATOM   2246  CB  ASP A1814      24.293  26.223 128.686  1.00  0.00           C  
ATOM   2247  CG  ASP A1814      23.356  25.685 129.802  1.00  0.00           C  
ATOM   2248  OD1 ASP A1814      23.094  24.454 129.906  1.00  0.00           O  
ATOM   2249  OD2 ASP A1814      22.808  26.544 130.547  1.00  0.00           O  
ATOM   2250  N   LEU A1815      24.470  27.040 125.499  1.00  0.00           N  
ATOM   2251  CA  LEU A1815      25.207  27.497 124.328  1.00  0.00           C  
ATOM   2252  C   LEU A1815      24.594  28.843 123.868  1.00  0.00           C  
ATOM   2253  O   LEU A1815      25.327  29.802 123.571  1.00  0.00           O  
ATOM   2254  CB  LEU A1815      24.985  26.510 123.148  1.00  0.00           C  
ATOM   2255  CG  LEU A1815      25.981  26.291 121.994  1.00  0.00           C  
ATOM   2256  CD1 LEU A1815      25.226  26.083 120.692  1.00  0.00           C  
ATOM   2257  CD2 LEU A1815      27.154  27.259 121.989  1.00  0.00           C  
ATOM   2258  N   LYS A1816      23.259  28.857 123.762  1.00  0.00           N  
ATOM   2259  CA  LYS A1816      22.585  30.082 123.218  1.00  0.00           C  
ATOM   2260  C   LYS A1816      22.876  31.253 124.151  1.00  0.00           C  
ATOM   2261  O   LYS A1816      23.249  32.338 123.700  1.00  0.00           O  
ATOM   2262  CB  LYS A1816      21.083  29.807 123.072  1.00  0.00           C  
ATOM   2263  CG  LYS A1816      20.714  29.132 121.819  1.00  0.00           C  
ATOM   2264  CD  LYS A1816      19.182  28.803 121.792  1.00  0.00           C  
ATOM   2265  CE  LYS A1816      18.728  28.309 120.437  1.00  0.00           C  
ATOM   2266  NZ  LYS A1816      17.210  28.138 120.272  1.00  0.00           N  
ATOM   2267  N   ASN A1817      22.782  31.026 125.481  1.00  0.00           N  
ATOM   2268  CA  ASN A1817      23.068  32.117 126.395  1.00  0.00           C  
ATOM   2269  C   ASN A1817      24.486  32.619 126.210  1.00  0.00           C  
ATOM   2270  O   ASN A1817      24.776  33.836 126.273  1.00  0.00           O  
ATOM   2271  CB  ASN A1817      22.903  31.672 127.890  1.00  0.00           C  
ATOM   2272  CG  ASN A1817      21.430  31.387 128.286  1.00  0.00           C  
ATOM   2273  OD1 ASN A1817      20.448  31.848 127.613  1.00  0.00           O  
ATOM   2274  ND2 ASN A1817      21.259  30.621 129.411  1.00  0.00           N  
ATOM   2275  N   ALA A1818      25.434  31.684 126.067  1.00  0.00           N  
ATOM   2276  CA  ALA A1818      26.818  32.082 125.884  1.00  0.00           C  
ATOM   2277  C   ALA A1818      27.037  32.786 124.498  1.00  0.00           C  
ATOM   2278  O   ALA A1818      27.756  33.801 124.371  1.00  0.00           O  
ATOM   2279  CB  ALA A1818      27.724  30.839 125.962  1.00  0.00           C  
ATOM   2280  N   VAL A1819      26.428  32.251 123.473  1.00  0.00           N  
ATOM   2281  CA  VAL A1819      26.607  32.865 122.156  1.00  0.00           C  
ATOM   2282  C   VAL A1819      25.940  34.273 122.107  1.00  0.00           C  
ATOM   2283  O   VAL A1819      26.541  35.245 121.621  1.00  0.00           O  
ATOM   2284  CB  VAL A1819      26.013  32.002 121.041  1.00  0.00           C  
ATOM   2285  CG1 VAL A1819      25.923  32.823 119.657  1.00  0.00           C  
ATOM   2286  CG2 VAL A1819      26.887  30.764 120.874  1.00  0.00           C  
ATOM   2287  N   ALA A1820      24.756  34.376 122.663  1.00  0.00           N  
ATOM   2288  CA  ALA A1820      24.089  35.704 122.624  1.00  0.00           C  
ATOM   2289  C   ALA A1820      24.922  36.757 123.320  1.00  0.00           C  
ATOM   2290  O   ALA A1820      25.216  37.866 122.776  1.00  0.00           O  
ATOM   2291  CB  ALA A1820      22.703  35.586 123.316  1.00  0.00           C  
ATOM   2292  N   GLU A1821      25.384  36.419 124.517  1.00  0.00           N  
ATOM   2293  CA  GLU A1821      26.095  37.399 125.262  1.00  0.00           C  
ATOM   2294  C   GLU A1821      27.427  37.671 124.646  1.00  0.00           C  
ATOM   2295  O   GLU A1821      27.848  38.819 124.664  1.00  0.00           O  
ATOM   2296  CB  GLU A1821      26.160  36.995 126.777  1.00  0.00           C  
ATOM   2297  CG  GLU A1821      24.652  36.845 127.355  1.00  0.00           C  
ATOM   2298  CD  GLU A1821      23.691  38.135 127.251  1.00  0.00           C  
ATOM   2299  OE1 GLU A1821      22.423  37.992 127.126  1.00  0.00           O  
ATOM   2300  OE2 GLU A1821      24.183  39.305 127.335  1.00  0.00           O  
ATOM   2301  N   GLU A1822      28.127  36.663 124.117  1.00  0.00           N  
ATOM   2302  CA  GLU A1822      29.420  36.952 123.446  1.00  0.00           C  
ATOM   2303  C   GLU A1822      29.184  37.788 122.167  1.00  0.00           C  
ATOM   2304  O   GLU A1822      29.939  38.727 121.909  1.00  0.00           O  
ATOM   2305  CB  GLU A1822      30.201  35.658 123.062  1.00  0.00           C  
ATOM   2306  CG  GLU A1822      30.629  34.931 124.296  1.00  0.00           C  
ATOM   2307  CD  GLU A1822      31.667  35.743 125.103  1.00  0.00           C  
ATOM   2308  OE1 GLU A1822      31.501  35.975 126.331  1.00  0.00           O  
ATOM   2309  OE2 GLU A1822      32.692  36.109 124.499  1.00  0.00           O  
ATOM   2310  N   LEU A1823      28.149  37.448 121.392  1.00  0.00           N  
ATOM   2311  CA  LEU A1823      27.869  38.172 120.162  1.00  0.00           C  
ATOM   2312  C   LEU A1823      27.566  39.645 120.483  1.00  0.00           C  
ATOM   2313  O   LEU A1823      28.035  40.546 119.832  1.00  0.00           O  
ATOM   2314  CB  LEU A1823      26.645  37.609 119.461  1.00  0.00           C  
ATOM   2315  CG  LEU A1823      26.757  37.181 118.019  1.00  0.00           C  
ATOM   2316  CD1 LEU A1823      25.417  37.296 117.423  1.00  0.00           C  
ATOM   2317  CD2 LEU A1823      27.773  37.981 117.242  1.00  0.00           C  
ATOM   2318  N   ILE A1824      26.737  39.879 121.472  1.00  0.00           N  
ATOM   2319  CA  ILE A1824      26.395  41.258 121.856  1.00  0.00           C  
ATOM   2320  C   ILE A1824      27.656  42.051 122.167  1.00  0.00           C  
ATOM   2321  O   ILE A1824      27.848  43.184 121.691  1.00  0.00           O  
ATOM   2322  CB  ILE A1824      25.380  41.216 123.042  1.00  0.00           C  
ATOM   2323  CG1 ILE A1824      24.037  40.752 122.502  1.00  0.00           C  
ATOM   2324  CG2 ILE A1824      25.297  42.544 123.764  1.00  0.00           C  
ATOM   2325  CD1 ILE A1824      23.026  40.419 123.701  1.00  0.00           C  
ATOM   2326  N   LYS A1825      28.594  41.461 122.877  1.00  0.00           N  
ATOM   2327  CA  LYS A1825      29.774  42.227 123.154  1.00  0.00           C  
ATOM   2328  C   LYS A1825      30.627  42.435 121.906  1.00  0.00           C  
ATOM   2329  O   LYS A1825      31.344  43.458 121.784  1.00  0.00           O  
ATOM   2330  CB  LYS A1825      30.681  41.553 124.201  1.00  0.00           C  
ATOM   2331  CG  LYS A1825      30.207  41.524 125.640  1.00  0.00           C  
ATOM   2332  CD  LYS A1825      31.281  40.776 126.471  1.00  0.00           C  
ATOM   2333  CE  LYS A1825      30.679  39.855 127.550  1.00  0.00           C  
ATOM   2334  NZ  LYS A1825      30.790  40.357 128.981  1.00  0.00           N  
ATOM   2335  N   ILE A1826      30.616  41.463 120.996  1.00  0.00           N  
ATOM   2336  CA  ILE A1826      31.505  41.592 119.825  1.00  0.00           C  
ATOM   2337  C   ILE A1826      30.960  42.663 118.893  1.00  0.00           C  
ATOM   2338  O   ILE A1826      31.703  43.418 118.217  1.00  0.00           O  
ATOM   2339  CB  ILE A1826      31.608  40.211 119.057  1.00  0.00           C  
ATOM   2340  CG1 ILE A1826      32.528  39.262 119.803  1.00  0.00           C  
ATOM   2341  CG2 ILE A1826      32.165  40.385 117.609  1.00  0.00           C  
ATOM   2342  CD1 ILE A1826      31.990  37.834 119.581  1.00  0.00           C  
ATOM   2343  N   LEU A1827      29.642  42.715 118.795  1.00  0.00           N  
ATOM   2344  CA  LEU A1827      29.114  43.687 117.840  1.00  0.00           C  
ATOM   2345  C   LEU A1827      28.931  45.075 118.428  1.00  0.00           C  
ATOM   2346  O   LEU A1827      28.598  46.052 117.720  1.00  0.00           O  
ATOM   2347  CB  LEU A1827      27.769  43.194 117.410  1.00  0.00           C  
ATOM   2348  CG  LEU A1827      27.850  41.809 116.796  1.00  0.00           C  
ATOM   2349  CD1 LEU A1827      26.427  41.433 116.568  1.00  0.00           C  
ATOM   2350  CD2 LEU A1827      28.568  41.926 115.392  1.00  0.00           C  
ATOM   2351  N   GLU A1828      29.061  45.180 119.747  1.00  0.00           N  
ATOM   2352  CA  GLU A1828      28.800  46.482 120.361  1.00  0.00           C  
ATOM   2353  C   GLU A1828      29.674  47.640 119.854  1.00  0.00           C  
ATOM   2354  O   GLU A1828      29.161  48.712 119.610  1.00  0.00           O  
ATOM   2355  CB  GLU A1828      28.892  46.384 121.866  1.00  0.00           C  
ATOM   2356  CG  GLU A1828      28.436  47.658 122.489  1.00  0.00           C  
ATOM   2357  CD  GLU A1828      29.321  47.999 123.646  1.00  0.00           C  
ATOM   2358  OE1 GLU A1828      30.485  48.413 123.372  1.00  0.00           O  
ATOM   2359  OE2 GLU A1828      28.856  47.821 124.808  1.00  0.00           O  
ATOM   2360  N   PRO A1829      31.008  47.449 119.745  1.00  0.00           N  
ATOM   2361  CA  PRO A1829      31.844  48.543 119.245  1.00  0.00           C  
ATOM   2362  C   PRO A1829      31.439  48.918 117.830  1.00  0.00           C  
ATOM   2363  O   PRO A1829      31.646  50.043 117.409  1.00  0.00           O  
ATOM   2364  CB  PRO A1829      33.263  47.978 119.280  1.00  0.00           C  
ATOM   2365  CG  PRO A1829      33.042  46.417 119.419  1.00  0.00           C  
ATOM   2366  CD  PRO A1829      31.829  46.348 120.267  1.00  0.00           C  
ATOM   2367  N   ILE A1830      30.853  47.983 117.099  1.00  0.00           N  
ATOM   2368  CA  ILE A1830      30.450  48.294 115.748  1.00  0.00           C  
ATOM   2369  C   ILE A1830      29.208  49.142 115.790  1.00  0.00           C  
ATOM   2370  O   ILE A1830      29.171  50.223 115.221  1.00  0.00           O  
ATOM   2371  CB  ILE A1830      30.124  47.034 114.875  1.00  0.00           C  
ATOM   2372  CG1 ILE A1830      31.383  46.208 114.660  1.00  0.00           C  
ATOM   2373  CG2 ILE A1830      29.436  47.473 113.524  1.00  0.00           C  
ATOM   2374  CD1 ILE A1830      31.013  44.750 114.094  1.00  0.00           C  
ATOM   2375  N   ARG A1831      28.168  48.612 116.387  1.00  0.00           N  
ATOM   2376  CA  ARG A1831      26.908  49.362 116.520  1.00  0.00           C  
ATOM   2377  C   ARG A1831      27.161  50.767 117.175  1.00  0.00           C  
ATOM   2378  O   ARG A1831      26.429  51.726 116.922  1.00  0.00           O  
ATOM   2379  CB  ARG A1831      25.961  48.582 117.411  1.00  0.00           C  
ATOM   2380  CG  ARG A1831      24.608  49.207 117.639  1.00  0.00           C  
ATOM   2381  CD  ARG A1831      23.626  48.169 118.194  1.00  0.00           C  
ATOM   2382  NE  ARG A1831      23.842  47.841 119.619  1.00  0.00           N  
ATOM   2383  CZ  ARG A1831      24.916  47.217 120.102  1.00  0.00           C  
ATOM   2384  NH1 ARG A1831      25.048  46.967 121.406  1.00  0.00           N  
ATOM   2385  NH2 ARG A1831      25.866  46.822 119.263  1.00  0.00           N  
ATOM   2386  N   LYS A1832      28.199  50.838 118.008  1.00  0.00           N  
ATOM   2387  CA  LYS A1832      28.619  52.040 118.738  1.00  0.00           C  
ATOM   2388  C   LYS A1832      28.996  53.157 117.769  1.00  0.00           C  
ATOM   2389  O   LYS A1832      28.712  54.331 118.017  1.00  0.00           O  
ATOM   2390  CB  LYS A1832      29.887  51.709 119.548  1.00  0.00           C  
ATOM   2391  CG  LYS A1832      30.034  52.226 120.970  1.00  0.00           C  
ATOM   2392  CD  LYS A1832      31.330  51.634 121.610  1.00  0.00           C  
ATOM   2393  CE  LYS A1832      31.345  51.717 123.144  1.00  0.00           C  
ATOM   2394  NZ  LYS A1832      31.245  53.134 123.655  1.00  0.00           N  
ATOM   2395  N   ARG A1833      29.691  52.768 116.698  1.00  0.00           N  
ATOM   2396  CA  ARG A1833      30.192  53.678 115.672  1.00  0.00           C  
ATOM   2397  C   ARG A1833      29.251  54.061 114.587  1.00  0.00           C  
ATOM   2398  O   ARG A1833      29.642  54.795 113.691  1.00  0.00           O  
ATOM   2399  CB  ARG A1833      31.443  53.102 115.037  1.00  0.00           C  
ATOM   2400  CG  ARG A1833      32.491  52.825 116.001  1.00  0.00           C  
ATOM   2401  CD  ARG A1833      33.695  52.235 115.322  1.00  0.00           C  
ATOM   2402  NE  ARG A1833      34.797  52.000 116.243  1.00  0.00           N  
ATOM   2403  CZ  ARG A1833      35.838  51.193 115.994  1.00  0.00           C  
ATOM   2404  NH1 ARG A1833      35.945  50.521 114.841  1.00  0.00           N  
ATOM   2405  NH2 ARG A1833      36.779  51.040 116.919  1.00  0.00           N  
ATOM   2406  N   LEU A1834      28.018  53.586 114.658  1.00  0.00           N  
ATOM   2407  CA  LEU A1834      27.003  53.885 113.636  1.00  0.00           C  
ATOM   2408  C   LEU A1834      25.912  54.872 114.096  1.00  0.00           C  
ATOM   2409  O   LEU A1834      26.179  55.652 115.036  1.00  0.00           O  
ATOM   2410  CB  LEU A1834      26.350  52.589 113.134  1.00  0.00           C  
ATOM   2411  CG  LEU A1834      27.304  51.506 112.606  1.00  0.00           C  
ATOM   2412  CD1 LEU A1834      26.489  50.480 111.897  1.00  0.00           C  
ATOM   2413  CD2 LEU A1834      28.367  52.060 111.675  1.00  0.00           C  
ATOM   2414  OXT LEU A1834      24.809  54.900 113.495  1.00  0.00           O  
HETATM 2415  N   TYR A 401      27.842  38.744  93.120  1.00  0.00           N  
HETATM 2416  CA  TYR A 401      28.132  39.465  94.420  1.00  0.00           C  
HETATM 2417  C   TYR A 401      26.884  39.312  95.371  1.00  0.00           C  
HETATM 2418  O   TYR A 401      26.607  40.238  96.166  1.00  0.00           O  
HETATM 2419  CB  TYR A 401      28.333  40.939  94.164  1.00  0.00           C  
HETATM 2420  CG  TYR A 401      29.491  41.262  93.273  1.00  0.00           C  
HETATM 2421  CD1 TYR A 401      29.345  42.111  92.136  1.00  0.00           C  
HETATM 2422  CD2 TYR A 401      30.736  40.718  93.567  1.00  0.00           C  
HETATM 2423  CE1 TYR A 401      30.446  42.389  91.279  1.00  0.00           C  
HETATM 2424  CE2 TYR A 401      31.842  41.011  92.775  1.00  0.00           C  
HETATM 2425  CZ  TYR A 401      31.707  41.828  91.624  1.00  0.00           C  
HETATM 2426  OH  TYR A 401      32.867  42.101  90.891  1.00  0.00           O  
HETATM 2427  OXT TYR A 401      26.207  38.269  95.274  1.00  0.00           O  
TER
END
