# Supplementary material for: Backbone Brackets and Arginine Tweezers delineate Class I and Class II aminoacyl tRNA synthetases
Source: PLoS Comput Biol. 2018 Apr 16;14(4):e1006101. doi: 10.1371/journal.pcbi.1006101 (PMC5919687; doi:10.1371/journal.pcbi.1006101)
Supplement: S11 File — All structures of Class I aaRS with residues renumbered according to the MSA. (GZ) [file pcbi.1006101.s023.tar.gz › 1j09_A_renum.pdb]

ATOM      1  N   MET A 264      65.298  21.787  -3.506  1.00  0.00           N  
ATOM      2  CA  MET A 264      64.387  22.076  -2.364  1.00  0.00           C  
ATOM      3  C   MET A 264      63.145  22.839  -2.812  1.00  0.00           C  
ATOM      4  O   MET A 264      63.238  23.860  -3.491  1.00  0.00           O  
ATOM      5  CB  MET A 264      65.113  22.892  -1.296  1.00  0.00           C  
ATOM      6  CG  MET A 264      64.189  23.384  -0.183  1.00  0.00           C  
ATOM      7  SD  MET A 264      65.040  24.402   1.026  1.00  0.00           S  
ATOM      8  CE  MET A 264      65.460  25.840   0.023  1.00  0.00           C  
ATOM      9  N   VAL A 266      61.983  22.339  -2.419  1.00  0.00           N  
ATOM     10  CA  VAL A 266      60.730  22.977  -2.778  1.00  0.00           C  
ATOM     11  C   VAL A 266      60.509  24.231  -1.935  1.00  0.00           C  
ATOM     12  O   VAL A 266      60.719  24.223  -0.725  1.00  0.00           O  
ATOM     13  CB  VAL A 266      59.535  22.014  -2.559  1.00  0.00           C  
ATOM     14  CG1 VAL A 266      58.218  22.768  -2.673  1.00  0.00           C  
ATOM     15  CG2 VAL A 266      59.585  20.886  -3.580  1.00  0.00           C  
ATOM     16  N   VAL A 267      60.101  25.310  -2.592  1.00  0.00           N  
ATOM     17  CA  VAL A 267      59.799  26.561  -1.908  1.00  0.00           C  
ATOM     18  C   VAL A 267      58.470  27.062  -2.457  1.00  0.00           C  
ATOM     19  O   VAL A 267      58.349  27.354  -3.648  1.00  0.00           O  
ATOM     20  CB  VAL A 267      60.873  27.638  -2.152  1.00  0.00           C  
ATOM     21  CG1 VAL A 267      60.405  28.974  -1.571  1.00  0.00           C  
ATOM     22  CG2 VAL A 267      62.195  27.217  -1.503  1.00  0.00           C  
ATOM     23  N   THR A 268      57.472  27.134  -1.585  1.00  0.00           N  
ATOM     24  CA  THR A 268      56.149  27.603  -1.971  1.00  0.00           C  
ATOM     25  C   THR A 268      55.856  28.908  -1.256  1.00  0.00           C  
ATOM     26  O   THR A 268      56.583  29.301  -0.345  1.00  0.00           O  
ATOM     27  CB  THR A 268      55.063  26.605  -1.566  1.00  0.00           C  
ATOM     28  OG1 THR A 268      55.109  26.416  -0.147  1.00  0.00           O  
ATOM     29  CG2 THR A 268      55.265  25.271  -2.271  1.00  0.00           C  
ATOM     30  N   ARG A 269      54.771  29.563  -1.651  1.00  0.00           N  
ATOM     31  CA  ARG A 269      54.396  30.817  -1.019  1.00  0.00           C  
ATOM     32  C   ARG A 269      52.914  31.133  -1.141  1.00  0.00           C  
ATOM     33  O   ARG A 269      52.174  30.443  -1.834  1.00  0.00           O  
ATOM     34  CB  ARG A 269      55.188  31.971  -1.655  1.00  0.00           C  
ATOM     35  CG  ARG A 269      55.162  32.048  -3.209  1.00  0.00           C  
ATOM     36  CD  ARG A 269      53.756  32.236  -3.796  1.00  0.00           C  
ATOM     37  NE  ARG A 269      53.770  32.873  -5.122  1.00  0.00           N  
ATOM     38  CZ  ARG A 269      52.678  33.122  -5.842  1.00  0.00           C  
ATOM     39  NH1 ARG A 269      51.482  32.783  -5.376  1.00  0.00           N  
ATOM     40  NH2 ARG A 269      52.775  33.731  -7.019  1.00  0.00           N  
ATOM     41  N   ILE A 270      52.482  32.147  -0.398  1.00  0.00           N  
ATOM     42  CA  ILE A 270      51.143  32.677  -0.560  1.00  0.00           C  
ATOM     43  C   ILE A 270      51.490  34.143  -0.760  1.00  0.00           C  
ATOM     44  O   ILE A 270      52.472  34.640  -0.189  1.00  0.00           O  
ATOM     45  CB  ILE A 270      50.206  32.498   0.657  1.00  0.00           C  
ATOM     46  CG1 ILE A 270      50.886  32.929   1.954  1.00  0.00           C  
ATOM     47  CG2 ILE A 270      49.682  31.079   0.672  1.00  0.00           C  
ATOM     48  CD1 ILE A 270      49.922  32.976   3.121  1.00  0.00           C  
ATOM     49  N   ALA A 272      50.731  34.824  -1.605  1.00  0.00           N  
ATOM     50  CA  ALA A 272      50.999  36.227  -1.884  1.00  0.00           C  
ATOM     51  C   ALA A 272      49.701  37.000  -1.764  1.00  0.00           C  
ATOM     52  O   ALA A 272      49.214  37.577  -2.738  1.00  0.00           O  
ATOM     53  CB  ALA A 272      51.573  36.376  -3.287  1.00  0.00           C  
ATOM     54  N   PRO A 273      49.119  37.016  -0.559  1.00  0.00           N  
ATOM     55  CA  PRO A 273      47.864  37.731  -0.352  1.00  0.00           C  
ATOM     56  C   PRO A 273      47.976  39.233  -0.545  1.00  0.00           C  
ATOM     57  O   PRO A 273      48.998  39.854  -0.224  1.00  0.00           O  
ATOM     58  CB  PRO A 273      47.493  37.367   1.084  1.00  0.00           C  
ATOM     59  CG  PRO A 273      48.840  37.248   1.743  1.00  0.00           C  
ATOM     60  CD  PRO A 273      49.629  36.470   0.714  1.00  0.00           C  
ATOM     61  N   SER A 274      46.915  39.798  -1.104  1.00  0.00           N  
ATOM     62  CA  SER A 274      46.809  41.226  -1.314  1.00  0.00           C  
ATOM     63  C   SER A 274      45.740  41.607  -0.294  1.00  0.00           C  
ATOM     64  O   SER A 274      44.545  41.445  -0.539  1.00  0.00           O  
ATOM     65  CB  SER A 274      46.330  41.531  -2.738  1.00  0.00           C  
ATOM     66  OG  SER A 274      47.326  41.208  -3.694  1.00  0.00           O  
ATOM     67  N   PRO A 275      46.160  42.086   0.882  1.00  0.00           N  
ATOM     68  CA  PRO A 275      45.170  42.460   1.894  1.00  0.00           C  
ATOM     69  C   PRO A 275      44.250  43.587   1.433  1.00  0.00           C  
ATOM     70  O   PRO A 275      44.689  44.530   0.778  1.00  0.00           O  
ATOM     71  CB  PRO A 275      46.031  42.842   3.094  1.00  0.00           C  
ATOM     72  CG  PRO A 275      47.275  43.365   2.461  1.00  0.00           C  
ATOM     73  CD  PRO A 275      47.527  42.414   1.319  1.00  0.00           C  
ATOM     74  N   THR A 276      42.968  43.467   1.762  1.00  0.00           N  
ATOM     75  CA  THR A 276      41.988  44.483   1.392  1.00  0.00           C  
ATOM     76  C   THR A 276      41.200  44.889   2.621  1.00  0.00           C  
ATOM     77  O   THR A 276      41.043  46.074   2.905  1.00  0.00           O  
ATOM     78  CB  THR A 276      41.000  43.967   0.322  1.00  0.00           C  
ATOM     79  OG1 THR A 276      40.288  42.833   0.831  1.00  0.00           O  
ATOM     80  CG2 THR A 276      41.740  43.571  -0.937  1.00  0.00           C  
ATOM     81  N   GLY A 277      40.703  43.899   3.349  1.00  0.00           N  
ATOM     82  CA  GLY A 277      39.932  44.180   4.543  1.00  0.00           C  
ATOM     83  C   GLY A 277      39.993  43.015   5.505  1.00  0.00           C  
ATOM     84  O   GLY A 277      40.745  43.040   6.477  1.00  0.00           O  
ATOM     85  N   ASP A 279      39.205  41.982   5.229  1.00  0.00           N  
ATOM     86  CA  ASP A 279      39.186  40.807   6.086  1.00  0.00           C  
ATOM     87  C   ASP A 279      40.058  39.697   5.514  1.00  0.00           C  
ATOM     88  O   ASP A 279      40.295  39.643   4.307  1.00  0.00           O  
ATOM     89  CB  ASP A 279      37.755  40.282   6.238  1.00  0.00           C  
ATOM     90  CG  ASP A 279      36.790  41.346   6.714  1.00  0.00           C  
ATOM     91  OD1 ASP A 279      37.160  42.115   7.622  1.00  0.00           O  
ATOM     92  OD2 ASP A 279      35.658  41.404   6.192  1.00  0.00           O  
ATOM     93  N   PRO A 280      40.551  38.797   6.379  1.00  0.00           N  
ATOM     94  CA  PRO A 280      41.388  37.687   5.910  1.00  0.00           C  
ATOM     95  C   PRO A 280      40.411  36.784   5.165  1.00  0.00           C  
ATOM     96  O   PRO A 280      39.424  36.341   5.749  1.00  0.00           O  
ATOM     97  CB  PRO A 280      41.879  37.038   7.208  1.00  0.00           C  
ATOM     98  CG  PRO A 280      41.676  38.109   8.259  1.00  0.00           C  
ATOM     99  CD  PRO A 280      40.396  38.756   7.841  1.00  0.00           C  
ATOM    100  N   HIS A 281      40.689  36.509   3.896  1.00  0.00           N  
ATOM    101  CA  HIS A 281      39.801  35.706   3.052  1.00  0.00           C  
ATOM    102  C   HIS A 281      39.978  34.190   3.219  1.00  0.00           C  
ATOM    103  O   HIS A 281      41.103  33.691   3.291  1.00  0.00           O  
ATOM    104  CB  HIS A 281      40.040  36.119   1.594  1.00  0.00           C  
ATOM    105  CG  HIS A 281      38.903  35.818   0.670  1.00  0.00           C  
ATOM    106  ND1 HIS A 281      38.500  34.534   0.374  1.00  0.00           N  
ATOM    107  CD2 HIS A 281      38.118  36.638  -0.070  1.00  0.00           C  
ATOM    108  CE1 HIS A 281      37.521  34.574  -0.512  1.00  0.00           C  
ATOM    109  NE2 HIS A 281      37.270  35.839  -0.800  1.00  0.00           N  
ATOM    110  N   VAL A 282      38.866  33.457   3.279  1.00  0.00           N  
ATOM    111  CA  VAL A 282      38.927  32.003   3.420  1.00  0.00           C  
ATOM    112  C   VAL A 282      39.696  31.420   2.231  1.00  0.00           C  
ATOM    113  O   VAL A 282      40.328  30.361   2.332  1.00  0.00           O  
ATOM    114  CB  VAL A 282      37.508  31.379   3.475  1.00  0.00           C  
ATOM    115  CG1 VAL A 282      36.792  31.567   2.139  1.00  0.00           C  
ATOM    116  CG2 VAL A 282      37.602  29.905   3.826  1.00  0.00           C  
ATOM    117  N   GLY A 283      39.633  32.120   1.102  1.00  0.00           N  
ATOM    118  CA  GLY A 283      40.340  31.676  -0.086  1.00  0.00           C  
ATOM    119  C   GLY A 283      41.845  31.690   0.150  1.00  0.00           C  
ATOM    120  O   GLY A 283      42.580  30.875  -0.401  1.00  0.00           O  
ATOM    121  N   THR A 284      42.307  32.632   0.964  1.00  0.00           N  
ATOM    122  CA  THR A 284      43.729  32.731   1.278  1.00  0.00           C  
ATOM    123  C   THR A 284      44.136  31.530   2.137  1.00  0.00           C  
ATOM    124  O   THR A 284      45.220  30.972   1.968  1.00  0.00           O  
ATOM    125  CB  THR A 284      44.039  34.042   2.051  1.00  0.00           C  
ATOM    126  OG1 THR A 284      43.683  35.170   1.238  1.00  0.00           O  
ATOM    127  CG2 THR A 284      45.523  34.126   2.410  1.00  0.00           C  
ATOM    128  N   ALA A 285      43.256  31.130   3.052  1.00  0.00           N  
ATOM    129  CA  ALA A 285      43.540  29.993   3.930  1.00  0.00           C  
ATOM    130  C   ALA A 285      43.583  28.690   3.128  1.00  0.00           C  
ATOM    131  O   ALA A 285      44.460  27.851   3.330  1.00  0.00           O  
ATOM    132  CB  ALA A 285      42.477  29.903   5.034  1.00  0.00           C  
ATOM    133  N   TYR A 286      42.621  28.540   2.221  1.00  0.00           N  
ATOM    134  CA  TYR A 286      42.516  27.365   1.360  1.00  0.00           C  
ATOM    135  C   TYR A 286      43.795  27.184   0.548  1.00  0.00           C  
ATOM    136  O   TYR A 286      44.396  26.107   0.550  1.00  0.00           O  
ATOM    137  CB  TYR A 286      41.298  27.530   0.441  1.00  0.00           C  
ATOM    138  CG  TYR A 286      41.239  26.643  -0.788  1.00  0.00           C  
ATOM    139  CD1 TYR A 286      41.230  25.249  -0.690  1.00  0.00           C  
ATOM    140  CD2 TYR A 286      41.105  27.212  -2.059  1.00  0.00           C  
ATOM    141  CE1 TYR A 286      41.076  24.444  -1.840  1.00  0.00           C  
ATOM    142  CE2 TYR A 286      40.952  26.425  -3.198  1.00  0.00           C  
ATOM    143  CZ  TYR A 286      40.936  25.045  -3.086  1.00  0.00           C  
ATOM    144  OH  TYR A 286      40.761  24.288  -4.232  1.00  0.00           O  
ATOM    145  N   ILE A 288      44.214  28.242  -0.141  1.00  0.00           N  
ATOM    146  CA  ILE A 288      45.427  28.191  -0.948  1.00  0.00           C  
ATOM    147  C   ILE A 288      46.664  28.017  -0.069  1.00  0.00           C  
ATOM    148  O   ILE A 288      47.580  27.270  -0.418  1.00  0.00           O  
ATOM    149  CB  ILE A 288      45.579  29.474  -1.799  1.00  0.00           C  
ATOM    150  CG1 ILE A 288      44.418  29.570  -2.794  1.00  0.00           C  
ATOM    151  CG2 ILE A 288      46.917  29.475  -2.525  1.00  0.00           C  
ATOM    152  CD1 ILE A 288      44.295  28.384  -3.743  1.00  0.00           C  
ATOM    153  N   ALA A 289      46.689  28.696   1.075  1.00  0.00           N  
ATOM    154  CA  ALA A 289      47.830  28.588   1.981  1.00  0.00           C  
ATOM    155  C   ALA A 289      47.990  27.147   2.456  1.00  0.00           C  
ATOM    156  O   ALA A 289      49.099  26.632   2.544  1.00  0.00           O  
ATOM    157  CB  ALA A 289      47.641  29.514   3.182  1.00  0.00           C  
ATOM    158  N   LEU A 290      46.868  26.501   2.751  1.00  0.00           N  
ATOM    159  CA  LEU A 290      46.875  25.124   3.226  1.00  0.00           C  
ATOM    160  C   LEU A 290      47.595  24.175   2.272  1.00  0.00           C  
ATOM    161  O   LEU A 290      48.399  23.345   2.698  1.00  0.00           O  
ATOM    162  CB  LEU A 290      45.438  24.641   3.438  1.00  0.00           C  
ATOM    163  CG  LEU A 290      45.265  23.183   3.858  1.00  0.00           C  
ATOM    164  CD1 LEU A 290      45.886  22.968   5.244  1.00  0.00           C  
ATOM    165  CD2 LEU A 290      43.777  22.836   3.872  1.00  0.00           C  
ATOM    166  N   PHE A 291      47.313  24.285   0.979  1.00  0.00           N  
ATOM    167  CA  PHE A 291      47.970  23.398   0.034  1.00  0.00           C  
ATOM    168  C   PHE A 291      49.423  23.776  -0.217  1.00  0.00           C  
ATOM    169  O   PHE A 291      50.251  22.909  -0.491  1.00  0.00           O  
ATOM    170  CB  PHE A 291      47.155  23.313  -1.257  1.00  0.00           C  
ATOM    171  CG  PHE A 291      45.882  22.522  -1.089  1.00  0.00           C  
ATOM    172  CD1 PHE A 291      44.804  23.047  -0.371  1.00  0.00           C  
ATOM    173  CD2 PHE A 291      45.796  21.219  -1.571  1.00  0.00           C  
ATOM    174  CE1 PHE A 291      43.664  22.282  -0.132  1.00  0.00           C  
ATOM    175  CE2 PHE A 291      44.660  20.444  -1.338  1.00  0.00           C  
ATOM    176  CZ  PHE A 291      43.591  20.975  -0.617  1.00  0.00           C  
ATOM    177  N   ASN A 292      49.747  25.060  -0.100  1.00  0.00           N  
ATOM    178  CA  ASN A 292      51.133  25.493  -0.274  1.00  0.00           C  
ATOM    179  C   ASN A 292      51.953  24.991   0.913  1.00  0.00           C  
ATOM    180  O   ASN A 292      53.099  24.565   0.768  1.00  0.00           O  
ATOM    181  CB  ASN A 292      51.207  27.018  -0.360  1.00  0.00           C  
ATOM    182  CG  ASN A 292      51.019  27.526  -1.780  1.00  0.00           C  
ATOM    183  OD1 ASN A 292      51.933  27.447  -2.601  1.00  0.00           O  
ATOM    184  ND2 ASN A 292      49.828  28.039  -2.078  1.00  0.00           N  
ATOM    185  N   TYR A 293      51.345  25.035   2.089  1.00  0.00           N  
ATOM    186  CA  TYR A 293      51.996  24.582   3.307  1.00  0.00           C  
ATOM    187  C   TYR A 293      52.216  23.078   3.239  1.00  0.00           C  
ATOM    188  O   TYR A 293      53.293  22.587   3.558  1.00  0.00           O  
ATOM    189  CB  TYR A 293      51.121  24.950   4.506  1.00  0.00           C  
ATOM    190  CG  TYR A 293      51.556  24.366   5.830  1.00  0.00           C  
ATOM    191  CD1 TYR A 293      51.052  23.142   6.276  1.00  0.00           C  
ATOM    192  CD2 TYR A 293      52.465  25.042   6.643  1.00  0.00           C  
ATOM    193  CE1 TYR A 293      51.444  22.609   7.506  1.00  0.00           C  
ATOM    194  CE2 TYR A 293      52.863  24.519   7.870  1.00  0.00           C  
ATOM    195  CZ  TYR A 293      52.347  23.303   8.297  1.00  0.00           C  
ATOM    196  OH  TYR A 293      52.726  22.797   9.521  1.00  0.00           O  
ATOM    197  N   ALA A 294      51.191  22.348   2.803  1.00  0.00           N  
ATOM    198  CA  ALA A 294      51.290  20.897   2.710  1.00  0.00           C  
ATOM    199  C   ALA A 294      52.329  20.429   1.696  1.00  0.00           C  
ATOM    200  O   ALA A 294      53.106  19.511   1.978  1.00  0.00           O  
ATOM    201  CB  ALA A 294      49.931  20.302   2.374  1.00  0.00           C  
ATOM    202  N   TRP A 295      52.349  21.054   0.521  1.00  0.00           N  
ATOM    203  CA  TRP A 295      53.306  20.668  -0.511  1.00  0.00           C  
ATOM    204  C   TRP A 295      54.726  20.949  -0.038  1.00  0.00           C  
ATOM    205  O   TRP A 295      55.641  20.168  -0.300  1.00  0.00           O  
ATOM    206  CB  TRP A 295      53.028  21.423  -1.814  1.00  0.00           C  
ATOM    207  CG  TRP A 295      53.892  20.974  -2.955  1.00  0.00           C  
ATOM    208  CD1 TRP A 295      54.655  21.763  -3.760  1.00  0.00           C  
ATOM    209  CD2 TRP A 295      54.068  19.627  -3.424  1.00  0.00           C  
ATOM    210  NE1 TRP A 295      55.299  20.995  -4.706  1.00  0.00           N  
ATOM    211  CE2 TRP A 295      54.954  19.682  -4.522  1.00  0.00           C  
ATOM    212  CE3 TRP A 295      53.560  18.382  -3.023  1.00  0.00           C  
ATOM    213  CZ2 TRP A 295      55.347  18.534  -5.231  1.00  0.00           C  
ATOM    214  CZ3 TRP A 295      53.950  17.239  -3.727  1.00  0.00           C  
ATOM    215  CH2 TRP A 295      54.836  17.327  -4.820  1.00  0.00           C  
ATOM    216  N   ALA A 296      54.911  22.061   0.667  1.00  0.00           N  
ATOM    217  CA  ALA A 296      56.231  22.406   1.182  1.00  0.00           C  
ATOM    218  C   ALA A 296      56.663  21.393   2.239  1.00  0.00           C  
ATOM    219  O   ALA A 296      57.746  20.812   2.148  1.00  0.00           O  
ATOM    220  CB  ALA A 296      56.218  23.803   1.791  1.00  0.00           C  
ATOM    221  N   ARG A 297      55.811  21.175   3.238  1.00  0.00           N  
ATOM    222  CA  ARG A 297      56.155  20.244   4.311  1.00  0.00           C  
ATOM    223  C   ARG A 297      56.353  18.810   3.829  1.00  0.00           C  
ATOM    224  O   ARG A 297      57.258  18.119   4.294  1.00  0.00           O  
ATOM    225  CB  ARG A 297      55.101  20.278   5.421  1.00  0.00           C  
ATOM    226  CG  ARG A 297      54.999  21.617   6.153  1.00  0.00           C  
ATOM    227  CD  ARG A 297      56.368  22.137   6.607  1.00  0.00           C  
ATOM    228  NE  ARG A 297      56.248  23.400   7.333  1.00  0.00           N  
ATOM    229  CZ  ARG A 297      57.029  24.462   7.144  1.00  0.00           C  
ATOM    230  NH1 ARG A 297      58.004  24.432   6.245  1.00  0.00           N  
ATOM    231  NH2 ARG A 297      56.830  25.562   7.854  1.00  0.00           N  
ATOM    232  N   ARG A 298      55.519  18.365   2.897  1.00  0.00           N  
ATOM    233  CA  ARG A 298      55.637  17.006   2.383  1.00  0.00           C  
ATOM    234  C   ARG A 298      57.011  16.780   1.752  1.00  0.00           C  
ATOM    235  O   ARG A 298      57.567  15.682   1.823  1.00  0.00           O  
ATOM    236  CB  ARG A 298      54.546  16.732   1.344  1.00  0.00           C  
ATOM    237  CG  ARG A 298      54.601  15.331   0.756  1.00  0.00           C  
ATOM    238  CD  ARG A 298      54.233  14.283   1.798  1.00  0.00           C  
ATOM    239  NE  ARG A 298      55.023  13.062   1.664  1.00  0.00           N  
ATOM    240  CZ  ARG A 298      55.066  12.309   0.571  1.00  0.00           C  
ATOM    241  NH1 ARG A 298      54.358  12.648  -0.497  1.00  0.00           N  
ATOM    242  NH2 ARG A 298      55.821  11.218   0.543  1.00  0.00           N  
ATOM    243  N   ASN A 299      57.558  17.830   1.149  1.00  0.00           N  
ATOM    244  CA  ASN A 299      58.855  17.760   0.489  1.00  0.00           C  
ATOM    245  C   ASN A 299      60.029  18.237   1.346  1.00  0.00           C  
ATOM    246  O   ASN A 299      61.149  18.343   0.855  1.00  0.00           O  
ATOM    247  CB  ASN A 299      58.801  18.570  -0.810  1.00  0.00           C  
ATOM    248  CG  ASN A 299      57.968  17.893  -1.880  1.00  0.00           C  
ATOM    249  OD1 ASN A 299      58.399  16.909  -2.486  1.00  0.00           O  
ATOM    250  ND2 ASN A 299      56.763  18.404  -2.108  1.00  0.00           N  
ATOM    251  N   GLY A 305      59.776  18.519   2.620  1.00  0.00           N  
ATOM    252  CA  GLY A 305      60.839  18.984   3.492  1.00  0.00           C  
ATOM    253  C   GLY A 305      61.356  20.335   3.033  1.00  0.00           C  
ATOM    254  O   GLY A 305      62.512  20.683   3.265  1.00  0.00           O  
ATOM    255  N   GLY A 306      60.481  21.102   2.391  1.00  0.00           N  
ATOM    256  CA  GLY A 306      60.860  22.406   1.880  1.00  0.00           C  
ATOM    257  C   GLY A 306      60.454  23.592   2.734  1.00  0.00           C  
ATOM    258  O   GLY A 306      60.279  23.473   3.949  1.00  0.00           O  
ATOM    259  N   ARG A 307      60.286  24.737   2.079  1.00  0.00           N  
ATOM    260  CA  ARG A 307      59.944  25.982   2.756  1.00  0.00           C  
ATOM    261  C   ARG A 307      58.644  26.603   2.232  1.00  0.00           C  
ATOM    262  O   ARG A 307      58.286  26.450   1.059  1.00  0.00           O  
ATOM    263  CB  ARG A 307      61.100  26.981   2.590  1.00  0.00           C  
ATOM    264  CG  ARG A 307      62.467  26.429   3.026  1.00  0.00           C  
ATOM    265  CD  ARG A 307      63.600  27.413   2.730  1.00  0.00           C  
ATOM    266  NE  ARG A 307      63.520  28.636   3.530  1.00  0.00           N  
ATOM    267  CZ  ARG A 307      63.719  28.689   4.843  1.00  0.00           C  
ATOM    268  NH1 ARG A 307      64.008  27.585   5.525  1.00  0.00           N  
ATOM    269  NH2 ARG A 307      63.650  29.852   5.474  1.00  0.00           N  
ATOM    270  N   PHE A 308      57.958  27.312   3.121  1.00  0.00           N  
ATOM    271  CA  PHE A 308      56.696  27.975   2.811  1.00  0.00           C  
ATOM    272  C   PHE A 308      56.846  29.408   3.286  1.00  0.00           C  
ATOM    273  O   PHE A 308      57.049  29.654   4.477  1.00  0.00           O  
ATOM    274  CB  PHE A 308      55.549  27.297   3.564  1.00  0.00           C  
ATOM    275  CG  PHE A 308      54.247  28.051   3.508  1.00  0.00           C  
ATOM    276  CD1 PHE A 308      53.487  28.216   4.657  1.00  0.00           C  
ATOM    277  CD2 PHE A 308      53.773  28.573   2.309  1.00  0.00           C  
ATOM    278  CE1 PHE A 308      52.264  28.895   4.621  1.00  0.00           C  
ATOM    279  CE2 PHE A 308      52.551  29.255   2.257  1.00  0.00           C  
ATOM    280  CZ  PHE A 308      51.799  29.414   3.418  1.00  0.00           C  
ATOM    281  N   ILE A 309      56.746  30.356   2.361  1.00  0.00           N  
ATOM    282  CA  ILE A 309      56.916  31.753   2.727  1.00  0.00           C  
ATOM    283  C   ILE A 309      55.693  32.620   2.454  1.00  0.00           C  
ATOM    284  O   ILE A 309      54.820  32.262   1.659  1.00  0.00           O  
ATOM    285  CB  ILE A 309      58.136  32.351   2.006  1.00  0.00           C  
ATOM    286  CG1 ILE A 309      57.857  32.484   0.513  1.00  0.00           C  
ATOM    287  CG2 ILE A 309      59.356  31.442   2.220  1.00  0.00           C  
ATOM    288  CD1 ILE A 309      59.017  33.088  -0.275  1.00  0.00           C  
ATOM    289  N   VAL A 310      55.640  33.768   3.121  1.00  0.00           N  
ATOM    290  CA  VAL A 310      54.528  34.694   2.961  1.00  0.00           C  
ATOM    291  C   VAL A 310      55.015  36.028   2.415  1.00  0.00           C  
ATOM    292  O   VAL A 310      55.926  36.643   2.979  1.00  0.00           O  
ATOM    293  CB  VAL A 310      53.809  34.953   4.315  1.00  0.00           C  
ATOM    294  CG1 VAL A 310      52.718  36.004   4.137  1.00  0.00           C  
ATOM    295  CG2 VAL A 310      53.200  33.664   4.845  1.00  0.00           C  
ATOM    296  N   ARG A 311      54.423  36.461   1.306  1.00  0.00           N  
ATOM    297  CA  ARG A 311      54.764  37.752   0.724  1.00  0.00           C  
ATOM    298  C   ARG A 311      53.478  38.575   0.692  1.00  0.00           C  
ATOM    299  O   ARG A 311      52.441  38.098   0.227  1.00  0.00           O  
ATOM    300  CB  ARG A 311      55.318  37.610  -0.701  1.00  0.00           C  
ATOM    301  CG  ARG A 311      55.586  38.963  -1.359  1.00  0.00           C  
ATOM    302  CD  ARG A 311      56.228  38.830  -2.737  1.00  0.00           C  
ATOM    303  NE  ARG A 311      55.332  38.241  -3.729  1.00  0.00           N  
ATOM    304  CZ  ARG A 311      55.577  37.098  -4.365  1.00  0.00           C  
ATOM    305  NH1 ARG A 311      56.686  36.414  -4.109  1.00  0.00           N  
ATOM    306  NH2 ARG A 311      54.728  36.653  -5.281  1.00  0.00           N  
ATOM    307  N   ILE A 312      53.539  39.799   1.204  1.00  0.00           N  
ATOM    308  CA  ILE A 312      52.357  40.651   1.209  1.00  0.00           C  
ATOM    309  C   ILE A 312      52.394  41.537  -0.024  1.00  0.00           C  
ATOM    310  O   ILE A 312      53.325  42.323  -0.203  1.00  0.00           O  
ATOM    311  CB  ILE A 312      52.299  41.555   2.466  1.00  0.00           C  
ATOM    312  CG1 ILE A 312      52.381  40.699   3.734  1.00  0.00           C  
ATOM    313  CG2 ILE A 312      50.995  42.363   2.463  1.00  0.00           C  
ATOM    314  CD1 ILE A 312      51.318  39.617   3.832  1.00  0.00           C  
ATOM    315  N   GLU A 313      51.384  41.399  -0.878  1.00  0.00           N  
ATOM    316  CA  GLU A 313      51.307  42.200  -2.094  1.00  0.00           C  
ATOM    317  C   GLU A 313      50.346  43.341  -1.772  1.00  0.00           C  
ATOM    318  O   GLU A 313      49.152  43.297  -2.083  1.00  0.00           O  
ATOM    319  CB  GLU A 313      50.826  41.322  -3.260  1.00  0.00           C  
ATOM    320  CG  GLU A 313      51.667  40.041  -3.395  1.00  0.00           C  
ATOM    321  CD  GLU A 313      51.732  39.488  -4.812  1.00  0.00           C  
ATOM    322  OE1 GLU A 313      50.742  39.613  -5.565  1.00  0.00           O  
ATOM    323  OE2 GLU A 313      52.780  38.909  -5.165  1.00  0.00           O  
ATOM    324  N   ASP A 314      50.910  44.362  -1.131  1.00  0.00           N  
ATOM    325  CA  ASP A 314      50.177  45.528  -0.654  1.00  0.00           C  
ATOM    326  C   ASP A 314      50.394  46.831  -1.413  1.00  0.00           C  
ATOM    327  O   ASP A 314      50.328  47.901  -0.809  1.00  0.00           O  
ATOM    328  CB  ASP A 314      50.538  45.771   0.814  1.00  0.00           C  
ATOM    329  CG  ASP A 314      52.038  45.989   1.025  1.00  0.00           C  
ATOM    330  OD1 ASP A 314      52.416  46.489   2.106  1.00  0.00           O  
ATOM    331  OD2 ASP A 314      52.847  45.655   0.127  1.00  0.00           O  
ATOM    332  N   THR A 315      50.634  46.765  -2.717  1.00  0.00           N  
ATOM    333  CA  THR A 315      50.868  47.991  -3.472  1.00  0.00           C  
ATOM    334  C   THR A 315      49.609  48.749  -3.900  1.00  0.00           C  
ATOM    335  O   THR A 315      49.704  49.854  -4.433  1.00  0.00           O  
ATOM    336  CB  THR A 315      51.745  47.726  -4.714  1.00  0.00           C  
ATOM    337  OG1 THR A 315      51.089  46.804  -5.591  1.00  0.00           O  
ATOM    338  CG2 THR A 315      53.090  47.155  -4.290  1.00  0.00           C  
ATOM    339  N   ASP A 316      48.435  48.165  -3.671  1.00  0.00           N  
ATOM    340  CA  ASP A 316      47.181  48.831  -4.020  1.00  0.00           C  
ATOM    341  C   ASP A 316      46.916  49.867  -2.926  1.00  0.00           C  
ATOM    342  O   ASP A 316      46.327  49.552  -1.896  1.00  0.00           O  
ATOM    343  CB  ASP A 316      46.041  47.803  -4.087  1.00  0.00           C  
ATOM    344  CG  ASP A 316      44.704  48.419  -4.485  1.00  0.00           C  
ATOM    345  OD1 ASP A 316      43.847  47.672  -5.008  1.00  0.00           O  
ATOM    346  OD2 ASP A 316      44.496  49.635  -4.269  1.00  0.00           O  
ATOM    347  N   ARG A 317      47.357  51.101  -3.157  1.00  0.00           N  
ATOM    348  CA  ARG A 317      47.200  52.176  -2.175  1.00  0.00           C  
ATOM    349  C   ARG A 317      45.782  52.717  -2.013  1.00  0.00           C  
ATOM    350  O   ARG A 317      45.565  53.710  -1.316  1.00  0.00           O  
ATOM    351  CB  ARG A 317      48.163  53.325  -2.499  1.00  0.00           C  
ATOM    352  CG  ARG A 317      48.016  53.904  -3.894  1.00  0.00           C  
ATOM    353  CD  ARG A 317      49.259  54.689  -4.287  1.00  0.00           C  
ATOM    354  NE  ARG A 317      49.146  55.275  -5.620  1.00  0.00           N  
ATOM    355  CZ  ARG A 317      48.446  56.369  -5.899  1.00  0.00           C  
ATOM    356  NH1 ARG A 317      47.794  57.005  -4.935  1.00  0.00           N  
ATOM    357  NH2 ARG A 317      48.394  56.828  -7.143  1.00  0.00           N  
ATOM    358  N   ALA A 333      44.817  52.067  -2.649  1.00  0.00           N  
ATOM    359  CA  ALA A 333      43.430  52.489  -2.534  1.00  0.00           C  
ATOM    360  C   ALA A 333      42.697  51.503  -1.632  1.00  0.00           C  
ATOM    361  O   ALA A 333      41.735  51.859  -0.955  1.00  0.00           O  
ATOM    362  CB  ALA A 333      42.771  52.529  -3.909  1.00  0.00           C  
ATOM    363  N   ARG A 421      43.169  50.263  -1.614  1.00  0.00           N  
ATOM    364  CA  ARG A 421      42.532  49.230  -0.813  1.00  0.00           C  
ATOM    365  C   ARG A 421      43.259  48.923   0.487  1.00  0.00           C  
ATOM    366  O   ARG A 421      42.910  47.974   1.190  1.00  0.00           O  
ATOM    367  CB  ARG A 421      42.385  47.952  -1.643  1.00  0.00           C  
ATOM    368  CG  ARG A 421      41.463  48.115  -2.844  1.00  0.00           C  
ATOM    369  CD  ARG A 421      41.138  46.774  -3.478  1.00  0.00           C  
ATOM    370  NE  ARG A 421      40.072  46.882  -4.472  1.00  0.00           N  
ATOM    371  CZ  ARG A 421      40.212  47.433  -5.675  1.00  0.00           C  
ATOM    372  NH1 ARG A 421      41.380  47.933  -6.055  1.00  0.00           N  
ATOM    373  NH2 ARG A 421      39.174  47.487  -6.498  1.00  0.00           N  
ATOM    374  N   TYR A 422      44.261  49.731   0.813  1.00  0.00           N  
ATOM    375  CA  TYR A 422      45.016  49.516   2.038  1.00  0.00           C  
ATOM    376  C   TYR A 422      44.198  49.839   3.282  1.00  0.00           C  
ATOM    377  O   TYR A 422      43.630  50.926   3.407  1.00  0.00           O  
ATOM    378  CB  TYR A 422      46.298  50.351   2.035  1.00  0.00           C  
ATOM    379  CG  TYR A 422      47.076  50.245   3.327  1.00  0.00           C  
ATOM    380  CD1 TYR A 422      46.907  51.180   4.346  1.00  0.00           C  
ATOM    381  CD2 TYR A 422      47.952  49.182   3.546  1.00  0.00           C  
ATOM    382  CE1 TYR A 422      47.592  51.060   5.556  1.00  0.00           C  
ATOM    383  CE2 TYR A 422      48.641  49.052   4.751  1.00  0.00           C  
ATOM    384  CZ  TYR A 422      48.456  49.994   5.750  1.00  0.00           C  
ATOM    385  OH  TYR A 422      49.139  49.868   6.939  1.00  0.00           O  
ATOM    386  N   VAL A 423      44.141  48.877   4.195  1.00  0.00           N  
ATOM    387  CA  VAL A 423      43.417  49.034   5.447  1.00  0.00           C  
ATOM    388  C   VAL A 423      44.352  48.668   6.594  1.00  0.00           C  
ATOM    389  O   VAL A 423      44.708  47.503   6.766  1.00  0.00           O  
ATOM    390  CB  VAL A 423      42.180  48.114   5.501  1.00  0.00           C  
ATOM    391  CG1 VAL A 423      41.560  48.150   6.895  1.00  0.00           C  
ATOM    392  CG2 VAL A 423      41.161  48.557   4.465  1.00  0.00           C  
ATOM    393  N   PRO A 424      44.765  49.663   7.394  1.00  0.00           N  
ATOM    394  CA  PRO A 424      45.663  49.350   8.505  1.00  0.00           C  
ATOM    395  C   PRO A 424      45.164  48.163   9.325  1.00  0.00           C  
ATOM    396  O   PRO A 424      43.991  48.095   9.698  1.00  0.00           O  
ATOM    397  CB  PRO A 424      45.699  50.657   9.302  1.00  0.00           C  
ATOM    398  CG  PRO A 424      44.381  51.305   8.970  1.00  0.00           C  
ATOM    399  CD  PRO A 424      44.271  51.047   7.492  1.00  0.00           C  
ATOM    400  N   GLY A 425      46.061  47.217   9.575  1.00  0.00           N  
ATOM    401  CA  GLY A 425      45.704  46.042  10.348  1.00  0.00           C  
ATOM    402  C   GLY A 425      45.252  44.849   9.526  1.00  0.00           C  
ATOM    403  O   GLY A 425      45.183  43.736  10.049  1.00  0.00           O  
ATOM    404  N   ALA A 426      44.948  45.063   8.249  1.00  0.00           N  
ATOM    405  CA  ALA A 426      44.492  43.969   7.396  1.00  0.00           C  
ATOM    406  C   ALA A 426      45.588  42.919   7.245  1.00  0.00           C  
ATOM    407  O   ALA A 426      45.320  41.721   7.331  1.00  0.00           O  
ATOM    408  CB  ALA A 426      44.066  44.499   6.033  1.00  0.00           C  
ATOM    409  N   GLU A 427      46.821  43.364   7.023  1.00  0.00           N  
ATOM    410  CA  GLU A 427      47.940  42.430   6.889  1.00  0.00           C  
ATOM    411  C   GLU A 427      48.061  41.596   8.161  1.00  0.00           C  
ATOM    412  O   GLU A 427      48.163  40.372   8.106  1.00  0.00           O  
ATOM    413  CB  GLU A 427      49.261  43.174   6.658  1.00  0.00           C  
ATOM    414  CG  GLU A 427      50.489  42.260   6.782  1.00  0.00           C  
ATOM    415  CD  GLU A 427      51.803  43.017   6.742  1.00  0.00           C  
ATOM    416  OE1 GLU A 427      52.704  42.681   7.540  1.00  0.00           O  
ATOM    417  OE2 GLU A 427      51.943  43.938   5.910  1.00  0.00           O  
ATOM    418  N   GLU A 429      48.048  42.272   9.307  1.00  0.00           N  
ATOM    419  CA  GLU A 429      48.163  41.598  10.596  1.00  0.00           C  
ATOM    420  C   GLU A 429      47.052  40.572  10.821  1.00  0.00           C  
ATOM    421  O   GLU A 429      47.283  39.509  11.405  1.00  0.00           O  
ATOM    422  CB  GLU A 429      48.148  42.618  11.739  1.00  0.00           C  
ATOM    423  CG  GLU A 429      49.413  43.457  11.872  1.00  0.00           C  
ATOM    424  CD  GLU A 429      49.512  44.581  10.857  1.00  0.00           C  
ATOM    425  OE1 GLU A 429      50.484  45.359  10.941  1.00  0.00           O  
ATOM    426  OE2 GLU A 429      48.631  44.694   9.981  1.00  0.00           O  
ATOM    427  N   ARG A 431      45.847  40.880  10.352  1.00  0.00           N  
ATOM    428  CA  ARG A 431      44.732  39.961  10.523  1.00  0.00           C  
ATOM    429  C   ARG A 431      44.919  38.693   9.691  1.00  0.00           C  
ATOM    430  O   ARG A 431      44.522  37.603  10.104  1.00  0.00           O  
ATOM    431  CB  ARG A 431      43.416  40.662  10.167  1.00  0.00           C  
ATOM    432  CG  ARG A 431      43.045  41.778  11.154  1.00  0.00           C  
ATOM    433  CD  ARG A 431      41.831  42.553  10.679  1.00  0.00           C  
ATOM    434  NE  ARG A 431      40.649  41.706  10.571  1.00  0.00           N  
ATOM    435  CZ  ARG A 431      39.559  42.033   9.884  1.00  0.00           C  
ATOM    436  NH1 ARG A 431      39.499  43.192   9.240  1.00  0.00           N  
ATOM    437  NH2 ARG A 431      38.530  41.203   9.842  1.00  0.00           N  
ATOM    438  N   ILE A 432      45.531  38.831   8.521  1.00  0.00           N  
ATOM    439  CA  ILE A 432      45.773  37.677   7.663  1.00  0.00           C  
ATOM    440  C   ILE A 432      46.803  36.758   8.318  1.00  0.00           C  
ATOM    441  O   ILE A 432      46.609  35.544   8.401  1.00  0.00           O  
ATOM    442  CB  ILE A 432      46.312  38.111   6.281  1.00  0.00           C  
ATOM    443  CG1 ILE A 432      45.226  38.887   5.529  1.00  0.00           C  
ATOM    444  CG2 ILE A 432      46.762  36.890   5.483  1.00  0.00           C  
ATOM    445  CD1 ILE A 432      45.711  39.541   4.252  1.00  0.00           C  
ATOM    446  N   LEU A 433      47.900  37.346   8.785  1.00  0.00           N  
ATOM    447  CA  LEU A 433      48.962  36.572   9.424  1.00  0.00           C  
ATOM    448  C   LEU A 433      48.437  35.861  10.673  1.00  0.00           C  
ATOM    449  O   LEU A 433      48.757  34.697  10.925  1.00  0.00           O  
ATOM    450  CB  LEU A 433      50.136  37.494   9.773  1.00  0.00           C  
ATOM    451  CG  LEU A 433      50.797  38.208   8.582  1.00  0.00           C  
ATOM    452  CD1 LEU A 433      51.901  39.131   9.093  1.00  0.00           C  
ATOM    453  CD2 LEU A 433      51.370  37.189   7.598  1.00  0.00           C  
ATOM    454  N   ALA A 434      47.616  36.562  11.449  1.00  0.00           N  
ATOM    455  CA  ALA A 434      47.040  35.984  12.654  1.00  0.00           C  
ATOM    456  C   ALA A 434      46.099  34.819  12.315  1.00  0.00           C  
ATOM    457  O   ALA A 434      46.085  33.795  13.007  1.00  0.00           O  
ATOM    458  CB  ALA A 434      46.291  37.061  13.436  1.00  0.00           C  
ATOM    459  N   ALA A 435      45.319  34.969  11.247  1.00  0.00           N  
ATOM    460  CA  ALA A 435      44.382  33.918  10.849  1.00  0.00           C  
ATOM    461  C   ALA A 435      45.119  32.651  10.397  1.00  0.00           C  
ATOM    462  O   ALA A 435      44.680  31.537  10.683  1.00  0.00           O  
ATOM    463  CB  ALA A 435      43.460  34.424   9.736  1.00  0.00           C  
ATOM    464  N   LEU A 436      46.231  32.819   9.687  1.00  0.00           N  
ATOM    465  CA  LEU A 436      47.010  31.667   9.237  1.00  0.00           C  
ATOM    466  C   LEU A 436      47.498  30.889  10.465  1.00  0.00           C  
ATOM    467  O   LEU A 436      47.396  29.663  10.519  1.00  0.00           O  
ATOM    468  CB  LEU A 436      48.205  32.128   8.401  1.00  0.00           C  
ATOM    469  CG  LEU A 436      47.899  32.760   7.042  1.00  0.00           C  
ATOM    470  CD1 LEU A 436      49.172  33.358   6.463  1.00  0.00           C  
ATOM    471  CD2 LEU A 436      47.325  31.713   6.111  1.00  0.00           C  
ATOM    472  N   LYS A 437      48.014  31.611  11.456  1.00  0.00           N  
ATOM    473  CA  LYS A 437      48.501  30.988  12.688  1.00  0.00           C  
ATOM    474  C   LYS A 437      47.347  30.360  13.466  1.00  0.00           C  
ATOM    475  O   LYS A 437      47.485  29.279  14.039  1.00  0.00           O  
ATOM    476  CB  LYS A 437      49.217  32.029  13.552  1.00  0.00           C  
ATOM    477  CG  LYS A 437      50.436  32.631  12.860  1.00  0.00           C  
ATOM    478  CD  LYS A 437      51.009  33.810  13.631  1.00  0.00           C  
ATOM    479  CE  LYS A 437      51.940  34.621  12.739  1.00  0.00           C  
ATOM    480  NZ  LYS A 437      52.522  35.805  13.433  1.00  0.00           N  
ATOM    481  N   TRP A 438      46.208  31.043  13.473  1.00  0.00           N  
ATOM    482  CA  TRP A 438      45.017  30.554  14.156  1.00  0.00           C  
ATOM    483  C   TRP A 438      44.625  29.192  13.585  1.00  0.00           C  
ATOM    484  O   TRP A 438      44.219  28.296  14.323  1.00  0.00           O  
ATOM    485  CB  TRP A 438      43.861  31.546  13.970  1.00  0.00           C  
ATOM    486  CG  TRP A 438      42.537  31.066  14.514  1.00  0.00           C  
ATOM    487  CD1 TRP A 438      42.231  30.796  15.819  1.00  0.00           C  
ATOM    488  CD2 TRP A 438      41.343  30.809  13.760  1.00  0.00           C  
ATOM    489  NE1 TRP A 438      40.917  30.387  15.924  1.00  0.00           N  
ATOM    490  CE2 TRP A 438      40.350  30.387  14.676  1.00  0.00           C  
ATOM    491  CE3 TRP A 438      41.015  30.896  12.400  1.00  0.00           C  
ATOM    492  CZ2 TRP A 438      39.053  30.051  14.276  1.00  0.00           C  
ATOM    493  CZ3 TRP A 438      39.715  30.560  12.000  1.00  0.00           C  
ATOM    494  CH2 TRP A 438      38.755  30.143  12.938  1.00  0.00           C  
ATOM    495  N   LEU A 439      44.759  29.043  12.269  1.00  0.00           N  
ATOM    496  CA  LEU A 439      44.410  27.798  11.591  1.00  0.00           C  
ATOM    497  C   LEU A 439      45.420  26.681  11.793  1.00  0.00           C  
ATOM    498  O   LEU A 439      45.218  25.563  11.322  1.00  0.00           O  
ATOM    499  CB  LEU A 439      44.217  28.048  10.093  1.00  0.00           C  
ATOM    500  CG  LEU A 439      42.884  28.712   9.739  1.00  0.00           C  
ATOM    501  CD1 LEU A 439      42.837  29.046   8.264  1.00  0.00           C  
ATOM    502  CD2 LEU A 439      41.742  27.772  10.109  1.00  0.00           C  
ATOM    503  N   GLY A 444      46.509  26.981  12.488  1.00  0.00           N  
ATOM    504  CA  GLY A 444      47.507  25.959  12.739  1.00  0.00           C  
ATOM    505  C   GLY A 444      48.593  25.899  11.694  1.00  0.00           C  
ATOM    506  O   GLY A 444      49.418  24.987  11.692  1.00  0.00           O  
ATOM    507  N   LEU A 445      48.588  26.860  10.782  1.00  0.00           N  
ATOM    508  CA  LEU A 445      49.609  26.891   9.766  1.00  0.00           C  
ATOM    509  C   LEU A 445      50.751  27.711  10.352  1.00  0.00           C  
ATOM    510  O   LEU A 445      50.580  28.432  11.344  1.00  0.00           O  
ATOM    511  CB  LEU A 445      49.078  27.538   8.478  1.00  0.00           C  
ATOM    512  CG  LEU A 445      47.839  26.893   7.836  1.00  0.00           C  
ATOM    513  CD1 LEU A 445      47.439  27.655   6.574  1.00  0.00           C  
ATOM    514  CD2 LEU A 445      48.135  25.436   7.499  1.00  0.00           C  
ATOM    515  N   SER A 457      51.925  27.567   9.764  1.00  0.00           N  
ATOM    516  CA  SER A 457      53.094  28.317  10.198  1.00  0.00           C  
ATOM    517  C   SER A 457      53.874  28.582   8.922  1.00  0.00           C  
ATOM    518  O   SER A 457      53.750  27.827   7.964  1.00  0.00           O  
ATOM    519  CB  SER A 457      53.933  27.489  11.178  1.00  0.00           C  
ATOM    520  OG  SER A 457      55.135  28.165  11.513  1.00  0.00           O  
ATOM    521  N   TYR A 461      54.649  29.659   8.881  1.00  0.00           N  
ATOM    522  CA  TYR A 461      55.426  29.942   7.681  1.00  0.00           C  
ATOM    523  C   TYR A 461      56.871  30.192   8.085  1.00  0.00           C  
ATOM    524  O   TYR A 461      57.155  30.469   9.250  1.00  0.00           O  
ATOM    525  CB  TYR A 461      54.844  31.131   6.903  1.00  0.00           C  
ATOM    526  CG  TYR A 461      54.428  32.296   7.763  1.00  0.00           C  
ATOM    527  CD1 TYR A 461      53.164  32.333   8.354  1.00  0.00           C  
ATOM    528  CD2 TYR A 461      55.299  33.358   7.994  1.00  0.00           C  
ATOM    529  CE1 TYR A 461      52.773  33.406   9.155  1.00  0.00           C  
ATOM    530  CE2 TYR A 461      54.920  34.436   8.798  1.00  0.00           C  
ATOM    531  CZ  TYR A 461      53.663  34.455   9.371  1.00  0.00           C  
ATOM    532  OH  TYR A 461      53.281  35.518  10.158  1.00  0.00           O  
ATOM    533  N   ASP A 463      57.772  30.118   7.113  1.00  0.00           N  
ATOM    534  CA  ASP A 463      59.201  30.231   7.376  1.00  0.00           C  
ATOM    535  C   ASP A 463      59.875  31.571   7.098  1.00  0.00           C  
ATOM    536  O   ASP A 463      60.972  31.837   7.592  1.00  0.00           O  
ATOM    537  CB  ASP A 463      59.874  29.112   6.594  1.00  0.00           C  
ATOM    538  CG  ASP A 463      59.126  27.793   6.738  1.00  0.00           C  
ATOM    539  OD1 ASP A 463      59.155  26.963   5.803  1.00  0.00           O  
ATOM    540  OD2 ASP A 463      58.504  27.590   7.799  1.00  0.00           O  
ATOM    541  N   GLU A 464      59.214  32.403   6.305  1.00  0.00           N  
ATOM    542  CA  GLU A 464      59.726  33.718   5.947  1.00  0.00           C  
ATOM    543  C   GLU A 464      58.500  34.598   5.778  1.00  0.00           C  
ATOM    544  O   GLU A 464      57.477  34.131   5.298  1.00  0.00           O  
ATOM    545  CB  GLU A 464      60.497  33.644   4.626  1.00  0.00           C  
ATOM    546  CG  GLU A 464      61.799  32.875   4.707  1.00  0.00           C  
ATOM    547  CD  GLU A 464      62.461  32.706   3.358  1.00  0.00           C  
ATOM    548  OE1 GLU A 464      62.331  33.618   2.515  1.00  0.00           O  
ATOM    549  OE2 GLU A 464      63.119  31.668   3.139  1.00  0.00           O  
ATOM    550  N   GLY A 465      58.598  35.862   6.171  1.00  0.00           N  
ATOM    551  CA  GLY A 465      57.452  36.745   6.046  1.00  0.00           C  
ATOM    552  C   GLY A 465      57.712  38.104   6.669  1.00  0.00           C  
ATOM    553  O   GLY A 465      58.792  38.337   7.221  1.00  0.00           O  
ATOM    554  N   PRO A 466      56.726  39.013   6.619  1.00  0.00           N  
ATOM    555  CA  PRO A 466      56.819  40.371   7.163  1.00  0.00           C  
ATOM    556  C   PRO A 466      57.167  40.447   8.638  1.00  0.00           C  
ATOM    557  O   PRO A 466      57.983  41.279   9.038  1.00  0.00           O  
ATOM    558  CB  PRO A 466      55.437  40.956   6.877  1.00  0.00           C  
ATOM    559  CG  PRO A 466      54.983  40.187   5.677  1.00  0.00           C  
ATOM    560  CD  PRO A 466      55.392  38.788   6.040  1.00  0.00           C  
ATOM    561  N   ASP A 467      56.561  39.592   9.454  1.00  0.00           N  
ATOM    562  CA  ASP A 467      56.850  39.648  10.881  1.00  0.00           C  
ATOM    563  C   ASP A 467      58.001  38.758  11.339  1.00  0.00           C  
ATOM    564  O   ASP A 467      58.757  39.138  12.234  1.00  0.00           O  
ATOM    565  CB  ASP A 467      55.579  39.381  11.708  1.00  0.00           C  
ATOM    566  CG  ASP A 467      54.894  38.063  11.367  1.00  0.00           C  
ATOM    567  OD1 ASP A 467      55.285  37.392  10.392  1.00  0.00           O  
ATOM    568  OD2 ASP A 467      53.936  37.710  12.092  1.00  0.00           O  
ATOM    569  N   VAL A 468      58.169  37.598  10.713  1.00  0.00           N  
ATOM    570  CA  VAL A 468      59.250  36.696  11.102  1.00  0.00           C  
ATOM    571  C   VAL A 468      60.574  37.034  10.398  1.00  0.00           C  
ATOM    572  O   VAL A 468      61.649  36.649  10.859  1.00  0.00           O  
ATOM    573  CB  VAL A 468      58.866  35.222  10.814  1.00  0.00           C  
ATOM    574  CG1 VAL A 468      58.684  35.016   9.321  1.00  0.00           C  
ATOM    575  CG2 VAL A 468      59.931  34.283  11.367  1.00  0.00           C  
ATOM    576  N   GLY A 469      60.497  37.767   9.292  1.00  0.00           N  
ATOM    577  CA  GLY A 469      61.702  38.125   8.561  1.00  0.00           C  
ATOM    578  C   GLY A 469      62.116  37.018   7.606  1.00  0.00           C  
ATOM    579  O   GLY A 469      61.326  36.125   7.308  1.00  0.00           O  
ATOM    580  N   GLY A 470      63.357  37.056   7.135  1.00  0.00           N  
ATOM    581  CA  GLY A 470      63.809  36.032   6.214  1.00  0.00           C  
ATOM    582  C   GLY A 470      65.030  36.488   5.450  1.00  0.00           C  
ATOM    583  O   GLY A 470      65.378  37.663   5.507  1.00  0.00           O  
ATOM    584  N   PRO A 471      65.693  35.584   4.713  1.00  0.00           N  
ATOM    585  CA  PRO A 471      66.896  35.899   3.938  1.00  0.00           C  
ATOM    586  C   PRO A 471      66.682  36.646   2.624  1.00  0.00           C  
ATOM    587  O   PRO A 471      67.644  37.148   2.043  1.00  0.00           O  
ATOM    588  CB  PRO A 471      67.522  34.525   3.717  1.00  0.00           C  
ATOM    589  CG  PRO A 471      66.311  33.662   3.532  1.00  0.00           C  
ATOM    590  CD  PRO A 471      65.386  34.144   4.638  1.00  0.00           C  
ATOM    591  N   HIS A 472      65.437  36.738   2.163  1.00  0.00           N  
ATOM    592  CA  HIS A 472      65.168  37.415   0.897  1.00  0.00           C  
ATOM    593  C   HIS A 472      64.103  38.512   0.973  1.00  0.00           C  
ATOM    594  O   HIS A 472      63.316  38.690   0.043  1.00  0.00           O  
ATOM    595  CB  HIS A 472      64.789  36.371  -0.160  1.00  0.00           C  
ATOM    596  CG  HIS A 472      65.768  35.239  -0.257  1.00  0.00           C  
ATOM    597  ND1 HIS A 472      67.126  35.442  -0.389  1.00  0.00           N  
ATOM    598  CD2 HIS A 472      65.592  33.897  -0.207  1.00  0.00           C  
ATOM    599  CE1 HIS A 472      67.743  34.274  -0.414  1.00  0.00           C  
ATOM    600  NE2 HIS A 472      66.835  33.320  -0.306  1.00  0.00           N  
ATOM    601  N   GLY A 473      64.092  39.254   2.076  1.00  0.00           N  
ATOM    602  CA  GLY A 473      63.124  40.325   2.233  1.00  0.00           C  
ATOM    603  C   GLY A 473      63.521  41.578   1.471  1.00  0.00           C  
ATOM    604  O   GLY A 473      64.528  41.578   0.765  1.00  0.00           O  
ATOM    605  N   PRO A 474      62.760  42.674   1.601  1.00  0.00           N  
ATOM    606  CA  PRO A 474      61.547  42.825   2.413  1.00  0.00           C  
ATOM    607  C   PRO A 474      60.447  41.889   1.927  1.00  0.00           C  
ATOM    608  O   PRO A 474      60.445  41.474   0.762  1.00  0.00           O  
ATOM    609  CB  PRO A 474      61.170  44.289   2.203  1.00  0.00           C  
ATOM    610  CG  PRO A 474      62.495  44.947   1.914  1.00  0.00           C  
ATOM    611  CD  PRO A 474      63.128  43.955   0.975  1.00  0.00           C  
ATOM    612  N   TYR A 475      59.508  41.561   2.809  1.00  0.00           N  
ATOM    613  CA  TYR A 475      58.426  40.671   2.421  1.00  0.00           C  
ATOM    614  C   TYR A 475      57.105  41.367   2.132  1.00  0.00           C  
ATOM    615  O   TYR A 475      56.063  40.720   2.047  1.00  0.00           O  
ATOM    616  CB  TYR A 475      58.251  39.558   3.459  1.00  0.00           C  
ATOM    617  CG  TYR A 475      59.408  38.593   3.416  1.00  0.00           C  
ATOM    618  CD1 TYR A 475      60.538  38.794   4.209  1.00  0.00           C  
ATOM    619  CD2 TYR A 475      59.422  37.538   2.501  1.00  0.00           C  
ATOM    620  CE1 TYR A 475      61.659  37.974   4.091  1.00  0.00           C  
ATOM    621  CE2 TYR A 475      60.534  36.714   2.370  1.00  0.00           C  
ATOM    622  CZ  TYR A 475      61.652  36.941   3.171  1.00  0.00           C  
ATOM    623  OH  TYR A 475      62.764  36.142   3.039  1.00  0.00           O  
ATOM    624  N   ARG A 476      57.160  42.689   1.992  1.00  0.00           N  
ATOM    625  CA  ARG A 476      55.989  43.489   1.632  1.00  0.00           C  
ATOM    626  C   ARG A 476      56.383  44.168   0.326  1.00  0.00           C  
ATOM    627  O   ARG A 476      57.461  44.757   0.230  1.00  0.00           O  
ATOM    628  CB  ARG A 476      55.681  44.557   2.685  1.00  0.00           C  
ATOM    629  CG  ARG A 476      55.001  44.032   3.939  1.00  0.00           C  
ATOM    630  CD  ARG A 476      54.534  45.190   4.809  1.00  0.00           C  
ATOM    631  NE  ARG A 476      55.612  45.733   5.618  1.00  0.00           N  
ATOM    632  CZ  ARG A 476      55.924  45.292   6.832  1.00  0.00           C  
ATOM    633  NH1 ARG A 476      55.230  44.304   7.384  1.00  0.00           N  
ATOM    634  NH2 ARG A 476      56.939  45.830   7.487  1.00  0.00           N  
ATOM    635  N   GLN A 477      55.530  44.075  -0.686  1.00  0.00           N  
ATOM    636  CA  GLN A 477      55.854  44.680  -1.966  1.00  0.00           C  
ATOM    637  C   GLN A 477      55.936  46.204  -1.883  1.00  0.00           C  
ATOM    638  O   GLN A 477      56.625  46.843  -2.678  1.00  0.00           O  
ATOM    639  CB  GLN A 477      54.848  44.209  -3.026  1.00  0.00           C  
ATOM    640  CG  GLN A 477      55.018  42.716  -3.322  1.00  0.00           C  
ATOM    641  CD  GLN A 477      54.258  42.238  -4.553  1.00  0.00           C  
ATOM    642  OE1 GLN A 477      54.701  41.319  -5.252  1.00  0.00           O  
ATOM    643  NE2 GLN A 477      53.113  42.843  -4.815  1.00  0.00           N  
ATOM    644  N   SER A 478      55.252  46.777  -0.898  1.00  0.00           N  
ATOM    645  CA  SER A 478      55.267  48.222  -0.692  1.00  0.00           C  
ATOM    646  C   SER A 478      56.665  48.684  -0.282  1.00  0.00           C  
ATOM    647  O   SER A 478      56.971  49.877  -0.334  1.00  0.00           O  
ATOM    648  CB  SER A 478      54.270  48.610   0.403  1.00  0.00           C  
ATOM    649  OG  SER A 478      54.604  47.991   1.638  1.00  0.00           O  
ATOM    650  N   GLU A 479      57.506  47.735   0.125  1.00  0.00           N  
ATOM    651  CA  GLU A 479      58.866  48.044   0.555  1.00  0.00           C  
ATOM    652  C   GLU A 479      59.914  47.751  -0.517  1.00  0.00           C  
ATOM    653  O   GLU A 479      61.111  47.891  -0.276  1.00  0.00           O  
ATOM    654  CB  GLU A 479      59.195  47.261   1.836  1.00  0.00           C  
ATOM    655  CG  GLU A 479      58.199  47.501   2.960  1.00  0.00           C  
ATOM    656  CD  GLU A 479      58.430  46.609   4.170  1.00  0.00           C  
ATOM    657  OE1 GLU A 479      58.653  45.393   3.992  1.00  0.00           O  
ATOM    658  OE2 GLU A 479      58.369  47.122   5.301  1.00  0.00           O  
ATOM    659  N   ARG A 482      59.476  47.348  -1.704  1.00  0.00           N  
ATOM    660  CA  ARG A 482      60.427  47.057  -2.767  1.00  0.00           C  
ATOM    661  C   ARG A 482      60.087  47.732  -4.089  1.00  0.00           C  
ATOM    662  O   ARG A 482      60.501  47.277  -5.156  1.00  0.00           O  
ATOM    663  CB  ARG A 482      60.571  45.535  -2.959  1.00  0.00           C  
ATOM    664  CG  ARG A 482      59.403  44.693  -2.456  1.00  0.00           C  
ATOM    665  CD  ARG A 482      59.855  43.296  -1.999  1.00  0.00           C  
ATOM    666  NE  ARG A 482      60.410  42.465  -3.072  1.00  0.00           N  
ATOM    667  CZ  ARG A 482      61.424  41.619  -2.904  1.00  0.00           C  
ATOM    668  NH1 ARG A 482      61.993  41.493  -1.709  1.00  0.00           N  
ATOM    669  NH2 ARG A 482      61.887  40.909  -3.926  1.00  0.00           N  
ATOM    670  N   LEU A 485      59.348  48.834  -4.008  1.00  0.00           N  
ATOM    671  CA  LEU A 485      58.940  49.570  -5.197  1.00  0.00           C  
ATOM    672  C   LEU A 485      60.099  49.907  -6.141  1.00  0.00           C  
ATOM    673  O   LEU A 485      59.937  49.872  -7.360  1.00  0.00           O  
ATOM    674  CB  LEU A 485      58.182  50.843  -4.788  1.00  0.00           C  
ATOM    675  CG  LEU A 485      56.846  50.621  -4.061  1.00  0.00           C  
ATOM    676  CD1 LEU A 485      56.278  51.962  -3.615  1.00  0.00           C  
ATOM    677  CD2 LEU A 485      55.851  49.904  -4.981  1.00  0.00           C  
ATOM    678  N   PRO A 490      61.284  50.239  -5.597  1.00  0.00           N  
ATOM    679  CA  PRO A 490      62.403  50.560  -6.492  1.00  0.00           C  
ATOM    680  C   PRO A 490      62.840  49.364  -7.345  1.00  0.00           C  
ATOM    681  O   PRO A 490      63.329  49.533  -8.466  1.00  0.00           O  
ATOM    682  CB  PRO A 490      63.501  51.001  -5.527  1.00  0.00           C  
ATOM    683  CG  PRO A 490      62.726  51.594  -4.384  1.00  0.00           C  
ATOM    684  CD  PRO A 490      61.609  50.595  -4.204  1.00  0.00           C  
ATOM    685  N   LEU A 494      62.683  48.156  -6.807  1.00  0.00           N  
ATOM    686  CA  LEU A 494      63.061  46.953  -7.544  1.00  0.00           C  
ATOM    687  C   LEU A 494      62.267  46.825  -8.838  1.00  0.00           C  
ATOM    688  O   LEU A 494      62.841  46.616  -9.909  1.00  0.00           O  
ATOM    689  CB  LEU A 494      62.824  45.693  -6.703  1.00  0.00           C  
ATOM    690  CG  LEU A 494      63.763  45.356  -5.546  1.00  0.00           C  
ATOM    691  CD1 LEU A 494      63.259  44.090  -4.855  1.00  0.00           C  
ATOM    692  CD2 LEU A 494      65.186  45.152  -6.063  1.00  0.00           C  
ATOM    693  N   TYR A 495      60.945  46.940  -8.738  1.00  0.00           N  
ATOM    694  CA  TYR A 495      60.097  46.809  -9.915  1.00  0.00           C  
ATOM    695  C   TYR A 495      60.462  47.823 -10.987  1.00  0.00           C  
ATOM    696  O   TYR A 495      60.438  47.509 -12.171  1.00  0.00           O  
ATOM    697  CB  TYR A 495      58.625  46.950  -9.530  1.00  0.00           C  
ATOM    698  CG  TYR A 495      58.278  46.114  -8.321  1.00  0.00           C  
ATOM    699  CD1 TYR A 495      58.598  44.756  -8.283  1.00  0.00           C  
ATOM    700  CD2 TYR A 495      57.688  46.687  -7.196  1.00  0.00           C  
ATOM    701  CE1 TYR A 495      58.347  43.988  -7.152  1.00  0.00           C  
ATOM    702  CE2 TYR A 495      57.430  45.923  -6.052  1.00  0.00           C  
ATOM    703  CZ  TYR A 495      57.764  44.578  -6.040  1.00  0.00           C  
ATOM    704  OH  TYR A 495      57.523  43.816  -4.920  1.00  0.00           O  
ATOM    705  N   GLN A 496      60.809  49.036 -10.575  1.00  0.00           N  
ATOM    706  CA  GLN A 496      61.168  50.065 -11.547  1.00  0.00           C  
ATOM    707  C   GLN A 496      62.472  49.714 -12.251  1.00  0.00           C  
ATOM    708  O   GLN A 496      62.589  49.879 -13.463  1.00  0.00           O  
ATOM    709  CB  GLN A 496      61.285  51.421 -10.858  1.00  0.00           C  
ATOM    710  CG  GLN A 496      60.024  51.792 -10.098  1.00  0.00           C  
ATOM    711  CD  GLN A 496      60.150  53.105  -9.364  1.00  0.00           C  
ATOM    712  OE1 GLN A 496      61.162  53.369  -8.714  1.00  0.00           O  
ATOM    713  NE2 GLN A 496      59.116  53.932  -9.450  1.00  0.00           N  
ATOM    714  N   LYS A 498      63.448  49.220 -11.496  1.00  0.00           N  
ATOM    715  CA  LYS A 498      64.724  48.853 -12.089  1.00  0.00           C  
ATOM    716  C   LYS A 498      64.551  47.668 -13.037  1.00  0.00           C  
ATOM    717  O   LYS A 498      65.196  47.606 -14.086  1.00  0.00           O  
ATOM    718  CB  LYS A 498      65.745  48.524 -10.997  1.00  0.00           C  
ATOM    719  CG  LYS A 498      66.075  49.714 -10.111  1.00  0.00           C  
ATOM    720  CD  LYS A 498      67.107  49.360  -9.051  1.00  0.00           C  
ATOM    721  CE  LYS A 498      67.368  50.542  -8.125  1.00  0.00           C  
ATOM    722  NZ  LYS A 498      68.395  50.233  -7.089  1.00  0.00           N  
ATOM    723  N   TYR A 499      63.676  46.730 -12.677  1.00  0.00           N  
ATOM    724  CA  TYR A 499      63.447  45.573 -13.537  1.00  0.00           C  
ATOM    725  C   TYR A 499      62.651  45.967 -14.774  1.00  0.00           C  
ATOM    726  O   TYR A 499      62.826  45.386 -15.844  1.00  0.00           O  
ATOM    727  CB  TYR A 499      62.757  44.443 -12.767  1.00  0.00           C  
ATOM    728  CG  TYR A 499      63.755  43.596 -12.008  1.00  0.00           C  
ATOM    729  CD1 TYR A 499      63.896  43.710 -10.628  1.00  0.00           C  
ATOM    730  CD2 TYR A 499      64.617  42.733 -12.687  1.00  0.00           C  
ATOM    731  CE1 TYR A 499      64.875  42.988  -9.941  1.00  0.00           C  
ATOM    732  CE2 TYR A 499      65.600  42.010 -12.011  1.00  0.00           C  
ATOM    733  CZ  TYR A 499      65.722  42.145 -10.638  1.00  0.00           C  
ATOM    734  OH  TYR A 499      66.695  41.437  -9.968  1.00  0.00           O  
ATOM    735  N   ALA A 500      61.783  46.962 -14.629  1.00  0.00           N  
ATOM    736  CA  ALA A 500      61.013  47.451 -15.764  1.00  0.00           C  
ATOM    737  C   ALA A 500      62.006  48.098 -16.729  1.00  0.00           C  
ATOM    738  O   ALA A 500      61.890  47.958 -17.947  1.00  0.00           O  
ATOM    739  CB  ALA A 500      59.985  48.477 -15.302  1.00  0.00           C  
ATOM    740  N   GLU A 501      62.988  48.808 -16.178  1.00  0.00           N  
ATOM    741  CA  GLU A 501      63.996  49.469 -17.009  1.00  0.00           C  
ATOM    742  C   GLU A 501      64.841  48.428 -17.733  1.00  0.00           C  
ATOM    743  O   GLU A 501      65.225  48.622 -18.886  1.00  0.00           O  
ATOM    744  CB  GLU A 501      64.890  50.371 -16.153  1.00  0.00           C  
ATOM    745  CG  GLU A 501      64.118  51.442 -15.393  1.00  0.00           C  
ATOM    746  CD  GLU A 501      65.023  52.499 -14.785  1.00  0.00           C  
ATOM    747  OE1 GLU A 501      66.053  52.129 -14.175  1.00  0.00           O  
ATOM    748  OE2 GLU A 501      64.694  53.700 -14.909  1.00  0.00           O  
ATOM    749  N   GLU A 502      65.131  47.322 -17.050  1.00  0.00           N  
ATOM    750  CA  GLU A 502      65.899  46.240 -17.652  1.00  0.00           C  
ATOM    751  C   GLU A 502      65.146  45.690 -18.872  1.00  0.00           C  
ATOM    752  O   GLU A 502      65.757  45.383 -19.899  1.00  0.00           O  
ATOM    753  CB  GLU A 502      66.128  45.118 -16.631  1.00  0.00           C  
ATOM    754  CG  GLU A 502      66.920  43.924 -17.157  1.00  0.00           C  
ATOM    755  CD  GLU A 502      68.294  44.313 -17.679  1.00  0.00           C  
ATOM    756  OE1 GLU A 502      68.957  45.154 -17.034  1.00  0.00           O  
ATOM    757  OE2 GLU A 502      68.718  43.770 -18.725  1.00  0.00           O  
ATOM    758  N   LEU A 503      63.821  45.574 -18.768  1.00  0.00           N  
ATOM    759  CA  LEU A 503      63.020  45.065 -19.885  1.00  0.00           C  
ATOM    760  C   LEU A 503      63.054  46.046 -21.052  1.00  0.00           C  
ATOM    761  O   LEU A 503      63.075  45.640 -22.213  1.00  0.00           O  
ATOM    762  CB  LEU A 503      61.568  44.821 -19.454  1.00  0.00           C  
ATOM    763  CG  LEU A 503      61.381  43.693 -18.434  1.00  0.00           C  
ATOM    764  CD1 LEU A 503      59.913  43.578 -18.046  1.00  0.00           C  
ATOM    765  CD2 LEU A 503      61.878  42.390 -19.025  1.00  0.00           C  
ATOM    766  N   LEU A 504      63.050  47.339 -20.743  1.00  0.00           N  
ATOM    767  CA  LEU A 504      63.123  48.357 -21.790  1.00  0.00           C  
ATOM    768  C   LEU A 504      64.455  48.190 -22.517  1.00  0.00           C  
ATOM    769  O   LEU A 504      64.521  48.243 -23.742  1.00  0.00           O  
ATOM    770  CB  LEU A 504      63.057  49.767 -21.192  1.00  0.00           C  
ATOM    771  CG  LEU A 504      61.700  50.295 -20.722  1.00  0.00           C  
ATOM    772  CD1 LEU A 504      61.881  51.640 -20.017  1.00  0.00           C  
ATOM    773  CD2 LEU A 504      60.772  50.436 -21.923  1.00  0.00           C  
ATOM    774  N   LYS A 505      65.520  47.989 -21.754  1.00  0.00           N  
ATOM    775  CA  LYS A 505      66.838  47.819 -22.351  1.00  0.00           C  
ATOM    776  C   LYS A 505      66.915  46.584 -23.239  1.00  0.00           C  
ATOM    777  O   LYS A 505      67.614  46.584 -24.253  1.00  0.00           O  
ATOM    778  CB  LYS A 505      67.907  47.748 -21.255  1.00  0.00           C  
ATOM    779  CG  LYS A 505      68.469  49.110 -20.850  1.00  0.00           C  
ATOM    780  CD  LYS A 505      67.370  50.116 -20.538  1.00  0.00           C  
ATOM    781  CE  LYS A 505      67.932  51.521 -20.351  1.00  0.00           C  
ATOM    782  NZ  LYS A 505      66.852  52.513 -20.066  1.00  0.00           N  
ATOM    783  N   ARG A 506      66.180  45.540 -22.872  1.00  0.00           N  
ATOM    784  CA  ARG A 506      66.187  44.298 -23.635  1.00  0.00           C  
ATOM    785  C   ARG A 506      65.231  44.307 -24.815  1.00  0.00           C  
ATOM    786  O   ARG A 506      65.252  43.393 -25.629  1.00  0.00           O  
ATOM    787  CB  ARG A 506      65.845  43.113 -22.724  1.00  0.00           C  
ATOM    788  CG  ARG A 506      66.860  42.867 -21.626  1.00  0.00           C  
ATOM    789  CD  ARG A 506      66.552  41.601 -20.838  1.00  0.00           C  
ATOM    790  NE  ARG A 506      67.657  41.269 -19.945  1.00  0.00           N  
ATOM    791  CZ  ARG A 506      68.086  40.033 -19.708  1.00  0.00           C  
ATOM    792  NH1 ARG A 506      67.496  38.999 -20.294  1.00  0.00           N  
ATOM    793  NH2 ARG A 506      69.121  39.835 -18.903  1.00  0.00           N  
ATOM    794  N   GLY A 507      64.392  45.335 -24.905  1.00  0.00           N  
ATOM    795  CA  GLY A 507      63.438  45.412 -25.998  1.00  0.00           C  
ATOM    796  C   GLY A 507      62.184  44.602 -25.717  1.00  0.00           C  
ATOM    797  O   GLY A 507      61.379  44.366 -26.617  1.00  0.00           O  
ATOM    798  N   TRP A 508      62.025  44.170 -24.467  1.00  0.00           N  
ATOM    799  CA  TRP A 508      60.864  43.384 -24.052  1.00  0.00           C  
ATOM    800  C   TRP A 508      59.764  44.236 -23.434  1.00  0.00           C  
ATOM    801  O   TRP A 508      58.756  43.710 -22.965  1.00  0.00           O  
ATOM    802  CB  TRP A 508      61.268  42.308 -23.039  1.00  0.00           C  
ATOM    803  CG  TRP A 508      61.707  41.021 -23.656  1.00  0.00           C  
ATOM    804  CD1 TRP A 508      62.991  40.596 -23.859  1.00  0.00           C  
ATOM    805  CD2 TRP A 508      60.856  39.974 -24.128  1.00  0.00           C  
ATOM    806  NE1 TRP A 508      62.990  39.342 -24.427  1.00  0.00           N  
ATOM    807  CE2 TRP A 508      61.692  38.939 -24.604  1.00  0.00           C  
ATOM    808  CE3 TRP A 508      59.467  39.808 -24.194  1.00  0.00           C  
ATOM    809  CZ2 TRP A 508      61.181  37.750 -25.140  1.00  0.00           C  
ATOM    810  CZ3 TRP A 508      58.958  38.627 -24.726  1.00  0.00           C  
ATOM    811  CH2 TRP A 508      59.817  37.613 -25.192  1.00  0.00           C  
ATOM    812  N   ALA A 509      59.964  45.549 -23.405  1.00  0.00           N  
ATOM    813  CA  ALA A 509      58.955  46.458 -22.855  1.00  0.00           C  
ATOM    814  C   ALA A 509      59.073  47.808 -23.553  1.00  0.00           C  
ATOM    815  O   ALA A 509      60.083  48.085 -24.191  1.00  0.00           O  
ATOM    816  CB  ALA A 509      59.157  46.625 -21.339  1.00  0.00           C  
ATOM    817  N   TYR A 510      58.050  48.646 -23.431  1.00  0.00           N  
ATOM    818  CA  TYR A 510      58.083  49.959 -24.061  1.00  0.00           C  
ATOM    819  C   TYR A 510      57.207  50.941 -23.302  1.00  0.00           C  
ATOM    820  O   TYR A 510      56.273  50.536 -22.608  1.00  0.00           O  
ATOM    821  CB  TYR A 510      57.604  49.866 -25.514  1.00  0.00           C  
ATOM    822  CG  TYR A 510      56.176  49.380 -25.673  1.00  0.00           C  
ATOM    823  CD1 TYR A 510      55.128  50.275 -25.903  1.00  0.00           C  
ATOM    824  CD2 TYR A 510      55.879  48.017 -25.619  1.00  0.00           C  
ATOM    825  CE1 TYR A 510      53.817  49.819 -26.081  1.00  0.00           C  
ATOM    826  CE2 TYR A 510      54.584  47.554 -25.794  1.00  0.00           C  
ATOM    827  CZ  TYR A 510      53.555  48.455 -26.030  1.00  0.00           C  
ATOM    828  OH  TYR A 510      52.282  47.980 -26.259  1.00  0.00           O  
ATOM    829  N   ARG A 511      57.515  52.228 -23.436  1.00  0.00           N  
ATOM    830  CA  ARG A 511      56.740  53.271 -22.772  1.00  0.00           C  
ATOM    831  C   ARG A 511      55.577  53.647 -23.690  1.00  0.00           C  
ATOM    832  O   ARG A 511      55.759  53.807 -24.903  1.00  0.00           O  
ATOM    833  CB  ARG A 511      57.619  54.508 -22.497  1.00  0.00           C  
ATOM    834  CG  ARG A 511      58.875  54.238 -21.661  1.00  0.00           C  
ATOM    835  CD  ARG A 511      59.601  55.539 -21.300  1.00  0.00           C  
ATOM    836  NE  ARG A 511      60.930  55.304 -20.729  1.00  0.00           N  
ATOM    837  CZ  ARG A 511      61.199  55.166 -19.433  1.00  0.00           C  
ATOM    838  NH1 ARG A 511      62.448  54.949 -19.043  1.00  0.00           N  
ATOM    839  NH2 ARG A 511      60.236  55.265 -18.524  1.00  0.00           N  
ATOM    840  N   ALA A 512      54.381  53.770 -23.113  1.00  0.00           N  
ATOM    841  CA  ALA A 512      53.179  54.125 -23.867  1.00  0.00           C  
ATOM    842  C   ALA A 512      52.566  55.360 -23.216  1.00  0.00           C  
ATOM    843  O   ALA A 512      52.330  55.381 -22.007  1.00  0.00           O  
ATOM    844  CB  ALA A 512      52.194  52.967 -23.864  1.00  0.00           C  
ATOM    845  N   PHE A 513      52.292  56.379 -24.027  1.00  0.00           N  
ATOM    846  CA  PHE A 513      51.794  57.649 -23.516  1.00  0.00           C  
ATOM    847  C   PHE A 513      50.323  57.998 -23.700  1.00  0.00           C  
ATOM    848  O   PHE A 513      49.918  59.114 -23.368  1.00  0.00           O  
ATOM    849  CB  PHE A 513      52.641  58.787 -24.111  1.00  0.00           C  
ATOM    850  CG  PHE A 513      54.125  58.583 -23.956  1.00  0.00           C  
ATOM    851  CD1 PHE A 513      54.821  57.728 -24.807  1.00  0.00           C  
ATOM    852  CD2 PHE A 513      54.821  59.225 -22.934  1.00  0.00           C  
ATOM    853  CE1 PHE A 513      56.195  57.514 -24.636  1.00  0.00           C  
ATOM    854  CE2 PHE A 513      56.189  59.017 -22.756  1.00  0.00           C  
ATOM    855  CZ  PHE A 513      56.876  58.162 -23.607  1.00  0.00           C  
ATOM    856  N   GLU A 514      49.520  57.071 -24.214  1.00  0.00           N  
ATOM    857  CA  GLU A 514      48.099  57.344 -24.434  1.00  0.00           C  
ATOM    858  C   GLU A 514      47.325  57.767 -23.186  1.00  0.00           C  
ATOM    859  O   GLU A 514      47.559  57.255 -22.087  1.00  0.00           O  
ATOM    860  CB  GLU A 514      47.399  56.117 -25.034  1.00  0.00           C  
ATOM    861  CG  GLU A 514      47.843  55.740 -26.432  1.00  0.00           C  
ATOM    862  CD  GLU A 514      49.095  54.889 -26.437  1.00  0.00           C  
ATOM    863  OE1 GLU A 514      49.627  54.632 -27.535  1.00  0.00           O  
ATOM    864  OE2 GLU A 514      49.538  54.475 -25.345  1.00  0.00           O  
ATOM    865  N   THR A 515      46.393  58.698 -23.369  1.00  0.00           N  
ATOM    866  CA  THR A 515      45.541  59.163 -22.274  1.00  0.00           C  
ATOM    867  C   THR A 515      44.410  58.144 -22.152  1.00  0.00           C  
ATOM    868  O   THR A 515      44.203  57.337 -23.058  1.00  0.00           O  
ATOM    869  CB  THR A 515      44.893  60.520 -22.600  1.00  0.00           C  
ATOM    870  OG1 THR A 515      44.120  60.389 -23.798  1.00  0.00           O  
ATOM    871  CG2 THR A 515      45.945  61.597 -22.791  1.00  0.00           C  
ATOM    872  N   PRO A 516      43.659  58.165 -21.035  1.00  0.00           N  
ATOM    873  CA  PRO A 516      42.559  57.208 -20.886  1.00  0.00           C  
ATOM    874  C   PRO A 516      41.535  57.340 -22.012  1.00  0.00           C  
ATOM    875  O   PRO A 516      40.960  56.348 -22.458  1.00  0.00           O  
ATOM    876  CB  PRO A 516      41.968  57.573 -19.525  1.00  0.00           C  
ATOM    877  CG  PRO A 516      43.159  58.038 -18.770  1.00  0.00           C  
ATOM    878  CD  PRO A 516      43.859  58.919 -19.785  1.00  0.00           C  
ATOM    879  N   GLU A 517      41.306  58.567 -22.473  1.00  0.00           N  
ATOM    880  CA  GLU A 517      40.338  58.793 -23.548  1.00  0.00           C  
ATOM    881  C   GLU A 517      40.802  58.087 -24.820  1.00  0.00           C  
ATOM    882  O   GLU A 517      40.002  57.472 -25.531  1.00  0.00           O  
ATOM    883  CB  GLU A 517      40.165  60.296 -23.811  1.00  0.00           C  
ATOM    884  CG  GLU A 517      39.528  61.064 -22.647  1.00  0.00           C  
ATOM    885  CD  GLU A 517      40.457  61.238 -21.452  1.00  0.00           C  
ATOM    886  OE1 GLU A 517      39.954  61.590 -20.361  1.00  0.00           O  
ATOM    887  OE2 GLU A 517      41.684  61.039 -21.596  1.00  0.00           O  
ATOM    888  N   GLU A 518      42.098  58.178 -25.096  1.00  0.00           N  
ATOM    889  CA  GLU A 518      42.678  57.539 -26.270  1.00  0.00           C  
ATOM    890  C   GLU A 518      42.575  56.022 -26.172  1.00  0.00           C  
ATOM    891  O   GLU A 518      42.232  55.352 -27.143  1.00  0.00           O  
ATOM    892  CB  GLU A 518      44.148  57.930 -26.412  1.00  0.00           C  
ATOM    893  CG  GLU A 518      44.397  59.336 -26.924  1.00  0.00           C  
ATOM    894  CD  GLU A 518      45.882  59.661 -26.966  1.00  0.00           C  
ATOM    895  OE1 GLU A 518      46.463  59.961 -25.902  1.00  0.00           O  
ATOM    896  OE2 GLU A 518      46.473  59.587 -28.061  1.00  0.00           O  
ATOM    897  N   LEU A 519      42.880  55.481 -24.996  1.00  0.00           N  
ATOM    898  CA  LEU A 519      42.819  54.038 -24.799  1.00  0.00           C  
ATOM    899  C   LEU A 519      41.413  53.501 -25.008  1.00  0.00           C  
ATOM    900  O   LEU A 519      41.236  52.409 -25.541  1.00  0.00           O  
ATOM    901  CB  LEU A 519      43.331  53.660 -23.398  1.00  0.00           C  
ATOM    902  CG  LEU A 519      44.840  53.853 -23.194  1.00  0.00           C  
ATOM    903  CD1 LEU A 519      45.256  53.395 -21.797  1.00  0.00           C  
ATOM    904  CD2 LEU A 519      45.593  53.050 -24.236  1.00  0.00           C  
ATOM    905  N   GLU A 520      40.407  54.265 -24.592  1.00  0.00           N  
ATOM    906  CA  GLU A 520      39.031  53.829 -24.771  1.00  0.00           C  
ATOM    907  C   GLU A 520      38.704  53.769 -26.266  1.00  0.00           C  
ATOM    908  O   GLU A 520      38.047  52.837 -26.730  1.00  0.00           O  
ATOM    909  CB  GLU A 520      38.071  54.782 -24.048  1.00  0.00           C  
ATOM    910  CG  GLU A 520      36.606  54.481 -24.294  1.00  0.00           C  
ATOM    911  CD  GLU A 520      36.160  53.141 -23.728  1.00  0.00           C  
ATOM    912  OE1 GLU A 520      35.049  52.698 -24.090  1.00  0.00           O  
ATOM    913  OE2 GLU A 520      36.903  52.537 -22.919  1.00  0.00           O  
ATOM    914  N   GLN A 743      39.171  54.759 -27.020  1.00  0.00           N  
ATOM    915  CA  GLN A 743      38.929  54.796 -28.461  1.00  0.00           C  
ATOM    916  C   GLN A 743      39.619  53.617 -29.138  1.00  0.00           C  
ATOM    917  O   GLN A 743      39.032  52.934 -29.983  1.00  0.00           O  
ATOM    918  CB  GLN A 743      39.454  56.112 -29.050  1.00  0.00           C  
ATOM    919  CG  GLN A 743      39.212  56.309 -30.557  1.00  0.00           C  
ATOM    920  CD  GLN A 743      40.144  55.485 -31.441  1.00  0.00           C  
ATOM    921  OE1 GLN A 743      41.360  55.456 -31.230  1.00  0.00           O  
ATOM    922  NE2 GLN A 743      39.575  54.828 -32.450  1.00  0.00           N  
ATOM    923  N   ILE A 744      40.868  53.378 -28.758  1.00  0.00           N  
ATOM    924  CA  ILE A 744      41.634  52.283 -29.341  1.00  0.00           C  
ATOM    925  C   ILE A 744      40.965  50.945 -29.031  1.00  0.00           C  
ATOM    926  O   ILE A 744      40.831  50.084 -29.904  1.00  0.00           O  
ATOM    927  CB  ILE A 744      43.088  52.305 -28.815  1.00  0.00           C  
ATOM    928  CG1 ILE A 744      43.772  53.596 -29.278  1.00  0.00           C  
ATOM    929  CG2 ILE A 744      43.860  51.093 -29.331  1.00  0.00           C  
ATOM    930  CD1 ILE A 744      45.157  53.823 -28.692  1.00  0.00           C  
ATOM    931  N   ARG A 745      40.531  50.784 -27.788  1.00  0.00           N  
ATOM    932  CA  ARG A 745      39.863  49.562 -27.361  1.00  0.00           C  
ATOM    933  C   ARG A 745      38.591  49.307 -28.178  1.00  0.00           C  
ATOM    934  O   ARG A 745      38.307  48.170 -28.555  1.00  0.00           O  
ATOM    935  CB  ARG A 745      39.539  49.650 -25.862  1.00  0.00           C  
ATOM    936  CG  ARG A 745      38.581  48.586 -25.348  1.00  0.00           C  
ATOM    937  CD  ARG A 745      38.715  48.342 -23.838  1.00  0.00           C  
ATOM    938  NE  ARG A 745      38.989  49.554 -23.065  1.00  0.00           N  
ATOM    939  CZ  ARG A 745      40.209  50.019 -22.799  1.00  0.00           C  
ATOM    940  NH1 ARG A 745      41.281  49.374 -23.241  1.00  0.00           N  
ATOM    941  NH2 ARG A 745      40.357  51.129 -22.089  1.00  0.00           N  
ATOM    942  N   LYS A 746      37.834  50.363 -28.463  1.00  0.00           N  
ATOM    943  CA  LYS A 746      36.608  50.218 -29.243  1.00  0.00           C  
ATOM    944  C   LYS A 746      36.917  49.904 -30.703  1.00  0.00           C  
ATOM    945  O   LYS A 746      36.129  49.248 -31.384  1.00  0.00           O  
ATOM    946  CB  LYS A 746      35.763  51.495 -29.161  1.00  0.00           C  
ATOM    947  CG  LYS A 746      35.076  51.698 -27.819  1.00  0.00           C  
ATOM    948  CD  LYS A 746      34.042  50.604 -27.553  1.00  0.00           C  
ATOM    949  CE  LYS A 746      33.491  50.678 -26.133  1.00  0.00           C  
ATOM    950  NZ  LYS A 746      34.525  50.368 -25.104  1.00  0.00           N  
ATOM    951  N   GLU A 747      38.069  50.365 -31.180  1.00  0.00           N  
ATOM    952  CA  GLU A 747      38.453  50.131 -32.563  1.00  0.00           C  
ATOM    953  C   GLU A 747      39.140  48.790 -32.790  1.00  0.00           C  
ATOM    954  O   GLU A 747      38.855  48.098 -33.769  1.00  0.00           O  
ATOM    955  CB  GLU A 747      39.375  51.248 -33.063  1.00  0.00           C  
ATOM    956  CG  GLU A 747      39.749  51.105 -34.532  1.00  0.00           C  
ATOM    957  CD  GLU A 747      40.637  52.225 -35.048  1.00  0.00           C  
ATOM    958  OE1 GLU A 747      40.857  52.283 -36.275  1.00  0.00           O  
ATOM    959  OE2 GLU A 747      41.120  53.044 -34.240  1.00  0.00           O  
ATOM    960  N   LYS A 750      40.037  48.422 -31.880  1.00  0.00           N  
ATOM    961  CA  LYS A 750      40.796  47.183 -32.012  1.00  0.00           C  
ATOM    962  C   LYS A 750      40.371  46.043 -31.094  1.00  0.00           C  
ATOM    963  O   LYS A 750      40.720  44.889 -31.338  1.00  0.00           O  
ATOM    964  CB  LYS A 750      42.282  47.473 -31.788  1.00  0.00           C  
ATOM    965  CG  LYS A 750      42.905  48.407 -32.808  1.00  0.00           C  
ATOM    966  CD  LYS A 750      42.947  47.772 -34.190  1.00  0.00           C  
ATOM    967  CE  LYS A 750      43.835  48.566 -35.124  1.00  0.00           C  
ATOM    968  NZ  LYS A 750      43.406  49.987 -35.194  1.00  0.00           N  
ATOM    969  N   GLY A 758      39.632  46.362 -30.038  1.00  0.00           N  
ATOM    970  CA  GLY A 758      39.199  45.333 -29.109  1.00  0.00           C  
ATOM    971  C   GLY A 758      40.115  45.249 -27.904  1.00  0.00           C  
ATOM    972  O   GLY A 758      39.924  44.415 -27.020  1.00  0.00           O  
ATOM    973  N   GLY A 759      41.115  46.126 -27.879  1.00  0.00           N  
ATOM    974  CA  GLY A 759      42.083  46.175 -26.795  1.00  0.00           C  
ATOM    975  C   GLY A 759      43.205  47.072 -27.282  1.00  0.00           C  
ATOM    976  O   GLY A 759      43.149  47.537 -28.420  1.00  0.00           O  
ATOM    977  N   TYR A 760      44.211  47.335 -26.453  1.00  0.00           N  
ATOM    978  CA  TYR A 760      45.310  48.188 -26.895  1.00  0.00           C  
ATOM    979  C   TYR A 760      46.087  47.442 -27.978  1.00  0.00           C  
ATOM    980  O   TYR A 760      46.413  46.269 -27.809  1.00  0.00           O  
ATOM    981  CB  TYR A 760      46.238  48.534 -25.732  1.00  0.00           C  
ATOM    982  CG  TYR A 760      47.341  49.483 -26.138  1.00  0.00           C  
ATOM    983  CD1 TYR A 760      47.041  50.757 -26.627  1.00  0.00           C  
ATOM    984  CD2 TYR A 760      48.677  49.108 -26.054  1.00  0.00           C  
ATOM    985  CE1 TYR A 760      48.048  51.635 -27.026  1.00  0.00           C  
ATOM    986  CE2 TYR A 760      49.696  49.977 -26.448  1.00  0.00           C  
ATOM    987  CZ  TYR A 760      49.373  51.236 -26.934  1.00  0.00           C  
ATOM    988  OH  TYR A 760      50.369  52.090 -27.338  1.00  0.00           O  
ATOM    989  N   ASP A 761      46.394  48.122 -29.080  1.00  0.00           N  
ATOM    990  CA  ASP A 761      47.086  47.480 -30.193  1.00  0.00           C  
ATOM    991  C   ASP A 761      48.604  47.623 -30.262  1.00  0.00           C  
ATOM    992  O   ASP A 761      49.211  47.262 -31.268  1.00  0.00           O  
ATOM    993  CB  ASP A 761      46.474  47.942 -31.515  1.00  0.00           C  
ATOM    994  CG  ASP A 761      46.700  49.419 -31.788  1.00  0.00           C  
ATOM    995  OD1 ASP A 761      47.311  50.124 -30.946  1.00  0.00           O  
ATOM    996  OD2 ASP A 761      46.255  49.877 -32.859  1.00  0.00           O  
ATOM    997  N   GLY A 762      49.207  48.159 -29.205  1.00  0.00           N  
ATOM    998  CA  GLY A 762      50.653  48.312 -29.161  1.00  0.00           C  
ATOM    999  C   GLY A 762      51.258  49.357 -30.083  1.00  0.00           C  
ATOM   1000  O   GLY A 762      52.451  49.310 -30.372  1.00  0.00           O  
ATOM   1001  N   ARG A 763      50.452  50.314 -30.525  1.00  0.00           N  
ATOM   1002  CA  ARG A 763      50.946  51.343 -31.430  1.00  0.00           C  
ATOM   1003  C   ARG A 763      52.151  52.115 -30.901  1.00  0.00           C  
ATOM   1004  O   ARG A 763      52.961  52.602 -31.687  1.00  0.00           O  
ATOM   1005  CB  ARG A 763      49.814  52.309 -31.800  1.00  0.00           C  
ATOM   1006  CG  ARG A 763      49.174  53.015 -30.611  1.00  0.00           C  
ATOM   1007  CD  ARG A 763      47.949  53.807 -31.065  1.00  0.00           C  
ATOM   1008  NE  ARG A 763      46.944  52.934 -31.668  1.00  0.00           N  
ATOM   1009  CZ  ARG A 763      45.835  53.361 -32.262  1.00  0.00           C  
ATOM   1010  NH1 ARG A 763      45.580  54.660 -32.342  1.00  0.00           N  
ATOM   1011  NH2 ARG A 763      44.978  52.488 -32.775  1.00  0.00           N  
ATOM   1012  N   ALA A 766      52.285  52.216 -29.578  1.00  0.00           N  
ATOM   1013  CA  ALA A 766      53.420  52.933 -28.989  1.00  0.00           C  
ATOM   1014  C   ALA A 766      54.751  52.229 -29.275  1.00  0.00           C  
ATOM   1015  O   ALA A 766      55.822  52.821 -29.114  1.00  0.00           O  
ATOM   1016  CB  ALA A 766      53.220  53.105 -27.469  1.00  0.00           C  
ATOM   1017  N   ARG A 767      54.686  50.969 -29.700  1.00  0.00           N  
ATOM   1018  CA  ARG A 767      55.893  50.216 -30.031  1.00  0.00           C  
ATOM   1019  C   ARG A 767      56.574  50.860 -31.233  1.00  0.00           C  
ATOM   1020  O   ARG A 767      57.760  50.636 -31.489  1.00  0.00           O  
ATOM   1021  CB  ARG A 767      55.537  48.759 -30.345  1.00  0.00           C  
ATOM   1022  CG  ARG A 767      55.103  47.987 -29.111  1.00  0.00           C  
ATOM   1023  CD  ARG A 767      54.299  46.733 -29.434  1.00  0.00           C  
ATOM   1024  NE  ARG A 767      55.094  45.695 -30.078  1.00  0.00           N  
ATOM   1025  CZ  ARG A 767      54.971  44.397 -29.819  1.00  0.00           C  
ATOM   1026  NH1 ARG A 767      55.731  43.515 -30.456  1.00  0.00           N  
ATOM   1027  NH2 ARG A 767      54.099  43.981 -28.910  1.00  0.00           N  
ATOM   1028  N   ASN A 768      55.820  51.677 -31.960  1.00  0.00           N  
ATOM   1029  CA  ASN A 768      56.360  52.344 -33.132  1.00  0.00           C  
ATOM   1030  C   ASN A 768      56.956  53.720 -32.856  1.00  0.00           C  
ATOM   1031  O   ASN A 768      57.357  54.421 -33.784  1.00  0.00           O  
ATOM   1032  CB  ASN A 768      55.294  52.426 -34.221  1.00  0.00           C  
ATOM   1033  CG  ASN A 768      54.871  51.056 -34.695  1.00  0.00           C  
ATOM   1034  OD1 ASN A 768      55.691  50.140 -34.761  1.00  0.00           O  
ATOM   1035  ND2 ASN A 768      53.604  50.905 -35.028  1.00  0.00           N  
ATOM   1036  N   ILE A 769      56.996  54.122 -31.591  1.00  0.00           N  
ATOM   1037  CA  ILE A 769      57.621  55.401 -31.245  1.00  0.00           C  
ATOM   1038  C   ILE A 769      59.117  55.091 -31.173  1.00  0.00           C  
ATOM   1039  O   ILE A 769      59.508  54.085 -30.573  1.00  0.00           O  
ATOM   1040  CB  ILE A 769      57.168  55.910 -29.849  1.00  0.00           C  
ATOM   1041  CG1 ILE A 769      55.682  56.273 -29.871  1.00  0.00           C  
ATOM   1042  CG2 ILE A 769      58.004  57.134 -29.441  1.00  0.00           C  
ATOM   1043  CD1 ILE A 769      55.127  56.658 -28.495  1.00  0.00           C  
ATOM   1044  N   PRO A 770      59.973  55.920 -31.797  1.00  0.00           N  
ATOM   1045  CA  PRO A 770      61.411  55.626 -31.717  1.00  0.00           C  
ATOM   1046  C   PRO A 770      61.820  55.546 -30.245  1.00  0.00           C  
ATOM   1047  O   PRO A 770      61.522  56.456 -29.469  1.00  0.00           O  
ATOM   1048  CB  PRO A 770      62.046  56.817 -32.436  1.00  0.00           C  
ATOM   1049  CG  PRO A 770      61.033  57.148 -33.487  1.00  0.00           C  
ATOM   1050  CD  PRO A 770      59.714  57.041 -32.723  1.00  0.00           C  
ATOM   1051  N   PRO A 771      62.501  54.459 -29.839  1.00  0.00           N  
ATOM   1052  CA  PRO A 771      62.920  54.311 -28.442  1.00  0.00           C  
ATOM   1053  C   PRO A 771      63.542  55.569 -27.828  1.00  0.00           C  
ATOM   1054  O   PRO A 771      63.187  55.949 -26.715  1.00  0.00           O  
ATOM   1055  CB  PRO A 771      63.904  53.144 -28.502  1.00  0.00           C  
ATOM   1056  CG  PRO A 771      63.313  52.286 -29.590  1.00  0.00           C  
ATOM   1057  CD  PRO A 771      62.974  53.319 -30.649  1.00  0.00           C  
ATOM   1058  N   GLU A 772      64.454  56.219 -28.550  1.00  0.00           N  
ATOM   1059  CA  GLU A 772      65.097  57.417 -28.016  1.00  0.00           C  
ATOM   1060  C   GLU A 772      64.096  58.549 -27.804  1.00  0.00           C  
ATOM   1061  O   GLU A 772      64.251  59.346 -26.881  1.00  0.00           O  
ATOM   1062  CB  GLU A 772      66.260  57.879 -28.919  1.00  0.00           C  
ATOM   1063  CG  GLU A 772      65.871  58.413 -30.284  1.00  0.00           C  
ATOM   1064  CD  GLU A 772      67.077  58.908 -31.081  1.00  0.00           C  
ATOM   1065  OE1 GLU A 772      68.044  58.142 -31.243  1.00  0.00           O  
ATOM   1066  OE2 GLU A 772      67.059  60.062 -31.550  1.00  0.00           O  
ATOM   1067  N   GLU A 773      63.066  58.620 -28.643  1.00  0.00           N  
ATOM   1068  CA  GLU A 773      62.046  59.655 -28.485  1.00  0.00           C  
ATOM   1069  C   GLU A 773      61.195  59.349 -27.248  1.00  0.00           C  
ATOM   1070  O   GLU A 773      60.823  60.253 -26.493  1.00  0.00           O  
ATOM   1071  CB  GLU A 773      61.165  59.732 -29.736  1.00  0.00           C  
ATOM   1072  CG  GLU A 773      59.962  60.640 -29.595  1.00  0.00           C  
ATOM   1073  CD  GLU A 773      59.231  60.851 -30.911  1.00  0.00           C  
ATOM   1074  OE1 GLU A 773      58.000  61.052 -30.868  1.00  0.00           O  
ATOM   1075  OE2 GLU A 773      59.887  60.824 -31.978  1.00  0.00           O  
ATOM   1076  N   ALA A 791      60.895  58.071 -27.034  1.00  0.00           N  
ATOM   1077  CA  ALA A 791      60.109  57.672 -25.870  1.00  0.00           C  
ATOM   1078  C   ALA A 791      60.876  58.021 -24.596  1.00  0.00           C  
ATOM   1079  O   ALA A 791      60.289  58.480 -23.620  1.00  0.00           O  
ATOM   1080  CB  ALA A 791      59.824  56.184 -25.911  1.00  0.00           C  
ATOM   1081  N   GLU A 792      62.189  57.796 -24.599  1.00  0.00           N  
ATOM   1082  CA  GLU A 792      62.991  58.112 -23.421  1.00  0.00           C  
ATOM   1083  C   GLU A 792      63.016  59.614 -23.164  1.00  0.00           C  
ATOM   1084  O   GLU A 792      62.954  60.050 -22.019  1.00  0.00           O  
ATOM   1085  CB  GLU A 792      64.428  57.596 -23.573  1.00  0.00           C  
ATOM   1086  CG  GLU A 792      64.546  56.085 -23.587  1.00  0.00           C  
ATOM   1087  CD  GLU A 792      63.938  55.448 -22.358  1.00  0.00           C  
ATOM   1088  OE1 GLU A 792      62.988  54.651 -22.508  1.00  0.00           O  
ATOM   1089  OE2 GLU A 792      64.410  55.747 -21.240  1.00  0.00           O  
ATOM   1090  N   GLU A 794      63.106  60.409 -24.225  1.00  0.00           N  
ATOM   1091  CA  GLU A 794      63.138  61.860 -24.058  1.00  0.00           C  
ATOM   1092  C   GLU A 794      61.800  62.370 -23.522  1.00  0.00           C  
ATOM   1093  O   GLU A 794      61.763  63.231 -22.643  1.00  0.00           O  
ATOM   1094  CB  GLU A 794      63.467  62.549 -25.384  1.00  0.00           C  
ATOM   1095  CG  GLU A 794      63.473  64.069 -25.294  1.00  0.00           C  
ATOM   1096  CD  GLU A 794      64.513  64.599 -24.322  1.00  0.00           C  
ATOM   1097  OE1 GLU A 794      64.548  65.830 -24.115  1.00  0.00           O  
ATOM   1098  OE2 GLU A 794      65.295  63.793 -23.769  1.00  0.00           O  
ATOM   1099  N   ARG A 795      60.703  61.841 -24.056  1.00  0.00           N  
ATOM   1100  CA  ARG A 795      59.381  62.243 -23.596  1.00  0.00           C  
ATOM   1101  C   ARG A 795      59.228  61.869 -22.125  1.00  0.00           C  
ATOM   1102  O   ARG A 795      58.613  62.602 -21.351  1.00  0.00           O  
ATOM   1103  CB  ARG A 795      58.296  61.575 -24.447  1.00  0.00           C  
ATOM   1104  CG  ARG A 795      58.292  62.084 -25.890  1.00  0.00           C  
ATOM   1105  CD  ARG A 795      57.358  61.293 -26.798  1.00  0.00           C  
ATOM   1106  NE  ARG A 795      55.950  61.445 -26.438  1.00  0.00           N  
ATOM   1107  CZ  ARG A 795      54.949  60.877 -27.106  1.00  0.00           C  
ATOM   1108  NH1 ARG A 795      55.204  60.121 -28.165  1.00  0.00           N  
ATOM   1109  NH2 ARG A 795      53.696  61.064 -26.720  1.00  0.00           N  
ATOM   1110  N   ALA A 826      59.805  60.736 -21.734  1.00  0.00           N  
ATOM   1111  CA  ALA A 826      59.733  60.299 -20.341  1.00  0.00           C  
ATOM   1112  C   ALA A 826      60.550  61.253 -19.474  1.00  0.00           C  
ATOM   1113  O   ALA A 826      60.107  61.673 -18.405  1.00  0.00           O  
ATOM   1114  CB  ALA A 826      60.274  58.885 -20.204  1.00  0.00           C  
ATOM   1115  N   ARG A 827      61.742  61.595 -19.951  1.00  0.00           N  
ATOM   1116  CA  ARG A 827      62.636  62.496 -19.229  1.00  0.00           C  
ATOM   1117  C   ARG A 827      61.985  63.869 -19.041  1.00  0.00           C  
ATOM   1118  O   ARG A 827      62.245  64.562 -18.056  1.00  0.00           O  
ATOM   1119  CB  ARG A 827      63.949  62.661 -20.001  1.00  0.00           C  
ATOM   1120  CG  ARG A 827      65.163  62.937 -19.123  1.00  0.00           C  
ATOM   1121  CD  ARG A 827      66.318  63.527 -19.926  1.00  0.00           C  
ATOM   1122  NE  ARG A 827      66.452  62.939 -21.259  1.00  0.00           N  
ATOM   1123  CZ  ARG A 827      66.690  61.652 -21.507  1.00  0.00           C  
ATOM   1124  NH1 ARG A 827      66.824  60.786 -20.510  1.00  0.00           N  
ATOM   1125  NH2 ARG A 827      66.798  61.230 -22.763  1.00  0.00           N  
ATOM   1126  N   ARG A 829      61.146  64.260 -19.993  1.00  0.00           N  
ATOM   1127  CA  ARG A 829      60.472  65.549 -19.921  1.00  0.00           C  
ATOM   1128  C   ARG A 829      59.257  65.542 -19.002  1.00  0.00           C  
ATOM   1129  O   ARG A 829      58.590  66.564 -18.842  1.00  0.00           O  
ATOM   1130  CB  ARG A 829      60.064  66.012 -21.319  1.00  0.00           C  
ATOM   1131  CG  ARG A 829      61.244  66.421 -22.180  1.00  0.00           C  
ATOM   1132  CD  ARG A 829      60.805  66.976 -23.523  1.00  0.00           C  
ATOM   1133  NE  ARG A 829      61.952  67.458 -24.286  1.00  0.00           N  
ATOM   1134  CZ  ARG A 829      61.876  67.976 -25.507  1.00  0.00           C  
ATOM   1135  NH1 ARG A 829      60.701  68.081 -26.113  1.00  0.00           N  
ATOM   1136  NH2 ARG A 829      62.975  68.388 -26.121  1.00  0.00           N  
ATOM   1137  N   GLY A 830      58.967  64.386 -18.409  1.00  0.00           N  
ATOM   1138  CA  GLY A 830      57.845  64.283 -17.491  1.00  0.00           C  
ATOM   1139  C   GLY A 830      56.490  63.929 -18.074  1.00  0.00           C  
ATOM   1140  O   GLY A 830      55.475  64.065 -17.393  1.00  0.00           O  
ATOM   1141  N   GLU A 831      56.450  63.477 -19.323  1.00  0.00           N  
ATOM   1142  CA  GLU A 831      55.179  63.112 -19.933  1.00  0.00           C  
ATOM   1143  C   GLU A 831      54.651  61.842 -19.258  1.00  0.00           C  
ATOM   1144  O   GLU A 831      55.370  60.846 -19.133  1.00  0.00           O  
ATOM   1145  CB  GLU A 831      55.358  62.881 -21.435  1.00  0.00           C  
ATOM   1146  CG  GLU A 831      54.071  62.995 -22.227  1.00  0.00           C  
ATOM   1147  CD  GLU A 831      54.286  62.859 -23.725  1.00  0.00           C  
ATOM   1148  OE1 GLU A 831      55.258  63.443 -24.246  1.00  0.00           O  
ATOM   1149  OE2 GLU A 831      53.472  62.177 -24.380  1.00  0.00           O  
ATOM   1150  N   PRO A 832      53.391  61.867 -18.797  1.00  0.00           N  
ATOM   1151  CA  PRO A 832      52.803  60.696 -18.134  1.00  0.00           C  
ATOM   1152  C   PRO A 832      52.744  59.488 -19.065  1.00  0.00           C  
ATOM   1153  O   PRO A 832      52.396  59.614 -20.240  1.00  0.00           O  
ATOM   1154  CB  PRO A 832      51.409  61.182 -17.737  1.00  0.00           C  
ATOM   1155  CG  PRO A 832      51.590  62.676 -17.597  1.00  0.00           C  
ATOM   1156  CD  PRO A 832      52.448  62.998 -18.792  1.00  0.00           C  
ATOM   1157  N   HIS A 833      53.077  58.317 -18.537  1.00  0.00           N  
ATOM   1158  CA  HIS A 833      53.055  57.107 -19.346  1.00  0.00           C  
ATOM   1159  C   HIS A 833      53.124  55.857 -18.485  1.00  0.00           C  
ATOM   1160  O   HIS A 833      53.322  55.926 -17.273  1.00  0.00           O  
ATOM   1161  CB  HIS A 833      54.247  57.090 -20.303  1.00  0.00           C  
ATOM   1162  CG  HIS A 833      55.570  57.024 -19.607  1.00  0.00           C  
ATOM   1163  ND1 HIS A 833      56.133  58.112 -18.975  1.00  0.00           N  
ATOM   1164  CD2 HIS A 833      56.415  55.987 -19.392  1.00  0.00           C  
ATOM   1165  CE1 HIS A 833      57.264  57.749 -18.399  1.00  0.00           C  
ATOM   1166  NE2 HIS A 833      57.458  56.464 -18.636  1.00  0.00           N  
ATOM   1167  N   VAL A 834      52.958  54.711 -19.135  1.00  0.00           N  
ATOM   1168  CA  VAL A 834      53.045  53.420 -18.468  1.00  0.00           C  
ATOM   1169  C   VAL A 834      54.074  52.620 -19.263  1.00  0.00           C  
ATOM   1170  O   VAL A 834      54.468  53.022 -20.363  1.00  0.00           O  
ATOM   1171  CB  VAL A 834      51.704  52.659 -18.516  1.00  0.00           C  
ATOM   1172  CG1 VAL A 834      50.630  53.440 -17.774  1.00  0.00           C  
ATOM   1173  CG2 VAL A 834      51.282  52.431 -19.966  1.00  0.00           C  
ATOM   1174  N   ILE A 835      54.521  51.506 -18.700  1.00  0.00           N  
ATOM   1175  CA  ILE A 835      55.463  50.635 -19.386  1.00  0.00           C  
ATOM   1176  C   ILE A 835      54.695  49.344 -19.611  1.00  0.00           C  
ATOM   1177  O   ILE A 835      54.132  48.771 -18.669  1.00  0.00           O  
ATOM   1178  CB  ILE A 835      56.727  50.355 -18.541  1.00  0.00           C  
ATOM   1179  CG1 ILE A 835      57.538  51.643 -18.377  1.00  0.00           C  
ATOM   1180  CG2 ILE A 835      57.585  49.285 -19.224  1.00  0.00           C  
ATOM   1181  CD1 ILE A 835      58.807  51.470 -17.572  1.00  0.00           C  
ATOM   1182  N   ARG A 836      54.655  48.903 -20.864  1.00  0.00           N  
ATOM   1183  CA  ARG A 836      53.929  47.698 -21.236  1.00  0.00           C  
ATOM   1184  C   ARG A 836      54.865  46.599 -21.695  1.00  0.00           C  
ATOM   1185  O   ARG A 836      55.972  46.868 -22.153  1.00  0.00           O  
ATOM   1186  CB  ARG A 836      52.945  48.006 -22.375  1.00  0.00           C  
ATOM   1187  CG  ARG A 836      51.760  48.890 -21.980  1.00  0.00           C  
ATOM   1188  CD  ARG A 836      50.961  49.296 -23.218  1.00  0.00           C  
ATOM   1189  NE  ARG A 836      49.757  50.070 -22.907  1.00  0.00           N  
ATOM   1190  CZ  ARG A 836      48.581  49.544 -22.575  1.00  0.00           C  
ATOM   1191  NH1 ARG A 836      48.430  48.225 -22.498  1.00  0.00           N  
ATOM   1192  NH2 ARG A 836      47.539  50.342 -22.352  1.00  0.00           N  
ATOM   1193  N   LEU A 837      54.399  45.361 -21.577  1.00  0.00           N  
ATOM   1194  CA  LEU A 837      55.167  44.201 -22.015  1.00  0.00           C  
ATOM   1195  C   LEU A 837      55.088  44.150 -23.540  1.00  0.00           C  
ATOM   1196  O   LEU A 837      54.012  44.334 -24.121  1.00  0.00           O  
ATOM   1197  CB  LEU A 837      54.556  42.922 -21.427  1.00  0.00           C  
ATOM   1198  CG  LEU A 837      55.017  41.572 -21.981  1.00  0.00           C  
ATOM   1199  CD1 LEU A 837      56.445  41.296 -21.535  1.00  0.00           C  
ATOM   1200  CD2 LEU A 837      54.072  40.462 -21.494  1.00  0.00           C  
ATOM   1201  N   LYS A 838      56.221  43.904 -24.190  1.00  0.00           N  
ATOM   1202  CA  LYS A 838      56.249  43.825 -25.640  1.00  0.00           C  
ATOM   1203  C   LYS A 838      56.100  42.365 -26.057  1.00  0.00           C  
ATOM   1204  O   LYS A 838      57.086  41.655 -26.253  1.00  0.00           O  
ATOM   1205  CB  LYS A 838      57.559  44.421 -26.188  1.00  0.00           C  
ATOM   1206  CG  LYS A 838      57.625  44.463 -27.717  1.00  0.00           C  
ATOM   1207  CD  LYS A 838      58.194  45.780 -28.284  1.00  0.00           C  
ATOM   1208  CE  LYS A 838      59.505  46.190 -27.660  1.00  0.00           C  
ATOM   1209  NZ  LYS A 838      60.153  47.347 -28.351  1.00  0.00           N  
ATOM   1210  N   VAL A 839      54.854  41.922 -26.170  1.00  0.00           N  
ATOM   1211  CA  VAL A 839      54.557  40.551 -26.567  1.00  0.00           C  
ATOM   1212  C   VAL A 839      55.035  40.315 -28.007  1.00  0.00           C  
ATOM   1213  O   VAL A 839      54.874  41.175 -28.872  1.00  0.00           O  
ATOM   1214  CB  VAL A 839      53.032  40.279 -26.480  1.00  0.00           C  
ATOM   1215  CG1 VAL A 839      52.719  38.852 -26.940  1.00  0.00           C  
ATOM   1216  CG2 VAL A 839      52.547  40.500 -25.050  1.00  0.00           C  
ATOM   1217  N   PRO A 840      55.661  39.158 -28.275  1.00  0.00           N  
ATOM   1218  CA  PRO A 840      56.120  38.908 -29.648  1.00  0.00           C  
ATOM   1219  C   PRO A 840      54.904  38.787 -30.571  1.00  0.00           C  
ATOM   1220  O   PRO A 840      54.003  37.998 -30.301  1.00  0.00           O  
ATOM   1221  CB  PRO A 840      56.882  37.585 -29.525  1.00  0.00           C  
ATOM   1222  CG  PRO A 840      57.362  37.595 -28.103  1.00  0.00           C  
ATOM   1223  CD  PRO A 840      56.157  38.120 -27.356  1.00  0.00           C  
ATOM   1224  N   ARG A 841      54.873  39.575 -31.646  1.00  0.00           N  
ATOM   1225  CA  ARG A 841      53.763  39.543 -32.599  1.00  0.00           C  
ATOM   1226  C   ARG A 841      54.287  39.326 -34.018  1.00  0.00           C  
ATOM   1227  O   ARG A 841      55.100  40.105 -34.508  1.00  0.00           O  
ATOM   1228  CB  ARG A 841      52.968  40.860 -32.562  1.00  0.00           C  
ATOM   1229  CG  ARG A 841      51.818  40.944 -31.533  1.00  0.00           C  
ATOM   1230  CD  ARG A 841      52.309  40.761 -30.130  1.00  0.00           C  
ATOM   1231  NE  ARG A 841      51.526  41.478 -29.116  1.00  0.00           N  
ATOM   1232  CZ  ARG A 841      50.340  41.102 -28.647  1.00  0.00           C  
ATOM   1233  NH1 ARG A 841      49.744  40.007 -29.101  1.00  0.00           N  
ATOM   1234  NH2 ARG A 841      49.778  41.796 -27.663  1.00  0.00           N  
ATOM   1235  N   PRO A 844      53.864  38.235 -34.679  1.00  0.00           N  
ATOM   1236  CA  PRO A 844      52.941  37.226 -34.152  1.00  0.00           C  
ATOM   1237  C   PRO A 844      53.753  36.175 -33.399  1.00  0.00           C  
ATOM   1238  O   PRO A 844      54.982  36.216 -33.397  1.00  0.00           O  
ATOM   1239  CB  PRO A 844      52.304  36.659 -35.414  1.00  0.00           C  
ATOM   1240  CG  PRO A 844      53.447  36.667 -36.367  1.00  0.00           C  
ATOM   1241  CD  PRO A 844      54.087  38.030 -36.123  1.00  0.00           C  
ATOM   1242  N   GLY A 869      53.072  35.234 -32.762  1.00  0.00           N  
ATOM   1243  CA  GLY A 869      53.793  34.204 -32.043  1.00  0.00           C  
ATOM   1244  C   GLY A 869      52.862  33.368 -31.201  1.00  0.00           C  
ATOM   1245  O   GLY A 869      51.645  33.540 -31.248  1.00  0.00           O  
ATOM   1246  N   THR A 870      53.438  32.450 -30.437  1.00  0.00           N  
ATOM   1247  CA  THR A 870      52.656  31.589 -29.563  1.00  0.00           C  
ATOM   1248  C   THR A 870      53.434  31.420 -28.267  1.00  0.00           C  
ATOM   1249  O   THR A 870      54.655  31.567 -28.249  1.00  0.00           O  
ATOM   1250  CB  THR A 870      52.425  30.202 -30.195  1.00  0.00           C  
ATOM   1251  OG1 THR A 870      53.686  29.565 -30.425  1.00  0.00           O  
ATOM   1252  CG2 THR A 870      51.687  30.335 -31.509  1.00  0.00           C  
ATOM   1253  N   THR A 872      52.717  31.119 -27.192  1.00  0.00           N  
ATOM   1254  CA  THR A 872      53.317  30.934 -25.878  1.00  0.00           C  
ATOM   1255  C   THR A 872      52.726  29.687 -25.237  1.00  0.00           C  
ATOM   1256  O   THR A 872      51.509  29.571 -25.102  1.00  0.00           O  
ATOM   1257  CB  THR A 872      53.027  32.147 -24.971  1.00  0.00           C  
ATOM   1258  OG1 THR A 872      53.581  33.323 -25.570  1.00  0.00           O  
ATOM   1259  CG2 THR A 872      53.643  31.956 -23.586  1.00  0.00           C  
ATOM   1260  N   GLU A 873      53.588  28.754 -24.852  1.00  0.00           N  
ATOM   1261  CA  GLU A 873      53.124  27.523 -24.228  1.00  0.00           C  
ATOM   1262  C   GLU A 873      53.305  27.601 -22.717  1.00  0.00           C  
ATOM   1263  O   GLU A 873      54.334  28.070 -22.222  1.00  0.00           O  
ATOM   1264  CB  GLU A 873      53.870  26.326 -24.832  1.00  0.00           C  
ATOM   1265  CG  GLU A 873      53.826  26.347 -26.365  1.00  0.00           C  
ATOM   1266  CD  GLU A 873      54.203  25.027 -27.021  1.00  0.00           C  
ATOM   1267  OE1 GLU A 873      54.270  24.990 -28.272  1.00  0.00           O  
ATOM   1268  OE2 GLU A 873      54.426  24.034 -26.299  1.00  0.00           O  
ATOM   1269  N   VAL A 874      52.282  27.162 -21.996  1.00  0.00           N  
ATOM   1270  CA  VAL A 874      52.282  27.192 -20.540  1.00  0.00           C  
ATOM   1271  C   VAL A 874      51.870  25.836 -19.993  1.00  0.00           C  
ATOM   1272  O   VAL A 874      50.884  25.244 -20.445  1.00  0.00           O  
ATOM   1273  CB  VAL A 874      51.283  28.243 -20.023  1.00  0.00           C  
ATOM   1274  CG1 VAL A 874      51.315  28.300 -18.508  1.00  0.00           C  
ATOM   1275  CG2 VAL A 874      51.599  29.596 -20.630  1.00  0.00           C  
ATOM   1276  N   LYS A1082      52.619  25.348 -19.014  1.00  0.00           N  
ATOM   1277  CA  LYS A1082      52.311  24.062 -18.420  1.00  0.00           C  
ATOM   1278  C   LYS A1082      51.788  24.184 -17.001  1.00  0.00           C  
ATOM   1279  O   LYS A1082      52.411  24.819 -16.149  1.00  0.00           O  
ATOM   1280  CB  LYS A1082      53.552  23.161 -18.406  1.00  0.00           C  
ATOM   1281  CG  LYS A1082      53.316  21.811 -17.721  1.00  0.00           C  
ATOM   1282  CD  LYS A1082      54.584  20.972 -17.677  1.00  0.00           C  
ATOM   1283  CE  LYS A1082      54.323  19.597 -17.069  1.00  0.00           C  
ATOM   1284  NZ  LYS A1082      55.603  18.846 -16.894  1.00  0.00           N  
ATOM   1285  N   ASP A1083      50.618  23.604 -16.761  1.00  0.00           N  
ATOM   1286  CA  ASP A1083      50.063  23.579 -15.418  1.00  0.00           C  
ATOM   1287  C   ASP A1083      50.261  22.124 -15.028  1.00  0.00           C  
ATOM   1288  O   ASP A1083      49.895  21.223 -15.785  1.00  0.00           O  
ATOM   1289  CB  ASP A1083      48.582  23.931 -15.405  1.00  0.00           C  
ATOM   1290  CG  ASP A1083      47.965  23.735 -14.038  1.00  0.00           C  
ATOM   1291  OD1 ASP A1083      47.593  22.588 -13.719  1.00  0.00           O  
ATOM   1292  OD2 ASP A1083      47.880  24.719 -13.272  1.00  0.00           O  
ATOM   1293  N   GLU A1084      50.866  21.894 -13.868  1.00  0.00           N  
ATOM   1294  CA  GLU A1084      51.147  20.539 -13.403  1.00  0.00           C  
ATOM   1295  C   GLU A1084      49.926  19.626 -13.246  1.00  0.00           C  
ATOM   1296  O   GLU A1084      50.055  18.406 -13.308  1.00  0.00           O  
ATOM   1297  CB  GLU A1084      51.907  20.599 -12.073  1.00  0.00           C  
ATOM   1298  CG  GLU A1084      53.257  21.296 -12.161  1.00  0.00           C  
ATOM   1299  CD  GLU A1084      54.207  20.602 -13.122  1.00  0.00           C  
ATOM   1300  OE1 GLU A1084      54.363  19.369 -13.014  1.00  0.00           O  
ATOM   1301  OE2 GLU A1084      54.805  21.289 -13.978  1.00  0.00           O  
ATOM   1302  N   LEU A1085      48.748  20.205 -13.053  1.00  0.00           N  
ATOM   1303  CA  LEU A1085      47.546  19.398 -12.862  1.00  0.00           C  
ATOM   1304  C   LEU A1085      46.662  19.297 -14.093  1.00  0.00           C  
ATOM   1305  O   LEU A1085      45.945  18.311 -14.256  1.00  0.00           O  
ATOM   1306  CB  LEU A1085      46.710  19.960 -11.717  1.00  0.00           C  
ATOM   1307  CG  LEU A1085      47.454  20.324 -10.430  1.00  0.00           C  
ATOM   1308  CD1 LEU A1085      46.442  20.811  -9.407  1.00  0.00           C  
ATOM   1309  CD2 LEU A1085      48.231  19.119  -9.899  1.00  0.00           C  
ATOM   1310  N   ARG A1087      46.708  20.319 -14.946  1.00  0.00           N  
ATOM   1311  CA  ARG A1087      45.888  20.362 -16.157  1.00  0.00           C  
ATOM   1312  C   ARG A1087      46.618  20.038 -17.450  1.00  0.00           C  
ATOM   1313  O   ARG A1087      45.991  19.651 -18.433  1.00  0.00           O  
ATOM   1314  CB  ARG A1087      45.245  21.740 -16.299  1.00  0.00           C  
ATOM   1315  CG  ARG A1087      44.381  22.115 -15.125  1.00  0.00           C  
ATOM   1316  CD  ARG A1087      43.823  23.515 -15.269  1.00  0.00           C  
ATOM   1317  NE  ARG A1087      42.900  23.810 -14.183  1.00  0.00           N  
ATOM   1318  CZ  ARG A1087      43.239  23.791 -12.898  1.00  0.00           C  
ATOM   1319  NH1 ARG A1087      44.485  23.496 -12.551  1.00  0.00           N  
ATOM   1320  NH2 ARG A1087      42.331  24.053 -11.963  1.00  0.00           N  
ATOM   1321  N   GLY A1088      47.934  20.213 -17.460  1.00  0.00           N  
ATOM   1322  CA  GLY A1088      48.696  19.930 -18.661  1.00  0.00           C  
ATOM   1323  C   GLY A1088      49.113  21.186 -19.401  1.00  0.00           C  
ATOM   1324  O   GLY A1088      48.953  22.297 -18.898  1.00  0.00           O  
ATOM   1325  N   VAL A1089      49.633  21.006 -20.608  1.00  0.00           N  
ATOM   1326  CA  VAL A1089      50.100  22.119 -21.422  1.00  0.00           C  
ATOM   1327  C   VAL A1089      49.018  22.817 -22.233  1.00  0.00           C  
ATOM   1328  O   VAL A1089      48.141  22.176 -22.816  1.00  0.00           O  
ATOM   1329  CB  VAL A1089      51.193  21.657 -22.403  1.00  0.00           C  
ATOM   1330  CG1 VAL A1089      51.596  22.808 -23.321  1.00  0.00           C  
ATOM   1331  CG2 VAL A1089      52.392  21.136 -21.634  1.00  0.00           C  
ATOM   1332  N   VAL A1090      49.101  24.142 -22.269  1.00  0.00           N  
ATOM   1333  CA  VAL A1090      48.173  24.962 -23.029  1.00  0.00           C  
ATOM   1334  C   VAL A1090      48.984  25.837 -23.981  1.00  0.00           C  
ATOM   1335  O   VAL A1090      49.917  26.531 -23.562  1.00  0.00           O  
ATOM   1336  CB  VAL A1090      47.330  25.865 -22.108  1.00  0.00           C  
ATOM   1337  CG1 VAL A1090      46.459  26.790 -22.943  1.00  0.00           C  
ATOM   1338  CG2 VAL A1090      46.463  25.010 -21.198  1.00  0.00           C  
ATOM   1339  N   VAL A1091      48.642  25.781 -25.264  1.00  0.00           N  
ATOM   1340  CA  VAL A1091      49.325  26.580 -26.273  1.00  0.00           C  
ATOM   1341  C   VAL A1091      48.458  27.801 -26.554  1.00  0.00           C  
ATOM   1342  O   VAL A1091      47.335  27.672 -27.042  1.00  0.00           O  
ATOM   1343  CB  VAL A1091      49.521  25.797 -27.594  1.00  0.00           C  
ATOM   1344  CG1 VAL A1091      50.056  26.731 -28.678  1.00  0.00           C  
ATOM   1345  CG2 VAL A1091      50.488  24.643 -27.377  1.00  0.00           C  
ATOM   1346  N   TYR A1093      48.979  28.979 -26.228  1.00  0.00           N  
ATOM   1347  CA  TYR A1093      48.261  30.229 -26.453  1.00  0.00           C  
ATOM   1348  C   TYR A1093      48.750  30.924 -27.712  1.00  0.00           C  
ATOM   1349  O   TYR A1093      49.952  30.940 -27.997  1.00  0.00           O  
ATOM   1350  CB  TYR A1093      48.501  31.208 -25.299  1.00  0.00           C  
ATOM   1351  CG  TYR A1093      47.846  30.861 -23.997  1.00  0.00           C  
ATOM   1352  CD1 TYR A1093      46.565  31.316 -23.702  1.00  0.00           C  
ATOM   1353  CD2 TYR A1093      48.516  30.103 -23.040  1.00  0.00           C  
ATOM   1354  CE1 TYR A1093      45.963  31.034 -22.478  1.00  0.00           C  
ATOM   1355  CE2 TYR A1093      47.923  29.811 -21.811  1.00  0.00           C  
ATOM   1356  CZ  TYR A1093      46.649  30.281 -21.539  1.00  0.00           C  
ATOM   1357  OH  TYR A1093      46.056  30.010 -20.331  1.00  0.00           O  
ATOM   1358  N   ASP A1094      47.823  31.500 -28.468  1.00  0.00           N  
ATOM   1359  CA  ASP A1094      48.213  32.276 -29.637  1.00  0.00           C  
ATOM   1360  C   ASP A1094      48.537  33.610 -28.955  1.00  0.00           C  
ATOM   1361  O   ASP A1094      47.768  34.064 -28.108  1.00  0.00           O  
ATOM   1362  CB  ASP A1094      47.029  32.435 -30.603  1.00  0.00           C  
ATOM   1363  CG  ASP A1094      47.371  33.284 -31.825  1.00  0.00           C  
ATOM   1364  OD1 ASP A1094      46.576  33.288 -32.789  1.00  0.00           O  
ATOM   1365  OD2 ASP A1094      48.423  33.952 -31.825  1.00  0.00           O  
ATOM   1366  N   ASN A1099      49.670  34.222 -29.281  1.00  0.00           N  
ATOM   1367  CA  ASN A1099      50.021  35.490 -28.639  1.00  0.00           C  
ATOM   1368  C   ASN A1099      48.958  36.553 -28.856  1.00  0.00           C  
ATOM   1369  O   ASN A1099      48.889  37.537 -28.129  1.00  0.00           O  
ATOM   1370  CB  ASN A1099      51.376  36.005 -29.136  1.00  0.00           C  
ATOM   1371  CG  ASN A1099      52.544  35.260 -28.517  1.00  0.00           C  
ATOM   1372  OD1 ASN A1099      53.716  35.592 -28.749  1.00  0.00           O  
ATOM   1373  ND2 ASN A1099      52.233  34.249 -27.717  1.00  0.00           N  
ATOM   1374  N   GLN A1165      48.118  36.354 -29.856  1.00  0.00           N  
ATOM   1375  CA  GLN A1165      47.078  37.325 -30.117  1.00  0.00           C  
ATOM   1376  C   GLN A1165      46.043  37.336 -28.993  1.00  0.00           C  
ATOM   1377  O   GLN A1165      45.236  38.255 -28.893  1.00  0.00           O  
ATOM   1378  CB  GLN A1165      46.454  37.033 -31.479  1.00  0.00           C  
ATOM   1379  CG  GLN A1165      47.407  37.346 -32.654  1.00  0.00           C  
ATOM   1380  CD  GLN A1165      48.913  37.288 -32.300  1.00  0.00           C  
ATOM   1381  OE1 GLN A1165      49.455  38.202 -31.656  1.00  0.00           O  
ATOM   1382  NE2 GLN A1165      49.589  36.212 -32.727  1.00  0.00           N  
ATOM   1383  N   GLU A1166      46.092  36.324 -28.126  1.00  0.00           N  
ATOM   1384  CA  GLU A1166      45.175  36.248 -26.991  1.00  0.00           C  
ATOM   1385  C   GLU A1166      45.807  36.979 -25.797  1.00  0.00           C  
ATOM   1386  O   GLU A1166      45.136  37.267 -24.806  1.00  0.00           O  
ATOM   1387  CB  GLU A1166      44.922  34.787 -26.575  1.00  0.00           C  
ATOM   1388  CG  GLU A1166      44.758  33.770 -27.706  1.00  0.00           C  
ATOM   1389  CD  GLU A1166      44.617  32.332 -27.186  1.00  0.00           C  
ATOM   1390  OE1 GLU A1166      44.964  31.377 -27.926  1.00  0.00           O  
ATOM   1391  OE2 GLU A1166      44.148  32.156 -26.040  1.00  0.00           O  
ATOM   1392  N   ILE A1168      47.101  37.270 -25.902  1.00  0.00           N  
ATOM   1393  CA  ILE A1168      47.854  37.925 -24.824  1.00  0.00           C  
ATOM   1394  C   ILE A1168      48.081  39.413 -25.086  1.00  0.00           C  
ATOM   1395  O   ILE A1168      48.749  39.780 -26.051  1.00  0.00           O  
ATOM   1396  CB  ILE A1168      49.248  37.270 -24.658  1.00  0.00           C  
ATOM   1397  CG1 ILE A1168      49.112  35.746 -24.575  1.00  0.00           C  
ATOM   1398  CG2 ILE A1168      49.934  37.810 -23.406  1.00  0.00           C  
ATOM   1399  CD1 ILE A1168      50.454  35.024 -24.538  1.00  0.00           C  
ATOM   1400  N   PRO A1169      47.555  40.291 -24.216  1.00  0.00           N  
ATOM   1401  CA  PRO A1169      47.771  41.720 -24.466  1.00  0.00           C  
ATOM   1402  C   PRO A1169      49.129  42.237 -24.005  1.00  0.00           C  
ATOM   1403  O   PRO A1169      49.824  41.580 -23.234  1.00  0.00           O  
ATOM   1404  CB  PRO A1169      46.624  42.373 -23.704  1.00  0.00           C  
ATOM   1405  CG  PRO A1169      46.473  41.474 -22.515  1.00  0.00           C  
ATOM   1406  CD  PRO A1169      46.584  40.084 -23.124  1.00  0.00           C  
ATOM   1407  N   ASP A1170      49.508  43.408 -24.511  1.00  0.00           N  
ATOM   1408  CA  ASP A1170      50.751  44.058 -24.113  1.00  0.00           C  
ATOM   1409  C   ASP A1170      50.401  44.662 -22.758  1.00  0.00           C  
ATOM   1410  O   ASP A1170      50.194  45.867 -22.642  1.00  0.00           O  
ATOM   1411  CB  ASP A1170      51.112  45.180 -25.100  1.00  0.00           C  
ATOM   1412  CG  ASP A1170      51.851  44.673 -26.336  1.00  0.00           C  
ATOM   1413  OD1 ASP A1170      51.985  43.446 -26.499  1.00  0.00           O  
ATOM   1414  OD2 ASP A1170      52.299  45.516 -27.149  1.00  0.00           O  
ATOM   1415  N   VAL A1171      50.320  43.821 -21.732  1.00  0.00           N  
ATOM   1416  CA  VAL A1171      49.937  44.291 -20.411  1.00  0.00           C  
ATOM   1417  C   VAL A1171      50.817  45.357 -19.792  1.00  0.00           C  
ATOM   1418  O   VAL A1171      52.029  45.392 -19.992  1.00  0.00           O  
ATOM   1419  CB  VAL A1171      49.830  43.125 -19.394  1.00  0.00           C  
ATOM   1420  CG1 VAL A1171      48.733  42.166 -19.814  1.00  0.00           C  
ATOM   1421  CG2 VAL A1171      51.157  42.403 -19.289  1.00  0.00           C  
ATOM   1422  N   VAL A1177      50.178  46.238 -19.033  1.00  0.00           N  
ATOM   1423  CA  VAL A1177      50.894  47.279 -18.324  1.00  0.00           C  
ATOM   1424  C   VAL A1177      51.698  46.560 -17.240  1.00  0.00           C  
ATOM   1425  O   VAL A1177      51.180  45.672 -16.554  1.00  0.00           O  
ATOM   1426  CB  VAL A1177      49.910  48.268 -17.662  1.00  0.00           C  
ATOM   1427  CG1 VAL A1177      50.667  49.248 -16.784  1.00  0.00           C  
ATOM   1428  CG2 VAL A1177      49.126  49.015 -18.748  1.00  0.00           C  
ATOM   1429  N   LEU A1178      52.964  46.934 -17.106  1.00  0.00           N  
ATOM   1430  CA  LEU A1178      53.854  46.343 -16.117  1.00  0.00           C  
ATOM   1431  C   LEU A1178      54.152  47.372 -15.033  1.00  0.00           C  
ATOM   1432  O   LEU A1178      54.234  47.039 -13.848  1.00  0.00           O  
ATOM   1433  CB  LEU A1178      55.159  45.903 -16.786  1.00  0.00           C  
ATOM   1434  CG  LEU A1178      55.009  44.845 -17.885  1.00  0.00           C  
ATOM   1435  CD1 LEU A1178      56.357  44.598 -18.548  1.00  0.00           C  
ATOM   1436  CD2 LEU A1178      54.465  43.553 -17.267  1.00  0.00           C  
ATOM   1437  N   LEU A1191      54.337  48.623 -15.448  1.00  0.00           N  
ATOM   1438  CA  LEU A1191      54.607  49.699 -14.501  1.00  0.00           C  
ATOM   1439  C   LEU A1191      53.610  50.825 -14.778  1.00  0.00           C  
ATOM   1440  O   LEU A1191      53.536  51.342 -15.896  1.00  0.00           O  
ATOM   1441  CB  LEU A1191      56.049  50.207 -14.647  1.00  0.00           C  
ATOM   1442  CG  LEU A1191      56.652  50.905 -13.421  1.00  0.00           C  
ATOM   1443  CD1 LEU A1191      56.827  49.899 -12.283  1.00  0.00           C  
ATOM   1444  CD2 LEU A1191      58.007  51.503 -13.779  1.00  0.00           C  
ATOM   1445  N   LYS A1192      52.844  51.197 -13.758  1.00  0.00           N  
ATOM   1446  CA  LYS A1192      51.839  52.242 -13.898  1.00  0.00           C  
ATOM   1447  C   LYS A1192      52.425  53.649 -13.949  1.00  0.00           C  
ATOM   1448  O   LYS A1192      53.608  53.849 -13.666  1.00  0.00           O  
ATOM   1449  CB  LYS A1192      50.810  52.118 -12.769  1.00  0.00           C  
ATOM   1450  CG  LYS A1192      50.009  50.823 -12.855  1.00  0.00           C  
ATOM   1451  CD  LYS A1192      48.921  50.740 -11.794  1.00  0.00           C  
ATOM   1452  CE  LYS A1192      49.502  50.529 -10.410  1.00  0.00           C  
ATOM   1453  NZ  LYS A1192      48.422  50.407  -9.395  1.00  0.00           N  
ATOM   1454  N   SER A1193      51.593  54.624 -14.312  1.00  0.00           N  
ATOM   1455  CA  SER A1193      52.050  56.008 -14.438  1.00  0.00           C  
ATOM   1456  C   SER A1193      52.489  56.643 -13.127  1.00  0.00           C  
ATOM   1457  O   SER A1193      53.162  57.675 -13.134  1.00  0.00           O  
ATOM   1458  CB  SER A1193      50.966  56.874 -15.093  1.00  0.00           C  
ATOM   1459  OG  SER A1193      49.800  56.935 -14.298  1.00  0.00           O  
ATOM   1460  N   ASP A1194      52.116  56.034 -12.005  1.00  0.00           N  
ATOM   1461  CA  ASP A1194      52.515  56.565 -10.708  1.00  0.00           C  
ATOM   1462  C   ASP A1194      53.796  55.893 -10.210  1.00  0.00           C  
ATOM   1463  O   ASP A1194      54.266  56.158  -9.100  1.00  0.00           O  
ATOM   1464  CB  ASP A1194      51.381  56.397  -9.688  1.00  0.00           C  
ATOM   1465  CG  ASP A1194      50.938  54.955  -9.527  1.00  0.00           C  
ATOM   1466  OD1 ASP A1194      49.960  54.718  -8.787  1.00  0.00           O  
ATOM   1467  OD2 ASP A1194      51.562  54.058 -10.134  1.00  0.00           O  
ATOM   1468  N   GLY A1195      54.364  55.023 -11.043  1.00  0.00           N  
ATOM   1469  CA  GLY A1195      55.595  54.345 -10.673  1.00  0.00           C  
ATOM   1470  C   GLY A1195      55.400  53.028  -9.947  1.00  0.00           C  
ATOM   1471  O   GLY A1195      56.375  52.348  -9.623  1.00  0.00           O  
ATOM   1472  N   TYR A1196      54.146  52.675  -9.682  1.00  0.00           N  
ATOM   1473  CA  TYR A1196      53.820  51.425  -9.004  1.00  0.00           C  
ATOM   1474  C   TYR A1196      53.709  50.297 -10.020  1.00  0.00           C  
ATOM   1475  O   TYR A1196      53.328  50.520 -11.165  1.00  0.00           O  
ATOM   1476  CB  TYR A1196      52.498  51.555  -8.245  1.00  0.00           C  
ATOM   1477  CG  TYR A1196      52.636  52.245  -6.910  1.00  0.00           C  
ATOM   1478  CD1 TYR A1196      52.264  51.598  -5.729  1.00  0.00           C  
ATOM   1479  CD2 TYR A1196      53.159  53.536  -6.820  1.00  0.00           C  
ATOM   1480  CE1 TYR A1196      52.411  52.219  -4.490  1.00  0.00           C  
ATOM   1481  CE2 TYR A1196      53.309  54.167  -5.581  1.00  0.00           C  
ATOM   1482  CZ  TYR A1196      52.933  53.499  -4.423  1.00  0.00           C  
ATOM   1483  OH  TYR A1196      53.078  54.108  -3.194  1.00  0.00           O  
ATOM   1484  N   PRO A1198      54.039  49.065  -9.607  1.00  0.00           N  
ATOM   1485  CA  PRO A1198      53.971  47.913 -10.504  1.00  0.00           C  
ATOM   1486  C   PRO A1198      52.567  47.322 -10.596  1.00  0.00           C  
ATOM   1487  O   PRO A1198      51.710  47.585  -9.750  1.00  0.00           O  
ATOM   1488  CB  PRO A1198      54.929  46.937  -9.850  1.00  0.00           C  
ATOM   1489  CG  PRO A1198      54.595  47.145  -8.377  1.00  0.00           C  
ATOM   1490  CD  PRO A1198      54.525  48.662  -8.269  1.00  0.00           C  
ATOM   1491  N   THR A1199      52.329  46.539 -11.641  1.00  0.00           N  
ATOM   1492  CA  THR A1199      51.059  45.852 -11.767  1.00  0.00           C  
ATOM   1493  C   THR A1199      51.398  44.478 -11.209  1.00  0.00           C  
ATOM   1494  O   THR A1199      52.577  44.148 -11.008  1.00  0.00           O  
ATOM   1495  CB  THR A1199      50.605  45.682 -13.228  1.00  0.00           C  
ATOM   1496  OG1 THR A1199      51.599  44.952 -13.958  1.00  0.00           O  
ATOM   1497  CG2 THR A1199      50.368  47.038 -13.874  1.00  0.00           C  
ATOM   1498  N   TYR A1200      50.364  43.691 -10.952  1.00  0.00           N  
ATOM   1499  CA  TYR A1200      50.506  42.347 -10.420  1.00  0.00           C  
ATOM   1500  C   TYR A1200      51.487  41.474 -11.206  1.00  0.00           C  
ATOM   1501  O   TYR A1200      52.329  40.799 -10.620  1.00  0.00           O  
ATOM   1502  CB  TYR A1200      49.127  41.679 -10.390  1.00  0.00           C  
ATOM   1503  CG  TYR A1200      49.168  40.172 -10.386  1.00  0.00           C  
ATOM   1504  CD1 TYR A1200      49.600  39.466  -9.265  1.00  0.00           C  
ATOM   1505  CD2 TYR A1200      48.787  39.451 -11.517  1.00  0.00           C  
ATOM   1506  CE1 TYR A1200      49.649  38.075  -9.270  1.00  0.00           C  
ATOM   1507  CE2 TYR A1200      48.834  38.065 -11.536  1.00  0.00           C  
ATOM   1508  CZ  TYR A1200      49.265  37.384 -10.410  1.00  0.00           C  
ATOM   1509  OH  TYR A1200      49.303  36.013 -10.431  1.00  0.00           O  
ATOM   1510  N   HIS A1201      51.377  41.490 -12.530  1.00  0.00           N  
ATOM   1511  CA  HIS A1201      52.238  40.667 -13.369  1.00  0.00           C  
ATOM   1512  C   HIS A1201      53.730  40.908 -13.165  1.00  0.00           C  
ATOM   1513  O   HIS A1201      54.502  39.958 -13.021  1.00  0.00           O  
ATOM   1514  CB  HIS A1201      51.868  40.867 -14.838  1.00  0.00           C  
ATOM   1515  CG  HIS A1201      50.420  40.629 -15.123  1.00  0.00           C  
ATOM   1516  ND1 HIS A1201      49.799  39.424 -14.868  1.00  0.00           N  
ATOM   1517  CD2 HIS A1201      49.461  41.451 -15.615  1.00  0.00           C  
ATOM   1518  CE1 HIS A1201      48.520  39.514 -15.189  1.00  0.00           C  
ATOM   1519  NE2 HIS A1201      48.289  40.734 -15.645  1.00  0.00           N  
ATOM   1520  N   LEU A1202      54.141  42.169 -13.138  1.00  0.00           N  
ATOM   1521  CA  LEU A1202      55.556  42.475 -12.950  1.00  0.00           C  
ATOM   1522  C   LEU A1202      56.060  42.113 -11.551  1.00  0.00           C  
ATOM   1523  O   LEU A1202      57.055  41.404 -11.405  1.00  0.00           O  
ATOM   1524  CB  LEU A1202      55.819  43.958 -13.216  1.00  0.00           C  
ATOM   1525  CG  LEU A1202      57.271  44.400 -12.990  1.00  0.00           C  
ATOM   1526  CD1 LEU A1202      58.203  43.617 -13.921  1.00  0.00           C  
ATOM   1527  CD2 LEU A1202      57.386  45.896 -13.234  1.00  0.00           C  
ATOM   1528  N   ALA A1203      55.366  42.592 -10.527  1.00  0.00           N  
ATOM   1529  CA  ALA A1203      55.773  42.341  -9.151  1.00  0.00           C  
ATOM   1530  C   ALA A1203      55.756  40.870  -8.759  1.00  0.00           C  
ATOM   1531  O   ALA A1203      56.666  40.402  -8.081  1.00  0.00           O  
ATOM   1532  CB  ALA A1203      54.905  43.134  -8.205  1.00  0.00           C  
ATOM   1533  N   ASN A1204      54.731  40.141  -9.193  1.00  0.00           N  
ATOM   1534  CA  ASN A1204      54.608  38.726  -8.851  1.00  0.00           C  
ATOM   1535  C   ASN A1204      55.770  37.894  -9.402  1.00  0.00           C  
ATOM   1536  O   ASN A1204      56.334  37.060  -8.693  1.00  0.00           O  
ATOM   1537  CB  ASN A1204      53.266  38.189  -9.357  1.00  0.00           C  
ATOM   1538  CG  ASN A1204      52.879  36.879  -8.703  1.00  0.00           C  
ATOM   1539  OD1 ASN A1204      53.011  35.812  -9.300  1.00  0.00           O  
ATOM   1540  ND2 ASN A1204      52.404  36.956  -7.465  1.00  0.00           N  
ATOM   1541  N   VAL A1205      56.136  38.127 -10.659  1.00  0.00           N  
ATOM   1542  CA  VAL A1205      57.242  37.400 -11.278  1.00  0.00           C  
ATOM   1543  C   VAL A1205      58.596  37.814 -10.688  1.00  0.00           C  
ATOM   1544  O   VAL A1205      59.429  36.966 -10.367  1.00  0.00           O  
ATOM   1545  CB  VAL A1205      57.275  37.627 -12.802  1.00  0.00           C  
ATOM   1546  CG1 VAL A1205      58.588  37.100 -13.381  1.00  0.00           C  
ATOM   1547  CG2 VAL A1205      56.092  36.915 -13.449  1.00  0.00           C  
ATOM   1548  N   VAL A1206      58.815  39.116 -10.542  1.00  0.00           N  
ATOM   1549  CA  VAL A1206      60.074  39.598  -9.980  1.00  0.00           C  
ATOM   1550  C   VAL A1206      60.315  39.002  -8.587  1.00  0.00           C  
ATOM   1551  O   VAL A1206      61.405  38.495  -8.294  1.00  0.00           O  
ATOM   1552  CB  VAL A1206      60.082  41.149  -9.871  1.00  0.00           C  
ATOM   1553  CG1 VAL A1206      61.213  41.605  -8.957  1.00  0.00           C  
ATOM   1554  CG2 VAL A1206      60.257  41.768 -11.267  1.00  0.00           C  
ATOM   1555  N   ASP A1207      59.292  39.049  -7.740  1.00  0.00           N  
ATOM   1556  CA  ASP A1207      59.424  38.547  -6.378  1.00  0.00           C  
ATOM   1557  C   ASP A1207      59.462  37.036  -6.223  1.00  0.00           C  
ATOM   1558  O   ASP A1207      60.186  36.530  -5.367  1.00  0.00           O  
ATOM   1559  CB  ASP A1207      58.341  39.157  -5.482  1.00  0.00           C  
ATOM   1560  CG  ASP A1207      58.559  40.647  -5.249  1.00  0.00           C  
ATOM   1561  OD1 ASP A1207      59.667  41.142  -5.549  1.00  0.00           O  
ATOM   1562  OD2 ASP A1207      57.638  41.321  -4.760  1.00  0.00           O  
ATOM   1563  N   ASP A1208      58.698  36.299  -7.024  1.00  0.00           N  
ATOM   1564  CA  ASP A1208      58.765  34.846  -6.910  1.00  0.00           C  
ATOM   1565  C   ASP A1208      60.182  34.426  -7.291  1.00  0.00           C  
ATOM   1566  O   ASP A1208      60.761  33.515  -6.696  1.00  0.00           O  
ATOM   1567  CB  ASP A1208      57.760  34.169  -7.842  1.00  0.00           C  
ATOM   1568  CG  ASP A1208      56.374  34.073  -7.235  1.00  0.00           C  
ATOM   1569  OD1 ASP A1208      55.446  33.662  -7.956  1.00  0.00           O  
ATOM   1570  OD2 ASP A1208      56.206  34.398  -6.038  1.00  0.00           O  
ATOM   1571  N   HIS A1209      60.748  35.109  -8.280  1.00  0.00           N  
ATOM   1572  CA  HIS A1209      62.092  34.785  -8.713  1.00  0.00           C  
ATOM   1573  C   HIS A1209      63.131  35.097  -7.645  1.00  0.00           C  
ATOM   1574  O   HIS A1209      63.950  34.245  -7.303  1.00  0.00           O  
ATOM   1575  CB  HIS A1209      62.460  35.546  -9.987  1.00  0.00           C  
ATOM   1576  CG  HIS A1209      63.879  35.331 -10.416  1.00  0.00           C  
ATOM   1577  ND1 HIS A1209      64.865  36.281 -10.240  1.00  0.00           N  
ATOM   1578  CD2 HIS A1209      64.491  34.250 -10.953  1.00  0.00           C  
ATOM   1579  CE1 HIS A1209      66.022  35.792 -10.649  1.00  0.00           C  
ATOM   1580  NE2 HIS A1209      65.823  34.561 -11.086  1.00  0.00           N  
ATOM   1581  N   LEU A1210      63.097  36.319  -7.126  1.00  0.00           N  
ATOM   1582  CA  LEU A1210      64.074  36.742  -6.125  1.00  0.00           C  
ATOM   1583  C   LEU A1210      63.929  36.014  -4.791  1.00  0.00           C  
ATOM   1584  O   LEU A1210      64.898  35.892  -4.047  1.00  0.00           O  
ATOM   1585  CB  LEU A1210      63.996  38.263  -5.925  1.00  0.00           C  
ATOM   1586  CG  LEU A1210      64.431  39.081  -7.150  1.00  0.00           C  
ATOM   1587  CD1 LEU A1210      64.147  40.560  -6.912  1.00  0.00           C  
ATOM   1588  CD2 LEU A1210      65.915  38.854  -7.429  1.00  0.00           C  
ATOM   1589  N   MET A1211      62.729  35.523  -4.494  1.00  0.00           N  
ATOM   1590  CA  MET A1211      62.513  34.793  -3.249  1.00  0.00           C  
ATOM   1591  C   MET A1211      62.745  33.287  -3.421  1.00  0.00           C  
ATOM   1592  O   MET A1211      62.593  32.512  -2.475  1.00  0.00           O  
ATOM   1593  CB  MET A1211      61.108  35.068  -2.705  1.00  0.00           C  
ATOM   1594  CG  MET A1211      60.929  36.520  -2.271  1.00  0.00           C  
ATOM   1595  SD  MET A1211      59.325  36.903  -1.539  1.00  0.00           S  
ATOM   1596  CE  MET A1211      59.608  38.610  -1.015  1.00  0.00           C  
ATOM   1597  N   GLY A1291      63.126  32.884  -4.629  1.00  0.00           N  
ATOM   1598  CA  GLY A1291      63.406  31.481  -4.900  1.00  0.00           C  
ATOM   1599  C   GLY A1291      62.215  30.534  -4.911  1.00  0.00           C  
ATOM   1600  O   GLY A1291      62.351  29.349  -4.603  1.00  0.00           O  
ATOM   1601  N   VAL A1292      61.046  31.041  -5.274  1.00  0.00           N  
ATOM   1602  CA  VAL A1292      59.854  30.199  -5.320  1.00  0.00           C  
ATOM   1603  C   VAL A1292      60.003  29.191  -6.460  1.00  0.00           C  
ATOM   1604  O   VAL A1292      60.277  29.568  -7.597  1.00  0.00           O  
ATOM   1605  CB  VAL A1292      58.586  31.051  -5.537  1.00  0.00           C  
ATOM   1606  CG1 VAL A1292      57.364  30.149  -5.687  1.00  0.00           C  
ATOM   1607  CG2 VAL A1292      58.394  31.996  -4.356  1.00  0.00           C  
ATOM   1608  N   THR A1293      59.829  27.910  -6.154  1.00  0.00           N  
ATOM   1609  CA  THR A1293      59.981  26.859  -7.161  1.00  0.00           C  
ATOM   1610  C   THR A1293      58.649  26.259  -7.579  1.00  0.00           C  
ATOM   1611  O   THR A1293      58.532  25.667  -8.655  1.00  0.00           O  
ATOM   1612  CB  THR A1293      60.837  25.696  -6.621  1.00  0.00           C  
ATOM   1613  OG1 THR A1293      60.137  25.068  -5.539  1.00  0.00           O  
ATOM   1614  CG2 THR A1293      62.192  26.196  -6.124  1.00  0.00           C  
ATOM   1615  N   ASP A1294      57.654  26.406  -6.713  1.00  0.00           N  
ATOM   1616  CA  ASP A1294      56.330  25.848  -6.947  1.00  0.00           C  
ATOM   1617  C   ASP A1294      55.251  26.870  -6.619  1.00  0.00           C  
ATOM   1618  O   ASP A1294      55.052  27.215  -5.455  1.00  0.00           O  
ATOM   1619  CB  ASP A1294      56.136  24.609  -6.068  1.00  0.00           C  
ATOM   1620  CG  ASP A1294      57.053  23.466  -6.456  1.00  0.00           C  
ATOM   1621  OD1 ASP A1294      56.553  22.483  -7.044  1.00  0.00           O  
ATOM   1622  OD2 ASP A1294      58.270  23.550  -6.180  1.00  0.00           O  
ATOM   1623  N   VAL A1295      54.565  27.344  -7.656  1.00  0.00           N  
ATOM   1624  CA  VAL A1295      53.498  28.327  -7.517  1.00  0.00           C  
ATOM   1625  C   VAL A1295      52.141  27.632  -7.498  1.00  0.00           C  
ATOM   1626  O   VAL A1295      51.707  27.068  -8.501  1.00  0.00           O  
ATOM   1627  CB  VAL A1295      53.530  29.343  -8.683  1.00  0.00           C  
ATOM   1628  CG1 VAL A1295      52.319  30.285  -8.612  1.00  0.00           C  
ATOM   1629  CG2 VAL A1295      54.824  30.139  -8.624  1.00  0.00           C  
ATOM   1630  N   ILE A1296      51.492  27.671  -6.341  1.00  0.00           N  
ATOM   1631  CA  ILE A1296      50.176  27.062  -6.156  1.00  0.00           C  
ATOM   1632  C   ILE A1296      49.191  28.193  -5.857  1.00  0.00           C  
ATOM   1633  O   ILE A1296      49.316  28.888  -4.846  1.00  0.00           O  
ATOM   1634  CB  ILE A1296      50.201  26.069  -4.976  1.00  0.00           C  
ATOM   1635  CG1 ILE A1296      51.248  24.978  -5.247  1.00  0.00           C  
ATOM   1636  CG2 ILE A1296      48.796  25.466  -4.765  1.00  0.00           C  
ATOM   1637  CD1 ILE A1296      51.643  24.159  -4.009  1.00  0.00           C  
ATOM   1638  N   ARG A1297      48.219  28.383  -6.742  1.00  0.00           N  
ATOM   1639  CA  ARG A1297      47.240  29.453  -6.566  1.00  0.00           C  
ATOM   1640  C   ARG A1297      45.893  29.086  -7.180  1.00  0.00           C  
ATOM   1641  O   ARG A1297      45.781  28.090  -7.897  1.00  0.00           O  
ATOM   1642  CB  ARG A1297      47.776  30.740  -7.203  1.00  0.00           C  
ATOM   1643  CG  ARG A1297      48.139  30.585  -8.686  1.00  0.00           C  
ATOM   1644  CD  ARG A1297      48.907  31.797  -9.217  1.00  0.00           C  
ATOM   1645  NE  ARG A1297      49.275  31.663 -10.627  1.00  0.00           N  
ATOM   1646  CZ  ARG A1297      50.202  32.412 -11.219  1.00  0.00           C  
ATOM   1647  NH1 ARG A1297      50.837  33.333 -10.514  1.00  0.00           N  
ATOM   1648  NH2 ARG A1297      50.498  32.243 -12.510  1.00  0.00           N  
ATOM   1649  N   ALA A1298      44.877  29.899  -6.899  1.00  0.00           N  
ATOM   1650  CA  ALA A1298      43.523  29.665  -7.409  1.00  0.00           C  
ATOM   1651  C   ALA A1298      43.472  29.713  -8.938  1.00  0.00           C  
ATOM   1652  O   ALA A1298      44.189  30.488  -9.574  1.00  0.00           O  
ATOM   1653  CB  ALA A1298      42.567  30.690  -6.813  1.00  0.00           C  
ATOM   1654  N   GLU A1299      42.606  28.888  -9.518  1.00  0.00           N  
ATOM   1655  CA  GLU A1299      42.486  28.793 -10.964  1.00  0.00           C  
ATOM   1656  C   GLU A1299      42.157  30.100 -11.687  1.00  0.00           C  
ATOM   1657  O   GLU A1299      42.389  30.207 -12.885  1.00  0.00           O  
ATOM   1658  CB  GLU A1299      41.461  27.707 -11.335  1.00  0.00           C  
ATOM   1659  CG  GLU A1299      40.025  28.003 -10.944  1.00  0.00           C  
ATOM   1660  CD  GLU A1299      39.076  26.870 -11.329  1.00  0.00           C  
ATOM   1661  OE1 GLU A1299      39.337  26.200 -12.351  1.00  0.00           O  
ATOM   1662  OE2 GLU A1299      38.064  26.658 -10.627  1.00  0.00           O  
ATOM   1663  N   GLU A1300      41.631  31.092 -10.972  1.00  0.00           N  
ATOM   1664  CA  GLU A1300      41.306  32.361 -11.614  1.00  0.00           C  
ATOM   1665  C   GLU A1300      42.570  33.065 -12.108  1.00  0.00           C  
ATOM   1666  O   GLU A1300      42.499  34.003 -12.908  1.00  0.00           O  
ATOM   1667  CB  GLU A1300      40.523  33.279 -10.665  1.00  0.00           C  
ATOM   1668  CG  GLU A1300      41.284  33.777  -9.433  1.00  0.00           C  
ATOM   1669  CD  GLU A1300      40.455  34.748  -8.609  1.00  0.00           C  
ATOM   1670  OE1 GLU A1300      39.378  35.159  -9.091  1.00  0.00           O  
ATOM   1671  OE2 GLU A1300      40.874  35.104  -7.487  1.00  0.00           O  
ATOM   1672  N   TRP A1301      43.729  32.602 -11.648  1.00  0.00           N  
ATOM   1673  CA  TRP A1301      44.998  33.193 -12.075  1.00  0.00           C  
ATOM   1674  C   TRP A1301      45.602  32.426 -13.255  1.00  0.00           C  
ATOM   1675  O   TRP A1301      46.580  32.867 -13.851  1.00  0.00           O  
ATOM   1676  CB  TRP A1301      46.003  33.204 -10.910  1.00  0.00           C  
ATOM   1677  CG  TRP A1301      45.519  33.969  -9.713  1.00  0.00           C  
ATOM   1678  CD1 TRP A1301      44.992  33.454  -8.559  1.00  0.00           C  
ATOM   1679  CD2 TRP A1301      45.463  35.392  -9.578  1.00  0.00           C  
ATOM   1680  NE1 TRP A1301      44.609  34.471  -7.718  1.00  0.00           N  
ATOM   1681  CE2 TRP A1301      44.886  35.671  -8.319  1.00  0.00           C  
ATOM   1682  CE3 TRP A1301      45.846  36.462 -10.401  1.00  0.00           C  
ATOM   1683  CZ2 TRP A1301      44.683  36.978  -7.860  1.00  0.00           C  
ATOM   1684  CZ3 TRP A1301      45.645  37.760  -9.943  1.00  0.00           C  
ATOM   1685  CH2 TRP A1301      45.069  38.006  -8.684  1.00  0.00           C  
ATOM   1686  N   LEU A1302      45.013  31.283 -13.595  1.00  0.00           N  
ATOM   1687  CA  LEU A1302      45.532  30.452 -14.677  1.00  0.00           C  
ATOM   1688  C   LEU A1302      45.807  31.190 -15.988  1.00  0.00           C  
ATOM   1689  O   LEU A1302      46.888  31.050 -16.561  1.00  0.00           O  
ATOM   1690  CB  LEU A1302      44.589  29.274 -14.945  1.00  0.00           C  
ATOM   1691  CG  LEU A1302      45.011  28.322 -16.073  1.00  0.00           C  
ATOM   1692  CD1 LEU A1302      46.344  27.679 -15.741  1.00  0.00           C  
ATOM   1693  CD2 LEU A1302      43.945  27.252 -16.263  1.00  0.00           C  
ATOM   1694  N   VAL A1303      44.846  31.983 -16.456  1.00  0.00           N  
ATOM   1695  CA  VAL A1303      45.020  32.709 -17.716  1.00  0.00           C  
ATOM   1696  C   VAL A1303      46.080  33.810 -17.673  1.00  0.00           C  
ATOM   1697  O   VAL A1303      46.473  34.327 -18.715  1.00  0.00           O  
ATOM   1698  CB  VAL A1303      43.680  33.318 -18.216  1.00  0.00           C  
ATOM   1699  CG1 VAL A1303      42.669  32.211 -18.456  1.00  0.00           C  
ATOM   1700  CG2 VAL A1303      43.150  34.327 -17.214  1.00  0.00           C  
ATOM   1701  N   SER A1304      46.540  34.174 -16.479  1.00  0.00           N  
ATOM   1702  CA  SER A1304      47.578  35.197 -16.350  1.00  0.00           C  
ATOM   1703  C   SER A1304      48.952  34.570 -16.537  1.00  0.00           C  
ATOM   1704  O   SER A1304      49.939  35.268 -16.790  1.00  0.00           O  
ATOM   1705  CB  SER A1304      47.544  35.853 -14.959  1.00  0.00           C  
ATOM   1706  OG  SER A1304      46.455  36.744 -14.823  1.00  0.00           O  
ATOM   1707  N   THR A1306      49.013  33.248 -16.415  1.00  0.00           N  
ATOM   1708  CA  THR A1306      50.280  32.537 -16.520  1.00  0.00           C  
ATOM   1709  C   THR A1306      51.077  32.742 -17.815  1.00  0.00           C  
ATOM   1710  O   THR A1306      52.306  32.833 -17.772  1.00  0.00           O  
ATOM   1711  CB  THR A1306      50.085  31.029 -16.257  1.00  0.00           C  
ATOM   1712  OG1 THR A1306      49.270  30.858 -15.090  1.00  0.00           O  
ATOM   1713  CG2 THR A1306      51.423  30.361 -15.988  1.00  0.00           C  
ATOM   1714  N   PRO A1310      50.407  32.814 -18.981  1.00  0.00           N  
ATOM   1715  CA  PRO A1310      51.227  33.016 -20.184  1.00  0.00           C  
ATOM   1716  C   PRO A1310      52.005  34.334 -20.109  1.00  0.00           C  
ATOM   1717  O   PRO A1310      53.119  34.439 -20.614  1.00  0.00           O  
ATOM   1718  CB  PRO A1310      50.198  32.998 -21.319  1.00  0.00           C  
ATOM   1719  CG  PRO A1310      48.932  33.449 -20.655  1.00  0.00           C  
ATOM   1720  CD  PRO A1310      48.978  32.724 -19.326  1.00  0.00           C  
ATOM   1721  N   ILE A1312      51.407  35.343 -19.487  1.00  0.00           N  
ATOM   1722  CA  ILE A1312      52.078  36.631 -19.336  1.00  0.00           C  
ATOM   1723  C   ILE A1312      53.307  36.428 -18.452  1.00  0.00           C  
ATOM   1724  O   ILE A1312      54.375  36.968 -18.715  1.00  0.00           O  
ATOM   1725  CB  ILE A1312      51.163  37.664 -18.650  1.00  0.00           C  
ATOM   1726  CG1 ILE A1312      49.995  38.026 -19.568  1.00  0.00           C  
ATOM   1727  CG2 ILE A1312      51.971  38.899 -18.263  1.00  0.00           C  
ATOM   1728  CD1 ILE A1312      48.875  38.762 -18.847  1.00  0.00           C  
ATOM   1729  N   HIS A1314      53.150  35.628 -17.404  1.00  0.00           N  
ATOM   1730  CA  HIS A1314      54.247  35.374 -16.484  1.00  0.00           C  
ATOM   1731  C   HIS A1314      55.360  34.589 -17.162  1.00  0.00           C  
ATOM   1732  O   HIS A1314      56.540  34.859 -16.939  1.00  0.00           O  
ATOM   1733  CB  HIS A1314      53.712  34.643 -15.251  1.00  0.00           C  
ATOM   1734  CG  HIS A1314      52.608  35.384 -14.563  1.00  0.00           C  
ATOM   1735  ND1 HIS A1314      51.805  34.810 -13.603  1.00  0.00           N  
ATOM   1736  CD2 HIS A1314      52.163  36.654 -14.715  1.00  0.00           C  
ATOM   1737  CE1 HIS A1314      50.910  35.693 -13.194  1.00  0.00           C  
ATOM   1738  NE2 HIS A1314      51.106  36.820 -13.854  1.00  0.00           N  
ATOM   1739  N   VAL A1316      54.987  33.633 -18.004  1.00  0.00           N  
ATOM   1740  CA  VAL A1316      55.978  32.842 -18.725  1.00  0.00           C  
ATOM   1741  C   VAL A1316      56.783  33.741 -19.660  1.00  0.00           C  
ATOM   1742  O   VAL A1316      57.992  33.561 -19.817  1.00  0.00           O  
ATOM   1743  CB  VAL A1316      55.292  31.707 -19.515  1.00  0.00           C  
ATOM   1744  CG1 VAL A1316      56.242  31.117 -20.549  1.00  0.00           C  
ATOM   1745  CG2 VAL A1316      54.838  30.631 -18.538  1.00  0.00           C  
ATOM   1746  N   LEU A1317      56.119  34.715 -20.279  1.00  0.00           N  
ATOM   1747  CA  LEU A1317      56.819  35.640 -21.166  1.00  0.00           C  
ATOM   1748  C   LEU A1317      57.789  36.512 -20.373  1.00  0.00           C  
ATOM   1749  O   LEU A1317      58.888  36.819 -20.844  1.00  0.00           O  
ATOM   1750  CB  LEU A1317      55.824  36.525 -21.926  1.00  0.00           C  
ATOM   1751  CG  LEU A1317      55.102  35.833 -23.088  1.00  0.00           C  
ATOM   1752  CD1 LEU A1317      54.073  36.792 -23.683  1.00  0.00           C  
ATOM   1753  CD2 LEU A1317      56.109  35.394 -24.153  1.00  0.00           C  
ATOM   1754  N   LEU A1318      57.392  36.906 -19.166  1.00  0.00           N  
ATOM   1755  CA  LEU A1318      58.264  37.729 -18.330  1.00  0.00           C  
ATOM   1756  C   LEU A1318      59.495  36.934 -17.893  1.00  0.00           C  
ATOM   1757  O   LEU A1318      60.618  37.440 -17.949  1.00  0.00           O  
ATOM   1758  CB  LEU A1318      57.500  38.255 -17.107  1.00  0.00           C  
ATOM   1759  CG  LEU A1318      56.516  39.403 -17.393  1.00  0.00           C  
ATOM   1760  CD1 LEU A1318      55.575  39.628 -16.209  1.00  0.00           C  
ATOM   1761  CD2 LEU A1318      57.310  40.677 -17.697  1.00  0.00           C  
ATOM   1762  N   TYR A1319      59.297  35.692 -17.458  1.00  0.00           N  
ATOM   1763  CA  TYR A1319      60.440  34.880 -17.056  1.00  0.00           C  
ATOM   1764  C   TYR A1319      61.390  34.738 -18.248  1.00  0.00           C  
ATOM   1765  O   TYR A1319      62.610  34.839 -18.101  1.00  0.00           O  
ATOM   1766  CB  TYR A1319      59.992  33.495 -16.573  1.00  0.00           C  
ATOM   1767  CG  TYR A1319      59.556  33.447 -15.120  1.00  0.00           C  
ATOM   1768  CD1 TYR A1319      58.204  33.366 -14.780  1.00  0.00           C  
ATOM   1769  CD2 TYR A1319      60.495  33.467 -14.086  1.00  0.00           C  
ATOM   1770  CE1 TYR A1319      57.795  33.302 -13.449  1.00  0.00           C  
ATOM   1771  CE2 TYR A1319      60.097  33.405 -12.745  1.00  0.00           C  
ATOM   1772  CZ  TYR A1319      58.747  33.323 -12.436  1.00  0.00           C  
ATOM   1773  OH  TYR A1319      58.333  33.262 -11.126  1.00  0.00           O  
ATOM   1774  N   ARG A1321      60.826  34.506 -19.431  1.00  0.00           N  
ATOM   1775  CA  ARG A1321      61.642  34.370 -20.635  1.00  0.00           C  
ATOM   1776  C   ARG A1321      62.396  35.680 -20.884  1.00  0.00           C  
ATOM   1777  O   ARG A1321      63.598  35.673 -21.151  1.00  0.00           O  
ATOM   1778  CB  ARG A1321      60.765  34.035 -21.852  1.00  0.00           C  
ATOM   1779  CG  ARG A1321      61.563  33.795 -23.139  1.00  0.00           C  
ATOM   1780  CD  ARG A1321      60.679  33.807 -24.393  1.00  0.00           C  
ATOM   1781  NE  ARG A1321      59.591  32.834 -24.331  1.00  0.00           N  
ATOM   1782  CZ  ARG A1321      58.591  32.773 -25.209  1.00  0.00           C  
ATOM   1783  NH1 ARG A1321      58.538  33.628 -26.223  1.00  0.00           N  
ATOM   1784  NH2 ARG A1321      57.634  31.865 -25.066  1.00  0.00           N  
ATOM   1785  N   ALA A1322      61.687  36.798 -20.771  1.00  0.00           N  
ATOM   1786  CA  ALA A1322      62.276  38.121 -20.991  1.00  0.00           C  
ATOM   1787  C   ALA A1322      63.490  38.392 -20.104  1.00  0.00           C  
ATOM   1788  O   ALA A1322      64.508  38.918 -20.568  1.00  0.00           O  
ATOM   1789  CB  ALA A1322      61.225  39.197 -20.761  1.00  0.00           C  
ATOM   1790  N   PHE A1323      63.375  38.046 -18.827  1.00  0.00           N  
ATOM   1791  CA  PHE A1323      64.463  38.264 -17.880  1.00  0.00           C  
ATOM   1792  C   PHE A1323      65.524  37.187 -17.991  1.00  0.00           C  
ATOM   1793  O   PHE A1323      66.596  37.302 -17.399  1.00  0.00           O  
ATOM   1794  CB  PHE A1323      63.934  38.284 -16.441  1.00  0.00           C  
ATOM   1795  CG  PHE A1323      63.115  39.496 -16.107  1.00  0.00           C  
ATOM   1796  CD1 PHE A1323      63.681  40.770 -16.143  1.00  0.00           C  
ATOM   1797  CD2 PHE A1323      61.785  39.366 -15.721  1.00  0.00           C  
ATOM   1798  CE1 PHE A1323      62.930  41.895 -15.795  1.00  0.00           C  
ATOM   1799  CE2 PHE A1323      61.028  40.482 -15.372  1.00  0.00           C  
ATOM   1800  CZ  PHE A1323      61.604  41.748 -15.409  1.00  0.00           C  
ATOM   1801  N   GLY A1324      65.228  36.137 -18.748  1.00  0.00           N  
ATOM   1802  CA  GLY A1324      66.186  35.058 -18.891  1.00  0.00           C  
ATOM   1803  C   GLY A1324      66.218  34.220 -17.626  1.00  0.00           C  
ATOM   1804  O   GLY A1324      67.267  33.691 -17.251  1.00  0.00           O  
ATOM   1805  N   TRP A1342      65.066  34.105 -16.966  1.00  0.00           N  
ATOM   1806  CA  TRP A1342      64.949  33.330 -15.731  1.00  0.00           C  
ATOM   1807  C   TRP A1342      64.179  32.030 -15.938  1.00  0.00           C  
ATOM   1808  O   TRP A1342      63.355  31.917 -16.844  1.00  0.00           O  
ATOM   1809  CB  TRP A1342      64.221  34.123 -14.637  1.00  0.00           C  
ATOM   1810  CG  TRP A1342      64.857  35.415 -14.214  1.00  0.00           C  
ATOM   1811  CD1 TRP A1342      66.180  35.749 -14.279  1.00  0.00           C  
ATOM   1812  CD2 TRP A1342      64.193  36.525 -13.599  1.00  0.00           C  
ATOM   1813  NE1 TRP A1342      66.380  36.998 -13.742  1.00  0.00           N  
ATOM   1814  CE2 TRP A1342      65.177  37.498 -13.317  1.00  0.00           C  
ATOM   1815  CE3 TRP A1342      62.860  36.791 -13.256  1.00  0.00           C  
ATOM   1816  CZ2 TRP A1342      64.870  38.720 -12.708  1.00  0.00           C  
ATOM   1817  CZ3 TRP A1342      62.555  38.006 -12.651  1.00  0.00           C  
ATOM   1818  CH2 TRP A1342      63.558  38.955 -12.385  1.00  0.00           C  
ATOM   1819  N   GLU A1344      64.440  31.054 -15.076  1.00  0.00           N  
ATOM   1820  CA  GLU A1344      63.752  29.773 -15.151  1.00  0.00           C  
ATOM   1821  C   GLU A1344      62.398  29.937 -14.466  1.00  0.00           C  
ATOM   1822  O   GLU A1344      62.313  30.468 -13.355  1.00  0.00           O  
ATOM   1823  CB  GLU A1344      64.572  28.690 -14.440  1.00  0.00           C  
ATOM   1824  CG  GLU A1344      66.009  28.588 -14.948  1.00  0.00           C  
ATOM   1825  CD  GLU A1344      66.860  27.623 -14.140  1.00  0.00           C  
ATOM   1826  OE1 GLU A1344      66.936  27.782 -12.902  1.00  0.00           O  
ATOM   1827  OE2 GLU A1344      67.465  26.714 -14.748  1.00  0.00           O  
ATOM   1828  N   ALA A1345      61.339  29.491 -15.131  1.00  0.00           N  
ATOM   1829  CA  ALA A1345      60.003  29.601 -14.563  1.00  0.00           C  
ATOM   1830  C   ALA A1345      59.755  28.460 -13.590  1.00  0.00           C  
ATOM   1831  O   ALA A1345      60.261  27.353 -13.767  1.00  0.00           O  
ATOM   1832  CB  ALA A1345      58.959  29.579 -15.665  1.00  0.00           C  
ATOM   1833  N   PRO A1347      58.975  28.721 -12.536  1.00  0.00           N  
ATOM   1834  CA  PRO A1347      58.689  27.670 -11.563  1.00  0.00           C  
ATOM   1835  C   PRO A1347      57.562  26.767 -12.075  1.00  0.00           C  
ATOM   1836  O   PRO A1347      57.026  26.975 -13.167  1.00  0.00           O  
ATOM   1837  CB  PRO A1347      58.271  28.465 -10.335  1.00  0.00           C  
ATOM   1838  CG  PRO A1347      57.493  29.601 -10.951  1.00  0.00           C  
ATOM   1839  CD  PRO A1347      58.382  30.007 -12.117  1.00  0.00           C  
ATOM   1840  N   ARG A1348      57.227  25.760 -11.277  1.00  0.00           N  
ATOM   1841  CA  ARG A1348      56.141  24.833 -11.580  1.00  0.00           C  
ATOM   1842  C   ARG A1348      54.867  25.575 -11.195  1.00  0.00           C  
ATOM   1843  O   ARG A1348      54.853  26.273 -10.183  1.00  0.00           O  
ATOM   1844  CB  ARG A1348      56.248  23.588 -10.697  1.00  0.00           C  
ATOM   1845  CG  ARG A1348      56.515  22.287 -11.428  1.00  0.00           C  
ATOM   1846  CD  ARG A1348      57.877  21.734 -11.091  1.00  0.00           C  
ATOM   1847  NE  ARG A1348      58.161  21.735  -9.654  1.00  0.00           N  
ATOM   1848  CZ  ARG A1348      59.357  21.446  -9.148  1.00  0.00           C  
ATOM   1849  NH1 ARG A1348      60.355  21.129  -9.964  1.00  0.00           N  
ATOM   1850  NH2 ARG A1348      59.571  21.503  -7.839  1.00  0.00           N  
ATOM   1851  N   PHE A1349      53.806  25.421 -11.987  1.00  0.00           N  
ATOM   1852  CA  PHE A1349      52.529  26.071 -11.695  1.00  0.00           C  
ATOM   1853  C   PHE A1349      51.446  25.027 -11.417  1.00  0.00           C  
ATOM   1854  O   PHE A1349      51.315  24.045 -12.154  1.00  0.00           O  
ATOM   1855  CB  PHE A1349      52.082  26.948 -12.876  1.00  0.00           C  
ATOM   1856  CG  PHE A1349      52.991  28.123 -13.150  1.00  0.00           C  
ATOM   1857  CD1 PHE A1349      52.958  29.253 -12.341  1.00  0.00           C  
ATOM   1858  CD2 PHE A1349      53.890  28.085 -14.209  1.00  0.00           C  
ATOM   1859  CE1 PHE A1349      53.817  30.337 -12.585  1.00  0.00           C  
ATOM   1860  CE2 PHE A1349      54.751  29.158 -14.461  1.00  0.00           C  
ATOM   1861  CZ  PHE A1349      54.712  30.283 -13.647  1.00  0.00           C  
ATOM   1862  N   TYR A1350      50.679  25.253 -10.352  1.00  0.00           N  
ATOM   1863  CA  TYR A1350      49.573  24.379  -9.965  1.00  0.00           C  
ATOM   1864  C   TYR A1350      48.366  25.262  -9.688  1.00  0.00           C  
ATOM   1865  O   TYR A1350      48.395  26.068  -8.762  1.00  0.00           O  
ATOM   1866  CB  TYR A1350      49.865  23.613  -8.671  1.00  0.00           C  
ATOM   1867  CG  TYR A1350      51.150  22.832  -8.635  1.00  0.00           C  
ATOM   1868  CD1 TYR A1350      52.380  23.485  -8.516  1.00  0.00           C  
ATOM   1869  CD2 TYR A1350      51.140  21.432  -8.653  1.00  0.00           C  
ATOM   1870  CE1 TYR A1350      53.569  22.767  -8.406  1.00  0.00           C  
ATOM   1871  CE2 TYR A1350      52.327  20.704  -8.548  1.00  0.00           C  
ATOM   1872  CZ  TYR A1350      53.537  21.382  -8.422  1.00  0.00           C  
ATOM   1873  OH  TYR A1350      54.717  20.680  -8.307  1.00  0.00           O  
ATOM   1874  N   HIS A1351      47.302  25.119 -10.464  1.00  0.00           N  
ATOM   1875  CA  HIS A1351      46.132  25.944 -10.207  1.00  0.00           C  
ATOM   1876  C   HIS A1351      45.004  25.150  -9.577  1.00  0.00           C  
ATOM   1877  O   HIS A1351      44.443  24.242 -10.187  1.00  0.00           O  
ATOM   1878  CB  HIS A1351      45.683  26.625 -11.493  1.00  0.00           C  
ATOM   1879  CG  HIS A1351      46.658  27.648 -11.981  1.00  0.00           C  
ATOM   1880  ND1 HIS A1351      46.613  28.967 -11.583  1.00  0.00           N  
ATOM   1881  CD2 HIS A1351      47.752  27.530 -12.766  1.00  0.00           C  
ATOM   1882  CE1 HIS A1351      47.639  29.616 -12.103  1.00  0.00           C  
ATOM   1883  NE2 HIS A1351      48.345  28.767 -12.824  1.00  0.00           N  
ATOM   1884  N   MET A1352      44.700  25.508  -8.334  1.00  0.00           N  
ATOM   1885  CA  MET A1352      43.652  24.871  -7.549  1.00  0.00           C  
ATOM   1886  C   MET A1352      42.271  25.335  -7.990  1.00  0.00           C  
ATOM   1887  O   MET A1352      42.094  26.484  -8.396  1.00  0.00           O  
ATOM   1888  CB  MET A1352      43.825  25.216  -6.068  1.00  0.00           C  
ATOM   1889  CG  MET A1352      45.103  24.714  -5.433  1.00  0.00           C  
ATOM   1890  SD  MET A1352      45.136  22.923  -5.316  1.00  0.00           S  
ATOM   1891  CE  MET A1352      43.882  22.652  -4.049  1.00  0.00           C  
ATOM   1892  N   PRO A1356      41.267  24.448  -7.894  1.00  0.00           N  
ATOM   1893  CA  PRO A1356      39.900  24.806  -8.287  1.00  0.00           C  
ATOM   1894  C   PRO A1356      39.386  25.900  -7.364  1.00  0.00           C  
ATOM   1895  O   PRO A1356      39.742  25.946  -6.184  1.00  0.00           O  
ATOM   1896  CB  PRO A1356      39.115  23.506  -8.079  1.00  0.00           C  
ATOM   1897  CG  PRO A1356      40.163  22.433  -8.168  1.00  0.00           C  
ATOM   1898  CD  PRO A1356      41.338  23.047  -7.448  1.00  0.00           C  
ATOM   1899  N   LEU A1360      38.549  26.781  -7.895  1.00  0.00           N  
ATOM   1900  CA  LEU A1360      37.982  27.842  -7.076  1.00  0.00           C  
ATOM   1901  C   LEU A1360      36.919  27.227  -6.180  1.00  0.00           C  
ATOM   1902  O   LEU A1360      36.261  26.255  -6.565  1.00  0.00           O  
ATOM   1903  CB  LEU A1360      37.323  28.909  -7.952  1.00  0.00           C  
ATOM   1904  CG  LEU A1360      38.231  29.887  -8.698  1.00  0.00           C  
ATOM   1905  CD1 LEU A1360      37.451  30.556  -9.821  1.00  0.00           C  
ATOM   1906  CD2 LEU A1360      38.773  30.916  -7.726  1.00  0.00           C  
ATOM   1907  N   LEU A1361      36.763  27.785  -4.985  1.00  0.00           N  
ATOM   1908  CA  LEU A1361      35.744  27.314  -4.056  1.00  0.00           C  
ATOM   1909  C   LEU A1361      34.430  27.818  -4.649  1.00  0.00           C  
ATOM   1910  O   LEU A1361      34.349  28.969  -5.080  1.00  0.00           O  
ATOM   1911  CB  LEU A1361      35.975  27.918  -2.672  1.00  0.00           C  
ATOM   1912  CG  LEU A1361      37.306  27.553  -2.000  1.00  0.00           C  
ATOM   1913  CD1 LEU A1361      37.431  28.303  -0.695  1.00  0.00           C  
ATOM   1914  CD2 LEU A1361      37.382  26.054  -1.759  1.00  0.00           C  
ATOM   1915  N   ARG A1365      33.407  26.968  -4.669  1.00  0.00           N  
ATOM   1916  CA  ARG A1365      32.130  27.343  -5.263  1.00  0.00           C  
ATOM   1917  C   ARG A1365      30.928  27.340  -4.325  1.00  0.00           C  
ATOM   1918  O   ARG A1365      30.919  26.666  -3.296  1.00  0.00           O  
ATOM   1919  CB  ARG A1365      31.800  26.403  -6.431  1.00  0.00           C  
ATOM   1920  CG  ARG A1365      32.963  26.051  -7.341  1.00  0.00           C  
ATOM   1921  CD  ARG A1365      33.530  27.270  -8.041  1.00  0.00           C  
ATOM   1922  NE  ARG A1365      34.604  26.902  -8.960  1.00  0.00           N  
ATOM   1923  CZ  ARG A1365      34.416  26.324 -10.141  1.00  0.00           C  
ATOM   1924  NH1 ARG A1365      33.189  26.045 -10.565  1.00  0.00           N  
ATOM   1925  NH2 ARG A1365      35.462  26.018 -10.900  1.00  0.00           N  
ATOM   1926  N   ASN A1366      29.907  28.102  -4.707  1.00  0.00           N  
ATOM   1927  CA  ASN A1366      28.660  28.154  -3.950  1.00  0.00           C  
ATOM   1928  C   ASN A1366      27.865  26.951  -4.440  1.00  0.00           C  
ATOM   1929  O   ASN A1366      28.199  26.364  -5.472  1.00  0.00           O  
ATOM   1930  CB  ASN A1366      27.867  29.421  -4.277  1.00  0.00           C  
ATOM   1931  CG  ASN A1366      28.482  30.669  -3.686  1.00  0.00           C  
ATOM   1932  OD1 ASN A1366      28.662  30.770  -2.475  1.00  0.00           O  
ATOM   1933  ND2 ASN A1366      28.798  31.634  -4.541  1.00  0.00           N  
ATOM   1934  N   PRO A1368      26.802  26.569  -3.713  1.00  0.00           N  
ATOM   1935  CA  PRO A1368      25.982  25.423  -4.121  1.00  0.00           C  
ATOM   1936  C   PRO A1368      25.594  25.500  -5.596  1.00  0.00           C  
ATOM   1937  O   PRO A1368      25.601  24.494  -6.303  1.00  0.00           O  
ATOM   1938  CB  PRO A1368      24.778  25.525  -3.192  1.00  0.00           C  
ATOM   1939  CG  PRO A1368      25.406  26.025  -1.923  1.00  0.00           C  
ATOM   1940  CD  PRO A1368      26.329  27.121  -2.429  1.00  0.00           C  
ATOM   1941  N   ASP A1369      25.272  26.705  -6.052  1.00  0.00           N  
ATOM   1942  CA  ASP A1369      24.877  26.930  -7.438  1.00  0.00           C  
ATOM   1943  C   ASP A1369      26.050  26.887  -8.413  1.00  0.00           C  
ATOM   1944  O   ASP A1369      25.922  27.293  -9.570  1.00  0.00           O  
ATOM   1945  CB  ASP A1369      24.146  28.270  -7.555  1.00  0.00           C  
ATOM   1946  CG  ASP A1369      24.718  29.324  -6.632  1.00  0.00           C  
ATOM   1947  OD1 ASP A1369      25.946  29.545  -6.676  1.00  0.00           O  
ATOM   1948  OD2 ASP A1369      23.942  29.932  -5.864  1.00  0.00           O  
ATOM   1949  N   LYS A1370      27.189  26.394  -7.931  1.00  0.00           N  
ATOM   1950  CA  LYS A1370      28.410  26.259  -8.724  1.00  0.00           C  
ATOM   1951  C   LYS A1370      29.130  27.551  -9.102  1.00  0.00           C  
ATOM   1952  O   LYS A1370      30.158  27.516  -9.777  1.00  0.00           O  
ATOM   1953  CB  LYS A1370      28.137  25.430  -9.985  1.00  0.00           C  
ATOM   1954  CG  LYS A1370      27.950  23.943  -9.704  1.00  0.00           C  
ATOM   1955  CD  LYS A1370      26.691  23.679  -8.896  1.00  0.00           C  
ATOM   1956  CE  LYS A1370      26.673  22.265  -8.340  1.00  0.00           C  
ATOM   1957  NZ  LYS A1370      27.750  22.052  -7.337  1.00  0.00           N  
ATOM   1958  N   THR A1373      28.603  28.691  -8.673  1.00  0.00           N  
ATOM   1959  CA  THR A1373      29.261  29.956  -8.977  1.00  0.00           C  
ATOM   1960  C   THR A1373      30.437  30.124  -8.009  1.00  0.00           C  
ATOM   1961  O   THR A1373      30.454  29.517  -6.945  1.00  0.00           O  
ATOM   1962  CB  THR A1373      28.302  31.150  -8.808  1.00  0.00           C  
ATOM   1963  OG1 THR A1373      28.954  32.345  -9.248  1.00  0.00           O  
ATOM   1964  CG2 THR A1373      27.902  31.318  -7.358  1.00  0.00           C  
ATOM   1965  N   LYS A1412      31.413  30.944  -8.385  1.00  0.00           N  
ATOM   1966  CA  LYS A1412      32.589  31.190  -7.548  1.00  0.00           C  
ATOM   1967  C   LYS A1412      32.259  31.906  -6.236  1.00  0.00           C  
ATOM   1968  O   LYS A1412      31.519  32.885  -6.220  1.00  0.00           O  
ATOM   1969  CB  LYS A1412      33.604  32.022  -8.334  1.00  0.00           C  
ATOM   1970  CG  LYS A1412      34.661  32.699  -7.485  1.00  0.00           C  
ATOM   1971  CD  LYS A1412      35.409  33.757  -8.284  1.00  0.00           C  
ATOM   1972  CE  LYS A1412      36.394  34.509  -7.402  1.00  0.00           C  
ATOM   1973  NZ  LYS A1412      35.731  35.191  -6.256  1.00  0.00           N  
ATOM   1974  N   ILE A1415      32.812  31.422  -5.130  1.00  0.00           N  
ATOM   1975  CA  ILE A1415      32.568  32.071  -3.848  1.00  0.00           C  
ATOM   1976  C   ILE A1415      33.200  33.456  -3.908  1.00  0.00           C  
ATOM   1977  O   ILE A1415      34.304  33.611  -4.423  1.00  0.00           O  
ATOM   1978  CB  ILE A1415      33.179  31.258  -2.689  1.00  0.00           C  
ATOM   1979  CG1 ILE A1415      32.264  30.070  -2.381  1.00  0.00           C  
ATOM   1980  CG2 ILE A1415      33.374  32.139  -1.453  1.00  0.00           C  
ATOM   1981  CD1 ILE A1415      32.725  29.230  -1.230  1.00  0.00           C  
ATOM   1982  N   SER A1416      32.486  34.453  -3.392  1.00  0.00           N  
ATOM   1983  CA  SER A1416      32.958  35.834  -3.392  1.00  0.00           C  
ATOM   1984  C   SER A1416      32.628  36.565  -2.093  1.00  0.00           C  
ATOM   1985  O   SER A1416      31.549  36.381  -1.519  1.00  0.00           O  
ATOM   1986  CB  SER A1416      32.341  36.590  -4.572  1.00  0.00           C  
ATOM   1987  OG  SER A1416      32.462  37.987  -4.395  1.00  0.00           O  
ATOM   1988  N   LYS A1441      33.560  37.403  -1.643  1.00  0.00           N  
ATOM   1989  CA  LYS A1441      33.389  38.175  -0.411  1.00  0.00           C  
ATOM   1990  C   LYS A1441      32.228  39.164  -0.520  1.00  0.00           C  
ATOM   1991  O   LYS A1441      31.726  39.658   0.485  1.00  0.00           O  
ATOM   1992  CB  LYS A1441      34.677  38.943  -0.088  1.00  0.00           C  
ATOM   1993  CG  LYS A1441      35.025  40.040  -1.087  1.00  0.00           C  
ATOM   1994  CD  LYS A1441      36.398  40.653  -0.788  1.00  0.00           C  
ATOM   1995  CE  LYS A1441      36.741  41.749  -1.790  1.00  0.00           C  
ATOM   1996  NZ  LYS A1441      38.165  42.203  -1.676  1.00  0.00           N  
ATOM   1997  N   ARG A1442      31.806  39.450  -1.744  1.00  0.00           N  
ATOM   1998  CA  ARG A1442      30.709  40.384  -1.966  1.00  0.00           C  
ATOM   1999  C   ARG A1442      29.359  39.675  -1.922  1.00  0.00           C  
ATOM   2000  O   ARG A1442      28.312  40.325  -1.894  1.00  0.00           O  
ATOM   2001  CB  ARG A1442      30.879  41.071  -3.324  1.00  0.00           C  
ATOM   2002  CG  ARG A1442      32.189  41.834  -3.474  1.00  0.00           C  
ATOM   2003  CD  ARG A1442      32.355  42.375  -4.880  1.00  0.00           C  
ATOM   2004  NE  ARG A1442      33.615  43.091  -5.047  1.00  0.00           N  
ATOM   2005  CZ  ARG A1442      33.898  44.254  -4.469  1.00  0.00           C  
ATOM   2006  NH1 ARG A1442      33.007  44.840  -3.682  1.00  0.00           N  
ATOM   2007  NH2 ARG A1442      35.072  44.834  -4.685  1.00  0.00           N  
ATOM   2008  N   LYS A1450      29.383  38.346  -1.896  1.00  0.00           N  
ATOM   2009  CA  LYS A1450      28.150  37.568  -1.899  1.00  0.00           C  
ATOM   2010  C   LYS A1450      27.925  36.675  -0.677  1.00  0.00           C  
ATOM   2011  O   LYS A1450      26.782  36.348  -0.349  1.00  0.00           O  
ATOM   2012  CB  LYS A1450      28.100  36.734  -3.184  1.00  0.00           C  
ATOM   2013  CG  LYS A1450      26.813  35.961  -3.406  1.00  0.00           C  
ATOM   2014  CD  LYS A1450      26.623  35.628  -4.888  1.00  0.00           C  
ATOM   2015  CE  LYS A1450      27.810  34.869  -5.471  1.00  0.00           C  
ATOM   2016  NZ  LYS A1450      27.645  34.642  -6.937  1.00  0.00           N  
ATOM   2017  N   SER A1452      28.998  36.279   0.002  1.00  0.00           N  
ATOM   2018  CA  SER A1452      28.852  35.425   1.175  1.00  0.00           C  
ATOM   2019  C   SER A1452      29.930  35.678   2.222  1.00  0.00           C  
ATOM   2020  O   SER A1452      30.791  36.536   2.042  1.00  0.00           O  
ATOM   2021  CB  SER A1452      28.877  33.954   0.761  1.00  0.00           C  
ATOM   2022  OG  SER A1452      30.130  33.608   0.205  1.00  0.00           O  
ATOM   2023  N   HIS A1455      29.874  34.925   3.317  1.00  0.00           N  
ATOM   2024  CA  HIS A1455      30.848  35.073   4.392  1.00  0.00           C  
ATOM   2025  C   HIS A1455      32.154  34.377   4.027  1.00  0.00           C  
ATOM   2026  O   HIS A1455      32.231  33.150   3.991  1.00  0.00           O  
ATOM   2027  CB  HIS A1455      30.292  34.489   5.694  1.00  0.00           C  
ATOM   2028  CG  HIS A1455      29.186  35.300   6.295  1.00  0.00           C  
ATOM   2029  ND1 HIS A1455      29.382  36.571   6.792  1.00  0.00           N  
ATOM   2030  CD2 HIS A1455      27.871  35.025   6.470  1.00  0.00           C  
ATOM   2031  CE1 HIS A1455      28.235  37.044   7.249  1.00  0.00           C  
ATOM   2032  NE2 HIS A1455      27.303  36.126   7.065  1.00  0.00           N  
ATOM   2033  N   THR A1456      33.176  35.173   3.741  1.00  0.00           N  
ATOM   2034  CA  THR A1456      34.483  34.640   3.381  1.00  0.00           C  
ATOM   2035  C   THR A1456      35.529  35.044   4.413  1.00  0.00           C  
ATOM   2036  O   THR A1456      36.667  34.579   4.368  1.00  0.00           O  
ATOM   2037  CB  THR A1456      34.935  35.168   2.013  1.00  0.00           C  
ATOM   2038  OG1 THR A1456      34.872  36.598   2.022  1.00  0.00           O  
ATOM   2039  CG2 THR A1456      34.041  34.626   0.905  1.00  0.00           C  
ATOM   2040  N   SER A1457      35.145  35.909   5.346  1.00  0.00           N  
ATOM   2041  CA  SER A1457      36.082  36.364   6.368  1.00  0.00           C  
ATOM   2042  C   SER A1457      36.392  35.311   7.422  1.00  0.00           C  
ATOM   2043  O   SER A1457      35.496  34.818   8.118  1.00  0.00           O  
ATOM   2044  CB  SER A1457      35.557  37.622   7.065  1.00  0.00           C  
ATOM   2045  OG  SER A1457      36.416  37.987   8.138  1.00  0.00           O  
ATOM   2046  N   LEU A1458      37.675  34.983   7.544  1.00  0.00           N  
ATOM   2047  CA  LEU A1458      38.133  34.010   8.525  1.00  0.00           C  
ATOM   2048  C   LEU A1458      37.848  34.526   9.930  1.00  0.00           C  
ATOM   2049  O   LEU A1458      37.667  33.747  10.866  1.00  0.00           O  
ATOM   2050  CB  LEU A1458      39.635  33.765   8.353  1.00  0.00           C  
ATOM   2051  CG  LEU A1458      40.007  33.029   7.063  1.00  0.00           C  
ATOM   2052  CD1 LEU A1458      41.525  33.057   6.863  1.00  0.00           C  
ATOM   2053  CD2 LEU A1458      39.490  31.593   7.134  1.00  0.00           C  
ATOM   2054  N   ASP A1459      37.819  35.846  10.080  1.00  0.00           N  
ATOM   2055  CA  ASP A1459      37.530  36.440  11.383  1.00  0.00           C  
ATOM   2056  C   ASP A1459      36.050  36.230  11.716  1.00  0.00           C  
ATOM   2057  O   ASP A1459      35.678  36.156  12.883  1.00  0.00           O  
ATOM   2058  CB  ASP A1459      37.874  37.933  11.374  1.00  0.00           C  
ATOM   2059  CG  ASP A1459      39.379  38.188  11.465  1.00  0.00           C  
ATOM   2060  OD1 ASP A1459      39.805  39.339  11.230  1.00  0.00           O  
ATOM   2061  OD2 ASP A1459      40.137  37.242  11.780  1.00  0.00           O  
ATOM   2062  N   TRP A1460      35.210  36.135  10.687  1.00  0.00           N  
ATOM   2063  CA  TRP A1460      33.785  35.899  10.905  1.00  0.00           C  
ATOM   2064  C   TRP A1460      33.641  34.467  11.413  1.00  0.00           C  
ATOM   2065  O   TRP A1460      32.931  34.210  12.383  1.00  0.00           O  
ATOM   2066  CB  TRP A1460      32.995  36.060   9.604  1.00  0.00           C  
ATOM   2067  CG  TRP A1460      31.518  35.866   9.780  1.00  0.00           C  
ATOM   2068  CD1 TRP A1460      30.619  36.784  10.243  1.00  0.00           C  
ATOM   2069  CD2 TRP A1460      30.773  34.671   9.520  1.00  0.00           C  
ATOM   2070  NE1 TRP A1460      29.359  36.236  10.285  1.00  0.00           N  
ATOM   2071  CE2 TRP A1460      29.425  34.939   9.847  1.00  0.00           C  
ATOM   2072  CE3 TRP A1460      31.113  33.398   9.042  1.00  0.00           C  
ATOM   2073  CZ2 TRP A1460      28.415  33.979   9.711  1.00  0.00           C  
ATOM   2074  CZ3 TRP A1460      30.109  32.442   8.905  1.00  0.00           C  
ATOM   2075  CH2 TRP A1460      28.775  32.741   9.239  1.00  0.00           C  
ATOM   2076  N   TYR A1461      34.330  33.534  10.760  1.00  0.00           N  
ATOM   2077  CA  TYR A1461      34.269  32.139  11.175  1.00  0.00           C  
ATOM   2078  C   TYR A1461      34.757  31.979  12.601  1.00  0.00           C  
ATOM   2079  O   TYR A1461      34.170  31.233  13.385  1.00  0.00           O  
ATOM   2080  CB  TYR A1461      35.095  31.253  10.236  1.00  0.00           C  
ATOM   2081  CG  TYR A1461      34.416  31.044   8.912  1.00  0.00           C  
ATOM   2082  CD1 TYR A1461      34.681  31.880   7.831  1.00  0.00           C  
ATOM   2083  CD2 TYR A1461      33.425  30.077   8.771  1.00  0.00           C  
ATOM   2084  CE1 TYR A1461      33.964  31.766   6.640  1.00  0.00           C  
ATOM   2085  CE2 TYR A1461      32.700  29.955   7.589  1.00  0.00           C  
ATOM   2086  CZ  TYR A1461      32.971  30.802   6.532  1.00  0.00           C  
ATOM   2087  OH  TYR A1461      32.229  30.709   5.379  1.00  0.00           O  
ATOM   2088  N   LYS A1462      35.827  32.686  12.945  1.00  0.00           N  
ATOM   2089  CA  LYS A1462      36.364  32.607  14.295  1.00  0.00           C  
ATOM   2090  C   LYS A1462      35.359  33.171  15.300  1.00  0.00           C  
ATOM   2091  O   LYS A1462      35.099  32.566  16.342  1.00  0.00           O  
ATOM   2092  CB  LYS A1462      37.679  33.384  14.391  1.00  0.00           C  
ATOM   2093  CG  LYS A1462      38.272  33.417  15.796  1.00  0.00           C  
ATOM   2094  CD  LYS A1462      39.630  34.110  15.812  1.00  0.00           C  
ATOM   2095  CE  LYS A1462      40.172  34.199  17.232  1.00  0.00           C  
ATOM   2096  NZ  LYS A1462      41.472  34.923  17.284  1.00  0.00           N  
ATOM   2097  N   ALA A1463      34.794  34.331  14.977  1.00  0.00           N  
ATOM   2098  CA  ALA A1463      33.826  34.982  15.857  1.00  0.00           C  
ATOM   2099  C   ALA A1463      32.531  34.182  15.995  1.00  0.00           C  
ATOM   2100  O   ALA A1463      31.836  34.278  17.010  1.00  0.00           O  
ATOM   2101  CB  ALA A1463      33.519  36.389  15.347  1.00  0.00           C  
ATOM   2102  N   GLU A1464      32.201  33.397  14.976  1.00  0.00           N  
ATOM   2103  CA  GLU A1464      30.990  32.592  15.019  1.00  0.00           C  
ATOM   2104  C   GLU A1464      31.184  31.296  15.795  1.00  0.00           C  
ATOM   2105  O   GLU A1464      30.259  30.498  15.931  1.00  0.00           O  
ATOM   2106  CB  GLU A1464      30.505  32.295  13.600  1.00  0.00           C  
ATOM   2107  CG  GLU A1464      29.890  33.503  12.930  1.00  0.00           C  
ATOM   2108  CD  GLU A1464      28.573  33.898  13.564  1.00  0.00           C  
ATOM   2109  OE1 GLU A1464      28.162  35.068  13.419  1.00  0.00           O  
ATOM   2110  OE2 GLU A1464      27.942  33.030  14.201  1.00  0.00           O  
ATOM   2111  N   GLY A1465      32.391  31.083  16.302  1.00  0.00           N  
ATOM   2112  CA  GLY A1465      32.644  29.881  17.073  1.00  0.00           C  
ATOM   2113  C   GLY A1465      33.053  28.642  16.298  1.00  0.00           C  
ATOM   2114  O   GLY A1465      32.874  27.524  16.782  1.00  0.00           O  
ATOM   2115  N   PHE A1467      33.572  28.813  15.087  1.00  0.00           N  
ATOM   2116  CA  PHE A1467      34.038  27.656  14.335  1.00  0.00           C  
ATOM   2117  C   PHE A1467      35.432  27.342  14.854  1.00  0.00           C  
ATOM   2118  O   PHE A1467      36.231  28.250  15.073  1.00  0.00           O  
ATOM   2119  CB  PHE A1467      34.088  27.951  12.832  1.00  0.00           C  
ATOM   2120  CG  PHE A1467      32.743  27.927  12.177  1.00  0.00           C  
ATOM   2121  CD1 PHE A1467      31.964  29.077  12.109  1.00  0.00           C  
ATOM   2122  CD2 PHE A1467      32.217  26.731  11.701  1.00  0.00           C  
ATOM   2123  CE1 PHE A1467      30.668  29.034  11.580  1.00  0.00           C  
ATOM   2124  CE2 PHE A1467      30.927  26.677  11.175  1.00  0.00           C  
ATOM   2125  CZ  PHE A1467      30.151  27.832  11.116  1.00  0.00           C  
ATOM   2126  N   LEU A1506      35.719  26.064  15.072  1.00  0.00           N  
ATOM   2127  CA  LEU A1506      37.032  25.668  15.574  1.00  0.00           C  
ATOM   2128  C   LEU A1506      38.042  25.699  14.435  1.00  0.00           C  
ATOM   2129  O   LEU A1506      37.745  25.259  13.324  1.00  0.00           O  
ATOM   2130  CB  LEU A1506      36.977  24.261  16.175  1.00  0.00           C  
ATOM   2131  CG  LEU A1506      36.140  24.059  17.445  1.00  0.00           C  
ATOM   2132  CD1 LEU A1506      34.667  24.342  17.175  1.00  0.00           C  
ATOM   2133  CD2 LEU A1506      36.311  22.630  17.928  1.00  0.00           C  
ATOM   2134  N   PRO A1507      39.256  26.217  14.695  1.00  0.00           N  
ATOM   2135  CA  PRO A1507      40.253  26.263  13.621  1.00  0.00           C  
ATOM   2136  C   PRO A1507      40.542  24.886  13.025  1.00  0.00           C  
ATOM   2137  O   PRO A1507      40.658  24.741  11.809  1.00  0.00           O  
ATOM   2138  CB  PRO A1507      41.474  26.891  14.302  1.00  0.00           C  
ATOM   2139  CG  PRO A1507      41.308  26.493  15.749  1.00  0.00           C  
ATOM   2140  CD  PRO A1507      39.821  26.687  15.972  1.00  0.00           C  
ATOM   2141  N   GLU A1508      40.641  23.871  13.879  1.00  0.00           N  
ATOM   2142  CA  GLU A1508      40.919  22.519  13.402  1.00  0.00           C  
ATOM   2143  C   GLU A1508      39.831  21.985  12.471  1.00  0.00           C  
ATOM   2144  O   GLU A1508      40.118  21.220  11.548  1.00  0.00           O  
ATOM   2145  CB  GLU A1508      41.104  21.567  14.587  1.00  0.00           C  
ATOM   2146  CG  GLU A1508      42.260  21.954  15.505  1.00  0.00           C  
ATOM   2147  CD  GLU A1508      41.839  22.841  16.667  1.00  0.00           C  
ATOM   2148  OE1 GLU A1508      40.782  23.500  16.584  1.00  0.00           O  
ATOM   2149  OE2 GLU A1508      42.581  22.887  17.669  1.00  0.00           O  
ATOM   2150  N   ALA A1509      38.586  22.388  12.713  1.00  0.00           N  
ATOM   2151  CA  ALA A1509      37.466  21.938  11.893  1.00  0.00           C  
ATOM   2152  C   ALA A1509      37.449  22.671  10.555  1.00  0.00           C  
ATOM   2153  O   ALA A1509      37.283  22.055   9.503  1.00  0.00           O  
ATOM   2154  CB  ALA A1509      36.147  22.152  12.634  1.00  0.00           C  
ATOM   2155  N   LEU A1510      37.623  23.987  10.593  1.00  0.00           N  
ATOM   2156  CA  LEU A1510      37.636  24.763   9.357  1.00  0.00           C  
ATOM   2157  C   LEU A1510      38.812  24.307   8.488  1.00  0.00           C  
ATOM   2158  O   LEU A1510      38.681  24.157   7.271  1.00  0.00           O  
ATOM   2159  CB  LEU A1510      37.754  26.257   9.665  1.00  0.00           C  
ATOM   2160  CG  LEU A1510      37.841  27.182   8.449  1.00  0.00           C  
ATOM   2161  CD1 LEU A1510      36.696  26.884   7.483  1.00  0.00           C  
ATOM   2162  CD2 LEU A1510      37.792  28.625   8.913  1.00  0.00           C  
ATOM   2163  N   ARG A1511      39.958  24.073   9.120  1.00  0.00           N  
ATOM   2164  CA  ARG A1511      41.143  23.622   8.395  1.00  0.00           C  
ATOM   2165  C   ARG A1511      40.874  22.270   7.737  1.00  0.00           C  
ATOM   2166  O   ARG A1511      41.208  22.053   6.568  1.00  0.00           O  
ATOM   2167  CB  ARG A1511      42.328  23.487   9.351  1.00  0.00           C  
ATOM   2168  CG  ARG A1511      43.564  22.855   8.725  1.00  0.00           C  
ATOM   2169  CD  ARG A1511      44.148  21.808   9.659  1.00  0.00           C  
ATOM   2170  NE  ARG A1511      43.251  20.664   9.818  1.00  0.00           N  
ATOM   2171  CZ  ARG A1511      43.085  19.994  10.954  1.00  0.00           C  
ATOM   2172  NH1 ARG A1511      43.752  20.353  12.043  1.00  0.00           N  
ATOM   2173  NH2 ARG A1511      42.258  18.959  11.004  1.00  0.00           N  
ATOM   2174  N   ASN A1516      40.276  21.365   8.504  1.00  0.00           N  
ATOM   2175  CA  ASN A1516      39.953  20.020   8.032  1.00  0.00           C  
ATOM   2176  C   ASN A1516      38.993  20.102   6.850  1.00  0.00           C  
ATOM   2177  O   ASN A1516      39.126  19.351   5.879  1.00  0.00           O  
ATOM   2178  CB  ASN A1516      39.341  19.211   9.193  1.00  0.00           C  
ATOM   2179  CG  ASN A1516      39.151  17.730   8.871  1.00  0.00           C  
ATOM   2180  OD1 ASN A1516      38.970  16.910   9.780  1.00  0.00           O  
ATOM   2181  ND2 ASN A1516      39.174  17.382   7.590  1.00  0.00           N  
ATOM   2182  N   TYR A1517      38.041  21.031   6.917  1.00  0.00           N  
ATOM   2183  CA  TYR A1517      37.072  21.187   5.844  1.00  0.00           C  
ATOM   2184  C   TYR A1517      37.730  21.749   4.585  1.00  0.00           C  
ATOM   2185  O   TYR A1517      37.422  21.323   3.470  1.00  0.00           O  
ATOM   2186  CB  TYR A1517      35.915  22.094   6.289  1.00  0.00           C  
ATOM   2187  CG  TYR A1517      34.775  22.121   5.296  1.00  0.00           C  
ATOM   2188  CD1 TYR A1517      34.124  20.942   4.924  1.00  0.00           C  
ATOM   2189  CD2 TYR A1517      34.377  23.311   4.691  1.00  0.00           C  
ATOM   2190  CE1 TYR A1517      33.112  20.946   3.967  1.00  0.00           C  
ATOM   2191  CE2 TYR A1517      33.360  23.327   3.731  1.00  0.00           C  
ATOM   2192  CZ  TYR A1517      32.737  22.138   3.374  1.00  0.00           C  
ATOM   2193  OH  TYR A1517      31.750  22.133   2.413  1.00  0.00           O  
ATOM   2194  N   LEU A1518      38.644  22.698   4.755  1.00  0.00           N  
ATOM   2195  CA  LEU A1518      39.326  23.267   3.601  1.00  0.00           C  
ATOM   2196  C   LEU A1518      40.169  22.192   2.921  1.00  0.00           C  
ATOM   2197  O   LEU A1518      40.353  22.225   1.707  1.00  0.00           O  
ATOM   2198  CB  LEU A1518      40.196  24.454   4.022  1.00  0.00           C  
ATOM   2199  CG  LEU A1518      39.407  25.670   4.515  1.00  0.00           C  
ATOM   2200  CD1 LEU A1518      40.364  26.772   4.938  1.00  0.00           C  
ATOM   2201  CD2 LEU A1518      38.476  26.160   3.410  1.00  0.00           C  
ATOM   2202  N   CYS A1527      40.673  21.233   3.696  1.00  0.00           N  
ATOM   2203  CA  CYS A1527      41.467  20.146   3.118  1.00  0.00           C  
ATOM   2204  C   CYS A1527      40.588  19.369   2.140  1.00  0.00           C  
ATOM   2205  O   CYS A1527      41.027  19.010   1.046  1.00  0.00           O  
ATOM   2206  CB  CYS A1527      41.977  19.182   4.202  1.00  0.00           C  
ATOM   2207  SG  CYS A1527      43.283  19.811   5.294  1.00  0.00           S  
ATOM   2208  N   LEU A1528      39.337  19.135   2.536  1.00  0.00           N  
ATOM   2209  CA  LEU A1528      38.390  18.392   1.710  1.00  0.00           C  
ATOM   2210  C   LEU A1528      37.926  19.141   0.465  1.00  0.00           C  
ATOM   2211  O   LEU A1528      37.286  18.556  -0.413  1.00  0.00           O  
ATOM   2212  CB  LEU A1528      37.166  17.986   2.544  1.00  0.00           C  
ATOM   2213  CG  LEU A1528      37.455  16.995   3.675  1.00  0.00           C  
ATOM   2214  CD1 LEU A1528      36.187  16.719   4.465  1.00  0.00           C  
ATOM   2215  CD2 LEU A1528      38.009  15.709   3.089  1.00  0.00           C  
ATOM   2216  N   MET A1549      38.238  20.428   0.377  1.00  0.00           N  
ATOM   2217  CA  MET A1549      37.818  21.194  -0.789  1.00  0.00           C  
ATOM   2218  C   MET A1549      38.615  20.830  -2.040  1.00  0.00           C  
ATOM   2219  O   MET A1549      38.050  20.686  -3.121  1.00  0.00           O  
ATOM   2220  CB  MET A1549      37.917  22.693  -0.510  1.00  0.00           C  
ATOM   2221  CG  MET A1549      36.866  23.205   0.466  1.00  0.00           C  
ATOM   2222  SD  MET A1549      35.165  22.992  -0.105  1.00  0.00           S  
ATOM   2223  CE  MET A1549      34.731  21.391   0.639  1.00  0.00           C  
ATOM   2224  N   GLY A1563      39.923  20.665  -1.903  1.00  0.00           N  
ATOM   2225  CA  GLY A1563      40.712  20.313  -3.068  1.00  0.00           C  
ATOM   2226  C   GLY A1563      41.472  19.010  -2.916  1.00  0.00           C  
ATOM   2227  O   GLY A1563      42.510  18.824  -3.549  1.00  0.00           O  
ATOM   2228  N   PHE A1569      40.952  18.092  -2.106  1.00  0.00           N  
ATOM   2229  CA  PHE A1569      41.642  16.829  -1.874  1.00  0.00           C  
ATOM   2230  C   PHE A1569      40.756  15.807  -1.156  1.00  0.00           C  
ATOM   2231  O   PHE A1569      39.814  16.172  -0.461  1.00  0.00           O  
ATOM   2232  CB  PHE A1569      42.907  17.128  -1.055  1.00  0.00           C  
ATOM   2233  CG  PHE A1569      43.660  15.912  -0.602  1.00  0.00           C  
ATOM   2234  CD1 PHE A1569      43.362  15.303   0.615  1.00  0.00           C  
ATOM   2235  CD2 PHE A1569      44.692  15.393  -1.374  1.00  0.00           C  
ATOM   2236  CE1 PHE A1569      44.085  14.201   1.054  1.00  0.00           C  
ATOM   2237  CE2 PHE A1569      45.421  14.289  -0.942  1.00  0.00           C  
ATOM   2238  CZ  PHE A1569      45.117  13.695   0.273  1.00  0.00           C  
ATOM   2239  N   SER A1570      41.046  14.525  -1.347  1.00  0.00           N  
ATOM   2240  CA  SER A1570      40.284  13.481  -0.672  1.00  0.00           C  
ATOM   2241  C   SER A1570      41.269  12.441  -0.159  1.00  0.00           C  
ATOM   2242  O   SER A1570      42.291  12.174  -0.795  1.00  0.00           O  
ATOM   2243  CB  SER A1570      39.277  12.823  -1.625  1.00  0.00           C  
ATOM   2244  OG  SER A1570      39.916  11.933  -2.523  1.00  0.00           O  
ATOM   2245  N   MET A1571      40.969  11.867   0.998  1.00  0.00           N  
ATOM   2246  CA  MET A1571      41.838  10.860   1.582  1.00  0.00           C  
ATOM   2247  C   MET A1571      41.596   9.533   0.861  1.00  0.00           C  
ATOM   2248  O   MET A1571      40.474   9.237   0.444  1.00  0.00           O  
ATOM   2249  CB  MET A1571      41.539  10.716   3.078  1.00  0.00           C  
ATOM   2250  CG  MET A1571      42.771  10.476   3.932  1.00  0.00           C  
ATOM   2251  SD  MET A1571      43.851  11.921   4.025  1.00  0.00           S  
ATOM   2252  CE  MET A1571      43.930  12.176   5.776  1.00  0.00           C  
ATOM   2253  N   PRO A1572      42.651   8.723   0.691  1.00  0.00           N  
ATOM   2254  CA  PRO A1572      42.531   7.429   0.013  1.00  0.00           C  
ATOM   2255  C   PRO A1572      41.432   6.537   0.592  1.00  0.00           C  
ATOM   2256  O   PRO A1572      40.684   5.904  -0.154  1.00  0.00           O  
ATOM   2257  CB  PRO A1572      43.920   6.824   0.191  1.00  0.00           C  
ATOM   2258  CG  PRO A1572      44.800   8.025   0.157  1.00  0.00           C  
ATOM   2259  CD  PRO A1572      44.055   8.997   1.044  1.00  0.00           C  
ATOM   2260  N   ASP A1573      41.334   6.493   1.919  1.00  0.00           N  
ATOM   2261  CA  ASP A1573      40.329   5.666   2.583  1.00  0.00           C  
ATOM   2262  C   ASP A1573      38.961   6.334   2.683  1.00  0.00           C  
ATOM   2263  O   ASP A1573      37.988   5.700   3.090  1.00  0.00           O  
ATOM   2264  CB  ASP A1573      40.810   5.267   3.981  1.00  0.00           C  
ATOM   2265  CG  ASP A1573      41.040   6.461   4.883  1.00  0.00           C  
ATOM   2266  OD1 ASP A1573      41.559   6.267   6.002  1.00  0.00           O  
ATOM   2267  OD2 ASP A1573      40.701   7.592   4.479  1.00  0.00           O  
ATOM   2268  N   GLY A1574      38.887   7.611   2.319  1.00  0.00           N  
ATOM   2269  CA  GLY A1574      37.617   8.314   2.364  1.00  0.00           C  
ATOM   2270  C   GLY A1574      37.306   9.066   3.646  1.00  0.00           C  
ATOM   2271  O   GLY A1574      36.291   9.757   3.724  1.00  0.00           O  
ATOM   2272  N   ARG A1575      38.164   8.938   4.653  1.00  0.00           N  
ATOM   2273  CA  ARG A1575      37.949   9.630   5.923  1.00  0.00           C  
ATOM   2274  C   ARG A1575      37.763  11.126   5.711  1.00  0.00           C  
ATOM   2275  O   ARG A1575      38.460  11.732   4.901  1.00  0.00           O  
ATOM   2276  CB  ARG A1575      39.142   9.435   6.855  1.00  0.00           C  
ATOM   2277  CG  ARG A1575      39.444   8.008   7.244  1.00  0.00           C  
ATOM   2278  CD  ARG A1575      40.527   8.003   8.308  1.00  0.00           C  
ATOM   2279  NE  ARG A1575      41.726   8.705   7.860  1.00  0.00           N  
ATOM   2280  CZ  ARG A1575      42.679   9.146   8.675  1.00  0.00           C  
ATOM   2281  NH1 ARG A1575      42.571   8.962   9.985  1.00  0.00           N  
ATOM   2282  NH2 ARG A1575      43.744   9.766   8.182  1.00  0.00           N  
ATOM   2283  N   GLU A1576      36.838  11.724   6.454  1.00  0.00           N  
ATOM   2284  CA  GLU A1576      36.596  13.157   6.338  1.00  0.00           C  
ATOM   2285  C   GLU A1576      37.199  13.910   7.513  1.00  0.00           C  
ATOM   2286  O   GLU A1576      37.480  15.102   7.411  1.00  0.00           O  
ATOM   2287  CB  GLU A1576      35.099  13.451   6.269  1.00  0.00           C  
ATOM   2288  CG  GLU A1576      34.415  12.909   5.033  1.00  0.00           C  
ATOM   2289  CD  GLU A1576      32.959  13.325   4.960  1.00  0.00           C  
ATOM   2290  OE1 GLU A1576      32.220  13.089   5.940  1.00  0.00           O  
ATOM   2291  OE2 GLU A1576      32.554  13.886   3.922  1.00  0.00           O  
ATOM   2292  N   ILE A1577      37.391  13.208   8.626  1.00  0.00           N  
ATOM   2293  CA  ILE A1577      37.957  13.803   9.832  1.00  0.00           C  
ATOM   2294  C   ILE A1577      39.404  13.360  10.020  1.00  0.00           C  
ATOM   2295  O   ILE A1577      39.674  12.179  10.229  1.00  0.00           O  
ATOM   2296  CB  ILE A1577      37.154  13.394  11.089  1.00  0.00           C  
ATOM   2297  CG1 ILE A1577      35.689  13.810  10.934  1.00  0.00           C  
ATOM   2298  CG2 ILE A1577      37.767  14.022  12.329  1.00  0.00           C  
ATOM   2299  CD1 ILE A1577      35.481  15.290  10.724  1.00  0.00           C  
ATOM   2300  N   PHE A1578      40.330  14.312   9.944  1.00  0.00           N  
ATOM   2301  CA  PHE A1578      41.751  14.020  10.106  1.00  0.00           C  
ATOM   2302  C   PHE A1578      42.544  15.259  10.513  1.00  0.00           C  
ATOM   2303  O   PHE A1578      42.072  16.386  10.370  1.00  0.00           O  
ATOM   2304  CB  PHE A1578      42.329  13.438   8.812  1.00  0.00           C  
ATOM   2305  CG  PHE A1578      41.930  14.191   7.572  1.00  0.00           C  
ATOM   2306  CD1 PHE A1578      40.785  13.839   6.866  1.00  0.00           C  
ATOM   2307  CD2 PHE A1578      42.697  15.259   7.113  1.00  0.00           C  
ATOM   2308  CE1 PHE A1578      40.405  14.538   5.719  1.00  0.00           C  
ATOM   2309  CE2 PHE A1578      42.325  15.965   5.968  1.00  0.00           C  
ATOM   2310  CZ  PHE A1578      41.177  15.603   5.270  1.00  0.00           C  
ATOM   2311  N   THR A1579      43.756  15.039  11.012  1.00  0.00           N  
ATOM   2312  CA  THR A1579      44.615  16.131  11.459  1.00  0.00           C  
ATOM   2313  C   THR A1579      45.423  16.748  10.319  1.00  0.00           C  
ATOM   2314  O   THR A1579      45.479  16.204   9.218  1.00  0.00           O  
ATOM   2315  CB  THR A1579      45.612  15.647  12.526  1.00  0.00           C  
ATOM   2316  OG1 THR A1579      46.558  14.752  11.926  1.00  0.00           O  
ATOM   2317  CG2 THR A1579      44.881  14.917  13.645  1.00  0.00           C  
ATOM   2318  N   LEU A1580      46.053  17.886  10.595  1.00  0.00           N  
ATOM   2319  CA  LEU A1580      46.874  18.563   9.597  1.00  0.00           C  
ATOM   2320  C   LEU A1580      48.064  17.668   9.259  1.00  0.00           C  
ATOM   2321  O   LEU A1580      48.507  17.604   8.111  1.00  0.00           O  
ATOM   2322  CB  LEU A1580      47.364  19.909  10.138  1.00  0.00           C  
ATOM   2323  CG  LEU A1580      48.360  20.677   9.262  1.00  0.00           C  
ATOM   2324  CD1 LEU A1580      47.716  21.024   7.921  1.00  0.00           C  
ATOM   2325  CD2 LEU A1580      48.815  21.934   9.990  1.00  0.00           C  
ATOM   2326  N   GLU A1581      48.571  16.964  10.266  1.00  0.00           N  
ATOM   2327  CA  GLU A1581      49.704  16.072  10.066  1.00  0.00           C  
ATOM   2328  C   GLU A1581      49.339  14.941   9.109  1.00  0.00           C  
ATOM   2329  O   GLU A1581      50.116  14.599   8.217  1.00  0.00           O  
ATOM   2330  CB  GLU A1581      50.164  15.487  11.405  1.00  0.00           C  
ATOM   2331  CG  GLU A1581      51.360  14.560  11.288  1.00  0.00           C  
ATOM   2332  CD  GLU A1581      52.597  15.266  10.762  1.00  0.00           C  
ATOM   2333  OE1 GLU A1581      53.050  16.235  11.411  1.00  0.00           O  
ATOM   2334  OE2 GLU A1581      53.120  14.853   9.701  1.00  0.00           O  
ATOM   2335  N   GLU A1582      48.158  14.361   9.300  1.00  0.00           N  
ATOM   2336  CA  GLU A1582      47.693  13.273   8.442  1.00  0.00           C  
ATOM   2337  C   GLU A1582      47.486  13.766   7.013  1.00  0.00           C  
ATOM   2338  O   GLU A1582      47.755  13.047   6.050  1.00  0.00           O  
ATOM   2339  CB  GLU A1582      46.385  12.696   8.980  1.00  0.00           C  
ATOM   2340  CG  GLU A1582      46.545  11.890  10.252  1.00  0.00           C  
ATOM   2341  CD  GLU A1582      45.223  11.369  10.766  1.00  0.00           C  
ATOM   2342  OE1 GLU A1582      44.390  12.193  11.201  1.00  0.00           O  
ATOM   2343  OE2 GLU A1582      45.014  10.137  10.724  1.00  0.00           O  
ATOM   2344  N   PHE A1583      46.998  14.994   6.882  1.00  0.00           N  
ATOM   2345  CA  PHE A1583      46.777  15.587   5.569  1.00  0.00           C  
ATOM   2346  C   PHE A1583      48.112  15.655   4.828  1.00  0.00           C  
ATOM   2347  O   PHE A1583      48.217  15.254   3.666  1.00  0.00           O  
ATOM   2348  CB  PHE A1583      46.189  16.993   5.733  1.00  0.00           C  
ATOM   2349  CG  PHE A1583      46.083  17.769   4.447  1.00  0.00           C  
ATOM   2350  CD1 PHE A1583      45.297  17.306   3.399  1.00  0.00           C  
ATOM   2351  CD2 PHE A1583      46.753  18.981   4.299  1.00  0.00           C  
ATOM   2352  CE1 PHE A1583      45.173  18.040   2.218  1.00  0.00           C  
ATOM   2353  CE2 PHE A1583      46.637  19.726   3.121  1.00  0.00           C  
ATOM   2354  CZ  PHE A1583      45.845  19.252   2.080  1.00  0.00           C  
ATOM   2355  N   ILE A1584      49.134  16.167   5.507  1.00  0.00           N  
ATOM   2356  CA  ILE A1584      50.463  16.286   4.914  1.00  0.00           C  
ATOM   2357  C   ILE A1584      51.045  14.928   4.533  1.00  0.00           C  
ATOM   2358  O   ILE A1584      51.598  14.767   3.448  1.00  0.00           O  
ATOM   2359  CB  ILE A1584      51.450  16.971   5.881  1.00  0.00           C  
ATOM   2360  CG1 ILE A1584      51.036  18.428   6.102  1.00  0.00           C  
ATOM   2361  CG2 ILE A1584      52.862  16.888   5.325  1.00  0.00           C  
ATOM   2362  CD1 ILE A1584      51.787  19.109   7.216  1.00  0.00           C  
ATOM   2363  N   GLN A1585      50.919  13.952   5.424  1.00  0.00           N  
ATOM   2364  CA  GLN A1585      51.458  12.620   5.163  1.00  0.00           C  
ATOM   2365  C   GLN A1585      50.810  11.954   3.956  1.00  0.00           C  
ATOM   2366  O   GLN A1585      51.470  11.240   3.205  1.00  0.00           O  
ATOM   2367  CB  GLN A1585      51.276  11.726   6.392  1.00  0.00           C  
ATOM   2368  CG  GLN A1585      51.967  12.248   7.641  1.00  0.00           C  
ATOM   2369  CD  GLN A1585      51.644  11.421   8.873  1.00  0.00           C  
ATOM   2370  OE1 GLN A1585      50.477  11.247   9.231  1.00  0.00           O  
ATOM   2371  NE2 GLN A1585      52.679  10.914   9.534  1.00  0.00           N  
ATOM   2372  N   ALA A1586      49.519  12.194   3.764  1.00  0.00           N  
ATOM   2373  CA  ALA A1586      48.801  11.589   2.651  1.00  0.00           C  
ATOM   2374  C   ALA A1586      48.721  12.478   1.411  1.00  0.00           C  
ATOM   2375  O   ALA A1586      48.238  12.043   0.365  1.00  0.00           O  
ATOM   2376  CB  ALA A1586      47.392  11.205   3.100  1.00  0.00           C  
ATOM   2377  N   PHE A1587      49.206  13.710   1.509  1.00  0.00           N  
ATOM   2378  CA  PHE A1587      49.112  14.621   0.369  1.00  0.00           C  
ATOM   2379  C   PHE A1587      49.799  14.180  -0.918  1.00  0.00           C  
ATOM   2380  O   PHE A1587      50.947  13.729  -0.918  1.00  0.00           O  
ATOM   2381  CB  PHE A1587      49.636  16.011   0.724  1.00  0.00           C  
ATOM   2382  CG  PHE A1587      49.400  17.022  -0.358  1.00  0.00           C  
ATOM   2383  CD1 PHE A1587      48.147  17.610  -0.512  1.00  0.00           C  
ATOM   2384  CD2 PHE A1587      50.401  17.332  -1.269  1.00  0.00           C  
ATOM   2385  CE1 PHE A1587      47.894  18.490  -1.562  1.00  0.00           C  
ATOM   2386  CE2 PHE A1587      50.158  18.211  -2.325  1.00  0.00           C  
ATOM   2387  CZ  PHE A1587      48.902  18.789  -2.469  1.00  0.00           C  
ATOM   2388  N   THR A1588      49.080  14.337  -2.022  1.00  0.00           N  
ATOM   2389  CA  THR A1588      49.596  14.008  -3.341  1.00  0.00           C  
ATOM   2390  C   THR A1588      48.720  14.713  -4.370  1.00  0.00           C  
ATOM   2391  O   THR A1588      47.499  14.741  -4.238  1.00  0.00           O  
ATOM   2392  CB  THR A1588      49.580  12.485  -3.604  1.00  0.00           C  
ATOM   2393  OG1 THR A1588      49.955  12.241  -4.963  1.00  0.00           O  
ATOM   2394  CG2 THR A1588      48.199  11.901  -3.342  1.00  0.00           C  
ATOM   2395  N   TRP A1589      49.341  15.291  -5.389  1.00  0.00           N  
ATOM   2396  CA  TRP A1589      48.576  15.995  -6.408  1.00  0.00           C  
ATOM   2397  C   TRP A1589      47.644  15.070  -7.175  1.00  0.00           C  
ATOM   2398  O   TRP A1589      46.676  15.523  -7.786  1.00  0.00           O  
ATOM   2399  CB  TRP A1589      49.515  16.706  -7.377  1.00  0.00           C  
ATOM   2400  CG  TRP A1589      50.279  17.792  -6.713  1.00  0.00           C  
ATOM   2401  CD1 TRP A1589      51.604  17.785  -6.384  1.00  0.00           C  
ATOM   2402  CD2 TRP A1589      49.752  19.034  -6.240  1.00  0.00           C  
ATOM   2403  NE1 TRP A1589      51.934  18.950  -5.730  1.00  0.00           N  
ATOM   2404  CE2 TRP A1589      50.815  19.734  -5.629  1.00  0.00           C  
ATOM   2405  CE3 TRP A1589      48.482  19.624  -6.274  1.00  0.00           C  
ATOM   2406  CZ2 TRP A1589      50.647  20.995  -5.055  1.00  0.00           C  
ATOM   2407  CZ3 TRP A1589      48.314  20.880  -5.704  1.00  0.00           C  
ATOM   2408  CH2 TRP A1589      49.393  21.552  -5.102  1.00  0.00           C  
ATOM   2409  N   GLU A1591      47.936  13.775  -7.127  1.00  0.00           N  
ATOM   2410  CA  GLU A1591      47.130  12.776  -7.823  1.00  0.00           C  
ATOM   2411  C   GLU A1591      45.710  12.690  -7.264  1.00  0.00           C  
ATOM   2412  O   GLU A1591      44.802  12.190  -7.931  1.00  0.00           O  
ATOM   2413  CB  GLU A1591      47.802  11.406  -7.715  1.00  0.00           C  
ATOM   2414  CG  GLU A1591      49.307  11.447  -7.925  1.00  0.00           C  
ATOM   2415  CD  GLU A1591      49.974  10.128  -7.596  1.00  0.00           C  
ATOM   2416  OE1 GLU A1591      49.761   9.151  -8.345  1.00  0.00           O  
ATOM   2417  OE2 GLU A1591      50.704  10.067  -6.580  1.00  0.00           O  
ATOM   2418  N   ARG A1592      45.514  13.167  -6.038  1.00  0.00           N  
ATOM   2419  CA  ARG A1592      44.193  13.119  -5.430  1.00  0.00           C  
ATOM   2420  C   ARG A1592      43.550  14.495  -5.329  1.00  0.00           C  
ATOM   2421  O   ARG A1592      42.595  14.690  -4.581  1.00  0.00           O  
ATOM   2422  CB  ARG A1592      44.257  12.464  -4.045  1.00  0.00           C  
ATOM   2423  CG  ARG A1592      44.763  11.028  -4.059  1.00  0.00           C  
ATOM   2424  CD  ARG A1592      44.493  10.338  -2.730  1.00  0.00           C  
ATOM   2425  NE  ARG A1592      43.062  10.141  -2.506  1.00  0.00           N  
ATOM   2426  CZ  ARG A1592      42.327   9.206  -3.105  1.00  0.00           C  
ATOM   2427  NH1 ARG A1592      42.884   8.366  -3.968  1.00  0.00           N  
ATOM   2428  NH2 ARG A1592      41.028   9.121  -2.851  1.00  0.00           N  
ATOM   2429  N   VAL A1593      44.083  15.454  -6.078  1.00  0.00           N  
ATOM   2430  CA  VAL A1593      43.522  16.800  -6.080  1.00  0.00           C  
ATOM   2431  C   VAL A1593      42.565  16.925  -7.258  1.00  0.00           C  
ATOM   2432  O   VAL A1593      42.979  16.901  -8.418  1.00  0.00           O  
ATOM   2433  CB  VAL A1593      44.619  17.879  -6.205  1.00  0.00           C  
ATOM   2434  CG1 VAL A1593      43.978  19.256  -6.303  1.00  0.00           C  
ATOM   2435  CG2 VAL A1593      45.549  17.815  -5.001  1.00  0.00           C  
ATOM   2436  N   SER A1594      41.279  17.049  -6.951  1.00  0.00           N  
ATOM   2437  CA  SER A1594      40.249  17.165  -7.976  1.00  0.00           C  
ATOM   2438  C   SER A1594      40.344  18.517  -8.680  1.00  0.00           C  
ATOM   2439  O   SER A1594      40.787  19.503  -8.089  1.00  0.00           O  
ATOM   2440  CB  SER A1594      38.866  16.995  -7.333  1.00  0.00           C  
ATOM   2441  OG  SER A1594      37.841  16.972  -8.309  1.00  0.00           O  
ATOM   2442  N   LEU A1596      39.941  18.558  -9.947  1.00  0.00           N  
ATOM   2443  CA  LEU A1596      39.981  19.796 -10.713  1.00  0.00           C  
ATOM   2444  C   LEU A1596      38.588  20.405 -10.838  1.00  0.00           C  
ATOM   2445  O   LEU A1596      38.436  21.549 -11.263  1.00  0.00           O  
ATOM   2446  CB  LEU A1596      40.571  19.544 -12.104  1.00  0.00           C  
ATOM   2447  CG  LEU A1596      41.999  18.991 -12.127  1.00  0.00           C  
ATOM   2448  CD1 LEU A1596      42.476  18.863 -13.566  1.00  0.00           C  
ATOM   2449  CD2 LEU A1596      42.923  19.913 -11.339  1.00  0.00           C  
ATOM   2450  N   GLY A1601      37.572  19.634 -10.465  1.00  0.00           N  
ATOM   2451  CA  GLY A1601      36.210  20.133 -10.529  1.00  0.00           C  
ATOM   2452  C   GLY A1601      36.000  21.196  -9.466  1.00  0.00           C  
ATOM   2453  O   GLY A1601      36.806  21.320  -8.544  1.00  0.00           O  
ATOM   2454  N   GLY A1602      34.924  21.964  -9.588  1.00  0.00           N  
ATOM   2455  CA  GLY A1602      34.650  23.008  -8.614  1.00  0.00           C  
ATOM   2456  C   GLY A1602      34.135  22.478  -7.287  1.00  0.00           C  
ATOM   2457  O   GLY A1602      33.044  21.915  -7.228  1.00  0.00           O  
ATOM   2458  N   PRO A1603      34.903  22.641  -6.199  1.00  0.00           N  
ATOM   2459  CA  PRO A1603      34.542  22.187  -4.849  1.00  0.00           C  
ATOM   2460  C   PRO A1603      33.478  23.092  -4.241  1.00  0.00           C  
ATOM   2461  O   PRO A1603      33.638  24.310  -4.237  1.00  0.00           O  
ATOM   2462  CB  PRO A1603      35.858  22.301  -4.076  1.00  0.00           C  
ATOM   2463  CG  PRO A1603      36.914  22.337  -5.149  1.00  0.00           C  
ATOM   2464  CD  PRO A1603      36.279  23.157  -6.215  1.00  0.00           C  
ATOM   2465  N   VAL A1604      32.400  22.510  -3.724  1.00  0.00           N  
ATOM   2466  CA  VAL A1604      31.351  23.320  -3.115  1.00  0.00           C  
ATOM   2467  C   VAL A1604      31.591  23.524  -1.621  1.00  0.00           C  
ATOM   2468  O   VAL A1604      31.664  22.565  -0.856  1.00  0.00           O  
ATOM   2469  CB  VAL A1604      29.950  22.690  -3.293  1.00  0.00           C  
ATOM   2470  CG1 VAL A1604      28.917  23.532  -2.565  1.00  0.00           C  
ATOM   2471  CG2 VAL A1604      29.598  22.597  -4.768  1.00  0.00           C  
ATOM   2472  N   PHE A1613      31.725  24.782  -1.214  1.00  0.00           N  
ATOM   2473  CA  PHE A1613      31.931  25.105   0.191  1.00  0.00           C  
ATOM   2474  C   PHE A1613      30.541  25.202   0.809  1.00  0.00           C  
ATOM   2475  O   PHE A1613      29.848  26.204   0.646  1.00  0.00           O  
ATOM   2476  CB  PHE A1613      32.678  26.432   0.332  1.00  0.00           C  
ATOM   2477  CG  PHE A1613      33.079  26.757   1.743  1.00  0.00           C  
ATOM   2478  CD1 PHE A1613      32.131  27.167   2.675  1.00  0.00           C  
ATOM   2479  CD2 PHE A1613      34.403  26.625   2.149  1.00  0.00           C  
ATOM   2480  CE1 PHE A1613      32.499  27.442   3.993  1.00  0.00           C  
ATOM   2481  CE2 PHE A1613      34.781  26.898   3.463  1.00  0.00           C  
ATOM   2482  CZ  PHE A1613      33.827  27.306   4.386  1.00  0.00           C  
ATOM   2483  N   ASP A1614      30.151  24.142   1.509  1.00  0.00           N  
ATOM   2484  CA  ASP A1614      28.840  24.033   2.139  1.00  0.00           C  
ATOM   2485  C   ASP A1614      28.894  24.374   3.627  1.00  0.00           C  
ATOM   2486  O   ASP A1614      29.403  23.595   4.432  1.00  0.00           O  
ATOM   2487  CB  ASP A1614      28.322  22.604   1.937  1.00  0.00           C  
ATOM   2488  CG  ASP A1614      26.918  22.396   2.476  1.00  0.00           C  
ATOM   2489  OD1 ASP A1614      26.378  21.282   2.283  1.00  0.00           O  
ATOM   2490  OD2 ASP A1614      26.358  23.331   3.088  1.00  0.00           O  
ATOM   2491  N   LEU A1615      28.363  25.540   3.982  1.00  0.00           N  
ATOM   2492  CA  LEU A1615      28.344  25.996   5.370  1.00  0.00           C  
ATOM   2493  C   LEU A1615      27.705  24.980   6.315  1.00  0.00           C  
ATOM   2494  O   LEU A1615      28.160  24.809   7.443  1.00  0.00           O  
ATOM   2495  CB  LEU A1615      27.597  27.329   5.473  1.00  0.00           C  
ATOM   2496  CG  LEU A1615      27.492  27.957   6.867  1.00  0.00           C  
ATOM   2497  CD1 LEU A1615      28.886  28.246   7.402  1.00  0.00           C  
ATOM   2498  CD2 LEU A1615      26.673  29.240   6.794  1.00  0.00           C  
ATOM   2499  N   GLU A1616      26.648  24.315   5.858  1.00  0.00           N  
ATOM   2500  CA  GLU A1616      25.968  23.325   6.685  1.00  0.00           C  
ATOM   2501  C   GLU A1616      26.876  22.136   6.949  1.00  0.00           C  
ATOM   2502  O   GLU A1616      26.846  21.549   8.031  1.00  0.00           O  
ATOM   2503  CB  GLU A1616      24.669  22.857   6.015  1.00  0.00           C  
ATOM   2504  CG  GLU A1616      23.475  23.770   6.261  1.00  0.00           C  
ATOM   2505  CD  GLU A1616      23.715  25.198   5.808  1.00  0.00           C  
ATOM   2506  OE1 GLU A1616      23.856  25.421   4.584  1.00  0.00           O  
ATOM   2507  OE2 GLU A1616      23.768  26.097   6.677  1.00  0.00           O  
ATOM   2508  N   LYS A1617      27.688  21.782   5.959  1.00  0.00           N  
ATOM   2509  CA  LYS A1617      28.614  20.671   6.114  1.00  0.00           C  
ATOM   2510  C   LYS A1617      29.727  21.088   7.079  1.00  0.00           C  
ATOM   2511  O   LYS A1617      30.210  20.282   7.873  1.00  0.00           O  
ATOM   2512  CB  LYS A1617      29.210  20.290   4.755  1.00  0.00           C  
ATOM   2513  CG  LYS A1617      30.224  19.156   4.806  1.00  0.00           C  
ATOM   2514  CD  LYS A1617      29.576  17.839   5.191  1.00  0.00           C  
ATOM   2515  CE  LYS A1617      30.584  16.704   5.135  1.00  0.00           C  
ATOM   2516  NZ  LYS A1617      31.252  16.644   3.802  1.00  0.00           N  
ATOM   2517  N   LEU A1619      30.123  22.356   7.006  1.00  0.00           N  
ATOM   2518  CA  LEU A1619      31.175  22.882   7.879  1.00  0.00           C  
ATOM   2519  C   LEU A1619      30.671  22.846   9.322  1.00  0.00           C  
ATOM   2520  O   LEU A1619      31.401  22.476  10.242  1.00  0.00           O  
ATOM   2521  CB  LEU A1619      31.513  24.324   7.496  1.00  0.00           C  
ATOM   2522  CG  LEU A1619      32.882  24.923   7.850  1.00  0.00           C  
ATOM   2523  CD1 LEU A1619      32.693  26.387   8.203  1.00  0.00           C  
ATOM   2524  CD2 LEU A1619      33.538  24.183   8.993  1.00  0.00           C  
ATOM   2525  N   ARG A1620      29.417  23.236   9.516  1.00  0.00           N  
ATOM   2526  CA  ARG A1620      28.830  23.236  10.850  1.00  0.00           C  
ATOM   2527  C   ARG A1620      28.769  21.810  11.381  1.00  0.00           C  
ATOM   2528  O   ARG A1620      28.983  21.570  12.569  1.00  0.00           O  
ATOM   2529  CB  ARG A1620      27.427  23.855  10.815  1.00  0.00           C  
ATOM   2530  CG  ARG A1620      27.421  25.309  10.355  1.00  0.00           C  
ATOM   2531  CD  ARG A1620      26.017  25.919  10.284  1.00  0.00           C  
ATOM   2532  NE  ARG A1620      25.452  26.199  11.601  1.00  0.00           N  
ATOM   2533  CZ  ARG A1620      24.835  25.303  12.362  1.00  0.00           C  
ATOM   2534  NH1 ARG A1620      24.690  24.053  11.941  1.00  0.00           N  
ATOM   2535  NH2 ARG A1620      24.370  25.656  13.551  1.00  0.00           N  
ATOM   2536  N   TRP A1621      28.479  20.862  10.496  1.00  0.00           N  
ATOM   2537  CA  TRP A1621      28.406  19.460  10.887  1.00  0.00           C  
ATOM   2538  C   TRP A1621      29.763  18.980  11.393  1.00  0.00           C  
ATOM   2539  O   TRP A1621      29.856  18.318  12.432  1.00  0.00           O  
ATOM   2540  CB  TRP A1621      27.985  18.590   9.699  1.00  0.00           C  
ATOM   2541  CG  TRP A1621      28.048  17.125  10.003  1.00  0.00           C  
ATOM   2542  CD1 TRP A1621      27.135  16.394  10.709  1.00  0.00           C  
ATOM   2543  CD2 TRP A1621      29.113  16.225   9.670  1.00  0.00           C  
ATOM   2544  NE1 TRP A1621      27.565  15.095  10.838  1.00  0.00           N  
ATOM   2545  CE2 TRP A1621      28.776  14.963  10.211  1.00  0.00           C  
ATOM   2546  CE3 TRP A1621      30.321  16.362   8.972  1.00  0.00           C  
ATOM   2547  CZ2 TRP A1621      29.605  13.843  10.074  1.00  0.00           C  
ATOM   2548  CZ3 TRP A1621      31.146  15.247   8.835  1.00  0.00           C  
ATOM   2549  CH2 TRP A1621      30.782  14.003   9.385  1.00  0.00           C  
ATOM   2550  N   MET A1622      30.817  19.312  10.654  1.00  0.00           N  
ATOM   2551  CA  MET A1622      32.162  18.901  11.035  1.00  0.00           C  
ATOM   2552  C   MET A1622      32.569  19.564  12.342  1.00  0.00           C  
ATOM   2553  O   MET A1622      33.198  18.940  13.201  1.00  0.00           O  
ATOM   2554  CB  MET A1622      33.163  19.262   9.933  1.00  0.00           C  
ATOM   2555  CG  MET A1622      34.571  18.742  10.183  1.00  0.00           C  
ATOM   2556  SD  MET A1622      35.631  18.910   8.726  1.00  0.00           S  
ATOM   2557  CE  MET A1622      34.971  17.622   7.688  1.00  0.00           C  
ATOM   2558  N   ASN A1632      32.212  20.836  12.481  1.00  0.00           N  
ATOM   2559  CA  ASN A1632      32.532  21.591  13.682  1.00  0.00           C  
ATOM   2560  C   ASN A1632      31.880  20.876  14.864  1.00  0.00           C  
ATOM   2561  O   ASN A1632      32.508  20.655  15.901  1.00  0.00           O  
ATOM   2562  CB  ASN A1632      31.985  23.014  13.561  1.00  0.00           C  
ATOM   2563  CG  ASN A1632      32.781  24.011  14.372  1.00  0.00           C  
ATOM   2564  OD1 ASN A1632      33.983  24.179  14.155  1.00  0.00           O  
ATOM   2565  ND2 ASN A1632      32.120  24.679  15.310  1.00  0.00           N  
ATOM   2566  N   GLY A1635      30.616  20.502  14.683  1.00  0.00           N  
ATOM   2567  CA  GLY A1635      29.885  19.807  15.728  1.00  0.00           C  
ATOM   2568  C   GLY A1635      30.517  18.472  16.067  1.00  0.00           C  
ATOM   2569  O   GLY A1635      30.558  18.078  17.233  1.00  0.00           O  
ATOM   2570  N   LYS A1636      31.016  17.775  15.051  1.00  0.00           N  
ATOM   2571  CA  LYS A1636      31.651  16.480  15.265  1.00  0.00           C  
ATOM   2572  C   LYS A1636      32.958  16.629  16.039  1.00  0.00           C  
ATOM   2573  O   LYS A1636      33.340  15.746  16.806  1.00  0.00           O  
ATOM   2574  CB  LYS A1636      31.901  15.777  13.927  1.00  0.00           C  
ATOM   2575  CG  LYS A1636      32.696  14.487  14.060  1.00  0.00           C  
ATOM   2576  CD  LYS A1636      32.386  13.510  12.935  1.00  0.00           C  
ATOM   2577  CE  LYS A1636      31.165  12.660  13.264  1.00  0.00           C  
ATOM   2578  NZ  LYS A1636      29.968  13.479  13.609  1.00  0.00           N  
ATOM   2579  N   TYR A1637      33.647  17.744  15.827  1.00  0.00           N  
ATOM   2580  CA  TYR A1637      34.887  18.011  16.538  1.00  0.00           C  
ATOM   2581  C   TYR A1637      34.547  18.321  17.992  1.00  0.00           C  
ATOM   2582  O   TYR A1637      35.198  17.832  18.917  1.00  0.00           O  
ATOM   2583  CB  TYR A1637      35.611  19.203  15.907  1.00  0.00           C  
ATOM   2584  CG  TYR A1637      36.687  18.813  14.925  1.00  0.00           C  
ATOM   2585  CD1 TYR A1637      38.013  18.692  15.335  1.00  0.00           C  
ATOM   2586  CD2 TYR A1637      36.381  18.547  13.592  1.00  0.00           C  
ATOM   2587  CE1 TYR A1637      39.009  18.320  14.447  1.00  0.00           C  
ATOM   2588  CE2 TYR A1637      37.374  18.168  12.690  1.00  0.00           C  
ATOM   2589  CZ  TYR A1637      38.685  18.058  13.129  1.00  0.00           C  
ATOM   2590  OH  TYR A1637      39.676  17.682  12.258  1.00  0.00           O  
ATOM   2591  N   ILE A1638      33.511  19.127  18.190  1.00  0.00           N  
ATOM   2592  CA  ILE A1638      33.100  19.500  19.533  1.00  0.00           C  
ATOM   2593  C   ILE A1638      32.696  18.312  20.412  1.00  0.00           C  
ATOM   2594  O   ILE A1638      32.994  18.303  21.606  1.00  0.00           O  
ATOM   2595  CB  ILE A1638      31.955  20.542  19.490  1.00  0.00           C  
ATOM   2596  CG1 ILE A1638      32.519  21.891  19.028  1.00  0.00           C  
ATOM   2597  CG2 ILE A1638      31.299  20.671  20.863  1.00  0.00           C  
ATOM   2598  CD1 ILE A1638      31.506  23.015  18.959  1.00  0.00           C  
ATOM   2599  N   ARG A1639      32.047  17.300  19.843  1.00  0.00           N  
ATOM   2600  CA  ARG A1639      31.643  16.165  20.671  1.00  0.00           C  
ATOM   2601  C   ARG A1639      32.383  14.845  20.478  1.00  0.00           C  
ATOM   2602  O   ARG A1639      32.247  13.940  21.303  1.00  0.00           O  
ATOM   2603  CB  ARG A1639      30.133  15.924  20.550  1.00  0.00           C  
ATOM   2604  CG  ARG A1639      29.592  16.019  19.153  1.00  0.00           C  
ATOM   2605  CD  ARG A1639      28.082  15.825  19.106  1.00  0.00           C  
ATOM   2606  NE  ARG A1639      27.578  16.301  17.825  1.00  0.00           N  
ATOM   2607  CZ  ARG A1639      27.343  17.580  17.551  1.00  0.00           C  
ATOM   2608  NH1 ARG A1639      26.904  17.933  16.353  1.00  0.00           N  
ATOM   2609  NH2 ARG A1639      27.513  18.504  18.489  1.00  0.00           N  
ATOM   2610  N   GLU A1640      33.179  14.723  19.419  1.00  0.00           N  
ATOM   2611  CA  GLU A1640      33.893  13.470  19.198  1.00  0.00           C  
ATOM   2612  C   GLU A1640      35.405  13.593  19.063  1.00  0.00           C  
ATOM   2613  O   GLU A1640      36.123  12.607  19.214  1.00  0.00           O  
ATOM   2614  CB  GLU A1640      33.327  12.752  17.972  1.00  0.00           C  
ATOM   2615  CG  GLU A1640      31.846  12.422  18.090  1.00  0.00           C  
ATOM   2616  CD  GLU A1640      31.343  11.534  16.965  1.00  0.00           C  
ATOM   2617  OE1 GLU A1640      30.113  11.335  16.870  1.00  0.00           O  
ATOM   2618  OE2 GLU A1640      32.171  11.029  16.178  1.00  0.00           O  
ATOM   2619  N   VAL A1641      35.896  14.795  18.786  1.00  0.00           N  
ATOM   2620  CA  VAL A1641      37.333  14.985  18.638  1.00  0.00           C  
ATOM   2621  C   VAL A1641      37.974  15.593  19.880  1.00  0.00           C  
ATOM   2622  O   VAL A1641      38.932  15.038  20.421  1.00  0.00           O  
ATOM   2623  CB  VAL A1641      37.659  15.873  17.422  1.00  0.00           C  
ATOM   2624  CG1 VAL A1641      39.167  15.971  17.243  1.00  0.00           C  
ATOM   2625  CG2 VAL A1641      37.014  15.297  16.174  1.00  0.00           C  
ATOM   2626  N   LEU A1642      37.449  16.730  20.330  1.00  0.00           N  
ATOM   2627  CA  LEU A1642      37.987  17.395  21.512  1.00  0.00           C  
ATOM   2628  C   LEU A1642      37.466  16.766  22.798  1.00  0.00           C  
ATOM   2629  O   LEU A1642      36.475  16.038  22.789  1.00  0.00           O  
ATOM   2630  CB  LEU A1642      37.625  18.883  21.508  1.00  0.00           C  
ATOM   2631  CG  LEU A1642      38.345  19.829  20.546  1.00  0.00           C  
ATOM   2632  CD1 LEU A1642      38.108  19.404  19.107  1.00  0.00           C  
ATOM   2633  CD2 LEU A1642      37.835  21.246  20.777  1.00  0.00           C  
ATOM   2634  N   SER A1662      38.144  17.048  23.905  1.00  0.00           N  
ATOM   2635  CA  SER A1662      37.728  16.524  25.198  1.00  0.00           C  
ATOM   2636  C   SER A1662      36.733  17.502  25.803  1.00  0.00           C  
ATOM   2637  O   SER A1662      36.626  18.645  25.356  1.00  0.00           O  
ATOM   2638  CB  SER A1662      38.925  16.386  26.138  1.00  0.00           C  
ATOM   2639  OG  SER A1662      39.428  17.663  26.499  1.00  0.00           O  
ATOM   2640  N   LEU A1663      36.008  17.054  26.822  1.00  0.00           N  
ATOM   2641  CA  LEU A1663      35.035  17.912  27.481  1.00  0.00           C  
ATOM   2642  C   LEU A1663      35.777  19.137  28.010  1.00  0.00           C  
ATOM   2643  O   LEU A1663      35.299  20.266  27.884  1.00  0.00           O  
ATOM   2644  CB  LEU A1663      34.364  17.158  28.632  1.00  0.00           C  
ATOM   2645  CG  LEU A1663      32.972  17.625  29.062  1.00  0.00           C  
ATOM   2646  CD1 LEU A1663      32.473  16.729  30.184  1.00  0.00           C  
ATOM   2647  CD2 LEU A1663      33.008  19.076  29.508  1.00  0.00           C  
ATOM   2648  N   GLU A1664      36.956  18.906  28.588  1.00  0.00           N  
ATOM   2649  CA  GLU A1664      37.770  19.992  29.131  1.00  0.00           C  
ATOM   2650  C   GLU A1664      38.198  20.993  28.064  1.00  0.00           C  
ATOM   2651  O   GLU A1664      38.227  22.194  28.316  1.00  0.00           O  
ATOM   2652  CB  GLU A1664      39.014  19.444  29.835  1.00  0.00           C  
ATOM   2653  CG  GLU A1664      38.740  18.845  31.197  1.00  0.00           C  
ATOM   2654  CD  GLU A1664      37.973  17.544  31.121  1.00  0.00           C  
ATOM   2655  OE1 GLU A1664      37.519  17.064  32.181  1.00  0.00           O  
ATOM   2656  OE2 GLU A1664      37.832  16.995  30.006  1.00  0.00           O  
ATOM   2657  N   GLU A1665      38.539  20.503  26.877  1.00  0.00           N  
ATOM   2658  CA  GLU A1665      38.951  21.391  25.795  1.00  0.00           C  
ATOM   2659  C   GLU A1665      37.795  22.289  25.359  1.00  0.00           C  
ATOM   2660  O   GLU A1665      37.977  23.488  25.144  1.00  0.00           O  
ATOM   2661  CB  GLU A1665      39.454  20.582  24.598  1.00  0.00           C  
ATOM   2662  CG  GLU A1665      40.829  19.972  24.799  1.00  0.00           C  
ATOM   2663  CD  GLU A1665      41.270  19.136  23.616  1.00  0.00           C  
ATOM   2664  OE1 GLU A1665      40.668  18.065  23.386  1.00  0.00           O  
ATOM   2665  OE2 GLU A1665      42.216  19.556  22.914  1.00  0.00           O  
ATOM   2666  N   VAL A1666      36.607  21.705  25.233  1.00  0.00           N  
ATOM   2667  CA  VAL A1666      35.430  22.464  24.826  1.00  0.00           C  
ATOM   2668  C   VAL A1666      35.092  23.536  25.858  1.00  0.00           C  
ATOM   2669  O   VAL A1666      34.814  24.687  25.507  1.00  0.00           O  
ATOM   2670  CB  VAL A1666      34.204  21.546  24.643  1.00  0.00           C  
ATOM   2671  CG1 VAL A1666      32.979  22.378  24.292  1.00  0.00           C  
ATOM   2672  CG2 VAL A1666      34.477  20.530  23.544  1.00  0.00           C  
ATOM   2673  N   ALA A1667      35.115  23.155  27.132  1.00  0.00           N  
ATOM   2674  CA  ALA A1667      34.816  24.085  28.214  1.00  0.00           C  
ATOM   2675  C   ALA A1667      35.788  25.262  28.172  1.00  0.00           C  
ATOM   2676  O   ALA A1667      35.405  26.409  28.408  1.00  0.00           O  
ATOM   2677  CB  ALA A1667      34.906  23.370  29.558  1.00  0.00           C  
ATOM   2678  N   GLU A1668      37.050  24.980  27.868  1.00  0.00           N  
ATOM   2679  CA  GLU A1668      38.038  26.045  27.790  1.00  0.00           C  
ATOM   2680  C   GLU A1668      37.723  26.985  26.635  1.00  0.00           C  
ATOM   2681  O   GLU A1668      37.761  28.207  26.784  1.00  0.00           O  
ATOM   2682  CB  GLU A1668      39.444  25.464  27.610  1.00  0.00           C  
ATOM   2683  CG  GLU A1668      40.060  24.943  28.896  1.00  0.00           C  
ATOM   2684  CD  GLU A1668      40.054  25.984  30.004  1.00  0.00           C  
ATOM   2685  OE1 GLU A1668      40.645  27.070  29.814  1.00  0.00           O  
ATOM   2686  OE2 GLU A1668      39.454  25.717  31.066  1.00  0.00           O  
ATOM   2687  N   ARG A1669      37.385  26.411  25.488  1.00  0.00           N  
ATOM   2688  CA  ARG A1669      37.094  27.206  24.304  1.00  0.00           C  
ATOM   2689  C   ARG A1669      35.804  28.024  24.335  1.00  0.00           C  
ATOM   2690  O   ARG A1669      35.695  29.020  23.619  1.00  0.00           O  
ATOM   2691  CB  ARG A1669      37.113  26.303  23.075  1.00  0.00           C  
ATOM   2692  CG  ARG A1669      38.429  25.550  22.928  1.00  0.00           C  
ATOM   2693  CD  ARG A1669      38.506  24.828  21.608  1.00  0.00           C  
ATOM   2694  NE  ARG A1669      39.761  24.099  21.451  1.00  0.00           N  
ATOM   2695  CZ  ARG A1669      40.319  23.839  20.274  1.00  0.00           C  
ATOM   2696  NH1 ARG A1669      39.730  24.255  19.159  1.00  0.00           N  
ATOM   2697  NH2 ARG A1669      41.458  23.162  20.208  1.00  0.00           N  
ATOM   2698  N   VAL A1670      34.829  27.627  25.153  1.00  0.00           N  
ATOM   2699  CA  VAL A1670      33.587  28.389  25.214  1.00  0.00           C  
ATOM   2700  C   VAL A1670      33.709  29.601  26.126  1.00  0.00           C  
ATOM   2701  O   VAL A1670      32.853  30.484  26.107  1.00  0.00           O  
ATOM   2702  CB  VAL A1670      32.385  27.537  25.705  1.00  0.00           C  
ATOM   2703  CG1 VAL A1670      32.096  26.419  24.713  1.00  0.00           C  
ATOM   2704  CG2 VAL A1670      32.655  26.990  27.106  1.00  0.00           C  
ATOM   2705  N   LYS A1671      34.776  29.652  26.917  1.00  0.00           N  
ATOM   2706  CA  LYS A1671      34.973  30.763  27.840  1.00  0.00           C  
ATOM   2707  C   LYS A1671      34.966  32.145  27.194  1.00  0.00           C  
ATOM   2708  O   LYS A1671      34.242  33.036  27.643  1.00  0.00           O  
ATOM   2709  CB  LYS A1671      36.265  30.569  28.640  1.00  0.00           C  
ATOM   2710  CG  LYS A1671      36.205  29.394  29.602  1.00  0.00           C  
ATOM   2711  CD  LYS A1671      37.437  29.326  30.490  1.00  0.00           C  
ATOM   2712  CE  LYS A1671      37.323  28.186  31.492  1.00  0.00           C  
ATOM   2713  NZ  LYS A1671      38.489  28.141  32.419  1.00  0.00           N  
ATOM   2714  N   PRO A1672      35.768  32.349  26.133  1.00  0.00           N  
ATOM   2715  CA  PRO A1672      35.798  33.661  25.478  1.00  0.00           C  
ATOM   2716  C   PRO A1672      34.408  34.111  25.032  1.00  0.00           C  
ATOM   2717  O   PRO A1672      34.083  35.300  25.057  1.00  0.00           O  
ATOM   2718  CB  PRO A1672      36.732  33.434  24.289  1.00  0.00           C  
ATOM   2719  CG  PRO A1672      37.651  32.360  24.775  1.00  0.00           C  
ATOM   2720  CD  PRO A1672      36.700  31.417  25.476  1.00  0.00           C  
ATOM   2721  N   PHE A1673      33.592  33.147  24.624  1.00  0.00           N  
ATOM   2722  CA  PHE A1673      32.244  33.429  24.155  1.00  0.00           C  
ATOM   2723  C   PHE A1673      31.299  33.750  25.305  1.00  0.00           C  
ATOM   2724  O   PHE A1673      30.388  34.568  25.160  1.00  0.00           O  
ATOM   2725  CB  PHE A1673      31.746  32.243  23.333  1.00  0.00           C  
ATOM   2726  CG  PHE A1673      32.497  32.064  22.045  1.00  0.00           C  
ATOM   2727  CD1 PHE A1673      32.119  32.769  20.903  1.00  0.00           C  
ATOM   2728  CD2 PHE A1673      33.631  31.252  21.992  1.00  0.00           C  
ATOM   2729  CE1 PHE A1673      32.863  32.674  19.725  1.00  0.00           C  
ATOM   2730  CE2 PHE A1673      34.383  31.148  20.819  1.00  0.00           C  
ATOM   2731  CZ  PHE A1673      33.997  31.863  19.683  1.00  0.00           C  
ATOM   2732  N   LEU A1684      31.520  33.109  26.448  1.00  0.00           N  
ATOM   2733  CA  LEU A1684      30.700  33.368  27.623  1.00  0.00           C  
ATOM   2734  C   LEU A1684      30.953  34.804  28.071  1.00  0.00           C  
ATOM   2735  O   LEU A1684      30.017  35.575  28.281  1.00  0.00           O  
ATOM   2736  CB  LEU A1684      31.061  32.401  28.752  1.00  0.00           C  
ATOM   2737  CG  LEU A1684      30.534  30.974  28.602  1.00  0.00           C  
ATOM   2738  CD1 LEU A1684      31.179  30.069  29.633  1.00  0.00           C  
ATOM   2739  CD2 LEU A1684      29.019  30.977  28.760  1.00  0.00           C  
ATOM   2740  N   ARG A1685      32.231  35.155  28.198  1.00  0.00           N  
ATOM   2741  CA  ARG A1685      32.629  36.494  28.621  1.00  0.00           C  
ATOM   2742  C   ARG A1685      32.090  37.550  27.670  1.00  0.00           C  
ATOM   2743  O   ARG A1685      31.644  38.614  28.100  1.00  0.00           O  
ATOM   2744  CB  ARG A1685      34.156  36.594  28.688  1.00  0.00           C  
ATOM   2745  CG  ARG A1685      34.783  35.664  29.710  1.00  0.00           C  
ATOM   2746  CD  ARG A1685      36.285  35.540  29.511  1.00  0.00           C  
ATOM   2747  NE  ARG A1685      36.869  34.579  30.441  1.00  0.00           N  
ATOM   2748  CZ  ARG A1685      38.026  33.957  30.244  1.00  0.00           C  
ATOM   2749  NH1 ARG A1685      38.728  34.195  29.145  1.00  0.00           N  
ATOM   2750  NH2 ARG A1685      38.479  33.093  31.143  1.00  0.00           N  
ATOM   2751  N   GLU A1688      32.137  37.251  26.374  1.00  0.00           N  
ATOM   2752  CA  GLU A1688      31.652  38.170  25.354  1.00  0.00           C  
ATOM   2753  C   GLU A1688      30.149  38.369  25.496  1.00  0.00           C  
ATOM   2754  O   GLU A1688      29.618  39.433  25.173  1.00  0.00           O  
ATOM   2755  CB  GLU A1688      31.962  37.624  23.961  1.00  0.00           C  
ATOM   2756  CG  GLU A1688      31.507  38.525  22.833  1.00  0.00           C  
ATOM   2757  CD  GLU A1688      31.667  37.877  21.475  1.00  0.00           C  
ATOM   2758  OE1 GLU A1688      30.974  36.870  21.210  1.00  0.00           O  
ATOM   2759  OE2 GLU A1688      32.489  38.374  20.675  1.00  0.00           O  
ATOM   2760  N   ALA A1689      29.468  37.334  25.974  1.00  0.00           N  
ATOM   2761  CA  ALA A1689      28.025  37.387  26.165  1.00  0.00           C  
ATOM   2762  C   ALA A1689      27.693  37.989  27.530  1.00  0.00           C  
ATOM   2763  O   ALA A1689      26.526  38.103  27.898  1.00  0.00           O  
ATOM   2764  CB  ALA A1689      27.435  35.989  26.057  1.00  0.00           C  
ATOM   2765  N   GLY A1690      28.729  38.372  28.270  1.00  0.00           N  
ATOM   2766  CA  GLY A1690      28.529  38.954  29.585  1.00  0.00           C  
ATOM   2767  C   GLY A1690      28.108  37.918  30.609  1.00  0.00           C  
ATOM   2768  O   GLY A1690      27.312  38.205  31.501  1.00  0.00           O  
ATOM   2769  N   LEU A1691      28.647  36.710  30.487  1.00  0.00           N  
ATOM   2770  CA  LEU A1691      28.310  35.631  31.407  1.00  0.00           C  
ATOM   2771  C   LEU A1691      29.533  35.052  32.104  1.00  0.00           C  
ATOM   2772  O   LEU A1691      30.603  34.921  31.508  1.00  0.00           O  
ATOM   2773  CB  LEU A1691      27.584  34.508  30.663  1.00  0.00           C  
ATOM   2774  CG  LEU A1691      26.288  34.856  29.932  1.00  0.00           C  
ATOM   2775  CD1 LEU A1691      25.770  33.612  29.223  1.00  0.00           C  
ATOM   2776  CD2 LEU A1691      25.256  35.384  30.920  1.00  0.00           C  
ATOM   2777  N   SER A1694      29.361  34.708  33.374  1.00  0.00           N  
ATOM   2778  CA  SER A1694      30.431  34.122  34.164  1.00  0.00           C  
ATOM   2779  C   SER A1694      29.950  32.764  34.650  1.00  0.00           C  
ATOM   2780  O   SER A1694      28.776  32.430  34.502  1.00  0.00           O  
ATOM   2781  CB  SER A1694      30.756  35.015  35.362  1.00  0.00           C  
ATOM   2782  OG  SER A1694      31.786  34.448  36.153  1.00  0.00           O  
ATOM   2783  N   TRP A1695      30.852  31.979  35.226  1.00  0.00           N  
ATOM   2784  CA  TRP A1695      30.491  30.664  35.736  1.00  0.00           C  
ATOM   2785  C   TRP A1695      30.995  30.501  37.165  1.00  0.00           C  
ATOM   2786  O   TRP A1695      32.154  30.783  37.463  1.00  0.00           O  
ATOM   2787  CB  TRP A1695      31.057  29.570  34.822  1.00  0.00           C  
ATOM   2788  CG  TRP A1695      32.512  29.723  34.499  1.00  0.00           C  
ATOM   2789  CD1 TRP A1695      33.553  29.038  35.054  1.00  0.00           C  
ATOM   2790  CD2 TRP A1695      33.090  30.628  33.548  1.00  0.00           C  
ATOM   2791  NE1 TRP A1695      34.743  29.458  34.508  1.00  0.00           N  
ATOM   2792  CE2 TRP A1695      34.488  30.434  33.583  1.00  0.00           C  
ATOM   2793  CE3 TRP A1695      32.561  31.585  32.671  1.00  0.00           C  
ATOM   2794  CZ2 TRP A1695      35.367  31.162  32.774  1.00  0.00           C  
ATOM   2795  CZ3 TRP A1695      33.436  32.310  31.865  1.00  0.00           C  
ATOM   2796  CH2 TRP A1695      34.825  32.092  31.924  1.00  0.00           C  
ATOM   2797  N   GLU A1698      30.105  30.055  38.044  1.00  0.00           N  
ATOM   2798  CA  GLU A1698      30.415  29.862  39.456  1.00  0.00           C  
ATOM   2799  C   GLU A1698      31.694  29.074  39.700  1.00  0.00           C  
ATOM   2800  O   GLU A1698      32.486  29.425  40.575  1.00  0.00           O  
ATOM   2801  CB  GLU A1698      29.243  29.164  40.146  1.00  0.00           C  
ATOM   2802  CG  GLU A1698      27.946  29.956  40.088  1.00  0.00           C  
ATOM   2803  CD  GLU A1698      26.737  29.137  40.497  1.00  0.00           C  
ATOM   2804  OE1 GLU A1698      26.732  28.606  41.628  1.00  0.00           O  
ATOM   2805  OE2 GLU A1698      25.791  29.030  39.685  1.00  0.00           O  
ATOM   2806  N   SER A1708      31.894  28.009  38.931  1.00  0.00           N  
ATOM   2807  CA  SER A1708      33.085  27.182  39.085  1.00  0.00           C  
ATOM   2808  C   SER A1708      33.388  26.393  37.818  1.00  0.00           C  
ATOM   2809  O   SER A1708      32.546  26.288  36.925  1.00  0.00           O  
ATOM   2810  CB  SER A1708      32.897  26.202  40.239  1.00  0.00           C  
ATOM   2811  OG  SER A1708      31.915  25.233  39.917  1.00  0.00           O  
ATOM   2812  N   GLU A1716      34.595  25.838  37.752  1.00  0.00           N  
ATOM   2813  CA  GLU A1716      35.006  25.042  36.604  1.00  0.00           C  
ATOM   2814  C   GLU A1716      34.163  23.776  36.535  1.00  0.00           C  
ATOM   2815  O   GLU A1716      33.828  23.298  35.451  1.00  0.00           O  
ATOM   2816  CB  GLU A1716      36.484  24.663  36.716  1.00  0.00           C  
ATOM   2817  CG  GLU A1716      37.440  25.836  36.588  1.00  0.00           C  
ATOM   2818  CD  GLU A1716      37.285  26.563  35.269  1.00  0.00           C  
ATOM   2819  OE1 GLU A1716      37.354  25.897  34.212  1.00  0.00           O  
ATOM   2820  OE2 GLU A1716      37.099  27.798  35.290  1.00  0.00           O  
ATOM   2821  N   ALA A1717      33.826  23.235  37.702  1.00  0.00           N  
ATOM   2822  CA  ALA A1717      33.019  22.025  37.782  1.00  0.00           C  
ATOM   2823  C   ALA A1717      31.634  22.272  37.190  1.00  0.00           C  
ATOM   2824  O   ALA A1717      31.093  21.428  36.473  1.00  0.00           O  
ATOM   2825  CB  ALA A1717      32.894  21.576  39.235  1.00  0.00           C  
ATOM   2826  N   TYR A1718      31.061  23.430  37.498  1.00  0.00           N  
ATOM   2827  CA  TYR A1718      29.739  23.773  36.989  1.00  0.00           C  
ATOM   2828  C   TYR A1718      29.809  23.913  35.470  1.00  0.00           C  
ATOM   2829  O   TYR A1718      29.071  23.248  34.739  1.00  0.00           O  
ATOM   2830  CB  TYR A1718      29.252  25.086  37.610  1.00  0.00           C  
ATOM   2831  CG  TYR A1718      27.849  25.475  37.195  1.00  0.00           C  
ATOM   2832  CD1 TYR A1718      26.739  24.809  37.709  1.00  0.00           C  
ATOM   2833  CD2 TYR A1718      27.635  26.491  36.262  1.00  0.00           C  
ATOM   2834  CE1 TYR A1718      25.444  25.144  37.304  1.00  0.00           C  
ATOM   2835  CE2 TYR A1718      26.348  26.832  35.848  1.00  0.00           C  
ATOM   2836  CZ  TYR A1718      25.259  26.155  36.373  1.00  0.00           C  
ATOM   2837  OH  TYR A1718      23.989  26.489  35.966  1.00  0.00           O  
ATOM   2838  N   LEU A1719      30.705  24.778  35.005  1.00  0.00           N  
ATOM   2839  CA  LEU A1719      30.884  25.009  33.573  1.00  0.00           C  
ATOM   2840  C   LEU A1719      31.023  23.684  32.831  1.00  0.00           C  
ATOM   2841  O   LEU A1719      30.332  23.441  31.842  1.00  0.00           O  
ATOM   2842  CB  LEU A1719      32.124  25.871  33.324  1.00  0.00           C  
ATOM   2843  CG  LEU A1719      32.464  26.143  31.855  1.00  0.00           C  
ATOM   2844  CD1 LEU A1719      31.292  26.837  31.170  1.00  0.00           C  
ATOM   2845  CD2 LEU A1719      33.722  26.995  31.774  1.00  0.00           C  
ATOM   2846  N   ARG A1720      31.918  22.829  33.317  1.00  0.00           N  
ATOM   2847  CA  ARG A1720      32.141  21.523  32.704  1.00  0.00           C  
ATOM   2848  C   ARG A1720      30.822  20.769  32.595  1.00  0.00           C  
ATOM   2849  O   ARG A1720      30.560  20.100  31.596  1.00  0.00           O  
ATOM   2850  CB  ARG A1720      33.125  20.699  33.539  1.00  0.00           C  
ATOM   2851  CG  ARG A1720      33.587  19.412  32.869  1.00  0.00           C  
ATOM   2852  CD  ARG A1720      34.384  18.537  33.831  1.00  0.00           C  
ATOM   2853  NE  ARG A1720      33.537  17.561  34.512  1.00  0.00           N  
ATOM   2854  CZ  ARG A1720      33.236  16.361  34.023  1.00  0.00           C  
ATOM   2855  NH1 ARG A1720      32.451  15.538  34.705  1.00  0.00           N  
ATOM   2856  NH2 ARG A1720      33.738  15.973  32.859  1.00  0.00           N  
ATOM   2857  N   ARG A1721      29.991  20.881  33.628  1.00  0.00           N  
ATOM   2858  CA  ARG A1721      28.700  20.201  33.640  1.00  0.00           C  
ATOM   2859  C   ARG A1721      27.747  20.820  32.623  1.00  0.00           C  
ATOM   2860  O   ARG A1721      27.018  20.108  31.932  1.00  0.00           O  
ATOM   2861  CB  ARG A1721      28.077  20.272  35.040  1.00  0.00           C  
ATOM   2862  CG  ARG A1721      27.453  18.963  35.502  1.00  0.00           C  
ATOM   2863  CD  ARG A1721      26.180  18.621  34.749  1.00  0.00           C  
ATOM   2864  NE  ARG A1721      26.129  17.202  34.406  1.00  0.00           N  
ATOM   2865  CZ  ARG A1721      25.015  16.532  34.126  1.00  0.00           C  
ATOM   2866  NH1 ARG A1721      23.841  17.148  34.153  1.00  0.00           N  
ATOM   2867  NH2 ARG A1721      25.075  15.247  33.809  1.00  0.00           N  
ATOM   2868  N   ALA A1722      27.752  22.147  32.536  1.00  0.00           N  
ATOM   2869  CA  ALA A1722      26.886  22.846  31.594  1.00  0.00           C  
ATOM   2870  C   ALA A1722      27.245  22.453  30.162  1.00  0.00           C  
ATOM   2871  O   ALA A1722      26.366  22.211  29.333  1.00  0.00           O  
ATOM   2872  CB  ALA A1722      27.022  24.356  31.778  1.00  0.00           C  
ATOM   2873  N   VAL A1723      28.542  22.385  29.879  1.00  0.00           N  
ATOM   2874  CA  VAL A1723      29.016  22.018  28.548  1.00  0.00           C  
ATOM   2875  C   VAL A1723      28.626  20.583  28.206  1.00  0.00           C  
ATOM   2876  O   VAL A1723      28.221  20.290  27.081  1.00  0.00           O  
ATOM   2877  CB  VAL A1723      30.548  22.154  28.440  1.00  0.00           C  
ATOM   2878  CG1 VAL A1723      31.020  21.602  27.108  1.00  0.00           C  
ATOM   2879  CG2 VAL A1723      30.954  23.610  28.577  1.00  0.00           C  
ATOM   2880  N   GLU A1724      28.752  19.693  29.185  1.00  0.00           N  
ATOM   2881  CA  GLU A1724      28.406  18.289  28.996  1.00  0.00           C  
ATOM   2882  C   GLU A1724      26.931  18.125  28.616  1.00  0.00           C  
ATOM   2883  O   GLU A1724      26.585  17.315  27.751  1.00  0.00           O  
ATOM   2884  CB  GLU A1724      28.711  17.507  30.280  1.00  0.00           C  
ATOM   2885  CG  GLU A1724      28.298  16.044  30.246  1.00  0.00           C  
ATOM   2886  CD  GLU A1724      28.742  15.289  31.486  1.00  0.00           C  
ATOM   2887  OE1 GLU A1724      29.935  14.924  31.572  1.00  0.00           O  
ATOM   2888  OE2 GLU A1724      27.897  15.074  32.383  1.00  0.00           O  
ATOM   2889  N   LEU A1725      26.064  18.897  29.263  1.00  0.00           N  
ATOM   2890  CA  LEU A1725      24.632  18.824  28.983  1.00  0.00           C  
ATOM   2891  C   LEU A1725      24.261  19.442  27.640  1.00  0.00           C  
ATOM   2892  O   LEU A1725      23.342  18.976  26.971  1.00  0.00           O  
ATOM   2893  CB  LEU A1725      23.833  19.523  30.090  1.00  0.00           C  
ATOM   2894  CG  LEU A1725      23.696  18.820  31.443  1.00  0.00           C  
ATOM   2895  CD1 LEU A1725      22.846  19.668  32.376  1.00  0.00           C  
ATOM   2896  CD2 LEU A1725      23.056  17.453  31.246  1.00  0.00           C  
ATOM   2897  N   MET A1726      24.982  20.489  27.250  1.00  0.00           N  
ATOM   2898  CA  MET A1726      24.718  21.195  25.998  1.00  0.00           C  
ATOM   2899  C   MET A1726      25.475  20.655  24.784  1.00  0.00           C  
ATOM   2900  O   MET A1726      25.076  20.884  23.644  1.00  0.00           O  
ATOM   2901  CB  MET A1726      25.055  22.678  26.166  1.00  0.00           C  
ATOM   2902  CG  MET A1726      24.091  23.445  27.049  1.00  0.00           C  
ATOM   2903  SD  MET A1726      22.437  23.449  26.340  1.00  0.00           S  
ATOM   2904  CE  MET A1726      22.697  24.476  24.889  1.00  0.00           C  
ATOM   2905  N   ARG A1727      26.561  19.935  25.035  1.00  0.00           N  
ATOM   2906  CA  ARG A1727      27.398  19.397  23.968  1.00  0.00           C  
ATOM   2907  C   ARG A1727      26.654  18.815  22.761  1.00  0.00           C  
ATOM   2908  O   ARG A1727      27.033  19.059  21.615  1.00  0.00           O  
ATOM   2909  CB  ARG A1727      28.346  18.347  24.549  1.00  0.00           C  
ATOM   2910  CG  ARG A1727      29.633  18.165  23.768  1.00  0.00           C  
ATOM   2911  CD  ARG A1727      30.533  17.179  24.484  1.00  0.00           C  
ATOM   2912  NE  ARG A1727      31.850  17.075  23.872  1.00  0.00           N  
ATOM   2913  CZ  ARG A1727      32.813  16.279  24.322  1.00  0.00           C  
ATOM   2914  NH1 ARG A1727      32.598  15.516  25.387  1.00  0.00           N  
ATOM   2915  NH2 ARG A1727      33.991  16.250  23.714  1.00  0.00           N  
ATOM   2916  N   PRO A1728      25.587  18.037  22.997  1.00  0.00           N  
ATOM   2917  CA  PRO A1728      24.857  17.463  21.860  1.00  0.00           C  
ATOM   2918  C   PRO A1728      23.923  18.453  21.171  1.00  0.00           C  
ATOM   2919  O   PRO A1728      23.294  18.118  20.168  1.00  0.00           O  
ATOM   2920  CB  PRO A1728      24.068  16.314  22.496  1.00  0.00           C  
ATOM   2921  CG  PRO A1728      24.801  16.027  23.781  1.00  0.00           C  
ATOM   2922  CD  PRO A1728      25.170  17.398  24.254  1.00  0.00           C  
ATOM   2923  N   ARG A1729      23.848  19.672  21.693  1.00  0.00           N  
ATOM   2924  CA  ARG A1729      22.932  20.670  21.154  1.00  0.00           C  
ATOM   2925  C   ARG A1729      23.511  21.894  20.444  1.00  0.00           C  
ATOM   2926  O   ARG A1729      22.751  22.736  19.971  1.00  0.00           O  
ATOM   2927  CB  ARG A1729      22.001  21.142  22.274  1.00  0.00           C  
ATOM   2928  CG  ARG A1729      21.422  20.009  23.113  1.00  0.00           C  
ATOM   2929  CD  ARG A1729      20.513  20.552  24.203  1.00  0.00           C  
ATOM   2930  NE  ARG A1729      19.303  21.140  23.642  1.00  0.00           N  
ATOM   2931  CZ  ARG A1729      18.284  20.434  23.159  1.00  0.00           C  
ATOM   2932  NH1 ARG A1729      18.326  19.108  23.176  1.00  0.00           N  
ATOM   2933  NH2 ARG A1729      17.228  21.054  22.650  1.00  0.00           N  
ATOM   2934  N   PHE A1730      24.832  22.023  20.372  1.00  0.00           N  
ATOM   2935  CA  PHE A1730      25.402  23.174  19.673  1.00  0.00           C  
ATOM   2936  C   PHE A1730      26.509  22.762  18.712  1.00  0.00           C  
ATOM   2937  O   PHE A1730      27.311  21.883  19.019  1.00  0.00           O  
ATOM   2938  CB  PHE A1730      25.898  24.241  20.670  1.00  0.00           C  
ATOM   2939  CG  PHE A1730      27.047  23.806  21.544  1.00  0.00           C  
ATOM   2940  CD1 PHE A1730      28.366  24.026  21.149  1.00  0.00           C  
ATOM   2941  CD2 PHE A1730      26.810  23.242  22.796  1.00  0.00           C  
ATOM   2942  CE1 PHE A1730      29.431  23.699  21.991  1.00  0.00           C  
ATOM   2943  CE2 PHE A1730      27.868  22.908  23.650  1.00  0.00           C  
ATOM   2944  CZ  PHE A1730      29.183  23.139  23.247  1.00  0.00           C  
ATOM   2945  N   ASP A1731      26.531  23.384  17.535  1.00  0.00           N  
ATOM   2946  CA  ASP A1731      27.540  23.063  16.530  1.00  0.00           C  
ATOM   2947  C   ASP A1731      28.664  24.091  16.446  1.00  0.00           C  
ATOM   2948  O   ASP A1731      29.688  23.838  15.813  1.00  0.00           O  
ATOM   2949  CB  ASP A1731      26.891  22.883  15.153  1.00  0.00           C  
ATOM   2950  CG  ASP A1731      25.962  21.686  15.103  1.00  0.00           C  
ATOM   2951  OD1 ASP A1731      26.329  20.626  15.653  1.00  0.00           O  
ATOM   2952  OD2 ASP A1731      24.869  21.796  14.505  1.00  0.00           O  
ATOM   2953  N   THR A1732      28.470  25.251  17.069  1.00  0.00           N  
ATOM   2954  CA  THR A1732      29.499  26.287  17.093  1.00  0.00           C  
ATOM   2955  C   THR A1732      29.625  26.783  18.529  1.00  0.00           C  
ATOM   2956  O   THR A1732      28.651  26.769  19.289  1.00  0.00           O  
ATOM   2957  CB  THR A1732      29.162  27.487  16.174  1.00  0.00           C  
ATOM   2958  OG1 THR A1732      28.026  28.193  16.687  1.00  0.00           O  
ATOM   2959  CG2 THR A1732      28.868  27.009  14.761  1.00  0.00           C  
ATOM   2960  N   LEU A1733      30.826  27.212  18.899  1.00  0.00           N  
ATOM   2961  CA  LEU A1733      31.086  27.693  20.251  1.00  0.00           C  
ATOM   2962  C   LEU A1733      30.199  28.870  20.639  1.00  0.00           C  
ATOM   2963  O   LEU A1733      29.851  29.025  21.806  1.00  0.00           O  
ATOM   2964  CB  LEU A1733      32.557  28.092  20.388  1.00  0.00           C  
ATOM   2965  CG  LEU A1733      33.566  26.967  20.146  1.00  0.00           C  
ATOM   2966  CD1 LEU A1733      34.976  27.546  20.077  1.00  0.00           C  
ATOM   2967  CD2 LEU A1733      33.455  25.928  21.257  1.00  0.00           C  
ATOM   2968  N   LYS A1734      29.829  29.694  19.662  1.00  0.00           N  
ATOM   2969  CA  LYS A1734      28.994  30.858  19.933  1.00  0.00           C  
ATOM   2970  C   LYS A1734      27.566  30.487  20.328  1.00  0.00           C  
ATOM   2971  O   LYS A1734      26.912  31.224  21.062  1.00  0.00           O  
ATOM   2972  CB  LYS A1734      28.964  31.784  18.715  1.00  0.00           C  
ATOM   2973  CG  LYS A1734      28.232  33.093  18.957  1.00  0.00           C  
ATOM   2974  CD  LYS A1734      28.270  33.990  17.732  1.00  0.00           C  
ATOM   2975  CE  LYS A1734      27.509  35.285  17.979  1.00  0.00           C  
ATOM   2976  NZ  LYS A1734      27.510  36.161  16.777  1.00  0.00           N  
ATOM   2977  N   GLU A1735      27.087  29.344  19.848  1.00  0.00           N  
ATOM   2978  CA  GLU A1735      25.733  28.903  20.165  1.00  0.00           C  
ATOM   2979  C   GLU A1735      25.581  28.453  21.618  1.00  0.00           C  
ATOM   2980  O   GLU A1735      24.465  28.398  22.139  1.00  0.00           O  
ATOM   2981  CB  GLU A1735      25.312  27.758  19.242  1.00  0.00           C  
ATOM   2982  CG  GLU A1735      25.338  28.100  17.773  1.00  0.00           C  
ATOM   2983  CD  GLU A1735      24.876  26.950  16.903  1.00  0.00           C  
ATOM   2984  OE1 GLU A1735      25.221  25.790  17.209  1.00  0.00           O  
ATOM   2985  OE2 GLU A1735      24.176  27.205  15.905  1.00  0.00           O  
ATOM   2986  N   PHE A1736      26.690  28.130  22.277  1.00  0.00           N  
ATOM   2987  CA  PHE A1736      26.613  27.680  23.662  1.00  0.00           C  
ATOM   2988  C   PHE A1736      26.048  28.755  24.591  1.00  0.00           C  
ATOM   2989  O   PHE A1736      25.076  28.513  25.306  1.00  0.00           O  
ATOM   2990  CB  PHE A1736      27.987  27.226  24.166  1.00  0.00           C  
ATOM   2991  CG  PHE A1736      27.978  26.757  25.594  1.00  0.00           C  
ATOM   2992  CD1 PHE A1736      27.322  25.584  25.953  1.00  0.00           C  
ATOM   2993  CD2 PHE A1736      28.612  27.499  26.583  1.00  0.00           C  
ATOM   2994  CE1 PHE A1736      27.297  25.158  27.282  1.00  0.00           C  
ATOM   2995  CE2 PHE A1736      28.594  27.083  27.911  1.00  0.00           C  
ATOM   2996  CZ  PHE A1736      27.935  25.909  28.262  1.00  0.00           C  
ATOM   2997  N   PRO A1737      26.651  29.956  24.601  1.00  0.00           N  
ATOM   2998  CA  PRO A1737      26.134  31.014  25.478  1.00  0.00           C  
ATOM   2999  C   PRO A1737      24.719  31.440  25.086  1.00  0.00           C  
ATOM   3000  O   PRO A1737      23.934  31.865  25.929  1.00  0.00           O  
ATOM   3001  CB  PRO A1737      27.139  32.148  25.286  1.00  0.00           C  
ATOM   3002  CG  PRO A1737      28.409  31.427  24.923  1.00  0.00           C  
ATOM   3003  CD  PRO A1737      27.909  30.379  23.962  1.00  0.00           C  
ATOM   3004  N   GLU A1738      24.405  31.322  23.800  1.00  0.00           N  
ATOM   3005  CA  GLU A1738      23.096  31.707  23.282  1.00  0.00           C  
ATOM   3006  C   GLU A1738      21.979  30.732  23.636  1.00  0.00           C  
ATOM   3007  O   GLU A1738      20.856  31.148  23.917  1.00  0.00           O  
ATOM   3008  CB  GLU A1738      23.160  31.867  21.759  1.00  0.00           C  
ATOM   3009  CG  GLU A1738      24.018  33.037  21.296  1.00  0.00           C  
ATOM   3010  CD  GLU A1738      24.217  33.070  19.789  1.00  0.00           C  
ATOM   3011  OE1 GLU A1738      24.791  34.060  19.290  1.00  0.00           O  
ATOM   3012  OE2 GLU A1738      23.807  32.107  19.105  1.00  0.00           O  
ATOM   3013  N   LYS A1739      22.284  29.439  23.623  1.00  0.00           N  
ATOM   3014  CA  LYS A1739      21.281  28.424  23.927  1.00  0.00           C  
ATOM   3015  C   LYS A1739      21.255  27.995  25.391  1.00  0.00           C  
ATOM   3016  O   LYS A1739      20.294  27.368  25.837  1.00  0.00           O  
ATOM   3017  CB  LYS A1739      21.501  27.190  23.051  1.00  0.00           C  
ATOM   3018  CG  LYS A1739      21.340  27.446  21.570  1.00  0.00           C  
ATOM   3019  CD  LYS A1739      21.664  26.203  20.769  1.00  0.00           C  
ATOM   3020  CE  LYS A1739      21.522  26.465  19.282  1.00  0.00           C  
ATOM   3021  NZ  LYS A1739      21.962  25.294  18.488  1.00  0.00           N  
ATOM   3022  N   ALA A1740      22.302  28.330  26.137  1.00  0.00           N  
ATOM   3023  CA  ALA A1740      22.380  27.949  27.543  1.00  0.00           C  
ATOM   3024  C   ALA A1740      22.502  29.148  28.477  1.00  0.00           C  
ATOM   3025  O   ALA A1740      22.936  29.006  29.618  1.00  0.00           O  
ATOM   3026  CB  ALA A1740      23.562  27.010  27.756  1.00  0.00           C  
ATOM   3027  N   ARG A1741      22.111  30.324  27.999  1.00  0.00           N  
ATOM   3028  CA  ARG A1741      22.206  31.536  28.806  1.00  0.00           C  
ATOM   3029  C   ARG A1741      21.572  31.376  30.188  1.00  0.00           C  
ATOM   3030  O   ARG A1741      22.111  31.862  31.184  1.00  0.00           O  
ATOM   3031  CB  ARG A1741      21.554  32.711  28.071  1.00  0.00           C  
ATOM   3032  CG  ARG A1741      21.771  34.062  28.740  1.00  0.00           C  
ATOM   3033  CD  ARG A1741      21.218  35.196  27.894  1.00  0.00           C  
ATOM   3034  NE  ARG A1741      21.474  36.504  28.492  1.00  0.00           N  
ATOM   3035  CZ  ARG A1741      22.676  37.065  28.592  1.00  0.00           C  
ATOM   3036  NH1 ARG A1741      23.749  36.436  28.131  1.00  0.00           N  
ATOM   3037  NH2 ARG A1741      22.808  38.256  29.159  1.00  0.00           N  
ATOM   3038  N   TYR A1742      20.439  30.681  30.244  1.00  0.00           N  
ATOM   3039  CA  TYR A1742      19.722  30.470  31.499  1.00  0.00           C  
ATOM   3040  C   TYR A1742      20.496  29.687  32.552  1.00  0.00           C  
ATOM   3041  O   TYR A1742      20.069  29.606  33.699  1.00  0.00           O  
ATOM   3042  CB  TYR A1742      18.388  29.764  31.238  1.00  0.00           C  
ATOM   3043  CG  TYR A1742      18.518  28.451  30.500  1.00  0.00           C  
ATOM   3044  CD1 TYR A1742      18.432  28.399  29.108  1.00  0.00           C  
ATOM   3045  CD2 TYR A1742      18.758  27.263  31.190  1.00  0.00           C  
ATOM   3046  CE1 TYR A1742      18.584  27.192  28.420  1.00  0.00           C  
ATOM   3047  CE2 TYR A1742      18.914  26.052  30.511  1.00  0.00           C  
ATOM   3048  CZ  TYR A1742      18.826  26.025  29.128  1.00  0.00           C  
ATOM   3049  OH  TYR A1742      18.995  24.836  28.452  1.00  0.00           O  
ATOM   3050  N   LEU A1743      21.624  29.100  32.170  1.00  0.00           N  
ATOM   3051  CA  LEU A1743      22.423  28.336  33.120  1.00  0.00           C  
ATOM   3052  C   LEU A1743      23.474  29.203  33.806  1.00  0.00           C  
ATOM   3053  O   LEU A1743      24.108  28.767  34.765  1.00  0.00           O  
ATOM   3054  CB  LEU A1743      23.126  27.169  32.419  1.00  0.00           C  
ATOM   3055  CG  LEU A1743      22.282  26.042  31.824  1.00  0.00           C  
ATOM   3056  CD1 LEU A1743      23.196  25.053  31.114  1.00  0.00           C  
ATOM   3057  CD2 LEU A1743      21.495  25.348  32.923  1.00  0.00           C  
ATOM   3058  N   PHE A1744      23.649  30.431  33.324  1.00  0.00           N  
ATOM   3059  CA  PHE A1744      24.660  31.329  33.883  1.00  0.00           C  
ATOM   3060  C   PHE A1744      24.129  32.676  34.374  1.00  0.00           C  
ATOM   3061  O   PHE A1744      24.886  33.486  34.910  1.00  0.00           O  
ATOM   3062  CB  PHE A1744      25.753  31.567  32.837  1.00  0.00           C  
ATOM   3063  CG  PHE A1744      26.384  30.303  32.326  1.00  0.00           C  
ATOM   3064  CD1 PHE A1744      27.261  29.577  33.124  1.00  0.00           C  
ATOM   3065  CD2 PHE A1744      26.073  29.819  31.058  1.00  0.00           C  
ATOM   3066  CE1 PHE A1744      27.821  28.387  32.670  1.00  0.00           C  
ATOM   3067  CE2 PHE A1744      26.626  28.630  30.594  1.00  0.00           C  
ATOM   3068  CZ  PHE A1744      27.502  27.912  31.403  1.00  0.00           C  
ATOM   3069  N   THR A1745      22.838  32.921  34.186  1.00  0.00           N  
ATOM   3070  CA  THR A1745      22.248  34.180  34.623  1.00  0.00           C  
ATOM   3071  C   THR A1745      20.733  34.093  34.750  1.00  0.00           C  
ATOM   3072  O   THR A1745      20.090  33.256  34.117  1.00  0.00           O  
ATOM   3073  CB  THR A1745      22.586  35.325  33.647  1.00  0.00           C  
ATOM   3074  OG1 THR A1745      21.959  36.534  34.092  1.00  0.00           O  
ATOM   3075  CG2 THR A1745      22.093  34.996  32.245  1.00  0.00           C  
ATOM   3076  N   GLU A1746      20.170  34.966  35.578  1.00  0.00           N  
ATOM   3077  CA  GLU A1746      18.730  34.999  35.779  1.00  0.00           C  
ATOM   3078  C   GLU A1746      18.117  35.880  34.702  1.00  0.00           C  
ATOM   3079  O   GLU A1746      16.903  35.882  34.501  1.00  0.00           O  
ATOM   3080  CB  GLU A1746      18.399  35.566  37.162  1.00  0.00           C  
ATOM   3081  CG  GLU A1746      19.018  34.803  38.325  1.00  0.00           C  
ATOM   3082  CD  GLU A1746      18.652  33.331  38.321  1.00  0.00           C  
ATOM   3083  OE1 GLU A1746      17.457  33.014  38.142  1.00  0.00           O  
ATOM   3084  OE2 GLU A1746      19.558  32.491  38.507  1.00  0.00           O  
ATOM   3085  N   ASP A1747      18.968  36.624  34.004  1.00  0.00           N  
ATOM   3086  CA  ASP A1747      18.510  37.517  32.948  1.00  0.00           C  
ATOM   3087  C   ASP A1747      18.485  36.813  31.596  1.00  0.00           C  
ATOM   3088  O   ASP A1747      19.103  37.269  30.632  1.00  0.00           O  
ATOM   3089  CB  ASP A1747      19.412  38.753  32.875  1.00  0.00           C  
ATOM   3090  CG  ASP A1747      18.787  39.887  32.082  1.00  0.00           C  
ATOM   3091  OD1 ASP A1747      18.602  39.738  30.854  1.00  0.00           O  
ATOM   3092  OD2 ASP A1747      18.472  40.932  32.692  1.00  0.00           O  
ATOM   3093  N   TYR A1748      17.776  35.691  31.532  1.00  0.00           N  
ATOM   3094  CA  TYR A1748      17.662  34.940  30.289  1.00  0.00           C  
ATOM   3095  C   TYR A1748      16.365  35.313  29.584  1.00  0.00           C  
ATOM   3096  O   TYR A1748      15.365  35.623  30.231  1.00  0.00           O  
ATOM   3097  CB  TYR A1748      17.679  33.435  30.561  1.00  0.00           C  
ATOM   3098  CG  TYR A1748      16.695  32.981  31.614  1.00  0.00           C  
ATOM   3099  CD1 TYR A1748      17.038  32.992  32.965  1.00  0.00           C  
ATOM   3100  CD2 TYR A1748      15.421  32.535  31.261  1.00  0.00           C  
ATOM   3101  CE1 TYR A1748      16.137  32.566  33.941  1.00  0.00           C  
ATOM   3102  CE2 TYR A1748      14.511  32.110  32.229  1.00  0.00           C  
ATOM   3103  CZ  TYR A1748      14.876  32.127  33.566  1.00  0.00           C  
ATOM   3104  OH  TYR A1748      13.983  31.702  34.525  1.00  0.00           O  
ATOM   3105  N   PRO A1749      16.368  35.291  28.243  1.00  0.00           N  
ATOM   3106  CA  PRO A1749      15.184  35.630  27.452  1.00  0.00           C  
ATOM   3107  C   PRO A1749      14.134  34.524  27.468  1.00  0.00           C  
ATOM   3108  O   PRO A1749      14.459  33.346  27.614  1.00  0.00           O  
ATOM   3109  CB  PRO A1749      15.762  35.848  26.061  1.00  0.00           C  
ATOM   3110  CG  PRO A1749      16.841  34.821  26.010  1.00  0.00           C  
ATOM   3111  CD  PRO A1749      17.510  34.991  27.361  1.00  0.00           C  
ATOM   3112  N   VAL A1750      12.873  34.916  27.323  1.00  0.00           N  
ATOM   3113  CA  VAL A1750      11.771  33.963  27.298  1.00  0.00           C  
ATOM   3114  C   VAL A1750      11.108  34.073  25.935  1.00  0.00           C  
ATOM   3115  O   VAL A1750      10.504  35.097  25.612  1.00  0.00           O  
ATOM   3116  CB  VAL A1750      10.728  34.270  28.388  1.00  0.00           C  
ATOM   3117  CG1 VAL A1750       9.637  33.213  28.370  1.00  0.00           C  
ATOM   3118  CG2 VAL A1750      11.398  34.322  29.752  1.00  0.00           C  
ATOM   3119  N   SER A1751      11.233  33.021  25.133  1.00  0.00           N  
ATOM   3120  CA  SER A1751      10.657  33.006  23.795  1.00  0.00           C  
ATOM   3121  C   SER A1751       9.147  33.182  23.836  1.00  0.00           C  
ATOM   3122  O   SER A1751       8.500  32.891  24.845  1.00  0.00           O  
ATOM   3123  CB  SER A1751      10.997  31.695  23.083  1.00  0.00           C  
ATOM   3124  OG  SER A1751      10.371  30.591  23.712  1.00  0.00           O  
ATOM   3125  N   GLU A1752       8.588  33.657  22.728  1.00  0.00           N  
ATOM   3126  CA  GLU A1752       7.153  33.871  22.634  1.00  0.00           C  
ATOM   3127  C   GLU A1752       6.434  32.545  22.838  1.00  0.00           C  
ATOM   3128  O   GLU A1752       5.429  32.472  23.545  1.00  0.00           O  
ATOM   3129  CB  GLU A1752       6.785  34.443  21.261  1.00  0.00           C  
ATOM   3130  CG  GLU A1752       7.673  35.592  20.788  1.00  0.00           C  
ATOM   3131  CD  GLU A1752       9.032  35.122  20.291  1.00  0.00           C  
ATOM   3132  OE1 GLU A1752       9.070  34.324  19.329  1.00  0.00           O  
ATOM   3133  OE2 GLU A1752      10.060  35.551  20.858  1.00  0.00           O  
ATOM   3134  N   LYS A1753       6.963  31.494  22.219  1.00  0.00           N  
ATOM   3135  CA  LYS A1753       6.364  30.172  22.326  1.00  0.00           C  
ATOM   3136  C   LYS A1753       6.422  29.647  23.759  1.00  0.00           C  
ATOM   3137  O   LYS A1753       5.454  29.071  24.254  1.00  0.00           O  
ATOM   3138  CB  LYS A1753       7.074  29.193  21.385  1.00  0.00           C  
ATOM   3139  CG  LYS A1753       6.424  27.815  21.331  1.00  0.00           C  
ATOM   3140  CD  LYS A1753       7.196  26.828  20.459  1.00  0.00           C  
ATOM   3141  CE  LYS A1753       7.146  27.188  18.979  1.00  0.00           C  
ATOM   3142  NZ  LYS A1753       7.861  28.457  18.676  1.00  0.00           N  
ATOM   3143  N   ALA A1754       7.557  29.850  24.422  1.00  0.00           N  
ATOM   3144  CA  ALA A1754       7.727  29.383  25.793  1.00  0.00           C  
ATOM   3145  C   ALA A1754       6.772  30.101  26.743  1.00  0.00           C  
ATOM   3146  O   ALA A1754       6.216  29.488  27.651  1.00  0.00           O  
ATOM   3147  CB  ALA A1754       9.168  29.588  26.244  1.00  0.00           C  
ATOM   3148  N   GLN A1755       6.581  31.398  26.528  1.00  0.00           N  
ATOM   3149  CA  GLN A1755       5.687  32.179  27.380  1.00  0.00           C  
ATOM   3150  C   GLN A1755       4.246  31.676  27.299  1.00  0.00           C  
ATOM   3151  O   GLN A1755       3.579  31.517  28.320  1.00  0.00           O  
ATOM   3152  CB  GLN A1755       5.747  33.662  26.998  1.00  0.00           C  
ATOM   3153  CG  GLN A1755       4.876  34.547  27.872  1.00  0.00           C  
ATOM   3154  CD  GLN A1755       5.082  34.287  29.356  1.00  0.00           C  
ATOM   3155  OE1 GLN A1755       6.174  34.487  29.892  1.00  0.00           O  
ATOM   3156  NE2 GLN A1755       4.027  33.832  30.028  1.00  0.00           N  
ATOM   3157  N   ARG A1756       3.764  31.419  26.088  1.00  0.00           N  
ATOM   3158  CA  ARG A1756       2.400  30.931  25.930  1.00  0.00           C  
ATOM   3159  C   ARG A1756       2.230  29.540  26.537  1.00  0.00           C  
ATOM   3160  O   ARG A1756       1.186  29.227  27.108  1.00  0.00           O  
ATOM   3161  CB  ARG A1756       2.000  30.928  24.450  1.00  0.00           C  
ATOM   3162  CG  ARG A1756       1.678  32.322  23.916  1.00  0.00           C  
ATOM   3163  CD  ARG A1756       1.238  32.290  22.465  1.00  0.00           C  
ATOM   3164  NE  ARG A1756       2.366  32.156  21.547  1.00  0.00           N  
ATOM   3165  CZ  ARG A1756       3.165  33.158  21.192  1.00  0.00           C  
ATOM   3166  NH1 ARG A1756       2.963  34.376  21.677  1.00  0.00           N  
ATOM   3167  NH2 ARG A1756       4.161  32.945  20.344  1.00  0.00           N  
ATOM   3168  N   LYS A1757       3.260  28.708  26.429  1.00  0.00           N  
ATOM   3169  CA  LYS A1757       3.196  27.363  26.990  1.00  0.00           C  
ATOM   3170  C   LYS A1757       3.178  27.442  28.517  1.00  0.00           C  
ATOM   3171  O   LYS A1757       2.489  26.673  29.190  1.00  0.00           O  
ATOM   3172  CB  LYS A1757       4.405  26.543  26.532  1.00  0.00           C  
ATOM   3173  CG  LYS A1757       4.272  25.046  26.776  1.00  0.00           C  
ATOM   3174  CD  LYS A1757       3.053  24.487  26.053  1.00  0.00           C  
ATOM   3175  CE  LYS A1757       3.093  22.971  25.976  1.00  0.00           C  
ATOM   3176  NZ  LYS A1757       4.185  22.491  25.080  1.00  0.00           N  
ATOM   3177  N   LEU A1759       3.949  28.376  29.060  1.00  0.00           N  
ATOM   3178  CA  LEU A1759       4.019  28.556  30.504  1.00  0.00           C  
ATOM   3179  C   LEU A1759       2.652  28.986  31.009  1.00  0.00           C  
ATOM   3180  O   LEU A1759       2.151  28.461  32.000  1.00  0.00           O  
ATOM   3181  CB  LEU A1759       5.066  29.616  30.855  1.00  0.00           C  
ATOM   3182  CG  LEU A1759       5.209  29.962  32.339  1.00  0.00           C  
ATOM   3183  CD1 LEU A1759       5.481  28.705  33.145  1.00  0.00           C  
ATOM   3184  CD2 LEU A1759       6.338  30.962  32.516  1.00  0.00           C  
ATOM   3185  N   GLU A1760       2.048  29.937  30.302  1.00  0.00           N  
ATOM   3186  CA  GLU A1760       0.731  30.453  30.656  1.00  0.00           C  
ATOM   3187  C   GLU A1760      -0.311  29.336  30.648  1.00  0.00           C  
ATOM   3188  O   GLU A1760      -1.143  29.248  31.549  1.00  0.00           O  
ATOM   3189  CB  GLU A1760       0.312  31.546  29.668  1.00  0.00           C  
ATOM   3190  CG  GLU A1760      -0.986  32.249  30.039  1.00  0.00           C  
ATOM   3191  CD  GLU A1760      -0.783  33.409  31.002  1.00  0.00           C  
ATOM   3192  OE1 GLU A1760      -0.105  33.232  32.043  1.00  0.00           O  
ATOM   3193  OE2 GLU A1760      -1.316  34.506  30.717  1.00  0.00           O  
ATOM   3194  N   GLU A1761      -0.257  28.486  29.624  1.00  0.00           N  
ATOM   3195  CA  GLU A1761      -1.193  27.373  29.486  1.00  0.00           C  
ATOM   3196  C   GLU A1761      -1.118  26.392  30.651  1.00  0.00           C  
ATOM   3197  O   GLU A1761      -2.140  25.883  31.108  1.00  0.00           O  
ATOM   3198  CB  GLU A1761      -0.927  26.611  28.180  1.00  0.00           C  
ATOM   3199  CG  GLU A1761      -1.780  25.347  28.015  1.00  0.00           C  
ATOM   3200  CD  GLU A1761      -1.401  24.524  26.790  1.00  0.00           C  
ATOM   3201  OE1 GLU A1761      -2.044  23.478  26.556  1.00  0.00           O  
ATOM   3202  OE2 GLU A1761      -0.462  24.920  26.064  1.00  0.00           O  
ATOM   3203  N   GLY A1762       0.095  26.126  31.126  1.00  0.00           N  
ATOM   3204  CA  GLY A1762       0.257  25.186  32.218  1.00  0.00           C  
ATOM   3205  C   GLY A1762       0.459  25.801  33.588  1.00  0.00           C  
ATOM   3206  O   GLY A1762       0.779  25.091  34.539  1.00  0.00           O  
ATOM   3207  N   LEU A1763       0.266  27.112  33.703  1.00  0.00           N  
ATOM   3208  CA  LEU A1763       0.456  27.785  34.984  1.00  0.00           C  
ATOM   3209  C   LEU A1763      -0.306  27.129  36.132  1.00  0.00           C  
ATOM   3210  O   LEU A1763       0.263  26.877  37.193  1.00  0.00           O  
ATOM   3211  CB  LEU A1763       0.062  29.263  34.889  1.00  0.00           C  
ATOM   3212  CG  LEU A1763       1.212  30.270  34.963  1.00  0.00           C  
ATOM   3213  CD1 LEU A1763       0.662  31.642  35.322  1.00  0.00           C  
ATOM   3214  CD2 LEU A1763       2.216  29.834  36.012  1.00  0.00           C  
ATOM   3215  N   PRO A1764      -1.604  26.845  35.942  1.00  0.00           N  
ATOM   3216  CA  PRO A1764      -2.347  26.215  37.037  1.00  0.00           C  
ATOM   3217  C   PRO A1764      -1.775  24.862  37.464  1.00  0.00           C  
ATOM   3218  O   PRO A1764      -1.848  24.494  38.635  1.00  0.00           O  
ATOM   3219  CB  PRO A1764      -3.773  26.125  36.490  1.00  0.00           C  
ATOM   3220  CG  PRO A1764      -3.592  26.142  35.002  1.00  0.00           C  
ATOM   3221  CD  PRO A1764      -2.492  27.149  34.807  1.00  0.00           C  
ATOM   3222  N   LEU A1765      -1.206  24.121  36.519  1.00  0.00           N  
ATOM   3223  CA  LEU A1765      -0.610  22.830  36.849  1.00  0.00           C  
ATOM   3224  C   LEU A1765       0.637  23.061  37.686  1.00  0.00           C  
ATOM   3225  O   LEU A1765       0.866  22.383  38.688  1.00  0.00           O  
ATOM   3226  CB  LEU A1765      -0.226  22.065  35.580  1.00  0.00           C  
ATOM   3227  CG  LEU A1765      -1.293  21.170  34.951  1.00  0.00           C  
ATOM   3228  CD1 LEU A1765      -0.776  20.592  33.639  1.00  0.00           C  
ATOM   3229  CD2 LEU A1765      -1.651  20.060  35.925  1.00  0.00           C  
ATOM   3230  N   LEU A1795       1.444  24.025  37.263  1.00  0.00           N  
ATOM   3231  CA  LEU A1795       2.673  24.350  37.966  1.00  0.00           C  
ATOM   3232  C   LEU A1795       2.389  24.881  39.364  1.00  0.00           C  
ATOM   3233  O   LEU A1795       3.112  24.574  40.310  1.00  0.00           O  
ATOM   3234  CB  LEU A1795       3.474  25.388  37.175  1.00  0.00           C  
ATOM   3235  CG  LEU A1795       3.968  24.942  35.795  1.00  0.00           C  
ATOM   3236  CD1 LEU A1795       4.824  26.046  35.186  1.00  0.00           C  
ATOM   3237  CD2 LEU A1795       4.774  23.653  35.923  1.00  0.00           C  
ATOM   3238  N   LYS A1796       1.334  25.679  39.493  1.00  0.00           N  
ATOM   3239  CA  LYS A1796       0.989  26.243  40.790  1.00  0.00           C  
ATOM   3240  C   LYS A1796       0.699  25.109  41.764  1.00  0.00           C  
ATOM   3241  O   LYS A1796       1.163  25.124  42.903  1.00  0.00           O  
ATOM   3242  CB  LYS A1796      -0.226  27.165  40.666  1.00  0.00           C  
ATOM   3243  CG  LYS A1796      -0.322  28.199  41.778  1.00  0.00           C  
ATOM   3244  CD  LYS A1796      -0.659  27.595  43.129  1.00  0.00           C  
ATOM   3245  CE  LYS A1796      -0.390  28.601  44.246  1.00  0.00           C  
ATOM   3246  NZ  LYS A1796      -0.831  29.977  43.870  1.00  0.00           N  
ATOM   3247  N   GLU A1797      -0.061  24.120  41.307  1.00  0.00           N  
ATOM   3248  CA  GLU A1797      -0.395  22.984  42.153  1.00  0.00           C  
ATOM   3249  C   GLU A1797       0.838  22.104  42.353  1.00  0.00           C  
ATOM   3250  O   GLU A1797       0.933  21.364  43.334  1.00  0.00           O  
ATOM   3251  CB  GLU A1797      -1.527  22.161  41.526  1.00  0.00           C  
ATOM   3252  CG  GLU A1797      -2.280  21.300  42.538  1.00  0.00           C  
ATOM   3253  CD  GLU A1797      -3.350  20.426  41.908  1.00  0.00           C  
ATOM   3254  OE1 GLU A1797      -4.050  20.903  40.992  1.00  0.00           O  
ATOM   3255  OE2 GLU A1797      -3.497  19.263  42.342  1.00  0.00           O  
ATOM   3256  N   LEU A1805       1.788  22.194  41.426  1.00  0.00           N  
ATOM   3257  CA  LEU A1805       3.009  21.402  41.514  1.00  0.00           C  
ATOM   3258  C   LEU A1805       4.013  22.009  42.484  1.00  0.00           C  
ATOM   3259  O   LEU A1805       4.748  21.289  43.164  1.00  0.00           O  
ATOM   3260  CB  LEU A1805       3.664  21.273  40.134  1.00  0.00           C  
ATOM   3261  CG  LEU A1805       4.988  20.501  40.106  1.00  0.00           C  
ATOM   3262  CD1 LEU A1805       4.751  19.088  40.614  1.00  0.00           C  
ATOM   3263  CD2 LEU A1805       5.556  20.469  38.687  1.00  0.00           C  
ATOM   3264  N   TYR A1810       4.039  23.336  42.545  1.00  0.00           N  
ATOM   3265  CA  TYR A1810       4.968  24.045  43.420  1.00  0.00           C  
ATOM   3266  C   TYR A1810       5.097  23.434  44.818  1.00  0.00           C  
ATOM   3267  O   TYR A1810       6.206  23.148  45.269  1.00  0.00           O  
ATOM   3268  CB  TYR A1810       4.560  25.515  43.544  1.00  0.00           C  
ATOM   3269  CG  TYR A1810       5.470  26.316  44.444  1.00  0.00           C  
ATOM   3270  CD1 TYR A1810       6.768  26.639  44.049  1.00  0.00           C  
ATOM   3271  CD2 TYR A1810       5.040  26.734  45.704  1.00  0.00           C  
ATOM   3272  CE1 TYR A1810       7.616  27.358  44.885  1.00  0.00           C  
ATOM   3273  CE2 TYR A1810       5.880  27.452  46.549  1.00  0.00           C  
ATOM   3274  CZ  TYR A1810       7.164  27.760  46.136  1.00  0.00           C  
ATOM   3275  OH  TYR A1810       8.000  28.455  46.979  1.00  0.00           O  
ATOM   3276  N   PRO A1811       3.969  23.232  45.522  1.00  0.00           N  
ATOM   3277  CA  PRO A1811       4.007  22.651  46.870  1.00  0.00           C  
ATOM   3278  C   PRO A1811       4.795  21.343  46.943  1.00  0.00           C  
ATOM   3279  O   PRO A1811       5.657  21.176  47.807  1.00  0.00           O  
ATOM   3280  CB  PRO A1811       2.530  22.452  47.200  1.00  0.00           C  
ATOM   3281  CG  PRO A1811       1.876  23.578  46.473  1.00  0.00           C  
ATOM   3282  CD  PRO A1811       2.584  23.554  45.135  1.00  0.00           C  
ATOM   3283  N   ARG A1989       4.485  20.419  46.037  1.00  0.00           N  
ATOM   3284  CA  ARG A1989       5.160  19.123  45.986  1.00  0.00           C  
ATOM   3285  C   ARG A1989       6.667  19.314  45.836  1.00  0.00           C  
ATOM   3286  O   ARG A1989       7.455  18.674  46.527  1.00  0.00           O  
ATOM   3287  CB  ARG A1989       4.648  18.292  44.804  1.00  0.00           C  
ATOM   3288  CG  ARG A1989       3.136  18.270  44.626  1.00  0.00           C  
ATOM   3289  CD  ARG A1989       2.407  17.658  45.811  1.00  0.00           C  
ATOM   3290  NE  ARG A1989       0.962  17.658  45.592  1.00  0.00           N  
ATOM   3291  CZ  ARG A1989       0.337  16.879  44.714  1.00  0.00           C  
ATOM   3292  NH1 ARG A1989       1.025  16.023  43.970  1.00  0.00           N  
ATOM   3293  NH2 ARG A1989      -0.978  16.969  44.563  1.00  0.00           N  
ATOM   3294  N   LEU A1990       7.066  20.194  44.925  1.00  0.00           N  
ATOM   3295  CA  LEU A1990       8.481  20.452  44.701  1.00  0.00           C  
ATOM   3296  C   LEU A1990       9.170  21.027  45.931  1.00  0.00           C  
ATOM   3297  O   LEU A1990      10.289  20.634  46.261  1.00  0.00           O  
ATOM   3298  CB  LEU A1990       8.670  21.403  43.514  1.00  0.00           C  
ATOM   3299  CG  LEU A1990       8.865  20.764  42.133  1.00  0.00           C  
ATOM   3300  CD1 LEU A1990       7.820  19.691  41.894  1.00  0.00           C  
ATOM   3301  CD2 LEU A1990       8.786  21.843  41.060  1.00  0.00           C  
ATOM   3302  N   ARG A1991       8.506  21.957  46.609  1.00  0.00           N  
ATOM   3303  CA  ARG A1991       9.089  22.572  47.797  1.00  0.00           C  
ATOM   3304  C   ARG A1991       9.306  21.544  48.905  1.00  0.00           C  
ATOM   3305  O   ARG A1991      10.274  21.631  49.660  1.00  0.00           O  
ATOM   3306  CB  ARG A1991       8.190  23.704  48.303  1.00  0.00           C  
ATOM   3307  CG  ARG A1991       8.884  24.656  49.265  1.00  0.00           C  
ATOM   3308  CD  ARG A1991       8.056  25.910  49.485  1.00  0.00           C  
ATOM   3309  NE  ARG A1991       8.837  26.976  50.105  1.00  0.00           N  
ATOM   3310  CZ  ARG A1991       8.415  28.229  50.244  1.00  0.00           C  
ATOM   3311  NH1 ARG A1991       7.211  28.578  49.809  1.00  0.00           N  
ATOM   3312  NH2 ARG A1991       9.198  29.136  50.814  1.00  0.00           N  
ATOM   3313  N   ALA A1992       8.410  20.565  48.991  1.00  0.00           N  
ATOM   3314  CA  ALA A1992       8.504  19.524  50.013  1.00  0.00           C  
ATOM   3315  C   ALA A1992       9.465  18.404  49.625  1.00  0.00           C  
ATOM   3316  O   ALA A1992       9.897  17.625  50.475  1.00  0.00           O  
ATOM   3317  CB  ALA A1992       7.126  18.945  50.291  1.00  0.00           C  
ATOM   3318  N   GLN A1993       9.794  18.326  48.339  1.00  0.00           N  
ATOM   3319  CA  GLN A1993      10.699  17.300  47.831  1.00  0.00           C  
ATOM   3320  C   GLN A1993      12.078  17.398  48.474  1.00  0.00           C  
ATOM   3321  O   GLN A1993      12.769  18.405  48.320  1.00  0.00           O  
ATOM   3322  CB  GLN A1993      10.828  17.434  46.310  1.00  0.00           C  
ATOM   3323  CG  GLN A1993      11.720  16.390  45.658  1.00  0.00           C  
ATOM   3324  CD  GLN A1993      11.275  14.979  45.973  1.00  0.00           C  
ATOM   3325  OE1 GLN A1993      10.107  14.632  45.802  1.00  0.00           O  
ATOM   3326  NE2 GLN A1993      12.207  14.154  46.434  1.00  0.00           N  
ATOM   3327  N   GLU A1994      12.479  16.351  49.190  1.00  0.00           N  
ATOM   3328  CA  GLU A1994      13.784  16.336  49.849  1.00  0.00           C  
ATOM   3329  C   GLU A1994      14.858  15.788  48.914  1.00  0.00           C  
ATOM   3330  O   GLU A1994      15.978  16.296  48.879  1.00  0.00           O  
ATOM   3331  CB  GLU A1994      13.727  15.490  51.129  1.00  0.00           C  
ATOM   3332  CG  GLU A1994      14.969  15.602  52.017  1.00  0.00           C  
ATOM   3333  CD  GLU A1994      16.169  14.825  51.490  1.00  0.00           C  
ATOM   3334  OE1 GLU A1994      17.284  15.027  52.019  1.00  0.00           O  
ATOM   3335  OE2 GLU A1994      16.000  14.007  50.560  1.00  0.00           O  
ATOM   3336  N   GLU A1995      14.510  14.746  48.163  1.00  0.00           N  
ATOM   3337  CA  GLU A1995      15.441  14.130  47.221  1.00  0.00           C  
ATOM   3338  C   GLU A1995      15.410  14.918  45.914  1.00  0.00           C  
ATOM   3339  O   GLU A1995      14.522  14.725  45.086  1.00  0.00           O  
ATOM   3340  CB  GLU A1995      15.038  12.676  46.953  1.00  0.00           C  
ATOM   3341  CG  GLU A1995      16.095  11.867  46.220  1.00  0.00           C  
ATOM   3342  CD  GLU A1995      15.595  10.505  45.776  1.00  0.00           C  
ATOM   3343  OE1 GLU A1995      14.921   9.823  46.577  1.00  0.00           O  
ATOM   3344  OE2 GLU A1995      15.887  10.112  44.627  1.00  0.00           O  
ATOM   3345  N   TRP A2012      16.383  15.801  45.729  1.00  0.00           N  
ATOM   3346  CA  TRP A2012      16.434  16.619  44.525  1.00  0.00           C  
ATOM   3347  C   TRP A2012      17.397  16.060  43.481  1.00  0.00           C  
ATOM   3348  O   TRP A2012      18.441  16.650  43.201  1.00  0.00           O  
ATOM   3349  CB  TRP A2012      16.821  18.056  44.892  1.00  0.00           C  
ATOM   3350  CG  TRP A2012      16.429  19.055  43.852  1.00  0.00           C  
ATOM   3351  CD1 TRP A2012      17.168  19.457  42.780  1.00  0.00           C  
ATOM   3352  CD2 TRP A2012      15.170  19.732  43.750  1.00  0.00           C  
ATOM   3353  NE1 TRP A2012      16.448  20.342  42.012  1.00  0.00           N  
ATOM   3354  CE2 TRP A2012      15.217  20.527  42.585  1.00  0.00           C  
ATOM   3355  CE3 TRP A2012      14.006  19.740  44.529  1.00  0.00           C  
ATOM   3356  CZ2 TRP A2012      14.142  21.326  42.178  1.00  0.00           C  
ATOM   3357  CZ3 TRP A2012      12.935  20.535  44.125  1.00  0.00           C  
ATOM   3358  CH2 TRP A2012      13.012  21.316  42.959  1.00  0.00           C  
ATOM   3359  N   THR A2013      17.035  14.916  42.909  1.00  0.00           N  
ATOM   3360  CA  THR A2013      17.852  14.267  41.887  1.00  0.00           C  
ATOM   3361  C   THR A2013      17.031  14.134  40.614  1.00  0.00           C  
ATOM   3362  O   THR A2013      15.814  14.312  40.636  1.00  0.00           O  
ATOM   3363  CB  THR A2013      18.291  12.854  42.326  1.00  0.00           C  
ATOM   3364  OG1 THR A2013      17.138  12.012  42.446  1.00  0.00           O  
ATOM   3365  CG2 THR A2013      19.013  12.911  43.659  1.00  0.00           C  
ATOM   3366  N   GLU A2014      17.689  13.812  39.506  1.00  0.00           N  
ATOM   3367  CA  GLU A2014      16.982  13.668  38.243  1.00  0.00           C  
ATOM   3368  C   GLU A2014      15.926  12.570  38.326  1.00  0.00           C  
ATOM   3369  O   GLU A2014      14.780  12.770  37.924  1.00  0.00           O  
ATOM   3370  CB  GLU A2014      17.964  13.371  37.100  1.00  0.00           C  
ATOM   3371  CG  GLU A2014      18.669  12.018  37.163  1.00  0.00           C  
ATOM   3372  CD  GLU A2014      19.671  11.907  38.302  1.00  0.00           C  
ATOM   3373  OE1 GLU A2014      19.248  11.747  39.469  1.00  0.00           O  
ATOM   3374  OE2 GLU A2014      20.888  11.981  38.025  1.00  0.00           O  
ATOM   3375  N   ALA A2015      16.311  11.417  38.862  1.00  0.00           N  
ATOM   3376  CA  ALA A2015      15.396  10.287  38.988  1.00  0.00           C  
ATOM   3377  C   ALA A2015      14.252  10.566  39.961  1.00  0.00           C  
ATOM   3378  O   ALA A2015      13.114  10.167  39.717  1.00  0.00           O  
ATOM   3379  CB  ALA A2015      16.161   9.044  39.427  1.00  0.00           C  
ATOM   3380  N   ALA A2016      14.550  11.251  41.061  1.00  0.00           N  
ATOM   3381  CA  ALA A2016      13.524  11.564  42.056  1.00  0.00           C  
ATOM   3382  C   ALA A2016      12.511  12.567  41.512  1.00  0.00           C  
ATOM   3383  O   ALA A2016      11.303  12.388  41.667  1.00  0.00           O  
ATOM   3384  CB  ALA A2016      14.172  12.109  43.330  1.00  0.00           C  
ATOM   3385  N   LEU A2017      13.014  13.622  40.876  1.00  0.00           N  
ATOM   3386  CA  LEU A2017      12.158  14.655  40.304  1.00  0.00           C  
ATOM   3387  C   LEU A2017      11.302  14.080  39.180  1.00  0.00           C  
ATOM   3388  O   LEU A2017      10.137  14.448  39.021  1.00  0.00           O  
ATOM   3389  CB  LEU A2017      13.018  15.813  39.781  1.00  0.00           C  
ATOM   3390  CG  LEU A2017      13.781  16.597  40.858  1.00  0.00           C  
ATOM   3391  CD1 LEU A2017      14.844  17.469  40.218  1.00  0.00           C  
ATOM   3392  CD2 LEU A2017      12.805  17.443  41.668  1.00  0.00           C  
ATOM   3393  N   GLU A2018      11.882  13.170  38.403  1.00  0.00           N  
ATOM   3394  CA  GLU A2018      11.162  12.544  37.301  1.00  0.00           C  
ATOM   3395  C   GLU A2018       9.988  11.729  37.835  1.00  0.00           C  
ATOM   3396  O   GLU A2018       8.894  11.747  37.270  1.00  0.00           O  
ATOM   3397  CB  GLU A2018      12.099  11.633  36.504  1.00  0.00           C  
ATOM   3398  CG  GLU A2018      11.427  10.920  35.347  1.00  0.00           C  
ATOM   3399  CD  GLU A2018      12.334   9.899  34.689  1.00  0.00           C  
ATOM   3400  OE1 GLU A2018      13.456  10.272  34.295  1.00  0.00           O  
ATOM   3401  OE2 GLU A2018      11.926   8.724  34.567  1.00  0.00           O  
ATOM   3402  N   ALA A2019      10.220  11.017  38.932  1.00  0.00           N  
ATOM   3403  CA  ALA A2019       9.174  10.201  39.536  1.00  0.00           C  
ATOM   3404  C   ALA A2019       8.073  11.092  40.108  1.00  0.00           C  
ATOM   3405  O   ALA A2019       6.893  10.754  40.052  1.00  0.00           O  
ATOM   3406  CB  ALA A2019       9.768   9.328  40.635  1.00  0.00           C  
ATOM   3407  N   LEU A2020       8.469  12.236  40.652  1.00  0.00           N  
ATOM   3408  CA  LEU A2020       7.514  13.169  41.237  1.00  0.00           C  
ATOM   3409  C   LEU A2020       6.563  13.698  40.167  1.00  0.00           C  
ATOM   3410  O   LEU A2020       5.346  13.694  40.352  1.00  0.00           O  
ATOM   3411  CB  LEU A2020       8.261  14.328  41.909  1.00  0.00           C  
ATOM   3412  CG  LEU A2020       7.508  15.191  42.928  1.00  0.00           C  
ATOM   3413  CD1 LEU A2020       8.490  16.150  43.584  1.00  0.00           C  
ATOM   3414  CD2 LEU A2020       6.384  15.958  42.258  1.00  0.00           C  
ATOM   3415  N   LEU A2021       7.113  14.148  39.043  1.00  0.00           N  
ATOM   3416  CA  LEU A2021       6.285  14.669  37.962  1.00  0.00           C  
ATOM   3417  C   LEU A2021       5.417  13.578  37.349  1.00  0.00           C  
ATOM   3418  O   LEU A2021       4.297  13.837  36.913  1.00  0.00           O  
ATOM   3419  CB  LEU A2021       7.154  15.316  36.878  1.00  0.00           C  
ATOM   3420  CG  LEU A2021       7.447  16.805  37.083  1.00  0.00           C  
ATOM   3421  CD1 LEU A2021       8.287  17.001  38.335  1.00  0.00           C  
ATOM   3422  CD2 LEU A2021       8.163  17.360  35.857  1.00  0.00           C  
ATOM   3423  N   ARG A2022       5.944  12.358  37.317  1.00  0.00           N  
ATOM   3424  CA  ARG A2022       5.211  11.223  36.772  1.00  0.00           C  
ATOM   3425  C   ARG A2022       3.950  10.981  37.606  1.00  0.00           C  
ATOM   3426  O   ARG A2022       2.845  10.885  37.069  1.00  0.00           O  
ATOM   3427  CB  ARG A2022       6.105   9.976  36.782  1.00  0.00           C  
ATOM   3428  CG  ARG A2022       5.435   8.703  36.283  1.00  0.00           C  
ATOM   3429  CD  ARG A2022       6.455   7.578  36.115  1.00  0.00           C  
ATOM   3430  NE  ARG A2022       7.406   7.860  35.040  1.00  0.00           N  
ATOM   3431  CZ  ARG A2022       8.720   7.986  35.202  1.00  0.00           C  
ATOM   3432  NH1 ARG A2022       9.271   7.857  36.403  1.00  0.00           N  
ATOM   3433  NH2 ARG A2022       9.489   8.246  34.153  1.00  0.00           N  
ATOM   3434  N   GLY A2023       4.122  10.893  38.920  1.00  0.00           N  
ATOM   3435  CA  GLY A2023       2.987  10.672  39.800  1.00  0.00           C  
ATOM   3436  C   GLY A2023       1.983  11.809  39.723  1.00  0.00           C  
ATOM   3437  O   GLY A2023       0.772  11.585  39.669  1.00  0.00           O  
ATOM   3438  N   PHE A2024       2.490  13.038  39.709  1.00  0.00           N  
ATOM   3439  CA  PHE A2024       1.635  14.219  39.636  1.00  0.00           C  
ATOM   3440  C   PHE A2024       0.805  14.231  38.356  1.00  0.00           C  
ATOM   3441  O   PHE A2024      -0.385  14.549  38.381  1.00  0.00           O  
ATOM   3442  CB  PHE A2024       2.492  15.487  39.725  1.00  0.00           C  
ATOM   3443  CG  PHE A2024       1.700  16.761  39.667  1.00  0.00           C  
ATOM   3444  CD1 PHE A2024       1.546  17.447  38.469  1.00  0.00           C  
ATOM   3445  CD2 PHE A2024       1.083  17.263  40.811  1.00  0.00           C  
ATOM   3446  CE1 PHE A2024       0.789  18.616  38.407  1.00  0.00           C  
ATOM   3447  CE2 PHE A2024       0.323  18.431  40.761  1.00  0.00           C  
ATOM   3448  CZ  PHE A2024       0.175  19.109  39.557  1.00  0.00           C  
ATOM   3449  N   ALA A2025       1.434  13.882  37.236  1.00  0.00           N  
ATOM   3450  CA  ALA A2025       0.741  13.845  35.955  1.00  0.00           C  
ATOM   3451  C   ALA A2025      -0.401  12.832  35.993  1.00  0.00           C  
ATOM   3452  O   ALA A2025      -1.491  13.093  35.484  1.00  0.00           O  
ATOM   3453  CB  ALA A2025       1.720  13.488  34.834  1.00  0.00           C  
ATOM   3454  N   ALA A2026      -0.145  11.674  36.591  1.00  0.00           N  
ATOM   3455  CA  ALA A2026      -1.162  10.628  36.688  1.00  0.00           C  
ATOM   3456  C   ALA A2026      -2.301  11.108  37.582  1.00  0.00           C  
ATOM   3457  O   ALA A2026      -3.478  10.909  37.284  1.00  0.00           O  
ATOM   3458  CB  ALA A2026      -0.547   9.354  37.262  1.00  0.00           C  
ATOM   3459  N   GLU A2027      -1.922  11.750  38.680  1.00  0.00           N  
ATOM   3460  CA  GLU A2027      -2.861  12.286  39.655  1.00  0.00           C  
ATOM   3461  C   GLU A2027      -3.809  13.296  39.006  1.00  0.00           C  
ATOM   3462  O   GLU A2027      -5.004  13.320  39.302  1.00  0.00           O  
ATOM   3463  CB  GLU A2027      -2.067  12.949  40.779  1.00  0.00           C  
ATOM   3464  CG  GLU A2027      -2.840  13.239  42.042  1.00  0.00           C  
ATOM   3465  CD  GLU A2027      -1.949  13.810  43.127  1.00  0.00           C  
ATOM   3466  OE1 GLU A2027      -0.975  13.132  43.519  1.00  0.00           O  
ATOM   3467  OE2 GLU A2027      -2.217  14.938  43.585  1.00  0.00           O  
ATOM   3468  N   LYS A2039      -3.272  14.120  38.111  1.00  0.00           N  
ATOM   3469  CA  LYS A2039      -4.062  15.139  37.427  1.00  0.00           C  
ATOM   3470  C   LYS A2039      -4.724  14.629  36.151  1.00  0.00           C  
ATOM   3471  O   LYS A2039      -5.513  15.340  35.528  1.00  0.00           O  
ATOM   3472  CB  LYS A2039      -3.183  16.348  37.095  1.00  0.00           C  
ATOM   3473  CG  LYS A2039      -2.602  17.050  38.315  1.00  0.00           C  
ATOM   3474  CD  LYS A2039      -3.697  17.615  39.215  1.00  0.00           C  
ATOM   3475  CE  LYS A2039      -4.574  18.615  38.470  1.00  0.00           C  
ATOM   3476  NZ  LYS A2039      -5.617  19.209  39.353  1.00  0.00           N  
ATOM   3477  N   GLY A2040      -4.399  13.403  35.757  1.00  0.00           N  
ATOM   3478  CA  GLY A2040      -4.994  12.840  34.558  1.00  0.00           C  
ATOM   3479  C   GLY A2040      -4.455  13.415  33.262  1.00  0.00           C  
ATOM   3480  O   GLY A2040      -5.183  13.530  32.273  1.00  0.00           O  
ATOM   3481  N   VAL A2041      -3.179  13.782  33.261  1.00  0.00           N  
ATOM   3482  CA  VAL A2041      -2.555  14.333  32.065  1.00  0.00           C  
ATOM   3483  C   VAL A2041      -1.261  13.582  31.781  1.00  0.00           C  
ATOM   3484  O   VAL A2041      -0.740  12.876  32.645  1.00  0.00           O  
ATOM   3485  CB  VAL A2041      -2.227  15.839  32.229  1.00  0.00           C  
ATOM   3486  CG1 VAL A2041      -3.505  16.630  32.463  1.00  0.00           C  
ATOM   3487  CG2 VAL A2041      -1.255  16.041  33.376  1.00  0.00           C  
ATOM   3488  N   LYS A2042      -0.745  13.730  30.567  1.00  0.00           N  
ATOM   3489  CA  LYS A2042       0.494  13.063  30.199  1.00  0.00           C  
ATOM   3490  C   LYS A2042       1.658  13.836  30.816  1.00  0.00           C  
ATOM   3491  O   LYS A2042       1.562  15.043  31.036  1.00  0.00           O  
ATOM   3492  CB  LYS A2042       0.627  13.017  28.678  1.00  0.00           C  
ATOM   3493  CG  LYS A2042      -0.627  12.511  27.984  1.00  0.00           C  
ATOM   3494  CD  LYS A2042      -0.493  12.538  26.470  1.00  0.00           C  
ATOM   3495  CE  LYS A2042       0.188  11.287  25.948  1.00  0.00           C  
ATOM   3496  NZ  LYS A2042       1.521  11.081  26.571  1.00  0.00           N  
ATOM   3497  N   LEU A2043       2.752  13.134  31.095  1.00  0.00           N  
ATOM   3498  CA  LEU A2043       3.937  13.740  31.695  1.00  0.00           C  
ATOM   3499  C   LEU A2043       4.388  15.023  31.000  1.00  0.00           C  
ATOM   3500  O   LEU A2043       4.793  15.986  31.656  1.00  0.00           O  
ATOM   3501  CB  LEU A2043       5.090  12.733  31.686  1.00  0.00           C  
ATOM   3502  CG  LEU A2043       6.439  13.237  32.199  1.00  0.00           C  
ATOM   3503  CD1 LEU A2043       6.336  13.577  33.679  1.00  0.00           C  
ATOM   3504  CD2 LEU A2043       7.497  12.172  31.969  1.00  0.00           C  
ATOM   3505  N   GLY A2044       4.321  15.025  29.672  1.00  0.00           N  
ATOM   3506  CA  GLY A2044       4.739  16.184  28.901  1.00  0.00           C  
ATOM   3507  C   GLY A2044       3.959  17.461  29.163  1.00  0.00           C  
ATOM   3508  O   GLY A2044       4.513  18.559  29.059  1.00  0.00           O  
ATOM   3509  N   GLN A2045       2.678  17.325  29.496  1.00  0.00           N  
ATOM   3510  CA  GLN A2045       1.830  18.484  29.765  1.00  0.00           C  
ATOM   3511  C   GLN A2045       2.304  19.230  31.007  1.00  0.00           C  
ATOM   3512  O   GLN A2045       2.016  20.415  31.182  1.00  0.00           O  
ATOM   3513  CB  GLN A2045       0.373  18.047  29.943  1.00  0.00           C  
ATOM   3514  CG  GLN A2045      -0.232  17.401  28.707  1.00  0.00           C  
ATOM   3515  CD  GLN A2045      -1.635  16.880  28.957  1.00  0.00           C  
ATOM   3516  OE1 GLN A2045      -2.540  17.640  29.308  1.00  0.00           O  
ATOM   3517  NE2 GLN A2045      -1.821  15.577  28.782  1.00  0.00           N  
ATOM   3518  N   VAL A2046       3.024  18.528  31.875  1.00  0.00           N  
ATOM   3519  CA  VAL A2046       3.554  19.141  33.081  1.00  0.00           C  
ATOM   3520  C   VAL A2046       5.000  19.567  32.845  1.00  0.00           C  
ATOM   3521  O   VAL A2046       5.428  20.629  33.299  1.00  0.00           O  
ATOM   3522  CB  VAL A2046       3.529  18.164  34.277  1.00  0.00           C  
ATOM   3523  CG1 VAL A2046       4.124  18.835  35.503  1.00  0.00           C  
ATOM   3524  CG2 VAL A2046       2.104  17.717  34.554  1.00  0.00           C  
ATOM   3525  N   ALA A2047       5.741  18.736  32.116  1.00  0.00           N  
ATOM   3526  CA  ALA A2047       7.151  18.994  31.834  1.00  0.00           C  
ATOM   3527  C   ALA A2047       7.437  20.227  30.983  1.00  0.00           C  
ATOM   3528  O   ALA A2047       8.349  20.996  31.292  1.00  0.00           O  
ATOM   3529  CB  ALA A2047       7.779  17.765  31.185  1.00  0.00           C  
ATOM   3530  N   GLN A2048       6.671  20.421  29.914  1.00  0.00           N  
ATOM   3531  CA  GLN A2048       6.895  21.565  29.039  1.00  0.00           C  
ATOM   3532  C   GLN A2048       6.753  22.900  29.765  1.00  0.00           C  
ATOM   3533  O   GLN A2048       7.626  23.763  29.663  1.00  0.00           O  
ATOM   3534  CB  GLN A2048       5.948  21.515  27.844  1.00  0.00           C  
ATOM   3535  CG  GLN A2048       6.641  21.747  26.516  1.00  0.00           C  
ATOM   3536  CD  GLN A2048       7.871  20.867  26.340  1.00  0.00           C  
ATOM   3537  OE1 GLN A2048       7.876  19.705  26.744  1.00  0.00           O  
ATOM   3538  NE2 GLN A2048       8.912  21.416  25.725  1.00  0.00           N  
ATOM   3539  N   PRO A2049       5.646  23.091  30.503  1.00  0.00           N  
ATOM   3540  CA  PRO A2049       5.448  24.347  31.232  1.00  0.00           C  
ATOM   3541  C   PRO A2049       6.586  24.567  32.221  1.00  0.00           C  
ATOM   3542  O   PRO A2049       7.107  25.673  32.350  1.00  0.00           O  
ATOM   3543  CB  PRO A2049       4.114  24.129  31.944  1.00  0.00           C  
ATOM   3544  CG  PRO A2049       3.390  23.202  31.025  1.00  0.00           C  
ATOM   3545  CD  PRO A2049       4.469  22.216  30.648  1.00  0.00           C  
ATOM   3546  N   LEU A2050       6.967  23.503  32.924  1.00  0.00           N  
ATOM   3547  CA  LEU A2050       8.046  23.595  33.900  1.00  0.00           C  
ATOM   3548  C   LEU A2050       9.366  23.989  33.240  1.00  0.00           C  
ATOM   3549  O   LEU A2050      10.130  24.787  33.793  1.00  0.00           O  
ATOM   3550  CB  LEU A2050       8.216  22.263  34.637  1.00  0.00           C  
ATOM   3551  CG  LEU A2050       9.211  22.256  35.802  1.00  0.00           C  
ATOM   3552  CD1 LEU A2050       8.820  23.305  36.844  1.00  0.00           C  
ATOM   3553  CD2 LEU A2050       9.235  20.872  36.433  1.00  0.00           C  
ATOM   3554  N   ARG A2074       9.635  23.434  32.061  1.00  0.00           N  
ATOM   3555  CA  ARG A2074      10.868  23.749  31.347  1.00  0.00           C  
ATOM   3556  C   ARG A2074      10.885  25.239  31.021  1.00  0.00           C  
ATOM   3557  O   ARG A2074      11.900  25.912  31.199  1.00  0.00           O  
ATOM   3558  CB  ARG A2074      10.967  22.941  30.044  1.00  0.00           C  
ATOM   3559  CG  ARG A2074      12.325  23.044  29.362  1.00  0.00           C  
ATOM   3560  CD  ARG A2074      12.260  22.554  27.920  1.00  0.00           C  
ATOM   3561  NE  ARG A2074      11.706  21.207  27.824  1.00  0.00           N  
ATOM   3562  CZ  ARG A2074      12.372  20.095  28.123  1.00  0.00           C  
ATOM   3563  NH1 ARG A2074      13.629  20.158  28.534  1.00  0.00           N  
ATOM   3564  NH2 ARG A2074      11.770  18.916  28.025  1.00  0.00           N  
ATOM   3565  N   ALA A2083       9.748  25.747  30.553  1.00  0.00           N  
ATOM   3566  CA  ALA A2083       9.629  27.156  30.198  1.00  0.00           C  
ATOM   3567  C   ALA A2083       9.909  28.048  31.409  1.00  0.00           C  
ATOM   3568  O   ALA A2083      10.627  29.043  31.304  1.00  0.00           O  
ATOM   3569  CB  ALA A2083       8.238  27.434  29.638  1.00  0.00           C  
ATOM   3570  N   ALA A2086       9.358  27.680  32.561  1.00  0.00           N  
ATOM   3571  CA  ALA A2086       9.555  28.458  33.786  1.00  0.00           C  
ATOM   3572  C   ALA A2086      11.010  28.460  34.254  1.00  0.00           C  
ATOM   3573  O   ALA A2086      11.514  29.472  34.740  1.00  0.00           O  
ATOM   3574  CB  ALA A2086       8.659  27.913  34.898  1.00  0.00           C  
ATOM   3575  N   LEU A2087      11.687  27.328  34.097  1.00  0.00           N  
ATOM   3576  CA  LEU A2087      13.074  27.202  34.538  1.00  0.00           C  
ATOM   3577  C   LEU A2087      14.152  27.653  33.555  1.00  0.00           C  
ATOM   3578  O   LEU A2087      15.287  27.901  33.962  1.00  0.00           O  
ATOM   3579  CB  LEU A2087      13.355  25.751  34.933  1.00  0.00           C  
ATOM   3580  CG  LEU A2087      12.663  25.222  36.188  1.00  0.00           C  
ATOM   3581  CD1 LEU A2087      12.788  23.705  36.256  1.00  0.00           C  
ATOM   3582  CD2 LEU A2087      13.291  25.870  37.408  1.00  0.00           C  
ATOM   3583  N   THR A2088      13.810  27.763  32.274  1.00  0.00           N  
ATOM   3584  CA  THR A2088      14.800  28.135  31.267  1.00  0.00           C  
ATOM   3585  C   THR A2088      14.354  29.184  30.250  1.00  0.00           C  
ATOM   3586  O   THR A2088      15.173  29.691  29.481  1.00  0.00           O  
ATOM   3587  CB  THR A2088      15.222  26.905  30.458  1.00  0.00           C  
ATOM   3588  OG1 THR A2088      14.155  26.544  29.575  1.00  0.00           O  
ATOM   3589  CG2 THR A2088      15.518  25.727  31.379  1.00  0.00           C  
ATOM   3590  N   GLY A2089      13.063  29.498  30.230  1.00  0.00           N  
ATOM   3591  CA  GLY A2089      12.566  30.467  29.268  1.00  0.00           C  
ATOM   3592  C   GLY A2089      12.591  29.882  27.863  1.00  0.00           C  
ATOM   3593  O   GLY A2089      12.467  30.606  26.873  1.00  0.00           O  
ATOM   3594  N   SER A2090      12.742  28.562  27.780  1.00  0.00           N  
ATOM   3595  CA  SER A2090      12.795  27.864  26.495  1.00  0.00           C  
ATOM   3596  C   SER A2090      12.070  26.520  26.543  1.00  0.00           C  
ATOM   3597  O   SER A2090      11.841  25.962  27.615  1.00  0.00           O  
ATOM   3598  CB  SER A2090      14.257  27.640  26.087  1.00  0.00           C  
ATOM   3599  OG  SER A2090      14.351  26.871  24.898  1.00  0.00           O  
ATOM   3600  N   LEU A2091      11.703  26.007  25.374  1.00  0.00           N  
ATOM   3601  CA  LEU A2091      11.024  24.721  25.289  1.00  0.00           C  
ATOM   3602  C   LEU A2091      11.986  23.708  24.682  1.00  0.00           C  
ATOM   3603  O   LEU A2091      11.693  22.513  24.606  1.00  0.00           O  
ATOM   3604  CB  LEU A2091       9.773  24.835  24.417  1.00  0.00           C  
ATOM   3605  CG  LEU A2091       8.672  25.757  24.947  1.00  0.00           C  
ATOM   3606  CD1 LEU A2091       7.480  25.732  24.000  1.00  0.00           C  
ATOM   3607  CD2 LEU A2091       8.257  25.303  26.342  1.00  0.00           C  
ATOM   3608  N   GLU A2092      13.145  24.204  24.269  1.00  0.00           N  
ATOM   3609  CA  GLU A2092      14.167  23.376  23.647  1.00  0.00           C  
ATOM   3610  C   GLU A2092      15.445  23.445  24.475  1.00  0.00           C  
ATOM   3611  O   GLU A2092      16.238  24.382  24.354  1.00  0.00           O  
ATOM   3612  CB  GLU A2092      14.411  23.880  22.227  1.00  0.00           C  
ATOM   3613  CG  GLU A2092      14.946  22.848  21.264  1.00  0.00           C  
ATOM   3614  CD  GLU A2092      14.801  23.303  19.826  1.00  0.00           C  
ATOM   3615  OE1 GLU A2092      13.653  23.566  19.407  1.00  0.00           O  
ATOM   3616  OE2 GLU A2092      15.828  23.404  19.121  1.00  0.00           O  
ATOM   3617  N   THR A2093      15.634  22.443  25.326  1.00  0.00           N  
ATOM   3618  CA  THR A2093      16.797  22.378  26.203  1.00  0.00           C  
ATOM   3619  C   THR A2093      17.174  20.917  26.403  1.00  0.00           C  
ATOM   3620  O   THR A2093      16.526  20.019  25.865  1.00  0.00           O  
ATOM   3621  CB  THR A2093      16.473  22.948  27.604  1.00  0.00           C  
ATOM   3622  OG1 THR A2093      15.668  22.001  28.322  1.00  0.00           O  
ATOM   3623  CG2 THR A2093      15.713  24.267  27.499  1.00  0.00           C  
ATOM   3624  N   PRO A2094      18.244  20.658  27.163  1.00  0.00           N  
ATOM   3625  CA  PRO A2094      18.602  19.255  27.374  1.00  0.00           C  
ATOM   3626  C   PRO A2094      17.650  18.669  28.421  1.00  0.00           C  
ATOM   3627  O   PRO A2094      16.657  19.305  28.780  1.00  0.00           O  
ATOM   3628  CB  PRO A2094      20.050  19.333  27.853  1.00  0.00           C  
ATOM   3629  CG  PRO A2094      20.107  20.657  28.546  1.00  0.00           C  
ATOM   3630  CD  PRO A2094      19.323  21.552  27.619  1.00  0.00           C  
ATOM   3631  N   GLY A2095      17.954  17.470  28.906  1.00  0.00           N  
ATOM   3632  CA  GLY A2095      17.104  16.820  29.889  1.00  0.00           C  
ATOM   3633  C   GLY A2095      16.503  17.737  30.936  1.00  0.00           C  
ATOM   3634  O   GLY A2095      17.221  18.317  31.748  1.00  0.00           O  
ATOM   3635  N   LEU A2096      15.179  17.861  30.926  1.00  0.00           N  
ATOM   3636  CA  LEU A2096      14.491  18.711  31.893  1.00  0.00           C  
ATOM   3637  C   LEU A2096      14.899  18.374  33.323  1.00  0.00           C  
ATOM   3638  O   LEU A2096      15.208  19.259  34.121  1.00  0.00           O  
ATOM   3639  CB  LEU A2096      12.972  18.557  31.765  1.00  0.00           C  
ATOM   3640  CG  LEU A2096      12.172  19.227  32.893  1.00  0.00           C  
ATOM   3641  CD1 LEU A2096      12.410  20.731  32.857  1.00  0.00           C  
ATOM   3642  CD2 LEU A2096      10.690  18.911  32.752  1.00  0.00           C  
ATOM   3643  N   PHE A2097      14.896  17.086  33.642  1.00  0.00           N  
ATOM   3644  CA  PHE A2097      15.245  16.643  34.984  1.00  0.00           C  
ATOM   3645  C   PHE A2097      16.710  16.896  35.318  1.00  0.00           C  
ATOM   3646  O   PHE A2097      17.051  17.170  36.469  1.00  0.00           O  
ATOM   3647  CB  PHE A2097      14.876  15.167  35.135  1.00  0.00           C  
ATOM   3648  CG  PHE A2097      13.440  14.887  34.798  1.00  0.00           C  
ATOM   3649  CD1 PHE A2097      12.417  15.491  35.524  1.00  0.00           C  
ATOM   3650  CD2 PHE A2097      13.109  14.088  33.712  1.00  0.00           C  
ATOM   3651  CE1 PHE A2097      11.083  15.309  35.166  1.00  0.00           C  
ATOM   3652  CE2 PHE A2097      11.780  13.897  33.344  1.00  0.00           C  
ATOM   3653  CZ  PHE A2097      10.763  14.510  34.072  1.00  0.00           C  
ATOM   3654  N   GLU A2098      17.575  16.824  34.311  1.00  0.00           N  
ATOM   3655  CA  GLU A2098      18.994  17.078  34.530  1.00  0.00           C  
ATOM   3656  C   GLU A2098      19.184  18.565  34.814  1.00  0.00           C  
ATOM   3657  O   GLU A2098      20.015  18.951  35.635  1.00  0.00           O  
ATOM   3658  CB  GLU A2098      19.805  16.679  33.298  1.00  0.00           C  
ATOM   3659  CG  GLU A2098      19.615  15.235  32.882  1.00  0.00           C  
ATOM   3660  CD  GLU A2098      20.524  14.841  31.743  1.00  0.00           C  
ATOM   3661  OE1 GLU A2098      21.756  14.851  31.942  1.00  0.00           O  
ATOM   3662  OE2 GLU A2098      20.009  14.527  30.648  1.00  0.00           O  
ATOM   3663  N   ILE A2099      18.402  19.393  34.129  1.00  0.00           N  
ATOM   3664  CA  ILE A2099      18.464  20.839  34.304  1.00  0.00           C  
ATOM   3665  C   ILE A2099      17.788  21.228  35.614  1.00  0.00           C  
ATOM   3666  O   ILE A2099      18.197  22.177  36.285  1.00  0.00           O  
ATOM   3667  CB  ILE A2099      17.745  21.569  33.145  1.00  0.00           C  
ATOM   3668  CG1 ILE A2099      18.453  21.278  31.825  1.00  0.00           C  
ATOM   3669  CG2 ILE A2099      17.710  23.066  33.407  1.00  0.00           C  
ATOM   3670  CD1 ILE A2099      17.764  21.887  30.626  1.00  0.00           C  
ATOM   3671  N   LEU A2100      16.749  20.484  35.971  1.00  0.00           N  
ATOM   3672  CA  LEU A2100      16.000  20.750  37.193  1.00  0.00           C  
ATOM   3673  C   LEU A2100      16.867  20.605  38.441  1.00  0.00           C  
ATOM   3674  O   LEU A2100      16.740  21.380  39.389  1.00  0.00           O  
ATOM   3675  CB  LEU A2100      14.809  19.791  37.291  1.00  0.00           C  
ATOM   3676  CG  LEU A2100      13.424  20.389  37.551  1.00  0.00           C  
ATOM   3677  CD1 LEU A2100      12.411  19.265  37.678  1.00  0.00           C  
ATOM   3678  CD2 LEU A2100      13.441  21.235  38.812  1.00  0.00           C  
ATOM   3679  N   ALA A2101      17.752  19.614  38.432  1.00  0.00           N  
ATOM   3680  CA  ALA A2101      18.616  19.353  39.577  1.00  0.00           C  
ATOM   3681  C   ALA A2101      19.969  20.056  39.515  1.00  0.00           C  
ATOM   3682  O   ALA A2101      20.597  20.291  40.546  1.00  0.00           O  
ATOM   3683  CB  ALA A2101      18.821  17.848  39.731  1.00  0.00           C  
ATOM   3684  N   LEU A2102      20.417  20.393  38.312  1.00  0.00           N  
ATOM   3685  CA  LEU A2102      21.708  21.052  38.147  1.00  0.00           C  
ATOM   3686  C   LEU A2102      21.853  22.336  38.960  1.00  0.00           C  
ATOM   3687  O   LEU A2102      22.889  22.570  39.583  1.00  0.00           O  
ATOM   3688  CB  LEU A2102      21.958  21.359  36.669  1.00  0.00           C  
ATOM   3689  CG  LEU A2102      23.257  22.102  36.349  1.00  0.00           C  
ATOM   3690  CD1 LEU A2102      24.452  21.278  36.814  1.00  0.00           C  
ATOM   3691  CD2 LEU A2102      23.339  22.368  34.852  1.00  0.00           C  
ATOM   3692  N   LEU A2103      20.811  23.160  38.955  1.00  0.00           N  
ATOM   3693  CA  LEU A2103      20.834  24.432  39.667  1.00  0.00           C  
ATOM   3694  C   LEU A2103      20.625  24.303  41.174  1.00  0.00           C  
ATOM   3695  O   LEU A2103      20.891  25.240  41.928  1.00  0.00           O  
ATOM   3696  CB  LEU A2103      19.770  25.366  39.081  1.00  0.00           C  
ATOM   3697  CG  LEU A2103      19.842  25.599  37.567  1.00  0.00           C  
ATOM   3698  CD1 LEU A2103      18.640  26.417  37.109  1.00  0.00           C  
ATOM   3699  CD2 LEU A2103      21.141  26.309  37.217  1.00  0.00           C  
ATOM   3700  N   GLY A2104      20.156  23.141  41.615  1.00  0.00           N  
ATOM   3701  CA  GLY A2104      19.910  22.951  43.032  1.00  0.00           C  
ATOM   3702  C   GLY A2104      18.457  23.263  43.329  1.00  0.00           C  
ATOM   3703  O   GLY A2104      17.798  23.955  42.554  1.00  0.00           O  
ATOM   3704  N   LYS A2105      17.953  22.761  44.450  1.00  0.00           N  
ATOM   3705  CA  LYS A2105      16.561  22.978  44.825  1.00  0.00           C  
ATOM   3706  C   LYS A2105      16.156  24.443  44.990  1.00  0.00           C  
ATOM   3707  O   LYS A2105      15.256  24.927  44.299  1.00  0.00           O  
ATOM   3708  CB  LYS A2105      16.244  22.214  46.114  1.00  0.00           C  
ATOM   3709  CG  LYS A2105      14.817  22.400  46.601  1.00  0.00           C  
ATOM   3710  CD  LYS A2105      14.535  21.565  47.836  1.00  0.00           C  
ATOM   3711  CE  LYS A2105      13.117  21.795  48.326  1.00  0.00           C  
ATOM   3712  NZ  LYS A2105      12.789  20.966  49.518  1.00  0.00           N  
ATOM   3713  N   GLU A2107      16.815  25.145  45.907  1.00  0.00           N  
ATOM   3714  CA  GLU A2107      16.492  26.545  46.175  1.00  0.00           C  
ATOM   3715  C   GLU A2107      16.455  27.450  44.949  1.00  0.00           C  
ATOM   3716  O   GLU A2107      15.489  28.188  44.746  1.00  0.00           O  
ATOM   3717  CB  GLU A2107      17.461  27.124  47.209  1.00  0.00           C  
ATOM   3718  CG  GLU A2107      17.325  26.500  48.589  1.00  0.00           C  
ATOM   3719  CD  GLU A2107      15.898  26.533  49.107  1.00  0.00           C  
ATOM   3720  OE1 GLU A2107      15.304  27.633  49.150  1.00  0.00           O  
ATOM   3721  OE2 GLU A2107      15.369  25.461  49.474  1.00  0.00           O  
ATOM   3722  N   ARG A2108      17.498  27.401  44.129  1.00  0.00           N  
ATOM   3723  CA  ARG A2108      17.539  28.243  42.941  1.00  0.00           C  
ATOM   3724  C   ARG A2108      16.454  27.865  41.943  1.00  0.00           C  
ATOM   3725  O   ARG A2108      15.926  28.723  41.233  1.00  0.00           O  
ATOM   3726  CB  ARG A2108      18.926  28.174  42.295  1.00  0.00           C  
ATOM   3727  CG  ARG A2108      19.997  28.876  43.123  1.00  0.00           C  
ATOM   3728  CD  ARG A2108      21.355  28.890  42.440  1.00  0.00           C  
ATOM   3729  NE  ARG A2108      21.981  27.571  42.414  1.00  0.00           N  
ATOM   3730  CZ  ARG A2108      23.196  27.332  41.927  1.00  0.00           C  
ATOM   3731  NH1 ARG A2108      23.918  28.325  41.424  1.00  0.00           N  
ATOM   3732  NH2 ARG A2108      23.691  26.101  41.947  1.00  0.00           N  
ATOM   3733  N   ALA A2109      16.109  26.583  41.897  1.00  0.00           N  
ATOM   3734  CA  ALA A2109      15.069  26.117  40.993  1.00  0.00           C  
ATOM   3735  C   ALA A2109      13.724  26.672  41.453  1.00  0.00           C  
ATOM   3736  O   ALA A2109      12.949  27.204  40.653  1.00  0.00           O  
ATOM   3737  CB  ALA A2109      15.031  24.593  40.977  1.00  0.00           C  
ATOM   3738  N   LEU A2110      13.449  26.546  42.748  1.00  0.00           N  
ATOM   3739  CA  LEU A2110      12.197  27.045  43.299  1.00  0.00           C  
ATOM   3740  C   LEU A2110      12.080  28.548  43.076  1.00  0.00           C  
ATOM   3741  O   LEU A2110      10.991  29.062  42.819  1.00  0.00           O  
ATOM   3742  CB  LEU A2110      12.104  26.724  44.794  1.00  0.00           C  
ATOM   3743  CG  LEU A2110      11.975  25.232  45.117  1.00  0.00           C  
ATOM   3744  CD1 LEU A2110      11.918  25.036  46.619  1.00  0.00           C  
ATOM   3745  CD2 LEU A2110      10.726  24.668  44.459  1.00  0.00           C  
ATOM   3746  N   ARG A2111      13.208  29.246  43.161  1.00  0.00           N  
ATOM   3747  CA  ARG A2111      13.231  30.691  42.962  1.00  0.00           C  
ATOM   3748  C   ARG A2111      12.649  31.073  41.605  1.00  0.00           C  
ATOM   3749  O   ARG A2111      11.881  32.027  41.498  1.00  0.00           O  
ATOM   3750  CB  ARG A2111      14.664  31.218  43.054  1.00  0.00           C  
ATOM   3751  CG  ARG A2111      14.894  32.236  44.159  1.00  0.00           C  
ATOM   3752  CD  ARG A2111      15.053  31.577  45.521  1.00  0.00           C  
ATOM   3753  NE  ARG A2111      13.828  30.950  46.014  1.00  0.00           N  
ATOM   3754  CZ  ARG A2111      13.765  30.216  47.122  1.00  0.00           C  
ATOM   3755  NH1 ARG A2111      14.859  30.016  47.848  1.00  0.00           N  
ATOM   3756  NH2 ARG A2111      12.614  29.683  47.508  1.00  0.00           N  
ATOM   3757  N   ARG A2112      13.019  30.331  40.564  1.00  0.00           N  
ATOM   3758  CA  ARG A2112      12.521  30.625  39.226  1.00  0.00           C  
ATOM   3759  C   ARG A2112      11.061  30.250  39.061  1.00  0.00           C  
ATOM   3760  O   ARG A2112      10.317  30.929  38.354  1.00  0.00           O  
ATOM   3761  CB  ARG A2112      13.358  29.901  38.172  1.00  0.00           C  
ATOM   3762  CG  ARG A2112      14.804  30.336  38.166  1.00  0.00           C  
ATOM   3763  CD  ARG A2112      15.543  29.823  36.950  1.00  0.00           C  
ATOM   3764  NE  ARG A2112      16.920  30.301  36.951  1.00  0.00           N  
ATOM   3765  CZ  ARG A2112      17.760  30.177  35.931  1.00  0.00           C  
ATOM   3766  NH1 ARG A2112      17.370  29.584  34.809  1.00  0.00           N  
ATOM   3767  NH2 ARG A2112      18.993  30.652  36.036  1.00  0.00           N  
ATOM   3768  N   LEU A2113      10.643  29.167  39.705  1.00  0.00           N  
ATOM   3769  CA  LEU A2113       9.254  28.757  39.595  1.00  0.00           C  
ATOM   3770  C   LEU A2113       8.416  29.849  40.254  1.00  0.00           C  
ATOM   3771  O   LEU A2113       7.367  30.241  39.747  1.00  0.00           O  
ATOM   3772  CB  LEU A2113       9.024  27.417  40.302  1.00  0.00           C  
ATOM   3773  CG  LEU A2113       8.115  26.423  39.567  1.00  0.00           C  
ATOM   3774  CD1 LEU A2113       7.751  25.280  40.503  1.00  0.00           C  
ATOM   3775  CD2 LEU A2113       6.853  27.117  39.077  1.00  0.00           C  
ATOM   3776  N   GLU A2121       8.901  30.343  41.387  1.00  0.00           N  
ATOM   3777  CA  GLU A2121       8.212  31.395  42.128  1.00  0.00           C  
ATOM   3778  C   GLU A2121       8.021  32.644  41.272  1.00  0.00           C  
ATOM   3779  O   GLU A2121       6.944  33.240  41.259  1.00  0.00           O  
ATOM   3780  CB  GLU A2121       9.004  31.735  43.392  1.00  0.00           C  
ATOM   3781  CG  GLU A2121       9.015  30.601  44.411  1.00  0.00           C  
ATOM   3782  CD  GLU A2121      10.010  30.816  45.533  1.00  0.00           C  
ATOM   3783  OE1 GLU A2121      10.049  29.978  46.460  1.00  0.00           O  
ATOM   3784  OE2 GLU A2121      10.756  31.817  45.489  1.00  0.00           O  
ATOM   3785  N   ARG A2122       9.066  33.026  40.547  1.00  0.00           N  
ATOM   3786  CA  ARG A2122       9.012  34.202  39.689  1.00  0.00           C  
ATOM   3787  C   ARG A2122       7.988  34.036  38.562  1.00  0.00           C  
ATOM   3788  O   ARG A2122       7.309  34.992  38.184  1.00  0.00           O  
ATOM   3789  CB  ARG A2122      10.402  34.477  39.110  1.00  0.00           C  
ATOM   3790  CG  ARG A2122      10.525  35.771  38.325  1.00  0.00           C  
ATOM   3791  CD  ARG A2122      11.985  36.055  38.023  1.00  0.00           C  
ATOM   3792  NE  ARG A2122      12.603  34.955  37.286  1.00  0.00           N  
ATOM   3793  CZ  ARG A2122      13.915  34.792  37.146  1.00  0.00           C  
ATOM   3794  NH1 ARG A2122      14.756  35.658  37.695  1.00  0.00           N  
ATOM   3795  NH2 ARG A2122      14.386  33.760  36.457  1.00  0.00           N  
ATOM   3796  N   ALA A2123       7.872  32.824  38.029  1.00  0.00           N  
ATOM   3797  CA  ALA A2123       6.920  32.563  36.953  1.00  0.00           C  
ATOM   3798  C   ALA A2123       5.490  32.525  37.483  1.00  0.00           C  
ATOM   3799  O   ALA A2123       4.534  32.688  36.723  1.00  0.00           O  
ATOM   3800  CB  ALA A2123       7.255  31.249  36.267  1.00  0.00           C  
ATOM   3801  N   LEU A2124       5.351  32.304  38.788  1.00  0.00           N  
ATOM   3802  CA  LEU A2124       4.041  32.242  39.431  1.00  0.00           C  
ATOM   3803  C   LEU A2124       3.653  33.567  40.086  1.00  0.00           C  
ATOM   3804  O   LEU A2124       2.503  33.751  40.502  1.00  0.00           O  
ATOM   3805  CB  LEU A2124       4.027  31.128  40.485  1.00  0.00           C  
ATOM   3806  CG  LEU A2124       4.085  29.689  39.968  1.00  0.00           C  
ATOM   3807  CD1 LEU A2124       4.359  28.733  41.115  1.00  0.00           C  
ATOM   3808  CD2 LEU A2124       2.772  29.345  39.285  1.00  0.00           C  
ATOM   3809  N   ALA A2126       4.612  34.485  40.172  1.00  0.00           N  
ATOM   3810  CA  ALA A2126       4.390  35.796  40.780  1.00  0.00           C  
ATOM   3811  C   ALA A2126       3.484  36.697  39.942  1.00  0.00           C  
ATOM   3812  O   ALA A2126       3.093  37.768  40.456  1.00  0.00           O  
ATOM   3813  CB  ALA A2126       5.724  36.489  41.020  1.00  0.00           C  
ATOM   3814  OXT ALA A2126       3.186  36.335  38.784  1.00  0.00           O  
HETATM 3815  PG  ATP A 501      35.685  39.789  -5.582  1.00  0.00           P  
HETATM 3816  O1G ATP A 501      36.773  39.469  -6.590  1.00  0.00           O  
HETATM 3817  O2G ATP A 501      34.396  39.091  -5.982  1.00  0.00           O  
HETATM 3818  O3G ATP A 501      35.458  41.288  -5.537  1.00  0.00           O  
HETATM 3819  PB  ATP A 501      36.887  37.865  -3.846  1.00  0.00           P  
HETATM 3820  O1B ATP A 501      37.449  37.358  -5.122  1.00  0.00           O  
HETATM 3821  O2B ATP A 501      35.949  37.021  -3.059  1.00  0.00           O  
HETATM 3822  O3B ATP A 501      36.132  39.288  -4.095  1.00  0.00           O  
HETATM 3823  PA  ATP A 501      39.504  38.900  -3.378  1.00  0.00           P  
HETATM 3824  O1A ATP A 501      39.310  39.283  -4.799  1.00  0.00           O  
HETATM 3825  O2A ATP A 501      39.876  39.935  -2.377  1.00  0.00           O  
HETATM 3826  O3A ATP A 501      38.114  38.243  -2.837  1.00  0.00           O  
HETATM 3827  O5' ATP A 501      40.553  37.699  -3.311  1.00  0.00           O  
HETATM 3828  C5' ATP A 501      41.225  37.376  -2.095  1.00  0.00           C  
HETATM 3829  C4' ATP A 501      42.038  36.111  -2.261  1.00  0.00           C  
HETATM 3830  O4' ATP A 501      41.152  34.957  -2.235  1.00  0.00           O  
HETATM 3831  C3' ATP A 501      42.845  35.988  -3.549  1.00  0.00           C  
HETATM 3832  O3' ATP A 501      44.050  35.268  -3.296  1.00  0.00           O  
HETATM 3833  C2' ATP A 501      41.900  35.197  -4.453  1.00  0.00           C  
HETATM 3834  O2' ATP A 501      42.539  34.489  -5.502  1.00  0.00           O  
HETATM 3835  C1' ATP A 501      41.262  34.238  -3.450  1.00  0.00           C  
HETATM 3836  N9  ATP A 501      39.919  33.797  -3.828  1.00  0.00           N  
HETATM 3837  C8  ATP A 501      38.827  34.582  -4.105  1.00  0.00           C  
HETATM 3838  N7  ATP A 501      37.743  33.900  -4.386  1.00  0.00           N  
HETATM 3839  C5  ATP A 501      38.150  32.576  -4.294  1.00  0.00           C  
HETATM 3840  C6  ATP A 501      37.463  31.361  -4.471  1.00  0.00           C  
HETATM 3841  N6  ATP A 501      36.169  31.283  -4.797  1.00  0.00           N  
HETATM 3842  N1  ATP A 501      38.161  30.214  -4.301  1.00  0.00           N  
HETATM 3843  C2  ATP A 501      39.459  30.295  -3.985  1.00  0.00           C  
HETATM 3844  N3  ATP A 501      40.215  31.377  -3.794  1.00  0.00           N  
HETATM 3845  C4  ATP A 501      39.490  32.498  -3.961  1.00  0.00           C  
HETATM 3846  N   GLU A 500      48.220  38.845  -4.790  1.00  0.00           N  
HETATM 3847  CA  GLU A 500      47.587  37.862  -5.670  1.00  0.00           C  
HETATM 3848  C   GLU A 500      46.271  37.380  -5.043  1.00  0.00           C  
HETATM 3849  O   GLU A 500      45.564  38.253  -4.500  1.00  0.00           O  
HETATM 3850  CB  GLU A 500      48.549  36.687  -5.895  1.00  0.00           C  
HETATM 3851  CG  GLU A 500      48.123  35.709  -6.976  1.00  0.00           C  
HETATM 3852  CD  GLU A 500      49.169  34.640  -7.228  1.00  0.00           C  
HETATM 3853  OE1 GLU A 500      50.017  34.823  -8.130  1.00  0.00           O  
HETATM 3854  OE2 GLU A 500      49.149  33.619  -6.510  1.00  0.00           O  
HETATM 3855  OXT GLU A 500      46.094  36.154  -4.854  1.00  0.00           O  
TER
END
