# Supplementary material for: Backbone Brackets and Arginine Tweezers delineate Class I and Class II aminoacyl tRNA synthetases
Source: PLoS Comput Biol. 2018 Apr 16;14(4):e1006101. doi: 10.1371/journal.pcbi.1006101 (PMC5919687; doi:10.1371/journal.pcbi.1006101)
Supplement: S11 File — All structures of Class I aaRS with residues renumbered according to the MSA. (GZ) [file pcbi.1006101.s023.tar.gz › 1jii_A_renum.pdb]

ATOM      1  N   THR A 211     -13.703   7.691 115.982  1.00  0.00           N  
ATOM      2  CA  THR A 211     -13.212   8.059 114.622  1.00  0.00           C  
ATOM      3  C   THR A 211     -14.275   8.025 113.534  1.00  0.00           C  
ATOM      4  O   THR A 211     -14.838   6.963 113.224  1.00  0.00           O  
ATOM      5  CB  THR A 211     -12.055   7.133 114.174  1.00  0.00           C  
ATOM      6  OG1 THR A 211     -10.882   7.433 114.946  1.00  0.00           O  
ATOM      7  CG2 THR A 211     -11.760   7.283 112.670  1.00  0.00           C  
ATOM      8  N   ASN A 212     -14.521   9.202 112.974  1.00  0.00           N  
ATOM      9  CA  ASN A 212     -15.456   9.403 111.870  1.00  0.00           C  
ATOM     10  C   ASN A 212     -15.680  10.909 111.677  1.00  0.00           C  
ATOM     11  O   ASN A 212     -16.696  11.309 111.132  1.00  0.00           O  
ATOM     12  CB  ASN A 212     -16.789   8.676 112.131  1.00  0.00           C  
ATOM     13  CG  ASN A 212     -17.550   9.275 113.290  1.00  0.00           C  
ATOM     14  OD1 ASN A 212     -16.995   9.417 114.400  1.00  0.00           O  
ATOM     15  ND2 ASN A 212     -18.811   9.657 113.052  1.00  0.00           N  
ATOM     16  N   VAL A 214     -14.705  11.733 112.074  1.00  0.00           N  
ATOM     17  CA  VAL A 214     -14.815  13.196 111.966  1.00  0.00           C  
ATOM     18  C   VAL A 214     -14.759  13.707 110.527  1.00  0.00           C  
ATOM     19  O   VAL A 214     -15.587  14.521 110.105  1.00  0.00           O  
ATOM     20  CB  VAL A 214     -13.736  13.932 112.846  1.00  0.00           C  
ATOM     21  CG1 VAL A 214     -12.418  13.208 112.823  1.00  0.00           C  
ATOM     22  CG2 VAL A 214     -13.506  15.356 112.352  1.00  0.00           C  
ATOM     23  N   LEU A 215     -13.774  13.218 109.780  1.00  0.00           N  
ATOM     24  CA  LEU A 215     -13.621  13.625 108.400  1.00  0.00           C  
ATOM     25  C   LEU A 215     -14.970  13.418 107.707  1.00  0.00           C  
ATOM     26  O   LEU A 215     -15.587  14.380 107.245  1.00  0.00           O  
ATOM     27  CB  LEU A 215     -12.498  12.822 107.726  1.00  0.00           C  
ATOM     28  CG  LEU A 215     -12.116  12.995 106.247  1.00  0.00           C  
ATOM     29  CD1 LEU A 215     -12.998  12.163 105.384  1.00  0.00           C  
ATOM     30  CD2 LEU A 215     -12.184  14.439 105.795  1.00  0.00           C  
ATOM     31  N   ILE A 216     -15.475  12.187 107.729  1.00  0.00           N  
ATOM     32  CA  ILE A 216     -16.751  11.894 107.075  1.00  0.00           C  
ATOM     33  C   ILE A 216     -17.862  12.732 107.694  1.00  0.00           C  
ATOM     34  O   ILE A 216     -18.815  13.143 107.021  1.00  0.00           O  
ATOM     35  CB  ILE A 216     -17.080  10.379 107.116  1.00  0.00           C  
ATOM     36  CG1 ILE A 216     -16.345   9.643 105.992  1.00  0.00           C  
ATOM     37  CG2 ILE A 216     -18.556  10.156 106.948  1.00  0.00           C  
ATOM     38  CD1 ILE A 216     -16.625  10.219 104.626  1.00  0.00           C  
ATOM     39  N   GLU A 217     -17.701  13.010 108.978  1.00  0.00           N  
ATOM     40  CA  GLU A 217     -18.652  13.823 109.691  1.00  0.00           C  
ATOM     41  C   GLU A 217     -18.765  15.189 109.057  1.00  0.00           C  
ATOM     42  O   GLU A 217     -19.878  15.659 108.854  1.00  0.00           O  
ATOM     43  CB  GLU A 217     -18.281  13.930 111.166  1.00  0.00           C  
ATOM     44  CG  GLU A 217     -18.816  12.779 111.987  1.00  0.00           C  
ATOM     45  CD  GLU A 217     -20.334  12.647 111.870  1.00  0.00           C  
ATOM     46  OE1 GLU A 217     -21.001  12.992 112.882  1.00  0.00           O  
ATOM     47  OE2 GLU A 217     -20.856  12.216 110.790  1.00  0.00           O  
ATOM     48  N   ASP A 218     -17.641  15.807 108.682  1.00  0.00           N  
ATOM     49  CA  ASP A 218     -17.729  17.131 108.054  1.00  0.00           C  
ATOM     50  C   ASP A 218     -18.041  17.127 106.565  1.00  0.00           C  
ATOM     51  O   ASP A 218     -18.867  17.929 106.141  1.00  0.00           O  
ATOM     52  CB  ASP A 218     -16.554  18.076 108.430  1.00  0.00           C  
ATOM     53  CG  ASP A 218     -15.452  18.159 107.375  1.00  0.00           C  
ATOM     54  OD1 ASP A 218     -15.757  18.515 106.214  1.00  0.00           O  
ATOM     55  OD2 ASP A 218     -14.261  17.948 107.741  1.00  0.00           O  
ATOM     56  N   LEU A 219     -17.402  16.253 105.775  1.00  0.00           N  
ATOM     57  CA  LEU A 219     -17.680  16.174 104.326  1.00  0.00           C  
ATOM     58  C   LEU A 219     -19.190  16.206 104.209  1.00  0.00           C  
ATOM     59  O   LEU A 219     -19.768  16.976 103.455  1.00  0.00           O  
ATOM     60  CB  LEU A 219     -17.197  14.850 103.736  1.00  0.00           C  
ATOM     61  CG  LEU A 219     -15.723  14.475 103.723  1.00  0.00           C  
ATOM     62  CD1 LEU A 219     -15.537  13.247 102.827  1.00  0.00           C  
ATOM     63  CD2 LEU A 219     -14.936  15.649 103.188  1.00  0.00           C  
ATOM     64  N   LYS A 220     -19.810  15.403 105.057  1.00  0.00           N  
ATOM     65  CA  LYS A 220     -21.245  15.304 105.149  1.00  0.00           C  
ATOM     66  C   LYS A 220     -21.848  16.671 105.534  1.00  0.00           C  
ATOM     67  O   LYS A 220     -22.833  17.117 104.927  1.00  0.00           O  
ATOM     68  CB  LYS A 220     -21.588  14.278 106.222  1.00  0.00           C  
ATOM     69  CG  LYS A 220     -22.513  13.202 105.770  1.00  0.00           C  
ATOM     70  CD  LYS A 220     -23.287  12.690 106.974  1.00  0.00           C  
ATOM     71  CE  LYS A 220     -24.087  11.418 106.655  1.00  0.00           C  
ATOM     72  NZ  LYS A 220     -23.239  10.173 106.514  1.00  0.00           N  
ATOM     73  N   TRP A 221     -21.281  17.308 106.561  1.00  0.00           N  
ATOM     74  CA  TRP A 221     -21.769  18.590 107.044  1.00  0.00           C  
ATOM     75  C   TRP A 221     -21.745  19.622 105.937  1.00  0.00           C  
ATOM     76  O   TRP A 221     -22.754  20.287 105.669  1.00  0.00           O  
ATOM     77  CB  TRP A 221     -20.930  19.086 108.232  1.00  0.00           C  
ATOM     78  CG  TRP A 221     -21.267  20.510 108.643  1.00  0.00           C  
ATOM     79  CD1 TRP A 221     -22.521  21.021 108.953  1.00  0.00           C  
ATOM     80  CD2 TRP A 221     -20.362  21.624 108.708  1.00  0.00           C  
ATOM     81  NE1 TRP A 221     -22.434  22.379 109.194  1.00  0.00           N  
ATOM     82  CE2 TRP A 221     -21.124  22.771 109.052  1.00  0.00           C  
ATOM     83  CE3 TRP A 221     -18.989  21.767 108.507  1.00  0.00           C  
ATOM     84  CZ2 TRP A 221     -20.549  24.034 109.195  1.00  0.00           C  
ATOM     85  CZ3 TRP A 221     -18.421  23.032 108.650  1.00  0.00           C  
ATOM     86  CH2 TRP A 221     -19.201  24.144 108.991  1.00  0.00           C  
ATOM     87  N   ARG A 222     -20.597  19.747 105.286  1.00  0.00           N  
ATOM     88  CA  ARG A 222     -20.431  20.716 104.227  1.00  0.00           C  
ATOM     89  C   ARG A 222     -21.256  20.437 102.980  1.00  0.00           C  
ATOM     90  O   ARG A 222     -21.623  21.370 102.259  1.00  0.00           O  
ATOM     91  CB  ARG A 222     -18.960  20.850 103.912  1.00  0.00           C  
ATOM     92  CG  ARG A 222     -18.179  21.288 105.108  1.00  0.00           C  
ATOM     93  CD  ARG A 222     -16.747  21.425 104.744  1.00  0.00           C  
ATOM     94  NE  ARG A 222     -15.953  21.880 105.878  1.00  0.00           N  
ATOM     95  CZ  ARG A 222     -14.804  22.539 105.761  1.00  0.00           C  
ATOM     96  NH1 ARG A 222     -14.339  22.831 104.558  1.00  0.00           N  
ATOM     97  NH2 ARG A 222     -14.087  22.849 106.838  1.00  0.00           N  
ATOM     98  N   GLY A 224     -21.577  19.166 102.757  1.00  0.00           N  
ATOM     99  CA  GLY A 224     -22.390  18.777 101.616  1.00  0.00           C  
ATOM    100  C   GLY A 224     -21.585  18.430 100.391  1.00  0.00           C  
ATOM    101  O   GLY A 224     -22.034  18.589  99.276  1.00  0.00           O  
ATOM    102  N   LEU A 225     -20.410  17.874 100.613  1.00  0.00           N  
ATOM    103  CA  LEU A 225     -19.521  17.513  99.531  1.00  0.00           C  
ATOM    104  C   LEU A 225     -19.597  16.070  99.037  1.00  0.00           C  
ATOM    105  O   LEU A 225     -18.710  15.653  98.299  1.00  0.00           O  
ATOM    106  CB  LEU A 225     -18.080  17.846  99.911  1.00  0.00           C  
ATOM    107  CG  LEU A 225     -17.734  19.336  99.979  1.00  0.00           C  
ATOM    108  CD1 LEU A 225     -18.729  20.043 100.852  1.00  0.00           C  
ATOM    109  CD2 LEU A 225     -16.321  19.561 100.489  1.00  0.00           C  
ATOM    110  N   ILE A 226     -20.644  15.327  99.419  1.00  0.00           N  
ATOM    111  CA  ILE A 226     -20.840  13.918  99.016  1.00  0.00           C  
ATOM    112  C   ILE A 226     -22.156  13.701  98.229  1.00  0.00           C  
ATOM    113  O   ILE A 226     -23.227  13.463  98.824  1.00  0.00           O  
ATOM    114  CB  ILE A 226     -20.832  12.981 100.240  1.00  0.00           C  
ATOM    115  CG1 ILE A 226     -19.431  12.838 100.801  1.00  0.00           C  
ATOM    116  CG2 ILE A 226     -21.284  11.616  99.864  1.00  0.00           C  
ATOM    117  CD1 ILE A 226     -19.405  12.294 102.225  1.00  0.00           C  
ATOM    118  N   TYR A 227     -22.062  13.801  96.896  1.00  0.00           N  
ATOM    119  CA  TYR A 227     -23.203  13.612  95.989  1.00  0.00           C  
ATOM    120  C   TYR A 227     -23.510  12.137  95.829  1.00  0.00           C  
ATOM    121  O   TYR A 227     -24.651  11.794  95.536  1.00  0.00           O  
ATOM    122  CB  TYR A 227     -22.932  14.217  94.609  1.00  0.00           C  
ATOM    123  CG  TYR A 227     -24.130  14.168  93.671  1.00  0.00           C  
ATOM    124  CD1 TYR A 227     -25.418  14.150  94.179  1.00  0.00           C  
ATOM    125  CD2 TYR A 227     -23.969  14.129  92.272  1.00  0.00           C  
ATOM    126  CE1 TYR A 227     -26.519  14.092  93.332  1.00  0.00           C  
ATOM    127  CE2 TYR A 227     -25.079  14.068  91.415  1.00  0.00           C  
ATOM    128  CZ  TYR A 227     -26.350  14.047  91.961  1.00  0.00           C  
ATOM    129  OH  TYR A 227     -27.479  13.937  91.175  1.00  0.00           O  
ATOM    130  N   GLN A 228     -22.468  11.297  95.897  1.00  0.00           N  
ATOM    131  CA  GLN A 228     -22.607   9.827  95.843  1.00  0.00           C  
ATOM    132  C   GLN A 228     -21.358   9.003  96.134  1.00  0.00           C  
ATOM    133  O   GLN A 228     -20.239   9.377  95.759  1.00  0.00           O  
ATOM    134  CB  GLN A 228     -23.233   9.326  94.541  1.00  0.00           C  
ATOM    135  CG  GLN A 228     -22.402   9.555  93.297  1.00  0.00           C  
ATOM    136  CD  GLN A 228     -23.128  10.438  92.291  1.00  0.00           C  
ATOM    137  OE1 GLN A 228     -22.592  11.466  91.836  1.00  0.00           O  
ATOM    138  NE2 GLN A 228     -24.369  10.044  91.943  1.00  0.00           N  
ATOM    139  N   GLN A 229     -21.582   7.872  96.805  1.00  0.00           N  
ATOM    140  CA  GLN A 229     -20.532   6.919  97.188  1.00  0.00           C  
ATOM    141  C   GLN A 229     -20.978   5.618  96.507  1.00  0.00           C  
ATOM    142  O   GLN A 229     -22.190   5.437  96.285  1.00  0.00           O  
ATOM    143  CB  GLN A 229     -20.515   6.707  98.715  1.00  0.00           C  
ATOM    144  CG  GLN A 229     -20.364   7.970  99.592  1.00  0.00           C  
ATOM    145  CD  GLN A 229     -20.528   7.692 101.111  1.00  0.00           C  
ATOM    146  OE1 GLN A 229     -21.656   7.606 101.620  1.00  0.00           O  
ATOM    147  NE2 GLN A 229     -19.401   7.576 101.835  1.00  0.00           N  
ATOM    148  N   THR A 230     -20.030   4.748  96.134  1.00  0.00           N  
ATOM    149  CA  THR A 230     -20.377   3.471  95.487  1.00  0.00           C  
ATOM    150  C   THR A 230     -20.886   2.561  96.552  1.00  0.00           C  
ATOM    151  O   THR A 230     -21.954   1.987  96.420  1.00  0.00           O  
ATOM    152  CB  THR A 230     -19.184   2.770  94.809  1.00  0.00           C  
ATOM    153  OG1 THR A 230     -18.245   2.288  95.789  1.00  0.00           O  
ATOM    154  CG2 THR A 230     -18.503   3.738  93.846  1.00  0.00           C  
ATOM    155  N   ASP A 232     -20.113   2.464  97.623  1.00  0.00           N  
ATOM    156  CA  ASP A 232     -20.458   1.646  98.776  1.00  0.00           C  
ATOM    157  C   ASP A 232     -20.456   2.592  99.968  1.00  0.00           C  
ATOM    158  O   ASP A 232     -19.451   2.699 100.678  1.00  0.00           O  
ATOM    159  CB  ASP A 232     -19.395   0.566  98.980  1.00  0.00           C  
ATOM    160  CG  ASP A 232     -19.861  -0.561  99.888  1.00  0.00           C  
ATOM    161  OD1 ASP A 232     -20.411  -0.289 100.994  1.00  0.00           O  
ATOM    162  OD2 ASP A 232     -19.643  -1.723  99.472  1.00  0.00           O  
ATOM    163  N   GLU A 233     -21.589   3.248 100.197  1.00  0.00           N  
ATOM    164  CA  GLU A 233     -21.693   4.216 101.276  1.00  0.00           C  
ATOM    165  C   GLU A 233     -20.973   3.706 102.521  1.00  0.00           C  
ATOM    166  O   GLU A 233     -19.864   4.172 102.813  1.00  0.00           O  
ATOM    167  CB  GLU A 233     -23.164   4.566 101.562  1.00  0.00           C  
ATOM    168  CG  GLU A 233     -23.378   5.755 102.503  1.00  0.00           C  
ATOM    169  CD  GLU A 233     -24.850   5.976 102.895  1.00  0.00           C  
ATOM    170  OE1 GLU A 233     -25.082   6.641 103.940  1.00  0.00           O  
ATOM    171  OE2 GLU A 233     -25.773   5.486 102.175  1.00  0.00           O  
ATOM    172  N   GLN A 234     -21.512   2.643 103.126  1.00  0.00           N  
ATOM    173  CA  GLN A 234     -20.956   2.065 104.343  1.00  0.00           C  
ATOM    174  C   GLN A 234     -19.477   1.683 104.314  1.00  0.00           C  
ATOM    175  O   GLN A 234     -18.698   2.137 105.169  1.00  0.00           O  
ATOM    176  CB  GLN A 234     -21.785   0.857 104.771  1.00  0.00           C  
ATOM    177  CG  GLN A 234     -22.875   1.134 105.809  1.00  0.00           C  
ATOM    178  CD  GLN A 234     -22.505   0.649 107.237  1.00  0.00           C  
ATOM    179  OE1 GLN A 234     -21.349   0.258 107.510  1.00  0.00           O  
ATOM    180  NE2 GLN A 234     -23.499   0.671 108.149  1.00  0.00           N  
ATOM    181  N   GLY A 235     -19.090   0.866 103.334  1.00  0.00           N  
ATOM    182  CA  GLY A 235     -17.710   0.409 103.241  1.00  0.00           C  
ATOM    183  C   GLY A 235     -16.680   1.518 103.245  1.00  0.00           C  
ATOM    184  O   GLY A 235     -15.547   1.348 103.712  1.00  0.00           O  
ATOM    185  N   ILE A 236     -17.074   2.636 102.642  1.00  0.00           N  
ATOM    186  CA  ILE A 236     -16.234   3.820 102.554  1.00  0.00           C  
ATOM    187  C   ILE A 236     -16.054   4.258 103.986  1.00  0.00           C  
ATOM    188  O   ILE A 236     -14.921   4.301 104.482  1.00  0.00           O  
ATOM    189  CB  ILE A 236     -16.907   4.956 101.722  1.00  0.00           C  
ATOM    190  CG1 ILE A 236     -16.870   4.614 100.238  1.00  0.00           C  
ATOM    191  CG2 ILE A 236     -16.197   6.267 101.946  1.00  0.00           C  
ATOM    192  CD1 ILE A 236     -17.632   5.550  99.398  1.00  0.00           C  
ATOM    193  N   GLU A 237     -17.181   4.464 104.677  1.00  0.00           N  
ATOM    194  CA  GLU A 237     -17.163   4.890 106.075  1.00  0.00           C  
ATOM    195  C   GLU A 237     -16.201   3.982 106.840  1.00  0.00           C  
ATOM    196  O   GLU A 237     -15.311   4.473 107.556  1.00  0.00           O  
ATOM    197  CB  GLU A 237     -18.560   4.836 106.693  1.00  0.00           C  
ATOM    198  CG  GLU A 237     -18.728   5.868 107.784  1.00  0.00           C  
ATOM    199  CD  GLU A 237     -19.489   5.348 109.005  1.00  0.00           C  
ATOM    200  OE1 GLU A 237     -20.748   5.478 109.012  1.00  0.00           O  
ATOM    201  OE2 GLU A 237     -18.825   4.834 109.958  1.00  0.00           O  
ATOM    202  N   ASP A 238     -16.301   2.679 106.558  1.00  0.00           N  
ATOM    203  CA  ASP A 238     -15.460   1.660 107.179  1.00  0.00           C  
ATOM    204  C   ASP A 238     -13.954   1.848 107.083  1.00  0.00           C  
ATOM    205  O   ASP A 238     -13.294   2.067 108.096  1.00  0.00           O  
ATOM    206  CB  ASP A 238     -15.815   0.271 106.648  1.00  0.00           C  
ATOM    207  CG  ASP A 238     -16.659  -0.548 107.634  1.00  0.00           C  
ATOM    208  OD1 ASP A 238     -16.117  -1.547 108.179  1.00  0.00           O  
ATOM    209  OD2 ASP A 238     -17.859  -0.204 107.855  1.00  0.00           O  
ATOM    210  N   LEU A 240     -13.395   1.748 105.883  1.00  0.00           N  
ATOM    211  CA  LEU A 240     -11.946   1.881 105.767  1.00  0.00           C  
ATOM    212  C   LEU A 240     -11.439   3.245 106.165  1.00  0.00           C  
ATOM    213  O   LEU A 240     -10.285   3.372 106.585  1.00  0.00           O  
ATOM    214  CB  LEU A 240     -11.421   1.502 104.384  1.00  0.00           C  
ATOM    215  CG  LEU A 240     -11.692   2.402 103.195  1.00  0.00           C  
ATOM    216  CD1 LEU A 240     -10.757   1.991 102.093  1.00  0.00           C  
ATOM    217  CD2 LEU A 240     -13.132   2.299 102.755  1.00  0.00           C  
ATOM    218  N   LEU A 241     -12.304   4.254 106.068  1.00  0.00           N  
ATOM    219  CA  LEU A 241     -11.919   5.611 106.440  1.00  0.00           C  
ATOM    220  C   LEU A 241     -11.801   5.786 107.963  1.00  0.00           C  
ATOM    221  O   LEU A 241     -11.127   6.725 108.448  1.00  0.00           O  
ATOM    222  CB  LEU A 241     -12.848   6.665 105.810  1.00  0.00           C  
ATOM    223  CG  LEU A 241     -12.600   7.058 104.338  1.00  0.00           C  
ATOM    224  CD1 LEU A 241     -13.444   8.272 103.997  1.00  0.00           C  
ATOM    225  CD2 LEU A 241     -11.144   7.345 104.067  1.00  0.00           C  
ATOM    226  N   ASN A 243     -12.400   4.856 108.707  1.00  0.00           N  
ATOM    227  CA  ASN A 243     -12.323   4.870 110.169  1.00  0.00           C  
ATOM    228  C   ASN A 243     -11.399   3.740 110.611  1.00  0.00           C  
ATOM    229  O   ASN A 243     -11.169   3.582 111.807  1.00  0.00           O  
ATOM    230  CB  ASN A 243     -13.708   4.682 110.816  1.00  0.00           C  
ATOM    231  CG  ASN A 243     -14.710   5.757 110.388  1.00  0.00           C  
ATOM    232  OD1 ASN A 243     -14.313   6.849 109.983  1.00  0.00           O  
ATOM    233  ND2 ASN A 243     -16.007   5.459 110.485  1.00  0.00           N  
ATOM    234  N   LYS A 244     -10.820   3.018 109.641  1.00  0.00           N  
ATOM    235  CA  LYS A 244      -9.939   1.866 109.888  1.00  0.00           C  
ATOM    236  C   LYS A 244      -8.476   1.992 109.487  1.00  0.00           C  
ATOM    237  O   LYS A 244      -7.581   1.693 110.288  1.00  0.00           O  
ATOM    238  CB  LYS A 244     -10.486   0.635 109.164  1.00  0.00           C  
ATOM    239  CG  LYS A 244     -11.429  -0.275 109.975  1.00  0.00           C  
ATOM    240  CD  LYS A 244     -10.662  -1.276 110.868  1.00  0.00           C  
ATOM    241  CE  LYS A 244     -11.581  -1.955 111.924  1.00  0.00           C  
ATOM    242  NZ  LYS A 244     -12.319  -3.195 111.471  1.00  0.00           N  
ATOM    243  N   GLU A 245      -8.242   2.308 108.211  1.00  0.00           N  
ATOM    244  CA  GLU A 245      -6.893   2.441 107.668  1.00  0.00           C  
ATOM    245  C   GLU A 245      -6.719   3.730 106.909  1.00  0.00           C  
ATOM    246  O   GLU A 245      -7.671   4.271 106.346  1.00  0.00           O  
ATOM    247  CB  GLU A 245      -6.594   1.283 106.724  1.00  0.00           C  
ATOM    248  CG  GLU A 245      -7.737   0.967 105.745  1.00  0.00           C  
ATOM    249  CD  GLU A 245      -7.290   0.818 104.267  1.00  0.00           C  
ATOM    250  OE1 GLU A 245      -6.070   0.877 103.970  1.00  0.00           O  
ATOM    251  OE2 GLU A 245      -8.178   0.662 103.390  1.00  0.00           O  
ATOM    252  N   GLN A 265      -5.490   4.224 106.881  1.00  0.00           N  
ATOM    253  CA  GLN A 265      -5.205   5.466 106.167  1.00  0.00           C  
ATOM    254  C   GLN A 265      -5.313   5.196 104.653  1.00  0.00           C  
ATOM    255  O   GLN A 265      -4.463   4.515 104.079  1.00  0.00           O  
ATOM    256  CB  GLN A 265      -3.808   5.997 106.539  1.00  0.00           C  
ATOM    257  CG  GLN A 265      -3.667   6.573 107.948  1.00  0.00           C  
ATOM    258  CD  GLN A 265      -2.206   6.883 108.327  1.00  0.00           C  
ATOM    259  OE1 GLN A 265      -1.577   6.137 109.077  1.00  0.00           O  
ATOM    260  NE2 GLN A 265      -1.663   7.978 107.796  1.00  0.00           N  
ATOM    261  N   VAL A 266      -6.396   5.660 104.033  1.00  0.00           N  
ATOM    262  CA  VAL A 266      -6.633   5.456 102.599  1.00  0.00           C  
ATOM    263  C   VAL A 266      -5.679   6.182 101.642  1.00  0.00           C  
ATOM    264  O   VAL A 266      -4.847   6.968 102.096  1.00  0.00           O  
ATOM    265  CB  VAL A 266      -8.083   5.815 102.272  1.00  0.00           C  
ATOM    266  CG1 VAL A 266      -8.369   5.746 100.794  1.00  0.00           C  
ATOM    267  CG2 VAL A 266      -8.974   4.856 102.987  1.00  0.00           C  
ATOM    268  N   THR A 267      -5.713   5.799 100.355  1.00  0.00           N  
ATOM    269  CA  THR A 267      -4.922   6.434  99.296  1.00  0.00           C  
ATOM    270  C   THR A 267      -5.886   6.772  98.190  1.00  0.00           C  
ATOM    271  O   THR A 267      -6.199   5.906  97.415  1.00  0.00           O  
ATOM    272  CB  THR A 267      -3.864   5.500  98.722  1.00  0.00           C  
ATOM    273  OG1 THR A 267      -2.802   5.371  99.663  1.00  0.00           O  
ATOM    274  CG2 THR A 267      -3.293   6.049  97.442  1.00  0.00           C  
ATOM    275  N   LEU A 268      -6.358   8.017  98.128  1.00  0.00           N  
ATOM    276  CA  LEU A 268      -7.339   8.466  97.128  1.00  0.00           C  
ATOM    277  C   LEU A 268      -6.732   9.373  96.066  1.00  0.00           C  
ATOM    278  O   LEU A 268      -5.823  10.151  96.357  1.00  0.00           O  
ATOM    279  CB  LEU A 268      -8.450   9.258  97.806  1.00  0.00           C  
ATOM    280  CG  LEU A 268      -8.087  10.734  98.046  1.00  0.00           C  
ATOM    281  CD1 LEU A 268      -9.350  11.571  98.072  1.00  0.00           C  
ATOM    282  CD2 LEU A 268      -7.225  10.934  99.308  1.00  0.00           C  
ATOM    283  N   TYR A 269      -7.323   9.393  94.880  1.00  0.00           N  
ATOM    284  CA  TYR A 269      -6.793  10.229  93.825  1.00  0.00           C  
ATOM    285  C   TYR A 269      -7.858  10.970  92.989  1.00  0.00           C  
ATOM    286  O   TYR A 269      -9.055  10.770  93.153  1.00  0.00           O  
ATOM    287  CB  TYR A 269      -5.909   9.357  92.942  1.00  0.00           C  
ATOM    288  CG  TYR A 269      -6.599   8.814  91.719  1.00  0.00           C  
ATOM    289  CD1 TYR A 269      -7.746   8.025  91.815  1.00  0.00           C  
ATOM    290  CD2 TYR A 269      -6.119   9.107  90.459  1.00  0.00           C  
ATOM    291  CE1 TYR A 269      -8.380   7.555  90.677  1.00  0.00           C  
ATOM    292  CE2 TYR A 269      -6.749   8.643  89.338  1.00  0.00           C  
ATOM    293  CZ  TYR A 269      -7.865   7.881  89.458  1.00  0.00           C  
ATOM    294  OH  TYR A 269      -8.457   7.484  88.323  1.00  0.00           O  
ATOM    295  N   CYS A 270      -7.413  11.863  92.121  1.00  0.00           N  
ATOM    296  CA  CYS A 270      -8.303  12.595  91.234  1.00  0.00           C  
ATOM    297  C   CYS A 270      -7.484  13.149  90.074  1.00  0.00           C  
ATOM    298  O   CYS A 270      -6.242  13.206  90.143  1.00  0.00           O  
ATOM    299  CB  CYS A 270      -9.001  13.735  91.940  1.00  0.00           C  
ATOM    300  SG  CYS A 270     -10.123  14.585  90.832  1.00  0.00           S  
ATOM    301  N   GLY A 272      -8.152  13.576  89.010  1.00  0.00           N  
ATOM    302  CA  GLY A 272      -7.391  14.074  87.898  1.00  0.00           C  
ATOM    303  C   GLY A 272      -8.125  14.810  86.823  1.00  0.00           C  
ATOM    304  O   GLY A 272      -9.348  14.857  86.755  1.00  0.00           O  
ATOM    305  N   ALA A 273      -7.332  15.356  85.927  1.00  0.00           N  
ATOM    306  CA  ALA A 273      -7.877  16.107  84.849  1.00  0.00           C  
ATOM    307  C   ALA A 273      -7.039  15.834  83.631  1.00  0.00           C  
ATOM    308  O   ALA A 273      -5.902  15.428  83.779  1.00  0.00           O  
ATOM    309  CB  ALA A 273      -7.806  17.558  85.203  1.00  0.00           C  
ATOM    310  N   ASP A 274      -7.623  15.972  82.442  1.00  0.00           N  
ATOM    311  CA  ASP A 274      -6.904  15.821  81.184  1.00  0.00           C  
ATOM    312  C   ASP A 274      -6.508  17.257  80.906  1.00  0.00           C  
ATOM    313  O   ASP A 274      -7.334  18.168  81.071  1.00  0.00           O  
ATOM    314  CB  ASP A 274      -7.833  15.452  80.042  1.00  0.00           C  
ATOM    315  CG  ASP A 274      -8.460  14.134  80.210  1.00  0.00           C  
ATOM    316  OD1 ASP A 274      -9.697  14.064  80.049  1.00  0.00           O  
ATOM    317  OD2 ASP A 274      -7.713  13.172  80.476  1.00  0.00           O  
ATOM    318  N   PRO A 275      -5.279  17.493  80.434  1.00  0.00           N  
ATOM    319  CA  PRO A 275      -4.901  18.875  80.168  1.00  0.00           C  
ATOM    320  C   PRO A 275      -5.629  19.423  78.957  1.00  0.00           C  
ATOM    321  O   PRO A 275      -5.033  19.668  77.933  1.00  0.00           O  
ATOM    322  CB  PRO A 275      -3.422  18.752  79.901  1.00  0.00           C  
ATOM    323  CG  PRO A 275      -3.339  17.408  79.256  1.00  0.00           C  
ATOM    324  CD  PRO A 275      -4.156  16.588  80.152  1.00  0.00           C  
ATOM    325  N   THR A 276      -6.920  19.633  79.067  1.00  0.00           N  
ATOM    326  CA  THR A 276      -7.671  20.160  77.951  1.00  0.00           C  
ATOM    327  C   THR A 276      -7.513  21.713  77.858  1.00  0.00           C  
ATOM    328  O   THR A 276      -8.200  22.384  77.080  1.00  0.00           O  
ATOM    329  CB  THR A 276      -9.148  19.661  78.079  1.00  0.00           C  
ATOM    330  OG1 THR A 276     -10.059  20.529  77.385  1.00  0.00           O  
ATOM    331  CG2 THR A 276      -9.561  19.514  79.542  1.00  0.00           C  
ATOM    332  N   ALA A 277      -6.518  22.244  78.576  1.00  0.00           N  
ATOM    333  CA  ALA A 277      -6.233  23.673  78.672  1.00  0.00           C  
ATOM    334  C   ALA A 277      -4.894  23.854  79.400  1.00  0.00           C  
ATOM    335  O   ALA A 277      -4.207  22.889  79.690  1.00  0.00           O  
ATOM    336  CB  ALA A 277      -7.333  24.350  79.445  1.00  0.00           C  
ATOM    337  N   ASP A 278      -4.475  25.088  79.641  1.00  0.00           N  
ATOM    338  CA  ASP A 278      -3.207  25.315  80.357  1.00  0.00           C  
ATOM    339  C   ASP A 278      -3.393  25.980  81.731  1.00  0.00           C  
ATOM    340  O   ASP A 278      -2.431  26.451  82.352  1.00  0.00           O  
ATOM    341  CB  ASP A 278      -2.145  26.060  79.492  1.00  0.00           C  
ATOM    342  CG  ASP A 278      -2.524  27.534  79.116  1.00  0.00           C  
ATOM    343  OD1 ASP A 278      -3.684  28.008  79.295  1.00  0.00           O  
ATOM    344  OD2 ASP A 278      -1.610  28.220  78.591  1.00  0.00           O  
ATOM    345  N   SER A 279      -4.629  25.932  82.219  1.00  0.00           N  
ATOM    346  CA  SER A 279      -4.997  26.510  83.487  1.00  0.00           C  
ATOM    347  C   SER A 279      -6.201  25.755  83.994  1.00  0.00           C  
ATOM    348  O   SER A 279      -7.034  25.288  83.210  1.00  0.00           O  
ATOM    349  CB  SER A 279      -5.359  27.989  83.287  1.00  0.00           C  
ATOM    350  OG  SER A 279      -5.891  28.600  84.462  1.00  0.00           O  
ATOM    351  N   LEU A 280      -6.267  25.595  85.304  1.00  0.00           N  
ATOM    352  CA  LEU A 280      -7.397  24.930  85.927  1.00  0.00           C  
ATOM    353  C   LEU A 280      -8.446  26.025  86.044  1.00  0.00           C  
ATOM    354  O   LEU A 280      -8.326  27.045  85.378  1.00  0.00           O  
ATOM    355  CB  LEU A 280      -7.015  24.406  87.307  1.00  0.00           C  
ATOM    356  CG  LEU A 280      -5.928  23.348  87.258  1.00  0.00           C  
ATOM    357  CD1 LEU A 280      -5.285  23.220  88.596  1.00  0.00           C  
ATOM    358  CD2 LEU A 280      -6.512  22.033  86.793  1.00  0.00           C  
ATOM    359  N   HIS A 281      -9.448  25.862  86.895  1.00  0.00           N  
ATOM    360  CA  HIS A 281     -10.446  26.914  87.003  1.00  0.00           C  
ATOM    361  C   HIS A 281     -11.391  26.579  88.126  1.00  0.00           C  
ATOM    362  O   HIS A 281     -11.621  25.396  88.328  1.00  0.00           O  
ATOM    363  CB  HIS A 281     -11.194  27.037  85.679  1.00  0.00           C  
ATOM    364  CG  HIS A 281     -12.029  25.845  85.340  1.00  0.00           C  
ATOM    365  ND1 HIS A 281     -11.564  24.796  84.575  1.00  0.00           N  
ATOM    366  CD2 HIS A 281     -13.323  25.550  85.623  1.00  0.00           C  
ATOM    367  CE1 HIS A 281     -12.536  23.911  84.403  1.00  0.00           C  
ATOM    368  NE2 HIS A 281     -13.614  24.346  85.031  1.00  0.00           N  
ATOM    369  N   ILE A 282     -12.002  27.577  88.782  1.00  0.00           N  
ATOM    370  CA  ILE A 282     -12.908  27.327  89.923  1.00  0.00           C  
ATOM    371  C   ILE A 282     -13.642  26.009  89.838  1.00  0.00           C  
ATOM    372  O   ILE A 282     -13.757  25.306  90.841  1.00  0.00           O  
ATOM    373  CB  ILE A 282     -13.938  28.454  90.239  1.00  0.00           C  
ATOM    374  CG1 ILE A 282     -15.012  28.563  89.171  1.00  0.00           C  
ATOM    375  CG2 ILE A 282     -13.232  29.728  90.473  1.00  0.00           C  
ATOM    376  CD1 ILE A 282     -14.462  28.949  87.833  1.00  0.00           C  
ATOM    377  N   GLY A 283     -14.073  25.640  88.636  1.00  0.00           N  
ATOM    378  CA  GLY A 283     -14.735  24.358  88.445  1.00  0.00           C  
ATOM    379  C   GLY A 283     -13.955  23.205  89.054  1.00  0.00           C  
ATOM    380  O   GLY A 283     -14.548  22.370  89.724  1.00  0.00           O  
ATOM    381  N   HIS A 284     -12.647  23.157  88.828  1.00  0.00           N  
ATOM    382  CA  HIS A 284     -11.788  22.120  89.377  1.00  0.00           C  
ATOM    383  C   HIS A 284     -11.301  22.362  90.789  1.00  0.00           C  
ATOM    384  O   HIS A 284     -10.729  21.462  91.396  1.00  0.00           O  
ATOM    385  CB  HIS A 284     -10.492  22.015  88.620  1.00  0.00           C  
ATOM    386  CG  HIS A 284     -10.645  21.908  87.153  1.00  0.00           C  
ATOM    387  ND1 HIS A 284      -9.552  21.928  86.319  1.00  0.00           N  
ATOM    388  CD2 HIS A 284     -11.726  21.721  86.372  1.00  0.00           C  
ATOM    389  CE1 HIS A 284      -9.948  21.748  85.075  1.00  0.00           C  
ATOM    390  NE2 HIS A 284     -11.270  21.619  85.077  1.00  0.00           N  
ATOM    391  N   LEU A 285     -11.320  23.613  91.223  1.00  0.00           N  
ATOM    392  CA  LEU A 285     -10.830  23.955  92.550  1.00  0.00           C  
ATOM    393  C   LEU A 285     -11.538  23.154  93.627  1.00  0.00           C  
ATOM    394  O   LEU A 285     -10.887  22.677  94.563  1.00  0.00           O  
ATOM    395  CB  LEU A 285     -10.925  25.464  92.817  1.00  0.00           C  
ATOM    396  CG  LEU A 285     -10.930  25.956  94.267  1.00  0.00           C  
ATOM    397  CD1 LEU A 285     -10.096  27.209  94.416  1.00  0.00           C  
ATOM    398  CD2 LEU A 285     -12.349  26.212  94.678  1.00  0.00           C  
ATOM    399  N   LEU A 286     -12.846  22.938  93.470  1.00  0.00           N  
ATOM    400  CA  LEU A 286     -13.582  22.172  94.466  1.00  0.00           C  
ATOM    401  C   LEU A 286     -13.003  20.770  94.794  1.00  0.00           C  
ATOM    402  O   LEU A 286     -12.351  20.628  95.819  1.00  0.00           O  
ATOM    403  CB  LEU A 286     -15.063  22.130  94.110  1.00  0.00           C  
ATOM    404  CG  LEU A 286     -16.000  21.453  95.093  1.00  0.00           C  
ATOM    405  CD1 LEU A 286     -15.663  21.857  96.480  1.00  0.00           C  
ATOM    406  CD2 LEU A 286     -17.407  21.847  94.778  1.00  0.00           C  
ATOM    407  N   PRO A 288     -13.097  19.766  93.877  1.00  0.00           N  
ATOM    408  CA  PRO A 288     -12.543  18.466  94.258  1.00  0.00           C  
ATOM    409  C   PRO A 288     -11.068  18.360  94.616  1.00  0.00           C  
ATOM    410  O   PRO A 288     -10.706  17.434  95.310  1.00  0.00           O  
ATOM    411  CB  PRO A 288     -12.934  17.560  93.088  1.00  0.00           C  
ATOM    412  CG  PRO A 288     -12.854  18.452  91.951  1.00  0.00           C  
ATOM    413  CD  PRO A 288     -13.533  19.717  92.464  1.00  0.00           C  
ATOM    414  N   PHE A 289     -10.189  19.245  94.173  1.00  0.00           N  
ATOM    415  CA  PHE A 289      -8.810  19.079  94.620  1.00  0.00           C  
ATOM    416  C   PHE A 289      -8.690  19.551  96.052  1.00  0.00           C  
ATOM    417  O   PHE A 289      -7.754  19.190  96.770  1.00  0.00           O  
ATOM    418  CB  PHE A 289      -7.832  19.793  93.726  1.00  0.00           C  
ATOM    419  CG  PHE A 289      -7.692  19.149  92.407  1.00  0.00           C  
ATOM    420  CD1 PHE A 289      -7.304  17.816  92.322  1.00  0.00           C  
ATOM    421  CD2 PHE A 289      -8.016  19.838  91.242  1.00  0.00           C  
ATOM    422  CE1 PHE A 289      -7.247  17.170  91.087  1.00  0.00           C  
ATOM    423  CE2 PHE A 289      -7.961  19.207  89.999  1.00  0.00           C  
ATOM    424  CZ  PHE A 289      -7.577  17.867  89.921  1.00  0.00           C  
ATOM    425  N   LEU A 290      -9.669  20.347  96.471  1.00  0.00           N  
ATOM    426  CA  LEU A 290      -9.709  20.827  97.836  1.00  0.00           C  
ATOM    427  C   LEU A 290     -10.135  19.621  98.617  1.00  0.00           C  
ATOM    428  O   LEU A 290      -9.428  19.225  99.522  1.00  0.00           O  
ATOM    429  CB  LEU A 290     -10.724  21.954  98.035  1.00  0.00           C  
ATOM    430  CG  LEU A 290     -10.371  23.390  97.626  1.00  0.00           C  
ATOM    431  CD1 LEU A 290     -11.532  24.294  98.047  1.00  0.00           C  
ATOM    432  CD2 LEU A 290      -9.044  23.861  98.243  1.00  0.00           C  
ATOM    433  N   THR A 291     -11.257  19.014  98.229  1.00  0.00           N  
ATOM    434  CA  THR A 291     -11.749  17.813  98.887  1.00  0.00           C  
ATOM    435  C   THR A 291     -10.646  16.802  99.045  1.00  0.00           C  
ATOM    436  O   THR A 291     -10.613  16.076 100.017  1.00  0.00           O  
ATOM    437  CB  THR A 291     -12.828  17.137  98.118  1.00  0.00           C  
ATOM    438  OG1 THR A 291     -13.849  18.082  97.829  1.00  0.00           O  
ATOM    439  CG2 THR A 291     -13.425  16.045  98.945  1.00  0.00           C  
ATOM    440  N   LEU A 292      -9.751  16.729  98.078  1.00  0.00           N  
ATOM    441  CA  LEU A 292      -8.635  15.815  98.188  1.00  0.00           C  
ATOM    442  C   LEU A 292      -7.745  16.348  99.314  1.00  0.00           C  
ATOM    443  O   LEU A 292      -7.348  15.602 100.200  1.00  0.00           O  
ATOM    444  CB  LEU A 292      -7.887  15.723  96.854  1.00  0.00           C  
ATOM    445  CG  LEU A 292      -8.252  14.645  95.815  1.00  0.00           C  
ATOM    446  CD1 LEU A 292      -7.426  13.398  96.060  1.00  0.00           C  
ATOM    447  CD2 LEU A 292      -9.741  14.325  95.797  1.00  0.00           C  
ATOM    448  N   ARG A 293      -7.501  17.655  99.328  1.00  0.00           N  
ATOM    449  CA  ARG A 293      -6.688  18.269 100.388  1.00  0.00           C  
ATOM    450  C   ARG A 293      -7.295  18.149 101.817  1.00  0.00           C  
ATOM    451  O   ARG A 293      -6.569  18.166 102.828  1.00  0.00           O  
ATOM    452  CB  ARG A 293      -6.367  19.720 100.043  1.00  0.00           C  
ATOM    453  CG  ARG A 293      -5.060  19.857  99.323  1.00  0.00           C  
ATOM    454  CD  ARG A 293      -3.927  19.534 100.256  1.00  0.00           C  
ATOM    455  NE  ARG A 293      -3.921  20.492 101.351  1.00  0.00           N  
ATOM    456  CZ  ARG A 293      -3.080  21.525 101.472  1.00  0.00           C  
ATOM    457  NH1 ARG A 293      -2.115  21.755 100.583  1.00  0.00           N  
ATOM    458  NH2 ARG A 293      -3.311  22.437 102.414  1.00  0.00           N  
ATOM    459  N   ARG A 294      -8.618  18.007 101.897  1.00  0.00           N  
ATOM    460  CA  ARG A 294      -9.311  17.836 103.175  1.00  0.00           C  
ATOM    461  C   ARG A 294      -9.102  16.409 103.705  1.00  0.00           C  
ATOM    462  O   ARG A 294      -9.282  16.131 104.891  1.00  0.00           O  
ATOM    463  CB  ARG A 294     -10.800  18.098 103.021  1.00  0.00           C  
ATOM    464  CG  ARG A 294     -11.153  19.484 102.593  1.00  0.00           C  
ATOM    465  CD  ARG A 294     -12.650  19.613 102.695  1.00  0.00           C  
ATOM    466  NE  ARG A 294     -13.155  20.903 102.264  1.00  0.00           N  
ATOM    467  CZ  ARG A 294     -12.678  22.070 102.673  1.00  0.00           C  
ATOM    468  NH1 ARG A 294     -11.669  22.125 103.538  1.00  0.00           N  
ATOM    469  NH2 ARG A 294     -13.261  23.187 102.267  1.00  0.00           N  
ATOM    470  N   PHE A 295      -8.772  15.484 102.819  1.00  0.00           N  
ATOM    471  CA  PHE A 295      -8.527  14.138 103.268  1.00  0.00           C  
ATOM    472  C   PHE A 295      -7.148  14.201 103.894  1.00  0.00           C  
ATOM    473  O   PHE A 295      -7.024  14.039 105.091  1.00  0.00           O  
ATOM    474  CB  PHE A 295      -8.568  13.125 102.100  1.00  0.00           C  
ATOM    475  CG  PHE A 295      -9.968  12.647 101.721  1.00  0.00           C  
ATOM    476  CD1 PHE A 295     -10.199  11.334 101.420  1.00  0.00           C  
ATOM    477  CD2 PHE A 295     -11.034  13.515 101.662  1.00  0.00           C  
ATOM    478  CE1 PHE A 295     -11.458  10.919 101.073  1.00  0.00           C  
ATOM    479  CE2 PHE A 295     -12.290  13.082 101.309  1.00  0.00           C  
ATOM    480  CZ  PHE A 295     -12.499  11.804 101.022  1.00  0.00           C  
ATOM    481  N   GLN A 296      -6.153  14.608 103.108  1.00  0.00           N  
ATOM    482  CA  GLN A 296      -4.756  14.678 103.548  1.00  0.00           C  
ATOM    483  C   GLN A 296      -4.634  15.263 104.919  1.00  0.00           C  
ATOM    484  O   GLN A 296      -3.632  15.082 105.609  1.00  0.00           O  
ATOM    485  CB  GLN A 296      -3.877  15.464 102.570  1.00  0.00           C  
ATOM    486  CG  GLN A 296      -2.385  15.298 102.857  1.00  0.00           C  
ATOM    487  CD  GLN A 296      -1.487  15.899 101.791  1.00  0.00           C  
ATOM    488  OE1 GLN A 296      -1.957  16.495 100.845  1.00  0.00           O  
ATOM    489  NE2 GLN A 296      -0.182  15.741 101.951  1.00  0.00           N  
ATOM    490  N   GLU A 297      -5.669  15.980 105.311  1.00  0.00           N  
ATOM    491  CA  GLU A 297      -5.705  16.584 106.620  1.00  0.00           C  
ATOM    492  C   GLU A 297      -5.642  15.480 107.677  1.00  0.00           C  
ATOM    493  O   GLU A 297      -4.699  15.393 108.459  1.00  0.00           O  
ATOM    494  CB  GLU A 297      -7.016  17.387 106.771  1.00  0.00           C  
ATOM    495  CG  GLU A 297      -6.886  18.720 107.512  1.00  0.00           C  
ATOM    496  CD  GLU A 297      -5.862  19.613 106.856  1.00  0.00           C  
ATOM    497  OE1 GLU A 297      -6.229  20.318 105.880  1.00  0.00           O  
ATOM    498  OE2 GLU A 297      -4.685  19.577 107.298  1.00  0.00           O  
ATOM    499  N   HIS A 298      -6.630  14.599 107.626  1.00  0.00           N  
ATOM    500  CA  HIS A 298      -6.759  13.530 108.580  1.00  0.00           C  
ATOM    501  C   HIS A 298      -5.778  12.361 108.492  1.00  0.00           C  
ATOM    502  O   HIS A 298      -5.875  11.435 109.279  1.00  0.00           O  
ATOM    503  CB  HIS A 298      -8.168  12.994 108.545  1.00  0.00           C  
ATOM    504  CG  HIS A 298      -9.214  13.989 108.925  1.00  0.00           C  
ATOM    505  ND1 HIS A 298      -9.674  14.949 108.054  1.00  0.00           N  
ATOM    506  CD2 HIS A 298     -10.003  14.075 110.020  1.00  0.00           C  
ATOM    507  CE1 HIS A 298     -10.711  15.572 108.587  1.00  0.00           C  
ATOM    508  NE2 HIS A 298     -10.932  15.059 109.780  1.00  0.00           N  
ATOM    509  N   GLY A 305      -4.852  12.365 107.551  1.00  0.00           N  
ATOM    510  CA  GLY A 305      -3.906  11.260 107.488  1.00  0.00           C  
ATOM    511  C   GLY A 305      -3.770  10.591 106.138  1.00  0.00           C  
ATOM    512  O   GLY A 305      -2.732  10.021 105.824  1.00  0.00           O  
ATOM    513  N   HIS A 306      -4.816  10.691 105.334  1.00  0.00           N  
ATOM    514  CA  HIS A 306      -4.855  10.106 104.013  1.00  0.00           C  
ATOM    515  C   HIS A 306      -3.894  10.688 102.991  1.00  0.00           C  
ATOM    516  O   HIS A 306      -3.288  11.718 103.223  1.00  0.00           O  
ATOM    517  CB  HIS A 306      -6.283  10.153 103.544  1.00  0.00           C  
ATOM    518  CG  HIS A 306      -7.207   9.513 104.519  1.00  0.00           C  
ATOM    519  ND1 HIS A 306      -8.364  10.104 104.967  1.00  0.00           N  
ATOM    520  CD2 HIS A 306      -7.114   8.334 105.168  1.00  0.00           C  
ATOM    521  CE1 HIS A 306      -8.952   9.315 105.845  1.00  0.00           C  
ATOM    522  NE2 HIS A 306      -8.213   8.232 105.983  1.00  0.00           N  
ATOM    523  N   ARG A 307      -3.758  10.008 101.856  1.00  0.00           N  
ATOM    524  CA  ARG A 307      -2.840  10.405 100.782  1.00  0.00           C  
ATOM    525  C   ARG A 307      -3.551  10.697  99.470  1.00  0.00           C  
ATOM    526  O   ARG A 307      -4.403   9.939  99.028  1.00  0.00           O  
ATOM    527  CB  ARG A 307      -1.820   9.294 100.573  1.00  0.00           C  
ATOM    528  CG  ARG A 307      -0.872   9.433  99.409  1.00  0.00           C  
ATOM    529  CD  ARG A 307      -0.204   8.084  99.272  1.00  0.00           C  
ATOM    530  NE  ARG A 307       1.037   8.079  98.511  1.00  0.00           N  
ATOM    531  CZ  ARG A 307       2.069   7.301  98.822  1.00  0.00           C  
ATOM    532  NH1 ARG A 307       1.984   6.501  99.875  1.00  0.00           N  
ATOM    533  NH2 ARG A 307       3.154   7.267  98.055  1.00  0.00           N  
ATOM    534  N   PRO A 308      -3.236  11.820  98.847  1.00  0.00           N  
ATOM    535  CA  PRO A 308      -3.934  12.064  97.618  1.00  0.00           C  
ATOM    536  C   PRO A 308      -2.940  11.813  96.524  1.00  0.00           C  
ATOM    537  O   PRO A 308      -1.741  11.760  96.763  1.00  0.00           O  
ATOM    538  CB  PRO A 308      -4.250  13.535  97.736  1.00  0.00           C  
ATOM    539  CG  PRO A 308      -2.957  14.057  98.237  1.00  0.00           C  
ATOM    540  CD  PRO A 308      -2.536  13.043  99.280  1.00  0.00           C  
ATOM    541  N   ILE A 309      -3.446  11.690  95.317  1.00  0.00           N  
ATOM    542  CA  ILE A 309      -2.613  11.485  94.159  1.00  0.00           C  
ATOM    543  C   ILE A 309      -3.283  12.397  93.133  1.00  0.00           C  
ATOM    544  O   ILE A 309      -4.482  12.681  93.250  1.00  0.00           O  
ATOM    545  CB  ILE A 309      -2.653   9.987  93.719  1.00  0.00           C  
ATOM    546  CG1 ILE A 309      -2.058   9.101  94.825  1.00  0.00           C  
ATOM    547  CG2 ILE A 309      -1.914   9.791  92.393  1.00  0.00           C  
ATOM    548  CD1 ILE A 309      -2.008   7.620  94.526  1.00  0.00           C  
ATOM    549  N   VAL A 310      -2.515  12.899  92.172  1.00  0.00           N  
ATOM    550  CA  VAL A 310      -3.052  13.773  91.141  1.00  0.00           C  
ATOM    551  C   VAL A 310      -2.708  13.222  89.743  1.00  0.00           C  
ATOM    552  O   VAL A 310      -1.528  13.126  89.357  1.00  0.00           O  
ATOM    553  CB  VAL A 310      -2.486  15.208  91.304  1.00  0.00           C  
ATOM    554  CG1 VAL A 310      -3.073  16.160  90.250  1.00  0.00           C  
ATOM    555  CG2 VAL A 310      -2.763  15.726  92.693  1.00  0.00           C  
ATOM    556  N   LEU A 311      -3.737  12.820  89.003  1.00  0.00           N  
ATOM    557  CA  LEU A 311      -3.532  12.308  87.654  1.00  0.00           C  
ATOM    558  C   LEU A 311      -3.873  13.433  86.668  1.00  0.00           C  
ATOM    559  O   LEU A 311      -4.973  13.985  86.650  1.00  0.00           O  
ATOM    560  CB  LEU A 311      -4.377  11.028  87.374  1.00  0.00           C  
ATOM    561  CG  LEU A 311      -3.864   9.844  86.495  1.00  0.00           C  
ATOM    562  CD1 LEU A 311      -3.270   8.728  87.301  1.00  0.00           C  
ATOM    563  CD2 LEU A 311      -4.952   9.254  85.695  1.00  0.00           C  
ATOM    564  N   ILE A 312      -2.840  13.882  85.983  1.00  0.00           N  
ATOM    565  CA  ILE A 312      -2.937  14.907  84.967  1.00  0.00           C  
ATOM    566  C   ILE A 312      -3.253  14.063  83.745  1.00  0.00           C  
ATOM    567  O   ILE A 312      -2.817  12.921  83.687  1.00  0.00           O  
ATOM    568  CB  ILE A 312      -1.582  15.565  84.837  1.00  0.00           C  
ATOM    569  CG1 ILE A 312      -1.428  16.566  85.961  1.00  0.00           C  
ATOM    570  CG2 ILE A 312      -1.376  16.134  83.475  1.00  0.00           C  
ATOM    571  CD1 ILE A 312      -0.031  16.800  86.284  1.00  0.00           C  
ATOM    572  N   GLY A 313      -3.951  14.610  82.754  1.00  0.00           N  
ATOM    573  CA  GLY A 313      -4.330  13.822  81.589  1.00  0.00           C  
ATOM    574  C   GLY A 313      -3.325  13.471  80.491  1.00  0.00           C  
ATOM    575  O   GLY A 313      -3.716  13.428  79.320  1.00  0.00           O  
ATOM    576  N   GLY A 314      -2.082  13.141  80.849  1.00  0.00           N  
ATOM    577  CA  GLY A 314      -1.063  12.796  79.863  1.00  0.00           C  
ATOM    578  C   GLY A 314      -1.440  11.887  78.697  1.00  0.00           C  
ATOM    579  O   GLY A 314      -0.828  11.947  77.637  1.00  0.00           O  
ATOM    580  N   GLY A 315      -2.436  11.037  78.868  1.00  0.00           N  
ATOM    581  CA  GLY A 315      -2.796  10.162  77.784  1.00  0.00           C  
ATOM    582  C   GLY A 315      -4.241  10.312  77.412  1.00  0.00           C  
ATOM    583  O   GLY A 315      -4.561  10.405  76.237  1.00  0.00           O  
ATOM    584  N   THR A 316      -5.119  10.328  78.407  1.00  0.00           N  
ATOM    585  CA  THR A 316      -6.552  10.465  78.156  1.00  0.00           C  
ATOM    586  C   THR A 316      -6.810  11.894  77.744  1.00  0.00           C  
ATOM    587  O   THR A 316      -7.878  12.199  77.229  1.00  0.00           O  
ATOM    588  CB  THR A 316      -7.387  10.158  79.412  1.00  0.00           C  
ATOM    589  OG1 THR A 316      -6.516  10.126  80.551  1.00  0.00           O  
ATOM    590  CG2 THR A 316      -8.116   8.827  79.288  1.00  0.00           C  
ATOM    591  N   GLY A 317      -5.840  12.774  78.018  1.00  0.00           N  
ATOM    592  CA  GLY A 317      -5.943  14.179  77.643  1.00  0.00           C  
ATOM    593  C   GLY A 317      -6.200  14.209  76.155  1.00  0.00           C  
ATOM    594  O   GLY A 317      -7.329  14.435  75.728  1.00  0.00           O  
ATOM    595  N   MET A 333      -5.192  13.816  75.385  1.00  0.00           N  
ATOM    596  CA  MET A 333      -5.287  13.764  73.932  1.00  0.00           C  
ATOM    597  C   MET A 333      -6.586  13.183  73.326  1.00  0.00           C  
ATOM    598  O   MET A 333      -6.901  13.469  72.165  1.00  0.00           O  
ATOM    599  CB  MET A 333      -4.093  13.000  73.362  1.00  0.00           C  
ATOM    600  CG  MET A 333      -2.759  13.651  73.659  1.00  0.00           C  
ATOM    601  SD  MET A 333      -1.399  13.015  72.623  1.00  0.00           S  
ATOM    602  CE  MET A 333      -0.815  11.570  73.656  1.00  0.00           C  
ATOM    603  N   ILE A 335      -7.357  12.428  74.108  1.00  0.00           N  
ATOM    604  CA  ILE A 335      -8.588  11.781  73.619  1.00  0.00           C  
ATOM    605  C   ILE A 335      -9.916  12.514  73.954  1.00  0.00           C  
ATOM    606  O   ILE A 335     -10.879  12.473  73.173  1.00  0.00           O  
ATOM    607  CB  ILE A 335      -8.652  10.340  74.138  1.00  0.00           C  
ATOM    608  CG1 ILE A 335      -7.262   9.719  74.142  1.00  0.00           C  
ATOM    609  CG2 ILE A 335      -9.567   9.560  73.336  1.00  0.00           C  
ATOM    610  CD1 ILE A 335      -6.470   9.975  72.894  1.00  0.00           C  
ATOM    611  N   GLY A 336      -9.982  13.136  75.132  1.00  0.00           N  
ATOM    612  CA  GLY A 336     -11.168  13.878  75.526  1.00  0.00           C  
ATOM    613  C   GLY A 336     -12.339  13.079  76.050  1.00  0.00           C  
ATOM    614  O   GLY A 336     -12.894  12.245  75.348  1.00  0.00           O  
ATOM    615  N   ASP A 337     -12.757  13.386  77.273  1.00  0.00           N  
ATOM    616  CA  ASP A 337     -13.873  12.679  77.883  1.00  0.00           C  
ATOM    617  C   ASP A 337     -15.236  13.241  77.480  1.00  0.00           C  
ATOM    618  O   ASP A 337     -15.717  14.191  78.072  1.00  0.00           O  
ATOM    619  CB  ASP A 337     -13.748  12.671  79.418  1.00  0.00           C  
ATOM    620  CG  ASP A 337     -14.878  11.886  80.111  1.00  0.00           C  
ATOM    621  OD1 ASP A 337     -15.809  11.364  79.460  1.00  0.00           O  
ATOM    622  OD2 ASP A 337     -14.827  11.772  81.339  1.00  0.00           O  
ATOM    623  N   PRO A 338     -15.930  12.572  76.556  1.00  0.00           N  
ATOM    624  CA  PRO A 338     -17.250  12.990  76.079  1.00  0.00           C  
ATOM    625  C   PRO A 338     -18.264  13.239  77.173  1.00  0.00           C  
ATOM    626  O   PRO A 338     -19.353  13.782  76.907  1.00  0.00           O  
ATOM    627  CB  PRO A 338     -17.704  11.789  75.261  1.00  0.00           C  
ATOM    628  CG  PRO A 338     -16.875  10.652  75.812  1.00  0.00           C  
ATOM    629  CD  PRO A 338     -15.549  11.306  75.925  1.00  0.00           C  
ATOM    630  N   SER A 339     -17.937  12.788  78.386  1.00  0.00           N  
ATOM    631  CA  SER A 339     -18.842  12.947  79.517  1.00  0.00           C  
ATOM    632  C   SER A 339     -19.411  14.351  79.532  1.00  0.00           C  
ATOM    633  O   SER A 339     -18.703  15.346  79.361  1.00  0.00           O  
ATOM    634  CB  SER A 339     -18.158  12.598  80.850  1.00  0.00           C  
ATOM    635  OG  SER A 339     -17.998  11.193  81.034  1.00  0.00           O  
ATOM    636  N   GLY A 340     -20.723  14.395  79.668  1.00  0.00           N  
ATOM    637  CA  GLY A 340     -21.420  15.658  79.683  1.00  0.00           C  
ATOM    638  C   GLY A 340     -21.607  16.218  78.280  1.00  0.00           C  
ATOM    639  O   GLY A 340     -22.754  16.468  77.844  1.00  0.00           O  
ATOM    640  N   LYS A 341     -20.495  16.350  77.558  1.00  0.00           N  
ATOM    641  CA  LYS A 341     -20.527  16.917  76.231  1.00  0.00           C  
ATOM    642  C   LYS A 341     -21.623  16.294  75.426  1.00  0.00           C  
ATOM    643  O   LYS A 341     -22.101  15.226  75.760  1.00  0.00           O  
ATOM    644  CB  LYS A 341     -19.196  16.728  75.516  1.00  0.00           C  
ATOM    645  CG  LYS A 341     -18.026  17.487  76.110  1.00  0.00           C  
ATOM    646  CD  LYS A 341     -17.380  16.721  77.237  1.00  0.00           C  
ATOM    647  CE  LYS A 341     -16.141  17.433  77.748  1.00  0.00           C  
ATOM    648  NZ  LYS A 341     -15.471  16.788  78.959  1.00  0.00           N  
ATOM    649  N   SER A 342     -22.022  16.990  74.371  1.00  0.00           N  
ATOM    650  CA  SER A 342     -23.060  16.531  73.464  1.00  0.00           C  
ATOM    651  C   SER A 342     -22.737  16.929  72.041  1.00  0.00           C  
ATOM    652  O   SER A 342     -23.610  17.339  71.275  1.00  0.00           O  
ATOM    653  CB  SER A 342     -24.390  17.099  73.888  1.00  0.00           C  
ATOM    654  OG  SER A 342     -24.744  16.478  75.106  1.00  0.00           O  
ATOM    655  N   GLU A 343     -21.471  16.744  71.697  1.00  0.00           N  
ATOM    656  CA  GLU A 343     -20.909  17.081  70.405  1.00  0.00           C  
ATOM    657  C   GLU A 343     -19.545  16.422  70.503  1.00  0.00           C  
ATOM    658  O   GLU A 343     -18.876  16.605  71.518  1.00  0.00           O  
ATOM    659  CB  GLU A 343     -20.721  18.607  70.325  1.00  0.00           C  
ATOM    660  CG  GLU A 343     -21.671  19.352  69.370  1.00  0.00           C  
ATOM    661  CD  GLU A 343     -21.760  20.886  69.661  1.00  0.00           C  
ATOM    662  OE1 GLU A 343     -20.674  21.575  69.654  1.00  0.00           O  
ATOM    663  OE2 GLU A 343     -22.930  21.373  69.897  1.00  0.00           O  
ATOM    664  N   GLU A 344     -19.137  15.628  69.511  1.00  0.00           N  
ATOM    665  CA  GLU A 344     -17.819  14.979  69.598  1.00  0.00           C  
ATOM    666  C   GLU A 344     -16.683  15.971  69.889  1.00  0.00           C  
ATOM    667  O   GLU A 344     -16.820  17.164  69.641  1.00  0.00           O  
ATOM    668  CB  GLU A 344     -17.495  14.128  68.363  1.00  0.00           C  
ATOM    669  CG  GLU A 344     -16.466  13.007  68.632  1.00  0.00           C  
ATOM    670  CD  GLU A 344     -15.135  13.197  67.897  1.00  0.00           C  
ATOM    671  OE1 GLU A 344     -15.090  12.987  66.660  1.00  0.00           O  
ATOM    672  OE2 GLU A 344     -14.118  13.516  68.561  1.00  0.00           O  
ATOM    673  N   ARG A 345     -15.586  15.477  70.459  1.00  0.00           N  
ATOM    674  CA  ARG A 345     -14.444  16.334  70.805  1.00  0.00           C  
ATOM    675  C   ARG A 345     -13.641  16.918  69.624  1.00  0.00           C  
ATOM    676  O   ARG A 345     -14.204  17.246  68.576  1.00  0.00           O  
ATOM    677  CB  ARG A 345     -13.509  15.604  71.792  1.00  0.00           C  
ATOM    678  CG  ARG A 345     -14.157  15.267  73.123  1.00  0.00           C  
ATOM    679  CD  ARG A 345     -15.006  16.417  73.634  1.00  0.00           C  
ATOM    680  NE  ARG A 345     -14.685  16.782  75.018  1.00  0.00           N  
ATOM    681  CZ  ARG A 345     -13.477  17.168  75.453  1.00  0.00           C  
ATOM    682  NH1 ARG A 345     -13.295  17.477  76.737  1.00  0.00           N  
ATOM    683  NH2 ARG A 345     -12.433  17.221  74.624  1.00  0.00           N  
ATOM    684  N   VAL A 407     -12.343  17.120  69.836  1.00  0.00           N  
ATOM    685  CA  VAL A 407     -11.433  17.651  68.823  1.00  0.00           C  
ATOM    686  C   VAL A 407     -10.031  17.459  69.353  1.00  0.00           C  
ATOM    687  O   VAL A 407      -9.580  18.206  70.227  1.00  0.00           O  
ATOM    688  CB  VAL A 407     -11.615  19.179  68.553  1.00  0.00           C  
ATOM    689  CG1 VAL A 407     -12.491  19.413  67.315  1.00  0.00           C  
ATOM    690  CG2 VAL A 407     -12.171  19.899  69.823  1.00  0.00           C  
ATOM    691  N   LEU A 408      -9.376  16.418  68.862  1.00  0.00           N  
ATOM    692  CA  LEU A 408      -8.011  16.081  69.249  1.00  0.00           C  
ATOM    693  C   LEU A 408      -7.123  17.354  69.316  1.00  0.00           C  
ATOM    694  O   LEU A 408      -7.292  18.264  68.508  1.00  0.00           O  
ATOM    695  CB  LEU A 408      -7.442  15.083  68.220  1.00  0.00           C  
ATOM    696  CG  LEU A 408      -8.029  13.682  67.988  1.00  0.00           C  
ATOM    697  CD1 LEU A 408      -7.656  12.880  69.168  1.00  0.00           C  
ATOM    698  CD2 LEU A 408      -9.529  13.639  67.791  1.00  0.00           C  
ATOM    699  N   GLN A 418      -6.268  17.461  70.333  1.00  0.00           N  
ATOM    700  CA  GLN A 418      -5.357  18.610  70.465  1.00  0.00           C  
ATOM    701  C   GLN A 418      -4.103  18.096  69.812  1.00  0.00           C  
ATOM    702  O   GLN A 418      -3.986  16.910  69.540  1.00  0.00           O  
ATOM    703  CB  GLN A 418      -4.959  18.922  71.920  1.00  0.00           C  
ATOM    704  CG  GLN A 418      -5.954  18.591  72.962  1.00  0.00           C  
ATOM    705  CD  GLN A 418      -6.754  19.772  73.348  1.00  0.00           C  
ATOM    706  OE1 GLN A 418      -7.961  19.842  73.099  1.00  0.00           O  
ATOM    707  NE2 GLN A 418      -6.099  20.718  73.985  1.00  0.00           N  
ATOM    708  N   THR A 419      -3.111  18.958  69.701  1.00  0.00           N  
ATOM    709  CA  THR A 419      -1.842  18.587  69.111  1.00  0.00           C  
ATOM    710  C   THR A 419      -0.882  18.171  70.205  1.00  0.00           C  
ATOM    711  O   THR A 419      -0.807  18.831  71.243  1.00  0.00           O  
ATOM    712  CB  THR A 419      -1.250  19.786  68.392  1.00  0.00           C  
ATOM    713  OG1 THR A 419      -2.247  20.326  67.507  1.00  0.00           O  
ATOM    714  CG2 THR A 419       0.063  19.408  67.652  1.00  0.00           C  
ATOM    715  N   GLU A 420      -0.123  17.110  69.951  1.00  0.00           N  
ATOM    716  CA  GLU A 420       0.856  16.613  70.921  1.00  0.00           C  
ATOM    717  C   GLU A 420       1.570  17.774  71.639  1.00  0.00           C  
ATOM    718  O   GLU A 420       1.699  17.744  72.863  1.00  0.00           O  
ATOM    719  CB  GLU A 420       1.866  15.663  70.246  1.00  0.00           C  
ATOM    720  CG  GLU A 420       1.233  14.359  69.719  1.00  0.00           C  
ATOM    721  CD  GLU A 420       1.837  13.889  68.382  1.00  0.00           C  
ATOM    722  OE1 GLU A 420       3.083  14.018  68.212  1.00  0.00           O  
ATOM    723  OE2 GLU A 420       1.069  13.395  67.504  1.00  0.00           O  
ATOM    724  N   GLU A 421       1.990  18.798  70.881  1.00  0.00           N  
ATOM    725  CA  GLU A 421       2.658  19.979  71.450  1.00  0.00           C  
ATOM    726  C   GLU A 421       1.703  20.625  72.423  1.00  0.00           C  
ATOM    727  O   GLU A 421       2.032  20.787  73.596  1.00  0.00           O  
ATOM    728  CB  GLU A 421       3.010  21.014  70.374  1.00  0.00           C  
ATOM    729  CG  GLU A 421       4.257  20.699  69.550  1.00  0.00           C  
ATOM    730  CD  GLU A 421       5.506  21.482  70.020  1.00  0.00           C  
ATOM    731  OE1 GLU A 421       5.629  22.712  69.673  1.00  0.00           O  
ATOM    732  OE2 GLU A 421       6.366  20.850  70.718  1.00  0.00           O  
ATOM    733  N   GLN A 422       0.509  20.957  71.936  1.00  0.00           N  
ATOM    734  CA  GLN A 422      -0.493  21.579  72.778  1.00  0.00           C  
ATOM    735  C   GLN A 422      -0.653  20.814  74.083  1.00  0.00           C  
ATOM    736  O   GLN A 422      -0.436  21.381  75.147  1.00  0.00           O  
ATOM    737  CB  GLN A 422      -1.839  21.712  72.069  1.00  0.00           C  
ATOM    738  CG  GLN A 422      -1.897  22.849  71.044  1.00  0.00           C  
ATOM    739  CD  GLN A 422      -3.288  23.031  70.452  1.00  0.00           C  
ATOM    740  OE1 GLN A 422      -4.219  23.481  71.141  1.00  0.00           O  
ATOM    741  NE2 GLN A 422      -3.445  22.661  69.174  1.00  0.00           N  
ATOM    742  N   VAL A 423      -0.986  19.533  74.039  1.00  0.00           N  
ATOM    743  CA  VAL A 423      -1.123  18.817  75.295  1.00  0.00           C  
ATOM    744  C   VAL A 423       0.168  18.906  76.109  1.00  0.00           C  
ATOM    745  O   VAL A 423       0.129  19.293  77.272  1.00  0.00           O  
ATOM    746  CB  VAL A 423      -1.573  17.364  75.078  1.00  0.00           C  
ATOM    747  CG1 VAL A 423      -1.001  16.448  76.137  1.00  0.00           C  
ATOM    748  CG2 VAL A 423      -3.093  17.306  75.114  1.00  0.00           C  
ATOM    749  N   ASP A 424       1.316  18.690  75.471  1.00  0.00           N  
ATOM    750  CA  ASP A 424       2.589  18.730  76.183  1.00  0.00           C  
ATOM    751  C   ASP A 424       2.836  20.086  76.807  1.00  0.00           C  
ATOM    752  O   ASP A 424       3.538  20.184  77.814  1.00  0.00           O  
ATOM    753  CB  ASP A 424       3.751  18.204  75.311  1.00  0.00           C  
ATOM    754  CG  ASP A 424       4.662  19.305  74.756  1.00  0.00           C  
ATOM    755  OD1 ASP A 424       4.627  19.575  73.516  1.00  0.00           O  
ATOM    756  OD2 ASP A 424       5.473  19.842  75.556  1.00  0.00           O  
ATOM    757  N   LYS A 425       2.199  21.115  76.251  1.00  0.00           N  
ATOM    758  CA  LYS A 425       2.292  22.481  76.787  1.00  0.00           C  
ATOM    759  C   LYS A 425       1.209  22.683  77.881  1.00  0.00           C  
ATOM    760  O   LYS A 425       1.494  23.159  78.986  1.00  0.00           O  
ATOM    761  CB  LYS A 425       2.149  23.529  75.663  1.00  0.00           C  
ATOM    762  CG  LYS A 425       3.483  24.018  75.079  1.00  0.00           C  
ATOM    763  CD  LYS A 425       4.321  22.853  74.515  1.00  0.00           C  
ATOM    764  CE  LYS A 425       5.752  23.256  74.076  1.00  0.00           C  
ATOM    765  NZ  LYS A 425       6.497  22.172  73.330  1.00  0.00           N  
ATOM    766  N   ASN A 426      -0.013  22.261  77.572  1.00  0.00           N  
ATOM    767  CA  ASN A 426      -1.152  22.334  78.463  1.00  0.00           C  
ATOM    768  C   ASN A 426      -0.900  21.767  79.850  1.00  0.00           C  
ATOM    769  O   ASN A 426      -1.238  22.430  80.845  1.00  0.00           O  
ATOM    770  CB  ASN A 426      -2.297  21.578  77.850  1.00  0.00           C  
ATOM    771  CG  ASN A 426      -3.262  22.471  77.180  1.00  0.00           C  
ATOM    772  OD1 ASN A 426      -4.369  22.070  76.835  1.00  0.00           O  
ATOM    773  ND2 ASN A 426      -2.891  23.720  77.040  1.00  0.00           N  
ATOM    774  N   ILE A 427      -0.341  20.538  79.912  1.00  0.00           N  
ATOM    775  CA  ILE A 427      -0.002  19.843  81.187  1.00  0.00           C  
ATOM    776  C   ILE A 427       1.106  20.553  81.994  1.00  0.00           C  
ATOM    777  O   ILE A 427       1.416  20.148  83.110  1.00  0.00           O  
ATOM    778  CB  ILE A 427       0.456  18.346  81.016  1.00  0.00           C  
ATOM    779  CG1 ILE A 427       1.719  18.215  80.172  1.00  0.00           C  
ATOM    780  CG2 ILE A 427      -0.604  17.510  80.439  1.00  0.00           C  
ATOM    781  CD1 ILE A 427       2.109  16.745  79.918  1.00  0.00           C  
ATOM    782  N   GLU A 429       1.737  21.564  81.397  1.00  0.00           N  
ATOM    783  CA  GLU A 429       2.780  22.334  82.062  1.00  0.00           C  
ATOM    784  C   GLU A 429       2.077  23.431  82.813  1.00  0.00           C  
ATOM    785  O   GLU A 429       2.561  23.919  83.826  1.00  0.00           O  
ATOM    786  CB  GLU A 429       3.720  22.941  81.022  1.00  0.00           C  
ATOM    787  CG  GLU A 429       4.413  24.250  81.431  1.00  0.00           C  
ATOM    788  CD  GLU A 429       4.181  25.371  80.406  1.00  0.00           C  
ATOM    789  OE1 GLU A 429       4.957  25.428  79.407  1.00  0.00           O  
ATOM    790  OE2 GLU A 429       3.210  26.163  80.600  1.00  0.00           O  
ATOM    791  N   GLY A 431       0.935  23.834  82.280  1.00  0.00           N  
ATOM    792  CA  GLY A 431       0.170  24.872  82.917  1.00  0.00           C  
ATOM    793  C   GLY A 431      -0.643  24.190  83.989  1.00  0.00           C  
ATOM    794  O   GLY A 431      -0.491  24.478  85.175  1.00  0.00           O  
ATOM    795  N   ILE A 432      -1.427  23.193  83.601  1.00  0.00           N  
ATOM    796  CA  ILE A 432      -2.277  22.514  84.564  1.00  0.00           C  
ATOM    797  C   ILE A 432      -1.520  21.989  85.776  1.00  0.00           C  
ATOM    798  O   ILE A 432      -2.001  22.109  86.901  1.00  0.00           O  
ATOM    799  CB  ILE A 432      -3.138  21.429  83.893  1.00  0.00           C  
ATOM    800  CG1 ILE A 432      -4.606  21.689  84.169  1.00  0.00           C  
ATOM    801  CG2 ILE A 432      -2.778  20.047  84.382  1.00  0.00           C  
ATOM    802  CD1 ILE A 432      -5.528  20.804  83.375  1.00  0.00           C  
ATOM    803  N   SER A 433      -0.306  21.491  85.569  1.00  0.00           N  
ATOM    804  CA  SER A 433       0.464  20.959  86.682  1.00  0.00           C  
ATOM    805  C   SER A 433       1.083  22.064  87.482  1.00  0.00           C  
ATOM    806  O   SER A 433       1.213  21.970  88.700  1.00  0.00           O  
ATOM    807  CB  SER A 433       1.577  20.040  86.202  1.00  0.00           C  
ATOM    808  OG  SER A 433       2.651  20.772  85.646  1.00  0.00           O  
ATOM    809  N   LYS A 434       1.496  23.108  86.786  1.00  0.00           N  
ATOM    810  CA  LYS A 434       2.136  24.255  87.419  1.00  0.00           C  
ATOM    811  C   LYS A 434       1.311  24.730  88.601  1.00  0.00           C  
ATOM    812  O   LYS A 434       1.841  25.260  89.565  1.00  0.00           O  
ATOM    813  CB  LYS A 434       2.260  25.367  86.389  1.00  0.00           C  
ATOM    814  CG  LYS A 434       3.152  26.516  86.751  1.00  0.00           C  
ATOM    815  CD  LYS A 434       3.202  27.487  85.555  1.00  0.00           C  
ATOM    816  CE  LYS A 434       1.769  27.954  85.070  1.00  0.00           C  
ATOM    817  NZ  LYS A 434       0.852  28.517  86.158  1.00  0.00           N  
ATOM    818  N   GLN A 435       0.013  24.486  88.520  1.00  0.00           N  
ATOM    819  CA  GLN A 435      -0.917  24.877  89.547  1.00  0.00           C  
ATOM    820  C   GLN A 435      -1.044  23.864  90.675  1.00  0.00           C  
ATOM    821  O   GLN A 435      -0.897  24.205  91.853  1.00  0.00           O  
ATOM    822  CB  GLN A 435      -2.265  25.088  88.906  1.00  0.00           C  
ATOM    823  CG  GLN A 435      -2.190  25.882  87.657  1.00  0.00           C  
ATOM    824  CD  GLN A 435      -3.458  25.773  86.912  1.00  0.00           C  
ATOM    825  OE1 GLN A 435      -4.412  26.479  87.188  1.00  0.00           O  
ATOM    826  NE2 GLN A 435      -3.512  24.836  85.995  1.00  0.00           N  
ATOM    827  N   MET A 436      -1.389  22.627  90.333  1.00  0.00           N  
ATOM    828  CA  MET A 436      -1.529  21.590  91.357  1.00  0.00           C  
ATOM    829  C   MET A 436      -0.323  21.722  92.322  1.00  0.00           C  
ATOM    830  O   MET A 436      -0.523  21.997  93.504  1.00  0.00           O  
ATOM    831  CB  MET A 436      -1.583  20.190  90.716  1.00  0.00           C  
ATOM    832  CG  MET A 436      -2.604  20.037  89.608  1.00  0.00           C  
ATOM    833  SD  MET A 436      -4.215  19.431  90.140  1.00  0.00           S  
ATOM    834  CE  MET A 436      -4.694  20.650  91.198  1.00  0.00           C  
ATOM    835  N   HIS A 437       0.894  21.765  91.763  1.00  0.00           N  
ATOM    836  CA  HIS A 437       2.148  21.864  92.530  1.00  0.00           C  
ATOM    837  C   HIS A 437       2.172  22.989  93.567  1.00  0.00           C  
ATOM    838  O   HIS A 437       3.169  23.186  94.255  1.00  0.00           O  
ATOM    839  CB  HIS A 437       3.361  22.002  91.581  1.00  0.00           C  
ATOM    840  CG  HIS A 437       4.118  20.719  91.310  1.00  0.00           C  
ATOM    841  ND1 HIS A 437       4.804  20.022  92.289  1.00  0.00           N  
ATOM    842  CD2 HIS A 437       4.408  20.092  90.141  1.00  0.00           C  
ATOM    843  CE1 HIS A 437       5.491  19.038  91.733  1.00  0.00           C  
ATOM    844  NE2 HIS A 437       5.268  19.058  90.430  1.00  0.00           N  
ATOM    845  N   ASN A 438       1.083  23.735  93.643  1.00  0.00           N  
ATOM    846  CA  ASN A 438       0.954  24.810  94.590  1.00  0.00           C  
ATOM    847  C   ASN A 438      -0.185  24.471  95.524  1.00  0.00           C  
ATOM    848  O   ASN A 438      -0.181  24.882  96.697  1.00  0.00           O  
ATOM    849  CB  ASN A 438       0.629  26.104  93.870  1.00  0.00           C  
ATOM    850  CG  ASN A 438       1.277  27.320  94.531  1.00  0.00           C  
ATOM    851  OD1 ASN A 438       2.486  27.608  94.305  1.00  0.00           O  
ATOM    852  ND2 ASN A 438       0.489  28.050  95.364  1.00  0.00           N  
ATOM    853  N   ILE A 439      -1.222  23.835  94.978  1.00  0.00           N  
ATOM    854  CA  ILE A 439      -2.337  23.418  95.815  1.00  0.00           C  
ATOM    855  C   ILE A 439      -1.874  22.226  96.675  1.00  0.00           C  
ATOM    856  O   ILE A 439      -2.364  22.024  97.781  1.00  0.00           O  
ATOM    857  CB  ILE A 439      -3.584  22.965  95.018  1.00  0.00           C  
ATOM    858  CG1 ILE A 439      -4.102  24.055  94.094  1.00  0.00           C  
ATOM    859  CG2 ILE A 439      -4.708  22.647  95.969  1.00  0.00           C  
ATOM    860  CD1 ILE A 439      -5.593  23.923  93.791  1.00  0.00           C  
ATOM    861  N   PHE A 444      -0.920  21.446  96.175  1.00  0.00           N  
ATOM    862  CA  PHE A 444      -0.411  20.269  96.891  1.00  0.00           C  
ATOM    863  C   PHE A 444       1.088  20.390  97.138  1.00  0.00           C  
ATOM    864  O   PHE A 444       1.787  21.103  96.434  1.00  0.00           O  
ATOM    865  CB  PHE A 444      -0.700  18.973  96.093  1.00  0.00           C  
ATOM    866  CG  PHE A 444      -2.135  18.523  96.153  1.00  0.00           C  
ATOM    867  CD1 PHE A 444      -2.603  17.844  97.262  1.00  0.00           C  
ATOM    868  CD2 PHE A 444      -3.028  18.856  95.143  1.00  0.00           C  
ATOM    869  CE1 PHE A 444      -3.931  17.518  97.373  1.00  0.00           C  
ATOM    870  CE2 PHE A 444      -4.364  18.535  95.241  1.00  0.00           C  
ATOM    871  CZ  PHE A 444      -4.818  17.869  96.357  1.00  0.00           C  
ATOM    872  N   GLU A 445       1.591  19.651  98.111  1.00  0.00           N  
ATOM    873  CA  GLU A 445       3.014  19.699  98.421  1.00  0.00           C  
ATOM    874  C   GLU A 445       3.704  18.406  97.903  1.00  0.00           C  
ATOM    875  O   GLU A 445       3.833  17.418  98.631  1.00  0.00           O  
ATOM    876  CB  GLU A 445       3.218  19.887  99.948  1.00  0.00           C  
ATOM    877  CG  GLU A 445       2.657  21.204 100.592  1.00  0.00           C  
ATOM    878  CD  GLU A 445       1.096  21.310 100.649  1.00  0.00           C  
ATOM    879  OE1 GLU A 445       0.513  22.147  99.895  1.00  0.00           O  
ATOM    880  OE2 GLU A 445       0.454  20.593 101.470  1.00  0.00           O  
ATOM    881  N   PHE A 457       4.103  18.388  96.635  1.00  0.00           N  
ATOM    882  CA  PHE A 457       4.757  17.201  96.077  1.00  0.00           C  
ATOM    883  C   PHE A 457       6.219  17.215  96.485  1.00  0.00           C  
ATOM    884  O   PHE A 457       6.764  18.284  96.750  1.00  0.00           O  
ATOM    885  CB  PHE A 457       4.648  17.188  94.548  1.00  0.00           C  
ATOM    886  CG  PHE A 457       3.247  17.176  94.053  1.00  0.00           C  
ATOM    887  CD1 PHE A 457       2.312  16.337  94.621  1.00  0.00           C  
ATOM    888  CD2 PHE A 457       2.842  18.045  93.077  1.00  0.00           C  
ATOM    889  CE1 PHE A 457       0.997  16.368  94.228  1.00  0.00           C  
ATOM    890  CE2 PHE A 457       1.526  18.079  92.681  1.00  0.00           C  
ATOM    891  CZ  PHE A 457       0.600  17.234  93.266  1.00  0.00           C  
ATOM    892  N   GLY A 458       6.857  16.044  96.496  1.00  0.00           N  
ATOM    893  CA  GLY A 458       8.271  15.939  96.868  1.00  0.00           C  
ATOM    894  C   GLY A 458       8.580  15.384  98.265  1.00  0.00           C  
ATOM    895  O   GLY A 458       9.728  15.504  98.741  1.00  0.00           O  
ATOM    896  N   THR A 459       7.578  14.753  98.898  1.00  0.00           N  
ATOM    897  CA  THR A 459       7.696  14.190 100.244  1.00  0.00           C  
ATOM    898  C   THR A 459       8.067  12.738 100.099  1.00  0.00           C  
ATOM    899  O   THR A 459       7.979  12.187  99.011  1.00  0.00           O  
ATOM    900  CB  THR A 459       6.343  14.203 100.989  1.00  0.00           C  
ATOM    901  OG1 THR A 459       5.513  13.146 100.490  1.00  0.00           O  
ATOM    902  CG2 THR A 459       5.621  15.516 100.798  1.00  0.00           C  
ATOM    903  N   ASP A 461       8.400  12.103 101.215  1.00  0.00           N  
ATOM    904  CA  ASP A 461       8.756  10.693 101.216  1.00  0.00           C  
ATOM    905  C   ASP A 461       7.489   9.832 101.152  1.00  0.00           C  
ATOM    906  O   ASP A 461       7.545   8.721 100.626  1.00  0.00           O  
ATOM    907  CB  ASP A 461       9.596  10.326 102.470  1.00  0.00           C  
ATOM    908  CG  ASP A 461      11.126  10.359 102.220  1.00  0.00           C  
ATOM    909  OD1 ASP A 461      11.531  10.581 101.066  1.00  0.00           O  
ATOM    910  OD2 ASP A 461      11.926  10.124 103.170  1.00  0.00           O  
ATOM    911  N   HIS A 463       6.367  10.321 101.699  1.00  0.00           N  
ATOM    912  CA  HIS A 463       5.088   9.577 101.713  1.00  0.00           C  
ATOM    913  C   HIS A 463       3.843  10.458 101.729  1.00  0.00           C  
ATOM    914  O   HIS A 463       3.194  10.639 102.758  1.00  0.00           O  
ATOM    915  CB  HIS A 463       4.971   8.612 102.902  1.00  0.00           C  
ATOM    916  CG  HIS A 463       6.128   7.696 103.054  1.00  0.00           C  
ATOM    917  ND1 HIS A 463       7.222   8.018 103.824  1.00  0.00           N  
ATOM    918  CD2 HIS A 463       6.416   6.520 102.462  1.00  0.00           C  
ATOM    919  CE1 HIS A 463       8.143   7.087 103.695  1.00  0.00           C  
ATOM    920  NE2 HIS A 463       7.678   6.167 102.872  1.00  0.00           N  
ATOM    921  N   GLY A 471       3.488  10.988 100.578  1.00  0.00           N  
ATOM    922  CA  GLY A 471       2.307  11.807 100.516  1.00  0.00           C  
ATOM    923  C   GLY A 471       2.225  12.543  99.203  1.00  0.00           C  
ATOM    924  O   GLY A 471       3.211  13.073  98.695  1.00  0.00           O  
ATOM    925  N   ALA A 472       1.023  12.522  98.652  1.00  0.00           N  
ATOM    926  CA  ALA A 472       0.700  13.175  97.412  1.00  0.00           C  
ATOM    927  C   ALA A 472       1.648  12.844  96.268  1.00  0.00           C  
ATOM    928  O   ALA A 472       2.844  13.153  96.310  1.00  0.00           O  
ATOM    929  CB  ALA A 472       0.626  14.668  97.646  1.00  0.00           C  
ATOM    930  N   VAL A 473       1.140  12.151  95.267  1.00  0.00           N  
ATOM    931  CA  VAL A 473       1.987  11.887  94.133  1.00  0.00           C  
ATOM    932  C   VAL A 473       1.305  12.454  92.916  1.00  0.00           C  
ATOM    933  O   VAL A 473       0.069  12.490  92.859  1.00  0.00           O  
ATOM    934  CB  VAL A 473       2.294  10.371  93.901  1.00  0.00           C  
ATOM    935  CG1 VAL A 473       3.488   9.930  94.743  1.00  0.00           C  
ATOM    936  CG2 VAL A 473       1.077   9.488  94.175  1.00  0.00           C  
ATOM    937  N   LEU A 474       2.097  13.006  92.004  1.00  0.00           N  
ATOM    938  CA  LEU A 474       1.544  13.520  90.759  1.00  0.00           C  
ATOM    939  C   LEU A 474       1.916  12.471  89.717  1.00  0.00           C  
ATOM    940  O   LEU A 474       3.076  12.339  89.349  1.00  0.00           O  
ATOM    941  CB  LEU A 474       2.160  14.869  90.364  1.00  0.00           C  
ATOM    942  CG  LEU A 474       1.593  15.580  89.116  1.00  0.00           C  
ATOM    943  CD1 LEU A 474       0.284  16.222  89.450  1.00  0.00           C  
ATOM    944  CD2 LEU A 474       2.548  16.645  88.612  1.00  0.00           C  
ATOM    945  N   VAL A 475       0.957  11.637  89.347  1.00  0.00           N  
ATOM    946  CA  VAL A 475       1.198  10.602  88.342  1.00  0.00           C  
ATOM    947  C   VAL A 475       0.715  11.184  86.985  1.00  0.00           C  
ATOM    948  O   VAL A 475      -0.136  12.104  86.956  1.00  0.00           O  
ATOM    949  CB  VAL A 475       0.506   9.203  88.730  1.00  0.00           C  
ATOM    950  CG1 VAL A 475       1.242   8.550  89.851  1.00  0.00           C  
ATOM    951  CG2 VAL A 475      -0.899   9.375  89.196  1.00  0.00           C  
ATOM    952  N   ASN A 476       1.302  10.699  85.884  1.00  0.00           N  
ATOM    953  CA  ASN A 476       0.960  11.147  84.521  1.00  0.00           C  
ATOM    954  C   ASN A 476       0.577   9.885  83.784  1.00  0.00           C  
ATOM    955  O   ASN A 476       1.445   9.117  83.398  1.00  0.00           O  
ATOM    956  CB  ASN A 476       2.211  11.764  83.861  1.00  0.00           C  
ATOM    957  CG  ASN A 476       1.935  12.427  82.497  1.00  0.00           C  
ATOM    958  OD1 ASN A 476       0.908  12.182  81.841  1.00  0.00           O  
ATOM    959  ND2 ASN A 476       2.886  13.262  82.059  1.00  0.00           N  
ATOM    960  N   ASN A 477      -0.703   9.688  83.523  1.00  0.00           N  
ATOM    961  CA  ASN A 477      -1.087   8.468  82.864  1.00  0.00           C  
ATOM    962  C   ASN A 477      -0.528   8.290  81.479  1.00  0.00           C  
ATOM    963  O   ASN A 477      -0.878   7.371  80.773  1.00  0.00           O  
ATOM    964  CB  ASN A 477      -2.593   8.229  82.910  1.00  0.00           C  
ATOM    965  CG  ASN A 477      -3.361   9.228  82.138  1.00  0.00           C  
ATOM    966  OD1 ASN A 477      -2.788  10.027  81.414  1.00  0.00           O  
ATOM    967  ND2 ASN A 477      -4.682   9.190  82.268  1.00  0.00           N  
ATOM    968  N   ARG A 478       0.345   9.179  81.074  1.00  0.00           N  
ATOM    969  CA  ARG A 478       0.978   9.022  79.777  1.00  0.00           C  
ATOM    970  C   ARG A 478       1.936   7.845  79.992  1.00  0.00           C  
ATOM    971  O   ARG A 478       2.051   6.985  79.146  1.00  0.00           O  
ATOM    972  CB  ARG A 478       1.744  10.320  79.398  1.00  0.00           C  
ATOM    973  CG  ARG A 478       2.332  10.418  77.962  1.00  0.00           C  
ATOM    974  CD  ARG A 478       2.842  11.857  77.584  1.00  0.00           C  
ATOM    975  NE  ARG A 478       1.833  12.597  76.802  1.00  0.00           N  
ATOM    976  CZ  ARG A 478       1.992  13.798  76.221  1.00  0.00           C  
ATOM    977  NH1 ARG A 478       0.955  14.329  75.556  1.00  0.00           N  
ATOM    978  NH2 ARG A 478       3.172  14.447  76.242  1.00  0.00           N  
ATOM    979  N   ASP A 479       2.478   7.722  81.199  1.00  0.00           N  
ATOM    980  CA  ASP A 479       3.445   6.662  81.524  1.00  0.00           C  
ATOM    981  C   ASP A 479       3.040   5.168  81.344  1.00  0.00           C  
ATOM    982  O   ASP A 479       3.894   4.315  81.030  1.00  0.00           O  
ATOM    983  CB  ASP A 479       4.056   6.902  82.926  1.00  0.00           C  
ATOM    984  CG  ASP A 479       4.900   8.188  83.004  1.00  0.00           C  
ATOM    985  OD1 ASP A 479       4.688   8.987  83.951  1.00  0.00           O  
ATOM    986  OD2 ASP A 479       5.780   8.397  82.133  1.00  0.00           O  
ATOM    987  N   TRP A 482       1.771   4.838  81.564  1.00  0.00           N  
ATOM    988  CA  TRP A 482       1.336   3.458  81.386  1.00  0.00           C  
ATOM    989  C   TRP A 482       0.501   3.295  80.159  1.00  0.00           C  
ATOM    990  O   TRP A 482       0.597   2.280  79.505  1.00  0.00           O  
ATOM    991  CB  TRP A 482       0.581   2.901  82.601  1.00  0.00           C  
ATOM    992  CG  TRP A 482      -0.506   3.808  83.222  1.00  0.00           C  
ATOM    993  CD1 TRP A 482      -1.852   3.764  82.977  1.00  0.00           C  
ATOM    994  CD2 TRP A 482      -0.329   4.798  84.255  1.00  0.00           C  
ATOM    995  NE1 TRP A 482      -2.511   4.645  83.805  1.00  0.00           N  
ATOM    996  CE2 TRP A 482      -1.602   5.289  84.593  1.00  0.00           C  
ATOM    997  CE3 TRP A 482       0.785   5.299  84.936  1.00  0.00           C  
ATOM    998  CZ2 TRP A 482      -1.789   6.250  85.555  1.00  0.00           C  
ATOM    999  CZ3 TRP A 482       0.594   6.245  85.887  1.00  0.00           C  
ATOM   1000  CH2 TRP A 482      -0.684   6.716  86.196  1.00  0.00           C  
ATOM   1001  N   LEU A 485      -0.313   4.292  79.838  1.00  0.00           N  
ATOM   1002  CA  LEU A 485      -1.154   4.221  78.656  1.00  0.00           C  
ATOM   1003  C   LEU A 485      -0.325   4.337  77.395  1.00  0.00           C  
ATOM   1004  O   LEU A 485      -0.767   3.977  76.300  1.00  0.00           O  
ATOM   1005  CB  LEU A 485      -2.232   5.291  78.676  1.00  0.00           C  
ATOM   1006  CG  LEU A 485      -3.310   5.043  79.729  1.00  0.00           C  
ATOM   1007  CD1 LEU A 485      -4.634   5.750  79.328  1.00  0.00           C  
ATOM   1008  CD2 LEU A 485      -3.517   3.538  79.900  1.00  0.00           C  
ATOM   1009  N   GLY A 486       0.898   4.820  77.556  1.00  0.00           N  
ATOM   1010  CA  GLY A 486       1.783   4.954  76.419  1.00  0.00           C  
ATOM   1011  C   GLY A 486       2.350   3.603  76.025  1.00  0.00           C  
ATOM   1012  O   GLY A 486       2.790   3.430  74.893  1.00  0.00           O  
ATOM   1013  N   GLN A 489       2.324   2.638  76.945  1.00  0.00           N  
ATOM   1014  CA  GLN A 489       2.853   1.288  76.700  1.00  0.00           C  
ATOM   1015  C   GLN A 489       1.876   0.408  75.912  1.00  0.00           C  
ATOM   1016  O   GLN A 489       2.124   0.044  74.762  1.00  0.00           O  
ATOM   1017  CB  GLN A 489       3.153   0.593  78.041  1.00  0.00           C  
ATOM   1018  CG  GLN A 489       3.883   1.448  79.072  1.00  0.00           C  
ATOM   1019  CD  GLN A 489       5.292   1.793  78.642  1.00  0.00           C  
ATOM   1020  OE1 GLN A 489       5.557   2.056  77.454  1.00  0.00           O  
ATOM   1021  NE2 GLN A 489       6.214   1.781  79.597  1.00  0.00           N  
ATOM   1022  N   ILE A 490       0.777   0.060  76.573  1.00  0.00           N  
ATOM   1023  CA  ILE A 490      -0.260  -0.798  76.020  1.00  0.00           C  
ATOM   1024  C   ILE A 490      -0.535  -0.586  74.539  1.00  0.00           C  
ATOM   1025  O   ILE A 490      -0.813   0.536  74.113  1.00  0.00           O  
ATOM   1026  CB  ILE A 490      -1.559  -0.708  76.863  1.00  0.00           C  
ATOM   1027  CG1 ILE A 490      -2.773  -1.123  76.033  1.00  0.00           C  
ATOM   1028  CG2 ILE A 490      -1.706   0.662  77.503  1.00  0.00           C  
ATOM   1029  CD1 ILE A 490      -4.028  -1.124  76.844  1.00  0.00           C  
ATOM   1030  N   SER A 494      -0.455  -1.676  73.773  1.00  0.00           N  
ATOM   1031  CA  SER A 494      -0.656  -1.660  72.324  1.00  0.00           C  
ATOM   1032  C   SER A 494      -2.077  -1.987  71.873  1.00  0.00           C  
ATOM   1033  O   SER A 494      -2.955  -2.209  72.709  1.00  0.00           O  
ATOM   1034  CB  SER A 494       0.329  -2.597  71.640  1.00  0.00           C  
ATOM   1035  OG  SER A 494       0.136  -2.541  70.237  1.00  0.00           O  
ATOM   1036  N   LEU A 495      -2.291  -2.024  70.557  1.00  0.00           N  
ATOM   1037  CA  LEU A 495      -3.600  -2.289  69.993  1.00  0.00           C  
ATOM   1038  C   LEU A 495      -4.031  -3.681  70.369  1.00  0.00           C  
ATOM   1039  O   LEU A 495      -5.144  -3.903  70.870  1.00  0.00           O  
ATOM   1040  CB  LEU A 495      -3.556  -2.208  68.471  1.00  0.00           C  
ATOM   1041  CG  LEU A 495      -4.852  -1.881  67.721  1.00  0.00           C  
ATOM   1042  CD1 LEU A 495      -4.690  -2.274  66.284  1.00  0.00           C  
ATOM   1043  CD2 LEU A 495      -6.078  -2.532  68.305  1.00  0.00           C  
ATOM   1044  N   ILE A 496      -3.136  -4.633  70.126  1.00  0.00           N  
ATOM   1045  CA  ILE A 496      -3.446  -6.019  70.393  1.00  0.00           C  
ATOM   1046  C   ILE A 496      -3.616  -6.272  71.855  1.00  0.00           C  
ATOM   1047  O   ILE A 496      -4.683  -6.721  72.271  1.00  0.00           O  
ATOM   1048  CB  ILE A 496      -2.394  -6.935  69.848  1.00  0.00           C  
ATOM   1049  CG1 ILE A 496      -2.180  -6.655  68.348  1.00  0.00           C  
ATOM   1050  CG2 ILE A 496      -2.824  -8.357  70.080  1.00  0.00           C  
ATOM   1051  CD1 ILE A 496      -3.453  -6.757  67.495  1.00  0.00           C  
ATOM   1052  N   SER A 498      -2.586  -5.943  72.636  1.00  0.00           N  
ATOM   1053  CA  SER A 498      -2.639  -6.141  74.085  1.00  0.00           C  
ATOM   1054  C   SER A 498      -3.964  -5.627  74.588  1.00  0.00           C  
ATOM   1055  O   SER A 498      -4.824  -6.407  74.976  1.00  0.00           O  
ATOM   1056  CB  SER A 498      -1.522  -5.382  74.793  1.00  0.00           C  
ATOM   1057  OG  SER A 498      -0.319  -5.484  74.062  1.00  0.00           O  
ATOM   1058  N   PHE A 499      -4.152  -4.323  74.439  1.00  0.00           N  
ATOM   1059  CA  PHE A 499      -5.341  -3.646  74.875  1.00  0.00           C  
ATOM   1060  C   PHE A 499      -6.602  -4.499  74.750  1.00  0.00           C  
ATOM   1061  O   PHE A 499      -7.296  -4.742  75.753  1.00  0.00           O  
ATOM   1062  CB  PHE A 499      -5.497  -2.349  74.113  1.00  0.00           C  
ATOM   1063  CG  PHE A 499      -6.776  -1.679  74.381  1.00  0.00           C  
ATOM   1064  CD1 PHE A 499      -7.079  -1.241  75.647  1.00  0.00           C  
ATOM   1065  CD2 PHE A 499      -7.722  -1.561  73.390  1.00  0.00           C  
ATOM   1066  CE1 PHE A 499      -8.301  -0.707  75.920  1.00  0.00           C  
ATOM   1067  CE2 PHE A 499      -8.955  -1.024  73.654  1.00  0.00           C  
ATOM   1068  CZ  PHE A 499      -9.246  -0.598  74.920  1.00  0.00           C  
ATOM   1069  N   LEU A 500      -6.891  -4.959  73.532  1.00  0.00           N  
ATOM   1070  CA  LEU A 500      -8.071  -5.797  73.263  1.00  0.00           C  
ATOM   1071  C   LEU A 500      -8.079  -7.065  74.135  1.00  0.00           C  
ATOM   1072  O   LEU A 500      -9.063  -7.392  74.794  1.00  0.00           O  
ATOM   1073  CB  LEU A 500      -8.058  -6.248  71.802  1.00  0.00           C  
ATOM   1074  CG  LEU A 500      -7.989  -5.282  70.638  1.00  0.00           C  
ATOM   1075  CD1 LEU A 500      -7.411  -5.995  69.432  1.00  0.00           C  
ATOM   1076  CD2 LEU A 500      -9.366  -4.764  70.354  1.00  0.00           C  
ATOM   1077  N   ARG A 501      -6.965  -7.783  74.106  1.00  0.00           N  
ATOM   1078  CA  ARG A 501      -6.834  -9.003  74.859  1.00  0.00           C  
ATOM   1079  C   ARG A 501      -7.059  -8.791  76.358  1.00  0.00           C  
ATOM   1080  O   ARG A 501      -8.186  -8.944  76.866  1.00  0.00           O  
ATOM   1081  CB  ARG A 501      -5.455  -9.619  74.594  1.00  0.00           C  
ATOM   1082  CG  ARG A 501      -5.340 -10.308  73.243  1.00  0.00           C  
ATOM   1083  CD  ARG A 501      -3.916 -10.844  72.931  1.00  0.00           C  
ATOM   1084  NE  ARG A 501      -3.580 -12.168  73.483  1.00  0.00           N  
ATOM   1085  CZ  ARG A 501      -3.956 -13.343  72.967  1.00  0.00           C  
ATOM   1086  NH1 ARG A 501      -3.583 -14.454  73.574  1.00  0.00           N  
ATOM   1087  NH2 ARG A 501      -4.704 -13.421  71.872  1.00  0.00           N  
ATOM   1088  N   ASP A 502      -5.987  -8.342  77.013  1.00  0.00           N  
ATOM   1089  CA  ASP A 502      -5.892  -8.095  78.452  1.00  0.00           C  
ATOM   1090  C   ASP A 502      -7.040  -7.352  79.096  1.00  0.00           C  
ATOM   1091  O   ASP A 502      -7.552  -7.805  80.123  1.00  0.00           O  
ATOM   1092  CB  ASP A 502      -4.588  -7.364  78.786  1.00  0.00           C  
ATOM   1093  CG  ASP A 502      -3.347  -8.040  78.184  1.00  0.00           C  
ATOM   1094  OD1 ASP A 502      -3.497  -8.941  77.323  1.00  0.00           O  
ATOM   1095  OD2 ASP A 502      -2.204  -7.665  78.560  1.00  0.00           O  
ATOM   1096  N   TYR A 503      -7.463  -6.236  78.500  1.00  0.00           N  
ATOM   1097  CA  TYR A 503      -8.543  -5.433  79.079  1.00  0.00           C  
ATOM   1098  C   TYR A 503      -9.831  -5.467  78.292  1.00  0.00           C  
ATOM   1099  O   TYR A 503     -10.915  -5.595  78.856  1.00  0.00           O  
ATOM   1100  CB  TYR A 503      -8.112  -3.971  79.246  1.00  0.00           C  
ATOM   1101  CG  TYR A 503      -6.689  -3.774  79.725  1.00  0.00           C  
ATOM   1102  CD1 TYR A 503      -5.695  -3.384  78.839  1.00  0.00           C  
ATOM   1103  CD2 TYR A 503      -6.348  -3.975  81.048  1.00  0.00           C  
ATOM   1104  CE1 TYR A 503      -4.414  -3.208  79.249  1.00  0.00           C  
ATOM   1105  CE2 TYR A 503      -5.059  -3.797  81.470  1.00  0.00           C  
ATOM   1106  CZ  TYR A 503      -4.091  -3.415  80.564  1.00  0.00           C  
ATOM   1107  OH  TYR A 503      -2.778  -3.273  80.971  1.00  0.00           O  
ATOM   1108  N   GLY A 840      -9.709  -5.331  76.988  1.00  0.00           N  
ATOM   1109  CA  GLY A 840     -10.894  -5.331  76.165  1.00  0.00           C  
ATOM   1110  C   GLY A 840     -11.823  -6.504  76.397  1.00  0.00           C  
ATOM   1111  O   GLY A 840     -13.053  -6.346  76.444  1.00  0.00           O  
ATOM   1112  N   LYS A 841     -11.227  -7.687  76.519  1.00  0.00           N  
ATOM   1113  CA  LYS A 841     -11.978  -8.911  76.726  1.00  0.00           C  
ATOM   1114  C   LYS A 841     -13.036  -8.800  77.796  1.00  0.00           C  
ATOM   1115  O   LYS A 841     -14.130  -9.332  77.632  1.00  0.00           O  
ATOM   1116  CB  LYS A 841     -11.054 -10.075  77.078  1.00  0.00           C  
ATOM   1117  CG  LYS A 841     -11.869 -11.341  77.455  1.00  0.00           C  
ATOM   1118  CD  LYS A 841     -11.076 -12.671  77.486  1.00  0.00           C  
ATOM   1119  CE  LYS A 841     -10.090 -12.765  78.651  1.00  0.00           C  
ATOM   1120  NZ  LYS A 841      -9.387 -14.099  78.662  1.00  0.00           N  
ATOM   1121  N   HIS A 844     -12.685  -8.120  78.892  1.00  0.00           N  
ATOM   1122  CA  HIS A 844     -13.567  -7.925  80.053  1.00  0.00           C  
ATOM   1123  C   HIS A 844     -14.376  -6.605  80.072  1.00  0.00           C  
ATOM   1124  O   HIS A 844     -14.697  -6.095  81.154  1.00  0.00           O  
ATOM   1125  CB  HIS A 844     -12.787  -8.000  81.374  1.00  0.00           C  
ATOM   1126  CG  HIS A 844     -11.472  -8.709  81.287  1.00  0.00           C  
ATOM   1127  ND1 HIS A 844     -11.333 -10.058  81.541  1.00  0.00           N  
ATOM   1128  CD2 HIS A 844     -10.219  -8.236  81.078  1.00  0.00           C  
ATOM   1129  CE1 HIS A 844     -10.050 -10.382  81.500  1.00  0.00           C  
ATOM   1130  NE2 HIS A 844      -9.353  -9.295  81.222  1.00  0.00           N  
ATOM   1131  N   VAL A 845     -14.656  -6.006  78.919  1.00  0.00           N  
ATOM   1132  CA  VAL A 845     -15.449  -4.796  78.934  1.00  0.00           C  
ATOM   1133  C   VAL A 845     -16.593  -5.022  77.988  1.00  0.00           C  
ATOM   1134  O   VAL A 845     -16.425  -4.915  76.784  1.00  0.00           O  
ATOM   1135  CB  VAL A 845     -14.658  -3.625  78.457  1.00  0.00           C  
ATOM   1136  CG1 VAL A 845     -15.419  -2.356  78.801  1.00  0.00           C  
ATOM   1137  CG2 VAL A 845     -13.246  -3.655  79.057  1.00  0.00           C  
ATOM   1138  N   GLY A 846     -17.759  -5.356  78.528  1.00  0.00           N  
ATOM   1139  CA  GLY A 846     -18.909  -5.647  77.685  1.00  0.00           C  
ATOM   1140  C   GLY A 846     -19.448  -4.448  76.953  1.00  0.00           C  
ATOM   1141  O   GLY A 846     -19.466  -3.359  77.493  1.00  0.00           O  
ATOM   1142  N   VAL A 847     -19.887  -4.623  75.724  1.00  0.00           N  
ATOM   1143  CA  VAL A 847     -20.433  -3.499  75.007  1.00  0.00           C  
ATOM   1144  C   VAL A 847     -21.748  -3.098  75.675  1.00  0.00           C  
ATOM   1145  O   VAL A 847     -22.055  -1.905  75.776  1.00  0.00           O  
ATOM   1146  CB  VAL A 847     -20.580  -3.786  73.489  1.00  0.00           C  
ATOM   1147  CG1 VAL A 847     -21.578  -2.839  72.828  1.00  0.00           C  
ATOM   1148  CG2 VAL A 847     -19.244  -3.610  72.837  1.00  0.00           C  
ATOM   1149  N   ASN A 848     -22.471  -4.058  76.244  1.00  0.00           N  
ATOM   1150  CA  ASN A 848     -23.747  -3.714  76.887  1.00  0.00           C  
ATOM   1151  C   ASN A 848     -23.669  -2.811  78.127  1.00  0.00           C  
ATOM   1152  O   ASN A 848     -24.659  -2.217  78.523  1.00  0.00           O  
ATOM   1153  CB  ASN A 848     -24.547  -4.969  77.204  1.00  0.00           C  
ATOM   1154  CG  ASN A 848     -25.727  -5.143  76.283  1.00  0.00           C  
ATOM   1155  OD1 ASN A 848     -25.562  -5.214  75.075  1.00  0.00           O  
ATOM   1156  ND2 ASN A 848     -26.923  -5.235  76.849  1.00  0.00           N  
ATOM   1157  N   TYR A 849     -22.491  -2.720  78.736  1.00  0.00           N  
ATOM   1158  CA  TYR A 849     -22.275  -1.896  79.925  1.00  0.00           C  
ATOM   1159  C   TYR A 849     -22.040  -0.450  79.471  1.00  0.00           C  
ATOM   1160  O   TYR A 849     -22.645   0.489  80.002  1.00  0.00           O  
ATOM   1161  CB  TYR A 849     -21.055  -2.405  80.709  1.00  0.00           C  
ATOM   1162  CG  TYR A 849     -20.728  -1.611  81.966  1.00  0.00           C  
ATOM   1163  CD1 TYR A 849     -21.733  -1.185  82.829  1.00  0.00           C  
ATOM   1164  CD2 TYR A 849     -19.402  -1.315  82.312  1.00  0.00           C  
ATOM   1165  CE1 TYR A 849     -21.430  -0.488  84.003  1.00  0.00           C  
ATOM   1166  CE2 TYR A 849     -19.089  -0.625  83.488  1.00  0.00           C  
ATOM   1167  CZ  TYR A 849     -20.109  -0.216  84.326  1.00  0.00           C  
ATOM   1168  OH  TYR A 849     -19.826   0.457  85.494  1.00  0.00           O  
ATOM   1169  N   MET A 850     -21.197  -0.307  78.447  1.00  0.00           N  
ATOM   1170  CA  MET A 850     -20.822   0.982  77.864  1.00  0.00           C  
ATOM   1171  C   MET A 850     -22.011   1.786  77.375  1.00  0.00           C  
ATOM   1172  O   MET A 850     -22.177   2.908  77.796  1.00  0.00           O  
ATOM   1173  CB  MET A 850     -19.806   0.752  76.766  1.00  0.00           C  
ATOM   1174  CG  MET A 850     -18.912  -0.383  77.163  1.00  0.00           C  
ATOM   1175  SD  MET A 850     -17.287  -0.243  76.572  1.00  0.00           S  
ATOM   1176  CE  MET A 850     -16.676   1.067  77.643  1.00  0.00           C  
ATOM   1177  N   LEU A 851     -22.872   1.220  76.540  1.00  0.00           N  
ATOM   1178  CA  LEU A 851     -24.046   1.974  76.126  1.00  0.00           C  
ATOM   1179  C   LEU A 851     -24.867   2.225  77.387  1.00  0.00           C  
ATOM   1180  O   LEU A 851     -25.887   2.902  77.358  1.00  0.00           O  
ATOM   1181  CB  LEU A 851     -24.900   1.212  75.115  1.00  0.00           C  
ATOM   1182  CG  LEU A 851     -24.448   1.024  73.676  1.00  0.00           C  
ATOM   1183  CD1 LEU A 851     -23.200   1.817  73.442  1.00  0.00           C  
ATOM   1184  CD2 LEU A 851     -24.202  -0.448  73.393  1.00  0.00           C  
ATOM   1185  N   GLY A1160     -24.456   1.620  78.490  1.00  0.00           N  
ATOM   1186  CA  GLY A1160     -25.154   1.842  79.740  1.00  0.00           C  
ATOM   1187  C   GLY A1160     -24.838   3.237  80.262  1.00  0.00           C  
ATOM   1188  O   GLY A1160     -25.740   3.939  80.746  1.00  0.00           O  
ATOM   1189  N   LYS A1161     -23.570   3.640  80.103  1.00  0.00           N  
ATOM   1190  CA  LYS A1161     -23.033   4.942  80.545  1.00  0.00           C  
ATOM   1191  C   LYS A1161     -23.898   6.176  80.197  1.00  0.00           C  
ATOM   1192  O   LYS A1161     -24.128   6.500  79.009  1.00  0.00           O  
ATOM   1193  CB  LYS A1161     -21.610   5.131  80.008  1.00  0.00           C  
ATOM   1194  CG  LYS A1161     -20.629   4.015  80.377  1.00  0.00           C  
ATOM   1195  CD  LYS A1161     -20.239   4.030  81.849  1.00  0.00           C  
ATOM   1196  CE  LYS A1161     -20.779   2.827  82.623  1.00  0.00           C  
ATOM   1197  NZ  LYS A1161     -22.277   2.766  82.752  1.00  0.00           N  
ATOM   1198  N   ASP A1162     -24.318   6.884  81.257  1.00  0.00           N  
ATOM   1199  CA  ASP A1162     -25.162   8.068  81.124  1.00  0.00           C  
ATOM   1200  C   ASP A1162     -24.489   9.174  80.334  1.00  0.00           C  
ATOM   1201  O   ASP A1162     -25.124  10.136  79.899  1.00  0.00           O  
ATOM   1202  CB  ASP A1162     -25.646   8.570  82.485  1.00  0.00           C  
ATOM   1203  CG  ASP A1162     -27.071   8.103  82.796  1.00  0.00           C  
ATOM   1204  OD1 ASP A1162     -27.406   7.957  84.013  1.00  0.00           O  
ATOM   1205  OD2 ASP A1162     -27.836   7.873  81.806  1.00  0.00           O  
ATOM   1206  N   SER A1163     -23.173   9.089  80.237  1.00  0.00           N  
ATOM   1207  CA  SER A1163     -22.445  10.045  79.430  1.00  0.00           C  
ATOM   1208  C   SER A1163     -22.875   9.718  77.989  1.00  0.00           C  
ATOM   1209  O   SER A1163     -23.898  10.199  77.543  1.00  0.00           O  
ATOM   1210  CB  SER A1163     -20.934   9.876  79.657  1.00  0.00           C  
ATOM   1211  OG  SER A1163     -20.579   8.529  79.938  1.00  0.00           O  
ATOM   1212  N   ILE A1164     -22.207   8.750  77.372  1.00  0.00           N  
ATOM   1213  CA  ILE A1164     -22.490   8.312  76.009  1.00  0.00           C  
ATOM   1214  C   ILE A1164     -23.934   8.077  75.531  1.00  0.00           C  
ATOM   1215  O   ILE A1164     -24.230   8.404  74.378  1.00  0.00           O  
ATOM   1216  CB  ILE A1164     -21.600   7.106  75.609  1.00  0.00           C  
ATOM   1217  CG1 ILE A1164     -21.600   6.023  76.690  1.00  0.00           C  
ATOM   1218  CG2 ILE A1164     -20.216   7.601  75.403  1.00  0.00           C  
ATOM   1219  CD1 ILE A1164     -20.327   5.119  76.702  1.00  0.00           C  
ATOM   1220  N   GLN A1165     -24.817   7.556  76.396  1.00  0.00           N  
ATOM   1221  CA  GLN A1165     -26.239   7.297  76.055  1.00  0.00           C  
ATOM   1222  C   GLN A1165     -26.749   8.395  75.102  1.00  0.00           C  
ATOM   1223  O   GLN A1165     -27.305   8.146  74.020  1.00  0.00           O  
ATOM   1224  CB  GLN A1165     -27.081   7.351  77.355  1.00  0.00           C  
ATOM   1225  CG  GLN A1165     -28.120   8.606  77.507  1.00  0.00           C  
ATOM   1226  CD  GLN A1165     -27.612   9.908  78.252  1.00  0.00           C  
ATOM   1227  OE1 GLN A1165     -28.358  10.506  79.037  1.00  0.00           O  
ATOM   1228  NE2 GLN A1165     -26.385  10.339  77.976  1.00  0.00           N  
ATOM   1229  N   SER A1166     -26.399   9.609  75.511  1.00  0.00           N  
ATOM   1230  CA  SER A1166     -26.743  10.853  74.878  1.00  0.00           C  
ATOM   1231  C   SER A1166     -26.147  10.886  73.491  1.00  0.00           C  
ATOM   1232  O   SER A1166     -26.846  10.865  72.453  1.00  0.00           O  
ATOM   1233  CB  SER A1166     -26.065  11.956  75.702  1.00  0.00           C  
ATOM   1234  OG  SER A1166     -24.687  11.604  75.917  1.00  0.00           O  
ATOM   1235  N   ARG A1170     -24.822  10.961  73.523  1.00  0.00           N  
ATOM   1236  CA  ARG A1170     -24.035  11.062  72.354  1.00  0.00           C  
ATOM   1237  C   ARG A1170     -24.516  10.057  71.356  1.00  0.00           C  
ATOM   1238  O   ARG A1170     -24.780  10.444  70.215  1.00  0.00           O  
ATOM   1239  CB  ARG A1170     -22.575  10.906  72.705  1.00  0.00           C  
ATOM   1240  CG  ARG A1170     -21.886  12.227  72.629  1.00  0.00           C  
ATOM   1241  CD  ARG A1170     -21.327  12.537  71.231  1.00  0.00           C  
ATOM   1242  NE  ARG A1170     -19.887  12.775  71.353  1.00  0.00           N  
ATOM   1243  CZ  ARG A1170     -19.359  13.697  72.160  1.00  0.00           C  
ATOM   1244  NH1 ARG A1170     -20.149  14.458  72.906  1.00  0.00           N  
ATOM   1245  NH2 ARG A1170     -18.043  13.840  72.256  1.00  0.00           N  
ATOM   1246  N   LEU A1171     -24.722   8.815  71.807  1.00  0.00           N  
ATOM   1247  CA  LEU A1171     -25.218   7.750  70.952  1.00  0.00           C  
ATOM   1248  C   LEU A1171     -26.270   8.287  69.980  1.00  0.00           C  
ATOM   1249  O   LEU A1171     -26.208   8.000  68.771  1.00  0.00           O  
ATOM   1250  CB  LEU A1171     -25.796   6.632  71.804  1.00  0.00           C  
ATOM   1251  CG  LEU A1171     -24.877   5.440  72.005  1.00  0.00           C  
ATOM   1252  CD1 LEU A1171     -25.670   4.372  72.751  1.00  0.00           C  
ATOM   1253  CD2 LEU A1171     -24.417   4.904  70.654  1.00  0.00           C  
ATOM   1254  N   GLU A1177     -27.118   9.183  70.492  1.00  0.00           N  
ATOM   1255  CA  GLU A1177     -28.183   9.816  69.712  1.00  0.00           C  
ATOM   1256  C   GLU A1177     -27.776  10.742  68.575  1.00  0.00           C  
ATOM   1257  O   GLU A1177     -28.423  10.772  67.521  1.00  0.00           O  
ATOM   1258  CB  GLU A1177     -29.131  10.555  70.651  1.00  0.00           C  
ATOM   1259  CG  GLU A1177     -30.307   9.648  71.072  1.00  0.00           C  
ATOM   1260  CD  GLU A1177     -30.995   8.988  69.836  1.00  0.00           C  
ATOM   1261  OE1 GLU A1177     -31.077   7.715  69.805  1.00  0.00           O  
ATOM   1262  OE2 GLU A1177     -31.424   9.770  68.914  1.00  0.00           O  
ATOM   1263  N   HIS A1178     -26.756  11.556  68.831  1.00  0.00           N  
ATOM   1264  CA  HIS A1178     -26.222  12.483  67.835  1.00  0.00           C  
ATOM   1265  C   HIS A1178     -25.215  11.810  66.962  1.00  0.00           C  
ATOM   1266  O   HIS A1178     -24.980  12.276  65.854  1.00  0.00           O  
ATOM   1267  CB  HIS A1178     -25.499  13.639  68.497  1.00  0.00           C  
ATOM   1268  CG  HIS A1178     -26.218  14.937  68.339  1.00  0.00           C  
ATOM   1269  ND1 HIS A1178     -26.892  15.543  69.389  1.00  0.00           N  
ATOM   1270  CD2 HIS A1178     -26.414  15.725  67.248  1.00  0.00           C  
ATOM   1271  CE1 HIS A1178     -27.477  16.648  68.941  1.00  0.00           C  
ATOM   1272  NE2 HIS A1178     -27.200  16.778  67.649  1.00  0.00           N  
ATOM   1273  N   GLY A1191     -24.562  10.782  67.517  1.00  0.00           N  
ATOM   1274  CA  GLY A1191     -23.546  10.003  66.824  1.00  0.00           C  
ATOM   1275  C   GLY A1191     -22.248  10.075  67.608  1.00  0.00           C  
ATOM   1276  O   GLY A1191     -21.625  11.139  67.664  1.00  0.00           O  
ATOM   1277  N   ILE A1192     -21.867   8.971  68.257  1.00  0.00           N  
ATOM   1278  CA  ILE A1192     -20.633   8.930  69.068  1.00  0.00           C  
ATOM   1279  C   ILE A1192     -19.519   8.158  68.411  1.00  0.00           C  
ATOM   1280  O   ILE A1192     -19.641   6.955  68.211  1.00  0.00           O  
ATOM   1281  CB  ILE A1192     -20.825   8.334  70.541  1.00  0.00           C  
ATOM   1282  CG1 ILE A1192     -19.477   8.400  71.287  1.00  0.00           C  
ATOM   1283  CG2 ILE A1192     -21.405   6.890  70.524  1.00  0.00           C  
ATOM   1284  CD1 ILE A1192     -19.242   7.306  72.255  1.00  0.00           C  
ATOM   1285  N   SER A1193     -18.430   8.859  68.108  1.00  0.00           N  
ATOM   1286  CA  SER A1193     -17.260   8.249  67.490  1.00  0.00           C  
ATOM   1287  C   SER A1193     -16.733   7.138  68.391  1.00  0.00           C  
ATOM   1288  O   SER A1193     -17.025   7.089  69.589  1.00  0.00           O  
ATOM   1289  CB  SER A1193     -16.160   9.290  67.240  1.00  0.00           C  
ATOM   1290  OG  SER A1193     -15.810  10.014  68.417  1.00  0.00           O  
ATOM   1291  N   TYR A1194     -15.946   6.252  67.805  1.00  0.00           N  
ATOM   1292  CA  TYR A1194     -15.411   5.143  68.545  1.00  0.00           C  
ATOM   1293  C   TYR A1194     -14.523   5.656  69.648  1.00  0.00           C  
ATOM   1294  O   TYR A1194     -14.760   5.358  70.804  1.00  0.00           O  
ATOM   1295  CB  TYR A1194     -14.643   4.203  67.617  1.00  0.00           C  
ATOM   1296  CG  TYR A1194     -14.462   2.824  68.176  1.00  0.00           C  
ATOM   1297  CD1 TYR A1194     -13.214   2.395  68.592  1.00  0.00           C  
ATOM   1298  CD2 TYR A1194     -15.540   1.966  68.313  1.00  0.00           C  
ATOM   1299  CE1 TYR A1194     -13.040   1.153  69.132  1.00  0.00           C  
ATOM   1300  CE2 TYR A1194     -15.383   0.727  68.845  1.00  0.00           C  
ATOM   1301  CZ  TYR A1194     -14.125   0.317  69.257  1.00  0.00           C  
ATOM   1302  OH  TYR A1194     -13.927  -0.940  69.779  1.00  0.00           O  
ATOM   1303  N   THR A1195     -13.571   6.516  69.325  1.00  0.00           N  
ATOM   1304  CA  THR A1195     -12.671   7.004  70.360  1.00  0.00           C  
ATOM   1305  C   THR A1195     -13.304   7.574  71.639  1.00  0.00           C  
ATOM   1306  O   THR A1195     -12.969   7.123  72.717  1.00  0.00           O  
ATOM   1307  CB  THR A1195     -11.614   7.909  69.765  1.00  0.00           C  
ATOM   1308  OG1 THR A1195     -10.932   7.181  68.740  1.00  0.00           O  
ATOM   1309  CG2 THR A1195     -10.601   8.307  70.789  1.00  0.00           C  
ATOM   1310  N   GLU A1196     -14.258   8.492  71.541  1.00  0.00           N  
ATOM   1311  CA  GLU A1196     -14.906   8.999  72.751  1.00  0.00           C  
ATOM   1312  C   GLU A1196     -15.391   7.717  73.422  1.00  0.00           C  
ATOM   1313  O   GLU A1196     -15.052   7.437  74.565  1.00  0.00           O  
ATOM   1314  CB  GLU A1196     -16.139   9.873  72.453  1.00  0.00           C  
ATOM   1315  CG  GLU A1196     -15.994  11.014  71.406  1.00  0.00           C  
ATOM   1316  CD  GLU A1196     -15.356  12.292  71.934  1.00  0.00           C  
ATOM   1317  OE1 GLU A1196     -14.258  12.695  71.466  1.00  0.00           O  
ATOM   1318  OE2 GLU A1196     -15.961  12.913  72.810  1.00  0.00           O  
ATOM   1319  N   PHE A1198     -16.075   6.874  72.660  1.00  0.00           N  
ATOM   1320  CA  PHE A1198     -16.590   5.605  73.187  1.00  0.00           C  
ATOM   1321  C   PHE A1198     -15.583   4.703  73.927  1.00  0.00           C  
ATOM   1322  O   PHE A1198     -15.960   4.001  74.854  1.00  0.00           O  
ATOM   1323  CB  PHE A1198     -17.243   4.791  72.068  1.00  0.00           C  
ATOM   1324  CG  PHE A1198     -18.108   3.636  72.546  1.00  0.00           C  
ATOM   1325  CD1 PHE A1198     -19.226   3.865  73.359  1.00  0.00           C  
ATOM   1326  CD2 PHE A1198     -17.874   2.338  72.082  1.00  0.00           C  
ATOM   1327  CE1 PHE A1198     -20.104   2.810  73.687  1.00  0.00           C  
ATOM   1328  CE2 PHE A1198     -18.743   1.301  72.403  1.00  0.00           C  
ATOM   1329  CZ  PHE A1198     -19.860   1.537  73.205  1.00  0.00           C  
ATOM   1330  N   THR A1199     -14.334   4.652  73.505  1.00  0.00           N  
ATOM   1331  CA  THR A1199     -13.396   3.807  74.211  1.00  0.00           C  
ATOM   1332  C   THR A1199     -12.663   4.599  75.289  1.00  0.00           C  
ATOM   1333  O   THR A1199     -11.786   4.054  75.951  1.00  0.00           O  
ATOM   1334  CB  THR A1199     -12.429   3.074  73.239  1.00  0.00           C  
ATOM   1335  OG1 THR A1199     -11.094   3.046  73.756  1.00  0.00           O  
ATOM   1336  CG2 THR A1199     -12.420   3.730  71.885  1.00  0.00           C  
ATOM   1337  N   TYR A1200     -13.051   5.858  75.522  1.00  0.00           N  
ATOM   1338  CA  TYR A1200     -12.397   6.694  76.551  1.00  0.00           C  
ATOM   1339  C   TYR A1200     -12.459   6.024  77.912  1.00  0.00           C  
ATOM   1340  O   TYR A1200     -11.443   5.863  78.594  1.00  0.00           O  
ATOM   1341  CB  TYR A1200     -13.071   8.071  76.653  1.00  0.00           C  
ATOM   1342  CG  TYR A1200     -12.383   9.026  77.616  1.00  0.00           C  
ATOM   1343  CD1 TYR A1200     -12.809   9.143  78.937  1.00  0.00           C  
ATOM   1344  CD2 TYR A1200     -11.259   9.761  77.225  1.00  0.00           C  
ATOM   1345  CE1 TYR A1200     -12.129   9.955  79.847  1.00  0.00           C  
ATOM   1346  CE2 TYR A1200     -10.574  10.576  78.135  1.00  0.00           C  
ATOM   1347  CZ  TYR A1200     -11.015  10.660  79.444  1.00  0.00           C  
ATOM   1348  OH  TYR A1200     -10.318  11.397  80.373  1.00  0.00           O  
ATOM   1349  N   THR A1201     -13.685   5.670  78.284  1.00  0.00           N  
ATOM   1350  CA  THR A1201     -14.025   5.012  79.532  1.00  0.00           C  
ATOM   1351  C   THR A1201     -13.154   3.806  79.881  1.00  0.00           C  
ATOM   1352  O   THR A1201     -12.865   3.571  81.052  1.00  0.00           O  
ATOM   1353  CB  THR A1201     -15.474   4.586  79.474  1.00  0.00           C  
ATOM   1354  OG1 THR A1201     -16.248   5.707  79.046  1.00  0.00           O  
ATOM   1355  CG2 THR A1201     -15.974   4.120  80.814  1.00  0.00           C  
ATOM   1356  N   ILE A1202     -12.728   3.040  78.883  1.00  0.00           N  
ATOM   1357  CA  ILE A1202     -11.877   1.880  79.140  1.00  0.00           C  
ATOM   1358  C   ILE A1202     -10.481   2.351  79.558  1.00  0.00           C  
ATOM   1359  O   ILE A1202      -9.897   1.803  80.489  1.00  0.00           O  
ATOM   1360  CB  ILE A1202     -11.834   0.938  77.909  1.00  0.00           C  
ATOM   1361  CG1 ILE A1202     -13.212   0.301  77.737  1.00  0.00           C  
ATOM   1362  CG2 ILE A1202     -10.775  -0.131  78.066  1.00  0.00           C  
ATOM   1363  CD1 ILE A1202     -13.344  -0.577  76.552  1.00  0.00           C  
ATOM   1364  N   LEU A1203     -10.009   3.435  78.946  1.00  0.00           N  
ATOM   1365  CA  LEU A1203      -8.690   3.996  79.261  1.00  0.00           C  
ATOM   1366  C   LEU A1203      -8.701   4.534  80.682  1.00  0.00           C  
ATOM   1367  O   LEU A1203      -7.741   4.343  81.436  1.00  0.00           O  
ATOM   1368  CB  LEU A1203      -8.314   5.160  78.317  1.00  0.00           C  
ATOM   1369  CG  LEU A1203      -8.570   5.023  76.812  1.00  0.00           C  
ATOM   1370  CD1 LEU A1203      -8.223   6.291  76.076  1.00  0.00           C  
ATOM   1371  CD2 LEU A1203      -7.777   3.853  76.268  1.00  0.00           C  
ATOM   1372  N   GLN A1204      -9.759   5.264  81.028  1.00  0.00           N  
ATOM   1373  CA  GLN A1204      -9.838   5.812  82.366  1.00  0.00           C  
ATOM   1374  C   GLN A1204      -9.986   4.702  83.394  1.00  0.00           C  
ATOM   1375  O   GLN A1204      -9.347   4.767  84.441  1.00  0.00           O  
ATOM   1376  CB  GLN A1204     -10.945   6.842  82.506  1.00  0.00           C  
ATOM   1377  CG  GLN A1204     -10.925   7.529  83.853  1.00  0.00           C  
ATOM   1378  CD  GLN A1204     -11.946   8.621  83.949  1.00  0.00           C  
ATOM   1379  OE1 GLN A1204     -12.603   8.798  84.960  1.00  0.00           O  
ATOM   1380  NE2 GLN A1204     -12.051   9.393  82.905  1.00  0.00           N  
ATOM   1381  N   ALA A1205     -10.800   3.678  83.102  1.00  0.00           N  
ATOM   1382  CA  ALA A1205     -10.985   2.528  84.016  1.00  0.00           C  
ATOM   1383  C   ALA A1205      -9.635   1.841  84.236  1.00  0.00           C  
ATOM   1384  O   ALA A1205      -9.271   1.490  85.359  1.00  0.00           O  
ATOM   1385  CB  ALA A1205     -11.997   1.537  83.445  1.00  0.00           C  
ATOM   1386  N   ILE A1206      -8.869   1.715  83.163  1.00  0.00           N  
ATOM   1387  CA  ILE A1206      -7.560   1.110  83.234  1.00  0.00           C  
ATOM   1388  C   ILE A1206      -6.724   1.803  84.293  1.00  0.00           C  
ATOM   1389  O   ILE A1206      -5.993   1.159  85.032  1.00  0.00           O  
ATOM   1390  CB  ILE A1206      -6.849   1.230  81.893  1.00  0.00           C  
ATOM   1391  CG1 ILE A1206      -7.481   0.255  80.897  1.00  0.00           C  
ATOM   1392  CG2 ILE A1206      -5.357   1.047  82.079  1.00  0.00           C  
ATOM   1393  CD1 ILE A1206      -7.014   0.388  79.454  1.00  0.00           C  
ATOM   1394  N   ASP A1207      -6.846   3.123  84.364  1.00  0.00           N  
ATOM   1395  CA  ASP A1207      -6.080   3.922  85.318  1.00  0.00           C  
ATOM   1396  C   ASP A1207      -6.409   3.575  86.725  1.00  0.00           C  
ATOM   1397  O   ASP A1207      -5.502   3.340  87.518  1.00  0.00           O  
ATOM   1398  CB  ASP A1207      -6.361   5.412  85.187  1.00  0.00           C  
ATOM   1399  CG  ASP A1207      -5.986   5.968  83.853  1.00  0.00           C  
ATOM   1400  OD1 ASP A1207      -6.892   6.496  83.185  1.00  0.00           O  
ATOM   1401  OD2 ASP A1207      -4.795   5.908  83.492  1.00  0.00           O  
ATOM   1402  N   PHE A1208      -7.697   3.577  87.048  1.00  0.00           N  
ATOM   1403  CA  PHE A1208      -8.105   3.297  88.409  1.00  0.00           C  
ATOM   1404  C   PHE A1208      -7.447   2.037  88.916  1.00  0.00           C  
ATOM   1405  O   PHE A1208      -6.759   2.069  89.941  1.00  0.00           O  
ATOM   1406  CB  PHE A1208      -9.618   3.168  88.544  1.00  0.00           C  
ATOM   1407  CG  PHE A1208     -10.095   3.167  89.973  1.00  0.00           C  
ATOM   1408  CD1 PHE A1208      -9.199   2.990  91.027  1.00  0.00           C  
ATOM   1409  CD2 PHE A1208     -11.430   3.396  90.266  1.00  0.00           C  
ATOM   1410  CE1 PHE A1208      -9.619   3.051  92.332  1.00  0.00           C  
ATOM   1411  CE2 PHE A1208     -11.862   3.458  91.576  1.00  0.00           C  
ATOM   1412  CZ  PHE A1208     -10.953   3.288  92.610  1.00  0.00           C  
ATOM   1413  N   GLY A1209      -7.627   0.946  88.173  1.00  0.00           N  
ATOM   1414  CA  GLY A1209      -7.067  -0.326  88.573  1.00  0.00           C  
ATOM   1415  C   GLY A1209      -5.576  -0.236  88.754  1.00  0.00           C  
ATOM   1416  O   GLY A1209      -5.033  -0.684  89.764  1.00  0.00           O  
ATOM   1417  N   HIS A1210      -4.926   0.409  87.797  1.00  0.00           N  
ATOM   1418  CA  HIS A1210      -3.494   0.542  87.823  1.00  0.00           C  
ATOM   1419  C   HIS A1210      -2.992   1.210  89.082  1.00  0.00           C  
ATOM   1420  O   HIS A1210      -1.961   0.830  89.607  1.00  0.00           O  
ATOM   1421  CB  HIS A1210      -3.005   1.275  86.598  1.00  0.00           C  
ATOM   1422  CG  HIS A1210      -1.523   1.311  86.491  1.00  0.00           C  
ATOM   1423  ND1 HIS A1210      -0.724   1.892  87.447  1.00  0.00           N  
ATOM   1424  CD2 HIS A1210      -0.688   0.836  85.544  1.00  0.00           C  
ATOM   1425  CE1 HIS A1210       0.541   1.778  87.096  1.00  0.00           C  
ATOM   1426  NE2 HIS A1210       0.591   1.139  85.944  1.00  0.00           N  
ATOM   1427  N   LEU A1211      -3.670   2.244  89.551  1.00  0.00           N  
ATOM   1428  CA  LEU A1211      -3.204   2.895  90.762  1.00  0.00           C  
ATOM   1429  C   LEU A1211      -3.603   1.975  91.892  1.00  0.00           C  
ATOM   1430  O   LEU A1211      -2.774   1.611  92.715  1.00  0.00           O  
ATOM   1431  CB  LEU A1211      -3.826   4.291  90.945  1.00  0.00           C  
ATOM   1432  CG  LEU A1211      -3.364   5.620  90.297  1.00  0.00           C  
ATOM   1433  CD1 LEU A1211      -1.908   5.624  89.855  1.00  0.00           C  
ATOM   1434  CD2 LEU A1211      -4.283   5.953  89.162  1.00  0.00           C  
ATOM   1435  N   ASN A1212      -4.867   1.556  91.876  1.00  0.00           N  
ATOM   1436  CA  ASN A1212      -5.449   0.632  92.866  1.00  0.00           C  
ATOM   1437  C   ASN A1212      -4.500  -0.553  93.069  1.00  0.00           C  
ATOM   1438  O   ASN A1212      -4.525  -1.220  94.086  1.00  0.00           O  
ATOM   1439  CB  ASN A1212      -6.827   0.135  92.375  1.00  0.00           C  
ATOM   1440  CG  ASN A1212      -7.517  -0.795  93.366  1.00  0.00           C  
ATOM   1441  OD1 ASN A1212      -8.656  -0.555  93.798  1.00  0.00           O  
ATOM   1442  ND2 ASN A1212      -6.857  -1.885  93.689  1.00  0.00           N  
ATOM   1443  N   ARG A1213      -3.674  -0.820  92.073  1.00  0.00           N  
ATOM   1444  CA  ARG A1213      -2.723  -1.890  92.183  1.00  0.00           C  
ATOM   1445  C   ARG A1213      -1.337  -1.309  92.411  1.00  0.00           C  
ATOM   1446  O   ARG A1213      -0.630  -1.701  93.327  1.00  0.00           O  
ATOM   1447  CB  ARG A1213      -2.683  -2.720  90.899  1.00  0.00           C  
ATOM   1448  CG  ARG A1213      -3.908  -3.603  90.532  1.00  0.00           C  
ATOM   1449  CD  ARG A1213      -3.503  -4.805  89.564  1.00  0.00           C  
ATOM   1450  NE  ARG A1213      -2.405  -4.556  88.598  1.00  0.00           N  
ATOM   1451  CZ  ARG A1213      -1.099  -4.559  88.910  1.00  0.00           C  
ATOM   1452  NH1 ARG A1213      -0.177  -4.322  87.969  1.00  0.00           N  
ATOM   1453  NH2 ARG A1213      -0.702  -4.765  90.174  1.00  0.00           N  
ATOM   1454  N   GLU A1289      -0.975  -0.315  91.616  1.00  0.00           N  
ATOM   1455  CA  GLU A1289       0.363   0.257  91.691  1.00  0.00           C  
ATOM   1456  C   GLU A1289       0.709   1.026  92.964  1.00  0.00           C  
ATOM   1457  O   GLU A1289       1.808   0.866  93.517  1.00  0.00           O  
ATOM   1458  CB  GLU A1289       0.622   1.128  90.470  1.00  0.00           C  
ATOM   1459  CG  GLU A1289       2.082   1.406  90.186  1.00  0.00           C  
ATOM   1460  CD  GLU A1289       2.865   0.176  89.774  1.00  0.00           C  
ATOM   1461  OE1 GLU A1289       2.419  -0.579  88.870  1.00  0.00           O  
ATOM   1462  OE2 GLU A1289       3.952  -0.011  90.362  1.00  0.00           O  
ATOM   1463  N   LEU A1290      -0.222   1.879  93.392  1.00  0.00           N  
ATOM   1464  CA  LEU A1290      -0.050   2.723  94.575  1.00  0.00           C  
ATOM   1465  C   LEU A1290      -0.987   2.412  95.736  1.00  0.00           C  
ATOM   1466  O   LEU A1290      -0.784   2.953  96.816  1.00  0.00           O  
ATOM   1467  CB  LEU A1290      -0.205   4.213  94.204  1.00  0.00           C  
ATOM   1468  CG  LEU A1290       0.885   4.942  93.410  1.00  0.00           C  
ATOM   1469  CD1 LEU A1290       0.348   6.218  92.815  1.00  0.00           C  
ATOM   1470  CD2 LEU A1290       2.086   5.241  94.296  1.00  0.00           C  
ATOM   1471  N   ASN A1291      -2.044   1.633  95.498  1.00  0.00           N  
ATOM   1472  CA  ASN A1291      -3.018   1.250  96.522  1.00  0.00           C  
ATOM   1473  C   ASN A1291      -4.272   2.059  96.518  1.00  0.00           C  
ATOM   1474  O   ASN A1291      -5.034   2.027  97.477  1.00  0.00           O  
ATOM   1475  CB  ASN A1291      -2.452   1.336  97.925  1.00  0.00           C  
ATOM   1476  CG  ASN A1291      -1.951   0.029  98.420  1.00  0.00           C  
ATOM   1477  OD1 ASN A1291      -0.923  -0.482  97.970  1.00  0.00           O  
ATOM   1478  ND2 ASN A1291      -2.656  -0.521  99.393  1.00  0.00           N  
ATOM   1479  N   CYS A1292      -4.550   2.713  95.409  1.00  0.00           N  
ATOM   1480  CA  CYS A1292      -5.726   3.558  95.340  1.00  0.00           C  
ATOM   1481  C   CYS A1292      -7.024   2.821  95.626  1.00  0.00           C  
ATOM   1482  O   CYS A1292      -7.371   1.913  94.920  1.00  0.00           O  
ATOM   1483  CB  CYS A1292      -5.787   4.220  93.978  1.00  0.00           C  
ATOM   1484  SG  CYS A1292      -6.440   5.880  94.020  1.00  0.00           S  
ATOM   1485  N   LYS A1293      -7.745   3.207  96.660  1.00  0.00           N  
ATOM   1486  CA  LYS A1293      -8.987   2.535  96.959  1.00  0.00           C  
ATOM   1487  C   LYS A1293     -10.187   3.421  96.684  1.00  0.00           C  
ATOM   1488  O   LYS A1293     -11.262   2.920  96.414  1.00  0.00           O  
ATOM   1489  CB  LYS A1293      -9.011   2.043  98.395  1.00  0.00           C  
ATOM   1490  CG  LYS A1293      -7.838   1.214  98.765  1.00  0.00           C  
ATOM   1491  CD  LYS A1293      -8.319   0.060  99.577  1.00  0.00           C  
ATOM   1492  CE  LYS A1293      -7.157  -0.765 100.143  1.00  0.00           C  
ATOM   1493  NZ  LYS A1293      -7.612  -1.971 100.941  1.00  0.00           N  
ATOM   1494  N   ILE A1294     -10.027   4.735  96.811  1.00  0.00           N  
ATOM   1495  CA  ILE A1294     -11.125   5.665  96.526  1.00  0.00           C  
ATOM   1496  C   ILE A1294     -10.685   6.653  95.456  1.00  0.00           C  
ATOM   1497  O   ILE A1294      -9.532   7.067  95.407  1.00  0.00           O  
ATOM   1498  CB  ILE A1294     -11.619   6.478  97.759  1.00  0.00           C  
ATOM   1499  CG1 ILE A1294     -11.783   5.593  98.988  1.00  0.00           C  
ATOM   1500  CG2 ILE A1294     -12.981   7.066  97.467  1.00  0.00           C  
ATOM   1501  CD1 ILE A1294     -12.463   6.282 100.139  1.00  0.00           C  
ATOM   1502  N   GLN A1295     -11.585   6.936  94.534  1.00  0.00           N  
ATOM   1503  CA  GLN A1295     -11.317   7.889  93.474  1.00  0.00           C  
ATOM   1504  C   GLN A1295     -12.451   8.895  93.529  1.00  0.00           C  
ATOM   1505  O   GLN A1295     -13.620   8.539  93.299  1.00  0.00           O  
ATOM   1506  CB  GLN A1295     -11.292   7.224  92.108  1.00  0.00           C  
ATOM   1507  CG  GLN A1295     -11.531   8.210  91.007  1.00  0.00           C  
ATOM   1508  CD  GLN A1295     -11.618   7.599  89.642  1.00  0.00           C  
ATOM   1509  OE1 GLN A1295     -10.766   7.828  88.813  1.00  0.00           O  
ATOM   1510  NE2 GLN A1295     -12.682   6.867  89.384  1.00  0.00           N  
ATOM   1511  N   VAL A1296     -12.089  10.139  93.852  1.00  0.00           N  
ATOM   1512  CA  VAL A1296     -13.017  11.255  93.999  1.00  0.00           C  
ATOM   1513  C   VAL A1296     -13.099  12.092  92.739  1.00  0.00           C  
ATOM   1514  O   VAL A1296     -12.081  12.396  92.107  1.00  0.00           O  
ATOM   1515  CB  VAL A1296     -12.591  12.152  95.174  1.00  0.00           C  
ATOM   1516  CG1 VAL A1296     -13.479  13.375  95.269  1.00  0.00           C  
ATOM   1517  CG2 VAL A1296     -12.660  11.357  96.459  1.00  0.00           C  
ATOM   1518  N   GLY A1297     -14.320  12.455  92.375  1.00  0.00           N  
ATOM   1519  CA  GLY A1297     -14.514  13.262  91.195  1.00  0.00           C  
ATOM   1520  C   GLY A1297     -15.908  13.829  91.094  1.00  0.00           C  
ATOM   1521  O   GLY A1297     -16.827  13.419  91.808  1.00  0.00           O  
ATOM   1522  N   GLY A1298     -16.060  14.784  90.188  1.00  0.00           N  
ATOM   1523  CA  GLY A1298     -17.348  15.420  89.991  1.00  0.00           C  
ATOM   1524  C   GLY A1298     -18.440  14.496  89.507  1.00  0.00           C  
ATOM   1525  O   GLY A1298     -18.171  13.413  89.024  1.00  0.00           O  
ATOM   1526  N   SER A1299     -19.680  14.943  89.619  1.00  0.00           N  
ATOM   1527  CA  SER A1299     -20.829  14.163  89.175  1.00  0.00           C  
ATOM   1528  C   SER A1299     -20.704  13.827  87.676  1.00  0.00           C  
ATOM   1529  O   SER A1299     -21.287  12.859  87.196  1.00  0.00           O  
ATOM   1530  CB  SER A1299     -22.130  14.935  89.468  1.00  0.00           C  
ATOM   1531  OG  SER A1299     -23.289  14.310  88.920  1.00  0.00           O  
ATOM   1532  N   ASP A1300     -19.926  14.619  86.946  1.00  0.00           N  
ATOM   1533  CA  ASP A1300     -19.701  14.394  85.522  1.00  0.00           C  
ATOM   1534  C   ASP A1300     -18.756  13.220  85.393  1.00  0.00           C  
ATOM   1535  O   ASP A1300     -18.410  12.813  84.302  1.00  0.00           O  
ATOM   1536  CB  ASP A1300     -19.054  15.627  84.889  1.00  0.00           C  
ATOM   1537  CG  ASP A1300     -17.786  16.063  85.610  1.00  0.00           C  
ATOM   1538  OD1 ASP A1300     -16.770  16.339  84.937  1.00  0.00           O  
ATOM   1539  OD2 ASP A1300     -17.806  16.134  86.859  1.00  0.00           O  
ATOM   1540  N   GLN A1301     -18.314  12.698  86.528  1.00  0.00           N  
ATOM   1541  CA  GLN A1301     -17.392  11.575  86.573  1.00  0.00           C  
ATOM   1542  C   GLN A1301     -17.967  10.286  87.176  1.00  0.00           C  
ATOM   1543  O   GLN A1301     -17.235   9.320  87.390  1.00  0.00           O  
ATOM   1544  CB  GLN A1301     -16.126  11.994  87.316  1.00  0.00           C  
ATOM   1545  CG  GLN A1301     -14.954  12.312  86.402  1.00  0.00           C  
ATOM   1546  CD  GLN A1301     -15.388  12.861  85.076  1.00  0.00           C  
ATOM   1547  OE1 GLN A1301     -16.132  13.828  85.000  1.00  0.00           O  
ATOM   1548  NE2 GLN A1301     -14.926  12.242  84.017  1.00  0.00           N  
ATOM   1549  N   TRP A1302     -19.280  10.240  87.394  1.00  0.00           N  
ATOM   1550  CA  TRP A1302     -19.872   9.043  87.957  1.00  0.00           C  
ATOM   1551  C   TRP A1302     -19.611   7.899  87.024  1.00  0.00           C  
ATOM   1552  O   TRP A1302     -19.018   6.895  87.419  1.00  0.00           O  
ATOM   1553  CB  TRP A1302     -21.374   9.157  88.117  1.00  0.00           C  
ATOM   1554  CG  TRP A1302     -21.976   7.999  88.893  1.00  0.00           C  
ATOM   1555  CD1 TRP A1302     -23.178   7.386  88.658  1.00  0.00           C  
ATOM   1556  CD2 TRP A1302     -21.499   7.473  90.124  1.00  0.00           C  
ATOM   1557  NE1 TRP A1302     -23.492   6.546  89.689  1.00  0.00           N  
ATOM   1558  CE2 TRP A1302     -22.476   6.582  90.604  1.00  0.00           C  
ATOM   1559  CE3 TRP A1302     -20.350   7.686  90.879  1.00  0.00           C  
ATOM   1560  CZ2 TRP A1302     -22.339   5.903  91.804  1.00  0.00           C  
ATOM   1561  CZ3 TRP A1302     -20.209   7.012  92.073  1.00  0.00           C  
ATOM   1562  CH2 TRP A1302     -21.203   6.128  92.529  1.00  0.00           C  
ATOM   1563  N   GLY A1303     -20.068   8.051  85.784  1.00  0.00           N  
ATOM   1564  CA  GLY A1303     -19.891   7.006  84.796  1.00  0.00           C  
ATOM   1565  C   GLY A1303     -18.509   6.408  84.883  1.00  0.00           C  
ATOM   1566  O   GLY A1303     -18.366   5.287  85.327  1.00  0.00           O  
ATOM   1567  N   ASN A1304     -17.492   7.217  84.623  1.00  0.00           N  
ATOM   1568  CA  ASN A1304     -16.118   6.744  84.639  1.00  0.00           C  
ATOM   1569  C   ASN A1304     -15.688   6.134  85.966  1.00  0.00           C  
ATOM   1570  O   ASN A1304     -14.995   5.119  85.979  1.00  0.00           O  
ATOM   1571  CB  ASN A1304     -15.158   7.876  84.281  1.00  0.00           C  
ATOM   1572  CG  ASN A1304     -15.408   8.472  82.897  1.00  0.00           C  
ATOM   1573  OD1 ASN A1304     -14.497   9.030  82.300  1.00  0.00           O  
ATOM   1574  ND2 ASN A1304     -16.640   8.406  82.409  1.00  0.00           N  
ATOM   1575  N   ILE A1306     -16.102   6.747  87.077  1.00  0.00           N  
ATOM   1576  CA  ILE A1306     -15.739   6.279  88.417  1.00  0.00           C  
ATOM   1577  C   ILE A1306     -16.221   4.866  88.589  1.00  0.00           C  
ATOM   1578  O   ILE A1306     -15.437   3.949  88.817  1.00  0.00           O  
ATOM   1579  CB  ILE A1306     -16.331   7.210  89.500  1.00  0.00           C  
ATOM   1580  CG1 ILE A1306     -15.289   8.229  89.889  1.00  0.00           C  
ATOM   1581  CG2 ILE A1306     -16.677   6.474  90.762  1.00  0.00           C  
ATOM   1582  CD1 ILE A1306     -14.593   8.839  88.719  1.00  0.00           C  
ATOM   1583  N   THR A1310     -17.505   4.692  88.328  1.00  0.00           N  
ATOM   1584  CA  THR A1310     -18.176   3.414  88.448  1.00  0.00           C  
ATOM   1585  C   THR A1310     -17.629   2.327  87.500  1.00  0.00           C  
ATOM   1586  O   THR A1310     -17.597   1.159  87.860  1.00  0.00           O  
ATOM   1587  CB  THR A1310     -19.710   3.625  88.311  1.00  0.00           C  
ATOM   1588  OG1 THR A1310     -20.404   2.640  89.084  1.00  0.00           O  
ATOM   1589  CG2 THR A1310     -20.161   3.574  86.862  1.00  0.00           C  
ATOM   1590  N   SER A1312     -17.157   2.711  86.316  1.00  0.00           N  
ATOM   1591  CA  SER A1312     -16.596   1.752  85.362  1.00  0.00           C  
ATOM   1592  C   SER A1312     -15.221   1.245  85.776  1.00  0.00           C  
ATOM   1593  O   SER A1312     -14.892   0.080  85.550  1.00  0.00           O  
ATOM   1594  CB  SER A1312     -16.524   2.341  83.961  1.00  0.00           C  
ATOM   1595  OG  SER A1312     -17.816   2.373  83.380  1.00  0.00           O  
ATOM   1596  N   GLY A1314     -14.413   2.109  86.378  1.00  0.00           N  
ATOM   1597  CA  GLY A1314     -13.101   1.674  86.819  1.00  0.00           C  
ATOM   1598  C   GLY A1314     -13.236   0.580  87.869  1.00  0.00           C  
ATOM   1599  O   GLY A1314     -12.459  -0.384  87.889  1.00  0.00           O  
ATOM   1600  N   ILE A1316     -14.242   0.713  88.728  1.00  0.00           N  
ATOM   1601  CA  ILE A1316     -14.421  -0.266  89.766  1.00  0.00           C  
ATOM   1602  C   ILE A1316     -14.997  -1.546  89.240  1.00  0.00           C  
ATOM   1603  O   ILE A1316     -14.679  -2.594  89.775  1.00  0.00           O  
ATOM   1604  CB  ILE A1316     -15.227   0.246  91.002  1.00  0.00           C  
ATOM   1605  CG1 ILE A1316     -16.522   0.916  90.578  1.00  0.00           C  
ATOM   1606  CG2 ILE A1316     -14.397   1.198  91.837  1.00  0.00           C  
ATOM   1607  CD1 ILE A1316     -17.333   1.403  91.734  1.00  0.00           C  
ATOM   1608  N   GLU A1317     -15.794  -1.497  88.179  1.00  0.00           N  
ATOM   1609  CA  GLU A1317     -16.362  -2.734  87.642  1.00  0.00           C  
ATOM   1610  C   GLU A1317     -15.288  -3.553  86.928  1.00  0.00           C  
ATOM   1611  O   GLU A1317     -15.209  -4.771  87.110  1.00  0.00           O  
ATOM   1612  CB  GLU A1317     -17.525  -2.453  86.694  1.00  0.00           C  
ATOM   1613  CG  GLU A1317     -17.915  -3.629  85.782  1.00  0.00           C  
ATOM   1614  CD  GLU A1317     -19.066  -4.470  86.324  1.00  0.00           C  
ATOM   1615  OE1 GLU A1317     -19.574  -5.383  85.602  1.00  0.00           O  
ATOM   1616  OE2 GLU A1317     -19.469  -4.198  87.477  1.00  0.00           O  
ATOM   1617  N   LEU A1318     -14.445  -2.893  86.136  1.00  0.00           N  
ATOM   1618  CA  LEU A1318     -13.388  -3.593  85.415  1.00  0.00           C  
ATOM   1619  C   LEU A1318     -12.564  -4.440  86.358  1.00  0.00           C  
ATOM   1620  O   LEU A1318     -12.442  -5.647  86.163  1.00  0.00           O  
ATOM   1621  CB  LEU A1318     -12.460  -2.628  84.678  1.00  0.00           C  
ATOM   1622  CG  LEU A1318     -11.195  -3.323  84.155  1.00  0.00           C  
ATOM   1623  CD1 LEU A1318     -11.594  -4.275  83.077  1.00  0.00           C  
ATOM   1624  CD2 LEU A1318     -10.175  -2.357  83.595  1.00  0.00           C  
ATOM   1625  N   MET A1319     -11.997  -3.829  87.389  1.00  0.00           N  
ATOM   1626  CA  MET A1319     -11.182  -4.605  88.310  1.00  0.00           C  
ATOM   1627  C   MET A1319     -11.979  -5.654  89.065  1.00  0.00           C  
ATOM   1628  O   MET A1319     -11.388  -6.530  89.698  1.00  0.00           O  
ATOM   1629  CB  MET A1319     -10.284  -3.732  89.238  1.00  0.00           C  
ATOM   1630  CG  MET A1319     -10.949  -2.710  90.238  1.00  0.00           C  
ATOM   1631  SD  MET A1319      -9.880  -1.259  90.719  1.00  0.00           S  
ATOM   1632  CE  MET A1319     -11.059  -0.023  90.601  1.00  0.00           C  
ATOM   1633  N   ARG A1321     -13.307  -5.631  88.936  1.00  0.00           N  
ATOM   1634  CA  ARG A1321     -14.115  -6.640  89.609  1.00  0.00           C  
ATOM   1635  C   ARG A1321     -13.984  -7.921  88.814  1.00  0.00           C  
ATOM   1636  O   ARG A1321     -13.829  -8.979  89.409  1.00  0.00           O  
ATOM   1637  CB  ARG A1321     -15.567  -6.184  89.845  1.00  0.00           C  
ATOM   1638  CG  ARG A1321     -16.675  -7.203  89.669  1.00  0.00           C  
ATOM   1639  CD  ARG A1321     -16.944  -7.356  88.193  1.00  0.00           C  
ATOM   1640  NE  ARG A1321     -18.347  -7.299  87.801  1.00  0.00           N  
ATOM   1641  CZ  ARG A1321     -19.003  -8.308  87.223  1.00  0.00           C  
ATOM   1642  NH1 ARG A1321     -18.382  -9.475  86.997  1.00  0.00           N  
ATOM   1643  NH2 ARG A1321     -20.219  -8.099  86.716  1.00  0.00           N  
ATOM   1644  N   ARG A1322     -13.957  -7.845  87.484  1.00  0.00           N  
ATOM   1645  CA  ARG A1322     -13.792  -9.071  86.715  1.00  0.00           C  
ATOM   1646  C   ARG A1322     -12.381  -9.251  86.240  1.00  0.00           C  
ATOM   1647  O   ARG A1322     -12.095 -10.154  85.479  1.00  0.00           O  
ATOM   1648  CB  ARG A1322     -14.789  -9.201  85.568  1.00  0.00           C  
ATOM   1649  CG  ARG A1322     -14.781  -8.087  84.572  1.00  0.00           C  
ATOM   1650  CD  ARG A1322     -16.045  -7.250  84.703  1.00  0.00           C  
ATOM   1651  NE  ARG A1322     -17.244  -8.055  84.908  1.00  0.00           N  
ATOM   1652  CZ  ARG A1322     -17.655  -9.044  84.108  1.00  0.00           C  
ATOM   1653  NH1 ARG A1322     -18.767  -9.722  84.411  1.00  0.00           N  
ATOM   1654  NH2 ARG A1322     -16.994  -9.339  82.988  1.00  0.00           N  
ATOM   1655  N   MET A1323     -11.509  -8.341  86.622  1.00  0.00           N  
ATOM   1656  CA  MET A1323     -10.120  -8.489  86.267  1.00  0.00           C  
ATOM   1657  C   MET A1323      -9.416  -9.221  87.416  1.00  0.00           C  
ATOM   1658  O   MET A1323      -8.396  -9.852  87.187  1.00  0.00           O  
ATOM   1659  CB  MET A1323      -9.441  -7.152  86.004  1.00  0.00           C  
ATOM   1660  CG  MET A1323      -9.755  -6.519  84.674  1.00  0.00           C  
ATOM   1661  SD  MET A1323      -8.231  -6.118  83.739  1.00  0.00           S  
ATOM   1662  CE  MET A1323      -6.926  -6.777  84.749  1.00  0.00           C  
ATOM   1663  N   TYR A1324      -9.900  -9.071  88.658  1.00  0.00           N  
ATOM   1664  CA  TYR A1324      -9.315  -9.762  89.837  1.00  0.00           C  
ATOM   1665  C   TYR A1324     -10.299  -9.888  91.000  1.00  0.00           C  
ATOM   1666  O   TYR A1324      -9.976 -10.517  92.024  1.00  0.00           O  
ATOM   1667  CB  TYR A1324      -8.111  -9.025  90.386  1.00  0.00           C  
ATOM   1668  CG  TYR A1324      -7.584  -7.944  89.503  1.00  0.00           C  
ATOM   1669  CD1 TYR A1324      -6.613  -8.232  88.542  1.00  0.00           C  
ATOM   1670  CD2 TYR A1324      -8.023  -6.631  89.635  1.00  0.00           C  
ATOM   1671  CE1 TYR A1324      -6.076  -7.247  87.724  1.00  0.00           C  
ATOM   1672  CE2 TYR A1324      -7.490  -5.618  88.826  1.00  0.00           C  
ATOM   1673  CZ  TYR A1324      -6.507  -5.937  87.870  1.00  0.00           C  
ATOM   1674  OH  TYR A1324      -5.903  -4.971  87.088  1.00  0.00           O  
ATOM   1675  N   GLY A1325     -11.450  -9.213  90.875  1.00  0.00           N  
ATOM   1676  CA  GLY A1325     -12.491  -9.223  91.907  1.00  0.00           C  
ATOM   1677  C   GLY A1325     -12.352  -7.985  92.810  1.00  0.00           C  
ATOM   1678  O   GLY A1325     -12.077  -8.133  94.015  1.00  0.00           O  
ATOM   1679  N   GLN A1342     -12.507  -6.777  92.222  1.00  0.00           N  
ATOM   1680  CA  GLN A1342     -12.365  -5.462  92.867  1.00  0.00           C  
ATOM   1681  C   GLN A1342     -11.584  -5.548  94.163  1.00  0.00           C  
ATOM   1682  O   GLN A1342     -12.169  -5.700  95.238  1.00  0.00           O  
ATOM   1683  CB  GLN A1342     -13.717  -4.744  93.058  1.00  0.00           C  
ATOM   1684  CG  GLN A1342     -14.409  -4.817  94.459  1.00  0.00           C  
ATOM   1685  CD  GLN A1342     -15.965  -4.889  94.407  1.00  0.00           C  
ATOM   1686  OE1 GLN A1342     -16.589  -5.734  95.084  1.00  0.00           O  
ATOM   1687  NE2 GLN A1342     -16.598  -3.977  93.634  1.00  0.00           N  
ATOM   1688  N   THR A1344     -10.257  -5.555  94.047  1.00  0.00           N  
ATOM   1689  CA  THR A1344      -9.382  -5.640  95.209  1.00  0.00           C  
ATOM   1690  C   THR A1344      -9.529  -4.463  96.196  1.00  0.00           C  
ATOM   1691  O   THR A1344      -8.538  -3.791  96.560  1.00  0.00           O  
ATOM   1692  CB  THR A1344      -7.887  -5.909  94.784  1.00  0.00           C  
ATOM   1693  OG1 THR A1344      -6.996  -5.874  95.913  1.00  0.00           O  
ATOM   1694  CG2 THR A1344      -7.445  -4.925  93.682  1.00  0.00           C  
ATOM   1695  N   ASP A1345     -10.782  -4.198  96.588  1.00  0.00           N  
ATOM   1696  CA  ASP A1345     -11.182  -3.181  97.564  1.00  0.00           C  
ATOM   1697  C   ASP A1345     -11.275  -1.694  97.106  1.00  0.00           C  
ATOM   1698  O   ASP A1345     -10.796  -0.779  97.813  1.00  0.00           O  
ATOM   1699  CB  ASP A1345     -10.328  -3.346  98.837  1.00  0.00           C  
ATOM   1700  CG  ASP A1345     -11.067  -2.923 100.077  1.00  0.00           C  
ATOM   1701  OD1 ASP A1345     -10.404  -2.595 101.079  1.00  0.00           O  
ATOM   1702  OD2 ASP A1345     -12.317  -2.914 100.054  1.00  0.00           O  
ATOM   1703  N   ALA A1347     -12.005  -1.459  96.000  1.00  0.00           N  
ATOM   1704  CA  ALA A1347     -12.163  -0.125  95.424  1.00  0.00           C  
ATOM   1705  C   ALA A1347     -13.532   0.512  95.611  1.00  0.00           C  
ATOM   1706  O   ALA A1347     -14.552  -0.181  95.599  1.00  0.00           O  
ATOM   1707  CB  ALA A1347     -11.806  -0.154  93.965  1.00  0.00           C  
ATOM   1708  N   TYR A1348     -13.519   1.847  95.747  1.00  0.00           N  
ATOM   1709  CA  TYR A1348     -14.702   2.692  95.973  1.00  0.00           C  
ATOM   1710  C   TYR A1348     -14.553   4.049  95.273  1.00  0.00           C  
ATOM   1711  O   TYR A1348     -13.448   4.573  95.157  1.00  0.00           O  
ATOM   1712  CB  TYR A1348     -14.839   2.983  97.460  1.00  0.00           C  
ATOM   1713  CG  TYR A1348     -14.771   1.776  98.329  1.00  0.00           C  
ATOM   1714  CD1 TYR A1348     -13.552   1.231  98.691  1.00  0.00           C  
ATOM   1715  CD2 TYR A1348     -15.926   1.175  98.773  1.00  0.00           C  
ATOM   1716  CE1 TYR A1348     -13.487   0.130  99.478  1.00  0.00           C  
ATOM   1717  CE2 TYR A1348     -15.884   0.076  99.560  1.00  0.00           C  
ATOM   1718  CZ  TYR A1348     -14.663  -0.454  99.913  1.00  0.00           C  
ATOM   1719  OH  TYR A1348     -14.647  -1.558 100.739  1.00  0.00           O  
ATOM   1720  N   GLY A1349     -15.674   4.654  94.889  1.00  0.00           N  
ATOM   1721  CA  GLY A1349     -15.650   5.941  94.214  1.00  0.00           C  
ATOM   1722  C   GLY A1349     -16.586   6.896  94.915  1.00  0.00           C  
ATOM   1723  O   GLY A1349     -17.693   6.522  95.293  1.00  0.00           O  
ATOM   1724  N   LEU A1350     -16.120   8.119  95.127  1.00  0.00           N  
ATOM   1725  CA  LEU A1350     -16.885   9.165  95.806  1.00  0.00           C  
ATOM   1726  C   LEU A1350     -17.026  10.307  94.815  1.00  0.00           C  
ATOM   1727  O   LEU A1350     -16.122  10.532  94.007  1.00  0.00           O  
ATOM   1728  CB  LEU A1350     -16.084   9.705  97.001  1.00  0.00           C  
ATOM   1729  CG  LEU A1350     -16.466   9.583  98.477  1.00  0.00           C  
ATOM   1730  CD1 LEU A1350     -15.459  10.368  99.277  1.00  0.00           C  
ATOM   1731  CD2 LEU A1350     -17.841  10.117  98.763  1.00  0.00           C  
ATOM   1732  N   THR A1351     -18.118  11.057  94.909  1.00  0.00           N  
ATOM   1733  CA  THR A1351     -18.323  12.206  94.036  1.00  0.00           C  
ATOM   1734  C   THR A1351     -18.740  13.443  94.819  1.00  0.00           C  
ATOM   1735  O   THR A1351     -19.680  13.406  95.620  1.00  0.00           O  
ATOM   1736  CB  THR A1351     -19.397  11.960  92.961  1.00  0.00           C  
ATOM   1737  OG1 THR A1351     -20.638  11.631  93.587  1.00  0.00           O  
ATOM   1738  CG2 THR A1351     -18.998  10.847  92.078  1.00  0.00           C  
ATOM   1739  N   ILE A1352     -18.011  14.526  94.591  1.00  0.00           N  
ATOM   1740  CA  ILE A1352     -18.292  15.824  95.192  1.00  0.00           C  
ATOM   1741  C   ILE A1352     -19.523  16.323  94.432  1.00  0.00           C  
ATOM   1742  O   ILE A1352     -19.711  15.991  93.255  1.00  0.00           O  
ATOM   1743  CB  ILE A1352     -17.074  16.744  94.995  1.00  0.00           C  
ATOM   1744  CG1 ILE A1352     -16.179  16.631  96.218  1.00  0.00           C  
ATOM   1745  CG2 ILE A1352     -17.474  18.165  94.661  1.00  0.00           C  
ATOM   1746  CD1 ILE A1352     -15.963  15.188  96.650  1.00  0.00           C  
ATOM   1747  N   PRO A1356     -20.385  17.112  95.075  1.00  0.00           N  
ATOM   1748  CA  PRO A1356     -21.565  17.570  94.336  1.00  0.00           C  
ATOM   1749  C   PRO A1356     -21.140  18.611  93.350  1.00  0.00           C  
ATOM   1750  O   PRO A1356     -19.943  18.806  93.121  1.00  0.00           O  
ATOM   1751  CB  PRO A1356     -22.408  18.201  95.418  1.00  0.00           C  
ATOM   1752  CG  PRO A1356     -21.349  18.878  96.221  1.00  0.00           C  
ATOM   1753  CD  PRO A1356     -20.239  17.856  96.333  1.00  0.00           C  
ATOM   1754  N   LEU A1360     -22.122  19.309  92.795  1.00  0.00           N  
ATOM   1755  CA  LEU A1360     -21.837  20.380  91.837  1.00  0.00           C  
ATOM   1756  C   LEU A1360     -22.143  21.791  92.422  1.00  0.00           C  
ATOM   1757  O   LEU A1360     -23.159  22.013  93.137  1.00  0.00           O  
ATOM   1758  CB  LEU A1360     -22.563  20.147  90.500  1.00  0.00           C  
ATOM   1759  CG  LEU A1360     -23.943  19.463  90.494  1.00  0.00           C  
ATOM   1760  CD1 LEU A1360     -24.810  19.744  91.742  1.00  0.00           C  
ATOM   1761  CD2 LEU A1360     -24.663  19.880  89.236  1.00  0.00           C  
ATOM   1762  N   VAL A1361     -21.189  22.701  92.222  1.00  0.00           N  
ATOM   1763  CA  VAL A1361     -21.324  24.075  92.677  1.00  0.00           C  
ATOM   1764  C   VAL A1361     -22.553  24.643  91.972  1.00  0.00           C  
ATOM   1765  O   VAL A1361     -22.725  24.477  90.759  1.00  0.00           O  
ATOM   1766  CB  VAL A1361     -20.086  24.900  92.299  1.00  0.00           C  
ATOM   1767  CG1 VAL A1361     -18.929  24.542  93.213  1.00  0.00           C  
ATOM   1768  CG2 VAL A1361     -19.709  24.636  90.809  1.00  0.00           C  
ATOM   1769  N   THR A1365     -23.422  25.274  92.750  1.00  0.00           N  
ATOM   1770  CA  THR A1365     -24.659  25.859  92.225  1.00  0.00           C  
ATOM   1771  C   THR A1365     -24.943  27.189  92.958  1.00  0.00           C  
ATOM   1772  O   THR A1365     -24.951  27.235  94.208  1.00  0.00           O  
ATOM   1773  CB  THR A1365     -25.837  24.861  92.416  1.00  0.00           C  
ATOM   1774  OG1 THR A1365     -25.331  23.518  92.357  1.00  0.00           O  
ATOM   1775  CG2 THR A1365     -26.884  25.054  91.307  1.00  0.00           C  
ATOM   1776  N   LYS A1366     -25.119  28.259  92.179  1.00  0.00           N  
ATOM   1777  CA  LYS A1366     -25.368  29.599  92.723  1.00  0.00           C  
ATOM   1778  C   LYS A1366     -26.838  29.719  93.055  1.00  0.00           C  
ATOM   1779  O   LYS A1366     -27.581  28.735  92.937  1.00  0.00           O  
ATOM   1780  CB  LYS A1366     -25.032  30.654  91.666  1.00  0.00           C  
ATOM   1781  CG  LYS A1366     -24.215  31.837  92.136  1.00  0.00           C  
ATOM   1782  CD  LYS A1366     -23.118  32.105  91.085  1.00  0.00           C  
ATOM   1783  CE  LYS A1366     -22.258  33.353  91.377  1.00  0.00           C  
ATOM   1784  NZ  LYS A1366     -22.815  34.641  90.845  1.00  0.00           N  
ATOM   1785  N   SER A1368     -27.258  30.912  93.487  1.00  0.00           N  
ATOM   1786  CA  SER A1368     -28.683  31.147  93.765  1.00  0.00           C  
ATOM   1787  C   SER A1368     -29.288  32.007  92.643  1.00  0.00           C  
ATOM   1788  O   SER A1368     -30.492  31.927  92.381  1.00  0.00           O  
ATOM   1789  CB  SER A1368     -28.889  31.762  95.153  1.00  0.00           C  
ATOM   1790  OG  SER A1368     -28.559  30.805  96.152  1.00  0.00           O  
ATOM   1791  N   ASP A1369     -28.423  32.756  91.941  1.00  0.00           N  
ATOM   1792  CA  ASP A1369     -28.817  33.622  90.820  1.00  0.00           C  
ATOM   1793  C   ASP A1369     -29.168  32.858  89.550  1.00  0.00           C  
ATOM   1794  O   ASP A1369     -29.374  33.494  88.497  1.00  0.00           O  
ATOM   1795  CB  ASP A1369     -27.698  34.618  90.468  1.00  0.00           C  
ATOM   1796  CG  ASP A1369     -26.424  33.944  89.895  1.00  0.00           C  
ATOM   1797  OD1 ASP A1369     -25.345  34.542  90.072  1.00  0.00           O  
ATOM   1798  OD2 ASP A1369     -26.457  32.854  89.280  1.00  0.00           O  
ATOM   1799  N   GLY A1370     -29.073  31.520  89.635  1.00  0.00           N  
ATOM   1800  CA  GLY A1370     -29.364  30.629  88.528  1.00  0.00           C  
ATOM   1801  C   GLY A1370     -28.381  30.877  87.397  1.00  0.00           C  
ATOM   1802  O   GLY A1370     -28.785  31.055  86.238  1.00  0.00           O  
ATOM   1803  N   LYS A1373     -27.093  30.938  87.698  1.00  0.00           N  
ATOM   1804  CA  LYS A1373     -26.151  31.175  86.609  1.00  0.00           C  
ATOM   1805  C   LYS A1373     -24.824  30.385  86.581  1.00  0.00           C  
ATOM   1806  O   LYS A1373     -24.004  30.502  87.519  1.00  0.00           O  
ATOM   1807  CB  LYS A1373     -25.909  32.685  86.434  1.00  0.00           C  
ATOM   1808  CG  LYS A1373     -27.003  33.386  85.572  1.00  0.00           C  
ATOM   1809  CD  LYS A1373     -27.806  34.459  86.354  1.00  0.00           C  
ATOM   1810  CE  LYS A1373     -28.745  35.276  85.395  1.00  0.00           C  
ATOM   1811  NZ  LYS A1373     -30.207  34.911  85.427  1.00  0.00           N  
ATOM   1812  N   LYS A1412     -24.677  29.582  85.505  1.00  0.00           N  
ATOM   1813  CA  LYS A1412     -23.527  28.711  85.203  1.00  0.00           C  
ATOM   1814  C   LYS A1412     -22.265  29.047  85.950  1.00  0.00           C  
ATOM   1815  O   LYS A1412     -21.286  29.526  85.343  1.00  0.00           O  
ATOM   1816  CB  LYS A1412     -23.166  28.655  83.688  1.00  0.00           C  
ATOM   1817  CG  LYS A1412     -24.026  29.458  82.723  1.00  0.00           C  
ATOM   1818  CD  LYS A1412     -23.769  30.977  82.852  1.00  0.00           C  
ATOM   1819  CE  LYS A1412     -25.116  31.755  83.072  1.00  0.00           C  
ATOM   1820  NZ  LYS A1412     -26.364  31.026  82.540  1.00  0.00           N  
ATOM   1821  N   PHE A1415     -22.268  28.723  87.246  1.00  0.00           N  
ATOM   1822  CA  PHE A1415     -21.139  28.989  88.121  1.00  0.00           C  
ATOM   1823  C   PHE A1415     -19.835  28.753  87.372  1.00  0.00           C  
ATOM   1824  O   PHE A1415     -19.737  27.849  86.528  1.00  0.00           O  
ATOM   1825  CB  PHE A1415     -21.203  28.095  89.349  1.00  0.00           C  
ATOM   1826  CG  PHE A1415     -20.157  28.402  90.363  1.00  0.00           C  
ATOM   1827  CD1 PHE A1415     -20.458  29.184  91.480  1.00  0.00           C  
ATOM   1828  CD2 PHE A1415     -18.847  27.961  90.179  1.00  0.00           C  
ATOM   1829  CE1 PHE A1415     -19.455  29.524  92.398  1.00  0.00           C  
ATOM   1830  CE2 PHE A1415     -17.860  28.288  91.078  1.00  0.00           C  
ATOM   1831  CZ  PHE A1415     -18.154  29.075  92.194  1.00  0.00           C  
ATOM   1832  N   GLY A1416     -18.832  29.566  87.663  1.00  0.00           N  
ATOM   1833  CA  GLY A1416     -17.581  29.409  86.962  1.00  0.00           C  
ATOM   1834  C   GLY A1416     -17.425  30.339  85.763  1.00  0.00           C  
ATOM   1835  O   GLY A1416     -16.286  30.684  85.466  1.00  0.00           O  
ATOM   1836  N   LYS A1417     -18.528  30.748  85.098  1.00  0.00           N  
ATOM   1837  CA  LYS A1417     -18.506  31.673  83.911  1.00  0.00           C  
ATOM   1838  C   LYS A1417     -18.567  33.205  84.156  1.00  0.00           C  
ATOM   1839  O   LYS A1417     -19.294  33.719  85.034  1.00  0.00           O  
ATOM   1840  CB  LYS A1417     -19.606  31.319  82.869  1.00  0.00           C  
ATOM   1841  CG  LYS A1417     -19.561  32.130  81.522  1.00  0.00           C  
ATOM   1842  CD  LYS A1417     -20.747  31.794  80.581  1.00  0.00           C  
ATOM   1843  CE  LYS A1417     -20.525  32.321  79.119  1.00  0.00           C  
ATOM   1844  NZ  LYS A1417     -21.477  31.826  77.998  1.00  0.00           N  
ATOM   1845  N   SER A1442     -17.850  33.926  83.301  1.00  0.00           N  
ATOM   1846  CA  SER A1442     -17.755  35.380  83.348  1.00  0.00           C  
ATOM   1847  C   SER A1442     -17.641  35.792  81.862  1.00  0.00           C  
ATOM   1848  O   SER A1442     -17.330  34.921  81.024  1.00  0.00           O  
ATOM   1849  CB  SER A1442     -16.458  35.721  84.090  1.00  0.00           C  
ATOM   1850  OG  SER A1442     -15.982  34.594  84.822  1.00  0.00           O  
ATOM   1851  N   GLU A1444     -17.903  37.058  81.491  1.00  0.00           N  
ATOM   1852  CA  GLU A1444     -17.747  37.416  80.065  1.00  0.00           C  
ATOM   1853  C   GLU A1444     -16.275  37.035  79.823  1.00  0.00           C  
ATOM   1854  O   GLU A1444     -15.861  36.691  78.690  1.00  0.00           O  
ATOM   1855  CB  GLU A1444     -18.024  38.906  79.775  1.00  0.00           C  
ATOM   1856  CG  GLU A1444     -18.438  39.236  78.275  1.00  0.00           C  
ATOM   1857  CD  GLU A1444     -20.010  39.351  78.011  1.00  0.00           C  
ATOM   1858  OE1 GLU A1444     -20.588  38.454  77.311  1.00  0.00           O  
ATOM   1859  OE2 GLU A1444     -20.655  40.358  78.458  1.00  0.00           O  
ATOM   1860  N   SER A1450     -15.498  37.082  80.915  1.00  0.00           N  
ATOM   1861  CA  SER A1450     -14.122  36.613  80.889  1.00  0.00           C  
ATOM   1862  C   SER A1450     -14.387  35.098  81.164  1.00  0.00           C  
ATOM   1863  O   SER A1450     -14.368  34.612  82.329  1.00  0.00           O  
ATOM   1864  CB  SER A1450     -13.285  37.265  82.004  1.00  0.00           C  
ATOM   1865  OG  SER A1450     -11.912  37.372  81.611  1.00  0.00           O  
ATOM   1866  N   GLY A1452     -14.800  34.424  80.082  1.00  0.00           N  
ATOM   1867  CA  GLY A1452     -15.138  33.004  80.090  1.00  0.00           C  
ATOM   1868  C   GLY A1452     -15.565  32.321  81.387  1.00  0.00           C  
ATOM   1869  O   GLY A1452     -16.756  32.202  81.686  1.00  0.00           O  
ATOM   1870  N   ALA A1455     -14.566  31.793  82.092  1.00  0.00           N  
ATOM   1871  CA  ALA A1455     -14.742  31.088  83.354  1.00  0.00           C  
ATOM   1872  C   ALA A1455     -13.550  31.500  84.230  1.00  0.00           C  
ATOM   1873  O   ALA A1455     -12.447  31.677  83.701  1.00  0.00           O  
ATOM   1874  CB  ALA A1455     -14.745  29.571  83.109  1.00  0.00           C  
ATOM   1875  N   VAL A1456     -13.719  31.592  85.548  1.00  0.00           N  
ATOM   1876  CA  VAL A1456     -12.618  32.057  86.401  1.00  0.00           C  
ATOM   1877  C   VAL A1456     -11.334  31.194  86.458  1.00  0.00           C  
ATOM   1878  O   VAL A1456     -11.145  30.423  87.377  1.00  0.00           O  
ATOM   1879  CB  VAL A1456     -13.126  32.432  87.845  1.00  0.00           C  
ATOM   1880  CG1 VAL A1456     -12.067  33.209  88.576  1.00  0.00           C  
ATOM   1881  CG2 VAL A1456     -14.430  33.275  87.805  1.00  0.00           C  
ATOM   1882  N   TRP A1457     -10.440  31.344  85.486  1.00  0.00           N  
ATOM   1883  CA  TRP A1457      -9.194  30.574  85.470  1.00  0.00           C  
ATOM   1884  C   TRP A1457      -8.292  30.845  86.659  1.00  0.00           C  
ATOM   1885  O   TRP A1457      -7.926  31.980  86.898  1.00  0.00           O  
ATOM   1886  CB  TRP A1457      -8.374  30.864  84.209  1.00  0.00           C  
ATOM   1887  CG  TRP A1457      -9.101  30.612  82.964  1.00  0.00           C  
ATOM   1888  CD1 TRP A1457      -9.900  31.486  82.309  1.00  0.00           C  
ATOM   1889  CD2 TRP A1457      -9.203  29.366  82.260  1.00  0.00           C  
ATOM   1890  NE1 TRP A1457     -10.525  30.864  81.250  1.00  0.00           N  
ATOM   1891  CE2 TRP A1457     -10.107  29.563  81.193  1.00  0.00           C  
ATOM   1892  CE3 TRP A1457      -8.627  28.112  82.431  1.00  0.00           C  
ATOM   1893  CZ2 TRP A1457     -10.458  28.554  80.305  1.00  0.00           C  
ATOM   1894  CZ3 TRP A1457      -8.974  27.101  81.551  1.00  0.00           C  
ATOM   1895  CH2 TRP A1457      -9.885  27.332  80.495  1.00  0.00           C  
ATOM   1896  N   LEU A1458      -7.819  29.803  87.327  1.00  0.00           N  
ATOM   1897  CA  LEU A1458      -6.928  30.002  88.454  1.00  0.00           C  
ATOM   1898  C   LEU A1458      -5.558  30.479  88.044  1.00  0.00           C  
ATOM   1899  O   LEU A1458      -4.604  30.276  88.783  1.00  0.00           O  
ATOM   1900  CB  LEU A1458      -6.732  28.738  89.249  1.00  0.00           C  
ATOM   1901  CG  LEU A1458      -7.941  28.171  89.943  1.00  0.00           C  
ATOM   1902  CD1 LEU A1458      -7.367  27.443  91.127  1.00  0.00           C  
ATOM   1903  CD2 LEU A1458      -8.923  29.248  90.369  1.00  0.00           C  
ATOM   1904  N   ASP A1459      -5.426  31.069  86.862  1.00  0.00           N  
ATOM   1905  CA  ASP A1459      -4.124  31.588  86.448  1.00  0.00           C  
ATOM   1906  C   ASP A1459      -4.164  33.112  86.493  1.00  0.00           C  
ATOM   1907  O   ASP A1459      -5.049  33.752  85.916  1.00  0.00           O  
ATOM   1908  CB  ASP A1459      -3.734  31.121  85.043  1.00  0.00           C  
ATOM   1909  CG  ASP A1459      -2.281  31.418  84.717  1.00  0.00           C  
ATOM   1910  OD1 ASP A1459      -1.912  31.297  83.524  1.00  0.00           O  
ATOM   1911  OD2 ASP A1459      -1.514  31.767  85.655  1.00  0.00           O  
ATOM   1912  N   ALA A1460      -3.153  33.684  87.130  1.00  0.00           N  
ATOM   1913  CA  ALA A1460      -3.037  35.128  87.296  1.00  0.00           C  
ATOM   1914  C   ALA A1460      -3.074  35.959  86.024  1.00  0.00           C  
ATOM   1915  O   ALA A1460      -3.282  37.162  86.081  1.00  0.00           O  
ATOM   1916  CB  ALA A1460      -1.779  35.428  88.047  1.00  0.00           C  
ATOM   1917  N   GLU A1461      -2.824  35.320  84.890  1.00  0.00           N  
ATOM   1918  CA  GLU A1461      -2.810  35.994  83.608  1.00  0.00           C  
ATOM   1919  C   GLU A1461      -3.854  35.356  82.726  1.00  0.00           C  
ATOM   1920  O   GLU A1461      -3.571  34.923  81.612  1.00  0.00           O  
ATOM   1921  CB  GLU A1461      -1.453  35.845  82.959  1.00  0.00           C  
ATOM   1922  CG  GLU A1461      -0.337  36.057  83.911  1.00  0.00           C  
ATOM   1923  CD  GLU A1461       0.880  35.298  83.510  1.00  0.00           C  
ATOM   1924  OE1 GLU A1461       2.003  35.746  83.836  1.00  0.00           O  
ATOM   1925  OE2 GLU A1461       0.705  34.241  82.867  1.00  0.00           O  
ATOM   1926  N   LYS A1462      -5.048  35.230  83.268  1.00  0.00           N  
ATOM   1927  CA  LYS A1462      -6.175  34.665  82.554  1.00  0.00           C  
ATOM   1928  C   LYS A1462      -7.316  35.102  83.456  1.00  0.00           C  
ATOM   1929  O   LYS A1462      -8.386  35.519  82.998  1.00  0.00           O  
ATOM   1930  CB  LYS A1462      -6.030  33.137  82.442  1.00  0.00           C  
ATOM   1931  CG  LYS A1462      -5.669  32.597  81.000  1.00  0.00           C  
ATOM   1932  CD  LYS A1462      -5.312  31.069  81.010  1.00  0.00           C  
ATOM   1933  CE  LYS A1462      -5.837  30.260  79.788  1.00  0.00           C  
ATOM   1934  NZ  LYS A1462      -7.316  29.976  79.766  1.00  0.00           N  
ATOM   1935  N   THR A1463      -7.004  35.101  84.747  1.00  0.00           N  
ATOM   1936  CA  THR A1463      -7.876  35.542  85.817  1.00  0.00           C  
ATOM   1937  C   THR A1463      -6.943  35.815  87.000  1.00  0.00           C  
ATOM   1938  O   THR A1463      -6.409  34.896  87.659  1.00  0.00           O  
ATOM   1939  CB  THR A1463      -9.005  34.554  86.150  1.00  0.00           C  
ATOM   1940  OG1 THR A1463     -10.022  34.631  85.139  1.00  0.00           O  
ATOM   1941  CG2 THR A1463      -9.619  34.890  87.500  1.00  0.00           C  
ATOM   1942  N   SER A1465      -6.751  37.121  87.209  1.00  0.00           N  
ATOM   1943  CA  SER A1465      -5.873  37.739  88.219  1.00  0.00           C  
ATOM   1944  C   SER A1465      -6.392  37.856  89.662  1.00  0.00           C  
ATOM   1945  O   SER A1465      -7.596  37.992  89.892  1.00  0.00           O  
ATOM   1946  CB  SER A1465      -5.534  39.126  87.709  1.00  0.00           C  
ATOM   1947  OG  SER A1465      -6.726  39.710  87.202  1.00  0.00           O  
ATOM   1948  N   PRO A1467      -5.467  37.930  90.634  1.00  0.00           N  
ATOM   1949  CA  PRO A1467      -5.889  38.040  92.030  1.00  0.00           C  
ATOM   1950  C   PRO A1467      -7.076  38.982  92.194  1.00  0.00           C  
ATOM   1951  O   PRO A1467      -8.052  38.600  92.802  1.00  0.00           O  
ATOM   1952  CB  PRO A1467      -4.636  38.553  92.730  1.00  0.00           C  
ATOM   1953  CG  PRO A1467      -3.510  37.970  91.914  1.00  0.00           C  
ATOM   1954  CD  PRO A1467      -4.003  38.088  90.494  1.00  0.00           C  
ATOM   1955  N   TYR A1506      -7.026  40.158  91.552  1.00  0.00           N  
ATOM   1956  CA  TYR A1506      -8.105  41.179  91.607  1.00  0.00           C  
ATOM   1957  C   TYR A1506      -9.459  40.687  91.075  1.00  0.00           C  
ATOM   1958  O   TYR A1506     -10.498  40.822  91.743  1.00  0.00           O  
ATOM   1959  CB  TYR A1506      -7.740  42.483  90.836  1.00  0.00           C  
ATOM   1960  CG  TYR A1506      -8.907  43.462  90.851  1.00  0.00           C  
ATOM   1961  CD1 TYR A1506      -9.834  43.526  89.791  1.00  0.00           C  
ATOM   1962  CD2 TYR A1506      -9.217  44.157  92.016  1.00  0.00           C  
ATOM   1963  CE1 TYR A1506     -11.065  44.251  89.926  1.00  0.00           C  
ATOM   1964  CE2 TYR A1506     -10.429  44.879  92.164  1.00  0.00           C  
ATOM   1965  CZ  TYR A1506     -11.350  44.918  91.136  1.00  0.00           C  
ATOM   1966  OH  TYR A1506     -12.561  45.554  91.375  1.00  0.00           O  
ATOM   1967  N   GLU A1507      -9.435  40.225  89.826  1.00  0.00           N  
ATOM   1968  CA  GLU A1507     -10.637  39.726  89.152  1.00  0.00           C  
ATOM   1969  C   GLU A1507     -11.104  38.480  89.912  1.00  0.00           C  
ATOM   1970  O   GLU A1507     -12.308  38.200  90.037  1.00  0.00           O  
ATOM   1971  CB  GLU A1507     -10.332  39.339  87.688  1.00  0.00           C  
ATOM   1972  CG  GLU A1507      -9.679  40.407  86.807  1.00  0.00           C  
ATOM   1973  CD  GLU A1507      -9.258  39.847  85.442  1.00  0.00           C  
ATOM   1974  OE1 GLU A1507      -8.028  39.696  85.177  1.00  0.00           O  
ATOM   1975  OE2 GLU A1507     -10.179  39.549  84.633  1.00  0.00           O  
ATOM   1976  N   PHE A1508     -10.120  37.753  90.425  1.00  0.00           N  
ATOM   1977  CA  PHE A1508     -10.357  36.544  91.179  1.00  0.00           C  
ATOM   1978  C   PHE A1508     -11.127  37.057  92.377  1.00  0.00           C  
ATOM   1979  O   PHE A1508     -12.346  36.941  92.435  1.00  0.00           O  
ATOM   1980  CB  PHE A1508      -9.006  35.926  91.585  1.00  0.00           C  
ATOM   1981  CG  PHE A1508      -9.124  34.554  92.159  1.00  0.00           C  
ATOM   1982  CD1 PHE A1508      -9.971  33.628  91.577  1.00  0.00           C  
ATOM   1983  CD2 PHE A1508      -8.454  34.210  93.326  1.00  0.00           C  
ATOM   1984  CE1 PHE A1508     -10.152  32.391  92.148  1.00  0.00           C  
ATOM   1985  CE2 PHE A1508      -8.628  32.966  93.910  1.00  0.00           C  
ATOM   1986  CZ  PHE A1508      -9.478  32.060  93.324  1.00  0.00           C  
ATOM   1987  N   TYR A1509     -10.391  37.706  93.268  1.00  0.00           N  
ATOM   1988  CA  TYR A1509     -10.899  38.346  94.465  1.00  0.00           C  
ATOM   1989  C   TYR A1509     -12.394  38.672  94.356  1.00  0.00           C  
ATOM   1990  O   TYR A1509     -13.242  37.927  94.849  1.00  0.00           O  
ATOM   1991  CB  TYR A1509     -10.084  39.643  94.653  1.00  0.00           C  
ATOM   1992  CG  TYR A1509     -10.307  40.470  95.912  1.00  0.00           C  
ATOM   1993  CD1 TYR A1509     -11.592  40.820  96.348  1.00  0.00           C  
ATOM   1994  CD2 TYR A1509      -9.228  40.880  96.681  1.00  0.00           C  
ATOM   1995  CE1 TYR A1509     -11.788  41.540  97.502  1.00  0.00           C  
ATOM   1996  CE2 TYR A1509      -9.425  41.597  97.834  1.00  0.00           C  
ATOM   1997  CZ  TYR A1509     -10.705  41.920  98.253  1.00  0.00           C  
ATOM   1998  OH  TYR A1509     -10.899  42.574  99.452  1.00  0.00           O  
ATOM   1999  N   GLN A1510     -12.700  39.756  93.652  1.00  0.00           N  
ATOM   2000  CA  GLN A1510     -14.065  40.244  93.507  1.00  0.00           C  
ATOM   2001  C   GLN A1510     -15.099  39.165  93.322  1.00  0.00           C  
ATOM   2002  O   GLN A1510     -16.157  39.178  93.969  1.00  0.00           O  
ATOM   2003  CB  GLN A1510     -14.159  41.252  92.365  1.00  0.00           C  
ATOM   2004  CG  GLN A1510     -13.064  42.305  92.378  1.00  0.00           C  
ATOM   2005  CD  GLN A1510     -12.777  42.833  93.776  1.00  0.00           C  
ATOM   2006  OE1 GLN A1510     -11.631  42.783  94.237  1.00  0.00           O  
ATOM   2007  NE2 GLN A1510     -13.826  43.283  94.482  1.00  0.00           N  
ATOM   2008  N   PHE A1511     -14.764  38.210  92.464  1.00  0.00           N  
ATOM   2009  CA  PHE A1511     -15.646  37.089  92.152  1.00  0.00           C  
ATOM   2010  C   PHE A1511     -16.280  36.567  93.426  1.00  0.00           C  
ATOM   2011  O   PHE A1511     -17.507  36.435  93.538  1.00  0.00           O  
ATOM   2012  CB  PHE A1511     -14.834  35.965  91.483  1.00  0.00           C  
ATOM   2013  CG  PHE A1511     -15.589  34.686  91.320  1.00  0.00           C  
ATOM   2014  CD1 PHE A1511     -14.919  33.485  91.336  1.00  0.00           C  
ATOM   2015  CD2 PHE A1511     -16.983  34.692  91.187  1.00  0.00           C  
ATOM   2016  CE1 PHE A1511     -15.610  32.312  91.227  1.00  0.00           C  
ATOM   2017  CE2 PHE A1511     -17.690  33.527  91.075  1.00  0.00           C  
ATOM   2018  CZ  PHE A1511     -17.008  32.329  91.098  1.00  0.00           C  
ATOM   2019  N   TRP A1516     -15.402  36.253  94.366  1.00  0.00           N  
ATOM   2020  CA  TRP A1516     -15.785  35.736  95.658  1.00  0.00           C  
ATOM   2021  C   TRP A1516     -16.423  36.841  96.494  1.00  0.00           C  
ATOM   2022  O   TRP A1516     -17.432  36.603  97.190  1.00  0.00           O  
ATOM   2023  CB  TRP A1516     -14.554  35.136  96.345  1.00  0.00           C  
ATOM   2024  CG  TRP A1516     -14.107  33.880  95.696  1.00  0.00           C  
ATOM   2025  CD1 TRP A1516     -12.940  33.660  95.021  1.00  0.00           C  
ATOM   2026  CD2 TRP A1516     -14.864  32.680  95.594  1.00  0.00           C  
ATOM   2027  NE1 TRP A1516     -12.938  32.397  94.493  1.00  0.00           N  
ATOM   2028  CE2 TRP A1516     -14.107  31.772  94.834  1.00  0.00           C  
ATOM   2029  CE3 TRP A1516     -16.121  32.286  96.068  1.00  0.00           C  
ATOM   2030  CZ2 TRP A1516     -14.560  30.502  94.541  1.00  0.00           C  
ATOM   2031  CZ3 TRP A1516     -16.567  31.032  95.778  1.00  0.00           C  
ATOM   2032  CH2 TRP A1516     -15.788  30.150  95.019  1.00  0.00           C  
ATOM   2033  N   ILE A1517     -15.898  38.062  96.361  1.00  0.00           N  
ATOM   2034  CA  ILE A1517     -16.458  39.179  97.126  1.00  0.00           C  
ATOM   2035  C   ILE A1517     -17.897  39.541  96.711  1.00  0.00           C  
ATOM   2036  O   ILE A1517     -18.675  40.063  97.517  1.00  0.00           O  
ATOM   2037  CB  ILE A1517     -15.517  40.455  97.157  1.00  0.00           C  
ATOM   2038  CG1 ILE A1517     -15.222  40.829  98.617  1.00  0.00           C  
ATOM   2039  CG2 ILE A1517     -16.172  41.673  96.478  1.00  0.00           C  
ATOM   2040  CD1 ILE A1517     -14.421  42.103  98.805  1.00  0.00           C  
ATOM   2041  N   ASN A1518     -18.286  39.201  95.492  1.00  0.00           N  
ATOM   2042  CA  ASN A1518     -19.622  39.558  95.061  1.00  0.00           C  
ATOM   2043  C   ASN A1518     -20.561  38.360  95.134  1.00  0.00           C  
ATOM   2044  O   ASN A1518     -21.546  38.252  94.376  1.00  0.00           O  
ATOM   2045  CB  ASN A1518     -19.563  40.164  93.659  1.00  0.00           C  
ATOM   2046  CG  ASN A1518     -18.535  41.270  93.556  1.00  0.00           C  
ATOM   2047  OD1 ASN A1518     -17.588  41.200  92.764  1.00  0.00           O  
ATOM   2048  ND2 ASN A1518     -18.685  42.281  94.399  1.00  0.00           N  
ATOM   2049  N   GLN A1527     -20.268  37.466  96.074  1.00  0.00           N  
ATOM   2050  CA  GLN A1527     -21.078  36.275  96.231  1.00  0.00           C  
ATOM   2051  C   GLN A1527     -22.453  36.416  96.873  1.00  0.00           C  
ATOM   2052  O   GLN A1527     -22.607  36.425  98.092  1.00  0.00           O  
ATOM   2053  CB  GLN A1527     -20.269  35.154  96.854  1.00  0.00           C  
ATOM   2054  CG  GLN A1527     -19.447  34.420  95.798  1.00  0.00           C  
ATOM   2055  CD  GLN A1527     -20.251  34.039  94.541  1.00  0.00           C  
ATOM   2056  OE1 GLN A1527     -21.340  33.447  94.604  1.00  0.00           O  
ATOM   2057  NE2 GLN A1527     -19.701  34.378  93.393  1.00  0.00           N  
ATOM   2058  N   SER A1528     -23.453  36.495  96.005  1.00  0.00           N  
ATOM   2059  CA  SER A1528     -24.835  36.633  96.396  1.00  0.00           C  
ATOM   2060  C   SER A1528     -25.208  36.077  97.742  1.00  0.00           C  
ATOM   2061  O   SER A1528     -25.631  34.947  97.840  1.00  0.00           O  
ATOM   2062  CB  SER A1528     -25.771  36.046  95.335  1.00  0.00           C  
ATOM   2063  OG  SER A1528     -27.109  35.957  95.826  1.00  0.00           O  
ATOM   2064  N   ASP A1549     -24.985  36.897  98.757  1.00  0.00           N  
ATOM   2065  CA  ASP A1549     -25.340  36.679 100.155  1.00  0.00           C  
ATOM   2066  C   ASP A1549     -26.002  35.328 100.485  1.00  0.00           C  
ATOM   2067  O   ASP A1549     -25.606  34.644 101.446  1.00  0.00           O  
ATOM   2068  CB  ASP A1549     -26.284  37.825 100.541  1.00  0.00           C  
ATOM   2069  CG  ASP A1549     -26.192  38.202 101.979  1.00  0.00           C  
ATOM   2070  OD1 ASP A1549     -27.268  38.451 102.571  1.00  0.00           O  
ATOM   2071  OD2 ASP A1549     -25.052  38.285 102.494  1.00  0.00           O  
ATOM   2072  N   GLU A1563     -27.045  34.992  99.715  1.00  0.00           N  
ATOM   2073  CA  GLU A1563     -27.793  33.750  99.847  1.00  0.00           C  
ATOM   2074  C   GLU A1563     -26.815  32.572  99.750  1.00  0.00           C  
ATOM   2075  O   GLU A1563     -26.428  32.024 100.778  1.00  0.00           O  
ATOM   2076  CB  GLU A1563     -28.836  33.686  98.741  1.00  0.00           C  
ATOM   2077  CG  GLU A1563     -30.113  33.023  99.154  1.00  0.00           C  
ATOM   2078  CD  GLU A1563     -31.219  33.029  98.058  1.00  0.00           C  
ATOM   2079  OE1 GLU A1563     -30.914  33.287  96.840  1.00  0.00           O  
ATOM   2080  OE2 GLU A1563     -32.407  32.751  98.440  1.00  0.00           O  
ATOM   2081  N   ASP A1569     -26.342  32.251  98.540  1.00  0.00           N  
ATOM   2082  CA  ASP A1569     -25.405  31.133  98.325  1.00  0.00           C  
ATOM   2083  C   ASP A1569     -23.992  31.442  98.867  1.00  0.00           C  
ATOM   2084  O   ASP A1569     -22.966  31.182  98.216  1.00  0.00           O  
ATOM   2085  CB  ASP A1569     -25.390  30.652  96.833  1.00  0.00           C  
ATOM   2086  CG  ASP A1569     -25.042  31.782  95.808  1.00  0.00           C  
ATOM   2087  OD1 ASP A1569     -23.872  31.867  95.346  1.00  0.00           O  
ATOM   2088  OD2 ASP A1569     -25.942  32.567  95.418  1.00  0.00           O  
ATOM   2089  N   VAL A1594     -23.936  31.889 100.116  1.00  0.00           N  
ATOM   2090  CA  VAL A1594     -22.675  32.250 100.730  1.00  0.00           C  
ATOM   2091  C   VAL A1594     -22.072  31.256 101.718  1.00  0.00           C  
ATOM   2092  O   VAL A1594     -20.998  30.696 101.475  1.00  0.00           O  
ATOM   2093  CB  VAL A1594     -22.802  33.610 101.400  1.00  0.00           C  
ATOM   2094  CG1 VAL A1594     -21.673  33.828 102.399  1.00  0.00           C  
ATOM   2095  CG2 VAL A1594     -22.753  34.674 100.345  1.00  0.00           C  
ATOM   2096  N   ILE A1596     -22.734  31.084 102.861  1.00  0.00           N  
ATOM   2097  CA  ILE A1596     -22.260  30.182 103.907  1.00  0.00           C  
ATOM   2098  C   ILE A1596     -21.850  28.879 103.270  1.00  0.00           C  
ATOM   2099  O   ILE A1596     -20.759  28.382 103.537  1.00  0.00           O  
ATOM   2100  CB  ILE A1596     -23.342  29.958 104.941  1.00  0.00           C  
ATOM   2101  CG1 ILE A1596     -23.817  31.324 105.456  1.00  0.00           C  
ATOM   2102  CG2 ILE A1596     -22.818  29.110 106.070  1.00  0.00           C  
ATOM   2103  CD1 ILE A1596     -22.691  32.236 105.995  1.00  0.00           C  
ATOM   2104  N   LYS A1601     -22.711  28.385 102.370  1.00  0.00           N  
ATOM   2105  CA  LYS A1601     -22.475  27.162 101.599  1.00  0.00           C  
ATOM   2106  C   LYS A1601     -21.069  27.268 101.027  1.00  0.00           C  
ATOM   2107  O   LYS A1601     -20.169  26.584 101.484  1.00  0.00           O  
ATOM   2108  CB  LYS A1601     -23.528  27.035 100.483  1.00  0.00           C  
ATOM   2109  CG  LYS A1601     -23.062  26.376  99.177  1.00  0.00           C  
ATOM   2110  CD  LYS A1601     -24.023  26.643  97.980  1.00  0.00           C  
ATOM   2111  CE  LYS A1601     -25.239  25.692  97.886  1.00  0.00           C  
ATOM   2112  NZ  LYS A1601     -26.252  25.765  98.986  1.00  0.00           N  
ATOM   2113  N   PHE A1602     -20.851  28.226 100.142  1.00  0.00           N  
ATOM   2114  CA  PHE A1602     -19.539  28.409  99.545  1.00  0.00           C  
ATOM   2115  C   PHE A1602     -18.401  28.574 100.565  1.00  0.00           C  
ATOM   2116  O   PHE A1602     -17.222  28.361 100.245  1.00  0.00           O  
ATOM   2117  CB  PHE A1602     -19.580  29.575  98.558  1.00  0.00           C  
ATOM   2118  CG  PHE A1602     -20.332  29.275  97.294  1.00  0.00           C  
ATOM   2119  CD1 PHE A1602     -20.942  28.023  97.106  1.00  0.00           C  
ATOM   2120  CD2 PHE A1602     -20.444  30.238  96.300  1.00  0.00           C  
ATOM   2121  CE1 PHE A1602     -21.664  27.731  95.947  1.00  0.00           C  
ATOM   2122  CE2 PHE A1602     -21.160  29.968  95.139  1.00  0.00           C  
ATOM   2123  CZ  PHE A1602     -21.776  28.700  94.960  1.00  0.00           C  
ATOM   2124  N   LEU A1603     -18.762  28.967 101.782  1.00  0.00           N  
ATOM   2125  CA  LEU A1603     -17.797  29.122 102.865  1.00  0.00           C  
ATOM   2126  C   LEU A1603     -17.410  27.704 103.246  1.00  0.00           C  
ATOM   2127  O   LEU A1603     -16.230  27.383 103.371  1.00  0.00           O  
ATOM   2128  CB  LEU A1603     -18.454  29.770 104.087  1.00  0.00           C  
ATOM   2129  CG  LEU A1603     -18.333  31.264 104.341  1.00  0.00           C  
ATOM   2130  CD1 LEU A1603     -19.009  31.646 105.688  1.00  0.00           C  
ATOM   2131  CD2 LEU A1603     -16.846  31.595 104.352  1.00  0.00           C  
ATOM   2132  N   LYS A1604     -18.435  26.869 103.447  1.00  0.00           N  
ATOM   2133  CA  LYS A1604     -18.271  25.465 103.806  1.00  0.00           C  
ATOM   2134  C   LYS A1604     -17.475  24.698 102.754  1.00  0.00           C  
ATOM   2135  O   LYS A1604     -16.413  24.142 103.063  1.00  0.00           O  
ATOM   2136  CB  LYS A1604     -19.634  24.823 104.019  1.00  0.00           C  
ATOM   2137  CG  LYS A1604     -20.239  25.207 105.360  1.00  0.00           C  
ATOM   2138  CD  LYS A1604     -21.426  24.332 105.788  1.00  0.00           C  
ATOM   2139  CE  LYS A1604     -22.748  24.948 105.347  1.00  0.00           C  
ATOM   2140  NZ  LYS A1604     -23.890  24.077 105.737  1.00  0.00           N  
ATOM   2141  N   TYR A1613     -17.982  24.689 101.518  1.00  0.00           N  
ATOM   2142  CA  TYR A1613     -17.326  24.030 100.404  1.00  0.00           C  
ATOM   2143  C   TYR A1613     -15.850  24.413 100.254  1.00  0.00           C  
ATOM   2144  O   TYR A1613     -14.967  23.570 100.375  1.00  0.00           O  
ATOM   2145  CB  TYR A1613     -17.969  24.434  99.089  1.00  0.00           C  
ATOM   2146  CG  TYR A1613     -19.242  23.757  98.648  1.00  0.00           C  
ATOM   2147  CD1 TYR A1613     -19.627  23.824  97.302  1.00  0.00           C  
ATOM   2148  CD2 TYR A1613     -20.090  23.106  99.541  1.00  0.00           C  
ATOM   2149  CE1 TYR A1613     -20.823  23.273  96.848  1.00  0.00           C  
ATOM   2150  CE2 TYR A1613     -21.310  22.542  99.095  1.00  0.00           C  
ATOM   2151  CZ  TYR A1613     -21.661  22.642  97.745  1.00  0.00           C  
ATOM   2152  OH  TYR A1613     -22.860  22.169  97.276  1.00  0.00           O  
ATOM   2153  N   PHE A1614     -15.587  25.697 100.023  1.00  0.00           N  
ATOM   2154  CA  PHE A1614     -14.226  26.183  99.735  1.00  0.00           C  
ATOM   2155  C   PHE A1614     -13.222  26.692 100.791  1.00  0.00           C  
ATOM   2156  O   PHE A1614     -12.057  26.961 100.444  1.00  0.00           O  
ATOM   2157  CB  PHE A1614     -14.315  27.249  98.644  1.00  0.00           C  
ATOM   2158  CG  PHE A1614     -15.159  26.861  97.444  1.00  0.00           C  
ATOM   2159  CD1 PHE A1614     -14.716  25.908  96.539  1.00  0.00           C  
ATOM   2160  CD2 PHE A1614     -16.356  27.519  97.183  1.00  0.00           C  
ATOM   2161  CE1 PHE A1614     -15.436  25.628  95.400  1.00  0.00           C  
ATOM   2162  CE2 PHE A1614     -17.077  27.237  96.043  1.00  0.00           C  
ATOM   2163  CZ  PHE A1614     -16.612  26.290  95.152  1.00  0.00           C  
ATOM   2164  N   THR A1615     -13.657  26.911 102.033  1.00  0.00           N  
ATOM   2165  CA  THR A1615     -12.744  27.406 103.075  1.00  0.00           C  
ATOM   2166  C   THR A1615     -12.483  26.452 104.220  1.00  0.00           C  
ATOM   2167  O   THR A1615     -13.368  25.765 104.696  1.00  0.00           O  
ATOM   2168  CB  THR A1615     -13.155  28.807 103.678  1.00  0.00           C  
ATOM   2169  OG1 THR A1615     -14.535  28.817 104.063  1.00  0.00           O  
ATOM   2170  CG2 THR A1615     -12.919  29.909 102.681  1.00  0.00           C  
ATOM   2171  N   PHE A1616     -11.232  26.440 104.648  1.00  0.00           N  
ATOM   2172  CA  PHE A1616     -10.765  25.611 105.748  1.00  0.00           C  
ATOM   2173  C   PHE A1616     -11.041  26.277 107.118  1.00  0.00           C  
ATOM   2174  O   PHE A1616     -10.120  26.485 107.903  1.00  0.00           O  
ATOM   2175  CB  PHE A1616      -9.236  25.355 105.639  1.00  0.00           C  
ATOM   2176  CG  PHE A1616      -8.799  24.383 104.536  1.00  0.00           C  
ATOM   2177  CD1 PHE A1616      -9.485  24.284 103.326  1.00  0.00           C  
ATOM   2178  CD2 PHE A1616      -7.607  23.654 104.691  1.00  0.00           C  
ATOM   2179  CE1 PHE A1616      -8.990  23.500 102.295  1.00  0.00           C  
ATOM   2180  CE2 PHE A1616      -7.107  22.869 103.664  1.00  0.00           C  
ATOM   2181  CZ  PHE A1616      -7.799  22.796 102.465  1.00  0.00           C  
ATOM   2182  N   LEU A1617     -12.270  26.697 107.377  1.00  0.00           N  
ATOM   2183  CA  LEU A1617     -12.596  27.281 108.684  1.00  0.00           C  
ATOM   2184  C   LEU A1617     -13.466  26.240 109.393  1.00  0.00           C  
ATOM   2185  O   LEU A1617     -13.965  25.314 108.764  1.00  0.00           O  
ATOM   2186  CB  LEU A1617     -13.401  28.571 108.542  1.00  0.00           C  
ATOM   2187  CG  LEU A1617     -12.758  29.777 107.900  1.00  0.00           C  
ATOM   2188  CD1 LEU A1617     -13.846  30.770 107.639  1.00  0.00           C  
ATOM   2189  CD2 LEU A1617     -11.695  30.355 108.790  1.00  0.00           C  
ATOM   2190  N   GLY A1619     -13.654  26.386 110.692  1.00  0.00           N  
ATOM   2191  CA  GLY A1619     -14.478  25.434 111.398  1.00  0.00           C  
ATOM   2192  C   GLY A1619     -15.968  25.660 111.235  1.00  0.00           C  
ATOM   2193  O   GLY A1619     -16.405  26.528 110.494  1.00  0.00           O  
ATOM   2194  N   LYS A1620     -16.755  24.806 111.870  1.00  0.00           N  
ATOM   2195  CA  LYS A1620     -18.194  24.952 111.853  1.00  0.00           C  
ATOM   2196  C   LYS A1620     -18.457  26.071 112.843  1.00  0.00           C  
ATOM   2197  O   LYS A1620     -19.462  26.794 112.744  1.00  0.00           O  
ATOM   2198  CB  LYS A1620     -18.886  23.683 112.332  1.00  0.00           C  
ATOM   2199  CG  LYS A1620     -20.324  23.896 112.773  1.00  0.00           C  
ATOM   2200  CD  LYS A1620     -20.536  23.150 114.068  1.00  0.00           C  
ATOM   2201  CE  LYS A1620     -21.473  23.878 115.036  1.00  0.00           C  
ATOM   2202  NZ  LYS A1620     -21.421  23.340 116.471  1.00  0.00           N  
ATOM   2203  N   GLU A1621     -17.581  26.208 113.834  1.00  0.00           N  
ATOM   2204  CA  GLU A1621     -17.799  27.299 114.759  1.00  0.00           C  
ATOM   2205  C   GLU A1621     -17.476  28.646 114.111  1.00  0.00           C  
ATOM   2206  O   GLU A1621     -18.367  29.494 114.042  1.00  0.00           O  
ATOM   2207  CB  GLU A1621     -17.147  27.051 116.124  1.00  0.00           C  
ATOM   2208  CG  GLU A1621     -17.834  25.900 116.934  1.00  0.00           C  
ATOM   2209  CD  GLU A1621     -19.407  25.995 117.091  1.00  0.00           C  
ATOM   2210  OE1 GLU A1621     -19.952  25.369 118.048  1.00  0.00           O  
ATOM   2211  OE2 GLU A1621     -20.118  26.634 116.264  1.00  0.00           O  
ATOM   2212  N   GLU A1622     -16.285  28.766 113.503  1.00  0.00           N  
ATOM   2213  CA  GLU A1622     -15.844  29.991 112.795  1.00  0.00           C  
ATOM   2214  C   GLU A1622     -16.887  30.436 111.736  1.00  0.00           C  
ATOM   2215  O   GLU A1622     -17.171  31.627 111.555  1.00  0.00           O  
ATOM   2216  CB  GLU A1622     -14.490  29.775 112.090  1.00  0.00           C  
ATOM   2217  CG  GLU A1622     -13.461  28.916 112.858  1.00  0.00           C  
ATOM   2218  CD  GLU A1622     -12.042  28.909 112.221  1.00  0.00           C  
ATOM   2219  OE1 GLU A1622     -11.512  27.814 111.873  1.00  0.00           O  
ATOM   2220  OE2 GLU A1622     -11.449  30.013 112.096  1.00  0.00           O  
ATOM   2221  N   ILE A1632     -17.422  29.456 111.021  1.00  0.00           N  
ATOM   2222  CA  ILE A1632     -18.436  29.690 110.009  1.00  0.00           C  
ATOM   2223  C   ILE A1632     -19.729  30.107 110.706  1.00  0.00           C  
ATOM   2224  O   ILE A1632     -20.305  31.145 110.391  1.00  0.00           O  
ATOM   2225  CB  ILE A1632     -18.628  28.414 109.138  1.00  0.00           C  
ATOM   2226  CG1 ILE A1632     -17.403  28.257 108.242  1.00  0.00           C  
ATOM   2227  CG2 ILE A1632     -19.883  28.490 108.301  1.00  0.00           C  
ATOM   2228  CD1 ILE A1632     -17.284  26.936 107.584  1.00  0.00           C  
ATOM   2229  N   ASP A1635     -20.145  29.329 111.702  1.00  0.00           N  
ATOM   2230  CA  ASP A1635     -21.365  29.626 112.439  1.00  0.00           C  
ATOM   2231  C   ASP A1635     -21.411  31.093 112.847  1.00  0.00           C  
ATOM   2232  O   ASP A1635     -22.401  31.774 112.568  1.00  0.00           O  
ATOM   2233  CB  ASP A1635     -21.495  28.693 113.650  1.00  0.00           C  
ATOM   2234  CG  ASP A1635     -22.399  27.471 113.367  1.00  0.00           C  
ATOM   2235  OD1 ASP A1635     -22.969  27.378 112.247  1.00  0.00           O  
ATOM   2236  OD2 ASP A1635     -22.560  26.616 114.277  1.00  0.00           O  
ATOM   2237  N   ARG A1636     -20.313  31.574 113.443  1.00  0.00           N  
ATOM   2238  CA  ARG A1636     -20.161  32.974 113.875  1.00  0.00           C  
ATOM   2239  C   ARG A1636     -20.324  33.816 112.640  1.00  0.00           C  
ATOM   2240  O   ARG A1636     -21.098  34.800 112.602  1.00  0.00           O  
ATOM   2241  CB  ARG A1636     -18.740  33.228 114.408  1.00  0.00           C  
ATOM   2242  CG  ARG A1636     -18.500  34.642 114.930  1.00  0.00           C  
ATOM   2243  CD  ARG A1636     -18.007  35.598 113.876  1.00  0.00           C  
ATOM   2244  NE  ARG A1636     -16.546  35.743 113.900  1.00  0.00           N  
ATOM   2245  CZ  ARG A1636     -15.855  36.491 113.033  1.00  0.00           C  
ATOM   2246  NH1 ARG A1636     -14.527  36.578 113.126  1.00  0.00           N  
ATOM   2247  NH2 ARG A1636     -16.499  37.144 112.058  1.00  0.00           N  
ATOM   2248  N   LEU A1637     -19.556  33.387 111.633  1.00  0.00           N  
ATOM   2249  CA  LEU A1637     -19.480  34.000 110.312  1.00  0.00           C  
ATOM   2250  C   LEU A1637     -20.804  33.925 109.574  1.00  0.00           C  
ATOM   2251  O   LEU A1637     -20.897  34.390 108.442  1.00  0.00           O  
ATOM   2252  CB  LEU A1637     -18.386  33.320 109.488  1.00  0.00           C  
ATOM   2253  CG  LEU A1637     -17.812  34.148 108.354  1.00  0.00           C  
ATOM   2254  CD1 LEU A1637     -17.527  35.541 108.907  1.00  0.00           C  
ATOM   2255  CD2 LEU A1637     -16.537  33.499 107.809  1.00  0.00           C  
ATOM   2256  N   GLU A1638     -21.790  33.251 110.164  1.00  0.00           N  
ATOM   2257  CA  GLU A1638     -23.107  33.178 109.558  1.00  0.00           C  
ATOM   2258  C   GLU A1638     -24.002  34.244 110.208  1.00  0.00           C  
ATOM   2259  O   GLU A1638     -24.813  34.859 109.503  1.00  0.00           O  
ATOM   2260  CB  GLU A1638     -23.702  31.781 109.702  1.00  0.00           C  
ATOM   2261  CG  GLU A1638     -24.941  31.570 108.824  1.00  0.00           C  
ATOM   2262  CD  GLU A1638     -25.407  30.113 108.787  1.00  0.00           C  
ATOM   2263  OE1 GLU A1638     -25.935  29.668 107.731  1.00  0.00           O  
ATOM   2264  OE2 GLU A1638     -25.245  29.420 109.824  1.00  0.00           O  
ATOM   2265  N   GLN A1639     -23.806  34.496 111.524  1.00  0.00           N  
ATOM   2266  CA  GLN A1639     -24.565  35.510 112.292  1.00  0.00           C  
ATOM   2267  C   GLN A1639     -24.234  36.842 111.691  1.00  0.00           C  
ATOM   2268  O   GLN A1639     -25.103  37.554 111.159  1.00  0.00           O  
ATOM   2269  CB  GLN A1639     -24.159  35.574 113.764  1.00  0.00           C  
ATOM   2270  CG  GLN A1639     -24.591  34.419 114.637  1.00  0.00           C  
ATOM   2271  CD  GLN A1639     -26.056  34.461 115.119  1.00  0.00           C  
ATOM   2272  OE1 GLN A1639     -26.739  35.483 115.058  1.00  0.00           O  
ATOM   2273  NE2 GLN A1639     -26.520  33.327 115.644  1.00  0.00           N  
ATOM   2274  N   SER A1640     -22.935  37.127 111.734  1.00  0.00           N  
ATOM   2275  CA  SER A1640     -22.365  38.342 111.198  1.00  0.00           C  
ATOM   2276  C   SER A1640     -23.037  38.626 109.855  1.00  0.00           C  
ATOM   2277  O   SER A1640     -23.210  39.784 109.465  1.00  0.00           O  
ATOM   2278  CB  SER A1640     -20.858  38.154 111.024  1.00  0.00           C  
ATOM   2279  OG  SER A1640     -20.189  39.377 110.749  1.00  0.00           O  
ATOM   2280  N   LYS A1641     -23.439  37.570 109.157  1.00  0.00           N  
ATOM   2281  CA  LYS A1641     -24.116  37.732 107.894  1.00  0.00           C  
ATOM   2282  C   LYS A1641     -25.617  37.867 108.116  1.00  0.00           C  
ATOM   2283  O   LYS A1641     -26.254  38.755 107.565  1.00  0.00           O  
ATOM   2284  CB  LYS A1641     -23.802  36.554 106.959  1.00  0.00           C  
ATOM   2285  CG  LYS A1641     -24.676  36.435 105.688  1.00  0.00           C  
ATOM   2286  CD  LYS A1641     -26.004  35.654 105.966  1.00  0.00           C  
ATOM   2287  CE  LYS A1641     -26.629  34.929 104.727  1.00  0.00           C  
ATOM   2288  NZ  LYS A1641     -28.049  34.413 104.924  1.00  0.00           N  
ATOM   2289  N   ASN A1642     -26.182  37.053 108.984  1.00  0.00           N  
ATOM   2290  CA  ASN A1642     -27.617  37.087 109.153  1.00  0.00           C  
ATOM   2291  C   ASN A1642     -28.233  38.353 109.655  1.00  0.00           C  
ATOM   2292  O   ASN A1642     -29.436  38.555 109.472  1.00  0.00           O  
ATOM   2293  CB  ASN A1642     -28.086  35.963 110.061  1.00  0.00           C  
ATOM   2294  CG  ASN A1642     -27.526  36.072 111.485  1.00  0.00           C  
ATOM   2295  OD1 ASN A1642     -27.147  35.064 112.082  1.00  0.00           O  
ATOM   2296  ND2 ASN A1642     -27.497  37.273 112.041  1.00  0.00           N  
ATOM   2297  N   GLU A1662     -27.441  39.169 110.357  1.00  0.00           N  
ATOM   2298  CA  GLU A1662     -27.972  40.409 110.950  1.00  0.00           C  
ATOM   2299  C   GLU A1662     -27.108  41.715 110.886  1.00  0.00           C  
ATOM   2300  O   GLU A1662     -27.541  42.788 111.324  1.00  0.00           O  
ATOM   2301  CB  GLU A1662     -28.476  40.104 112.386  1.00  0.00           C  
ATOM   2302  CG  GLU A1662     -27.546  40.539 113.535  1.00  0.00           C  
ATOM   2303  CD  GLU A1662     -26.479  39.524 113.909  1.00  0.00           C  
ATOM   2304  OE1 GLU A1662     -25.404  39.504 113.263  1.00  0.00           O  
ATOM   2305  OE2 GLU A1662     -26.715  38.784 114.891  1.00  0.00           O  
ATOM   2306  N   ALA A1663     -25.922  41.618 110.294  1.00  0.00           N  
ATOM   2307  CA  ALA A1663     -25.022  42.745 110.118  1.00  0.00           C  
ATOM   2308  C   ALA A1663     -24.466  42.726 108.671  1.00  0.00           C  
ATOM   2309  O   ALA A1663     -23.302  43.069 108.444  1.00  0.00           O  
ATOM   2310  CB  ALA A1663     -23.895  42.657 111.124  1.00  0.00           C  
ATOM   2311  N   PRO A1664     -25.340  42.494 107.657  1.00  0.00           N  
ATOM   2312  CA  PRO A1664     -24.934  42.437 106.241  1.00  0.00           C  
ATOM   2313  C   PRO A1664     -24.204  43.628 105.679  1.00  0.00           C  
ATOM   2314  O   PRO A1664     -23.508  43.524 104.673  1.00  0.00           O  
ATOM   2315  CB  PRO A1664     -26.259  42.245 105.507  1.00  0.00           C  
ATOM   2316  CG  PRO A1664     -27.198  43.010 106.344  1.00  0.00           C  
ATOM   2317  CD  PRO A1664     -26.810  42.528 107.739  1.00  0.00           C  
ATOM   2318  N   HIS A1665     -24.374  44.771 106.309  1.00  0.00           N  
ATOM   2319  CA  HIS A1665     -23.710  45.946 105.804  1.00  0.00           C  
ATOM   2320  C   HIS A1665     -22.216  45.700 105.753  1.00  0.00           C  
ATOM   2321  O   HIS A1665     -21.555  46.006 104.754  1.00  0.00           O  
ATOM   2322  CB  HIS A1665     -24.006  47.142 106.696  1.00  0.00           C  
ATOM   2323  CG  HIS A1665     -23.522  46.990 108.100  1.00  0.00           C  
ATOM   2324  ND1 HIS A1665     -22.232  47.299 108.477  1.00  0.00           N  
ATOM   2325  CD2 HIS A1665     -24.174  46.632 109.228  1.00  0.00           C  
ATOM   2326  CE1 HIS A1665     -22.114  47.148 109.783  1.00  0.00           C  
ATOM   2327  NE2 HIS A1665     -23.277  46.744 110.262  1.00  0.00           N  
ATOM   2328  N   LEU A1666     -21.717  45.046 106.795  1.00  0.00           N  
ATOM   2329  CA  LEU A1666     -20.299  44.791 106.896  1.00  0.00           C  
ATOM   2330  C   LEU A1666     -19.803  43.824 105.843  1.00  0.00           C  
ATOM   2331  O   LEU A1666     -18.623  43.848 105.497  1.00  0.00           O  
ATOM   2332  CB  LEU A1666     -19.965  44.275 108.291  1.00  0.00           C  
ATOM   2333  CG  LEU A1666     -18.715  44.879 108.925  1.00  0.00           C  
ATOM   2334  CD1 LEU A1666     -17.462  44.577 108.074  1.00  0.00           C  
ATOM   2335  CD2 LEU A1666     -18.923  46.376 109.085  1.00  0.00           C  
ATOM   2336  N   ARG A1667     -20.733  43.041 105.292  1.00  0.00           N  
ATOM   2337  CA  ARG A1667     -20.444  41.992 104.296  1.00  0.00           C  
ATOM   2338  C   ARG A1667     -19.201  41.123 104.684  1.00  0.00           C  
ATOM   2339  O   ARG A1667     -18.348  40.791 103.834  1.00  0.00           O  
ATOM   2340  CB  ARG A1667     -20.290  42.585 102.877  1.00  0.00           C  
ATOM   2341  CG  ARG A1667     -21.590  43.075 102.192  1.00  0.00           C  
ATOM   2342  CD  ARG A1667     -21.529  42.936 100.641  1.00  0.00           C  
ATOM   2343  NE  ARG A1667     -20.180  43.181 100.110  1.00  0.00           N  
ATOM   2344  CZ  ARG A1667     -19.873  43.300  98.818  1.00  0.00           C  
ATOM   2345  NH1 ARG A1667     -18.601  43.511  98.447  1.00  0.00           N  
ATOM   2346  NH2 ARG A1667     -20.829  43.204  97.898  1.00  0.00           N  
ATOM   2347  N   GLU A1668     -19.150  40.702 105.955  1.00  0.00           N  
ATOM   2348  CA  GLU A1668     -18.021  39.919 106.478  1.00  0.00           C  
ATOM   2349  C   GLU A1668     -17.833  38.542 105.872  1.00  0.00           C  
ATOM   2350  O   GLU A1668     -16.701  38.156 105.551  1.00  0.00           O  
ATOM   2351  CB  GLU A1668     -18.084  39.810 107.999  1.00  0.00           C  
ATOM   2352  CG  GLU A1668     -17.210  40.823 108.694  1.00  0.00           C  
ATOM   2353  CD  GLU A1668     -16.732  40.340 110.039  1.00  0.00           C  
ATOM   2354  OE1 GLU A1668     -15.480  40.204 110.208  1.00  0.00           O  
ATOM   2355  OE2 GLU A1668     -17.612  40.095 110.914  1.00  0.00           O  
ATOM   2356  N   ALA A1669     -18.940  37.807 105.724  1.00  0.00           N  
ATOM   2357  CA  ALA A1669     -18.912  36.473 105.123  1.00  0.00           C  
ATOM   2358  C   ALA A1669     -18.249  36.568 103.741  1.00  0.00           C  
ATOM   2359  O   ALA A1669     -17.074  36.198 103.570  1.00  0.00           O  
ATOM   2360  CB  ALA A1669     -20.323  35.939 104.997  1.00  0.00           C  
ATOM   2361  N   GLN A1670     -18.985  37.135 102.786  1.00  0.00           N  
ATOM   2362  CA  GLN A1670     -18.496  37.346 101.428  1.00  0.00           C  
ATOM   2363  C   GLN A1670     -17.100  37.951 101.372  1.00  0.00           C  
ATOM   2364  O   GLN A1670     -16.519  38.082 100.313  1.00  0.00           O  
ATOM   2365  CB  GLN A1670     -19.427  38.287 100.682  1.00  0.00           C  
ATOM   2366  CG  GLN A1670     -20.757  37.689 100.314  1.00  0.00           C  
ATOM   2367  CD  GLN A1670     -21.830  37.863 101.368  1.00  0.00           C  
ATOM   2368  OE1 GLN A1670     -23.000  37.573 101.119  1.00  0.00           O  
ATOM   2369  NE2 GLN A1670     -21.450  38.369 102.543  1.00  0.00           N  
ATOM   2370  N   LYS A1671     -16.589  38.374 102.510  1.00  0.00           N  
ATOM   2371  CA  LYS A1671     -15.290  38.971 102.550  1.00  0.00           C  
ATOM   2372  C   LYS A1671     -14.233  38.018 102.992  1.00  0.00           C  
ATOM   2373  O   LYS A1671     -13.156  37.990 102.417  1.00  0.00           O  
ATOM   2374  CB  LYS A1671     -15.296  40.131 103.504  1.00  0.00           C  
ATOM   2375  CG  LYS A1671     -14.161  41.062 103.262  1.00  0.00           C  
ATOM   2376  CD  LYS A1671     -14.164  42.092 104.337  1.00  0.00           C  
ATOM   2377  CE  LYS A1671     -13.368  41.579 105.511  1.00  0.00           C  
ATOM   2378  NZ  LYS A1671     -11.929  41.930 105.285  1.00  0.00           N  
ATOM   2379  N   THR A1672     -14.480  37.319 104.088  1.00  0.00           N  
ATOM   2380  CA  THR A1672     -13.503  36.344 104.582  1.00  0.00           C  
ATOM   2381  C   THR A1672     -13.411  35.138 103.601  1.00  0.00           C  
ATOM   2382  O   THR A1672     -12.390  34.417 103.542  1.00  0.00           O  
ATOM   2383  CB  THR A1672     -13.843  35.887 106.028  1.00  0.00           C  
ATOM   2384  OG1 THR A1672     -15.122  36.423 106.403  1.00  0.00           O  
ATOM   2385  CG2 THR A1672     -12.751  36.373 107.025  1.00  0.00           C  
ATOM   2386  N   LEU A1673     -14.484  34.960 102.824  1.00  0.00           N  
ATOM   2387  CA  LEU A1673     -14.561  33.930 101.802  1.00  0.00           C  
ATOM   2388  C   LEU A1673     -13.436  34.302 100.867  1.00  0.00           C  
ATOM   2389  O   LEU A1673     -12.329  33.811 100.984  1.00  0.00           O  
ATOM   2390  CB  LEU A1673     -15.891  34.057 101.040  1.00  0.00           C  
ATOM   2391  CG  LEU A1673     -16.506  32.947 100.172  1.00  0.00           C  
ATOM   2392  CD1 LEU A1673     -17.709  33.518  99.448  1.00  0.00           C  
ATOM   2393  CD2 LEU A1673     -15.496  32.365  99.203  1.00  0.00           C  
ATOM   2394  N   ALA A1684     -13.713  35.276 100.020  1.00  0.00           N  
ATOM   2395  CA  ALA A1684     -12.758  35.768  99.046  1.00  0.00           C  
ATOM   2396  C   ALA A1684     -11.352  35.863  99.593  1.00  0.00           C  
ATOM   2397  O   ALA A1684     -10.391  35.521  98.926  1.00  0.00           O  
ATOM   2398  CB  ALA A1684     -13.209  37.113  98.546  1.00  0.00           C  
ATOM   2399  N   GLU A1685     -11.237  36.349 100.809  1.00  0.00           N  
ATOM   2400  CA  GLU A1685      -9.933  36.466 101.411  1.00  0.00           C  
ATOM   2401  C   GLU A1685      -9.178  35.154 101.392  1.00  0.00           C  
ATOM   2402  O   GLU A1685      -8.018  35.074 100.901  1.00  0.00           O  
ATOM   2403  CB  GLU A1685     -10.062  36.962 102.840  1.00  0.00           C  
ATOM   2404  CG  GLU A1685     -10.230  38.464 102.874  1.00  0.00           C  
ATOM   2405  CD  GLU A1685      -9.941  39.090 104.221  1.00  0.00           C  
ATOM   2406  OE1 GLU A1685      -8.871  38.802 104.849  1.00  0.00           O  
ATOM   2407  OE2 GLU A1685     -10.803  39.898 104.610  1.00  0.00           O  
ATOM   2408  N   GLU A1686      -9.858  34.131 101.923  1.00  0.00           N  
ATOM   2409  CA  GLU A1686      -9.321  32.772 102.016  1.00  0.00           C  
ATOM   2410  C   GLU A1686      -8.936  32.243 100.647  1.00  0.00           C  
ATOM   2411  O   GLU A1686      -7.745  32.144 100.323  1.00  0.00           O  
ATOM   2412  CB  GLU A1686     -10.337  31.827 102.691  1.00  0.00           C  
ATOM   2413  CG  GLU A1686     -10.319  31.850 104.228  1.00  0.00           C  
ATOM   2414  CD  GLU A1686      -9.057  31.205 104.808  1.00  0.00           C  
ATOM   2415  OE1 GLU A1686      -9.206  30.178 105.501  1.00  0.00           O  
ATOM   2416  OE2 GLU A1686      -7.922  31.705 104.567  1.00  0.00           O  
ATOM   2417  N   VAL A1687      -9.945  32.016  99.816  1.00  0.00           N  
ATOM   2418  CA  VAL A1687      -9.727  31.487  98.482  1.00  0.00           C  
ATOM   2419  C   VAL A1687      -8.619  32.193  97.653  1.00  0.00           C  
ATOM   2420  O   VAL A1687      -7.892  31.516  96.913  1.00  0.00           O  
ATOM   2421  CB  VAL A1687     -11.037  31.446  97.712  1.00  0.00           C  
ATOM   2422  CG1 VAL A1687     -10.880  30.629  96.473  1.00  0.00           C  
ATOM   2423  CG2 VAL A1687     -12.128  30.892  98.587  1.00  0.00           C  
ATOM   2424  N   THR A1690      -8.446  33.513  97.841  1.00  0.00           N  
ATOM   2425  CA  THR A1690      -7.452  34.323  97.112  1.00  0.00           C  
ATOM   2426  C   THR A1690      -6.051  34.247  97.672  1.00  0.00           C  
ATOM   2427  O   THR A1690      -5.051  34.239  96.943  1.00  0.00           O  
ATOM   2428  CB  THR A1690      -7.828  35.782  97.122  1.00  0.00           C  
ATOM   2429  OG1 THR A1690      -9.182  35.934  96.683  1.00  0.00           O  
ATOM   2430  CG2 THR A1690      -6.912  36.544  96.203  1.00  0.00           C  
ATOM   2431  N   LYS A1691      -5.978  34.316  98.983  1.00  0.00           N  
ATOM   2432  CA  LYS A1691      -4.697  34.214  99.620  1.00  0.00           C  
ATOM   2433  C   LYS A1691      -4.188  32.818  99.197  1.00  0.00           C  
ATOM   2434  O   LYS A1691      -3.215  32.721  98.469  1.00  0.00           O  
ATOM   2435  CB  LYS A1691      -4.884  34.352 101.133  1.00  0.00           C  
ATOM   2436  CG  LYS A1691      -3.604  34.292 101.938  1.00  0.00           C  
ATOM   2437  CD  LYS A1691      -3.650  35.137 103.214  1.00  0.00           C  
ATOM   2438  CE  LYS A1691      -4.882  34.882 104.096  1.00  0.00           C  
ATOM   2439  NZ  LYS A1691      -6.182  35.445 103.553  1.00  0.00           N  
ATOM   2440  N   PHE A1692      -4.962  31.776  99.535  1.00  0.00           N  
ATOM   2441  CA  PHE A1692      -4.685  30.346  99.225  1.00  0.00           C  
ATOM   2442  C   PHE A1692      -4.255  30.087  97.763  1.00  0.00           C  
ATOM   2443  O   PHE A1692      -3.110  29.700  97.477  1.00  0.00           O  
ATOM   2444  CB  PHE A1692      -5.949  29.500  99.578  1.00  0.00           C  
ATOM   2445  CG  PHE A1692      -5.804  27.984  99.384  1.00  0.00           C  
ATOM   2446  CD1 PHE A1692      -4.572  27.372  99.123  1.00  0.00           C  
ATOM   2447  CD2 PHE A1692      -6.936  27.164  99.465  1.00  0.00           C  
ATOM   2448  CE1 PHE A1692      -4.476  25.972  98.947  1.00  0.00           C  
ATOM   2449  CE2 PHE A1692      -6.843  25.758  99.288  1.00  0.00           C  
ATOM   2450  CZ  PHE A1692      -5.617  25.171  99.030  1.00  0.00           C  
ATOM   2451  N   ILE A1693      -5.207  30.257  96.857  1.00  0.00           N  
ATOM   2452  CA  ILE A1693      -4.968  30.061  95.441  1.00  0.00           C  
ATOM   2453  C   ILE A1693      -3.858  30.946  94.886  1.00  0.00           C  
ATOM   2454  O   ILE A1693      -2.996  30.480  94.148  1.00  0.00           O  
ATOM   2455  CB  ILE A1693      -6.240  30.359  94.677  1.00  0.00           C  
ATOM   2456  CG1 ILE A1693      -7.292  29.309  95.012  1.00  0.00           C  
ATOM   2457  CG2 ILE A1693      -5.962  30.496  93.217  1.00  0.00           C  
ATOM   2458  CD1 ILE A1693      -6.790  27.895  94.916  1.00  0.00           C  
ATOM   2459  N   HIS A1694      -3.884  32.227  95.240  1.00  0.00           N  
ATOM   2460  CA  HIS A1694      -2.904  33.138  94.708  1.00  0.00           C  
ATOM   2461  C   HIS A1694      -1.745  33.530  95.575  1.00  0.00           C  
ATOM   2462  O   HIS A1694      -0.629  33.520  95.089  1.00  0.00           O  
ATOM   2463  CB  HIS A1694      -3.568  34.365  94.129  1.00  0.00           C  
ATOM   2464  CG  HIS A1694      -4.280  34.119  92.838  1.00  0.00           C  
ATOM   2465  ND1 HIS A1694      -3.610  33.862  91.655  1.00  0.00           N  
ATOM   2466  CD2 HIS A1694      -5.594  34.180  92.518  1.00  0.00           C  
ATOM   2467  CE1 HIS A1694      -4.489  33.779  90.670  1.00  0.00           C  
ATOM   2468  NE2 HIS A1694      -5.699  33.969  91.169  1.00  0.00           N  
ATOM   2469  N   GLY A1695      -1.984  33.953  96.814  1.00  0.00           N  
ATOM   2470  CA  GLY A1695      -0.855  34.320  97.683  1.00  0.00           C  
ATOM   2471  C   GLY A1695      -1.187  35.340  98.755  1.00  0.00           C  
ATOM   2472  O   GLY A1695      -2.160  36.085  98.588  1.00  0.00           O  
ATOM   2473  N   GLU A1696      -0.413  35.381  99.852  1.00  0.00           N  
ATOM   2474  CA  GLU A1696      -0.696  36.345 100.936  1.00  0.00           C  
ATOM   2475  C   GLU A1696      -0.477  37.665 100.315  1.00  0.00           C  
ATOM   2476  O   GLU A1696      -1.309  38.568 100.403  1.00  0.00           O  
ATOM   2477  CB  GLU A1696       0.278  36.269 102.102  1.00  0.00           C  
ATOM   2478  CG  GLU A1696       0.145  37.493 103.037  1.00  0.00           C  
ATOM   2479  CD  GLU A1696       0.700  37.240 104.446  1.00  0.00           C  
ATOM   2480  OE1 GLU A1696       0.234  36.282 105.121  1.00  0.00           O  
ATOM   2481  OE2 GLU A1696       1.625  37.980 104.863  1.00  0.00           O  
ATOM   2482  N   ASP A1697       0.677  37.730  99.664  1.00  0.00           N  
ATOM   2483  CA  ASP A1697       1.123  38.908  98.956  1.00  0.00           C  
ATOM   2484  C   ASP A1697       0.112  39.320  97.880  1.00  0.00           C  
ATOM   2485  O   ASP A1697      -0.338  40.485  97.838  1.00  0.00           O  
ATOM   2486  CB  ASP A1697       2.514  38.633  98.353  1.00  0.00           C  
ATOM   2487  CG  ASP A1697       3.658  39.071  99.289  1.00  0.00           C  
ATOM   2488  OD1 ASP A1697       3.863  38.446 100.376  1.00  0.00           O  
ATOM   2489  OD2 ASP A1697       4.337  40.075  98.930  1.00  0.00           O  
ATOM   2490  N   ALA A1698      -0.321  38.342  97.079  1.00  0.00           N  
ATOM   2491  CA  ALA A1698      -1.267  38.659  96.013  1.00  0.00           C  
ATOM   2492  C   ALA A1698      -2.657  38.877  96.556  1.00  0.00           C  
ATOM   2493  O   ALA A1698      -3.596  38.998  95.783  1.00  0.00           O  
ATOM   2494  CB  ALA A1698      -1.266  37.586  94.932  1.00  0.00           C  
ATOM   2495  N   LEU A1708      -2.798  38.836  97.877  1.00  0.00           N  
ATOM   2496  CA  LEU A1708      -4.090  39.085  98.510  1.00  0.00           C  
ATOM   2497  C   LEU A1708      -4.059  40.544  98.875  1.00  0.00           C  
ATOM   2498  O   LEU A1708      -5.036  41.278  98.686  1.00  0.00           O  
ATOM   2499  CB  LEU A1708      -4.278  38.269  99.788  1.00  0.00           C  
ATOM   2500  CG  LEU A1708      -5.420  38.705 100.721  1.00  0.00           C  
ATOM   2501  CD1 LEU A1708      -6.824  38.281 100.265  1.00  0.00           C  
ATOM   2502  CD2 LEU A1708      -5.112  38.103 102.061  1.00  0.00           C  
ATOM   2503  N   ASN A1716      -2.942  40.945  99.466  1.00  0.00           N  
ATOM   2504  CA  ASN A1716      -2.763  42.324  99.842  1.00  0.00           C  
ATOM   2505  C   ASN A1716      -2.803  43.038  98.514  1.00  0.00           C  
ATOM   2506  O   ASN A1716      -3.790  43.707  98.207  1.00  0.00           O  
ATOM   2507  CB  ASN A1716      -1.443  42.522 100.574  1.00  0.00           C  
ATOM   2508  CG  ASN A1716      -1.452  41.887 101.966  1.00  0.00           C  
ATOM   2509  OD1 ASN A1716      -0.479  41.268 102.375  1.00  0.00           O  
ATOM   2510  ND2 ASN A1716      -2.561  42.031 102.691  1.00  0.00           N  
ATOM   2511  N   ASP A1717      -1.858  42.721  97.640  1.00  0.00           N  
ATOM   2512  CA  ASP A1717      -1.829  43.351  96.330  1.00  0.00           C  
ATOM   2513  C   ASP A1717      -3.204  43.467  95.676  1.00  0.00           C  
ATOM   2514  O   ASP A1717      -3.469  44.415  94.934  1.00  0.00           O  
ATOM   2515  CB  ASP A1717      -0.865  42.612  95.410  1.00  0.00           C  
ATOM   2516  CG  ASP A1717       0.237  43.519  94.899  1.00  0.00           C  
ATOM   2517  OD1 ASP A1717       1.445  43.247  95.176  1.00  0.00           O  
ATOM   2518  OD2 ASP A1717      -0.118  44.530  94.233  1.00  0.00           O  
ATOM   2519  N   ALA A1718      -4.085  42.521  95.992  1.00  0.00           N  
ATOM   2520  CA  ALA A1718      -5.433  42.521  95.433  1.00  0.00           C  
ATOM   2521  C   ALA A1718      -6.376  43.380  96.209  1.00  0.00           C  
ATOM   2522  O   ALA A1718      -6.996  44.282  95.638  1.00  0.00           O  
ATOM   2523  CB  ALA A1718      -6.005  41.099  95.332  1.00  0.00           C  
ATOM   2524  N   ILE A1719      -6.503  43.093  97.501  1.00  0.00           N  
ATOM   2525  CA  ILE A1719      -7.424  43.852  98.339  1.00  0.00           C  
ATOM   2526  C   ILE A1719      -7.289  45.368  98.015  1.00  0.00           C  
ATOM   2527  O   ILE A1719      -8.298  46.094  97.848  1.00  0.00           O  
ATOM   2528  CB  ILE A1719      -7.284  43.497  99.860  1.00  0.00           C  
ATOM   2529  CG1 ILE A1719      -5.850  43.653 100.332  1.00  0.00           C  
ATOM   2530  CG2 ILE A1719      -7.688  42.079 100.117  1.00  0.00           C  
ATOM   2531  CD1 ILE A1719      -5.526  42.810 101.547  1.00  0.00           C  
ATOM   2532  N   ARG A1720      -6.058  45.812  97.755  1.00  0.00           N  
ATOM   2533  CA  ARG A1720      -5.845  47.202  97.401  1.00  0.00           C  
ATOM   2534  C   ARG A1720      -6.162  47.453  95.907  1.00  0.00           C  
ATOM   2535  O   ARG A1720      -5.319  47.393  95.039  1.00  0.00           O  
ATOM   2536  CB  ARG A1720      -4.434  47.649  97.838  1.00  0.00           C  
ATOM   2537  CG  ARG A1720      -3.869  48.864  97.122  1.00  0.00           C  
ATOM   2538  CD  ARG A1720      -2.984  48.398  95.959  1.00  0.00           C  
ATOM   2539  NE  ARG A1720      -1.603  48.856  96.030  1.00  0.00           N  
ATOM   2540  CZ  ARG A1720      -0.913  49.055  97.160  1.00  0.00           C  
ATOM   2541  NH1 ARG A1720       0.345  49.489  97.074  1.00  0.00           N  
ATOM   2542  NH2 ARG A1720      -1.438  48.810  98.376  1.00  0.00           N  
ATOM   2543  N   ILE A1721      -7.459  47.505  95.664  1.00  0.00           N  
ATOM   2544  CA  ILE A1721      -8.156  47.821  94.402  1.00  0.00           C  
ATOM   2545  C   ILE A1721      -9.604  47.648  94.867  1.00  0.00           C  
ATOM   2546  O   ILE A1721     -10.544  47.388  94.097  1.00  0.00           O  
ATOM   2547  CB  ILE A1721      -7.907  46.924  93.166  1.00  0.00           C  
ATOM   2548  CG1 ILE A1721      -6.430  46.895  92.742  1.00  0.00           C  
ATOM   2549  CG2 ILE A1721      -8.667  47.508  91.952  1.00  0.00           C  
ATOM   2550  CD1 ILE A1721      -5.926  48.188  92.153  1.00  0.00           C  
ATOM   2551  N   SER A1722      -9.761  47.777  96.173  1.00  0.00           N  
ATOM   2552  CA  SER A1722     -11.073  47.763  96.782  1.00  0.00           C  
ATOM   2553  C   SER A1722     -11.693  46.371  96.582  1.00  0.00           C  
ATOM   2554  O   SER A1722     -10.972  45.435  96.985  1.00  0.00           O  
ATOM   2555  CB  SER A1722     -11.952  48.892  96.193  1.00  0.00           C  
ATOM   2556  OG  SER A1722     -11.253  50.149  96.039  1.00  0.00           O  
HETATM 2557  C8  383 A 421      -8.237  11.144  83.743  1.00  0.00           C  
HETATM 2558  C7  383 A 421      -7.569  10.048  84.273  1.00  0.00           C  
HETATM 2559  C12 383 A 421      -8.163   9.320  85.310  1.00  0.00           C  
HETATM 2560  C11 383 A 421      -9.502   9.529  85.668  1.00  0.00           C  
HETATM 2561  C10 383 A 421     -10.183  10.623  85.141  1.00  0.00           C  
HETATM 2562  C9  383 A 421      -9.563  11.475  84.180  1.00  0.00           C  
HETATM 2563  C14 383 A 421     -10.300  12.770  83.634  1.00  0.00           C  
HETATM 2564  C15 383 A 421     -11.871  12.770  83.597  1.00  0.00           C  
HETATM 2565  C17 383 A 421     -12.557  14.171  83.860  1.00  0.00           C  
HETATM 2566  N19 383 A 421     -11.874  14.988  84.551  1.00  0.00           N  
HETATM 2567  C20 383 A 421     -11.983  16.414  84.541  1.00  0.00           C  
HETATM 2568  C21 383 A 421     -10.851  16.958  83.699  1.00  0.00           C  
HETATM 2569  O23 383 A 421     -10.050  15.950  83.175  1.00  0.00           O  
HETATM 2570  O18 383 A 421     -13.653  14.456  83.413  1.00  0.00           O  
HETATM 2571  N16 383 A 421     -12.344  12.214  82.322  1.00  0.00           N  
HETATM 2572  O22 383 A 421     -10.675  18.184  83.507  1.00  0.00           O  
HETATM 2573  C6  383 A 421     -12.106  16.891  85.965  1.00  0.00           C  
HETATM 2574  N5  383 A 421     -12.694  15.836  86.835  1.00  0.00           N  
HETATM 2575  C4  383 A 421     -13.114  16.326  88.154  1.00  0.00           C  
HETATM 2576  C3  383 A 421     -14.189  17.378  87.984  1.00  0.00           C  
HETATM 2577  C2  383 A 421     -13.308  18.488  87.420  1.00  0.00           C  
HETATM 2578  C1  383 A 421     -13.065  18.074  85.924  1.00  0.00           C  
HETATM 2579  O28 383 A 421     -11.768  14.786  87.038  1.00  0.00           O  
HETATM 2580  O29 383 A 421     -13.910  19.758  87.577  1.00  0.00           O  
HETATM 2581  C30 383 A 421     -11.955  18.394  88.152  1.00  0.00           C  
HETATM 2582  O31 383 A 421     -11.973  17.054  88.670  1.00  0.00           O  
HETATM 2583  O32 383 A 421     -15.236  17.024  87.084  1.00  0.00           O  
HETATM 2584  O64 383 A 421     -12.548  19.136  85.141  1.00  0.00           O  
HETATM 2585  O13 383 A 421      -7.436   8.432  85.969  1.00  0.00           O  
TER
END
