# Supplementary material for: Backbone Brackets and Arginine Tweezers delineate Class I and Class II aminoacyl tRNA synthetases
Source: PLoS Comput Biol. 2018 Apr 16;14(4):e1006101. doi: 10.1371/journal.pcbi.1006101 (PMC5919687; doi:10.1371/journal.pcbi.1006101)
Supplement: S11 File — All structures of Class I aaRS with residues renumbered according to the MSA. (GZ) [file pcbi.1006101.s023.tar.gz › 1jij_A_renum.pdb]

ATOM      1  N   THR A 211     -13.202   7.391 116.642  1.00  0.00           N  
ATOM      2  CA  THR A 211     -12.566   7.838 115.350  1.00  0.00           C  
ATOM      3  C   THR A 211     -13.609   7.856 114.207  1.00  0.00           C  
ATOM      4  O   THR A 211     -14.159   6.806 113.873  1.00  0.00           O  
ATOM      5  CB  THR A 211     -11.330   6.898 114.939  1.00  0.00           C  
ATOM      6  OG1 THR A 211     -10.176   7.161 115.756  1.00  0.00           O  
ATOM      7  CG2 THR A 211     -10.954   7.076 113.449  1.00  0.00           C  
ATOM      8  N   ASN A 212     -13.944   9.056 113.707  1.00  0.00           N  
ATOM      9  CA  ASN A 212     -14.904   9.255 112.587  1.00  0.00           C  
ATOM     10  C   ASN A 212     -15.288  10.751 112.421  1.00  0.00           C  
ATOM     11  O   ASN A 212     -16.411  11.100 112.039  1.00  0.00           O  
ATOM     12  CB  ASN A 212     -16.180   8.398 112.772  1.00  0.00           C  
ATOM     13  CG  ASN A 212     -17.091   8.937 113.857  1.00  0.00           C  
ATOM     14  OD1 ASN A 212     -18.241   9.312 113.575  1.00  0.00           O  
ATOM     15  ND2 ASN A 212     -16.572   9.031 115.094  1.00  0.00           N  
ATOM     16  N   VAL A 214     -14.341  11.633 112.700  1.00  0.00           N  
ATOM     17  CA  VAL A 214     -14.660  13.049 112.604  1.00  0.00           C  
ATOM     18  C   VAL A 214     -14.639  13.568 111.179  1.00  0.00           C  
ATOM     19  O   VAL A 214     -15.415  14.463 110.834  1.00  0.00           O  
ATOM     20  CB  VAL A 214     -13.777  13.973 113.578  1.00  0.00           C  
ATOM     21  CG1 VAL A 214     -12.669  13.171 114.274  1.00  0.00           C  
ATOM     22  CG2 VAL A 214     -13.177  15.233 112.842  1.00  0.00           C  
ATOM     23  N   LEU A 215     -13.718  13.040 110.370  1.00  0.00           N  
ATOM     24  CA  LEU A 215     -13.590  13.463 108.982  1.00  0.00           C  
ATOM     25  C   LEU A 215     -14.912  13.191 108.290  1.00  0.00           C  
ATOM     26  O   LEU A 215     -15.468  14.089 107.691  1.00  0.00           O  
ATOM     27  CB  LEU A 215     -12.432  12.738 108.289  1.00  0.00           C  
ATOM     28  CG  LEU A 215     -12.056  12.989 106.830  1.00  0.00           C  
ATOM     29  CD1 LEU A 215     -13.005  12.305 105.929  1.00  0.00           C  
ATOM     30  CD2 LEU A 215     -11.983  14.435 106.512  1.00  0.00           C  
ATOM     31  N   ILE A 216     -15.443  11.975 108.408  1.00  0.00           N  
ATOM     32  CA  ILE A 216     -16.734  11.660 107.788  1.00  0.00           C  
ATOM     33  C   ILE A 216     -17.745  12.645 108.308  1.00  0.00           C  
ATOM     34  O   ILE A 216     -18.724  12.932 107.648  1.00  0.00           O  
ATOM     35  CB  ILE A 216     -17.209  10.266 108.152  1.00  0.00           C  
ATOM     36  CG1 ILE A 216     -16.276   9.244 107.544  1.00  0.00           C  
ATOM     37  CG2 ILE A 216     -18.579  10.013 107.587  1.00  0.00           C  
ATOM     38  CD1 ILE A 216     -16.369   9.209 106.025  1.00  0.00           C  
ATOM     39  N   GLU A 217     -17.467  13.181 109.489  1.00  0.00           N  
ATOM     40  CA  GLU A 217     -18.340  14.142 110.121  1.00  0.00           C  
ATOM     41  C   GLU A 217     -18.412  15.500 109.452  1.00  0.00           C  
ATOM     42  O   GLU A 217     -19.514  15.948 109.172  1.00  0.00           O  
ATOM     43  CB  GLU A 217     -18.015  14.263 111.618  1.00  0.00           C  
ATOM     44  CG  GLU A 217     -18.391  12.992 112.383  1.00  0.00           C  
ATOM     45  CD  GLU A 217     -19.910  12.638 112.223  1.00  0.00           C  
ATOM     46  OE1 GLU A 217     -20.701  13.043 113.139  1.00  0.00           O  
ATOM     47  OE2 GLU A 217     -20.320  12.001 111.187  1.00  0.00           O  
ATOM     48  N   ASP A 218     -17.278  16.141 109.149  1.00  0.00           N  
ATOM     49  CA  ASP A 218     -17.339  17.465 108.517  1.00  0.00           C  
ATOM     50  C   ASP A 218     -17.599  17.480 107.023  1.00  0.00           C  
ATOM     51  O   ASP A 218     -18.195  18.422 106.525  1.00  0.00           O  
ATOM     52  CB  ASP A 218     -16.150  18.361 108.907  1.00  0.00           C  
ATOM     53  CG  ASP A 218     -14.905  18.096 108.105  1.00  0.00           C  
ATOM     54  OD1 ASP A 218     -14.924  18.492 106.941  1.00  0.00           O  
ATOM     55  OD2 ASP A 218     -13.893  17.573 108.637  1.00  0.00           O  
ATOM     56  N   LEU A 219     -17.217  16.415 106.321  1.00  0.00           N  
ATOM     57  CA  LEU A 219     -17.433  16.306 104.876  1.00  0.00           C  
ATOM     58  C   LEU A 219     -18.923  16.229 104.607  1.00  0.00           C  
ATOM     59  O   LEU A 219     -19.362  16.505 103.504  1.00  0.00           O  
ATOM     60  CB  LEU A 219     -16.790  15.040 104.290  1.00  0.00           C  
ATOM     61  CG  LEU A 219     -15.316  14.641 104.349  1.00  0.00           C  
ATOM     62  CD1 LEU A 219     -15.192  13.291 103.662  1.00  0.00           C  
ATOM     63  CD2 LEU A 219     -14.435  15.660 103.662  1.00  0.00           C  
ATOM     64  N   LYS A 220     -19.697  15.788 105.586  1.00  0.00           N  
ATOM     65  CA  LYS A 220     -21.129  15.694 105.384  1.00  0.00           C  
ATOM     66  C   LYS A 220     -21.867  16.802 106.107  1.00  0.00           C  
ATOM     67  O   LYS A 220     -23.110  16.860 106.048  1.00  0.00           O  
ATOM     68  CB  LYS A 220     -21.679  14.324 105.773  1.00  0.00           C  
ATOM     69  CG  LYS A 220     -21.468  13.975 107.210  1.00  0.00           C  
ATOM     70  CD  LYS A 220     -21.874  12.553 107.496  1.00  0.00           C  
ATOM     71  CE  LYS A 220     -23.384  12.377 107.400  1.00  0.00           C  
ATOM     72  NZ  LYS A 220     -23.848  10.934 107.519  1.00  0.00           N  
ATOM     73  N   TRP A 221     -21.131  17.649 106.829  1.00  0.00           N  
ATOM     74  CA  TRP A 221     -21.762  18.784 107.499  1.00  0.00           C  
ATOM     75  C   TRP A 221     -21.667  19.835 106.411  1.00  0.00           C  
ATOM     76  O   TRP A 221     -22.679  20.361 105.943  1.00  0.00           O  
ATOM     77  CB  TRP A 221     -20.987  19.222 108.749  1.00  0.00           C  
ATOM     78  CG  TRP A 221     -21.405  20.574 109.274  1.00  0.00           C  
ATOM     79  CD1 TRP A 221     -22.679  20.994 109.556  1.00  0.00           C  
ATOM     80  CD2 TRP A 221     -20.566  21.712 109.472  1.00  0.00           C  
ATOM     81  NE1 TRP A 221     -22.679  22.325 109.896  1.00  0.00           N  
ATOM     82  CE2 TRP A 221     -21.392  22.790 109.851  1.00  0.00           C  
ATOM     83  CE3 TRP A 221     -19.186  21.926 109.351  1.00  0.00           C  
ATOM     84  CZ2 TRP A 221     -20.898  24.067 110.108  1.00  0.00           C  
ATOM     85  CZ3 TRP A 221     -18.685  23.207 109.607  1.00  0.00           C  
ATOM     86  CH2 TRP A 221     -19.543  24.259 109.980  1.00  0.00           C  
ATOM     87  N   ARG A 222     -20.443  20.007 105.917  1.00  0.00           N  
ATOM     88  CA  ARG A 222     -20.126  20.934 104.854  1.00  0.00           C  
ATOM     89  C   ARG A 222     -20.826  20.571 103.551  1.00  0.00           C  
ATOM     90  O   ARG A 222     -20.701  21.290 102.566  1.00  0.00           O  
ATOM     91  CB  ARG A 222     -18.638  20.942 104.645  1.00  0.00           C  
ATOM     92  CG  ARG A 222     -17.936  21.496 105.818  1.00  0.00           C  
ATOM     93  CD  ARG A 222     -16.477  21.554 105.559  1.00  0.00           C  
ATOM     94  NE  ARG A 222     -15.824  22.524 106.426  1.00  0.00           N  
ATOM     95  CZ  ARG A 222     -14.550  22.443 106.803  1.00  0.00           C  
ATOM     96  NH1 ARG A 222     -13.793  21.424 106.392  1.00  0.00           N  
ATOM     97  NH2 ARG A 222     -14.023  23.383 107.584  1.00  0.00           N  
ATOM     98  N   GLY A 224     -21.469  19.400 103.535  1.00  0.00           N  
ATOM     99  CA  GLY A 224     -22.234  18.913 102.390  1.00  0.00           C  
ATOM    100  C   GLY A 224     -21.496  18.383 101.171  1.00  0.00           C  
ATOM    101  O   GLY A 224     -22.113  18.186 100.123  1.00  0.00           O  
ATOM    102  N   LEU A 225     -20.203  18.116 101.310  1.00  0.00           N  
ATOM    103  CA  LEU A 225     -19.376  17.617 100.222  1.00  0.00           C  
ATOM    104  C   LEU A 225     -19.564  16.167  99.747  1.00  0.00           C  
ATOM    105  O   LEU A 225     -18.691  15.637  99.053  1.00  0.00           O  
ATOM    106  CB  LEU A 225     -17.919  17.802 100.602  1.00  0.00           C  
ATOM    107  CG  LEU A 225     -17.519  19.245 100.846  1.00  0.00           C  
ATOM    108  CD1 LEU A 225     -16.087  19.319 101.405  1.00  0.00           C  
ATOM    109  CD2 LEU A 225     -17.627  19.999  99.535  1.00  0.00           C  
ATOM    110  N   ILE A 226     -20.680  15.523 100.077  1.00  0.00           N  
ATOM    111  CA  ILE A 226     -20.878  14.130  99.651  1.00  0.00           C  
ATOM    112  C   ILE A 226     -22.119  13.884  98.777  1.00  0.00           C  
ATOM    113  O   ILE A 226     -23.231  13.690  99.280  1.00  0.00           O  
ATOM    114  CB  ILE A 226     -20.867  13.160 100.855  1.00  0.00           C  
ATOM    115  CG1 ILE A 226     -19.476  13.132 101.493  1.00  0.00           C  
ATOM    116  CG2 ILE A 226     -21.185  11.771 100.404  1.00  0.00           C  
ATOM    117  CD1 ILE A 226     -19.402  12.364 102.824  1.00  0.00           C  
ATOM    118  N   TYR A 227     -21.903  13.860  97.463  1.00  0.00           N  
ATOM    119  CA  TYR A 227     -22.974  13.634  96.505  1.00  0.00           C  
ATOM    120  C   TYR A 227     -23.329  12.187  96.433  1.00  0.00           C  
ATOM    121  O   TYR A 227     -24.487  11.883  96.204  1.00  0.00           O  
ATOM    122  CB  TYR A 227     -22.590  14.112  95.118  1.00  0.00           C  
ATOM    123  CG  TYR A 227     -23.742  14.116  94.142  1.00  0.00           C  
ATOM    124  CD1 TYR A 227     -25.052  14.250  94.589  1.00  0.00           C  
ATOM    125  CD2 TYR A 227     -23.521  13.987  92.767  1.00  0.00           C  
ATOM    126  CE1 TYR A 227     -26.107  14.249  93.700  1.00  0.00           C  
ATOM    127  CE2 TYR A 227     -24.577  13.988  91.868  1.00  0.00           C  
ATOM    128  CZ  TYR A 227     -25.866  14.116  92.346  1.00  0.00           C  
ATOM    129  OH  TYR A 227     -26.935  14.081  91.495  1.00  0.00           O  
ATOM    130  N   GLN A 228     -22.317  11.315  96.489  1.00  0.00           N  
ATOM    131  CA  GLN A 228     -22.519   9.850  96.500  1.00  0.00           C  
ATOM    132  C   GLN A 228     -21.285   8.951  96.678  1.00  0.00           C  
ATOM    133  O   GLN A 228     -20.157   9.298  96.291  1.00  0.00           O  
ATOM    134  CB  GLN A 228     -23.314   9.372  95.292  1.00  0.00           C  
ATOM    135  CG  GLN A 228     -22.582   9.485  93.986  1.00  0.00           C  
ATOM    136  CD  GLN A 228     -23.482   9.851  92.831  1.00  0.00           C  
ATOM    137  OE1 GLN A 228     -22.997  10.311  91.794  1.00  0.00           O  
ATOM    138  NE2 GLN A 228     -24.800   9.630  92.988  1.00  0.00           N  
ATOM    139  N   GLN A 229     -21.512   7.825  97.346  1.00  0.00           N  
ATOM    140  CA  GLN A 229     -20.467   6.849  97.595  1.00  0.00           C  
ATOM    141  C   GLN A 229     -21.049   5.608  96.919  1.00  0.00           C  
ATOM    142  O   GLN A 229     -22.280   5.504  96.782  1.00  0.00           O  
ATOM    143  CB  GLN A 229     -20.313   6.590  99.099  1.00  0.00           C  
ATOM    144  CG  GLN A 229     -20.271   7.832  99.996  1.00  0.00           C  
ATOM    145  CD  GLN A 229     -20.220   7.503 101.510  1.00  0.00           C  
ATOM    146  OE1 GLN A 229     -21.269   7.375 102.164  1.00  0.00           O  
ATOM    147  NE2 GLN A 229     -18.998   7.395 102.068  1.00  0.00           N  
ATOM    148  N   THR A 230     -20.177   4.706  96.460  1.00  0.00           N  
ATOM    149  CA  THR A 230     -20.585   3.457  95.805  1.00  0.00           C  
ATOM    150  C   THR A 230     -21.133   2.526  96.874  1.00  0.00           C  
ATOM    151  O   THR A 230     -22.224   1.970  96.748  1.00  0.00           O  
ATOM    152  CB  THR A 230     -19.386   2.766  95.145  1.00  0.00           C  
ATOM    153  OG1 THR A 230     -18.474   2.309  96.151  1.00  0.00           O  
ATOM    154  CG2 THR A 230     -18.649   3.741  94.234  1.00  0.00           C  
ATOM    155  N   ASP A 232     -20.364   2.414  97.956  1.00  0.00           N  
ATOM    156  CA  ASP A 232     -20.681   1.591  99.134  1.00  0.00           C  
ATOM    157  C   ASP A 232     -20.447   2.457 100.406  1.00  0.00           C  
ATOM    158  O   ASP A 232     -19.323   2.530 100.954  1.00  0.00           O  
ATOM    159  CB  ASP A 232     -19.793   0.340  99.101  1.00  0.00           C  
ATOM    160  CG  ASP A 232     -19.676  -0.349 100.432  1.00  0.00           C  
ATOM    161  OD1 ASP A 232     -20.706  -0.500 101.152  1.00  0.00           O  
ATOM    162  OD2 ASP A 232     -18.523  -0.755 100.725  1.00  0.00           O  
ATOM    163  N   GLU A 233     -21.532   3.123 100.825  1.00  0.00           N  
ATOM    164  CA  GLU A 233     -21.563   4.050 101.958  1.00  0.00           C  
ATOM    165  C   GLU A 233     -20.845   3.519 103.162  1.00  0.00           C  
ATOM    166  O   GLU A 233     -19.773   4.020 103.520  1.00  0.00           O  
ATOM    167  CB  GLU A 233     -23.008   4.374 102.343  1.00  0.00           C  
ATOM    168  CG  GLU A 233     -23.137   5.484 103.384  1.00  0.00           C  
ATOM    169  CD  GLU A 233     -24.593   5.858 103.764  1.00  0.00           C  
ATOM    170  OE1 GLU A 233     -24.723   6.709 104.671  1.00  0.00           O  
ATOM    171  OE2 GLU A 233     -25.599   5.343 103.182  1.00  0.00           O  
ATOM    172  N   GLN A 234     -21.433   2.469 103.743  1.00  0.00           N  
ATOM    173  CA  GLN A 234     -20.920   1.816 104.936  1.00  0.00           C  
ATOM    174  C   GLN A 234     -19.477   1.418 104.801  1.00  0.00           C  
ATOM    175  O   GLN A 234     -18.656   1.757 105.662  1.00  0.00           O  
ATOM    176  CB  GLN A 234     -21.764   0.597 105.289  1.00  0.00           C  
ATOM    177  CG  GLN A 234     -22.859   0.865 106.327  1.00  0.00           C  
ATOM    178  CD  GLN A 234     -22.352   0.982 107.790  1.00  0.00           C  
ATOM    179  OE1 GLN A 234     -21.182   0.723 108.108  1.00  0.00           O  
ATOM    180  NE2 GLN A 234     -23.260   1.373 108.681  1.00  0.00           N  
ATOM    181  N   GLY A 235     -19.165   0.754 103.694  1.00  0.00           N  
ATOM    182  CA  GLY A 235     -17.805   0.310 103.452  1.00  0.00           C  
ATOM    183  C   GLY A 235     -16.770   1.413 103.508  1.00  0.00           C  
ATOM    184  O   GLY A 235     -15.644   1.185 103.971  1.00  0.00           O  
ATOM    185  N   ILE A 236     -17.138   2.589 102.997  1.00  0.00           N  
ATOM    186  CA  ILE A 236     -16.246   3.751 103.001  1.00  0.00           C  
ATOM    187  C   ILE A 236     -16.184   4.288 104.434  1.00  0.00           C  
ATOM    188  O   ILE A 236     -15.089   4.629 104.925  1.00  0.00           O  
ATOM    189  CB  ILE A 236     -16.737   4.905 102.064  1.00  0.00           C  
ATOM    190  CG1 ILE A 236     -16.873   4.431 100.624  1.00  0.00           C  
ATOM    191  CG2 ILE A 236     -15.729   6.023 102.047  1.00  0.00           C  
ATOM    192  CD1 ILE A 236     -17.242   5.549  99.680  1.00  0.00           C  
ATOM    193  N   GLU A 237     -17.352   4.338 105.098  1.00  0.00           N  
ATOM    194  CA  GLU A 237     -17.439   4.820 106.466  1.00  0.00           C  
ATOM    195  C   GLU A 237     -16.471   3.988 107.274  1.00  0.00           C  
ATOM    196  O   GLU A 237     -15.621   4.544 107.968  1.00  0.00           O  
ATOM    197  CB  GLU A 237     -18.848   4.687 107.029  1.00  0.00           C  
ATOM    198  CG  GLU A 237     -19.166   5.722 108.113  1.00  0.00           C  
ATOM    199  CD  GLU A 237     -19.747   5.126 109.417  1.00  0.00           C  
ATOM    200  OE1 GLU A 237     -20.906   5.485 109.774  1.00  0.00           O  
ATOM    201  OE2 GLU A 237     -19.034   4.341 110.110  1.00  0.00           O  
ATOM    202  N   ASP A 238     -16.513   2.670 107.080  1.00  0.00           N  
ATOM    203  CA  ASP A 238     -15.626   1.741 107.778  1.00  0.00           C  
ATOM    204  C   ASP A 238     -14.113   1.929 107.714  1.00  0.00           C  
ATOM    205  O   ASP A 238     -13.482   2.251 108.720  1.00  0.00           O  
ATOM    206  CB  ASP A 238     -15.920   0.315 107.351  1.00  0.00           C  
ATOM    207  CG  ASP A 238     -16.818  -0.408 108.332  1.00  0.00           C  
ATOM    208  OD1 ASP A 238     -16.360  -1.421 108.914  1.00  0.00           O  
ATOM    209  OD2 ASP A 238     -17.975   0.041 108.531  1.00  0.00           O  
ATOM    210  N   LEU A 240     -13.515   1.670 106.555  1.00  0.00           N  
ATOM    211  CA  LEU A 240     -12.056   1.778 106.441  1.00  0.00           C  
ATOM    212  C   LEU A 240     -11.526   3.155 106.781  1.00  0.00           C  
ATOM    213  O   LEU A 240     -10.327   3.298 107.093  1.00  0.00           O  
ATOM    214  CB  LEU A 240     -11.525   1.324 105.068  1.00  0.00           C  
ATOM    215  CG  LEU A 240     -11.743   2.172 103.822  1.00  0.00           C  
ATOM    216  CD1 LEU A 240     -10.823   1.731 102.711  1.00  0.00           C  
ATOM    217  CD2 LEU A 240     -13.180   2.063 103.410  1.00  0.00           C  
ATOM    218  N   LEU A 241     -12.412   4.156 106.712  1.00  0.00           N  
ATOM    219  CA  LEU A 241     -12.051   5.535 107.045  1.00  0.00           C  
ATOM    220  C   LEU A 241     -11.895   5.701 108.565  1.00  0.00           C  
ATOM    221  O   LEU A 241     -11.093   6.524 109.032  1.00  0.00           O  
ATOM    222  CB  LEU A 241     -13.074   6.522 106.459  1.00  0.00           C  
ATOM    223  CG  LEU A 241     -12.886   6.935 104.982  1.00  0.00           C  
ATOM    224  CD1 LEU A 241     -14.134   7.555 104.453  1.00  0.00           C  
ATOM    225  CD2 LEU A 241     -11.731   7.911 104.821  1.00  0.00           C  
ATOM    226  N   ASN A 243     -12.586   4.840 109.316  1.00  0.00           N  
ATOM    227  CA  ASN A 243     -12.538   4.826 110.780  1.00  0.00           C  
ATOM    228  C   ASN A 243     -11.692   3.636 111.269  1.00  0.00           C  
ATOM    229  O   ASN A 243     -11.941   3.126 112.354  1.00  0.00           O  
ATOM    230  CB  ASN A 243     -13.955   4.686 111.385  1.00  0.00           C  
ATOM    231  CG  ASN A 243     -14.887   5.885 111.080  1.00  0.00           C  
ATOM    232  OD1 ASN A 243     -14.490   6.892 110.468  1.00  0.00           O  
ATOM    233  ND2 ASN A 243     -16.141   5.778 111.536  1.00  0.00           N  
ATOM    234  N   LYS A 244     -10.696   3.209 110.487  1.00  0.00           N  
ATOM    235  CA  LYS A 244      -9.824   2.075 110.834  1.00  0.00           C  
ATOM    236  C   LYS A 244      -8.416   2.217 110.286  1.00  0.00           C  
ATOM    237  O   LYS A 244      -7.431   2.154 111.023  1.00  0.00           O  
ATOM    238  CB  LYS A 244     -10.372   0.785 110.252  1.00  0.00           C  
ATOM    239  CG  LYS A 244     -11.428   0.112 111.082  1.00  0.00           C  
ATOM    240  CD  LYS A 244     -10.996  -1.290 111.526  1.00  0.00           C  
ATOM    241  CE  LYS A 244     -12.123  -1.973 112.309  1.00  0.00           C  
ATOM    242  NZ  LYS A 244     -11.848  -3.417 112.533  1.00  0.00           N  
ATOM    243  N   GLU A 245      -8.332   2.338 108.961  1.00  0.00           N  
ATOM    244  CA  GLU A 245      -7.061   2.472 108.261  1.00  0.00           C  
ATOM    245  C   GLU A 245      -6.944   3.845 107.624  1.00  0.00           C  
ATOM    246  O   GLU A 245      -7.944   4.560 107.422  1.00  0.00           O  
ATOM    247  CB  GLU A 245      -6.929   1.403 107.166  1.00  0.00           C  
ATOM    248  CG  GLU A 245      -7.935   1.553 106.002  1.00  0.00           C  
ATOM    249  CD  GLU A 245      -7.676   0.599 104.791  1.00  0.00           C  
ATOM    250  OE1 GLU A 245      -6.505   0.196 104.516  1.00  0.00           O  
ATOM    251  OE2 GLU A 245      -8.666   0.256 104.093  1.00  0.00           O  
ATOM    252  N   GLN A 265      -5.697   4.218 107.360  1.00  0.00           N  
ATOM    253  CA  GLN A 265      -5.369   5.477 106.702  1.00  0.00           C  
ATOM    254  C   GLN A 265      -5.455   5.252 105.165  1.00  0.00           C  
ATOM    255  O   GLN A 265      -4.554   4.687 104.538  1.00  0.00           O  
ATOM    256  CB  GLN A 265      -3.963   5.931 107.107  1.00  0.00           C  
ATOM    257  CG  GLN A 265      -3.711   6.057 108.601  1.00  0.00           C  
ATOM    258  CD  GLN A 265      -2.299   6.577 108.906  1.00  0.00           C  
ATOM    259  OE1 GLN A 265      -1.790   6.483 110.026  1.00  0.00           O  
ATOM    260  NE2 GLN A 265      -1.667   7.123 107.905  1.00  0.00           N  
ATOM    261  N   VAL A 266      -6.599   5.618 104.604  1.00  0.00           N  
ATOM    262  CA  VAL A 266      -6.894   5.483 103.182  1.00  0.00           C  
ATOM    263  C   VAL A 266      -5.845   6.161 102.288  1.00  0.00           C  
ATOM    264  O   VAL A 266      -4.946   6.843 102.791  1.00  0.00           O  
ATOM    265  CB  VAL A 266      -8.306   6.082 102.896  1.00  0.00           C  
ATOM    266  CG1 VAL A 266      -8.720   5.844 101.485  1.00  0.00           C  
ATOM    267  CG2 VAL A 266      -9.334   5.472 103.814  1.00  0.00           C  
ATOM    268  N   THR A 267      -5.933   5.900 100.978  1.00  0.00           N  
ATOM    269  CA  THR A 267      -5.058   6.489  99.959  1.00  0.00           C  
ATOM    270  C   THR A 267      -5.882   7.022  98.803  1.00  0.00           C  
ATOM    271  O   THR A 267      -5.755   6.528  97.723  1.00  0.00           O  
ATOM    272  CB  THR A 267      -4.122   5.433  99.380  1.00  0.00           C  
ATOM    273  OG1 THR A 267      -3.476   4.740 100.450  1.00  0.00           O  
ATOM    274  CG2 THR A 267      -3.087   6.056  98.470  1.00  0.00           C  
ATOM    275  N   LEU A 268      -6.671   8.067  98.997  1.00  0.00           N  
ATOM    276  CA  LEU A 268      -7.507   8.568  97.908  1.00  0.00           C  
ATOM    277  C   LEU A 268      -6.815   9.526  96.912  1.00  0.00           C  
ATOM    278  O   LEU A 268      -5.982  10.375  97.298  1.00  0.00           O  
ATOM    279  CB  LEU A 268      -8.760   9.236  98.449  1.00  0.00           C  
ATOM    280  CG  LEU A 268      -8.566  10.734  98.644  1.00  0.00           C  
ATOM    281  CD1 LEU A 268      -9.860  11.455  98.879  1.00  0.00           C  
ATOM    282  CD2 LEU A 268      -7.638  10.936  99.800  1.00  0.00           C  
ATOM    283  N   TYR A 269      -7.266   9.462  95.652  1.00  0.00           N  
ATOM    284  CA  TYR A 269      -6.718  10.268  94.553  1.00  0.00           C  
ATOM    285  C   TYR A 269      -7.776  10.949  93.673  1.00  0.00           C  
ATOM    286  O   TYR A 269      -8.979  10.647  93.719  1.00  0.00           O  
ATOM    287  CB  TYR A 269      -5.825   9.394  93.668  1.00  0.00           C  
ATOM    288  CG  TYR A 269      -6.522   8.826  92.443  1.00  0.00           C  
ATOM    289  CD1 TYR A 269      -7.669   8.028  92.551  1.00  0.00           C  
ATOM    290  CD2 TYR A 269      -6.058   9.124  91.172  1.00  0.00           C  
ATOM    291  CE1 TYR A 269      -8.332   7.552  91.413  1.00  0.00           C  
ATOM    292  CE2 TYR A 269      -6.717   8.651  90.037  1.00  0.00           C  
ATOM    293  CZ  TYR A 269      -7.845   7.874  90.171  1.00  0.00           C  
ATOM    294  OH  TYR A 269      -8.468   7.443  89.044  1.00  0.00           O  
ATOM    295  N   CYS A 270      -7.300  11.903  92.894  1.00  0.00           N  
ATOM    296  CA  CYS A 270      -8.146  12.635  91.968  1.00  0.00           C  
ATOM    297  C   CYS A 270      -7.294  13.052  90.782  1.00  0.00           C  
ATOM    298  O   CYS A 270      -6.058  13.050  90.869  1.00  0.00           O  
ATOM    299  CB  CYS A 270      -8.741  13.878  92.597  1.00  0.00           C  
ATOM    300  SG  CYS A 270     -10.028  14.531  91.547  1.00  0.00           S  
ATOM    301  N   GLY A 272      -7.922  13.424  89.673  1.00  0.00           N  
ATOM    302  CA  GLY A 272      -7.101  13.798  88.550  1.00  0.00           C  
ATOM    303  C   GLY A 272      -7.794  14.711  87.603  1.00  0.00           C  
ATOM    304  O   GLY A 272      -8.990  14.903  87.694  1.00  0.00           O  
ATOM    305  N   ALA A 273      -7.029  15.252  86.674  1.00  0.00           N  
ATOM    306  CA  ALA A 273      -7.576  16.150  85.679  1.00  0.00           C  
ATOM    307  C   ALA A 273      -6.749  16.096  84.390  1.00  0.00           C  
ATOM    308  O   ALA A 273      -5.516  15.984  84.464  1.00  0.00           O  
ATOM    309  CB  ALA A 273      -7.596  17.552  86.237  1.00  0.00           C  
ATOM    310  N   ASP A 274      -7.397  16.106  83.220  1.00  0.00           N  
ATOM    311  CA  ASP A 274      -6.637  16.088  81.961  1.00  0.00           C  
ATOM    312  C   ASP A 274      -6.225  17.525  81.645  1.00  0.00           C  
ATOM    313  O   ASP A 274      -6.946  18.475  81.983  1.00  0.00           O  
ATOM    314  CB  ASP A 274      -7.458  15.561  80.794  1.00  0.00           C  
ATOM    315  CG  ASP A 274      -7.828  14.114  80.937  1.00  0.00           C  
ATOM    316  OD1 ASP A 274      -9.038  13.829  80.798  1.00  0.00           O  
ATOM    317  OD2 ASP A 274      -6.927  13.270  81.150  1.00  0.00           O  
ATOM    318  N   PRO A 275      -5.077  17.704  80.977  1.00  0.00           N  
ATOM    319  CA  PRO A 275      -4.554  19.015  80.613  1.00  0.00           C  
ATOM    320  C   PRO A 275      -5.292  19.668  79.461  1.00  0.00           C  
ATOM    321  O   PRO A 275      -4.691  20.128  78.508  1.00  0.00           O  
ATOM    322  CB  PRO A 275      -3.107  18.700  80.255  1.00  0.00           C  
ATOM    323  CG  PRO A 275      -2.838  17.445  80.988  1.00  0.00           C  
ATOM    324  CD  PRO A 275      -4.058  16.676  80.741  1.00  0.00           C  
ATOM    325  N   THR A 276      -6.601  19.746  79.579  1.00  0.00           N  
ATOM    326  CA  THR A 276      -7.416  20.356  78.555  1.00  0.00           C  
ATOM    327  C   THR A 276      -7.327  21.894  78.537  1.00  0.00           C  
ATOM    328  O   THR A 276      -8.116  22.551  77.872  1.00  0.00           O  
ATOM    329  CB  THR A 276      -8.908  19.842  78.642  1.00  0.00           C  
ATOM    330  OG1 THR A 276      -9.828  20.827  78.135  1.00  0.00           O  
ATOM    331  CG2 THR A 276      -9.307  19.438  80.072  1.00  0.00           C  
ATOM    332  N   ALA A 277      -6.354  22.455  79.259  1.00  0.00           N  
ATOM    333  CA  ALA A 277      -6.102  23.917  79.367  1.00  0.00           C  
ATOM    334  C   ALA A 277      -4.759  24.088  80.106  1.00  0.00           C  
ATOM    335  O   ALA A 277      -4.187  23.105  80.552  1.00  0.00           O  
ATOM    336  CB  ALA A 277      -7.239  24.610  80.165  1.00  0.00           C  
ATOM    337  N   ASP A 278      -4.207  25.294  80.211  1.00  0.00           N  
ATOM    338  CA  ASP A 278      -2.940  25.417  80.969  1.00  0.00           C  
ATOM    339  C   ASP A 278      -3.138  26.079  82.336  1.00  0.00           C  
ATOM    340  O   ASP A 278      -2.195  26.605  82.951  1.00  0.00           O  
ATOM    341  CB  ASP A 278      -1.776  26.059  80.169  1.00  0.00           C  
ATOM    342  CG  ASP A 278      -2.097  27.446  79.637  1.00  0.00           C  
ATOM    343  OD1 ASP A 278      -3.052  27.580  78.851  1.00  0.00           O  
ATOM    344  OD2 ASP A 278      -1.366  28.402  79.977  1.00  0.00           O  
ATOM    345  N   SER A 279      -4.368  25.960  82.830  1.00  0.00           N  
ATOM    346  CA  SER A 279      -4.742  26.499  84.111  1.00  0.00           C  
ATOM    347  C   SER A 279      -6.031  25.899  84.548  1.00  0.00           C  
ATOM    348  O   SER A 279      -6.896  25.648  83.732  1.00  0.00           O  
ATOM    349  CB  SER A 279      -4.936  27.992  84.038  1.00  0.00           C  
ATOM    350  OG  SER A 279      -5.672  28.415  85.172  1.00  0.00           O  
ATOM    351  N   LEU A 280      -6.170  25.709  85.850  1.00  0.00           N  
ATOM    352  CA  LEU A 280      -7.387  25.145  86.382  1.00  0.00           C  
ATOM    353  C   LEU A 280      -8.338  26.313  86.539  1.00  0.00           C  
ATOM    354  O   LEU A 280      -7.977  27.451  86.271  1.00  0.00           O  
ATOM    355  CB  LEU A 280      -7.131  24.444  87.723  1.00  0.00           C  
ATOM    356  CG  LEU A 280      -6.139  23.275  87.675  1.00  0.00           C  
ATOM    357  CD1 LEU A 280      -5.070  23.522  88.689  1.00  0.00           C  
ATOM    358  CD2 LEU A 280      -6.793  21.935  87.919  1.00  0.00           C  
ATOM    359  N   HIS A 281      -9.552  26.033  86.978  1.00  0.00           N  
ATOM    360  CA  HIS A 281     -10.563  27.065  87.158  1.00  0.00           C  
ATOM    361  C   HIS A 281     -11.296  26.688  88.452  1.00  0.00           C  
ATOM    362  O   HIS A 281     -11.269  25.525  88.845  1.00  0.00           O  
ATOM    363  CB  HIS A 281     -11.513  27.116  85.927  1.00  0.00           C  
ATOM    364  CG  HIS A 281     -12.208  25.816  85.628  1.00  0.00           C  
ATOM    365  ND1 HIS A 281     -13.582  25.708  85.535  1.00  0.00           N  
ATOM    366  CD2 HIS A 281     -11.723  24.559  85.465  1.00  0.00           C  
ATOM    367  CE1 HIS A 281     -13.910  24.442  85.338  1.00  0.00           C  
ATOM    368  NE2 HIS A 281     -12.802  23.724  85.290  1.00  0.00           N  
ATOM    369  N   ILE A 282     -11.965  27.643  89.096  1.00  0.00           N  
ATOM    370  CA  ILE A 282     -12.672  27.383  90.351  1.00  0.00           C  
ATOM    371  C   ILE A 282     -13.586  26.134  90.365  1.00  0.00           C  
ATOM    372  O   ILE A 282     -13.942  25.627  91.435  1.00  0.00           O  
ATOM    373  CB  ILE A 282     -13.384  28.665  90.939  1.00  0.00           C  
ATOM    374  CG1 ILE A 282     -14.715  28.960  90.250  1.00  0.00           C  
ATOM    375  CG2 ILE A 282     -12.421  29.849  90.935  1.00  0.00           C  
ATOM    376  CD1 ILE A 282     -14.626  29.304  88.828  1.00  0.00           C  
ATOM    377  N   GLY A 283     -13.919  25.596  89.199  1.00  0.00           N  
ATOM    378  CA  GLY A 283     -14.716  24.382  89.179  1.00  0.00           C  
ATOM    379  C   GLY A 283     -13.872  23.221  89.700  1.00  0.00           C  
ATOM    380  O   GLY A 283     -14.387  22.242  90.236  1.00  0.00           O  
ATOM    381  N   HIS A 284     -12.558  23.355  89.567  1.00  0.00           N  
ATOM    382  CA  HIS A 284     -11.611  22.338  90.012  1.00  0.00           C  
ATOM    383  C   HIS A 284     -11.165  22.588  91.441  1.00  0.00           C  
ATOM    384  O   HIS A 284     -10.407  21.785  91.995  1.00  0.00           O  
ATOM    385  CB  HIS A 284     -10.347  22.352  89.152  1.00  0.00           C  
ATOM    386  CG  HIS A 284     -10.581  22.052  87.707  1.00  0.00           C  
ATOM    387  ND1 HIS A 284      -9.553  22.013  86.786  1.00  0.00           N  
ATOM    388  CD2 HIS A 284     -11.711  21.746  87.023  1.00  0.00           C  
ATOM    389  CE1 HIS A 284     -10.035  21.687  85.603  1.00  0.00           C  
ATOM    390  NE2 HIS A 284     -11.344  21.522  85.718  1.00  0.00           N  
ATOM    391  N   LEU A 285     -11.581  23.723  92.004  1.00  0.00           N  
ATOM    392  CA  LEU A 285     -11.198  24.092  93.361  1.00  0.00           C  
ATOM    393  C   LEU A 285     -11.811  23.165  94.408  1.00  0.00           C  
ATOM    394  O   LEU A 285     -11.096  22.623  95.264  1.00  0.00           O  
ATOM    395  CB  LEU A 285     -11.570  25.538  93.664  1.00  0.00           C  
ATOM    396  CG  LEU A 285     -10.690  26.110  94.776  1.00  0.00           C  
ATOM    397  CD1 LEU A 285      -9.225  25.914  94.370  1.00  0.00           C  
ATOM    398  CD2 LEU A 285     -11.000  27.578  95.029  1.00  0.00           C  
ATOM    399  N   LEU A 286     -13.125  22.966  94.335  1.00  0.00           N  
ATOM    400  CA  LEU A 286     -13.787  22.070  95.270  1.00  0.00           C  
ATOM    401  C   LEU A 286     -13.047  20.688  95.354  1.00  0.00           C  
ATOM    402  O   LEU A 286     -12.251  20.485  96.263  1.00  0.00           O  
ATOM    403  CB  LEU A 286     -15.258  21.963  94.888  1.00  0.00           C  
ATOM    404  CG  LEU A 286     -16.184  21.408  95.940  1.00  0.00           C  
ATOM    405  CD1 LEU A 286     -15.653  21.795  97.279  1.00  0.00           C  
ATOM    406  CD2 LEU A 286     -17.572  21.965  95.745  1.00  0.00           C  
ATOM    407  N   PRO A 288     -13.174  19.793  94.339  1.00  0.00           N  
ATOM    408  CA  PRO A 288     -12.477  18.497  94.411  1.00  0.00           C  
ATOM    409  C   PRO A 288     -11.054  18.453  94.953  1.00  0.00           C  
ATOM    410  O   PRO A 288     -10.773  17.608  95.764  1.00  0.00           O  
ATOM    411  CB  PRO A 288     -12.509  18.024  92.970  1.00  0.00           C  
ATOM    412  CG  PRO A 288     -13.859  18.508  92.528  1.00  0.00           C  
ATOM    413  CD  PRO A 288     -13.846  19.923  93.024  1.00  0.00           C  
ATOM    414  N   PHE A 289     -10.141  19.301  94.505  1.00  0.00           N  
ATOM    415  CA  PHE A 289      -8.781  19.221  95.044  1.00  0.00           C  
ATOM    416  C   PHE A 289      -8.676  19.656  96.490  1.00  0.00           C  
ATOM    417  O   PHE A 289      -7.695  19.320  97.159  1.00  0.00           O  
ATOM    418  CB  PHE A 289      -7.760  19.982  94.198  1.00  0.00           C  
ATOM    419  CG  PHE A 289      -7.531  19.381  92.848  1.00  0.00           C  
ATOM    420  CD1 PHE A 289      -7.280  18.022  92.712  1.00  0.00           C  
ATOM    421  CD2 PHE A 289      -7.651  20.156  91.706  1.00  0.00           C  
ATOM    422  CE1 PHE A 289      -7.165  17.444  91.451  1.00  0.00           C  
ATOM    423  CE2 PHE A 289      -7.536  19.584  90.443  1.00  0.00           C  
ATOM    424  CZ  PHE A 289      -7.297  18.227  90.314  1.00  0.00           C  
ATOM    425  N   LEU A 290      -9.645  20.444  96.963  1.00  0.00           N  
ATOM    426  CA  LEU A 290      -9.662  20.863  98.376  1.00  0.00           C  
ATOM    427  C   LEU A 290     -10.120  19.661  99.182  1.00  0.00           C  
ATOM    428  O   LEU A 290      -9.460  19.280 100.112  1.00  0.00           O  
ATOM    429  CB  LEU A 290     -10.590  22.062  98.631  1.00  0.00           C  
ATOM    430  CG  LEU A 290     -10.162  23.416  98.054  1.00  0.00           C  
ATOM    431  CD1 LEU A 290     -11.278  24.417  98.143  1.00  0.00           C  
ATOM    432  CD2 LEU A 290      -8.960  23.905  98.770  1.00  0.00           C  
ATOM    433  N   THR A 291     -11.210  19.022  98.781  1.00  0.00           N  
ATOM    434  CA  THR A 291     -11.668  17.836  99.470  1.00  0.00           C  
ATOM    435  C   THR A 291     -10.527  16.850  99.626  1.00  0.00           C  
ATOM    436  O   THR A 291     -10.576  16.003 100.492  1.00  0.00           O  
ATOM    437  CB  THR A 291     -12.757  17.090  98.726  1.00  0.00           C  
ATOM    438  OG1 THR A 291     -13.682  18.011  98.154  1.00  0.00           O  
ATOM    439  CG2 THR A 291     -13.510  16.229  99.694  1.00  0.00           C  
ATOM    440  N   LEU A 292      -9.509  16.916  98.785  1.00  0.00           N  
ATOM    441  CA  LEU A 292      -8.393  15.992  98.941  1.00  0.00           C  
ATOM    442  C   LEU A 292      -7.591  16.412 100.166  1.00  0.00           C  
ATOM    443  O   LEU A 292      -7.095  15.569 100.914  1.00  0.00           O  
ATOM    444  CB  LEU A 292      -7.553  15.902  97.663  1.00  0.00           C  
ATOM    445  CG  LEU A 292      -7.955  14.824  96.640  1.00  0.00           C  
ATOM    446  CD1 LEU A 292      -7.197  13.560  96.942  1.00  0.00           C  
ATOM    447  CD2 LEU A 292      -9.450  14.548  96.643  1.00  0.00           C  
ATOM    448  N   ARG A 293      -7.539  17.722 100.406  1.00  0.00           N  
ATOM    449  CA  ARG A 293      -6.877  18.287 101.593  1.00  0.00           C  
ATOM    450  C   ARG A 293      -7.638  17.827 102.847  1.00  0.00           C  
ATOM    451  O   ARG A 293      -7.039  17.334 103.798  1.00  0.00           O  
ATOM    452  CB  ARG A 293      -6.894  19.818 101.557  1.00  0.00           C  
ATOM    453  CG  ARG A 293      -6.237  20.440 100.368  1.00  0.00           C  
ATOM    454  CD  ARG A 293      -4.866  19.860 100.189  1.00  0.00           C  
ATOM    455  NE  ARG A 293      -4.089  19.844 101.425  1.00  0.00           N  
ATOM    456  CZ  ARG A 293      -3.578  20.925 102.017  1.00  0.00           C  
ATOM    457  NH1 ARG A 293      -3.773  22.144 101.517  1.00  0.00           N  
ATOM    458  NH2 ARG A 293      -2.798  20.779 103.077  1.00  0.00           N  
ATOM    459  N   ARG A 294      -8.952  18.031 102.842  1.00  0.00           N  
ATOM    460  CA  ARG A 294      -9.816  17.622 103.928  1.00  0.00           C  
ATOM    461  C   ARG A 294      -9.376  16.238 104.360  1.00  0.00           C  
ATOM    462  O   ARG A 294      -9.143  15.977 105.535  1.00  0.00           O  
ATOM    463  CB  ARG A 294     -11.254  17.551 103.444  1.00  0.00           C  
ATOM    464  CG  ARG A 294     -12.100  18.753 103.742  1.00  0.00           C  
ATOM    465  CD  ARG A 294     -11.557  20.024 103.204  1.00  0.00           C  
ATOM    466  NE  ARG A 294     -12.629  21.011 103.117  1.00  0.00           N  
ATOM    467  CZ  ARG A 294     -12.592  22.225 103.673  1.00  0.00           C  
ATOM    468  NH1 ARG A 294     -11.533  22.608 104.377  1.00  0.00           N  
ATOM    469  NH2 ARG A 294     -13.612  23.067 103.507  1.00  0.00           N  
ATOM    470  N   PHE A 295      -9.233  15.346 103.396  1.00  0.00           N  
ATOM    471  CA  PHE A 295      -8.802  14.005 103.715  1.00  0.00           C  
ATOM    472  C   PHE A 295      -7.380  14.077 104.288  1.00  0.00           C  
ATOM    473  O   PHE A 295      -7.215  13.904 105.495  1.00  0.00           O  
ATOM    474  CB  PHE A 295      -8.867  13.079 102.482  1.00  0.00           C  
ATOM    475  CG  PHE A 295     -10.227  12.452 102.231  1.00  0.00           C  
ATOM    476  CD1 PHE A 295     -10.396  11.084 102.317  1.00  0.00           C  
ATOM    477  CD2 PHE A 295     -11.328  13.222 101.901  1.00  0.00           C  
ATOM    478  CE1 PHE A 295     -11.646  10.503 102.076  1.00  0.00           C  
ATOM    479  CE2 PHE A 295     -12.564  12.645 101.663  1.00  0.00           C  
ATOM    480  CZ  PHE A 295     -12.721  11.292 101.753  1.00  0.00           C  
ATOM    481  N   GLN A 296      -6.399  14.502 103.485  1.00  0.00           N  
ATOM    482  CA  GLN A 296      -5.007  14.519 103.942  1.00  0.00           C  
ATOM    483  C   GLN A 296      -4.880  15.004 105.341  1.00  0.00           C  
ATOM    484  O   GLN A 296      -4.070  14.498 106.098  1.00  0.00           O  
ATOM    485  CB  GLN A 296      -4.041  15.333 103.058  1.00  0.00           C  
ATOM    486  CG  GLN A 296      -2.558  14.990 103.414  1.00  0.00           C  
ATOM    487  CD  GLN A 296      -1.497  15.736 102.609  1.00  0.00           C  
ATOM    488  OE1 GLN A 296      -1.792  16.661 101.862  1.00  0.00           O  
ATOM    489  NE2 GLN A 296      -0.244  15.348 102.794  1.00  0.00           N  
ATOM    490  N   GLU A 297      -5.756  15.919 105.710  1.00  0.00           N  
ATOM    491  CA  GLU A 297      -5.750  16.501 107.032  1.00  0.00           C  
ATOM    492  C   GLU A 297      -5.654  15.430 108.132  1.00  0.00           C  
ATOM    493  O   GLU A 297      -4.760  15.486 108.969  1.00  0.00           O  
ATOM    494  CB  GLU A 297      -7.015  17.348 107.187  1.00  0.00           C  
ATOM    495  CG  GLU A 297      -6.937  18.483 108.195  1.00  0.00           C  
ATOM    496  CD  GLU A 297      -6.079  19.645 107.748  1.00  0.00           C  
ATOM    497  OE1 GLU A 297      -5.332  19.543 106.740  1.00  0.00           O  
ATOM    498  OE2 GLU A 297      -6.167  20.682 108.432  1.00  0.00           O  
ATOM    499  N   HIS A 298      -6.523  14.425 108.097  1.00  0.00           N  
ATOM    500  CA  HIS A 298      -6.477  13.411 109.125  1.00  0.00           C  
ATOM    501  C   HIS A 298      -5.614  12.220 108.760  1.00  0.00           C  
ATOM    502  O   HIS A 298      -6.148  11.153 108.537  1.00  0.00           O  
ATOM    503  CB  HIS A 298      -7.845  12.822 109.395  1.00  0.00           C  
ATOM    504  CG  HIS A 298      -8.917  13.809 109.688  1.00  0.00           C  
ATOM    505  ND1 HIS A 298      -9.161  14.896 108.893  1.00  0.00           N  
ATOM    506  CD2 HIS A 298      -9.900  13.789 110.618  1.00  0.00           C  
ATOM    507  CE1 HIS A 298     -10.258  15.510 109.316  1.00  0.00           C  
ATOM    508  NE2 HIS A 298     -10.722  14.856 110.360  1.00  0.00           N  
ATOM    509  N   GLY A 305      -4.311  12.346 108.651  1.00  0.00           N  
ATOM    510  CA  GLY A 305      -3.526  11.150 108.343  1.00  0.00           C  
ATOM    511  C   GLY A 305      -3.570  10.447 106.987  1.00  0.00           C  
ATOM    512  O   GLY A 305      -2.632   9.723 106.654  1.00  0.00           O  
ATOM    513  N   HIS A 306      -4.639  10.640 106.215  1.00  0.00           N  
ATOM    514  CA  HIS A 306      -4.787  10.026 104.898  1.00  0.00           C  
ATOM    515  C   HIS A 306      -3.770  10.532 103.857  1.00  0.00           C  
ATOM    516  O   HIS A 306      -2.936  11.382 104.161  1.00  0.00           O  
ATOM    517  CB  HIS A 306      -6.210  10.233 104.418  1.00  0.00           C  
ATOM    518  CG  HIS A 306      -7.228   9.529 105.260  1.00  0.00           C  
ATOM    519  ND1 HIS A 306      -8.335  10.158 105.790  1.00  0.00           N  
ATOM    520  CD2 HIS A 306      -7.331   8.230 105.621  1.00  0.00           C  
ATOM    521  CE1 HIS A 306      -9.081   9.279 106.434  1.00  0.00           C  
ATOM    522  NE2 HIS A 306      -8.494   8.099 106.344  1.00  0.00           N  
ATOM    523  N   ARG A 307      -3.810   9.987 102.643  1.00  0.00           N  
ATOM    524  CA  ARG A 307      -2.877  10.390 101.570  1.00  0.00           C  
ATOM    525  C   ARG A 307      -3.604  10.779 100.261  1.00  0.00           C  
ATOM    526  O   ARG A 307      -4.672  10.260  99.957  1.00  0.00           O  
ATOM    527  CB  ARG A 307      -1.883   9.251 101.323  1.00  0.00           C  
ATOM    528  CG  ARG A 307      -0.862   9.410 100.207  1.00  0.00           C  
ATOM    529  CD  ARG A 307       0.016   8.171 100.256  1.00  0.00           C  
ATOM    530  NE  ARG A 307       0.920   7.952  99.135  1.00  0.00           N  
ATOM    531  CZ  ARG A 307       2.119   7.393  99.268  1.00  0.00           C  
ATOM    532  NH1 ARG A 307       2.550   7.018 100.461  1.00  0.00           N  
ATOM    533  NH2 ARG A 307       2.885   7.164  98.217  1.00  0.00           N  
ATOM    534  N   PRO A 308      -3.105  11.797  99.546  1.00  0.00           N  
ATOM    535  CA  PRO A 308      -3.823  12.104  98.320  1.00  0.00           C  
ATOM    536  C   PRO A 308      -2.871  11.914  97.147  1.00  0.00           C  
ATOM    537  O   PRO A 308      -1.660  12.055  97.304  1.00  0.00           O  
ATOM    538  CB  PRO A 308      -4.191  13.560  98.542  1.00  0.00           C  
ATOM    539  CG  PRO A 308      -3.008  14.109  99.267  1.00  0.00           C  
ATOM    540  CD  PRO A 308      -2.309  12.958  99.967  1.00  0.00           C  
ATOM    541  N   ILE A 309      -3.393  11.492  96.001  1.00  0.00           N  
ATOM    542  CA  ILE A 309      -2.552  11.314  94.812  1.00  0.00           C  
ATOM    543  C   ILE A 309      -3.125  12.219  93.727  1.00  0.00           C  
ATOM    544  O   ILE A 309      -4.330  12.143  93.454  1.00  0.00           O  
ATOM    545  CB  ILE A 309      -2.567   9.853  94.275  1.00  0.00           C  
ATOM    546  CG1 ILE A 309      -2.328   8.857  95.407  1.00  0.00           C  
ATOM    547  CG2 ILE A 309      -1.539   9.709  93.186  1.00  0.00           C  
ATOM    548  CD1 ILE A 309      -1.445   7.688  95.066  1.00  0.00           C  
ATOM    549  N   VAL A 310      -2.323  13.128  93.172  1.00  0.00           N  
ATOM    550  CA  VAL A 310      -2.832  13.992  92.113  1.00  0.00           C  
ATOM    551  C   VAL A 310      -2.355  13.516  90.744  1.00  0.00           C  
ATOM    552  O   VAL A 310      -1.155  13.559  90.436  1.00  0.00           O  
ATOM    553  CB  VAL A 310      -2.501  15.504  92.342  1.00  0.00           C  
ATOM    554  CG1 VAL A 310      -2.540  16.268  91.029  1.00  0.00           C  
ATOM    555  CG2 VAL A 310      -3.536  16.144  93.269  1.00  0.00           C  
ATOM    556  N   LEU A 311      -3.314  13.042  89.944  1.00  0.00           N  
ATOM    557  CA  LEU A 311      -3.060  12.540  88.593  1.00  0.00           C  
ATOM    558  C   LEU A 311      -3.413  13.588  87.523  1.00  0.00           C  
ATOM    559  O   LEU A 311      -4.482  14.215  87.535  1.00  0.00           O  
ATOM    560  CB  LEU A 311      -3.827  11.221  88.356  1.00  0.00           C  
ATOM    561  CG  LEU A 311      -3.669  10.395  87.067  1.00  0.00           C  
ATOM    562  CD1 LEU A 311      -4.231   8.990  87.198  1.00  0.00           C  
ATOM    563  CD2 LEU A 311      -4.379  11.087  85.978  1.00  0.00           C  
ATOM    564  N   ILE A 312      -2.458  13.792  86.628  1.00  0.00           N  
ATOM    565  CA  ILE A 312      -2.563  14.719  85.512  1.00  0.00           C  
ATOM    566  C   ILE A 312      -2.774  13.829  84.291  1.00  0.00           C  
ATOM    567  O   ILE A 312      -2.029  12.864  84.085  1.00  0.00           O  
ATOM    568  CB  ILE A 312      -1.243  15.522  85.380  1.00  0.00           C  
ATOM    569  CG1 ILE A 312      -1.149  16.542  86.504  1.00  0.00           C  
ATOM    570  CG2 ILE A 312      -1.155  16.219  84.056  1.00  0.00           C  
ATOM    571  CD1 ILE A 312       0.227  17.122  86.647  1.00  0.00           C  
ATOM    572  N   GLY A 313      -3.767  14.150  83.474  1.00  0.00           N  
ATOM    573  CA  GLY A 313      -4.043  13.331  82.302  1.00  0.00           C  
ATOM    574  C   GLY A 313      -3.088  13.328  81.102  1.00  0.00           C  
ATOM    575  O   GLY A 313      -3.548  13.357  79.945  1.00  0.00           O  
ATOM    576  N   GLY A 314      -1.788  13.165  81.336  1.00  0.00           N  
ATOM    577  CA  GLY A 314      -0.863  13.156  80.223  1.00  0.00           C  
ATOM    578  C   GLY A 314      -1.200  12.157  79.124  1.00  0.00           C  
ATOM    579  O   GLY A 314      -0.540  12.125  78.106  1.00  0.00           O  
ATOM    580  N   GLY A 315      -2.211  11.327  79.327  1.00  0.00           N  
ATOM    581  CA  GLY A 315      -2.568  10.350  78.327  1.00  0.00           C  
ATOM    582  C   GLY A 315      -4.013  10.509  77.961  1.00  0.00           C  
ATOM    583  O   GLY A 315      -4.326  10.865  76.848  1.00  0.00           O  
ATOM    584  N   THR A 316      -4.907  10.290  78.908  1.00  0.00           N  
ATOM    585  CA  THR A 316      -6.328  10.423  78.634  1.00  0.00           C  
ATOM    586  C   THR A 316      -6.668  11.859  78.281  1.00  0.00           C  
ATOM    587  O   THR A 316      -7.812  12.188  77.941  1.00  0.00           O  
ATOM    588  CB  THR A 316      -7.149   9.978  79.825  1.00  0.00           C  
ATOM    589  OG1 THR A 316      -6.765  10.745  80.980  1.00  0.00           O  
ATOM    590  CG2 THR A 316      -6.925   8.483  80.062  1.00  0.00           C  
ATOM    591  N   GLY A 317      -5.666  12.720  78.408  1.00  0.00           N  
ATOM    592  CA  GLY A 317      -5.845  14.115  78.068  1.00  0.00           C  
ATOM    593  C   GLY A 317      -6.043  14.217  76.575  1.00  0.00           C  
ATOM    594  O   GLY A 317      -7.074  14.701  76.126  1.00  0.00           O  
ATOM    595  N   MET A 333      -5.090  13.661  75.827  1.00  0.00           N  
ATOM    596  CA  MET A 333      -5.089  13.649  74.365  1.00  0.00           C  
ATOM    597  C   MET A 333      -6.360  13.077  73.754  1.00  0.00           C  
ATOM    598  O   MET A 333      -6.609  13.223  72.565  1.00  0.00           O  
ATOM    599  CB  MET A 333      -3.863  12.904  73.855  1.00  0.00           C  
ATOM    600  CG  MET A 333      -2.616  13.248  74.636  1.00  0.00           C  
ATOM    601  SD  MET A 333      -1.068  12.999  73.749  1.00  0.00           S  
ATOM    602  CE  MET A 333      -0.404  11.329  74.374  1.00  0.00           C  
ATOM    603  N   ILE A 335      -7.172  12.437  74.574  1.00  0.00           N  
ATOM    604  CA  ILE A 335      -8.426  11.869  74.112  1.00  0.00           C  
ATOM    605  C   ILE A 335      -9.600  12.760  74.558  1.00  0.00           C  
ATOM    606  O   ILE A 335     -10.503  13.043  73.761  1.00  0.00           O  
ATOM    607  CB  ILE A 335      -8.630  10.457  74.676  1.00  0.00           C  
ATOM    608  CG1 ILE A 335      -7.400   9.586  74.416  1.00  0.00           C  
ATOM    609  CG2 ILE A 335      -9.911   9.863  74.149  1.00  0.00           C  
ATOM    610  CD1 ILE A 335      -6.728   9.822  73.114  1.00  0.00           C  
ATOM    611  N   GLY A 336      -9.582  13.204  75.821  1.00  0.00           N  
ATOM    612  CA  GLY A 336     -10.651  14.052  76.335  1.00  0.00           C  
ATOM    613  C   GLY A 336     -11.884  13.297  76.797  1.00  0.00           C  
ATOM    614  O   GLY A 336     -12.368  12.409  76.108  1.00  0.00           O  
ATOM    615  N   ASP A 337     -12.420  13.690  77.945  1.00  0.00           N  
ATOM    616  CA  ASP A 337     -13.578  13.034  78.536  1.00  0.00           C  
ATOM    617  C   ASP A 337     -14.972  13.518  78.120  1.00  0.00           C  
ATOM    618  O   ASP A 337     -15.528  14.422  78.718  1.00  0.00           O  
ATOM    619  CB  ASP A 337     -13.428  13.060  80.074  1.00  0.00           C  
ATOM    620  CG  ASP A 337     -14.565  12.316  80.823  1.00  0.00           C  
ATOM    621  OD1 ASP A 337     -15.464  11.703  80.212  1.00  0.00           O  
ATOM    622  OD2 ASP A 337     -14.549  12.332  82.066  1.00  0.00           O  
ATOM    623  N   PRO A 338     -15.637  12.758  77.256  1.00  0.00           N  
ATOM    624  CA  PRO A 338     -16.974  13.070  76.762  1.00  0.00           C  
ATOM    625  C   PRO A 338     -18.006  13.173  77.874  1.00  0.00           C  
ATOM    626  O   PRO A 338     -19.191  13.387  77.609  1.00  0.00           O  
ATOM    627  CB  PRO A 338     -17.292  11.861  75.897  1.00  0.00           C  
ATOM    628  CG  PRO A 338     -16.586  10.759  76.598  1.00  0.00           C  
ATOM    629  CD  PRO A 338     -15.249  11.409  76.824  1.00  0.00           C  
ATOM    630  N   SER A 339     -17.588  12.946  79.111  1.00  0.00           N  
ATOM    631  CA  SER A 339     -18.535  13.029  80.195  1.00  0.00           C  
ATOM    632  C   SER A 339     -19.100  14.434  80.124  1.00  0.00           C  
ATOM    633  O   SER A 339     -18.382  15.383  79.834  1.00  0.00           O  
ATOM    634  CB  SER A 339     -17.873  12.719  81.534  1.00  0.00           C  
ATOM    635  OG  SER A 339     -17.626  11.321  81.638  1.00  0.00           O  
ATOM    636  N   GLY A 340     -20.421  14.523  80.217  1.00  0.00           N  
ATOM    637  CA  GLY A 340     -21.095  15.806  80.144  1.00  0.00           C  
ATOM    638  C   GLY A 340     -21.289  16.261  78.702  1.00  0.00           C  
ATOM    639  O   GLY A 340     -22.411  16.311  78.168  1.00  0.00           O  
ATOM    640  N   LYS A 341     -20.169  16.560  78.065  1.00  0.00           N  
ATOM    641  CA  LYS A 341     -20.167  17.033  76.701  1.00  0.00           C  
ATOM    642  C   LYS A 341     -21.244  16.368  75.862  1.00  0.00           C  
ATOM    643  O   LYS A 341     -21.655  15.244  76.150  1.00  0.00           O  
ATOM    644  CB  LYS A 341     -18.785  16.790  76.067  1.00  0.00           C  
ATOM    645  CG  LYS A 341     -17.597  17.525  76.744  1.00  0.00           C  
ATOM    646  CD  LYS A 341     -17.141  16.842  78.036  1.00  0.00           C  
ATOM    647  CE  LYS A 341     -16.049  17.612  78.797  1.00  0.00           C  
ATOM    648  NZ  LYS A 341     -15.475  16.894  80.015  1.00  0.00           N  
ATOM    649  N   SER A 342     -21.790  17.127  74.916  1.00  0.00           N  
ATOM    650  CA  SER A 342     -22.787  16.612  73.967  1.00  0.00           C  
ATOM    651  C   SER A 342     -22.446  17.190  72.599  1.00  0.00           C  
ATOM    652  O   SER A 342     -23.277  17.796  71.915  1.00  0.00           O  
ATOM    653  CB  SER A 342     -24.246  16.916  74.361  1.00  0.00           C  
ATOM    654  OG  SER A 342     -25.064  15.735  74.237  1.00  0.00           O  
ATOM    655  N   GLU A 343     -21.172  17.018  72.260  1.00  0.00           N  
ATOM    656  CA  GLU A 343     -20.559  17.430  70.998  1.00  0.00           C  
ATOM    657  C   GLU A 343     -19.246  16.669  71.069  1.00  0.00           C  
ATOM    658  O   GLU A 343     -18.705  16.531  72.171  1.00  0.00           O  
ATOM    659  CB  GLU A 343     -20.268  18.934  70.980  1.00  0.00           C  
ATOM    660  CG  GLU A 343     -20.105  19.518  69.555  1.00  0.00           C  
ATOM    661  CD  GLU A 343     -19.673  21.008  69.539  1.00  0.00           C  
ATOM    662  OE1 GLU A 343     -19.106  21.469  68.500  1.00  0.00           O  
ATOM    663  OE2 GLU A 343     -19.890  21.712  70.572  1.00  0.00           O  
ATOM    664  N   GLU A 344     -18.765  16.091  69.965  1.00  0.00           N  
ATOM    665  CA  GLU A 344     -17.492  15.372  70.093  1.00  0.00           C  
ATOM    666  C   GLU A 344     -16.434  16.414  70.390  1.00  0.00           C  
ATOM    667  O   GLU A 344     -16.643  17.597  70.171  1.00  0.00           O  
ATOM    668  CB  GLU A 344     -17.106  14.505  68.855  1.00  0.00           C  
ATOM    669  CG  GLU A 344     -16.194  13.240  69.170  1.00  0.00           C  
ATOM    670  CD  GLU A 344     -14.902  13.102  68.289  1.00  0.00           C  
ATOM    671  OE1 GLU A 344     -15.015  12.960  67.056  1.00  0.00           O  
ATOM    672  OE2 GLU A 344     -13.763  13.062  68.821  1.00  0.00           O  
ATOM    673  N   ARG A 345     -15.379  15.973  71.048  1.00  0.00           N  
ATOM    674  CA  ARG A 345     -14.263  16.827  71.393  1.00  0.00           C  
ATOM    675  C   ARG A 345     -13.496  17.014  70.088  1.00  0.00           C  
ATOM    676  O   ARG A 345     -14.044  16.778  69.015  1.00  0.00           O  
ATOM    677  CB  ARG A 345     -13.379  16.096  72.427  1.00  0.00           C  
ATOM    678  CG  ARG A 345     -14.042  15.778  73.806  1.00  0.00           C  
ATOM    679  CD  ARG A 345     -14.534  17.057  74.516  1.00  0.00           C  
ATOM    680  NE  ARG A 345     -14.327  17.076  75.966  1.00  0.00           N  
ATOM    681  CZ  ARG A 345     -13.176  17.388  76.564  1.00  0.00           C  
ATOM    682  NH1 ARG A 345     -13.105  17.377  77.887  1.00  0.00           N  
ATOM    683  NH2 ARG A 345     -12.089  17.705  75.860  1.00  0.00           N  
ATOM    684  N   VAL A 407     -12.246  17.455  70.179  1.00  0.00           N  
ATOM    685  CA  VAL A 407     -11.366  17.615  69.019  1.00  0.00           C  
ATOM    686  C   VAL A 407     -10.003  17.328  69.632  1.00  0.00           C  
ATOM    687  O   VAL A 407      -9.686  17.882  70.677  1.00  0.00           O  
ATOM    688  CB  VAL A 407     -11.389  19.073  68.397  1.00  0.00           C  
ATOM    689  CG1 VAL A 407     -12.821  19.587  68.227  1.00  0.00           C  
ATOM    690  CG2 VAL A 407     -10.536  20.075  69.203  1.00  0.00           C  
ATOM    691  N   LEU A 408      -9.216  16.437  69.037  1.00  0.00           N  
ATOM    692  CA  LEU A 408      -7.903  16.100  69.613  1.00  0.00           C  
ATOM    693  C   LEU A 408      -7.014  17.333  69.644  1.00  0.00           C  
ATOM    694  O   LEU A 408      -7.361  18.356  69.082  1.00  0.00           O  
ATOM    695  CB  LEU A 408      -7.184  14.994  68.816  1.00  0.00           C  
ATOM    696  CG  LEU A 408      -7.846  13.705  68.305  1.00  0.00           C  
ATOM    697  CD1 LEU A 408      -6.996  12.524  68.720  1.00  0.00           C  
ATOM    698  CD2 LEU A 408      -9.284  13.542  68.803  1.00  0.00           C  
ATOM    699  N   GLN A 418      -5.893  17.249  70.348  1.00  0.00           N  
ATOM    700  CA  GLN A 418      -4.954  18.370  70.396  1.00  0.00           C  
ATOM    701  C   GLN A 418      -3.463  18.038  70.337  1.00  0.00           C  
ATOM    702  O   GLN A 418      -3.005  16.987  70.775  1.00  0.00           O  
ATOM    703  CB  GLN A 418      -5.283  19.382  71.493  1.00  0.00           C  
ATOM    704  CG  GLN A 418      -5.568  18.869  72.877  1.00  0.00           C  
ATOM    705  CD  GLN A 418      -5.934  20.021  73.783  1.00  0.00           C  
ATOM    706  OE1 GLN A 418      -7.117  20.318  73.994  1.00  0.00           O  
ATOM    707  NE2 GLN A 418      -4.916  20.733  74.267  1.00  0.00           N  
ATOM    708  N   THR A 419      -2.715  18.969  69.770  1.00  0.00           N  
ATOM    709  CA  THR A 419      -1.287  18.789  69.528  1.00  0.00           C  
ATOM    710  C   THR A 419      -0.465  18.245  70.662  1.00  0.00           C  
ATOM    711  O   THR A 419      -0.555  18.742  71.775  1.00  0.00           O  
ATOM    712  CB  THR A 419      -0.587  20.113  69.064  1.00  0.00           C  
ATOM    713  OG1 THR A 419      -1.507  20.935  68.326  1.00  0.00           O  
ATOM    714  CG2 THR A 419       0.653  19.781  68.183  1.00  0.00           C  
ATOM    715  N   GLU A 420       0.397  17.281  70.359  1.00  0.00           N  
ATOM    716  CA  GLU A 420       1.277  16.750  71.387  1.00  0.00           C  
ATOM    717  C   GLU A 420       1.908  17.899  72.189  1.00  0.00           C  
ATOM    718  O   GLU A 420       1.949  17.813  73.406  1.00  0.00           O  
ATOM    719  CB  GLU A 420       2.370  15.856  70.786  1.00  0.00           C  
ATOM    720  CG  GLU A 420       1.867  14.506  70.266  1.00  0.00           C  
ATOM    721  CD  GLU A 420       2.388  14.165  68.860  1.00  0.00           C  
ATOM    722  OE1 GLU A 420       3.634  14.231  68.650  1.00  0.00           O  
ATOM    723  OE2 GLU A 420       1.545  13.821  67.971  1.00  0.00           O  
ATOM    724  N   GLU A 421       2.312  18.997  71.547  1.00  0.00           N  
ATOM    725  CA  GLU A 421       2.913  20.083  72.310  1.00  0.00           C  
ATOM    726  C   GLU A 421       1.837  20.680  73.172  1.00  0.00           C  
ATOM    727  O   GLU A 421       2.009  20.806  74.375  1.00  0.00           O  
ATOM    728  CB  GLU A 421       3.589  21.155  71.433  1.00  0.00           C  
ATOM    729  CG  GLU A 421       4.594  20.553  70.430  1.00  0.00           C  
ATOM    730  CD  GLU A 421       5.936  21.315  70.288  1.00  0.00           C  
ATOM    731  OE1 GLU A 421       5.985  22.330  69.524  1.00  0.00           O  
ATOM    732  OE2 GLU A 421       6.949  20.854  70.903  1.00  0.00           O  
ATOM    733  N   GLN A 422       0.683  20.940  72.572  1.00  0.00           N  
ATOM    734  CA  GLN A 422      -0.428  21.541  73.309  1.00  0.00           C  
ATOM    735  C   GLN A 422      -0.645  20.846  74.642  1.00  0.00           C  
ATOM    736  O   GLN A 422      -0.599  21.495  75.685  1.00  0.00           O  
ATOM    737  CB  GLN A 422      -1.726  21.583  72.475  1.00  0.00           C  
ATOM    738  CG  GLN A 422      -2.029  22.968  71.834  1.00  0.00           C  
ATOM    739  CD  GLN A 422      -3.036  22.904  70.685  1.00  0.00           C  
ATOM    740  OE1 GLN A 422      -4.230  23.072  70.878  1.00  0.00           O  
ATOM    741  NE2 GLN A 422      -2.544  22.673  69.493  1.00  0.00           N  
ATOM    742  N   VAL A 423      -0.836  19.531  74.635  1.00  0.00           N  
ATOM    743  CA  VAL A 423      -1.009  18.823  75.899  1.00  0.00           C  
ATOM    744  C   VAL A 423       0.270  18.976  76.735  1.00  0.00           C  
ATOM    745  O   VAL A 423       0.262  19.604  77.806  1.00  0.00           O  
ATOM    746  CB  VAL A 423      -1.332  17.329  75.703  1.00  0.00           C  
ATOM    747  CG1 VAL A 423      -0.821  16.527  76.868  1.00  0.00           C  
ATOM    748  CG2 VAL A 423      -2.823  17.148  75.628  1.00  0.00           C  
ATOM    749  N   ASP A 424       1.390  18.502  76.202  1.00  0.00           N  
ATOM    750  CA  ASP A 424       2.642  18.578  76.941  1.00  0.00           C  
ATOM    751  C   ASP A 424       2.979  20.006  77.371  1.00  0.00           C  
ATOM    752  O   ASP A 424       3.858  20.228  78.182  1.00  0.00           O  
ATOM    753  CB  ASP A 424       3.789  17.843  76.194  1.00  0.00           C  
ATOM    754  CG  ASP A 424       4.728  18.785  75.456  1.00  0.00           C  
ATOM    755  OD1 ASP A 424       4.689  18.847  74.213  1.00  0.00           O  
ATOM    756  OD2 ASP A 424       5.524  19.472  76.117  1.00  0.00           O  
ATOM    757  N   LYS A 425       2.254  20.973  76.844  1.00  0.00           N  
ATOM    758  CA  LYS A 425       2.467  22.365  77.226  1.00  0.00           C  
ATOM    759  C   LYS A 425       1.517  22.671  78.393  1.00  0.00           C  
ATOM    760  O   LYS A 425       1.917  23.210  79.418  1.00  0.00           O  
ATOM    761  CB  LYS A 425       2.168  23.307  76.041  1.00  0.00           C  
ATOM    762  CG  LYS A 425       3.147  24.458  75.878  1.00  0.00           C  
ATOM    763  CD  LYS A 425       4.197  24.125  74.832  1.00  0.00           C  
ATOM    764  CE  LYS A 425       4.955  22.824  75.134  1.00  0.00           C  
ATOM    765  NZ  LYS A 425       5.813  22.415  73.976  1.00  0.00           N  
ATOM    766  N   ASN A 426       0.246  22.347  78.211  1.00  0.00           N  
ATOM    767  CA  ASN A 426      -0.762  22.561  79.233  1.00  0.00           C  
ATOM    768  C   ASN A 426      -0.367  22.016  80.617  1.00  0.00           C  
ATOM    769  O   ASN A 426      -0.472  22.720  81.626  1.00  0.00           O  
ATOM    770  CB  ASN A 426      -2.054  21.871  78.810  1.00  0.00           C  
ATOM    771  CG  ASN A 426      -2.838  22.668  77.852  1.00  0.00           C  
ATOM    772  OD1 ASN A 426      -4.019  22.419  77.631  1.00  0.00           O  
ATOM    773  ND2 ASN A 426      -2.197  23.656  77.266  1.00  0.00           N  
ATOM    774  N   ILE A 427       0.092  20.759  80.654  1.00  0.00           N  
ATOM    775  CA  ILE A 427       0.444  20.108  81.910  1.00  0.00           C  
ATOM    776  C   ILE A 427       1.486  20.883  82.681  1.00  0.00           C  
ATOM    777  O   ILE A 427       1.588  20.744  83.888  1.00  0.00           O  
ATOM    778  CB  ILE A 427       0.872  18.595  81.747  1.00  0.00           C  
ATOM    779  CG1 ILE A 427       2.327  18.437  81.332  1.00  0.00           C  
ATOM    780  CG2 ILE A 427       0.066  17.916  80.702  1.00  0.00           C  
ATOM    781  CD1 ILE A 427       2.627  17.018  80.850  1.00  0.00           C  
ATOM    782  N   GLU A 429       2.210  21.756  82.011  1.00  0.00           N  
ATOM    783  CA  GLU A 429       3.210  22.534  82.708  1.00  0.00           C  
ATOM    784  C   GLU A 429       2.469  23.566  83.549  1.00  0.00           C  
ATOM    785  O   GLU A 429       2.920  23.931  84.628  1.00  0.00           O  
ATOM    786  CB  GLU A 429       4.124  23.217  81.701  1.00  0.00           C  
ATOM    787  CG  GLU A 429       4.640  24.593  82.105  1.00  0.00           C  
ATOM    788  CD  GLU A 429       4.680  25.537  80.926  1.00  0.00           C  
ATOM    789  OE1 GLU A 429       3.667  26.263  80.708  1.00  0.00           O  
ATOM    790  OE2 GLU A 429       5.710  25.518  80.205  1.00  0.00           O  
ATOM    791  N   GLY A 431       1.330  24.029  83.042  1.00  0.00           N  
ATOM    792  CA  GLY A 431       0.534  25.007  83.758  1.00  0.00           C  
ATOM    793  C   GLY A 431      -0.191  24.331  84.896  1.00  0.00           C  
ATOM    794  O   GLY A 431       0.059  24.636  86.050  1.00  0.00           O  
ATOM    795  N   ILE A 432      -1.013  23.338  84.586  1.00  0.00           N  
ATOM    796  CA  ILE A 432      -1.763  22.660  85.615  1.00  0.00           C  
ATOM    797  C   ILE A 432      -0.839  22.157  86.708  1.00  0.00           C  
ATOM    798  O   ILE A 432      -1.146  22.300  87.889  1.00  0.00           O  
ATOM    799  CB  ILE A 432      -2.641  21.516  85.056  1.00  0.00           C  
ATOM    800  CG1 ILE A 432      -3.596  22.071  84.013  1.00  0.00           C  
ATOM    801  CG2 ILE A 432      -3.492  20.912  86.160  1.00  0.00           C  
ATOM    802  CD1 ILE A 432      -4.925  21.386  83.938  1.00  0.00           C  
ATOM    803  N   SER A 433       0.334  21.655  86.353  1.00  0.00           N  
ATOM    804  CA  SER A 433       1.191  21.155  87.413  1.00  0.00           C  
ATOM    805  C   SER A 433       1.699  22.251  88.323  1.00  0.00           C  
ATOM    806  O   SER A 433       1.820  22.036  89.523  1.00  0.00           O  
ATOM    807  CB  SER A 433       2.318  20.247  86.895  1.00  0.00           C  
ATOM    808  OG  SER A 433       3.579  20.875  86.905  1.00  0.00           O  
ATOM    809  N   LYS A 434       1.910  23.447  87.779  1.00  0.00           N  
ATOM    810  CA  LYS A 434       2.398  24.571  88.587  1.00  0.00           C  
ATOM    811  C   LYS A 434       1.399  24.967  89.650  1.00  0.00           C  
ATOM    812  O   LYS A 434       1.786  25.507  90.679  1.00  0.00           O  
ATOM    813  CB  LYS A 434       2.702  25.817  87.741  1.00  0.00           C  
ATOM    814  CG  LYS A 434       4.133  25.913  87.194  1.00  0.00           C  
ATOM    815  CD  LYS A 434       4.435  27.258  86.452  1.00  0.00           C  
ATOM    816  CE  LYS A 434       3.563  27.544  85.187  1.00  0.00           C  
ATOM    817  NZ  LYS A 434       2.156  28.059  85.472  1.00  0.00           N  
ATOM    818  N   GLN A 435       0.120  24.724  89.406  1.00  0.00           N  
ATOM    819  CA  GLN A 435      -0.895  25.098  90.369  1.00  0.00           C  
ATOM    820  C   GLN A 435      -1.058  24.046  91.465  1.00  0.00           C  
ATOM    821  O   GLN A 435      -1.191  24.364  92.653  1.00  0.00           O  
ATOM    822  CB  GLN A 435      -2.236  25.306  89.669  1.00  0.00           C  
ATOM    823  CG  GLN A 435      -2.322  26.370  88.594  1.00  0.00           C  
ATOM    824  CD  GLN A 435      -3.622  26.231  87.828  1.00  0.00           C  
ATOM    825  OE1 GLN A 435      -4.663  26.712  88.233  1.00  0.00           O  
ATOM    826  NE2 GLN A 435      -3.571  25.503  86.751  1.00  0.00           N  
ATOM    827  N   MET A 436      -1.102  22.788  91.058  1.00  0.00           N  
ATOM    828  CA  MET A 436      -1.262  21.715  92.020  1.00  0.00           C  
ATOM    829  C   MET A 436      -0.160  21.892  93.017  1.00  0.00           C  
ATOM    830  O   MET A 436      -0.425  22.212  94.156  1.00  0.00           O  
ATOM    831  CB  MET A 436      -1.102  20.355  91.361  1.00  0.00           C  
ATOM    832  CG  MET A 436      -2.203  20.004  90.441  1.00  0.00           C  
ATOM    833  SD  MET A 436      -3.718  20.013  91.339  1.00  0.00           S  
ATOM    834  CE  MET A 436      -4.414  18.808  90.533  1.00  0.00           C  
ATOM    835  N   HIS A 437       1.076  21.816  92.528  1.00  0.00           N  
ATOM    836  CA  HIS A 437       2.289  21.937  93.341  1.00  0.00           C  
ATOM    837  C   HIS A 437       2.191  23.029  94.402  1.00  0.00           C  
ATOM    838  O   HIS A 437       2.960  23.029  95.355  1.00  0.00           O  
ATOM    839  CB  HIS A 437       3.488  22.236  92.436  1.00  0.00           C  
ATOM    840  CG  HIS A 437       4.416  21.077  92.206  1.00  0.00           C  
ATOM    841  ND1 HIS A 437       5.451  20.773  93.069  1.00  0.00           N  
ATOM    842  CD2 HIS A 437       4.567  20.249  91.145  1.00  0.00           C  
ATOM    843  CE1 HIS A 437       6.209  19.825  92.544  1.00  0.00           C  
ATOM    844  NE2 HIS A 437       5.693  19.487  91.377  1.00  0.00           N  
ATOM    845  N   ASN A 438       1.262  23.961  94.201  1.00  0.00           N  
ATOM    846  CA  ASN A 438       1.042  25.071  95.122  1.00  0.00           C  
ATOM    847  C   ASN A 438      -0.135  24.782  96.033  1.00  0.00           C  
ATOM    848  O   ASN A 438      -0.182  25.320  97.155  1.00  0.00           O  
ATOM    849  CB  ASN A 438       0.786  26.402  94.372  1.00  0.00           C  
ATOM    850  CG  ASN A 438       1.385  27.646  95.105  1.00  0.00           C  
ATOM    851  OD1 ASN A 438       2.619  27.879  95.100  1.00  0.00           O  
ATOM    852  ND2 ASN A 438       0.509  28.464  95.699  1.00  0.00           N  
ATOM    853  N   ILE A 439      -1.133  24.052  95.520  1.00  0.00           N  
ATOM    854  CA  ILE A 439      -2.300  23.675  96.329  1.00  0.00           C  
ATOM    855  C   ILE A 439      -1.993  22.506  97.256  1.00  0.00           C  
ATOM    856  O   ILE A 439      -2.643  22.344  98.281  1.00  0.00           O  
ATOM    857  CB  ILE A 439      -3.503  23.236  95.501  1.00  0.00           C  
ATOM    858  CG1 ILE A 439      -3.870  24.300  94.484  1.00  0.00           C  
ATOM    859  CG2 ILE A 439      -4.674  22.968  96.417  1.00  0.00           C  
ATOM    860  CD1 ILE A 439      -5.359  24.352  94.203  1.00  0.00           C  
ATOM    861  N   PHE A 444      -1.028  21.674  96.875  1.00  0.00           N  
ATOM    862  CA  PHE A 444      -0.645  20.490  97.655  1.00  0.00           C  
ATOM    863  C   PHE A 444       0.860  20.470  97.935  1.00  0.00           C  
ATOM    864  O   PHE A 444       1.622  21.226  97.333  1.00  0.00           O  
ATOM    865  CB  PHE A 444      -1.017  19.213  96.894  1.00  0.00           C  
ATOM    866  CG  PHE A 444      -2.407  18.740  97.119  1.00  0.00           C  
ATOM    867  CD1 PHE A 444      -2.689  17.872  98.141  1.00  0.00           C  
ATOM    868  CD2 PHE A 444      -3.412  19.098  96.262  1.00  0.00           C  
ATOM    869  CE1 PHE A 444      -3.961  17.362  98.301  1.00  0.00           C  
ATOM    870  CE2 PHE A 444      -4.679  18.596  96.416  1.00  0.00           C  
ATOM    871  CZ  PHE A 444      -4.953  17.726  97.437  1.00  0.00           C  
ATOM    872  N   GLU A 445       1.302  19.538  98.772  1.00  0.00           N  
ATOM    873  CA  GLU A 445       2.709  19.489  99.107  1.00  0.00           C  
ATOM    874  C   GLU A 445       3.448  18.277  98.536  1.00  0.00           C  
ATOM    875  O   GLU A 445       3.512  17.232  99.172  1.00  0.00           O  
ATOM    876  CB  GLU A 445       2.853  19.590 100.636  1.00  0.00           C  
ATOM    877  CG  GLU A 445       2.571  21.013 101.255  1.00  0.00           C  
ATOM    878  CD  GLU A 445       1.134  21.246 101.833  1.00  0.00           C  
ATOM    879  OE1 GLU A 445       0.125  21.184 101.066  1.00  0.00           O  
ATOM    880  OE2 GLU A 445       1.031  21.559 103.057  1.00  0.00           O  
ATOM    881  N   PHE A 457       3.989  18.401  97.324  1.00  0.00           N  
ATOM    882  CA  PHE A 457       4.718  17.286  96.680  1.00  0.00           C  
ATOM    883  C   PHE A 457       6.201  17.299  97.008  1.00  0.00           C  
ATOM    884  O   PHE A 457       6.829  18.345  96.943  1.00  0.00           O  
ATOM    885  CB  PHE A 457       4.571  17.335  95.156  1.00  0.00           C  
ATOM    886  CG  PHE A 457       3.176  17.257  94.703  1.00  0.00           C  
ATOM    887  CD1 PHE A 457       2.329  16.293  95.225  1.00  0.00           C  
ATOM    888  CD2 PHE A 457       2.674  18.184  93.832  1.00  0.00           C  
ATOM    889  CE1 PHE A 457       0.997  16.254  94.898  1.00  0.00           C  
ATOM    890  CE2 PHE A 457       1.345  18.152  93.501  1.00  0.00           C  
ATOM    891  CZ  PHE A 457       0.496  17.176  94.045  1.00  0.00           C  
ATOM    892  N   GLY A 458       6.765  16.140  97.324  1.00  0.00           N  
ATOM    893  CA  GLY A 458       8.187  16.063  97.611  1.00  0.00           C  
ATOM    894  C   GLY A 458       8.557  15.353  98.896  1.00  0.00           C  
ATOM    895  O   GLY A 458       9.749  15.196  99.193  1.00  0.00           O  
ATOM    896  N   THR A 459       7.562  14.844  99.620  1.00  0.00           N  
ATOM    897  CA  THR A 459       7.838  14.207 100.893  1.00  0.00           C  
ATOM    898  C   THR A 459       8.169  12.737 100.711  1.00  0.00           C  
ATOM    899  O   THR A 459       7.980  12.173  99.625  1.00  0.00           O  
ATOM    900  CB  THR A 459       6.657  14.320 101.871  1.00  0.00           C  
ATOM    901  OG1 THR A 459       5.737  13.265 101.621  1.00  0.00           O  
ATOM    902  CG2 THR A 459       5.906  15.573 101.668  1.00  0.00           C  
ATOM    903  N   ASP A 461       8.532  12.113 101.836  1.00  0.00           N  
ATOM    904  CA  ASP A 461       8.913  10.723 101.885  1.00  0.00           C  
ATOM    905  C   ASP A 461       7.637   9.924 101.739  1.00  0.00           C  
ATOM    906  O   ASP A 461       7.656   8.929 101.026  1.00  0.00           O  
ATOM    907  CB  ASP A 461       9.621  10.385 103.220  1.00  0.00           C  
ATOM    908  CG  ASP A 461      11.156  10.425 103.138  1.00  0.00           C  
ATOM    909  OD1 ASP A 461      11.718  10.659 102.068  1.00  0.00           O  
ATOM    910  OD2 ASP A 461      11.821  10.180 104.159  1.00  0.00           O  
ATOM    911  N   HIS A 463       6.533  10.362 102.375  1.00  0.00           N  
ATOM    912  CA  HIS A 463       5.233   9.647 102.325  1.00  0.00           C  
ATOM    913  C   HIS A 463       4.023  10.556 102.290  1.00  0.00           C  
ATOM    914  O   HIS A 463       3.118  10.455 103.105  1.00  0.00           O  
ATOM    915  CB  HIS A 463       5.066   8.657 103.506  1.00  0.00           C  
ATOM    916  CG  HIS A 463       6.234   7.733 103.685  1.00  0.00           C  
ATOM    917  ND1 HIS A 463       7.271   8.019 104.539  1.00  0.00           N  
ATOM    918  CD2 HIS A 463       6.586   6.613 103.018  1.00  0.00           C  
ATOM    919  CE1 HIS A 463       8.225   7.124 104.389  1.00  0.00           C  
ATOM    920  NE2 HIS A 463       7.834   6.257 103.469  1.00  0.00           N  
ATOM    921  N   GLY A 471       4.025  11.486 101.366  1.00  0.00           N  
ATOM    922  CA  GLY A 471       2.887  12.364 101.281  1.00  0.00           C  
ATOM    923  C   GLY A 471       2.076  12.073 100.039  1.00  0.00           C  
ATOM    924  O   GLY A 471       1.934  10.907  99.626  1.00  0.00           O  
ATOM    925  N   ALA A 472       1.455  13.118  99.513  1.00  0.00           N  
ATOM    926  CA  ALA A 472       0.673  13.028  98.306  1.00  0.00           C  
ATOM    927  C   ALA A 472       1.653  12.720  97.169  1.00  0.00           C  
ATOM    928  O   ALA A 472       2.878  12.861  97.340  1.00  0.00           O  
ATOM    929  CB  ALA A 472      -0.006  14.325  98.078  1.00  0.00           C  
ATOM    930  N   VAL A 473       1.153  12.231  96.046  1.00  0.00           N  
ATOM    931  CA  VAL A 473       2.027  11.931  94.927  1.00  0.00           C  
ATOM    932  C   VAL A 473       1.436  12.481  93.658  1.00  0.00           C  
ATOM    933  O   VAL A 473       0.210  12.500  93.498  1.00  0.00           O  
ATOM    934  CB  VAL A 473       2.243  10.435  94.745  1.00  0.00           C  
ATOM    935  CG1 VAL A 473       3.543  10.007  95.337  1.00  0.00           C  
ATOM    936  CG2 VAL A 473       1.104   9.649  95.355  1.00  0.00           C  
ATOM    937  N   LEU A 474       2.298  12.951  92.763  1.00  0.00           N  
ATOM    938  CA  LEU A 474       1.827  13.476  91.490  1.00  0.00           C  
ATOM    939  C   LEU A 474       2.188  12.422  90.468  1.00  0.00           C  
ATOM    940  O   LEU A 474       3.364  12.083  90.310  1.00  0.00           O  
ATOM    941  CB  LEU A 474       2.508  14.791  91.120  1.00  0.00           C  
ATOM    942  CG  LEU A 474       1.864  15.649  90.019  1.00  0.00           C  
ATOM    943  CD1 LEU A 474       0.560  16.151  90.493  1.00  0.00           C  
ATOM    944  CD2 LEU A 474       2.743  16.824  89.691  1.00  0.00           C  
ATOM    945  N   VAL A 475       1.161  11.871  89.823  1.00  0.00           N  
ATOM    946  CA  VAL A 475       1.308  10.831  88.801  1.00  0.00           C  
ATOM    947  C   VAL A 475       0.800  11.423  87.457  1.00  0.00           C  
ATOM    948  O   VAL A 475      -0.006  12.383  87.434  1.00  0.00           O  
ATOM    949  CB  VAL A 475       0.472   9.508  89.155  1.00  0.00           C  
ATOM    950  CG1 VAL A 475       1.210   8.645  90.121  1.00  0.00           C  
ATOM    951  CG2 VAL A 475      -0.891   9.833  89.728  1.00  0.00           C  
ATOM    952  N   ASN A 476       1.279  10.864  86.349  1.00  0.00           N  
ATOM    953  CA  ASN A 476       0.861  11.295  85.027  1.00  0.00           C  
ATOM    954  C   ASN A 476       0.562   9.983  84.319  1.00  0.00           C  
ATOM    955  O   ASN A 476       1.446   9.158  84.188  1.00  0.00           O  
ATOM    956  CB  ASN A 476       2.015  12.046  84.373  1.00  0.00           C  
ATOM    957  CG  ASN A 476       1.824  12.233  82.901  1.00  0.00           C  
ATOM    958  OD1 ASN A 476       0.694  12.161  82.385  1.00  0.00           O  
ATOM    959  ND2 ASN A 476       2.934  12.446  82.192  1.00  0.00           N  
ATOM    960  N   ASN A 477      -0.668   9.767  83.871  1.00  0.00           N  
ATOM    961  CA  ASN A 477      -0.965   8.483  83.251  1.00  0.00           C  
ATOM    962  C   ASN A 477      -0.348   8.162  81.913  1.00  0.00           C  
ATOM    963  O   ASN A 477      -0.408   7.029  81.444  1.00  0.00           O  
ATOM    964  CB  ASN A 477      -2.460   8.102  83.292  1.00  0.00           C  
ATOM    965  CG  ASN A 477      -3.348   9.068  82.579  1.00  0.00           C  
ATOM    966  OD1 ASN A 477      -2.892  10.059  82.035  1.00  0.00           O  
ATOM    967  ND2 ASN A 477      -4.642   8.791  82.588  1.00  0.00           N  
ATOM    968  N   ARG A 478       0.334   9.113  81.315  1.00  0.00           N  
ATOM    969  CA  ARG A 478       0.967   8.827  80.039  1.00  0.00           C  
ATOM    970  C   ARG A 478       2.081   7.792  80.319  1.00  0.00           C  
ATOM    971  O   ARG A 478       2.665   7.262  79.397  1.00  0.00           O  
ATOM    972  CB  ARG A 478       1.515  10.136  79.417  1.00  0.00           C  
ATOM    973  CG  ARG A 478       2.046  10.084  77.969  1.00  0.00           C  
ATOM    974  CD  ARG A 478       2.758  11.419  77.565  1.00  0.00           C  
ATOM    975  NE  ARG A 478       1.804  12.463  77.166  1.00  0.00           N  
ATOM    976  CZ  ARG A 478       2.092  13.753  76.971  1.00  0.00           C  
ATOM    977  NH1 ARG A 478       1.127  14.589  76.618  1.00  0.00           N  
ATOM    978  NH2 ARG A 478       3.335  14.208  77.101  1.00  0.00           N  
ATOM    979  N   ASP A 479       2.354   7.476  81.585  1.00  0.00           N  
ATOM    980  CA  ASP A 479       3.399   6.485  81.923  1.00  0.00           C  
ATOM    981  C   ASP A 479       2.953   5.024  81.810  1.00  0.00           C  
ATOM    982  O   ASP A 479       3.749   4.128  81.508  1.00  0.00           O  
ATOM    983  CB  ASP A 479       3.954   6.713  83.343  1.00  0.00           C  
ATOM    984  CG  ASP A 479       4.730   8.028  83.489  1.00  0.00           C  
ATOM    985  OD1 ASP A 479       5.068   8.677  82.467  1.00  0.00           O  
ATOM    986  OD2 ASP A 479       5.010   8.400  84.648  1.00  0.00           O  
ATOM    987  N   TRP A 482       1.698   4.785  82.155  1.00  0.00           N  
ATOM    988  CA  TRP A 482       1.167   3.454  82.084  1.00  0.00           C  
ATOM    989  C   TRP A 482       0.310   3.263  80.887  1.00  0.00           C  
ATOM    990  O   TRP A 482       0.141   2.143  80.458  1.00  0.00           O  
ATOM    991  CB  TRP A 482       0.477   3.017  83.376  1.00  0.00           C  
ATOM    992  CG  TRP A 482      -0.570   3.905  83.935  1.00  0.00           C  
ATOM    993  CD1 TRP A 482      -1.900   3.862  83.661  1.00  0.00           C  
ATOM    994  CD2 TRP A 482      -0.406   4.899  84.952  1.00  0.00           C  
ATOM    995  NE1 TRP A 482      -2.581   4.755  84.450  1.00  0.00           N  
ATOM    996  CE2 TRP A 482      -1.684   5.409  85.248  1.00  0.00           C  
ATOM    997  CE3 TRP A 482       0.694   5.409  85.633  1.00  0.00           C  
ATOM    998  CZ2 TRP A 482      -1.888   6.402  86.196  1.00  0.00           C  
ATOM    999  CZ3 TRP A 482       0.496   6.392  86.567  1.00  0.00           C  
ATOM   1000  CH2 TRP A 482      -0.785   6.884  86.843  1.00  0.00           C  
ATOM   1001  N   LEU A 485      -0.208   4.356  80.331  1.00  0.00           N  
ATOM   1002  CA  LEU A 485      -1.002   4.280  79.105  1.00  0.00           C  
ATOM   1003  C   LEU A 485      -0.069   4.511  77.924  1.00  0.00           C  
ATOM   1004  O   LEU A 485      -0.407   4.224  76.779  1.00  0.00           O  
ATOM   1005  CB  LEU A 485      -2.131   5.308  79.070  1.00  0.00           C  
ATOM   1006  CG  LEU A 485      -3.196   5.157  80.151  1.00  0.00           C  
ATOM   1007  CD1 LEU A 485      -4.480   5.830  79.721  1.00  0.00           C  
ATOM   1008  CD2 LEU A 485      -3.455   3.694  80.430  1.00  0.00           C  
ATOM   1009  N   GLY A 486       1.123   5.015  78.221  1.00  0.00           N  
ATOM   1010  CA  GLY A 486       2.099   5.297  77.185  1.00  0.00           C  
ATOM   1011  C   GLY A 486       2.741   4.040  76.689  1.00  0.00           C  
ATOM   1012  O   GLY A 486       3.298   3.993  75.611  1.00  0.00           O  
ATOM   1013  N   GLN A 489       2.662   3.013  77.508  1.00  0.00           N  
ATOM   1014  CA  GLN A 489       3.235   1.730  77.165  1.00  0.00           C  
ATOM   1015  C   GLN A 489       2.179   0.884  76.425  1.00  0.00           C  
ATOM   1016  O   GLN A 489       2.108   0.931  75.204  1.00  0.00           O  
ATOM   1017  CB  GLN A 489       3.751   1.042  78.447  1.00  0.00           C  
ATOM   1018  CG  GLN A 489       4.691   1.905  79.357  1.00  0.00           C  
ATOM   1019  CD  GLN A 489       6.018   2.340  78.669  1.00  0.00           C  
ATOM   1020  OE1 GLN A 489       6.007   2.975  77.609  1.00  0.00           O  
ATOM   1021  NE2 GLN A 489       7.154   2.014  79.292  1.00  0.00           N  
ATOM   1022  N   ILE A 490       1.311   0.204  77.182  1.00  0.00           N  
ATOM   1023  CA  ILE A 490       0.258  -0.671  76.648  1.00  0.00           C  
ATOM   1024  C   ILE A 490      -0.111  -0.509  75.176  1.00  0.00           C  
ATOM   1025  O   ILE A 490      -0.545   0.571  74.746  1.00  0.00           O  
ATOM   1026  CB  ILE A 490      -1.004  -0.713  77.573  1.00  0.00           C  
ATOM   1027  CG1 ILE A 490      -2.278  -0.787  76.754  1.00  0.00           C  
ATOM   1028  CG2 ILE A 490      -1.063   0.465  78.508  1.00  0.00           C  
ATOM   1029  CD1 ILE A 490      -3.498  -0.722  77.621  1.00  0.00           C  
ATOM   1030  N   SER A 494       0.064  -1.618  74.444  1.00  0.00           N  
ATOM   1031  CA  SER A 494      -0.170  -1.738  72.989  1.00  0.00           C  
ATOM   1032  C   SER A 494      -1.596  -2.114  72.520  1.00  0.00           C  
ATOM   1033  O   SER A 494      -2.386  -2.630  73.328  1.00  0.00           O  
ATOM   1034  CB  SER A 494       0.824  -2.754  72.417  1.00  0.00           C  
ATOM   1035  OG  SER A 494       0.261  -3.500  71.348  1.00  0.00           O  
ATOM   1036  N   LEU A 495      -1.858  -1.986  71.199  1.00  0.00           N  
ATOM   1037  CA  LEU A 495      -3.173  -2.285  70.600  1.00  0.00           C  
ATOM   1038  C   LEU A 495      -3.592  -3.712  70.819  1.00  0.00           C  
ATOM   1039  O   LEU A 495      -4.694  -3.956  71.299  1.00  0.00           O  
ATOM   1040  CB  LEU A 495      -3.248  -1.993  69.087  1.00  0.00           C  
ATOM   1041  CG  LEU A 495      -4.599  -1.721  68.363  1.00  0.00           C  
ATOM   1042  CD1 LEU A 495      -4.582  -2.317  66.977  1.00  0.00           C  
ATOM   1043  CD2 LEU A 495      -5.830  -2.227  69.076  1.00  0.00           C  
ATOM   1044  N   ILE A 496      -2.745  -4.665  70.439  1.00  0.00           N  
ATOM   1045  CA  ILE A 496      -3.087  -6.087  70.616  1.00  0.00           C  
ATOM   1046  C   ILE A 496      -3.274  -6.340  72.089  1.00  0.00           C  
ATOM   1047  O   ILE A 496      -4.279  -6.915  72.483  1.00  0.00           O  
ATOM   1048  CB  ILE A 496      -1.988  -7.057  70.100  1.00  0.00           C  
ATOM   1049  CG1 ILE A 496      -1.749  -6.873  68.596  1.00  0.00           C  
ATOM   1050  CG2 ILE A 496      -2.366  -8.493  70.439  1.00  0.00           C  
ATOM   1051  CD1 ILE A 496      -2.993  -6.880  67.795  1.00  0.00           C  
ATOM   1052  N   SER A 498      -2.323  -5.830  72.881  1.00  0.00           N  
ATOM   1053  CA  SER A 498      -2.330  -5.953  74.344  1.00  0.00           C  
ATOM   1054  C   SER A 498      -3.649  -5.493  74.931  1.00  0.00           C  
ATOM   1055  O   SER A 498      -4.492  -6.314  75.304  1.00  0.00           O  
ATOM   1056  CB  SER A 498      -1.224  -5.111  74.967  1.00  0.00           C  
ATOM   1057  OG  SER A 498       0.035  -5.526  74.487  1.00  0.00           O  
ATOM   1058  N   PHE A 499      -3.819  -4.175  74.985  1.00  0.00           N  
ATOM   1059  CA  PHE A 499      -5.027  -3.552  75.489  1.00  0.00           C  
ATOM   1060  C   PHE A 499      -6.259  -4.410  75.257  1.00  0.00           C  
ATOM   1061  O   PHE A 499      -7.104  -4.508  76.143  1.00  0.00           O  
ATOM   1062  CB  PHE A 499      -5.207  -2.219  74.784  1.00  0.00           C  
ATOM   1063  CG  PHE A 499      -6.565  -1.603  74.960  1.00  0.00           C  
ATOM   1064  CD1 PHE A 499      -6.849  -0.817  76.060  1.00  0.00           C  
ATOM   1065  CD2 PHE A 499      -7.532  -1.734  73.971  1.00  0.00           C  
ATOM   1066  CE1 PHE A 499      -8.063  -0.167  76.177  1.00  0.00           C  
ATOM   1067  CE2 PHE A 499      -8.758  -1.093  74.068  1.00  0.00           C  
ATOM   1068  CZ  PHE A 499      -9.027  -0.303  75.171  1.00  0.00           C  
ATOM   1069  N   LEU A 500      -6.355  -5.024  74.074  1.00  0.00           N  
ATOM   1070  CA  LEU A 500      -7.493  -5.876  73.711  1.00  0.00           C  
ATOM   1071  C   LEU A 500      -7.490  -7.162  74.516  1.00  0.00           C  
ATOM   1072  O   LEU A 500      -8.513  -7.537  75.077  1.00  0.00           O  
ATOM   1073  CB  LEU A 500      -7.494  -6.228  72.211  1.00  0.00           C  
ATOM   1074  CG  LEU A 500      -7.272  -5.247  71.047  1.00  0.00           C  
ATOM   1075  CD1 LEU A 500      -7.352  -6.023  69.754  1.00  0.00           C  
ATOM   1076  CD2 LEU A 500      -8.272  -4.135  71.039  1.00  0.00           C  
ATOM   1077  N   ARG A 501      -6.342  -7.833  74.561  1.00  0.00           N  
ATOM   1078  CA  ARG A 501      -6.206  -9.075  75.314  1.00  0.00           C  
ATOM   1079  C   ARG A 501      -6.476  -8.919  76.832  1.00  0.00           C  
ATOM   1080  O   ARG A 501      -7.541  -9.333  77.336  1.00  0.00           O  
ATOM   1081  CB  ARG A 501      -4.809  -9.656  75.106  1.00  0.00           C  
ATOM   1082  CG  ARG A 501      -4.573 -10.227  73.733  1.00  0.00           C  
ATOM   1083  CD  ARG A 501      -3.183 -10.818  73.596  1.00  0.00           C  
ATOM   1084  NE  ARG A 501      -3.085 -12.213  74.002  1.00  0.00           N  
ATOM   1085  CZ  ARG A 501      -3.760 -13.222  73.449  1.00  0.00           C  
ATOM   1086  NH1 ARG A 501      -3.565 -14.453  73.902  1.00  0.00           N  
ATOM   1087  NH2 ARG A 501      -4.639 -13.035  72.467  1.00  0.00           N  
ATOM   1088  N   ASP A 502      -5.509  -8.296  77.528  1.00  0.00           N  
ATOM   1089  CA  ASP A 502      -5.506  -8.050  78.990  1.00  0.00           C  
ATOM   1090  C   ASP A 502      -6.620  -7.243  79.634  1.00  0.00           C  
ATOM   1091  O   ASP A 502      -7.035  -7.554  80.742  1.00  0.00           O  
ATOM   1092  CB  ASP A 502      -4.156  -7.456  79.405  1.00  0.00           C  
ATOM   1093  CG  ASP A 502      -2.949  -8.245  78.842  1.00  0.00           C  
ATOM   1094  OD1 ASP A 502      -3.177  -9.338  78.261  1.00  0.00           O  
ATOM   1095  OD2 ASP A 502      -1.774  -7.787  78.969  1.00  0.00           O  
ATOM   1096  N   TYR A 503      -7.142  -6.247  78.936  1.00  0.00           N  
ATOM   1097  CA  TYR A 503      -8.186  -5.411  79.503  1.00  0.00           C  
ATOM   1098  C   TYR A 503      -9.535  -5.500  78.834  1.00  0.00           C  
ATOM   1099  O   TYR A 503     -10.543  -5.617  79.515  1.00  0.00           O  
ATOM   1100  CB  TYR A 503      -7.733  -3.952  79.523  1.00  0.00           C  
ATOM   1101  CG  TYR A 503      -6.406  -3.720  80.222  1.00  0.00           C  
ATOM   1102  CD1 TYR A 503      -5.274  -3.392  79.495  1.00  0.00           C  
ATOM   1103  CD2 TYR A 503      -6.274  -3.885  81.599  1.00  0.00           C  
ATOM   1104  CE1 TYR A 503      -4.050  -3.249  80.107  1.00  0.00           C  
ATOM   1105  CE2 TYR A 503      -5.053  -3.741  82.209  1.00  0.00           C  
ATOM   1106  CZ  TYR A 503      -3.945  -3.430  81.458  1.00  0.00           C  
ATOM   1107  OH  TYR A 503      -2.700  -3.367  82.036  1.00  0.00           O  
ATOM   1108  N   GLY A 840      -9.556  -5.446  77.505  1.00  0.00           N  
ATOM   1109  CA  GLY A 840     -10.813  -5.489  76.769  1.00  0.00           C  
ATOM   1110  C   GLY A 840     -11.682  -6.714  76.963  1.00  0.00           C  
ATOM   1111  O   GLY A 840     -12.920  -6.653  76.920  1.00  0.00           O  
ATOM   1112  N   LYS A 841     -11.014  -7.840  77.170  1.00  0.00           N  
ATOM   1113  CA  LYS A 841     -11.682  -9.119  77.373  1.00  0.00           C  
ATOM   1114  C   LYS A 841     -12.832  -9.078  78.374  1.00  0.00           C  
ATOM   1115  O   LYS A 841     -13.937  -9.567  78.101  1.00  0.00           O  
ATOM   1116  CB  LYS A 841     -10.659 -10.173  77.811  1.00  0.00           C  
ATOM   1117  CG  LYS A 841     -11.299 -11.525  78.040  1.00  0.00           C  
ATOM   1118  CD  LYS A 841     -10.272 -12.671  78.098  1.00  0.00           C  
ATOM   1119  CE  LYS A 841      -9.472 -12.738  79.389  1.00  0.00           C  
ATOM   1120  NZ  LYS A 841      -8.659 -13.991  79.358  1.00  0.00           N  
ATOM   1121  N   HIS A 844     -12.545  -8.512  79.546  1.00  0.00           N  
ATOM   1122  CA  HIS A 844     -13.517  -8.404  80.620  1.00  0.00           C  
ATOM   1123  C   HIS A 844     -13.957  -6.975  80.747  1.00  0.00           C  
ATOM   1124  O   HIS A 844     -13.696  -6.360  81.755  1.00  0.00           O  
ATOM   1125  CB  HIS A 844     -12.946  -8.890  81.955  1.00  0.00           C  
ATOM   1126  CG  HIS A 844     -11.458  -9.019  81.966  1.00  0.00           C  
ATOM   1127  ND1 HIS A 844     -10.829 -10.231  82.189  1.00  0.00           N  
ATOM   1128  CD2 HIS A 844     -10.476  -8.112  81.774  1.00  0.00           C  
ATOM   1129  CE1 HIS A 844      -9.515 -10.053  82.126  1.00  0.00           C  
ATOM   1130  NE2 HIS A 844      -9.280  -8.781  81.878  1.00  0.00           N  
ATOM   1131  N   VAL A 845     -14.515  -6.423  79.668  1.00  0.00           N  
ATOM   1132  CA  VAL A 845     -15.046  -5.057  79.638  1.00  0.00           C  
ATOM   1133  C   VAL A 845     -16.152  -5.110  78.603  1.00  0.00           C  
ATOM   1134  O   VAL A 845     -15.978  -4.682  77.490  1.00  0.00           O  
ATOM   1135  CB  VAL A 845     -13.999  -4.039  79.202  1.00  0.00           C  
ATOM   1136  CG1 VAL A 845     -14.661  -2.709  78.937  1.00  0.00           C  
ATOM   1137  CG2 VAL A 845     -12.963  -3.885  80.279  1.00  0.00           C  
ATOM   1138  N   GLY A 846     -17.278  -5.698  78.971  1.00  0.00           N  
ATOM   1139  CA  GLY A 846     -18.398  -5.843  78.056  1.00  0.00           C  
ATOM   1140  C   GLY A 846     -19.098  -4.580  77.581  1.00  0.00           C  
ATOM   1141  O   GLY A 846     -19.346  -3.656  78.369  1.00  0.00           O  
ATOM   1142  N   VAL A 847     -19.480  -4.591  76.302  1.00  0.00           N  
ATOM   1143  CA  VAL A 847     -20.154  -3.476  75.651  1.00  0.00           C  
ATOM   1144  C   VAL A 847     -21.476  -3.059  76.281  1.00  0.00           C  
ATOM   1145  O   VAL A 847     -21.741  -1.877  76.397  1.00  0.00           O  
ATOM   1146  CB  VAL A 847     -20.327  -3.724  74.133  1.00  0.00           C  
ATOM   1147  CG1 VAL A 847     -21.289  -2.743  73.532  1.00  0.00           C  
ATOM   1148  CG2 VAL A 847     -18.999  -3.575  73.452  1.00  0.00           C  
ATOM   1149  N   ASN A 848     -22.292  -3.993  76.735  1.00  0.00           N  
ATOM   1150  CA  ASN A 848     -23.561  -3.596  77.334  1.00  0.00           C  
ATOM   1151  C   ASN A 848     -23.410  -2.656  78.527  1.00  0.00           C  
ATOM   1152  O   ASN A 848     -24.302  -1.836  78.804  1.00  0.00           O  
ATOM   1153  CB  ASN A 848     -24.350  -4.816  77.754  1.00  0.00           C  
ATOM   1154  CG  ASN A 848     -25.239  -5.325  76.659  1.00  0.00           C  
ATOM   1155  OD1 ASN A 848     -24.986  -6.396  76.086  1.00  0.00           O  
ATOM   1156  ND2 ASN A 848     -26.311  -4.576  76.369  1.00  0.00           N  
ATOM   1157  N   TYR A 849     -22.274  -2.791  79.219  1.00  0.00           N  
ATOM   1158  CA  TYR A 849     -21.910  -1.987  80.394  1.00  0.00           C  
ATOM   1159  C   TYR A 849     -21.580  -0.540  79.987  1.00  0.00           C  
ATOM   1160  O   TYR A 849     -22.176   0.420  80.484  1.00  0.00           O  
ATOM   1161  CB  TYR A 849     -20.701  -2.624  81.089  1.00  0.00           C  
ATOM   1162  CG  TYR A 849     -20.292  -1.889  82.322  1.00  0.00           C  
ATOM   1163  CD1 TYR A 849     -21.182  -1.761  83.373  1.00  0.00           C  
ATOM   1164  CD2 TYR A 849     -19.008  -1.332  82.461  1.00  0.00           C  
ATOM   1165  CE1 TYR A 849     -20.828  -1.084  84.554  1.00  0.00           C  
ATOM   1166  CE2 TYR A 849     -18.629  -0.643  83.648  1.00  0.00           C  
ATOM   1167  CZ  TYR A 849     -19.544  -0.517  84.694  1.00  0.00           C  
ATOM   1168  OH  TYR A 849     -19.174   0.158  85.839  1.00  0.00           O  
ATOM   1169  N   MET A 850     -20.706  -0.415  78.996  1.00  0.00           N  
ATOM   1170  CA  MET A 850     -20.288   0.886  78.507  1.00  0.00           C  
ATOM   1171  C   MET A 850     -21.509   1.626  77.974  1.00  0.00           C  
ATOM   1172  O   MET A 850     -21.722   2.796  78.298  1.00  0.00           O  
ATOM   1173  CB  MET A 850     -19.244   0.714  77.426  1.00  0.00           C  
ATOM   1174  CG  MET A 850     -18.487  -0.552  77.591  1.00  0.00           C  
ATOM   1175  SD  MET A 850     -16.753  -0.410  77.279  1.00  0.00           S  
ATOM   1176  CE  MET A 850     -16.393   1.231  77.981  1.00  0.00           C  
ATOM   1177  N   LEU A 851     -22.357   0.913  77.232  1.00  0.00           N  
ATOM   1178  CA  LEU A 851     -23.584   1.484  76.664  1.00  0.00           C  
ATOM   1179  C   LEU A 851     -24.570   1.831  77.782  1.00  0.00           C  
ATOM   1180  O   LEU A 851     -25.741   2.210  77.531  1.00  0.00           O  
ATOM   1181  CB  LEU A 851     -24.246   0.503  75.689  1.00  0.00           C  
ATOM   1182  CG  LEU A 851     -24.211   0.730  74.176  1.00  0.00           C  
ATOM   1183  CD1 LEU A 851     -24.824   2.074  73.904  1.00  0.00           C  
ATOM   1184  CD2 LEU A 851     -22.813   0.654  73.599  1.00  0.00           C  
ATOM   1185  N   GLY A1160     -24.092   1.667  79.018  1.00  0.00           N  
ATOM   1186  CA  GLY A1160     -24.893   1.953  80.202  1.00  0.00           C  
ATOM   1187  C   GLY A1160     -24.566   3.283  80.865  1.00  0.00           C  
ATOM   1188  O   GLY A1160     -25.420   3.905  81.518  1.00  0.00           O  
ATOM   1189  N   LYS A1161     -23.323   3.715  80.678  1.00  0.00           N  
ATOM   1190  CA  LYS A1161     -22.832   4.964  81.236  1.00  0.00           C  
ATOM   1191  C   LYS A1161     -23.642   6.154  80.727  1.00  0.00           C  
ATOM   1192  O   LYS A1161     -23.704   6.438  79.508  1.00  0.00           O  
ATOM   1193  CB  LYS A1161     -21.342   5.165  80.923  1.00  0.00           C  
ATOM   1194  CG  LYS A1161     -20.450   3.978  81.288  1.00  0.00           C  
ATOM   1195  CD  LYS A1161     -20.687   3.632  82.758  1.00  0.00           C  
ATOM   1196  CE  LYS A1161     -20.202   2.253  83.111  1.00  0.00           C  
ATOM   1197  NZ  LYS A1161     -20.468   1.980  84.558  1.00  0.00           N  
ATOM   1198  N   ASP A1162     -24.274   6.831  81.685  1.00  0.00           N  
ATOM   1199  CA  ASP A1162     -25.107   7.999  81.422  1.00  0.00           C  
ATOM   1200  C   ASP A1162     -24.440   8.960  80.460  1.00  0.00           C  
ATOM   1201  O   ASP A1162     -25.007   9.357  79.422  1.00  0.00           O  
ATOM   1202  CB  ASP A1162     -25.409   8.703  82.728  1.00  0.00           C  
ATOM   1203  CG  ASP A1162     -26.755   8.345  83.249  1.00  0.00           C  
ATOM   1204  OD1 ASP A1162     -26.862   7.788  84.373  1.00  0.00           O  
ATOM   1205  OD2 ASP A1162     -27.717   8.607  82.497  1.00  0.00           O  
ATOM   1206  N   SER A1163     -23.183   9.236  80.785  1.00  0.00           N  
ATOM   1207  CA  SER A1163     -22.322  10.113  80.008  1.00  0.00           C  
ATOM   1208  C   SER A1163     -22.498   9.914  78.504  1.00  0.00           C  
ATOM   1209  O   SER A1163     -22.876  10.845  77.779  1.00  0.00           O  
ATOM   1210  CB  SER A1163     -20.856   9.821  80.411  1.00  0.00           C  
ATOM   1211  OG  SER A1163     -20.745   8.618  81.181  1.00  0.00           O  
ATOM   1212  N   ILE A1164     -22.320   8.657  78.098  1.00  0.00           N  
ATOM   1213  CA  ILE A1164     -22.349   8.201  76.716  1.00  0.00           C  
ATOM   1214  C   ILE A1164     -23.588   8.508  75.882  1.00  0.00           C  
ATOM   1215  O   ILE A1164     -23.426   8.966  74.752  1.00  0.00           O  
ATOM   1216  CB  ILE A1164     -22.035   6.677  76.591  1.00  0.00           C  
ATOM   1217  CG1 ILE A1164     -21.122   6.183  77.723  1.00  0.00           C  
ATOM   1218  CG2 ILE A1164     -21.381   6.396  75.248  1.00  0.00           C  
ATOM   1219  CD1 ILE A1164     -19.634   6.072  77.400  1.00  0.00           C  
ATOM   1220  N   GLN A1165     -24.799   8.259  76.405  1.00  0.00           N  
ATOM   1221  CA  GLN A1165     -26.042   8.511  75.634  1.00  0.00           C  
ATOM   1222  C   GLN A1165     -26.134   9.884  74.941  1.00  0.00           C  
ATOM   1223  O   GLN A1165     -26.570  10.008  73.785  1.00  0.00           O  
ATOM   1224  CB  GLN A1165     -27.270   8.363  76.526  1.00  0.00           C  
ATOM   1225  CG  GLN A1165     -28.106   9.687  76.661  1.00  0.00           C  
ATOM   1226  CD  GLN A1165     -28.269  10.181  78.111  1.00  0.00           C  
ATOM   1227  OE1 GLN A1165     -29.400  10.161  78.670  1.00  0.00           O  
ATOM   1228  NE2 GLN A1165     -27.152  10.618  78.731  1.00  0.00           N  
ATOM   1229  N   SER A1166     -25.836  10.926  75.694  1.00  0.00           N  
ATOM   1230  CA  SER A1166     -25.897  12.246  75.083  1.00  0.00           C  
ATOM   1231  C   SER A1166     -25.128  12.114  73.737  1.00  0.00           C  
ATOM   1232  O   SER A1166     -25.574  12.562  72.646  1.00  0.00           O  
ATOM   1233  CB  SER A1166     -25.272  13.330  76.024  1.00  0.00           C  
ATOM   1234  OG  SER A1166     -23.891  13.098  76.306  1.00  0.00           O  
ATOM   1235  N   ARG A1170     -24.012  11.400  73.833  1.00  0.00           N  
ATOM   1236  CA  ARG A1170     -23.190  11.154  72.678  1.00  0.00           C  
ATOM   1237  C   ARG A1170     -23.882  10.135  71.758  1.00  0.00           C  
ATOM   1238  O   ARG A1170     -24.099  10.456  70.578  1.00  0.00           O  
ATOM   1239  CB  ARG A1170     -21.776  10.734  73.114  1.00  0.00           C  
ATOM   1240  CG  ARG A1170     -21.070  11.776  73.961  1.00  0.00           C  
ATOM   1241  CD  ARG A1170     -21.544  13.197  73.611  1.00  0.00           C  
ATOM   1242  NE  ARG A1170     -21.444  13.453  72.188  1.00  0.00           N  
ATOM   1243  CZ  ARG A1170     -20.314  13.402  71.501  1.00  0.00           C  
ATOM   1244  NH1 ARG A1170     -19.174  13.098  72.104  1.00  0.00           N  
ATOM   1245  NH2 ARG A1170     -20.338  13.606  70.189  1.00  0.00           N  
ATOM   1246  N   LEU A1171     -24.312   8.976  72.273  1.00  0.00           N  
ATOM   1247  CA  LEU A1171     -24.960   8.010  71.397  1.00  0.00           C  
ATOM   1248  C   LEU A1171     -26.055   8.655  70.555  1.00  0.00           C  
ATOM   1249  O   LEU A1171     -26.269   8.273  69.394  1.00  0.00           O  
ATOM   1250  CB  LEU A1171     -25.494   6.808  72.173  1.00  0.00           C  
ATOM   1251  CG  LEU A1171     -24.693   5.583  71.697  1.00  0.00           C  
ATOM   1252  CD1 LEU A1171     -23.618   5.228  72.709  1.00  0.00           C  
ATOM   1253  CD2 LEU A1171     -25.600   4.398  71.422  1.00  0.00           C  
ATOM   1254  N   GLU A1177     -26.648   9.718  71.092  1.00  0.00           N  
ATOM   1255  CA  GLU A1177     -27.718  10.418  70.402  1.00  0.00           C  
ATOM   1256  C   GLU A1177     -27.415  11.189  69.097  1.00  0.00           C  
ATOM   1257  O   GLU A1177     -28.256  11.337  68.218  1.00  0.00           O  
ATOM   1258  CB  GLU A1177     -28.464  11.309  71.411  1.00  0.00           C  
ATOM   1259  CG  GLU A1177     -29.842  10.734  71.675  1.00  0.00           C  
ATOM   1260  CD  GLU A1177     -30.426  10.032  70.405  1.00  0.00           C  
ATOM   1261  OE1 GLU A1177     -30.316   8.748  70.297  1.00  0.00           O  
ATOM   1262  OE2 GLU A1177     -30.954  10.791  69.518  1.00  0.00           O  
ATOM   1263  N   HIS A1178     -26.218  11.726  69.015  1.00  0.00           N  
ATOM   1264  CA  HIS A1178     -25.821  12.492  67.864  1.00  0.00           C  
ATOM   1265  C   HIS A1178     -24.425  11.927  67.579  1.00  0.00           C  
ATOM   1266  O   HIS A1178     -23.449  12.668  67.410  1.00  0.00           O  
ATOM   1267  CB  HIS A1178     -25.778  13.974  68.257  1.00  0.00           C  
ATOM   1268  CG  HIS A1178     -26.939  14.420  69.120  1.00  0.00           C  
ATOM   1269  ND1 HIS A1178     -26.912  14.364  70.502  1.00  0.00           N  
ATOM   1270  CD2 HIS A1178     -28.169  14.892  68.785  1.00  0.00           C  
ATOM   1271  CE1 HIS A1178     -28.076  14.765  70.988  1.00  0.00           C  
ATOM   1272  NE2 HIS A1178     -28.857  15.091  69.967  1.00  0.00           N  
ATOM   1273  N   GLY A1191     -24.352  10.589  67.647  1.00  0.00           N  
ATOM   1274  CA  GLY A1191     -23.123   9.830  67.406  1.00  0.00           C  
ATOM   1275  C   GLY A1191     -21.858  10.008  68.237  1.00  0.00           C  
ATOM   1276  O   GLY A1191     -21.272  11.089  68.280  1.00  0.00           O  
ATOM   1277  N   ILE A1192     -21.408   8.915  68.857  1.00  0.00           N  
ATOM   1278  CA  ILE A1192     -20.174   8.947  69.665  1.00  0.00           C  
ATOM   1279  C   ILE A1192     -19.056   8.193  68.965  1.00  0.00           C  
ATOM   1280  O   ILE A1192     -19.210   7.024  68.625  1.00  0.00           O  
ATOM   1281  CB  ILE A1192     -20.348   8.413  71.194  1.00  0.00           C  
ATOM   1282  CG1 ILE A1192     -18.983   8.060  71.820  1.00  0.00           C  
ATOM   1283  CG2 ILE A1192     -21.366   7.282  71.289  1.00  0.00           C  
ATOM   1284  CD1 ILE A1192     -19.009   7.888  73.266  1.00  0.00           C  
ATOM   1285  N   SER A1193     -17.968   8.892  68.674  1.00  0.00           N  
ATOM   1286  CA  SER A1193     -16.830   8.267  68.022  1.00  0.00           C  
ATOM   1287  C   SER A1193     -16.309   7.195  68.943  1.00  0.00           C  
ATOM   1288  O   SER A1193     -16.519   7.250  70.153  1.00  0.00           O  
ATOM   1289  CB  SER A1193     -15.727   9.291  67.759  1.00  0.00           C  
ATOM   1290  OG  SER A1193     -15.621  10.223  68.821  1.00  0.00           O  
ATOM   1291  N   TYR A1194     -15.584   6.247  68.375  1.00  0.00           N  
ATOM   1292  CA  TYR A1194     -15.023   5.141  69.131  1.00  0.00           C  
ATOM   1293  C   TYR A1194     -14.064   5.615  70.198  1.00  0.00           C  
ATOM   1294  O   TYR A1194     -14.049   5.062  71.276  1.00  0.00           O  
ATOM   1295  CB  TYR A1194     -14.294   4.197  68.201  1.00  0.00           C  
ATOM   1296  CG  TYR A1194     -14.119   2.836  68.748  1.00  0.00           C  
ATOM   1297  CD1 TYR A1194     -12.912   2.445  69.303  1.00  0.00           C  
ATOM   1298  CD2 TYR A1194     -15.150   1.924  68.693  1.00  0.00           C  
ATOM   1299  CE1 TYR A1194     -12.735   1.168  69.798  1.00  0.00           C  
ATOM   1300  CE2 TYR A1194     -14.991   0.648  69.178  1.00  0.00           C  
ATOM   1301  CZ  TYR A1194     -13.787   0.271  69.734  1.00  0.00           C  
ATOM   1302  OH  TYR A1194     -13.688  -0.997  70.254  1.00  0.00           O  
ATOM   1303  N   THR A1195     -13.290   6.656  69.946  1.00  0.00           N  
ATOM   1304  CA  THR A1195     -12.363   7.084  70.970  1.00  0.00           C  
ATOM   1305  C   THR A1195     -13.021   7.666  72.196  1.00  0.00           C  
ATOM   1306  O   THR A1195     -12.572   7.436  73.298  1.00  0.00           O  
ATOM   1307  CB  THR A1195     -11.309   8.020  70.420  1.00  0.00           C  
ATOM   1308  OG1 THR A1195     -10.723   7.425  69.254  1.00  0.00           O  
ATOM   1309  CG2 THR A1195     -10.214   8.218  71.443  1.00  0.00           C  
ATOM   1310  N   GLU A1196     -14.110   8.389  72.013  1.00  0.00           N  
ATOM   1311  CA  GLU A1196     -14.801   8.969  73.150  1.00  0.00           C  
ATOM   1312  C   GLU A1196     -15.305   7.750  73.886  1.00  0.00           C  
ATOM   1313  O   GLU A1196     -15.233   7.690  75.122  1.00  0.00           O  
ATOM   1314  CB  GLU A1196     -16.001   9.848  72.736  1.00  0.00           C  
ATOM   1315  CG  GLU A1196     -15.743  10.931  71.672  1.00  0.00           C  
ATOM   1316  CD  GLU A1196     -15.171  12.239  72.202  1.00  0.00           C  
ATOM   1317  OE1 GLU A1196     -13.945  12.341  72.477  1.00  0.00           O  
ATOM   1318  OE2 GLU A1196     -15.963  13.199  72.292  1.00  0.00           O  
ATOM   1319  N   PHE A1198     -15.751   6.760  73.114  1.00  0.00           N  
ATOM   1320  CA  PHE A1198     -16.277   5.494  73.661  1.00  0.00           C  
ATOM   1321  C   PHE A1198     -15.232   4.630  74.422  1.00  0.00           C  
ATOM   1322  O   PHE A1198     -15.543   4.072  75.466  1.00  0.00           O  
ATOM   1323  CB  PHE A1198     -16.963   4.679  72.542  1.00  0.00           C  
ATOM   1324  CG  PHE A1198     -17.971   3.661  73.023  1.00  0.00           C  
ATOM   1325  CD1 PHE A1198     -19.110   4.049  73.749  1.00  0.00           C  
ATOM   1326  CD2 PHE A1198     -17.810   2.313  72.712  1.00  0.00           C  
ATOM   1327  CE1 PHE A1198     -20.092   3.093  74.144  1.00  0.00           C  
ATOM   1328  CE2 PHE A1198     -18.782   1.362  73.103  1.00  0.00           C  
ATOM   1329  CZ  PHE A1198     -19.917   1.753  73.821  1.00  0.00           C  
ATOM   1330  N   THR A1199     -14.010   4.513  73.924  1.00  0.00           N  
ATOM   1331  CA  THR A1199     -13.019   3.737  74.646  1.00  0.00           C  
ATOM   1332  C   THR A1199     -12.295   4.562  75.713  1.00  0.00           C  
ATOM   1333  O   THR A1199     -11.231   4.174  76.160  1.00  0.00           O  
ATOM   1334  CB  THR A1199     -12.017   3.031  73.684  1.00  0.00           C  
ATOM   1335  OG1 THR A1199     -10.856   2.571  74.378  1.00  0.00           O  
ATOM   1336  CG2 THR A1199     -11.590   3.939  72.610  1.00  0.00           C  
ATOM   1337  N   TYR A1200     -12.893   5.656  76.187  1.00  0.00           N  
ATOM   1338  CA  TYR A1200     -12.251   6.490  77.218  1.00  0.00           C  
ATOM   1339  C   TYR A1200     -12.326   5.898  78.617  1.00  0.00           C  
ATOM   1340  O   TYR A1200     -11.323   5.839  79.316  1.00  0.00           O  
ATOM   1341  CB  TYR A1200     -12.846   7.893  77.246  1.00  0.00           C  
ATOM   1342  CG  TYR A1200     -12.110   8.810  78.199  1.00  0.00           C  
ATOM   1343  CD1 TYR A1200     -12.707   9.256  79.373  1.00  0.00           C  
ATOM   1344  CD2 TYR A1200     -10.820   9.274  77.900  1.00  0.00           C  
ATOM   1345  CE1 TYR A1200     -12.045  10.150  80.218  1.00  0.00           C  
ATOM   1346  CE2 TYR A1200     -10.148  10.167  78.740  1.00  0.00           C  
ATOM   1347  CZ  TYR A1200     -10.770  10.599  79.887  1.00  0.00           C  
ATOM   1348  OH  TYR A1200     -10.143  11.506  80.694  1.00  0.00           O  
ATOM   1349  N   THR A1201     -13.544   5.541  79.018  1.00  0.00           N  
ATOM   1350  CA  THR A1201     -13.878   4.921  80.297  1.00  0.00           C  
ATOM   1351  C   THR A1201     -12.950   3.754  80.655  1.00  0.00           C  
ATOM   1352  O   THR A1201     -12.663   3.525  81.819  1.00  0.00           O  
ATOM   1353  CB  THR A1201     -15.310   4.410  80.236  1.00  0.00           C  
ATOM   1354  OG1 THR A1201     -16.129   5.438  79.692  1.00  0.00           O  
ATOM   1355  CG2 THR A1201     -15.832   4.066  81.589  1.00  0.00           C  
ATOM   1356  N   ILE A1202     -12.531   2.989  79.652  1.00  0.00           N  
ATOM   1357  CA  ILE A1202     -11.605   1.859  79.829  1.00  0.00           C  
ATOM   1358  C   ILE A1202     -10.202   2.412  80.111  1.00  0.00           C  
ATOM   1359  O   ILE A1202      -9.400   1.778  80.790  1.00  0.00           O  
ATOM   1360  CB  ILE A1202     -11.563   0.937  78.539  1.00  0.00           C  
ATOM   1361  CG1 ILE A1202     -12.910   0.235  78.374  1.00  0.00           C  
ATOM   1362  CG2 ILE A1202     -10.408  -0.066  78.590  1.00  0.00           C  
ATOM   1363  CD1 ILE A1202     -13.089  -0.466  77.077  1.00  0.00           C  
ATOM   1364  N   LEU A1203      -9.923   3.610  79.620  1.00  0.00           N  
ATOM   1365  CA  LEU A1203      -8.612   4.211  79.823  1.00  0.00           C  
ATOM   1366  C   LEU A1203      -8.461   4.627  81.267  1.00  0.00           C  
ATOM   1367  O   LEU A1203      -7.397   4.458  81.872  1.00  0.00           O  
ATOM   1368  CB  LEU A1203      -8.437   5.422  78.912  1.00  0.00           C  
ATOM   1369  CG  LEU A1203      -8.453   5.038  77.436  1.00  0.00           C  
ATOM   1370  CD1 LEU A1203      -8.484   6.277  76.609  1.00  0.00           C  
ATOM   1371  CD2 LEU A1203      -7.252   4.164  77.053  1.00  0.00           C  
ATOM   1372  N   GLN A1204      -9.571   5.131  81.803  1.00  0.00           N  
ATOM   1373  CA  GLN A1204      -9.685   5.623  83.165  1.00  0.00           C  
ATOM   1374  C   GLN A1204      -9.899   4.472  84.135  1.00  0.00           C  
ATOM   1375  O   GLN A1204      -9.587   4.605  85.317  1.00  0.00           O  
ATOM   1376  CB  GLN A1204     -10.840   6.614  83.249  1.00  0.00           C  
ATOM   1377  CG  GLN A1204     -10.975   7.349  84.544  1.00  0.00           C  
ATOM   1378  CD  GLN A1204     -11.785   8.635  84.406  1.00  0.00           C  
ATOM   1379  OE1 GLN A1204     -12.366   9.129  85.372  1.00  0.00           O  
ATOM   1380  NE2 GLN A1204     -11.757   9.222  83.225  1.00  0.00           N  
ATOM   1381  N   ALA A1205     -10.429   3.343  83.662  1.00  0.00           N  
ATOM   1382  CA  ALA A1205     -10.624   2.209  84.548  1.00  0.00           C  
ATOM   1383  C   ALA A1205      -9.237   1.677  84.758  1.00  0.00           C  
ATOM   1384  O   ALA A1205      -8.776   1.576  85.869  1.00  0.00           O  
ATOM   1385  CB  ALA A1205     -11.499   1.177  83.925  1.00  0.00           C  
ATOM   1386  N   ILE A1206      -8.530   1.423  83.681  1.00  0.00           N  
ATOM   1387  CA  ILE A1206      -7.177   0.941  83.781  1.00  0.00           C  
ATOM   1388  C   ILE A1206      -6.380   1.695  84.833  1.00  0.00           C  
ATOM   1389  O   ILE A1206      -5.591   1.103  85.550  1.00  0.00           O  
ATOM   1390  CB  ILE A1206      -6.488   1.120  82.447  1.00  0.00           C  
ATOM   1391  CG1 ILE A1206      -6.986   0.053  81.476  1.00  0.00           C  
ATOM   1392  CG2 ILE A1206      -4.983   1.075  82.612  1.00  0.00           C  
ATOM   1393  CD1 ILE A1206      -6.679   0.327  80.036  1.00  0.00           C  
ATOM   1394  N   ASP A1207      -6.590   3.009  84.906  1.00  0.00           N  
ATOM   1395  CA  ASP A1207      -5.896   3.919  85.841  1.00  0.00           C  
ATOM   1396  C   ASP A1207      -6.097   3.539  87.281  1.00  0.00           C  
ATOM   1397  O   ASP A1207      -5.151   3.365  88.023  1.00  0.00           O  
ATOM   1398  CB  ASP A1207      -6.465   5.342  85.765  1.00  0.00           C  
ATOM   1399  CG  ASP A1207      -6.006   6.128  84.573  1.00  0.00           C  
ATOM   1400  OD1 ASP A1207      -6.894   6.768  83.969  1.00  0.00           O  
ATOM   1401  OD2 ASP A1207      -4.783   6.190  84.300  1.00  0.00           O  
ATOM   1402  N   PHE A1208      -7.358   3.606  87.689  1.00  0.00           N  
ATOM   1403  CA  PHE A1208      -7.790   3.326  89.043  1.00  0.00           C  
ATOM   1404  C   PHE A1208      -7.174   2.037  89.476  1.00  0.00           C  
ATOM   1405  O   PHE A1208      -6.568   1.949  90.541  1.00  0.00           O  
ATOM   1406  CB  PHE A1208      -9.317   3.209  89.084  1.00  0.00           C  
ATOM   1407  CG  PHE A1208      -9.897   3.156  90.471  1.00  0.00           C  
ATOM   1408  CD1 PHE A1208      -9.082   3.083  91.593  1.00  0.00           C  
ATOM   1409  CD2 PHE A1208     -11.278   3.187  90.647  1.00  0.00           C  
ATOM   1410  CE1 PHE A1208      -9.627   3.043  92.844  1.00  0.00           C  
ATOM   1411  CE2 PHE A1208     -11.833   3.148  91.912  1.00  0.00           C  
ATOM   1412  CZ  PHE A1208     -11.013   3.075  93.007  1.00  0.00           C  
ATOM   1413  N   GLY A1209      -7.346   1.039  88.628  1.00  0.00           N  
ATOM   1414  CA  GLY A1209      -6.819  -0.262  88.908  1.00  0.00           C  
ATOM   1415  C   GLY A1209      -5.341  -0.144  89.133  1.00  0.00           C  
ATOM   1416  O   GLY A1209      -4.874  -0.515  90.193  1.00  0.00           O  
ATOM   1417  N   HIS A1210      -4.621   0.475  88.204  1.00  0.00           N  
ATOM   1418  CA  HIS A1210      -3.167   0.581  88.327  1.00  0.00           C  
ATOM   1419  C   HIS A1210      -2.729   1.176  89.665  1.00  0.00           C  
ATOM   1420  O   HIS A1210      -1.772   0.712  90.285  1.00  0.00           O  
ATOM   1421  CB  HIS A1210      -2.578   1.379  87.167  1.00  0.00           C  
ATOM   1422  CG  HIS A1210      -1.083   1.407  87.147  1.00  0.00           C  
ATOM   1423  ND1 HIS A1210      -0.347   2.395  87.761  1.00  0.00           N  
ATOM   1424  CD2 HIS A1210      -0.186   0.586  86.554  1.00  0.00           C  
ATOM   1425  CE1 HIS A1210       0.939   2.186  87.542  1.00  0.00           C  
ATOM   1426  NE2 HIS A1210       1.063   1.094  86.814  1.00  0.00           N  
ATOM   1427  N   LEU A1211      -3.446   2.197  90.111  1.00  0.00           N  
ATOM   1428  CA  LEU A1211      -3.143   2.844  91.363  1.00  0.00           C  
ATOM   1429  C   LEU A1211      -3.600   1.926  92.473  1.00  0.00           C  
ATOM   1430  O   LEU A1211      -2.831   1.656  93.382  1.00  0.00           O  
ATOM   1431  CB  LEU A1211      -3.825   4.204  91.422  1.00  0.00           C  
ATOM   1432  CG  LEU A1211      -3.320   5.201  90.370  1.00  0.00           C  
ATOM   1433  CD1 LEU A1211      -4.221   6.408  90.403  1.00  0.00           C  
ATOM   1434  CD2 LEU A1211      -1.845   5.588  90.573  1.00  0.00           C  
ATOM   1435  N   ASN A1212      -4.783   1.334  92.329  1.00  0.00           N  
ATOM   1436  CA  ASN A1212      -5.285   0.409  93.352  1.00  0.00           C  
ATOM   1437  C   ASN A1212      -4.275  -0.699  93.589  1.00  0.00           C  
ATOM   1438  O   ASN A1212      -4.180  -1.214  94.673  1.00  0.00           O  
ATOM   1439  CB  ASN A1212      -6.650  -0.185  92.980  1.00  0.00           C  
ATOM   1440  CG  ASN A1212      -7.144  -1.195  94.013  1.00  0.00           C  
ATOM   1441  OD1 ASN A1212      -8.221  -1.024  94.584  1.00  0.00           O  
ATOM   1442  ND2 ASN A1212      -6.394  -2.268  94.217  1.00  0.00           N  
ATOM   1443  N   ARG A1213      -3.539  -1.079  92.558  1.00  0.00           N  
ATOM   1444  CA  ARG A1213      -2.545  -2.122  92.733  1.00  0.00           C  
ATOM   1445  C   ARG A1213      -1.126  -1.558  92.896  1.00  0.00           C  
ATOM   1446  O   ARG A1213      -0.259  -2.217  93.438  1.00  0.00           O  
ATOM   1447  CB  ARG A1213      -2.652  -3.126  91.562  1.00  0.00           C  
ATOM   1448  CG  ARG A1213      -1.647  -4.318  91.569  1.00  0.00           C  
ATOM   1449  CD  ARG A1213      -1.948  -5.312  90.432  1.00  0.00           C  
ATOM   1450  NE  ARG A1213      -2.144  -4.647  89.146  1.00  0.00           N  
ATOM   1451  CZ  ARG A1213      -1.212  -3.909  88.534  1.00  0.00           C  
ATOM   1452  NH1 ARG A1213      -1.491  -3.314  87.349  1.00  0.00           N  
ATOM   1453  NH2 ARG A1213       0.009  -3.781  89.090  1.00  0.00           N  
ATOM   1454  N   GLU A1289      -0.928  -0.301  92.529  1.00  0.00           N  
ATOM   1455  CA  GLU A1289       0.403   0.282  92.616  1.00  0.00           C  
ATOM   1456  C   GLU A1289       0.677   1.163  93.843  1.00  0.00           C  
ATOM   1457  O   GLU A1289       1.747   1.073  94.460  1.00  0.00           O  
ATOM   1458  CB  GLU A1289       0.741   1.050  91.331  1.00  0.00           C  
ATOM   1459  CG  GLU A1289       2.233   1.091  90.970  1.00  0.00           C  
ATOM   1460  CD  GLU A1289       2.716  -0.131  90.195  1.00  0.00           C  
ATOM   1461  OE1 GLU A1289       3.937  -0.372  90.187  1.00  0.00           O  
ATOM   1462  OE2 GLU A1289       1.890  -0.837  89.566  1.00  0.00           O  
ATOM   1463  N   LEU A1290      -0.211   2.101  94.136  1.00  0.00           N  
ATOM   1464  CA  LEU A1290       0.025   2.959  95.275  1.00  0.00           C  
ATOM   1465  C   LEU A1290      -0.867   2.614  96.454  1.00  0.00           C  
ATOM   1466  O   LEU A1290      -0.783   3.262  97.481  1.00  0.00           O  
ATOM   1467  CB  LEU A1290      -0.091   4.424  94.867  1.00  0.00           C  
ATOM   1468  CG  LEU A1290       1.131   4.853  94.051  1.00  0.00           C  
ATOM   1469  CD1 LEU A1290       0.875   6.135  93.268  1.00  0.00           C  
ATOM   1470  CD2 LEU A1290       2.323   4.988  94.976  1.00  0.00           C  
ATOM   1471  N   ASN A1291      -1.720   1.608  96.274  1.00  0.00           N  
ATOM   1472  CA  ASN A1291      -2.597   1.125  97.316  1.00  0.00           C  
ATOM   1473  C   ASN A1291      -3.936   1.813  97.328  1.00  0.00           C  
ATOM   1474  O   ASN A1291      -4.799   1.469  98.115  1.00  0.00           O  
ATOM   1475  CB  ASN A1291      -1.895   1.254  98.653  1.00  0.00           C  
ATOM   1476  CG  ASN A1291      -2.167   0.120  99.539  1.00  0.00           C  
ATOM   1477  OD1 ASN A1291      -1.985  -1.027  99.151  1.00  0.00           O  
ATOM   1478  ND2 ASN A1291      -2.557   0.417 100.776  1.00  0.00           N  
ATOM   1479  N   CYS A1292      -4.138   2.683  96.348  1.00  0.00           N  
ATOM   1480  CA  CYS A1292      -5.353   3.469  96.234  1.00  0.00           C  
ATOM   1481  C   CYS A1292      -6.641   2.671  96.437  1.00  0.00           C  
ATOM   1482  O   CYS A1292      -6.742   1.584  95.944  1.00  0.00           O  
ATOM   1483  CB  CYS A1292      -5.381   4.163  94.869  1.00  0.00           C  
ATOM   1484  SG  CYS A1292      -6.730   5.353  94.659  1.00  0.00           S  
ATOM   1485  N   LYS A1293      -7.589   3.183  97.212  1.00  0.00           N  
ATOM   1486  CA  LYS A1293      -8.848   2.494  97.450  1.00  0.00           C  
ATOM   1487  C   LYS A1293     -10.093   3.333  97.206  1.00  0.00           C  
ATOM   1488  O   LYS A1293     -11.185   2.791  97.073  1.00  0.00           O  
ATOM   1489  CB  LYS A1293      -8.914   1.967  98.874  1.00  0.00           C  
ATOM   1490  CG  LYS A1293      -7.904   0.948  99.231  1.00  0.00           C  
ATOM   1491  CD  LYS A1293      -8.467   0.088 100.343  1.00  0.00           C  
ATOM   1492  CE  LYS A1293      -7.595  -1.154 100.535  1.00  0.00           C  
ATOM   1493  NZ  LYS A1293      -7.666  -1.826 101.888  1.00  0.00           N  
ATOM   1494  N   ILE A1294      -9.939   4.658  97.213  1.00  0.00           N  
ATOM   1495  CA  ILE A1294     -11.056   5.592  96.990  1.00  0.00           C  
ATOM   1496  C   ILE A1294     -10.711   6.559  95.864  1.00  0.00           C  
ATOM   1497  O   ILE A1294      -9.584   7.050  95.755  1.00  0.00           O  
ATOM   1498  CB  ILE A1294     -11.398   6.487  98.241  1.00  0.00           C  
ATOM   1499  CG1 ILE A1294     -11.551   5.655  99.508  1.00  0.00           C  
ATOM   1500  CG2 ILE A1294     -12.669   7.336  97.979  1.00  0.00           C  
ATOM   1501  CD1 ILE A1294     -11.897   6.471 100.728  1.00  0.00           C  
ATOM   1502  N   GLN A1295     -11.700   6.834  95.032  1.00  0.00           N  
ATOM   1503  CA  GLN A1295     -11.530   7.763  93.932  1.00  0.00           C  
ATOM   1504  C   GLN A1295     -12.538   8.887  94.141  1.00  0.00           C  
ATOM   1505  O   GLN A1295     -13.762   8.657  94.178  1.00  0.00           O  
ATOM   1506  CB  GLN A1295     -11.758   7.087  92.587  1.00  0.00           C  
ATOM   1507  CG  GLN A1295     -12.028   8.081  91.467  1.00  0.00           C  
ATOM   1508  CD  GLN A1295     -11.709   7.543  90.106  1.00  0.00           C  
ATOM   1509  OE1 GLN A1295     -10.747   7.959  89.496  1.00  0.00           O  
ATOM   1510  NE2 GLN A1295     -12.510   6.612  89.624  1.00  0.00           N  
ATOM   1511  N   VAL A1296     -11.992  10.088  94.337  1.00  0.00           N  
ATOM   1512  CA  VAL A1296     -12.768  11.291  94.579  1.00  0.00           C  
ATOM   1513  C   VAL A1296     -12.789  12.095  93.310  1.00  0.00           C  
ATOM   1514  O   VAL A1296     -11.772  12.161  92.606  1.00  0.00           O  
ATOM   1515  CB  VAL A1296     -12.142  12.114  95.722  1.00  0.00           C  
ATOM   1516  CG1 VAL A1296     -12.650  13.528  95.729  1.00  0.00           C  
ATOM   1517  CG2 VAL A1296     -12.511  11.479  97.001  1.00  0.00           C  
ATOM   1518  N   GLY A1297     -13.964  12.628  92.984  1.00  0.00           N  
ATOM   1519  CA  GLY A1297     -14.114  13.449  91.799  1.00  0.00           C  
ATOM   1520  C   GLY A1297     -15.528  13.971  91.734  1.00  0.00           C  
ATOM   1521  O   GLY A1297     -16.402  13.504  92.470  1.00  0.00           O  
ATOM   1522  N   GLY A1298     -15.763  14.903  90.820  1.00  0.00           N  
ATOM   1523  CA  GLY A1298     -17.081  15.507  90.679  1.00  0.00           C  
ATOM   1524  C   GLY A1298     -18.195  14.660  90.114  1.00  0.00           C  
ATOM   1525  O   GLY A1298     -17.948  13.620  89.538  1.00  0.00           O  
ATOM   1526  N   SER A1299     -19.420  15.151  90.223  1.00  0.00           N  
ATOM   1527  CA  SER A1299     -20.598  14.442  89.725  1.00  0.00           C  
ATOM   1528  C   SER A1299     -20.341  13.848  88.340  1.00  0.00           C  
ATOM   1529  O   SER A1299     -20.676  12.688  88.076  1.00  0.00           O  
ATOM   1530  CB  SER A1299     -21.807  15.386  89.659  1.00  0.00           C  
ATOM   1531  OG  SER A1299     -22.997  14.693  89.293  1.00  0.00           O  
ATOM   1532  N   ASP A1300     -19.756  14.671  87.462  1.00  0.00           N  
ATOM   1533  CA  ASP A1300     -19.400  14.306  86.096  1.00  0.00           C  
ATOM   1534  C   ASP A1300     -18.478  13.113  86.018  1.00  0.00           C  
ATOM   1535  O   ASP A1300     -18.102  12.721  84.941  1.00  0.00           O  
ATOM   1536  CB  ASP A1300     -18.724  15.481  85.395  1.00  0.00           C  
ATOM   1537  CG  ASP A1300     -17.554  16.075  86.195  1.00  0.00           C  
ATOM   1538  OD1 ASP A1300     -16.427  16.162  85.653  1.00  0.00           O  
ATOM   1539  OD2 ASP A1300     -17.759  16.535  87.343  1.00  0.00           O  
ATOM   1540  N   GLN A1301     -18.089  12.548  87.154  1.00  0.00           N  
ATOM   1541  CA  GLN A1301     -17.195  11.394  87.157  1.00  0.00           C  
ATOM   1542  C   GLN A1301     -17.762  10.095  87.697  1.00  0.00           C  
ATOM   1543  O   GLN A1301     -17.068   9.065  87.756  1.00  0.00           O  
ATOM   1544  CB  GLN A1301     -15.903  11.725  87.873  1.00  0.00           C  
ATOM   1545  CG  GLN A1301     -14.711  11.669  86.937  1.00  0.00           C  
ATOM   1546  CD  GLN A1301     -14.935  12.439  85.667  1.00  0.00           C  
ATOM   1547  OE1 GLN A1301     -14.500  12.035  84.606  1.00  0.00           O  
ATOM   1548  NE2 GLN A1301     -15.613  13.563  85.777  1.00  0.00           N  
ATOM   1549  N   TRP A1302     -19.048  10.126  88.020  1.00  0.00           N  
ATOM   1550  CA  TRP A1302     -19.698   8.948  88.530  1.00  0.00           C  
ATOM   1551  C   TRP A1302     -19.395   7.791  87.608  1.00  0.00           C  
ATOM   1552  O   TRP A1302     -18.678   6.867  87.992  1.00  0.00           O  
ATOM   1553  CB  TRP A1302     -21.197   9.152  88.627  1.00  0.00           C  
ATOM   1554  CG  TRP A1302     -21.859   8.030  89.346  1.00  0.00           C  
ATOM   1555  CD1 TRP A1302     -22.993   7.397  88.981  1.00  0.00           C  
ATOM   1556  CD2 TRP A1302     -21.441   7.431  90.579  1.00  0.00           C  
ATOM   1557  NE1 TRP A1302     -23.319   6.453  89.902  1.00  0.00           N  
ATOM   1558  CE2 TRP A1302     -22.382   6.452  90.903  1.00  0.00           C  
ATOM   1559  CE3 TRP A1302     -20.361   7.634  91.445  1.00  0.00           C  
ATOM   1560  CZ2 TRP A1302     -22.286   5.672  92.047  1.00  0.00           C  
ATOM   1561  CZ3 TRP A1302     -20.264   6.860  92.572  1.00  0.00           C  
ATOM   1562  CH2 TRP A1302     -21.221   5.893  92.865  1.00  0.00           C  
ATOM   1563  N   GLY A1303     -19.853   7.910  86.364  1.00  0.00           N  
ATOM   1564  CA  GLY A1303     -19.631   6.874  85.374  1.00  0.00           C  
ATOM   1565  C   GLY A1303     -18.206   6.316  85.402  1.00  0.00           C  
ATOM   1566  O   GLY A1303     -18.020   5.145  85.755  1.00  0.00           O  
ATOM   1567  N   ASN A1304     -17.203   7.158  85.121  1.00  0.00           N  
ATOM   1568  CA  ASN A1304     -15.793   6.735  85.076  1.00  0.00           C  
ATOM   1569  C   ASN A1304     -15.327   6.073  86.376  1.00  0.00           C  
ATOM   1570  O   ASN A1304     -14.601   5.066  86.362  1.00  0.00           O  
ATOM   1571  CB  ASN A1304     -14.860   7.919  84.791  1.00  0.00           C  
ATOM   1572  CG  ASN A1304     -15.177   8.655  83.495  1.00  0.00           C  
ATOM   1573  OD1 ASN A1304     -14.309   9.310  82.934  1.00  0.00           O  
ATOM   1574  ND2 ASN A1304     -16.421   8.580  83.034  1.00  0.00           N  
ATOM   1575  N   ILE A1306     -15.746   6.637  87.505  1.00  0.00           N  
ATOM   1576  CA  ILE A1306     -15.344   6.101  88.805  1.00  0.00           C  
ATOM   1577  C   ILE A1306     -15.794   4.648  88.919  1.00  0.00           C  
ATOM   1578  O   ILE A1306     -14.983   3.733  88.985  1.00  0.00           O  
ATOM   1579  CB  ILE A1306     -15.917   6.978  89.966  1.00  0.00           C  
ATOM   1580  CG1 ILE A1306     -14.999   8.162  90.248  1.00  0.00           C  
ATOM   1581  CG2 ILE A1306     -16.004   6.189  91.241  1.00  0.00           C  
ATOM   1582  CD1 ILE A1306     -14.503   8.867  89.050  1.00  0.00           C  
ATOM   1583  N   THR A1310     -17.099   4.472  88.867  1.00  0.00           N  
ATOM   1584  CA  THR A1310     -17.719   3.196  88.953  1.00  0.00           C  
ATOM   1585  C   THR A1310     -17.106   2.230  87.955  1.00  0.00           C  
ATOM   1586  O   THR A1310     -16.717   1.110  88.306  1.00  0.00           O  
ATOM   1587  CB  THR A1310     -19.212   3.367  88.713  1.00  0.00           C  
ATOM   1588  OG1 THR A1310     -19.924   2.861  89.839  1.00  0.00           O  
ATOM   1589  CG2 THR A1310     -19.674   2.643  87.466  1.00  0.00           C  
ATOM   1590  N   SER A1312     -16.955   2.670  86.715  1.00  0.00           N  
ATOM   1591  CA  SER A1312     -16.391   1.795  85.687  1.00  0.00           C  
ATOM   1592  C   SER A1312     -15.030   1.241  86.109  1.00  0.00           C  
ATOM   1593  O   SER A1312     -14.644   0.131  85.744  1.00  0.00           O  
ATOM   1594  CB  SER A1312     -16.289   2.543  84.355  1.00  0.00           C  
ATOM   1595  OG  SER A1312     -17.582   2.798  83.815  1.00  0.00           O  
ATOM   1596  N   GLY A1314     -14.339   2.004  86.939  1.00  0.00           N  
ATOM   1597  CA  GLY A1314     -13.042   1.575  87.401  1.00  0.00           C  
ATOM   1598  C   GLY A1314     -13.137   0.421  88.357  1.00  0.00           C  
ATOM   1599  O   GLY A1314     -12.312  -0.467  88.324  1.00  0.00           O  
ATOM   1600  N   ILE A1316     -14.161   0.409  89.187  1.00  0.00           N  
ATOM   1601  CA  ILE A1316     -14.276  -0.657  90.147  1.00  0.00           C  
ATOM   1602  C   ILE A1316     -14.930  -1.868  89.521  1.00  0.00           C  
ATOM   1603  O   ILE A1316     -14.644  -3.019  89.901  1.00  0.00           O  
ATOM   1604  CB  ILE A1316     -14.990  -0.215  91.459  1.00  0.00           C  
ATOM   1605  CG1 ILE A1316     -16.348   0.411  91.140  1.00  0.00           C  
ATOM   1606  CG2 ILE A1316     -14.084   0.694  92.286  1.00  0.00           C  
ATOM   1607  CD1 ILE A1316     -16.745   1.587  92.038  1.00  0.00           C  
ATOM   1608  N   GLU A1317     -15.773  -1.646  88.526  1.00  0.00           N  
ATOM   1609  CA  GLU A1317     -16.391  -2.805  87.899  1.00  0.00           C  
ATOM   1610  C   GLU A1317     -15.318  -3.623  87.198  1.00  0.00           C  
ATOM   1611  O   GLU A1317     -15.327  -4.832  87.285  1.00  0.00           O  
ATOM   1612  CB  GLU A1317     -17.519  -2.413  86.949  1.00  0.00           C  
ATOM   1613  CG  GLU A1317     -18.041  -3.536  86.077  1.00  0.00           C  
ATOM   1614  CD  GLU A1317     -18.707  -4.682  86.838  1.00  0.00           C  
ATOM   1615  OE1 GLU A1317     -19.085  -5.674  86.171  1.00  0.00           O  
ATOM   1616  OE2 GLU A1317     -18.858  -4.606  88.078  1.00  0.00           O  
ATOM   1617  N   LEU A1318     -14.358  -2.983  86.552  1.00  0.00           N  
ATOM   1618  CA  LEU A1318     -13.336  -3.775  85.919  1.00  0.00           C  
ATOM   1619  C   LEU A1318     -12.362  -4.315  86.953  1.00  0.00           C  
ATOM   1620  O   LEU A1318     -11.676  -5.302  86.676  1.00  0.00           O  
ATOM   1621  CB  LEU A1318     -12.587  -3.023  84.817  1.00  0.00           C  
ATOM   1622  CG  LEU A1318     -11.114  -3.417  84.653  1.00  0.00           C  
ATOM   1623  CD1 LEU A1318     -10.711  -3.643  83.251  1.00  0.00           C  
ATOM   1624  CD2 LEU A1318     -10.274  -2.330  85.278  1.00  0.00           C  
ATOM   1625  N   MET A1319     -12.264  -3.681  88.124  1.00  0.00           N  
ATOM   1626  CA  MET A1319     -11.341  -4.171  89.156  1.00  0.00           C  
ATOM   1627  C   MET A1319     -11.887  -5.477  89.703  1.00  0.00           C  
ATOM   1628  O   MET A1319     -11.127  -6.377  90.040  1.00  0.00           O  
ATOM   1629  CB  MET A1319     -11.115  -3.143  90.283  1.00  0.00           C  
ATOM   1630  CG  MET A1319      -9.614  -2.921  90.592  1.00  0.00           C  
ATOM   1631  SD  MET A1319      -9.191  -1.404  91.522  1.00  0.00           S  
ATOM   1632  CE  MET A1319     -10.585  -0.318  91.125  1.00  0.00           C  
ATOM   1633  N   ARG A1321     -13.209  -5.602  89.733  1.00  0.00           N  
ATOM   1634  CA  ARG A1321     -13.776  -6.839  90.194  1.00  0.00           C  
ATOM   1635  C   ARG A1321     -13.521  -7.948  89.152  1.00  0.00           C  
ATOM   1636  O   ARG A1321     -12.904  -8.950  89.495  1.00  0.00           O  
ATOM   1637  CB  ARG A1321     -15.259  -6.710  90.573  1.00  0.00           C  
ATOM   1638  CG  ARG A1321     -16.247  -6.521  89.414  1.00  0.00           C  
ATOM   1639  CD  ARG A1321     -17.293  -7.660  89.266  1.00  0.00           C  
ATOM   1640  NE  ARG A1321     -18.064  -7.527  88.008  1.00  0.00           N  
ATOM   1641  CZ  ARG A1321     -19.083  -8.309  87.618  1.00  0.00           C  
ATOM   1642  NH1 ARG A1321     -19.511  -9.321  88.378  1.00  0.00           N  
ATOM   1643  NH2 ARG A1321     -19.659  -8.104  86.430  1.00  0.00           N  
ATOM   1644  N   ARG A1322     -13.882  -7.754  87.880  1.00  0.00           N  
ATOM   1645  CA  ARG A1322     -13.694  -8.808  86.860  1.00  0.00           C  
ATOM   1646  C   ARG A1322     -12.275  -9.278  86.759  1.00  0.00           C  
ATOM   1647  O   ARG A1322     -12.008 -10.478  86.698  1.00  0.00           O  
ATOM   1648  CB  ARG A1322     -14.116  -8.344  85.487  1.00  0.00           C  
ATOM   1649  CG  ARG A1322     -15.263  -7.380  85.515  1.00  0.00           C  
ATOM   1650  CD  ARG A1322     -16.486  -7.957  84.906  1.00  0.00           C  
ATOM   1651  NE  ARG A1322     -16.891  -9.171  85.595  1.00  0.00           N  
ATOM   1652  CZ  ARG A1322     -17.664 -10.088  85.035  1.00  0.00           C  
ATOM   1653  NH1 ARG A1322     -18.030 -11.179  85.717  1.00  0.00           N  
ATOM   1654  NH2 ARG A1322     -18.096  -9.877  83.792  1.00  0.00           N  
ATOM   1655  N   MET A1323     -11.359  -8.325  86.727  1.00  0.00           N  
ATOM   1656  CA  MET A1323      -9.970  -8.679  86.634  1.00  0.00           C  
ATOM   1657  C   MET A1323      -9.501  -9.470  87.849  1.00  0.00           C  
ATOM   1658  O   MET A1323      -8.658 -10.349  87.696  1.00  0.00           O  
ATOM   1659  CB  MET A1323      -9.110  -7.475  86.349  1.00  0.00           C  
ATOM   1660  CG  MET A1323      -9.370  -6.916  84.976  1.00  0.00           C  
ATOM   1661  SD  MET A1323      -7.966  -5.956  84.467  1.00  0.00           S  
ATOM   1662  CE  MET A1323      -6.554  -6.997  85.144  1.00  0.00           C  
ATOM   1663  N   TYR A1324     -10.084  -9.224  89.029  1.00  0.00           N  
ATOM   1664  CA  TYR A1324      -9.761  -9.932  90.302  1.00  0.00           C  
ATOM   1665  C   TYR A1324     -10.597  -9.380  91.469  1.00  0.00           C  
ATOM   1666  O   TYR A1324     -10.275  -8.280  91.966  1.00  0.00           O  
ATOM   1667  CB  TYR A1324      -8.279  -9.804  90.668  1.00  0.00           C  
ATOM   1668  CG  TYR A1324      -7.605  -8.642  90.007  1.00  0.00           C  
ATOM   1669  CD1 TYR A1324      -7.917  -7.334  90.359  1.00  0.00           C  
ATOM   1670  CD2 TYR A1324      -6.680  -8.856  88.988  1.00  0.00           C  
ATOM   1671  CE1 TYR A1324      -7.324  -6.286  89.706  1.00  0.00           C  
ATOM   1672  CE2 TYR A1324      -6.091  -7.835  88.329  1.00  0.00           C  
ATOM   1673  CZ  TYR A1324      -6.395  -6.554  88.678  1.00  0.00           C  
ATOM   1674  OH  TYR A1324      -5.734  -5.552  88.005  1.00  0.00           O  
ATOM   1675  N   GLY A1325     -11.638 -10.121  91.913  1.00  0.00           N  
ATOM   1676  CA  GLY A1325     -12.522  -9.671  93.003  1.00  0.00           C  
ATOM   1677  C   GLY A1325     -12.214  -8.339  93.743  1.00  0.00           C  
ATOM   1678  O   GLY A1325     -11.599  -8.350  94.833  1.00  0.00           O  
ATOM   1679  N   GLN A1342     -12.640  -7.206  93.141  1.00  0.00           N  
ATOM   1680  CA  GLN A1342     -12.459  -5.804  93.615  1.00  0.00           C  
ATOM   1681  C   GLN A1342     -11.682  -5.675  94.918  1.00  0.00           C  
ATOM   1682  O   GLN A1342     -12.251  -5.720  96.032  1.00  0.00           O  
ATOM   1683  CB  GLN A1342     -13.807  -5.037  93.673  1.00  0.00           C  
ATOM   1684  CG  GLN A1342     -14.423  -4.816  95.083  1.00  0.00           C  
ATOM   1685  CD  GLN A1342     -15.960  -4.838  95.108  1.00  0.00           C  
ATOM   1686  OE1 GLN A1342     -16.629  -4.467  94.131  1.00  0.00           O  
ATOM   1687  NE2 GLN A1342     -16.523  -5.258  96.242  1.00  0.00           N  
ATOM   1688  N   THR A1344     -10.379  -5.461  94.732  1.00  0.00           N  
ATOM   1689  CA  THR A1344      -9.402  -5.323  95.812  1.00  0.00           C  
ATOM   1690  C   THR A1344      -9.619  -4.196  96.849  1.00  0.00           C  
ATOM   1691  O   THR A1344      -8.638  -3.536  97.276  1.00  0.00           O  
ATOM   1692  CB  THR A1344      -7.960  -5.180  95.214  1.00  0.00           C  
ATOM   1693  OG1 THR A1344      -8.004  -5.424  93.790  1.00  0.00           O  
ATOM   1694  CG2 THR A1344      -6.953  -6.183  95.899  1.00  0.00           C  
ATOM   1695  N   ASP A1345     -10.868  -4.037  97.303  1.00  0.00           N  
ATOM   1696  CA  ASP A1345     -11.242  -3.037  98.287  1.00  0.00           C  
ATOM   1697  C   ASP A1345     -11.264  -1.640  97.697  1.00  0.00           C  
ATOM   1698  O   ASP A1345     -10.691  -0.710  98.299  1.00  0.00           O  
ATOM   1699  CB  ASP A1345     -10.242  -3.063  99.444  1.00  0.00           C  
ATOM   1700  CG  ASP A1345     -10.862  -3.455 100.768  1.00  0.00           C  
ATOM   1701  OD1 ASP A1345     -10.069  -3.623 101.716  1.00  0.00           O  
ATOM   1702  OD2 ASP A1345     -12.102  -3.567 100.888  1.00  0.00           O  
ATOM   1703  N   ALA A1347     -11.943  -1.456  96.571  1.00  0.00           N  
ATOM   1704  CA  ALA A1347     -11.980  -0.129  96.001  1.00  0.00           C  
ATOM   1705  C   ALA A1347     -13.383   0.465  96.148  1.00  0.00           C  
ATOM   1706  O   ALA A1347     -14.366  -0.275  96.133  1.00  0.00           O  
ATOM   1707  CB  ALA A1347     -11.561  -0.189  94.598  1.00  0.00           C  
ATOM   1708  N   TYR A1348     -13.467   1.791  96.298  1.00  0.00           N  
ATOM   1709  CA  TYR A1348     -14.732   2.496  96.496  1.00  0.00           C  
ATOM   1710  C   TYR A1348     -14.667   3.832  95.779  1.00  0.00           C  
ATOM   1711  O   TYR A1348     -13.576   4.362  95.580  1.00  0.00           O  
ATOM   1712  CB  TYR A1348     -14.913   2.793  97.984  1.00  0.00           C  
ATOM   1713  CG  TYR A1348     -14.673   1.623  98.888  1.00  0.00           C  
ATOM   1714  CD1 TYR A1348     -13.398   1.325  99.351  1.00  0.00           C  
ATOM   1715  CD2 TYR A1348     -15.721   0.784  99.254  1.00  0.00           C  
ATOM   1716  CE1 TYR A1348     -13.175   0.220 100.151  1.00  0.00           C  
ATOM   1717  CE2 TYR A1348     -15.508  -0.327 100.051  1.00  0.00           C  
ATOM   1718  CZ  TYR A1348     -14.235  -0.600 100.492  1.00  0.00           C  
ATOM   1719  OH  TYR A1348     -14.018  -1.702 101.273  1.00  0.00           O  
ATOM   1720  N   GLY A1349     -15.821   4.437  95.507  1.00  0.00           N  
ATOM   1721  CA  GLY A1349     -15.834   5.722  94.829  1.00  0.00           C  
ATOM   1722  C   GLY A1349     -16.640   6.779  95.558  1.00  0.00           C  
ATOM   1723  O   GLY A1349     -17.751   6.496  96.011  1.00  0.00           O  
ATOM   1724  N   LEU A1350     -16.101   7.995  95.647  1.00  0.00           N  
ATOM   1725  CA  LEU A1350     -16.751   9.117  96.347  1.00  0.00           C  
ATOM   1726  C   LEU A1350     -16.943  10.250  95.350  1.00  0.00           C  
ATOM   1727  O   LEU A1350     -16.083  10.438  94.486  1.00  0.00           O  
ATOM   1728  CB  LEU A1350     -15.833   9.632  97.481  1.00  0.00           C  
ATOM   1729  CG  LEU A1350     -16.289   9.759  98.949  1.00  0.00           C  
ATOM   1730  CD1 LEU A1350     -15.178  10.344  99.780  1.00  0.00           C  
ATOM   1731  CD2 LEU A1350     -17.516  10.624  99.097  1.00  0.00           C  
ATOM   1732  N   THR A1351     -18.053  10.991  95.439  1.00  0.00           N  
ATOM   1733  CA  THR A1351     -18.272  12.123  94.531  1.00  0.00           C  
ATOM   1734  C   THR A1351     -18.584  13.349  95.343  1.00  0.00           C  
ATOM   1735  O   THR A1351     -19.383  13.278  96.273  1.00  0.00           O  
ATOM   1736  CB  THR A1351     -19.471  11.926  93.547  1.00  0.00           C  
ATOM   1737  OG1 THR A1351     -20.660  11.623  94.283  1.00  0.00           O  
ATOM   1738  CG2 THR A1351     -19.200  10.848  92.540  1.00  0.00           C  
ATOM   1739  N   ILE A1352     -17.924  14.449  95.016  1.00  0.00           N  
ATOM   1740  CA  ILE A1352     -18.155  15.740  95.648  1.00  0.00           C  
ATOM   1741  C   ILE A1352     -19.347  16.232  94.849  1.00  0.00           C  
ATOM   1742  O   ILE A1352     -19.599  15.733  93.770  1.00  0.00           O  
ATOM   1743  CB  ILE A1352     -16.929  16.654  95.461  1.00  0.00           C  
ATOM   1744  CG1 ILE A1352     -15.949  16.390  96.591  1.00  0.00           C  
ATOM   1745  CG2 ILE A1352     -17.304  18.105  95.343  1.00  0.00           C  
ATOM   1746  CD1 ILE A1352     -15.607  14.942  96.730  1.00  0.00           C  
ATOM   1747  N   PRO A1356     -20.138  17.161  95.391  1.00  0.00           N  
ATOM   1748  CA  PRO A1356     -21.299  17.630  94.637  1.00  0.00           C  
ATOM   1749  C   PRO A1356     -20.986  18.644  93.564  1.00  0.00           C  
ATOM   1750  O   PRO A1356     -19.835  18.819  93.153  1.00  0.00           O  
ATOM   1751  CB  PRO A1356     -22.170  18.247  95.717  1.00  0.00           C  
ATOM   1752  CG  PRO A1356     -21.147  18.914  96.555  1.00  0.00           C  
ATOM   1753  CD  PRO A1356     -20.067  17.843  96.691  1.00  0.00           C  
ATOM   1754  N   LEU A1360     -22.045  19.341  93.179  1.00  0.00           N  
ATOM   1755  CA  LEU A1360     -22.042  20.367  92.148  1.00  0.00           C  
ATOM   1756  C   LEU A1360     -22.195  21.749  92.809  1.00  0.00           C  
ATOM   1757  O   LEU A1360     -23.279  22.029  93.338  1.00  0.00           O  
ATOM   1758  CB  LEU A1360     -23.282  20.099  91.294  1.00  0.00           C  
ATOM   1759  CG  LEU A1360     -23.323  20.737  89.922  1.00  0.00           C  
ATOM   1760  CD1 LEU A1360     -22.195  20.032  89.155  1.00  0.00           C  
ATOM   1761  CD2 LEU A1360     -24.721  20.564  89.265  1.00  0.00           C  
ATOM   1762  N   VAL A1361     -21.178  22.623  92.789  1.00  0.00           N  
ATOM   1763  CA  VAL A1361     -21.356  23.949  93.440  1.00  0.00           C  
ATOM   1764  C   VAL A1361     -22.463  24.701  92.731  1.00  0.00           C  
ATOM   1765  O   VAL A1361     -22.339  24.982  91.542  1.00  0.00           O  
ATOM   1766  CB  VAL A1361     -20.090  24.861  93.405  1.00  0.00           C  
ATOM   1767  CG1 VAL A1361     -19.011  24.293  94.276  1.00  0.00           C  
ATOM   1768  CG2 VAL A1361     -19.576  25.052  91.999  1.00  0.00           C  
ATOM   1769  N   THR A1365     -23.544  25.015  93.441  1.00  0.00           N  
ATOM   1770  CA  THR A1365     -24.696  25.717  92.839  1.00  0.00           C  
ATOM   1771  C   THR A1365     -24.867  27.169  93.327  1.00  0.00           C  
ATOM   1772  O   THR A1365     -24.896  27.432  94.535  1.00  0.00           O  
ATOM   1773  CB  THR A1365     -26.007  24.949  93.156  1.00  0.00           C  
ATOM   1774  OG1 THR A1365     -25.686  23.571  93.437  1.00  0.00           O  
ATOM   1775  CG2 THR A1365     -27.002  25.054  91.993  1.00  0.00           C  
ATOM   1776  N   LYS A1366     -24.889  28.110  92.390  1.00  0.00           N  
ATOM   1777  CA  LYS A1366     -25.057  29.513  92.781  1.00  0.00           C  
ATOM   1778  C   LYS A1366     -26.451  29.612  93.326  1.00  0.00           C  
ATOM   1779  O   LYS A1366     -27.220  28.664  93.164  1.00  0.00           O  
ATOM   1780  CB  LYS A1366     -24.867  30.468  91.604  1.00  0.00           C  
ATOM   1781  CG  LYS A1366     -24.217  31.828  92.002  1.00  0.00           C  
ATOM   1782  CD  LYS A1366     -23.172  32.301  90.955  1.00  0.00           C  
ATOM   1783  CE  LYS A1366     -22.246  33.366  91.548  1.00  0.00           C  
ATOM   1784  NZ  LYS A1366     -22.913  34.691  91.725  1.00  0.00           N  
ATOM   1785  N   SER A1368     -26.804  30.740  93.943  1.00  0.00           N  
ATOM   1786  CA  SER A1368     -28.151  30.876  94.515  1.00  0.00           C  
ATOM   1787  C   SER A1368     -29.251  31.196  93.473  1.00  0.00           C  
ATOM   1788  O   SER A1368     -30.360  30.608  93.492  1.00  0.00           O  
ATOM   1789  CB  SER A1368     -28.141  31.954  95.594  1.00  0.00           C  
ATOM   1790  OG  SER A1368     -29.443  32.426  95.881  1.00  0.00           O  
ATOM   1791  N   ASP A1369     -28.896  32.096  92.550  1.00  0.00           N  
ATOM   1792  CA  ASP A1369     -29.764  32.591  91.479  1.00  0.00           C  
ATOM   1793  C   ASP A1369     -29.976  31.581  90.346  1.00  0.00           C  
ATOM   1794  O   ASP A1369     -30.914  31.688  89.566  1.00  0.00           O  
ATOM   1795  CB  ASP A1369     -29.114  33.845  90.882  1.00  0.00           C  
ATOM   1796  CG  ASP A1369     -27.740  33.541  90.251  1.00  0.00           C  
ATOM   1797  OD1 ASP A1369     -27.618  33.695  89.017  1.00  0.00           O  
ATOM   1798  OD2 ASP A1369     -26.796  33.161  90.991  1.00  0.00           O  
ATOM   1799  N   GLY A1370     -29.080  30.603  90.254  1.00  0.00           N  
ATOM   1800  CA  GLY A1370     -29.166  29.675  89.159  1.00  0.00           C  
ATOM   1801  C   GLY A1370     -28.367  30.232  87.985  1.00  0.00           C  
ATOM   1802  O   GLY A1370     -28.907  30.353  86.908  1.00  0.00           O  
ATOM   1803  N   LYS A1373     -27.153  30.732  88.244  1.00  0.00           N  
ATOM   1804  CA  LYS A1373     -26.252  31.129  87.164  1.00  0.00           C  
ATOM   1805  C   LYS A1373     -24.765  30.729  87.345  1.00  0.00           C  
ATOM   1806  O   LYS A1373     -24.050  31.197  88.247  1.00  0.00           O  
ATOM   1807  CB  LYS A1373     -26.523  32.546  86.609  1.00  0.00           C  
ATOM   1808  CG  LYS A1373     -27.935  32.647  85.995  1.00  0.00           C  
ATOM   1809  CD  LYS A1373     -28.269  33.905  85.249  1.00  0.00           C  
ATOM   1810  CE  LYS A1373     -28.156  35.136  86.122  1.00  0.00           C  
ATOM   1811  NZ  LYS A1373     -29.232  35.272  87.221  1.00  0.00           N  
ATOM   1812  N   LYS A1412     -24.427  29.711  86.538  1.00  0.00           N  
ATOM   1813  CA  LYS A1412     -23.142  29.002  86.366  1.00  0.00           C  
ATOM   1814  C   LYS A1412     -21.966  29.386  87.206  1.00  0.00           C  
ATOM   1815  O   LYS A1412     -21.147  30.222  86.793  1.00  0.00           O  
ATOM   1816  CB  LYS A1412     -22.664  29.003  84.900  1.00  0.00           C  
ATOM   1817  CG  LYS A1412     -23.597  29.680  83.887  1.00  0.00           C  
ATOM   1818  CD  LYS A1412     -23.850  31.177  84.154  1.00  0.00           C  
ATOM   1819  CE  LYS A1412     -25.193  31.565  83.536  1.00  0.00           C  
ATOM   1820  NZ  LYS A1412     -25.646  30.705  82.345  1.00  0.00           N  
ATOM   1821  N   PHE A1415     -21.821  28.707  88.338  1.00  0.00           N  
ATOM   1822  CA  PHE A1415     -20.677  29.008  89.166  1.00  0.00           C  
ATOM   1823  C   PHE A1415     -19.464  28.910  88.238  1.00  0.00           C  
ATOM   1824  O   PHE A1415     -19.447  28.105  87.272  1.00  0.00           O  
ATOM   1825  CB  PHE A1415     -20.527  28.011  90.308  1.00  0.00           C  
ATOM   1826  CG  PHE A1415     -19.386  28.325  91.196  1.00  0.00           C  
ATOM   1827  CD1 PHE A1415     -18.150  27.712  91.022  1.00  0.00           C  
ATOM   1828  CD2 PHE A1415     -19.533  29.307  92.163  1.00  0.00           C  
ATOM   1829  CE1 PHE A1415     -17.072  28.083  91.802  1.00  0.00           C  
ATOM   1830  CE2 PHE A1415     -18.470  29.698  92.955  1.00  0.00           C  
ATOM   1831  CZ  PHE A1415     -17.226  29.089  92.782  1.00  0.00           C  
ATOM   1832  N   GLY A1416     -18.556  29.859  88.417  1.00  0.00           N  
ATOM   1833  CA  GLY A1416     -17.355  29.838  87.624  1.00  0.00           C  
ATOM   1834  C   GLY A1416     -17.383  30.513  86.273  1.00  0.00           C  
ATOM   1835  O   GLY A1416     -16.335  30.557  85.629  1.00  0.00           O  
ATOM   1836  N   LYS A1417     -18.538  31.005  85.815  1.00  0.00           N  
ATOM   1837  CA  LYS A1417     -18.576  31.684  84.514  1.00  0.00           C  
ATOM   1838  C   LYS A1417     -18.741  33.226  84.498  1.00  0.00           C  
ATOM   1839  O   LYS A1417     -19.848  33.757  84.744  1.00  0.00           O  
ATOM   1840  CB  LYS A1417     -19.612  31.070  83.542  1.00  0.00           C  
ATOM   1841  CG  LYS A1417     -19.749  31.966  82.277  1.00  0.00           C  
ATOM   1842  CD  LYS A1417     -20.629  31.442  81.157  1.00  0.00           C  
ATOM   1843  CE  LYS A1417     -20.485  32.378  79.936  1.00  0.00           C  
ATOM   1844  NZ  LYS A1417     -21.369  31.952  78.782  1.00  0.00           N  
ATOM   1845  N   SER A1442     -17.643  33.926  84.193  1.00  0.00           N  
ATOM   1846  CA  SER A1442     -17.658  35.380  84.056  1.00  0.00           C  
ATOM   1847  C   SER A1442     -17.726  35.663  82.546  1.00  0.00           C  
ATOM   1848  O   SER A1442     -17.740  34.718  81.730  1.00  0.00           O  
ATOM   1849  CB  SER A1442     -16.377  36.003  84.631  1.00  0.00           C  
ATOM   1850  OG  SER A1442     -16.263  35.839  86.048  1.00  0.00           O  
ATOM   1851  N   GLU A1444     -17.840  36.945  82.170  1.00  0.00           N  
ATOM   1852  CA  GLU A1444     -17.849  37.281  80.746  1.00  0.00           C  
ATOM   1853  C   GLU A1444     -16.491  36.753  80.311  1.00  0.00           C  
ATOM   1854  O   GLU A1444     -16.355  36.095  79.262  1.00  0.00           O  
ATOM   1855  CB  GLU A1444     -17.914  38.784  80.494  1.00  0.00           C  
ATOM   1856  CG  GLU A1444     -17.916  39.115  78.984  1.00  0.00           C  
ATOM   1857  CD  GLU A1444     -19.130  38.507  78.241  1.00  0.00           C  
ATOM   1858  OE1 GLU A1444     -20.133  39.253  77.997  1.00  0.00           O  
ATOM   1859  OE2 GLU A1444     -19.071  37.288  77.914  1.00  0.00           O  
ATOM   1860  N   SER A1450     -15.501  37.066  81.154  1.00  0.00           N  
ATOM   1861  CA  SER A1450     -14.138  36.572  81.023  1.00  0.00           C  
ATOM   1862  C   SER A1450     -14.480  35.089  81.346  1.00  0.00           C  
ATOM   1863  O   SER A1450     -14.472  34.686  82.528  1.00  0.00           O  
ATOM   1864  CB  SER A1450     -13.269  37.200  82.144  1.00  0.00           C  
ATOM   1865  OG  SER A1450     -11.896  36.809  82.084  1.00  0.00           O  
ATOM   1866  N   GLY A1452     -14.974  34.386  80.310  1.00  0.00           N  
ATOM   1867  CA  GLY A1452     -15.407  32.997  80.407  1.00  0.00           C  
ATOM   1868  C   GLY A1452     -15.462  32.401  81.808  1.00  0.00           C  
ATOM   1869  O   GLY A1452     -16.442  32.536  82.540  1.00  0.00           O  
ATOM   1870  N   ALA A1455     -14.359  31.779  82.193  1.00  0.00           N  
ATOM   1871  CA  ALA A1455     -14.249  31.158  83.492  1.00  0.00           C  
ATOM   1872  C   ALA A1455     -13.685  32.161  84.503  1.00  0.00           C  
ATOM   1873  O   ALA A1455     -13.832  33.373  84.340  1.00  0.00           O  
ATOM   1874  CB  ALA A1455     -13.327  29.933  83.374  1.00  0.00           C  
ATOM   1875  N   VAL A1456     -13.129  31.620  85.585  1.00  0.00           N  
ATOM   1876  CA  VAL A1456     -12.465  32.386  86.633  1.00  0.00           C  
ATOM   1877  C   VAL A1456     -11.245  31.485  86.836  1.00  0.00           C  
ATOM   1878  O   VAL A1456     -11.320  30.490  87.526  1.00  0.00           O  
ATOM   1879  CB  VAL A1456     -13.303  32.501  87.960  1.00  0.00           C  
ATOM   1880  CG1 VAL A1456     -12.532  33.309  88.975  1.00  0.00           C  
ATOM   1881  CG2 VAL A1456     -14.666  33.188  87.723  1.00  0.00           C  
ATOM   1882  N   TRP A1457     -10.167  31.767  86.118  1.00  0.00           N  
ATOM   1883  CA  TRP A1457      -8.951  30.958  86.178  1.00  0.00           C  
ATOM   1884  C   TRP A1457      -8.015  31.165  87.355  1.00  0.00           C  
ATOM   1885  O   TRP A1457      -7.485  32.245  87.556  1.00  0.00           O  
ATOM   1886  CB  TRP A1457      -8.167  31.120  84.871  1.00  0.00           C  
ATOM   1887  CG  TRP A1457      -9.033  30.849  83.662  1.00  0.00           C  
ATOM   1888  CD1 TRP A1457      -9.865  31.742  83.035  1.00  0.00           C  
ATOM   1889  CD2 TRP A1457      -9.233  29.579  82.999  1.00  0.00           C  
ATOM   1890  NE1 TRP A1457     -10.570  31.106  82.040  1.00  0.00           N  
ATOM   1891  CE2 TRP A1457     -10.207  29.784  81.994  1.00  0.00           C  
ATOM   1892  CE3 TRP A1457      -8.690  28.294  83.167  1.00  0.00           C  
ATOM   1893  CZ2 TRP A1457     -10.651  28.763  81.165  1.00  0.00           C  
ATOM   1894  CZ3 TRP A1457      -9.137  27.278  82.339  1.00  0.00           C  
ATOM   1895  CH2 TRP A1457     -10.108  27.520  81.349  1.00  0.00           C  
ATOM   1896  N   LEU A1458      -7.702  30.076  88.041  1.00  0.00           N  
ATOM   1897  CA  LEU A1458      -6.800  30.119  89.168  1.00  0.00           C  
ATOM   1898  C   LEU A1458      -5.376  30.478  88.720  1.00  0.00           C  
ATOM   1899  O   LEU A1458      -4.431  30.305  89.473  1.00  0.00           O  
ATOM   1900  CB  LEU A1458      -6.799  28.789  89.924  1.00  0.00           C  
ATOM   1901  CG  LEU A1458      -8.085  28.083  90.389  1.00  0.00           C  
ATOM   1902  CD1 LEU A1458      -7.741  27.258  91.625  1.00  0.00           C  
ATOM   1903  CD2 LEU A1458      -9.227  29.046  90.680  1.00  0.00           C  
ATOM   1904  N   ASP A1459      -5.201  30.908  87.472  1.00  0.00           N  
ATOM   1905  CA  ASP A1459      -3.887  31.353  87.011  1.00  0.00           C  
ATOM   1906  C   ASP A1459      -3.897  32.874  87.057  1.00  0.00           C  
ATOM   1907  O   ASP A1459      -4.681  33.539  86.371  1.00  0.00           O  
ATOM   1908  CB  ASP A1459      -3.555  30.949  85.593  1.00  0.00           C  
ATOM   1909  CG  ASP A1459      -2.244  31.554  85.126  1.00  0.00           C  
ATOM   1910  OD1 ASP A1459      -2.141  31.935  83.941  1.00  0.00           O  
ATOM   1911  OD2 ASP A1459      -1.314  31.664  85.947  1.00  0.00           O  
ATOM   1912  N   ALA A1460      -2.982  33.400  87.851  1.00  0.00           N  
ATOM   1913  CA  ALA A1460      -2.837  34.819  88.073  1.00  0.00           C  
ATOM   1914  C   ALA A1460      -3.054  35.677  86.834  1.00  0.00           C  
ATOM   1915  O   ALA A1460      -3.827  36.634  86.840  1.00  0.00           O  
ATOM   1916  CB  ALA A1460      -1.459  35.063  88.636  1.00  0.00           C  
ATOM   1917  N   GLU A1461      -2.387  35.269  85.761  1.00  0.00           N  
ATOM   1918  CA  GLU A1461      -2.429  35.984  84.499  1.00  0.00           C  
ATOM   1919  C   GLU A1461      -3.507  35.540  83.525  1.00  0.00           C  
ATOM   1920  O   GLU A1461      -3.213  35.282  82.355  1.00  0.00           O  
ATOM   1921  CB  GLU A1461      -1.094  35.877  83.805  1.00  0.00           C  
ATOM   1922  CG  GLU A1461       0.085  36.055  84.693  1.00  0.00           C  
ATOM   1923  CD  GLU A1461       1.314  35.634  83.954  1.00  0.00           C  
ATOM   1924  OE1 GLU A1461       2.361  36.319  84.113  1.00  0.00           O  
ATOM   1925  OE2 GLU A1461       1.201  34.652  83.173  1.00  0.00           O  
ATOM   1926  N   LYS A1462      -4.721  35.349  84.023  1.00  0.00           N  
ATOM   1927  CA  LYS A1462      -5.865  34.982  83.176  1.00  0.00           C  
ATOM   1928  C   LYS A1462      -7.056  35.408  84.039  1.00  0.00           C  
ATOM   1929  O   LYS A1462      -8.070  35.957  83.546  1.00  0.00           O  
ATOM   1930  CB  LYS A1462      -5.852  33.467  82.843  1.00  0.00           C  
ATOM   1931  CG  LYS A1462      -4.553  32.939  82.126  1.00  0.00           C  
ATOM   1932  CD  LYS A1462      -4.680  32.786  80.594  1.00  0.00           C  
ATOM   1933  CE  LYS A1462      -5.535  31.533  80.245  1.00  0.00           C  
ATOM   1934  NZ  LYS A1462      -5.000  30.230  80.809  1.00  0.00           N  
ATOM   1935  N   THR A1463      -6.850  35.267  85.349  1.00  0.00           N  
ATOM   1936  CA  THR A1463      -7.800  35.676  86.364  1.00  0.00           C  
ATOM   1937  C   THR A1463      -6.913  36.031  87.546  1.00  0.00           C  
ATOM   1938  O   THR A1463      -6.272  35.171  88.163  1.00  0.00           O  
ATOM   1939  CB  THR A1463      -8.860  34.615  86.652  1.00  0.00           C  
ATOM   1940  OG1 THR A1463      -9.813  34.608  85.574  1.00  0.00           O  
ATOM   1941  CG2 THR A1463      -9.569  34.922  87.979  1.00  0.00           C  
ATOM   1942  N   SER A1465      -6.802  37.344  87.746  1.00  0.00           N  
ATOM   1943  CA  SER A1465      -5.970  37.971  88.773  1.00  0.00           C  
ATOM   1944  C   SER A1465      -6.524  38.065  90.212  1.00  0.00           C  
ATOM   1945  O   SER A1465      -7.727  38.148  90.420  1.00  0.00           O  
ATOM   1946  CB  SER A1465      -5.587  39.354  88.260  1.00  0.00           C  
ATOM   1947  OG  SER A1465      -6.754  40.054  87.910  1.00  0.00           O  
ATOM   1948  N   PRO A1467      -5.625  38.120  91.217  1.00  0.00           N  
ATOM   1949  CA  PRO A1467      -6.024  38.213  92.622  1.00  0.00           C  
ATOM   1950  C   PRO A1467      -7.116  39.279  92.902  1.00  0.00           C  
ATOM   1951  O   PRO A1467      -7.967  39.089  93.770  1.00  0.00           O  
ATOM   1952  CB  PRO A1467      -4.695  38.549  93.322  1.00  0.00           C  
ATOM   1953  CG  PRO A1467      -3.654  37.901  92.438  1.00  0.00           C  
ATOM   1954  CD  PRO A1467      -4.152  38.207  91.074  1.00  0.00           C  
ATOM   1955  N   TYR A1506      -7.051  40.413  92.207  1.00  0.00           N  
ATOM   1956  CA  TYR A1506      -8.030  41.483  92.381  1.00  0.00           C  
ATOM   1957  C   TYR A1506      -9.382  41.033  91.815  1.00  0.00           C  
ATOM   1958  O   TYR A1506     -10.456  41.288  92.388  1.00  0.00           O  
ATOM   1959  CB  TYR A1506      -7.589  42.763  91.653  1.00  0.00           C  
ATOM   1960  CG  TYR A1506      -8.757  43.685  91.537  1.00  0.00           C  
ATOM   1961  CD1 TYR A1506      -9.496  43.744  90.368  1.00  0.00           C  
ATOM   1962  CD2 TYR A1506      -9.278  44.303  92.667  1.00  0.00           C  
ATOM   1963  CE1 TYR A1506     -10.733  44.367  90.336  1.00  0.00           C  
ATOM   1964  CE2 TYR A1506     -10.509  44.928  92.646  1.00  0.00           C  
ATOM   1965  CZ  TYR A1506     -11.233  44.948  91.481  1.00  0.00           C  
ATOM   1966  OH  TYR A1506     -12.477  45.515  91.467  1.00  0.00           O  
ATOM   1967  N   GLU A1507      -9.315  40.461  90.618  1.00  0.00           N  
ATOM   1968  CA  GLU A1507     -10.500  39.948  89.932  1.00  0.00           C  
ATOM   1969  C   GLU A1507     -10.976  38.718  90.743  1.00  0.00           C  
ATOM   1970  O   GLU A1507     -12.176  38.458  90.929  1.00  0.00           O  
ATOM   1971  CB  GLU A1507     -10.123  39.513  88.491  1.00  0.00           C  
ATOM   1972  CG  GLU A1507      -9.503  40.598  87.557  1.00  0.00           C  
ATOM   1973  CD  GLU A1507      -9.347  40.095  86.087  1.00  0.00           C  
ATOM   1974  OE1 GLU A1507      -8.260  39.552  85.708  1.00  0.00           O  
ATOM   1975  OE2 GLU A1507     -10.338  40.233  85.312  1.00  0.00           O  
ATOM   1976  N   PHE A1508      -9.994  38.040  91.317  1.00  0.00           N  
ATOM   1977  CA  PHE A1508     -10.228  36.854  92.089  1.00  0.00           C  
ATOM   1978  C   PHE A1508     -10.949  37.260  93.335  1.00  0.00           C  
ATOM   1979  O   PHE A1508     -12.084  36.826  93.574  1.00  0.00           O  
ATOM   1980  CB  PHE A1508      -8.910  36.222  92.441  1.00  0.00           C  
ATOM   1981  CG  PHE A1508      -9.006  34.775  92.558  1.00  0.00           C  
ATOM   1982  CD1 PHE A1508      -9.391  34.027  91.466  1.00  0.00           C  
ATOM   1983  CD2 PHE A1508      -8.792  34.153  93.766  1.00  0.00           C  
ATOM   1984  CE1 PHE A1508      -9.566  32.683  91.573  1.00  0.00           C  
ATOM   1985  CE2 PHE A1508      -8.961  32.808  93.888  1.00  0.00           C  
ATOM   1986  CZ  PHE A1508      -9.354  32.065  92.784  1.00  0.00           C  
ATOM   1987  N   TYR A1509     -10.267  38.131  94.085  1.00  0.00           N  
ATOM   1988  CA  TYR A1509     -10.722  38.738  95.330  1.00  0.00           C  
ATOM   1989  C   TYR A1509     -12.222  39.098  95.187  1.00  0.00           C  
ATOM   1990  O   TYR A1509     -13.108  38.465  95.799  1.00  0.00           O  
ATOM   1991  CB  TYR A1509      -9.859  39.998  95.610  1.00  0.00           C  
ATOM   1992  CG  TYR A1509     -10.173  40.746  96.906  1.00  0.00           C  
ATOM   1993  CD1 TYR A1509     -11.442  41.307  97.127  1.00  0.00           C  
ATOM   1994  CD2 TYR A1509      -9.232  40.819  97.952  1.00  0.00           C  
ATOM   1995  CE1 TYR A1509     -11.769  41.894  98.340  1.00  0.00           C  
ATOM   1996  CE2 TYR A1509      -9.557  41.410  99.175  1.00  0.00           C  
ATOM   1997  CZ  TYR A1509     -10.832  41.935  99.357  1.00  0.00           C  
ATOM   1998  OH  TYR A1509     -11.210  42.453 100.574  1.00  0.00           O  
ATOM   1999  N   GLN A1510     -12.504  40.062  94.316  1.00  0.00           N  
ATOM   2000  CA  GLN A1510     -13.863  40.517  94.084  1.00  0.00           C  
ATOM   2001  C   GLN A1510     -14.898  39.419  93.973  1.00  0.00           C  
ATOM   2002  O   GLN A1510     -15.846  39.388  94.767  1.00  0.00           O  
ATOM   2003  CB  GLN A1510     -13.901  41.396  92.850  1.00  0.00           C  
ATOM   2004  CG  GLN A1510     -14.292  42.813  93.186  1.00  0.00           C  
ATOM   2005  CD  GLN A1510     -13.540  43.346  94.401  1.00  0.00           C  
ATOM   2006  OE1 GLN A1510     -12.301  43.358  94.429  1.00  0.00           O  
ATOM   2007  NE2 GLN A1510     -14.284  43.800  95.408  1.00  0.00           N  
ATOM   2008  N   PHE A1511     -14.651  38.474  93.061  1.00  0.00           N  
ATOM   2009  CA  PHE A1511     -15.546  37.334  92.785  1.00  0.00           C  
ATOM   2010  C   PHE A1511     -16.113  36.657  94.025  1.00  0.00           C  
ATOM   2011  O   PHE A1511     -17.234  36.121  94.014  1.00  0.00           O  
ATOM   2012  CB  PHE A1511     -14.824  36.276  91.941  1.00  0.00           C  
ATOM   2013  CG  PHE A1511     -15.645  35.027  91.696  1.00  0.00           C  
ATOM   2014  CD1 PHE A1511     -15.192  33.790  92.138  1.00  0.00           C  
ATOM   2015  CD2 PHE A1511     -16.888  35.102  91.059  1.00  0.00           C  
ATOM   2016  CE1 PHE A1511     -15.955  32.640  91.961  1.00  0.00           C  
ATOM   2017  CE2 PHE A1511     -17.671  33.956  90.871  1.00  0.00           C  
ATOM   2018  CZ  PHE A1511     -17.200  32.718  91.326  1.00  0.00           C  
ATOM   2019  N   TRP A1516     -15.297  36.617  95.069  1.00  0.00           N  
ATOM   2020  CA  TRP A1516     -15.727  36.006  96.300  1.00  0.00           C  
ATOM   2021  C   TRP A1516     -16.399  37.044  97.224  1.00  0.00           C  
ATOM   2022  O   TRP A1516     -17.369  36.707  97.927  1.00  0.00           O  
ATOM   2023  CB  TRP A1516     -14.549  35.282  96.981  1.00  0.00           C  
ATOM   2024  CG  TRP A1516     -13.987  34.016  96.277  1.00  0.00           C  
ATOM   2025  CD1 TRP A1516     -12.720  33.859  95.767  1.00  0.00           C  
ATOM   2026  CD2 TRP A1516     -14.618  32.723  96.179  1.00  0.00           C  
ATOM   2027  NE1 TRP A1516     -12.521  32.544  95.385  1.00  0.00           N  
ATOM   2028  CE2 TRP A1516     -13.659  31.827  95.623  1.00  0.00           C  
ATOM   2029  CE3 TRP A1516     -15.883  32.231  96.507  1.00  0.00           C  
ATOM   2030  CZ2 TRP A1516     -13.926  30.495  95.396  1.00  0.00           C  
ATOM   2031  CZ3 TRP A1516     -16.153  30.906  96.280  1.00  0.00           C  
ATOM   2032  CH2 TRP A1516     -15.171  30.048  95.727  1.00  0.00           C  
ATOM   2033  N   ILE A1517     -15.948  38.305  97.206  1.00  0.00           N  
ATOM   2034  CA  ILE A1517     -16.597  39.293  98.092  1.00  0.00           C  
ATOM   2035  C   ILE A1517     -17.920  39.823  97.580  1.00  0.00           C  
ATOM   2036  O   ILE A1517     -18.699  40.385  98.353  1.00  0.00           O  
ATOM   2037  CB  ILE A1517     -15.713  40.512  98.536  1.00  0.00           C  
ATOM   2038  CG1 ILE A1517     -15.674  41.621  97.503  1.00  0.00           C  
ATOM   2039  CG2 ILE A1517     -14.317  40.108  98.724  1.00  0.00           C  
ATOM   2040  CD1 ILE A1517     -15.022  42.889  98.063  1.00  0.00           C  
ATOM   2041  N   ASN A1518     -18.171  39.675  96.284  1.00  0.00           N  
ATOM   2042  CA  ASN A1518     -19.419  40.160  95.731  1.00  0.00           C  
ATOM   2043  C   ASN A1518     -20.342  38.971  95.633  1.00  0.00           C  
ATOM   2044  O   ASN A1518     -21.480  39.079  95.166  1.00  0.00           O  
ATOM   2045  CB  ASN A1518     -19.183  40.844  94.385  1.00  0.00           C  
ATOM   2046  CG  ASN A1518     -17.980  41.814  94.419  1.00  0.00           C  
ATOM   2047  OD1 ASN A1518     -17.194  41.883  93.477  1.00  0.00           O  
ATOM   2048  ND2 ASN A1518     -17.827  42.542  95.514  1.00  0.00           N  
ATOM   2049  N   GLN A1527     -19.840  37.830  96.102  1.00  0.00           N  
ATOM   2050  CA  GLN A1527     -20.608  36.597  96.124  1.00  0.00           C  
ATOM   2051  C   GLN A1527     -21.882  36.796  96.954  1.00  0.00           C  
ATOM   2052  O   GLN A1527     -21.829  37.333  98.063  1.00  0.00           O  
ATOM   2053  CB  GLN A1527     -19.778  35.488  96.758  1.00  0.00           C  
ATOM   2054  CG  GLN A1527     -19.005  34.656  95.766  1.00  0.00           C  
ATOM   2055  CD  GLN A1527     -19.893  34.054  94.679  1.00  0.00           C  
ATOM   2056  OE1 GLN A1527     -21.126  33.914  94.835  1.00  0.00           O  
ATOM   2057  NE2 GLN A1527     -19.269  33.726  93.547  1.00  0.00           N  
ATOM   2058  N   SER A1528     -23.019  36.330  96.453  1.00  0.00           N  
ATOM   2059  CA  SER A1528     -24.254  36.504  97.193  1.00  0.00           C  
ATOM   2060  C   SER A1528     -24.271  35.974  98.626  1.00  0.00           C  
ATOM   2061  O   SER A1528     -23.701  34.935  98.937  1.00  0.00           O  
ATOM   2062  CB  SER A1528     -25.412  35.867  96.440  1.00  0.00           C  
ATOM   2063  OG  SER A1528     -26.580  35.867  97.266  1.00  0.00           O  
ATOM   2064  N   ASP A1549     -25.046  36.652  99.458  1.00  0.00           N  
ATOM   2065  CA  ASP A1549     -25.240  36.264 100.848  1.00  0.00           C  
ATOM   2066  C   ASP A1549     -25.961  34.914 100.981  1.00  0.00           C  
ATOM   2067  O   ASP A1549     -25.737  34.188 101.945  1.00  0.00           O  
ATOM   2068  CB  ASP A1549     -26.048  37.331 101.598  1.00  0.00           C  
ATOM   2069  CG  ASP A1549     -25.195  38.162 102.512  1.00  0.00           C  
ATOM   2070  OD1 ASP A1549     -25.548  38.284 103.702  1.00  0.00           O  
ATOM   2071  OD2 ASP A1549     -24.185  38.708 102.038  1.00  0.00           O  
ATOM   2072  N   GLU A1563     -26.884  34.600 100.082  1.00  0.00           N  
ATOM   2073  CA  GLU A1563     -27.543  33.309 100.202  1.00  0.00           C  
ATOM   2074  C   GLU A1563     -26.490  32.235 100.082  1.00  0.00           C  
ATOM   2075  O   GLU A1563     -26.092  31.646 101.081  1.00  0.00           O  
ATOM   2076  CB  GLU A1563     -28.582  33.115  99.132  1.00  0.00           C  
ATOM   2077  CG  GLU A1563     -29.686  34.123  99.231  1.00  0.00           C  
ATOM   2078  CD  GLU A1563     -30.845  33.711  98.379  1.00  0.00           C  
ATOM   2079  OE1 GLU A1563     -30.914  34.220  97.227  1.00  0.00           O  
ATOM   2080  OE2 GLU A1563     -31.642  32.851  98.843  1.00  0.00           O  
ATOM   2081  N   ASP A1569     -25.993  31.994  98.882  1.00  0.00           N  
ATOM   2082  CA  ASP A1569     -24.963  30.986  98.760  1.00  0.00           C  
ATOM   2083  C   ASP A1569     -23.617  31.411  99.391  1.00  0.00           C  
ATOM   2084  O   ASP A1569     -22.561  31.121  98.830  1.00  0.00           O  
ATOM   2085  CB  ASP A1569     -24.803  30.478  97.299  1.00  0.00           C  
ATOM   2086  CG  ASP A1569     -24.865  31.601  96.220  1.00  0.00           C  
ATOM   2087  OD1 ASP A1569     -24.266  31.432  95.140  1.00  0.00           O  
ATOM   2088  OD2 ASP A1569     -25.531  32.636  96.394  1.00  0.00           O  
ATOM   2089  N   VAL A1594     -23.634  32.013 100.585  1.00  0.00           N  
ATOM   2090  CA  VAL A1594     -22.381  32.421 101.208  1.00  0.00           C  
ATOM   2091  C   VAL A1594     -21.754  31.510 102.296  1.00  0.00           C  
ATOM   2092  O   VAL A1594     -20.612  31.043 102.153  1.00  0.00           O  
ATOM   2093  CB  VAL A1594     -22.421  33.898 101.702  1.00  0.00           C  
ATOM   2094  CG1 VAL A1594     -23.227  34.061 102.996  1.00  0.00           C  
ATOM   2095  CG2 VAL A1594     -21.004  34.392 101.919  1.00  0.00           C  
ATOM   2096  N   ILE A1596     -22.476  31.238 103.377  1.00  0.00           N  
ATOM   2097  CA  ILE A1596     -21.913  30.408 104.452  1.00  0.00           C  
ATOM   2098  C   ILE A1596     -21.490  29.045 103.916  1.00  0.00           C  
ATOM   2099  O   ILE A1596     -20.458  28.482 104.311  1.00  0.00           O  
ATOM   2100  CB  ILE A1596     -22.935  30.230 105.588  1.00  0.00           C  
ATOM   2101  CG1 ILE A1596     -23.261  31.606 106.186  1.00  0.00           C  
ATOM   2102  CG2 ILE A1596     -22.439  29.226 106.636  1.00  0.00           C  
ATOM   2103  CD1 ILE A1596     -22.040  32.522 106.389  1.00  0.00           C  
ATOM   2104  N   LYS A1601     -22.333  28.529 103.015  1.00  0.00           N  
ATOM   2105  CA  LYS A1601     -22.127  27.246 102.343  1.00  0.00           C  
ATOM   2106  C   LYS A1601     -20.746  27.271 101.762  1.00  0.00           C  
ATOM   2107  O   LYS A1601     -19.861  26.577 102.251  1.00  0.00           O  
ATOM   2108  CB  LYS A1601     -23.146  27.070 101.218  1.00  0.00           C  
ATOM   2109  CG  LYS A1601     -22.717  26.161 100.089  1.00  0.00           C  
ATOM   2110  CD  LYS A1601     -23.782  26.138  99.026  1.00  0.00           C  
ATOM   2111  CE  LYS A1601     -25.101  25.706  99.643  1.00  0.00           C  
ATOM   2112  NZ  LYS A1601     -26.244  25.838  98.715  1.00  0.00           N  
ATOM   2113  N   PHE A1602     -20.556  28.158 100.789  1.00  0.00           N  
ATOM   2114  CA  PHE A1602     -19.274  28.302 100.120  1.00  0.00           C  
ATOM   2115  C   PHE A1602     -18.176  28.386 101.182  1.00  0.00           C  
ATOM   2116  O   PHE A1602     -17.073  27.884 100.963  1.00  0.00           O  
ATOM   2117  CB  PHE A1602     -19.263  29.539  99.195  1.00  0.00           C  
ATOM   2118  CG  PHE A1602     -20.082  29.384  97.910  1.00  0.00           C  
ATOM   2119  CD1 PHE A1602     -20.866  28.257  97.676  1.00  0.00           C  
ATOM   2120  CD2 PHE A1602     -20.071  30.394  96.942  1.00  0.00           C  
ATOM   2121  CE1 PHE A1602     -21.626  28.138  96.505  1.00  0.00           C  
ATOM   2122  CE2 PHE A1602     -20.828  30.277  95.773  1.00  0.00           C  
ATOM   2123  CZ  PHE A1602     -21.605  29.151  95.556  1.00  0.00           C  
ATOM   2124  N   LEU A1603     -18.498  28.977 102.340  1.00  0.00           N  
ATOM   2125  CA  LEU A1603     -17.547  29.079 103.456  1.00  0.00           C  
ATOM   2126  C   LEU A1603     -17.134  27.654 103.892  1.00  0.00           C  
ATOM   2127  O   LEU A1603     -15.951  27.349 104.061  1.00  0.00           O  
ATOM   2128  CB  LEU A1603     -18.180  29.815 104.642  1.00  0.00           C  
ATOM   2129  CG  LEU A1603     -18.200  31.333 104.731  1.00  0.00           C  
ATOM   2130  CD1 LEU A1603     -18.976  31.751 105.964  1.00  0.00           C  
ATOM   2131  CD2 LEU A1603     -16.787  31.857 104.834  1.00  0.00           C  
ATOM   2132  N   LYS A1604     -18.138  26.799 104.069  1.00  0.00           N  
ATOM   2133  CA  LYS A1604     -17.954  25.399 104.436  1.00  0.00           C  
ATOM   2134  C   LYS A1604     -17.161  24.634 103.339  1.00  0.00           C  
ATOM   2135  O   LYS A1604     -16.159  23.962 103.608  1.00  0.00           O  
ATOM   2136  CB  LYS A1604     -19.332  24.770 104.622  1.00  0.00           C  
ATOM   2137  CG  LYS A1604     -20.213  25.527 105.607  1.00  0.00           C  
ATOM   2138  CD  LYS A1604     -21.232  24.609 106.317  1.00  0.00           C  
ATOM   2139  CE  LYS A1604     -22.626  24.739 105.709  1.00  0.00           C  
ATOM   2140  NZ  LYS A1604     -23.663  23.925 106.385  1.00  0.00           N  
ATOM   2141  N   TYR A1613     -17.636  24.747 102.102  1.00  0.00           N  
ATOM   2142  CA  TYR A1613     -17.020  24.129 100.939  1.00  0.00           C  
ATOM   2143  C   TYR A1613     -15.532  24.473 100.717  1.00  0.00           C  
ATOM   2144  O   TYR A1613     -14.716  23.582 100.585  1.00  0.00           O  
ATOM   2145  CB  TYR A1613     -17.793  24.550  99.696  1.00  0.00           C  
ATOM   2146  CG  TYR A1613     -19.137  23.883  99.416  1.00  0.00           C  
ATOM   2147  CD1 TYR A1613     -19.881  24.252  98.289  1.00  0.00           C  
ATOM   2148  CD2 TYR A1613     -19.644  22.851 100.207  1.00  0.00           C  
ATOM   2149  CE1 TYR A1613     -21.083  23.608  97.947  1.00  0.00           C  
ATOM   2150  CE2 TYR A1613     -20.863  22.198  99.861  1.00  0.00           C  
ATOM   2151  CZ  TYR A1613     -21.561  22.590  98.728  1.00  0.00           C  
ATOM   2152  OH  TYR A1613     -22.711  21.961  98.338  1.00  0.00           O  
ATOM   2153  N   PHE A1614     -15.177  25.758 100.665  1.00  0.00           N  
ATOM   2154  CA  PHE A1614     -13.778  26.183 100.388  1.00  0.00           C  
ATOM   2155  C   PHE A1614     -12.843  26.702 101.510  1.00  0.00           C  
ATOM   2156  O   PHE A1614     -11.653  26.951 101.254  1.00  0.00           O  
ATOM   2157  CB  PHE A1614     -13.745  27.230  99.255  1.00  0.00           C  
ATOM   2158  CG  PHE A1614     -14.582  26.874  98.065  1.00  0.00           C  
ATOM   2159  CD1 PHE A1614     -14.057  26.123  97.025  1.00  0.00           C  
ATOM   2160  CD2 PHE A1614     -15.923  27.236  98.027  1.00  0.00           C  
ATOM   2161  CE1 PHE A1614     -14.856  25.727  95.981  1.00  0.00           C  
ATOM   2162  CE2 PHE A1614     -16.730  26.845  96.986  1.00  0.00           C  
ATOM   2163  CZ  PHE A1614     -16.197  26.085  95.961  1.00  0.00           C  
ATOM   2164  N   THR A1615     -13.365  26.921 102.718  1.00  0.00           N  
ATOM   2165  CA  THR A1615     -12.537  27.414 103.824  1.00  0.00           C  
ATOM   2166  C   THR A1615     -12.243  26.337 104.857  1.00  0.00           C  
ATOM   2167  O   THR A1615     -13.001  25.377 105.018  1.00  0.00           O  
ATOM   2168  CB  THR A1615     -13.187  28.597 104.567  1.00  0.00           C  
ATOM   2169  OG1 THR A1615     -13.921  28.112 105.700  1.00  0.00           O  
ATOM   2170  CG2 THR A1615     -14.106  29.389 103.625  1.00  0.00           C  
ATOM   2171  N   PHE A1616     -11.111  26.492 105.536  1.00  0.00           N  
ATOM   2172  CA  PHE A1616     -10.704  25.553 106.592  1.00  0.00           C  
ATOM   2173  C   PHE A1616     -11.021  26.163 107.991  1.00  0.00           C  
ATOM   2174  O   PHE A1616     -10.217  26.070 108.932  1.00  0.00           O  
ATOM   2175  CB  PHE A1616      -9.197  25.230 106.503  1.00  0.00           C  
ATOM   2176  CG  PHE A1616      -8.803  24.293 105.381  1.00  0.00           C  
ATOM   2177  CD1 PHE A1616      -9.521  24.218 104.209  1.00  0.00           C  
ATOM   2178  CD2 PHE A1616      -7.653  23.513 105.506  1.00  0.00           C  
ATOM   2179  CE1 PHE A1616      -9.103  23.383 103.178  1.00  0.00           C  
ATOM   2180  CE2 PHE A1616      -7.227  22.678 104.476  1.00  0.00           C  
ATOM   2181  CZ  PHE A1616      -7.953  22.616 103.313  1.00  0.00           C  
ATOM   2182  N   LEU A1617     -12.156  26.849 108.100  1.00  0.00           N  
ATOM   2183  CA  LEU A1617     -12.548  27.414 109.377  1.00  0.00           C  
ATOM   2184  C   LEU A1617     -13.224  26.263 110.093  1.00  0.00           C  
ATOM   2185  O   LEU A1617     -13.294  25.155 109.549  1.00  0.00           O  
ATOM   2186  CB  LEU A1617     -13.533  28.556 109.178  1.00  0.00           C  
ATOM   2187  CG  LEU A1617     -12.835  29.768 108.584  1.00  0.00           C  
ATOM   2188  CD1 LEU A1617     -13.698  30.990 108.828  1.00  0.00           C  
ATOM   2189  CD2 LEU A1617     -11.436  29.938 109.199  1.00  0.00           C  
ATOM   2190  N   GLY A1619     -13.648  26.484 111.329  1.00  0.00           N  
ATOM   2191  CA  GLY A1619     -14.338  25.436 112.061  1.00  0.00           C  
ATOM   2192  C   GLY A1619     -15.842  25.647 111.982  1.00  0.00           C  
ATOM   2193  O   GLY A1619     -16.306  26.551 111.280  1.00  0.00           O  
ATOM   2194  N   LYS A1620     -16.606  24.800 112.666  1.00  0.00           N  
ATOM   2195  CA  LYS A1620     -18.049  24.967 112.682  1.00  0.00           C  
ATOM   2196  C   LYS A1620     -18.345  26.178 113.562  1.00  0.00           C  
ATOM   2197  O   LYS A1620     -19.355  26.858 113.382  1.00  0.00           O  
ATOM   2198  CB  LYS A1620     -18.748  23.731 113.254  1.00  0.00           C  
ATOM   2199  CG  LYS A1620     -20.271  23.844 113.241  1.00  0.00           C  
ATOM   2200  CD  LYS A1620     -20.896  23.176 114.454  1.00  0.00           C  
ATOM   2201  CE  LYS A1620     -20.199  23.620 115.768  1.00  0.00           C  
ATOM   2202  NZ  LYS A1620     -20.821  23.061 117.028  1.00  0.00           N  
ATOM   2203  N   GLU A1621     -17.415  26.464 114.472  1.00  0.00           N  
ATOM   2204  CA  GLU A1621     -17.553  27.584 115.391  1.00  0.00           C  
ATOM   2205  C   GLU A1621     -17.387  28.897 114.680  1.00  0.00           C  
ATOM   2206  O   GLU A1621     -18.302  29.722 114.660  1.00  0.00           O  
ATOM   2207  CB  GLU A1621     -16.523  27.518 116.522  1.00  0.00           C  
ATOM   2208  CG  GLU A1621     -16.698  26.364 117.539  1.00  0.00           C  
ATOM   2209  CD  GLU A1621     -18.110  26.228 118.161  1.00  0.00           C  
ATOM   2210  OE1 GLU A1621     -18.242  25.355 119.061  1.00  0.00           O  
ATOM   2211  OE2 GLU A1621     -19.076  26.947 117.756  1.00  0.00           O  
ATOM   2212  N   GLU A1622     -16.205  29.062 114.091  1.00  0.00           N  
ATOM   2213  CA  GLU A1622     -15.829  30.263 113.343  1.00  0.00           C  
ATOM   2214  C   GLU A1622     -16.942  30.592 112.328  1.00  0.00           C  
ATOM   2215  O   GLU A1622     -17.374  31.733 112.188  1.00  0.00           O  
ATOM   2216  CB  GLU A1622     -14.458  30.035 112.658  1.00  0.00           C  
ATOM   2217  CG  GLU A1622     -13.436  29.293 113.594  1.00  0.00           C  
ATOM   2218  CD  GLU A1622     -12.111  28.781 112.931  1.00  0.00           C  
ATOM   2219  OE1 GLU A1622     -11.842  27.532 112.920  1.00  0.00           O  
ATOM   2220  OE2 GLU A1622     -11.309  29.644 112.497  1.00  0.00           O  
ATOM   2221  N   ILE A1632     -17.460  29.568 111.675  1.00  0.00           N  
ATOM   2222  CA  ILE A1632     -18.512  29.777 110.717  1.00  0.00           C  
ATOM   2223  C   ILE A1632     -19.759  30.173 111.488  1.00  0.00           C  
ATOM   2224  O   ILE A1632     -20.350  31.200 111.191  1.00  0.00           O  
ATOM   2225  CB  ILE A1632     -18.687  28.525 109.817  1.00  0.00           C  
ATOM   2226  CG1 ILE A1632     -17.422  28.371 108.974  1.00  0.00           C  
ATOM   2227  CG2 ILE A1632     -19.946  28.615 108.950  1.00  0.00           C  
ATOM   2228  CD1 ILE A1632     -17.317  27.087 108.264  1.00  0.00           C  
ATOM   2229  N   ASP A1635     -20.090  29.438 112.548  1.00  0.00           N  
ATOM   2230  CA  ASP A1635     -21.288  29.754 113.336  1.00  0.00           C  
ATOM   2231  C   ASP A1635     -21.405  31.257 113.555  1.00  0.00           C  
ATOM   2232  O   ASP A1635     -22.388  31.891 113.145  1.00  0.00           O  
ATOM   2233  CB  ASP A1635     -21.243  29.055 114.700  1.00  0.00           C  
ATOM   2234  CG  ASP A1635     -21.836  27.645 114.668  1.00  0.00           C  
ATOM   2235  OD1 ASP A1635     -21.349  26.795 115.478  1.00  0.00           O  
ATOM   2236  OD2 ASP A1635     -22.797  27.408 113.867  1.00  0.00           O  
ATOM   2237  N   ARG A1636     -20.316  31.809 114.090  1.00  0.00           N  
ATOM   2238  CA  ARG A1636     -20.163  33.222 114.408  1.00  0.00           C  
ATOM   2239  C   ARG A1636     -20.280  34.057 113.131  1.00  0.00           C  
ATOM   2240  O   ARG A1636     -21.011  35.072 113.086  1.00  0.00           O  
ATOM   2241  CB  ARG A1636     -18.775  33.422 115.033  1.00  0.00           C  
ATOM   2242  CG  ARG A1636     -18.462  34.826 115.483  1.00  0.00           C  
ATOM   2243  CD  ARG A1636     -17.714  35.621 114.447  1.00  0.00           C  
ATOM   2244  NE  ARG A1636     -16.269  35.659 114.686  1.00  0.00           N  
ATOM   2245  CZ  ARG A1636     -15.439  36.494 114.047  1.00  0.00           C  
ATOM   2246  NH1 ARG A1636     -14.128  36.478 114.309  1.00  0.00           N  
ATOM   2247  NH2 ARG A1636     -15.918  37.336 113.120  1.00  0.00           N  
ATOM   2248  N   LEU A1637     -19.565  33.596 112.096  1.00  0.00           N  
ATOM   2249  CA  LEU A1637     -19.487  34.251 110.782  1.00  0.00           C  
ATOM   2250  C   LEU A1637     -20.808  34.134 110.031  1.00  0.00           C  
ATOM   2251  O   LEU A1637     -21.044  34.839 109.049  1.00  0.00           O  
ATOM   2252  CB  LEU A1637     -18.331  33.649 109.985  1.00  0.00           C  
ATOM   2253  CG  LEU A1637     -17.549  34.486 108.978  1.00  0.00           C  
ATOM   2254  CD1 LEU A1637     -17.296  35.889 109.507  1.00  0.00           C  
ATOM   2255  CD2 LEU A1637     -16.233  33.745 108.668  1.00  0.00           C  
ATOM   2256  N   GLU A1638     -21.676  33.251 110.509  1.00  0.00           N  
ATOM   2257  CA  GLU A1638     -22.980  33.097 109.915  1.00  0.00           C  
ATOM   2258  C   GLU A1638     -23.843  34.155 110.580  1.00  0.00           C  
ATOM   2259  O   GLU A1638     -24.763  34.709 109.958  1.00  0.00           O  
ATOM   2260  CB  GLU A1638     -23.540  31.711 110.203  1.00  0.00           C  
ATOM   2261  CG  GLU A1638     -25.025  31.693 109.966  1.00  0.00           C  
ATOM   2262  CD  GLU A1638     -25.546  30.368 109.525  1.00  0.00           C  
ATOM   2263  OE1 GLU A1638     -26.599  30.378 108.842  1.00  0.00           O  
ATOM   2264  OE2 GLU A1638     -24.911  29.331 109.854  1.00  0.00           O  
ATOM   2265  N   GLN A1639     -23.513  34.412 111.853  1.00  0.00           N  
ATOM   2266  CA  GLN A1639     -24.179  35.387 112.721  1.00  0.00           C  
ATOM   2267  C   GLN A1639     -24.008  36.821 112.262  1.00  0.00           C  
ATOM   2268  O   GLN A1639     -24.978  37.548 112.023  1.00  0.00           O  
ATOM   2269  CB  GLN A1639     -23.658  35.259 114.148  1.00  0.00           C  
ATOM   2270  CG  GLN A1639     -24.458  36.038 115.186  1.00  0.00           C  
ATOM   2271  CD  GLN A1639     -25.771  35.361 115.547  1.00  0.00           C  
ATOM   2272  OE1 GLN A1639     -26.742  36.037 115.899  1.00  0.00           O  
ATOM   2273  NE2 GLN A1639     -25.809  34.022 115.471  1.00  0.00           N  
ATOM   2274  N   SER A1640     -22.755  37.233 112.174  1.00  0.00           N  
ATOM   2275  CA  SER A1640     -22.440  38.569 111.714  1.00  0.00           C  
ATOM   2276  C   SER A1640     -23.303  38.821 110.460  1.00  0.00           C  
ATOM   2277  O   SER A1640     -23.900  39.880 110.282  1.00  0.00           O  
ATOM   2278  CB  SER A1640     -20.943  38.641 111.376  1.00  0.00           C  
ATOM   2279  OG  SER A1640     -20.449  39.977 111.412  1.00  0.00           O  
ATOM   2280  N   LYS A1641     -23.462  37.784 109.655  1.00  0.00           N  
ATOM   2281  CA  LYS A1641     -24.243  37.872 108.440  1.00  0.00           C  
ATOM   2282  C   LYS A1641     -25.708  38.144 108.786  1.00  0.00           C  
ATOM   2283  O   LYS A1641     -26.247  39.210 108.518  1.00  0.00           O  
ATOM   2284  CB  LYS A1641     -24.061  36.558 107.653  1.00  0.00           C  
ATOM   2285  CG  LYS A1641     -24.593  36.528 106.211  1.00  0.00           C  
ATOM   2286  CD  LYS A1641     -26.081  36.169 106.158  1.00  0.00           C  
ATOM   2287  CE  LYS A1641     -26.397  35.255 104.966  1.00  0.00           C  
ATOM   2288  NZ  LYS A1641     -27.805  34.696 104.959  1.00  0.00           N  
ATOM   2289  N   ASN A1642     -26.286  37.227 109.528  1.00  0.00           N  
ATOM   2290  CA  ASN A1642     -27.681  37.297 109.895  1.00  0.00           C  
ATOM   2291  C   ASN A1642     -28.235  38.515 110.610  1.00  0.00           C  
ATOM   2292  O   ASN A1642     -29.462  38.579 110.789  1.00  0.00           O  
ATOM   2293  CB  ASN A1642     -28.030  36.080 110.729  1.00  0.00           C  
ATOM   2294  CG  ASN A1642     -27.245  36.020 112.054  1.00  0.00           C  
ATOM   2295  OD1 ASN A1642     -26.725  34.967 112.420  1.00  0.00           O  
ATOM   2296  ND2 ASN A1642     -27.193  37.132 112.789  1.00  0.00           N  
ATOM   2297  N   GLU A1662     -27.371  39.399 111.133  1.00  0.00           N  
ATOM   2298  CA  GLU A1662     -27.856  40.608 111.857  1.00  0.00           C  
ATOM   2299  C   GLU A1662     -27.062  41.937 111.755  1.00  0.00           C  
ATOM   2300  O   GLU A1662     -27.515  42.995 112.229  1.00  0.00           O  
ATOM   2301  CB  GLU A1662     -28.142  40.297 113.335  1.00  0.00           C  
ATOM   2302  CG  GLU A1662     -27.115  40.860 114.317  1.00  0.00           C  
ATOM   2303  CD  GLU A1662     -26.474  39.766 115.151  1.00  0.00           C  
ATOM   2304  OE1 GLU A1662     -25.266  39.496 114.943  1.00  0.00           O  
ATOM   2305  OE2 GLU A1662     -27.182  39.156 115.990  1.00  0.00           O  
ATOM   2306  N   ALA A1663     -25.895  41.890 111.125  1.00  0.00           N  
ATOM   2307  CA  ALA A1663     -25.080  43.080 110.931  1.00  0.00           C  
ATOM   2308  C   ALA A1663     -24.544  43.089 109.493  1.00  0.00           C  
ATOM   2309  O   ALA A1663     -23.417  43.575 109.273  1.00  0.00           O  
ATOM   2310  CB  ALA A1663     -23.910  43.070 111.922  1.00  0.00           C  
ATOM   2311  N   PRO A1664     -25.377  42.683 108.482  1.00  0.00           N  
ATOM   2312  CA  PRO A1664     -24.958  42.636 107.057  1.00  0.00           C  
ATOM   2313  C   PRO A1664     -24.123  43.808 106.477  1.00  0.00           C  
ATOM   2314  O   PRO A1664     -23.468  43.679 105.437  1.00  0.00           O  
ATOM   2315  CB  PRO A1664     -26.287  42.410 106.295  1.00  0.00           C  
ATOM   2316  CG  PRO A1664     -27.352  42.918 107.256  1.00  0.00           C  
ATOM   2317  CD  PRO A1664     -26.837  42.457 108.593  1.00  0.00           C  
ATOM   2318  N   HIS A1665     -24.101  44.924 107.191  1.00  0.00           N  
ATOM   2319  CA  HIS A1665     -23.355  46.084 106.757  1.00  0.00           C  
ATOM   2320  C   HIS A1665     -21.851  45.860 106.774  1.00  0.00           C  
ATOM   2321  O   HIS A1665     -21.140  46.293 105.862  1.00  0.00           O  
ATOM   2322  CB  HIS A1665     -23.722  47.318 107.617  1.00  0.00           C  
ATOM   2323  CG  HIS A1665     -23.260  47.262 109.054  1.00  0.00           C  
ATOM   2324  ND1 HIS A1665     -21.929  47.368 109.420  1.00  0.00           N  
ATOM   2325  CD2 HIS A1665     -23.967  47.229 110.214  1.00  0.00           C  
ATOM   2326  CE1 HIS A1665     -21.838  47.407 110.740  1.00  0.00           C  
ATOM   2327  NE2 HIS A1665     -23.060  47.329 111.243  1.00  0.00           N  
ATOM   2328  N   LEU A1666     -21.358  45.169 107.797  1.00  0.00           N  
ATOM   2329  CA  LEU A1666     -19.928  44.984 107.862  1.00  0.00           C  
ATOM   2330  C   LEU A1666     -19.498  44.005 106.811  1.00  0.00           C  
ATOM   2331  O   LEU A1666     -18.316  43.918 106.495  1.00  0.00           O  
ATOM   2332  CB  LEU A1666     -19.462  44.534 109.246  1.00  0.00           C  
ATOM   2333  CG  LEU A1666     -18.067  45.058 109.682  1.00  0.00           C  
ATOM   2334  CD1 LEU A1666     -16.911  44.540 108.773  1.00  0.00           C  
ATOM   2335  CD2 LEU A1666     -18.052  46.600 109.742  1.00  0.00           C  
ATOM   2336  N   ARG A1667     -20.469  43.310 106.231  1.00  0.00           N  
ATOM   2337  CA  ARG A1667     -20.187  42.316 105.193  1.00  0.00           C  
ATOM   2338  C   ARG A1667     -18.974  41.434 105.551  1.00  0.00           C  
ATOM   2339  O   ARG A1667     -17.979  41.358 104.811  1.00  0.00           O  
ATOM   2340  CB  ARG A1667     -19.985  43.018 103.844  1.00  0.00           C  
ATOM   2341  CG  ARG A1667     -20.953  42.538 102.791  1.00  0.00           C  
ATOM   2342  CD  ARG A1667     -20.977  43.466 101.626  1.00  0.00           C  
ATOM   2343  NE  ARG A1667     -19.641  43.682 101.069  1.00  0.00           N  
ATOM   2344  CZ  ARG A1667     -19.391  43.728  99.759  1.00  0.00           C  
ATOM   2345  NH1 ARG A1667     -18.143  43.932  99.316  1.00  0.00           N  
ATOM   2346  NH2 ARG A1667     -20.408  43.595  98.888  1.00  0.00           N  
ATOM   2347  N   GLU A1668     -19.073  40.771 106.701  1.00  0.00           N  
ATOM   2348  CA  GLU A1668     -18.004  39.911 107.208  1.00  0.00           C  
ATOM   2349  C   GLU A1668     -17.825  38.578 106.483  1.00  0.00           C  
ATOM   2350  O   GLU A1668     -16.699  38.185 106.170  1.00  0.00           O  
ATOM   2351  CB  GLU A1668     -18.207  39.667 108.696  1.00  0.00           C  
ATOM   2352  CG  GLU A1668     -17.612  40.737 109.576  1.00  0.00           C  
ATOM   2353  CD  GLU A1668     -16.844  40.128 110.756  1.00  0.00           C  
ATOM   2354  OE1 GLU A1668     -15.580  40.155 110.716  1.00  0.00           O  
ATOM   2355  OE2 GLU A1668     -17.499  39.604 111.704  1.00  0.00           O  
ATOM   2356  N   ALA A1669     -18.941  37.892 106.238  1.00  0.00           N  
ATOM   2357  CA  ALA A1669     -18.932  36.618 105.541  1.00  0.00           C  
ATOM   2358  C   ALA A1669     -18.180  36.831 104.232  1.00  0.00           C  
ATOM   2359  O   ALA A1669     -16.990  36.496 104.119  1.00  0.00           O  
ATOM   2360  CB  ALA A1669     -20.368  36.161 105.271  1.00  0.00           C  
ATOM   2361  N   GLN A1670     -18.845  37.511 103.302  1.00  0.00           N  
ATOM   2362  CA  GLN A1670     -18.271  37.795 101.998  1.00  0.00           C  
ATOM   2363  C   GLN A1670     -16.820  38.239 102.058  1.00  0.00           C  
ATOM   2364  O   GLN A1670     -16.037  37.933 101.185  1.00  0.00           O  
ATOM   2365  CB  GLN A1670     -19.115  38.826 101.253  1.00  0.00           C  
ATOM   2366  CG  GLN A1670     -20.333  38.248 100.505  1.00  0.00           C  
ATOM   2367  CD  GLN A1670     -21.568  37.953 101.378  1.00  0.00           C  
ATOM   2368  OE1 GLN A1670     -22.577  37.423 100.900  1.00  0.00           O  
ATOM   2369  NE2 GLN A1670     -21.499  38.318 102.645  1.00  0.00           N  
ATOM   2370  N   LYS A1671     -16.433  38.855 103.148  1.00  0.00           N  
ATOM   2371  CA  LYS A1671     -15.081  39.345 103.264  1.00  0.00           C  
ATOM   2372  C   LYS A1671     -14.013  38.287 103.583  1.00  0.00           C  
ATOM   2373  O   LYS A1671     -12.989  38.178 102.875  1.00  0.00           O  
ATOM   2374  CB  LYS A1671     -15.049  40.462 104.311  1.00  0.00           C  
ATOM   2375  CG  LYS A1671     -14.266  41.679 103.893  1.00  0.00           C  
ATOM   2376  CD  LYS A1671     -13.791  42.379 105.119  1.00  0.00           C  
ATOM   2377  CE  LYS A1671     -12.808  41.495 105.865  1.00  0.00           C  
ATOM   2378  NZ  LYS A1671     -11.411  41.720 105.435  1.00  0.00           N  
ATOM   2379  N   THR A1672     -14.222  37.582 104.699  1.00  0.00           N  
ATOM   2380  CA  THR A1672     -13.313  36.527 105.193  1.00  0.00           C  
ATOM   2381  C   THR A1672     -13.112  35.422 104.141  1.00  0.00           C  
ATOM   2382  O   THR A1672     -11.978  34.985 103.863  1.00  0.00           O  
ATOM   2383  CB  THR A1672     -13.878  35.881 106.494  1.00  0.00           C  
ATOM   2384  OG1 THR A1672     -15.127  36.505 106.855  1.00  0.00           O  
ATOM   2385  CG2 THR A1672     -12.865  36.026 107.650  1.00  0.00           C  
ATOM   2386  N   LEU A1673     -14.253  34.966 103.614  1.00  0.00           N  
ATOM   2387  CA  LEU A1673     -14.324  33.969 102.547  1.00  0.00           C  
ATOM   2388  C   LEU A1673     -13.217  34.382 101.596  1.00  0.00           C  
ATOM   2389  O   LEU A1673     -12.177  33.745 101.512  1.00  0.00           O  
ATOM   2390  CB  LEU A1673     -15.663  34.118 101.823  1.00  0.00           C  
ATOM   2391  CG  LEU A1673     -16.166  33.080 100.833  1.00  0.00           C  
ATOM   2392  CD1 LEU A1673     -17.261  33.771 100.038  1.00  0.00           C  
ATOM   2393  CD2 LEU A1673     -15.061  32.529  99.937  1.00  0.00           C  
ATOM   2394  N   ALA A1684     -13.463  35.518 100.960  1.00  0.00           N  
ATOM   2395  CA  ALA A1684     -12.550  36.109 100.032  1.00  0.00           C  
ATOM   2396  C   ALA A1684     -11.140  35.984 100.526  1.00  0.00           C  
ATOM   2397  O   ALA A1684     -10.410  35.068 100.135  1.00  0.00           O  
ATOM   2398  CB  ALA A1684     -12.875  37.526  99.889  1.00  0.00           C  
ATOM   2399  N   GLU A1685     -10.808  36.795 101.512  1.00  0.00           N  
ATOM   2400  CA  GLU A1685      -9.443  36.770 101.998  1.00  0.00           C  
ATOM   2401  C   GLU A1685      -8.901  35.400 102.401  1.00  0.00           C  
ATOM   2402  O   GLU A1685      -7.673  35.230 102.567  1.00  0.00           O  
ATOM   2403  CB  GLU A1685      -9.223  37.786 103.098  1.00  0.00           C  
ATOM   2404  CG  GLU A1685      -9.899  37.495 104.407  1.00  0.00           C  
ATOM   2405  CD  GLU A1685      -9.432  38.483 105.452  1.00  0.00           C  
ATOM   2406  OE1 GLU A1685     -10.163  39.499 105.628  1.00  0.00           O  
ATOM   2407  OE2 GLU A1685      -8.317  38.263 106.025  1.00  0.00           O  
ATOM   2408  N   GLU A1686      -9.792  34.431 102.577  1.00  0.00           N  
ATOM   2409  CA  GLU A1686      -9.316  33.102 102.913  1.00  0.00           C  
ATOM   2410  C   GLU A1686      -8.814  32.434 101.652  1.00  0.00           C  
ATOM   2411  O   GLU A1686      -7.610  32.237 101.476  1.00  0.00           O  
ATOM   2412  CB  GLU A1686     -10.408  32.234 103.548  1.00  0.00           C  
ATOM   2413  CG  GLU A1686     -10.412  32.233 105.080  1.00  0.00           C  
ATOM   2414  CD  GLU A1686      -9.089  31.747 105.732  1.00  0.00           C  
ATOM   2415  OE1 GLU A1686      -9.211  30.942 106.675  1.00  0.00           O  
ATOM   2416  OE2 GLU A1686      -7.952  32.151 105.339  1.00  0.00           O  
ATOM   2417  N   VAL A1687      -9.751  32.211 100.737  1.00  0.00           N  
ATOM   2418  CA  VAL A1687      -9.511  31.547  99.464  1.00  0.00           C  
ATOM   2419  C   VAL A1687      -8.410  32.247  98.640  1.00  0.00           C  
ATOM   2420  O   VAL A1687      -7.641  31.595  97.904  1.00  0.00           O  
ATOM   2421  CB  VAL A1687     -10.832  31.467  98.666  1.00  0.00           C  
ATOM   2422  CG1 VAL A1687     -10.666  30.592  97.474  1.00  0.00           C  
ATOM   2423  CG2 VAL A1687     -11.949  30.937  99.542  1.00  0.00           C  
ATOM   2424  N   THR A1690      -8.296  33.563  98.823  1.00  0.00           N  
ATOM   2425  CA  THR A1690      -7.308  34.349  98.089  1.00  0.00           C  
ATOM   2426  C   THR A1690      -5.904  34.225  98.598  1.00  0.00           C  
ATOM   2427  O   THR A1690      -4.955  34.206  97.822  1.00  0.00           O  
ATOM   2428  CB  THR A1690      -7.659  35.796  98.100  1.00  0.00           C  
ATOM   2429  OG1 THR A1690      -9.008  35.952  97.656  1.00  0.00           O  
ATOM   2430  CG2 THR A1690      -6.734  36.535  97.178  1.00  0.00           C  
ATOM   2431  N   LYS A1691      -5.766  34.211  99.912  1.00  0.00           N  
ATOM   2432  CA  LYS A1691      -4.445  34.071 100.504  1.00  0.00           C  
ATOM   2433  C   LYS A1691      -3.992  32.669 100.079  1.00  0.00           C  
ATOM   2434  O   LYS A1691      -2.845  32.475  99.651  1.00  0.00           O  
ATOM   2435  CB  LYS A1691      -4.499  34.203 102.057  1.00  0.00           C  
ATOM   2436  CG  LYS A1691      -3.413  35.163 102.683  1.00  0.00           C  
ATOM   2437  CD  LYS A1691      -2.686  34.599 103.937  1.00  0.00           C  
ATOM   2438  CE  LYS A1691      -3.373  34.927 105.264  1.00  0.00           C  
ATOM   2439  NZ  LYS A1691      -4.834  34.576 105.327  1.00  0.00           N  
ATOM   2440  N   PHE A1692      -4.952  31.740 100.093  1.00  0.00           N  
ATOM   2441  CA  PHE A1692      -4.743  30.320  99.742  1.00  0.00           C  
ATOM   2442  C   PHE A1692      -4.326  30.088  98.283  1.00  0.00           C  
ATOM   2443  O   PHE A1692      -3.249  29.531  97.979  1.00  0.00           O  
ATOM   2444  CB  PHE A1692      -6.040  29.535 100.033  1.00  0.00           C  
ATOM   2445  CG  PHE A1692      -5.939  28.027  99.841  1.00  0.00           C  
ATOM   2446  CD1 PHE A1692      -4.712  27.372  99.754  1.00  0.00           C  
ATOM   2447  CD2 PHE A1692      -7.104  27.258  99.829  1.00  0.00           C  
ATOM   2448  CE1 PHE A1692      -4.647  25.986  99.668  1.00  0.00           C  
ATOM   2449  CE2 PHE A1692      -7.043  25.883  99.745  1.00  0.00           C  
ATOM   2450  CZ  PHE A1692      -5.815  25.242  99.667  1.00  0.00           C  
ATOM   2451  N   ILE A1693      -5.222  30.449  97.385  1.00  0.00           N  
ATOM   2452  CA  ILE A1693      -4.945  30.278  95.993  1.00  0.00           C  
ATOM   2453  C   ILE A1693      -3.739  31.116  95.539  1.00  0.00           C  
ATOM   2454  O   ILE A1693      -2.737  30.572  95.074  1.00  0.00           O  
ATOM   2455  CB  ILE A1693      -6.189  30.661  95.201  1.00  0.00           C  
ATOM   2456  CG1 ILE A1693      -7.294  29.656  95.480  1.00  0.00           C  
ATOM   2457  CG2 ILE A1693      -5.874  30.757  93.733  1.00  0.00           C  
ATOM   2458  CD1 ILE A1693      -6.908  28.252  95.092  1.00  0.00           C  
ATOM   2459  N   HIS A1694      -3.813  32.426  95.794  1.00  0.00           N  
ATOM   2460  CA  HIS A1694      -2.818  33.398  95.334  1.00  0.00           C  
ATOM   2461  C   HIS A1694      -1.699  33.923  96.194  1.00  0.00           C  
ATOM   2462  O   HIS A1694      -0.780  34.500  95.636  1.00  0.00           O  
ATOM   2463  CB  HIS A1694      -3.519  34.606  94.749  1.00  0.00           C  
ATOM   2464  CG  HIS A1694      -4.441  34.288  93.619  1.00  0.00           C  
ATOM   2465  ND1 HIS A1694      -3.986  33.877  92.387  1.00  0.00           N  
ATOM   2466  CD2 HIS A1694      -5.786  34.399  93.512  1.00  0.00           C  
ATOM   2467  CE1 HIS A1694      -5.014  33.763  91.567  1.00  0.00           C  
ATOM   2468  NE2 HIS A1694      -6.117  34.071  92.225  1.00  0.00           N  
ATOM   2469  N   GLY A1695      -1.826  33.932  97.518  1.00  0.00           N  
ATOM   2470  CA  GLY A1695      -0.698  34.406  98.322  1.00  0.00           C  
ATOM   2471  C   GLY A1695      -1.086  35.332  99.446  1.00  0.00           C  
ATOM   2472  O   GLY A1695      -2.190  35.869  99.427  1.00  0.00           O  
ATOM   2473  N   GLU A1696      -0.200  35.510 100.428  1.00  0.00           N  
ATOM   2474  CA  GLU A1696      -0.509  36.397 101.551  1.00  0.00           C  
ATOM   2475  C   GLU A1696      -0.415  37.825 101.044  1.00  0.00           C  
ATOM   2476  O   GLU A1696      -1.378  38.602 101.082  1.00  0.00           O  
ATOM   2477  CB  GLU A1696       0.483  36.183 102.714  1.00  0.00           C  
ATOM   2478  CG  GLU A1696       0.126  36.971 104.031  1.00  0.00           C  
ATOM   2479  CD  GLU A1696       1.081  36.677 105.239  1.00  0.00           C  
ATOM   2480  OE1 GLU A1696       0.909  35.583 105.878  1.00  0.00           O  
ATOM   2481  OE2 GLU A1696       1.971  37.550 105.541  1.00  0.00           O  
ATOM   2482  N   ASP A1697       0.730  38.080 100.425  1.00  0.00           N  
ATOM   2483  CA  ASP A1697       1.114  39.384  99.882  1.00  0.00           C  
ATOM   2484  C   ASP A1697       0.244  39.893  98.734  1.00  0.00           C  
ATOM   2485  O   ASP A1697      -0.111  41.084  98.678  1.00  0.00           O  
ATOM   2486  CB  ASP A1697       2.578  39.314  99.437  1.00  0.00           C  
ATOM   2487  CG  ASP A1697       3.419  38.390 100.336  1.00  0.00           C  
ATOM   2488  OD1 ASP A1697       3.446  37.146 100.090  1.00  0.00           O  
ATOM   2489  OD2 ASP A1697       4.033  38.902 101.311  1.00  0.00           O  
ATOM   2490  N   ALA A1698      -0.040  38.998  97.786  1.00  0.00           N  
ATOM   2491  CA  ALA A1698      -0.864  39.347  96.618  1.00  0.00           C  
ATOM   2492  C   ALA A1698      -2.277  39.605  97.095  1.00  0.00           C  
ATOM   2493  O   ALA A1698      -3.053  40.264  96.396  1.00  0.00           O  
ATOM   2494  CB  ALA A1698      -0.847  38.224  95.536  1.00  0.00           C  
ATOM   2495  N   LEU A1708      -2.604  39.057  98.268  1.00  0.00           N  
ATOM   2496  CA  LEU A1708      -3.913  39.249  98.873  1.00  0.00           C  
ATOM   2497  C   LEU A1708      -3.916  40.725  99.191  1.00  0.00           C  
ATOM   2498  O   LEU A1708      -4.842  41.470  98.829  1.00  0.00           O  
ATOM   2499  CB  LEU A1708      -4.002  38.446 100.165  1.00  0.00           C  
ATOM   2500  CG  LEU A1708      -4.959  38.864 101.273  1.00  0.00           C  
ATOM   2501  CD1 LEU A1708      -6.399  38.688 100.848  1.00  0.00           C  
ATOM   2502  CD2 LEU A1708      -4.654  38.024 102.485  1.00  0.00           C  
ATOM   2503  N   ASN A1716      -2.838  41.147  99.843  1.00  0.00           N  
ATOM   2504  CA  ASN A1716      -2.697  42.533 100.185  1.00  0.00           C  
ATOM   2505  C   ASN A1716      -2.870  43.274  98.890  1.00  0.00           C  
ATOM   2506  O   ASN A1716      -3.932  43.826  98.660  1.00  0.00           O  
ATOM   2507  CB  ASN A1716      -1.324  42.809 100.758  1.00  0.00           C  
ATOM   2508  CG  ASN A1716      -1.207  42.403 102.184  1.00  0.00           C  
ATOM   2509  OD1 ASN A1716      -0.112  42.297 102.699  1.00  0.00           O  
ATOM   2510  ND2 ASN A1716      -2.334  42.188 102.845  1.00  0.00           N  
ATOM   2511  N   ASP A1717      -1.888  43.151  97.997  1.00  0.00           N  
ATOM   2512  CA  ASP A1717      -1.931  43.822  96.708  1.00  0.00           C  
ATOM   2513  C   ASP A1717      -3.326  43.929  96.148  1.00  0.00           C  
ATOM   2514  O   ASP A1717      -3.743  45.025  95.769  1.00  0.00           O  
ATOM   2515  CB  ASP A1717      -0.985  43.174  95.714  1.00  0.00           C  
ATOM   2516  CG  ASP A1717       0.179  44.089  95.366  1.00  0.00           C  
ATOM   2517  OD1 ASP A1717       1.345  43.784  95.756  1.00  0.00           O  
ATOM   2518  OD2 ASP A1717      -0.091  45.139  94.724  1.00  0.00           O  
ATOM   2519  N   ALA A1718      -4.071  42.823  96.184  1.00  0.00           N  
ATOM   2520  CA  ALA A1718      -5.455  42.819  95.716  1.00  0.00           C  
ATOM   2521  C   ALA A1718      -6.284  43.786  96.578  1.00  0.00           C  
ATOM   2522  O   ALA A1718      -6.859  44.771  96.079  1.00  0.00           O  
ATOM   2523  CB  ALA A1718      -6.046  41.408  95.782  1.00  0.00           C  
ATOM   2524  N   ILE A1719      -6.308  43.540  97.882  1.00  0.00           N  
ATOM   2525  CA  ILE A1719      -7.060  44.400  98.792  1.00  0.00           C  
ATOM   2526  C   ILE A1719      -6.695  45.880  98.554  1.00  0.00           C  
ATOM   2527  O   ILE A1719      -7.588  46.699  98.366  1.00  0.00           O  
ATOM   2528  CB  ILE A1719      -6.766  44.056 100.276  1.00  0.00           C  
ATOM   2529  CG1 ILE A1719      -6.710  42.544 100.508  1.00  0.00           C  
ATOM   2530  CG2 ILE A1719      -7.847  44.695 101.178  1.00  0.00           C  
ATOM   2531  CD1 ILE A1719      -5.762  42.203 101.625  1.00  0.00           C  
ATOM   2532  N   ARG A1720      -5.390  46.183  98.506  1.00  0.00           N  
ATOM   2533  CA  ARG A1720      -4.860  47.544  98.273  1.00  0.00           C  
ATOM   2534  C   ARG A1720      -5.200  48.090  96.877  1.00  0.00           C  
ATOM   2535  O   ARG A1720      -4.594  49.054  96.396  1.00  0.00           O  
ATOM   2536  CB  ARG A1720      -3.331  47.576  98.460  1.00  0.00           C  
ATOM   2537  CG  ARG A1720      -2.613  48.915  98.101  1.00  0.00           C  
ATOM   2538  CD  ARG A1720      -1.846  48.826  96.746  1.00  0.00           C  
ATOM   2539  NE  ARG A1720      -0.797  49.861  96.607  1.00  0.00           N  
ATOM   2540  CZ  ARG A1720       0.334  49.929  97.339  1.00  0.00           C  
ATOM   2541  NH1 ARG A1720       1.202  50.937  97.146  1.00  0.00           N  
ATOM   2542  NH2 ARG A1720       0.620  48.988  98.258  1.00  0.00           N  
ATOM   2543  N   ILE A1721      -6.134  47.445  96.203  1.00  0.00           N  
ATOM   2544  CA  ILE A1721      -6.544  47.872  94.892  1.00  0.00           C  
ATOM   2545  C   ILE A1721      -8.042  47.903  94.976  1.00  0.00           C  
ATOM   2546  O   ILE A1721      -8.678  48.591  94.195  1.00  0.00           O  
ATOM   2547  CB  ILE A1721      -6.070  46.847  93.804  1.00  0.00           C  
ATOM   2548  CG1 ILE A1721      -4.571  47.044  93.537  1.00  0.00           C  
ATOM   2549  CG2 ILE A1721      -6.901  46.950  92.507  1.00  0.00           C  
ATOM   2550  CD1 ILE A1721      -4.002  46.073  92.536  1.00  0.00           C  
ATOM   2551  N   SER A1722      -8.585  47.168  95.945  1.00  0.00           N  
ATOM   2552  CA  SER A1722     -10.016  47.021  96.162  1.00  0.00           C  
ATOM   2553  C   SER A1722     -10.884  48.274  95.886  1.00  0.00           C  
ATOM   2554  O   SER A1722     -10.383  49.410  96.078  1.00  0.00           O  
ATOM   2555  CB  SER A1722     -10.220  46.468  97.575  1.00  0.00           C  
ATOM   2556  OG  SER A1722     -11.572  46.139  97.812  1.00  0.00           O  
HETATM 2557  C7  629 A 421      -7.310  10.220  84.985  1.00  0.00           C  
HETATM 2558  C8  629 A 421      -7.910  11.407  84.561  1.00  0.00           C  
HETATM 2559  C12 629 A 421      -8.039   9.306  85.750  1.00  0.00           C  
HETATM 2560  C11 629 A 421      -9.387   9.556  86.055  1.00  0.00           C  
HETATM 2561  C10 629 A 421     -10.002  10.699  85.550  1.00  0.00           C  
HETATM 2562  C9  629 A 421      -9.250  11.666  84.862  1.00  0.00           C  
HETATM 2563  C14 629 A 421      -9.912  12.983  84.456  1.00  0.00           C  
HETATM 2564  C15 629 A 421     -11.452  12.936  84.364  1.00  0.00           C  
HETATM 2565  C17 629 A 421     -12.131  14.357  84.202  1.00  0.00           C  
HETATM 2566  N19 629 A 421     -11.667  15.295  85.031  1.00  0.00           N  
HETATM 2567  C20 629 A 421     -12.001  16.740  85.051  1.00  0.00           C  
HETATM 2568  C21 629 A 421     -10.903  17.498  84.274  1.00  0.00           C  
HETATM 2569  O23 629 A 421      -9.692  16.859  84.234  1.00  0.00           O  
HETATM 2570  O18 629 A 421     -13.020  14.556  83.378  1.00  0.00           O  
HETATM 2571  N16 629 A 421     -11.818  11.973  83.303  1.00  0.00           N  
HETATM 2572  O22 629 A 421     -11.104  18.584  83.737  1.00  0.00           O  
HETATM 2573  C6  629 A 421     -12.270  17.262  86.444  1.00  0.00           C  
HETATM 2574  N5  629 A 421     -12.439  16.082  87.439  1.00  0.00           N  
HETATM 2575  C4  629 A 421     -13.072  16.305  88.817  1.00  0.00           C  
HETATM 2576  C3  629 A 421     -14.301  17.176  88.664  1.00  0.00           C  
HETATM 2577  C2  629 A 421     -13.810  18.468  88.065  1.00  0.00           C  
HETATM 2578  C1  629 A 421     -13.548  18.120  86.542  1.00  0.00           C  
HETATM 2579  O28 629 A 421     -11.414  15.213  87.492  1.00  0.00           O  
HETATM 2580  O32 629 A 421     -15.236  16.557  87.786  1.00  0.00           O  
HETATM 2581  O29 629 A 421     -14.841  19.471  88.201  1.00  0.00           O  
HETATM 2582  C30 629 A 421     -12.548  19.000  88.856  1.00  0.00           C  
HETATM 2583  O31 629 A 421     -11.312  18.417  88.412  1.00  0.00           O  
HETATM 2584  O64 629 A 421     -13.426  19.339  85.783  1.00  0.00           O  
HETATM 2585  O13 629 A 421      -7.442   8.163  86.187  1.00  0.00           O  
TER
END
