# Supplementary material for: Backbone Brackets and Arginine Tweezers delineate Class I and Class II aminoacyl tRNA synthetases
Source: PLoS Comput Biol. 2018 Apr 16;14(4):e1006101. doi: 10.1371/journal.pcbi.1006101 (PMC5919687; doi:10.1371/journal.pcbi.1006101)
Supplement: S11 File — All structures of Class I aaRS with residues renumbered according to the MSA. (GZ) [file pcbi.1006101.s023.tar.gz › 1jik_A_renum.pdb]

ATOM      1  N   THR A 211      28.437  12.499 115.102  1.00  0.00           N  
ATOM      2  CA  THR A 211      27.424  12.803 114.036  1.00  0.00           C  
ATOM      3  C   THR A 211      27.775  14.127 113.301  1.00  0.00           C  
ATOM      4  O   THR A 211      28.377  15.025 113.925  1.00  0.00           O  
ATOM      5  CB  THR A 211      25.992  12.895 114.647  1.00  0.00           C  
ATOM      6  OG1 THR A 211      25.768  14.218 115.159  1.00  0.00           O  
ATOM      7  CG2 THR A 211      25.834  11.900 115.798  1.00  0.00           C  
ATOM      8  N   ASN A 212      27.395  14.237 112.012  1.00  0.00           N  
ATOM      9  CA  ASN A 212      27.665  15.423 111.159  1.00  0.00           C  
ATOM     10  C   ASN A 212      29.160  15.566 110.828  1.00  0.00           C  
ATOM     11  O   ASN A 212      29.624  16.572 110.301  1.00  0.00           O  
ATOM     12  CB  ASN A 212      27.147  16.692 111.837  1.00  0.00           C  
ATOM     13  CG  ASN A 212      26.599  17.688 110.853  1.00  0.00           C  
ATOM     14  OD1 ASN A 212      25.455  17.567 110.396  1.00  0.00           O  
ATOM     15  ND2 ASN A 212      27.405  18.697 110.518  1.00  0.00           N  
ATOM     16  N   VAL A 214      29.882  14.482 111.051  1.00  0.00           N  
ATOM     17  CA  VAL A 214      31.326  14.436 110.844  1.00  0.00           C  
ATOM     18  C   VAL A 214      31.804  14.446 109.384  1.00  0.00           C  
ATOM     19  O   VAL A 214      32.711  15.186 109.001  1.00  0.00           O  
ATOM     20  CB  VAL A 214      31.924  13.203 111.593  1.00  0.00           C  
ATOM     21  CG1 VAL A 214      33.437  13.096 111.382  1.00  0.00           C  
ATOM     22  CG2 VAL A 214      31.606  13.315 113.081  1.00  0.00           C  
ATOM     23  N   LEU A 215      31.182  13.627 108.566  1.00  0.00           N  
ATOM     24  CA  LEU A 215      31.599  13.516 107.181  1.00  0.00           C  
ATOM     25  C   LEU A 215      31.464  14.853 106.537  1.00  0.00           C  
ATOM     26  O   LEU A 215      32.469  15.479 106.222  1.00  0.00           O  
ATOM     27  CB  LEU A 215      30.748  12.455 106.470  1.00  0.00           C  
ATOM     28  CG  LEU A 215      30.971  11.942 105.055  1.00  0.00           C  
ATOM     29  CD1 LEU A 215      30.120  12.752 104.137  1.00  0.00           C  
ATOM     30  CD2 LEU A 215      32.407  11.999 104.654  1.00  0.00           C  
ATOM     31  N   ILE A 216      30.221  15.330 106.436  1.00  0.00           N  
ATOM     32  CA  ILE A 216      29.908  16.616 105.796  1.00  0.00           C  
ATOM     33  C   ILE A 216      30.832  17.750 106.245  1.00  0.00           C  
ATOM     34  O   ILE A 216      31.193  18.616 105.448  1.00  0.00           O  
ATOM     35  CB  ILE A 216      28.494  17.012 106.097  1.00  0.00           C  
ATOM     36  CG1 ILE A 216      28.035  18.099 105.144  1.00  0.00           C  
ATOM     37  CG2 ILE A 216      28.419  17.555 107.518  1.00  0.00           C  
ATOM     38  CD1 ILE A 216      27.753  17.651 103.764  1.00  0.00           C  
ATOM     39  N   GLU A 217      31.229  17.720 107.515  1.00  0.00           N  
ATOM     40  CA  GLU A 217      32.118  18.721 108.077  1.00  0.00           C  
ATOM     41  C   GLU A 217      33.523  18.658 107.513  1.00  0.00           C  
ATOM     42  O   GLU A 217      34.153  19.680 107.271  1.00  0.00           O  
ATOM     43  CB  GLU A 217      32.145  18.577 109.581  1.00  0.00           C  
ATOM     44  CG  GLU A 217      30.954  19.235 110.230  1.00  0.00           C  
ATOM     45  CD  GLU A 217      30.925  20.769 110.018  1.00  0.00           C  
ATOM     46  OE1 GLU A 217      29.824  21.377 110.150  1.00  0.00           O  
ATOM     47  OE2 GLU A 217      32.004  21.366 109.718  1.00  0.00           O  
ATOM     48  N   ASP A 218      33.978  17.439 107.278  1.00  0.00           N  
ATOM     49  CA  ASP A 218      35.287  17.118 106.738  1.00  0.00           C  
ATOM     50  C   ASP A 218      35.355  17.544 105.284  1.00  0.00           C  
ATOM     51  O   ASP A 218      36.265  18.256 104.849  1.00  0.00           O  
ATOM     52  CB  ASP A 218      35.472  15.605 106.858  1.00  0.00           C  
ATOM     53  CG  ASP A 218      36.832  15.150 106.458  1.00  0.00           C  
ATOM     54  OD1 ASP A 218      37.775  15.944 106.586  1.00  0.00           O  
ATOM     55  OD2 ASP A 218      36.959  13.982 106.026  1.00  0.00           O  
ATOM     56  N   LEU A 219      34.385  17.099 104.513  1.00  0.00           N  
ATOM     57  CA  LEU A 219      34.340  17.484 103.125  1.00  0.00           C  
ATOM     58  C   LEU A 219      34.394  19.036 103.064  1.00  0.00           C  
ATOM     59  O   LEU A 219      35.080  19.624 102.232  1.00  0.00           O  
ATOM     60  CB  LEU A 219      33.080  16.885 102.476  1.00  0.00           C  
ATOM     61  CG  LEU A 219      33.046  15.336 102.383  1.00  0.00           C  
ATOM     62  CD1 LEU A 219      31.689  14.844 101.907  1.00  0.00           C  
ATOM     63  CD2 LEU A 219      34.165  14.799 101.498  1.00  0.00           C  
ATOM     64  N   LYS A 220      33.731  19.702 103.994  1.00  0.00           N  
ATOM     65  CA  LYS A 220      33.779  21.147 104.015  1.00  0.00           C  
ATOM     66  C   LYS A 220      35.160  21.636 104.406  1.00  0.00           C  
ATOM     67  O   LYS A 220      35.751  22.380 103.664  1.00  0.00           O  
ATOM     68  CB  LYS A 220      32.702  21.724 104.916  1.00  0.00           C  
ATOM     69  CG  LYS A 220      31.338  21.779 104.211  1.00  0.00           C  
ATOM     70  CD  LYS A 220      30.322  22.570 105.033  1.00  0.00           C  
ATOM     71  CE  LYS A 220      28.970  22.441 104.400  1.00  0.00           C  
ATOM     72  NZ  LYS A 220      27.945  22.985 105.303  1.00  0.00           N  
ATOM     73  N   TRP A 221      35.703  21.210 105.533  1.00  0.00           N  
ATOM     74  CA  TRP A 221      37.040  21.649 105.888  1.00  0.00           C  
ATOM     75  C   TRP A 221      38.039  21.482 104.733  1.00  0.00           C  
ATOM     76  O   TRP A 221      38.844  22.375 104.490  1.00  0.00           O  
ATOM     77  CB  TRP A 221      37.575  20.884 107.113  1.00  0.00           C  
ATOM     78  CG  TRP A 221      39.017  21.209 107.449  1.00  0.00           C  
ATOM     79  CD1 TRP A 221      39.486  22.398 107.899  1.00  0.00           C  
ATOM     80  CD2 TRP A 221      40.162  20.360 107.283  1.00  0.00           C  
ATOM     81  NE1 TRP A 221      40.853  22.360 108.012  1.00  0.00           N  
ATOM     82  CE2 TRP A 221      41.297  21.122 107.638  1.00  0.00           C  
ATOM     83  CE3 TRP A 221      40.335  19.039 106.874  1.00  0.00           C  
ATOM     84  CZ2 TRP A 221      42.599  20.603 107.586  1.00  0.00           C  
ATOM     85  CZ3 TRP A 221      41.621  18.513 106.822  1.00  0.00           C  
ATOM     86  CH2 TRP A 221      42.741  19.300 107.174  1.00  0.00           C  
ATOM     87  N   ARG A 222      37.983  20.376 104.000  1.00  0.00           N  
ATOM     88  CA  ARG A 222      38.957  20.175 102.920  1.00  0.00           C  
ATOM     89  C   ARG A 222      38.529  20.870 101.614  1.00  0.00           C  
ATOM     90  O   ARG A 222      39.302  20.993 100.670  1.00  0.00           O  
ATOM     91  CB  ARG A 222      39.225  18.679 102.737  1.00  0.00           C  
ATOM     92  CG  ARG A 222      39.138  17.921 104.045  1.00  0.00           C  
ATOM     93  CD  ARG A 222      39.121  16.440 103.886  1.00  0.00           C  
ATOM     94  NE  ARG A 222      40.468  15.936 103.700  1.00  0.00           N  
ATOM     95  CZ  ARG A 222      41.206  15.362 104.642  1.00  0.00           C  
ATOM     96  NH1 ARG A 222      40.734  15.189 105.881  1.00  0.00           N  
ATOM     97  NH2 ARG A 222      42.465  15.058 104.364  1.00  0.00           N  
ATOM     98  N   GLY A 224      37.292  21.354 101.595  1.00  0.00           N  
ATOM     99  CA  GLY A 224      36.762  22.062 100.446  1.00  0.00           C  
ATOM    100  C   GLY A 224      36.348  21.218  99.265  1.00  0.00           C  
ATOM    101  O   GLY A 224      36.191  21.739  98.181  1.00  0.00           O  
ATOM    102  N   LEU A 225      36.062  19.947  99.478  1.00  0.00           N  
ATOM    103  CA  LEU A 225      35.687  19.099  98.376  1.00  0.00           C  
ATOM    104  C   LEU A 225      34.332  19.347  97.761  1.00  0.00           C  
ATOM    105  O   LEU A 225      33.967  18.632  96.832  1.00  0.00           O  
ATOM    106  CB  LEU A 225      35.811  17.657  98.788  1.00  0.00           C  
ATOM    107  CG  LEU A 225      37.272  17.445  99.096  1.00  0.00           C  
ATOM    108  CD1 LEU A 225      37.441  16.295 100.014  1.00  0.00           C  
ATOM    109  CD2 LEU A 225      38.027  17.259  97.859  1.00  0.00           C  
ATOM    110  N   ILE A 226      33.617  20.388  98.182  1.00  0.00           N  
ATOM    111  CA  ILE A 226      32.285  20.628  97.618  1.00  0.00           C  
ATOM    112  C   ILE A 226      32.087  21.963  96.903  1.00  0.00           C  
ATOM    113  O   ILE A 226      32.438  23.020  97.422  1.00  0.00           O  
ATOM    114  CB  ILE A 226      31.218  20.478  98.716  1.00  0.00           C  
ATOM    115  CG1 ILE A 226      31.196  19.041  99.225  1.00  0.00           C  
ATOM    116  CG2 ILE A 226      29.835  20.897  98.223  1.00  0.00           C  
ATOM    117  CD1 ILE A 226      30.150  18.810 100.292  1.00  0.00           C  
ATOM    118  N   TYR A 227      31.498  21.921  95.720  1.00  0.00           N  
ATOM    119  CA  TYR A 227      31.243  23.143  94.966  1.00  0.00           C  
ATOM    120  C   TYR A 227      29.734  23.369  94.849  1.00  0.00           C  
ATOM    121  O   TYR A 227      29.173  24.158  95.610  1.00  0.00           O  
ATOM    122  CB  TYR A 227      31.926  23.044  93.591  1.00  0.00           C  
ATOM    123  CG  TYR A 227      31.716  24.172  92.604  1.00  0.00           C  
ATOM    124  CD1 TYR A 227      31.613  25.490  93.018  1.00  0.00           C  
ATOM    125  CD2 TYR A 227      31.688  23.907  91.231  1.00  0.00           C  
ATOM    126  CE1 TYR A 227      31.483  26.529  92.081  1.00  0.00           C  
ATOM    127  CE2 TYR A 227      31.564  24.921  90.287  1.00  0.00           C  
ATOM    128  CZ  TYR A 227      31.461  26.237  90.708  1.00  0.00           C  
ATOM    129  OH  TYR A 227      31.295  27.254  89.769  1.00  0.00           O  
ATOM    130  N   GLN A 228      29.076  22.603  93.979  1.00  0.00           N  
ATOM    131  CA  GLN A 228      27.649  22.746  93.739  1.00  0.00           C  
ATOM    132  C   GLN A 228      26.830  21.671  94.421  1.00  0.00           C  
ATOM    133  O   GLN A 228      27.330  20.559  94.636  1.00  0.00           O  
ATOM    134  CB  GLN A 228      27.388  22.773  92.239  1.00  0.00           C  
ATOM    135  CG  GLN A 228      28.028  23.985  91.551  1.00  0.00           C  
ATOM    136  CD  GLN A 228      28.263  23.784  90.036  1.00  0.00           C  
ATOM    137  OE1 GLN A 228      28.075  22.682  89.502  1.00  0.00           O  
ATOM    138  NE2 GLN A 228      28.671  24.860  89.347  1.00  0.00           N  
ATOM    139  N   GLN A 229      25.574  21.988  94.742  1.00  0.00           N  
ATOM    140  CA  GLN A 229      24.684  21.053  95.440  1.00  0.00           C  
ATOM    141  C   GLN A 229      23.253  21.370  95.044  1.00  0.00           C  
ATOM    142  O   GLN A 229      22.870  22.524  95.016  1.00  0.00           O  
ATOM    143  CB  GLN A 229      24.778  21.221  96.982  1.00  0.00           C  
ATOM    144  CG  GLN A 229      26.162  20.980  97.679  1.00  0.00           C  
ATOM    145  CD  GLN A 229      26.206  21.460  99.148  1.00  0.00           C  
ATOM    146  OE1 GLN A 229      26.737  22.528  99.447  1.00  0.00           O  
ATOM    147  NE2 GLN A 229      25.661  20.660 100.060  1.00  0.00           N  
ATOM    148  N   THR A 230      22.443  20.348  94.793  1.00  0.00           N  
ATOM    149  CA  THR A 230      21.051  20.580  94.413  1.00  0.00           C  
ATOM    150  C   THR A 230      20.113  20.968  95.592  1.00  0.00           C  
ATOM    151  O   THR A 230      19.208  21.816  95.461  1.00  0.00           O  
ATOM    152  CB  THR A 230      20.510  19.372  93.643  1.00  0.00           C  
ATOM    153  OG1 THR A 230      20.647  18.184  94.429  1.00  0.00           O  
ATOM    154  CG2 THR A 230      21.295  19.198  92.356  1.00  0.00           C  
ATOM    155  N   ASP A 232      20.358  20.375  96.751  1.00  0.00           N  
ATOM    156  CA  ASP A 232      19.556  20.647  97.922  1.00  0.00           C  
ATOM    157  C   ASP A 232      20.487  20.479  99.118  1.00  0.00           C  
ATOM    158  O   ASP A 232      20.766  19.352  99.526  1.00  0.00           O  
ATOM    159  CB  ASP A 232      18.412  19.629  97.981  1.00  0.00           C  
ATOM    160  CG  ASP A 232      17.407  19.941  99.033  1.00  0.00           C  
ATOM    161  OD1 ASP A 232      17.777  20.491 100.085  1.00  0.00           O  
ATOM    162  OD2 ASP A 232      16.236  19.613  98.817  1.00  0.00           O  
ATOM    163  N   GLU A 233      21.004  21.589  99.641  1.00  0.00           N  
ATOM    164  CA  GLU A 233      21.902  21.553 100.795  1.00  0.00           C  
ATOM    165  C   GLU A 233      21.315  21.055 102.162  1.00  0.00           C  
ATOM    166  O   GLU A 233      22.040  20.517 102.982  1.00  0.00           O  
ATOM    167  CB  GLU A 233      22.547  22.906 100.985  1.00  0.00           C  
ATOM    168  CG  GLU A 233      23.654  22.819 102.006  1.00  0.00           C  
ATOM    169  CD  GLU A 233      24.198  24.165 102.473  1.00  0.00           C  
ATOM    170  OE1 GLU A 233      23.385  25.103 102.706  1.00  0.00           O  
ATOM    171  OE2 GLU A 233      25.447  24.246 102.654  1.00  0.00           O  
ATOM    172  N   GLN A 234      20.037  21.280 102.453  1.00  0.00           N  
ATOM    173  CA  GLN A 234      19.489  20.763 103.694  1.00  0.00           C  
ATOM    174  C   GLN A 234      19.340  19.295 103.458  1.00  0.00           C  
ATOM    175  O   GLN A 234      20.026  18.494 104.090  1.00  0.00           O  
ATOM    176  CB  GLN A 234      18.106  21.329 103.994  1.00  0.00           C  
ATOM    177  CG  GLN A 234      18.100  22.316 105.136  1.00  0.00           C  
ATOM    178  CD  GLN A 234      18.928  21.810 106.304  1.00  0.00           C  
ATOM    179  OE1 GLN A 234      18.691  20.701 106.800  1.00  0.00           O  
ATOM    180  NE2 GLN A 234      19.915  22.604 106.740  1.00  0.00           N  
ATOM    181  N   GLY A 235      18.479  18.960 102.487  1.00  0.00           N  
ATOM    182  CA  GLY A 235      18.194  17.575 102.132  1.00  0.00           C  
ATOM    183  C   GLY A 235      19.377  16.625 102.144  1.00  0.00           C  
ATOM    184  O   GLY A 235      19.239  15.458 102.533  1.00  0.00           O  
ATOM    185  N   ILE A 236      20.528  17.124 101.696  1.00  0.00           N  
ATOM    186  CA  ILE A 236      21.764  16.361 101.668  1.00  0.00           C  
ATOM    187  C   ILE A 236      22.276  16.185 103.083  1.00  0.00           C  
ATOM    188  O   ILE A 236      22.440  15.060 103.525  1.00  0.00           O  
ATOM    189  CB  ILE A 236      22.833  17.034 100.803  1.00  0.00           C  
ATOM    190  CG1 ILE A 236      22.436  16.936  99.342  1.00  0.00           C  
ATOM    191  CG2 ILE A 236      24.176  16.393 101.025  1.00  0.00           C  
ATOM    192  CD1 ILE A 236      23.563  17.096  98.386  1.00  0.00           C  
ATOM    193  N   GLU A 237      22.472  17.289 103.808  1.00  0.00           N  
ATOM    194  CA  GLU A 237      22.944  17.266 105.185  1.00  0.00           C  
ATOM    195  C   GLU A 237      22.109  16.323 105.980  1.00  0.00           C  
ATOM    196  O   GLU A 237      22.652  15.508 106.688  1.00  0.00           O  
ATOM    197  CB  GLU A 237      22.864  18.639 105.835  1.00  0.00           C  
ATOM    198  CG  GLU A 237      23.884  19.631 105.300  1.00  0.00           C  
ATOM    199  CD  GLU A 237      24.304  20.668 106.323  1.00  0.00           C  
ATOM    200  OE1 GLU A 237      24.107  20.431 107.533  1.00  0.00           O  
ATOM    201  OE2 GLU A 237      24.878  21.703 105.906  1.00  0.00           O  
ATOM    202  N   ASP A 238      20.789  16.443 105.892  1.00  0.00           N  
ATOM    203  CA  ASP A 238      19.877  15.556 106.619  1.00  0.00           C  
ATOM    204  C   ASP A 238      20.064  14.094 106.219  1.00  0.00           C  
ATOM    205  O   ASP A 238      20.102  13.229 107.080  1.00  0.00           O  
ATOM    206  CB  ASP A 238      18.418  15.964 106.394  1.00  0.00           C  
ATOM    207  CG  ASP A 238      18.142  17.426 106.804  1.00  0.00           C  
ATOM    208  OD1 ASP A 238      18.897  17.965 107.659  1.00  0.00           O  
ATOM    209  OD2 ASP A 238      17.165  18.030 106.267  1.00  0.00           O  
ATOM    210  N   LEU A 240      20.125  13.822 104.913  1.00  0.00           N  
ATOM    211  CA  LEU A 240      20.335  12.479 104.366  1.00  0.00           C  
ATOM    212  C   LEU A 240      21.684  11.892 104.842  1.00  0.00           C  
ATOM    213  O   LEU A 240      21.729  10.803 105.418  1.00  0.00           O  
ATOM    214  CB  LEU A 240      20.312  12.601 102.830  1.00  0.00           C  
ATOM    215  CG  LEU A 240      19.849  11.593 101.756  1.00  0.00           C  
ATOM    216  CD1 LEU A 240      20.947  10.625 101.465  1.00  0.00           C  
ATOM    217  CD2 LEU A 240      18.545  10.904 102.114  1.00  0.00           C  
ATOM    218  N   LEU A 241      22.774  12.626 104.636  1.00  0.00           N  
ATOM    219  CA  LEU A 241      24.088  12.185 105.038  1.00  0.00           C  
ATOM    220  C   LEU A 241      24.164  11.947 106.540  1.00  0.00           C  
ATOM    221  O   LEU A 241      25.073  11.231 106.985  1.00  0.00           O  
ATOM    222  CB  LEU A 241      25.172  13.172 104.590  1.00  0.00           C  
ATOM    223  CG  LEU A 241      25.680  13.334 103.133  1.00  0.00           C  
ATOM    224  CD1 LEU A 241      26.829  14.317 103.072  1.00  0.00           C  
ATOM    225  CD2 LEU A 241      26.136  12.015 102.542  1.00  0.00           C  
ATOM    226  N   ASN A 243      23.240  12.531 107.324  1.00  0.00           N  
ATOM    227  CA  ASN A 243      23.161  12.343 108.795  1.00  0.00           C  
ATOM    228  C   ASN A 243      22.284  11.141 109.203  1.00  0.00           C  
ATOM    229  O   ASN A 243      22.733  10.247 109.935  1.00  0.00           O  
ATOM    230  CB  ASN A 243      22.562  13.567 109.479  1.00  0.00           C  
ATOM    231  CG  ASN A 243      23.593  14.682 109.738  1.00  0.00           C  
ATOM    232  OD1 ASN A 243      24.802  14.511 109.476  1.00  0.00           O  
ATOM    233  ND2 ASN A 243      23.120  15.822 110.280  1.00  0.00           N  
ATOM    234  N   LYS A 244      21.024  11.182 108.768  1.00  0.00           N  
ATOM    235  CA  LYS A 244      19.951  10.201 109.003  1.00  0.00           C  
ATOM    236  C   LYS A 244      20.075   8.766 108.530  1.00  0.00           C  
ATOM    237  O   LYS A 244      19.339   7.918 109.038  1.00  0.00           O  
ATOM    238  CB  LYS A 244      18.627  10.713 108.416  1.00  0.00           C  
ATOM    239  CG  LYS A 244      17.695  11.314 109.409  1.00  0.00           C  
ATOM    240  CD  LYS A 244      16.449  11.834 108.687  1.00  0.00           C  
ATOM    241  CE  LYS A 244      16.278  11.275 107.270  1.00  0.00           C  
ATOM    242  NZ  LYS A 244      15.896  12.341 106.278  1.00  0.00           N  
ATOM    243  N   GLU A 245      20.842   8.505 107.470  1.00  0.00           N  
ATOM    244  CA  GLU A 245      20.989   7.131 106.961  1.00  0.00           C  
ATOM    245  C   GLU A 245      22.280   6.828 106.198  1.00  0.00           C  
ATOM    246  O   GLU A 245      23.251   7.573 106.289  1.00  0.00           O  
ATOM    247  CB  GLU A 245      19.773   6.742 106.119  1.00  0.00           C  
ATOM    248  CG  GLU A 245      19.365   7.754 105.072  1.00  0.00           C  
ATOM    249  CD  GLU A 245      18.092   7.349 104.313  1.00  0.00           C  
ATOM    250  OE1 GLU A 245      16.985   7.661 104.811  1.00  0.00           O  
ATOM    251  OE2 GLU A 245      18.195   6.738 103.207  1.00  0.00           O  
ATOM    252  N   GLN A 265      22.348   5.668 105.556  1.00  0.00           N  
ATOM    253  CA  GLN A 265      23.545   5.331 104.778  1.00  0.00           C  
ATOM    254  C   GLN A 265      23.264   5.437 103.288  1.00  0.00           C  
ATOM    255  O   GLN A 265      22.421   4.750 102.738  1.00  0.00           O  
ATOM    256  CB  GLN A 265      24.073   3.956 105.117  1.00  0.00           C  
ATOM    257  CG  GLN A 265      24.831   3.906 106.380  1.00  0.00           C  
ATOM    258  CD  GLN A 265      24.932   2.499 106.888  1.00  0.00           C  
ATOM    259  OE1 GLN A 265      24.591   2.221 108.040  1.00  0.00           O  
ATOM    260  NE2 GLN A 265      25.397   1.590 106.040  1.00  0.00           N  
ATOM    261  N   VAL A 266      23.924   6.399 102.675  1.00  0.00           N  
ATOM    262  CA  VAL A 266      23.791   6.706 101.269  1.00  0.00           C  
ATOM    263  C   VAL A 266      24.559   5.807 100.315  1.00  0.00           C  
ATOM    264  O   VAL A 266      25.684   5.358 100.611  1.00  0.00           O  
ATOM    265  CB  VAL A 266      24.304   8.141 101.041  1.00  0.00           C  
ATOM    266  CG1 VAL A 266      24.161   8.574  99.620  1.00  0.00           C  
ATOM    267  CG2 VAL A 266      23.609   9.080 101.928  1.00  0.00           C  
ATOM    268  N   THR A 267      23.911   5.529  99.186  1.00  0.00           N  
ATOM    269  CA  THR A 267      24.520   4.786  98.073  1.00  0.00           C  
ATOM    270  C   THR A 267      24.692   5.910  97.048  1.00  0.00           C  
ATOM    271  O   THR A 267      23.717   6.559  96.681  1.00  0.00           O  
ATOM    272  CB  THR A 267      23.578   3.770  97.460  1.00  0.00           C  
ATOM    273  OG1 THR A 267      23.380   2.695  98.368  1.00  0.00           O  
ATOM    274  CG2 THR A 267      24.163   3.221  96.223  1.00  0.00           C  
ATOM    275  N   LEU A 268      25.911   6.226  96.663  1.00  0.00           N  
ATOM    276  CA  LEU A 268      26.077   7.311  95.710  1.00  0.00           C  
ATOM    277  C   LEU A 268      26.949   6.773  94.608  1.00  0.00           C  
ATOM    278  O   LEU A 268      27.520   5.701  94.777  1.00  0.00           O  
ATOM    279  CB  LEU A 268      26.719   8.518  96.374  1.00  0.00           C  
ATOM    280  CG  LEU A 268      28.194   8.513  96.750  1.00  0.00           C  
ATOM    281  CD1 LEU A 268      28.552   9.896  97.246  1.00  0.00           C  
ATOM    282  CD2 LEU A 268      28.486   7.495  97.784  1.00  0.00           C  
ATOM    283  N   TYR A 269      27.057   7.485  93.487  1.00  0.00           N  
ATOM    284  CA  TYR A 269      27.862   7.002  92.368  1.00  0.00           C  
ATOM    285  C   TYR A 269      28.459   8.114  91.534  1.00  0.00           C  
ATOM    286  O   TYR A 269      27.944   9.253  91.532  1.00  0.00           O  
ATOM    287  CB  TYR A 269      27.022   6.101  91.468  1.00  0.00           C  
ATOM    288  CG  TYR A 269      26.296   6.771  90.323  1.00  0.00           C  
ATOM    289  CD1 TYR A 269      25.047   7.341  90.495  1.00  0.00           C  
ATOM    290  CD2 TYR A 269      26.838   6.746  89.036  1.00  0.00           C  
ATOM    291  CE1 TYR A 269      24.343   7.885  89.411  1.00  0.00           C  
ATOM    292  CE2 TYR A 269      26.163   7.260  87.954  1.00  0.00           C  
ATOM    293  CZ  TYR A 269      24.906   7.829  88.141  1.00  0.00           C  
ATOM    294  OH  TYR A 269      24.217   8.286  87.030  1.00  0.00           O  
ATOM    295  N   CYS A 270      29.563   7.767  90.870  1.00  0.00           N  
ATOM    296  CA  CYS A 270      30.278   8.641  89.966  1.00  0.00           C  
ATOM    297  C   CYS A 270      30.625   7.717  88.805  1.00  0.00           C  
ATOM    298  O   CYS A 270      30.828   6.521  89.028  1.00  0.00           O  
ATOM    299  CB  CYS A 270      31.531   9.192  90.612  1.00  0.00           C  
ATOM    300  SG  CYS A 270      32.316  10.518  89.705  1.00  0.00           S  
ATOM    301  N   GLY A 272      30.600   8.248  87.572  1.00  0.00           N  
ATOM    302  CA  GLY A 272      30.868   7.455  86.381  1.00  0.00           C  
ATOM    303  C   GLY A 272      32.036   7.908  85.519  1.00  0.00           C  
ATOM    304  O   GLY A 272      32.437   9.078  85.554  1.00  0.00           O  
ATOM    305  N   ALA A 273      32.540   6.987  84.695  1.00  0.00           N  
ATOM    306  CA  ALA A 273      33.667   7.261  83.811  1.00  0.00           C  
ATOM    307  C   ALA A 273      33.408   6.691  82.426  1.00  0.00           C  
ATOM    308  O   ALA A 273      33.112   5.527  82.321  1.00  0.00           O  
ATOM    309  CB  ALA A 273      34.944   6.642  84.394  1.00  0.00           C  
ATOM    310  N   ASP A 274      33.483   7.493  81.365  1.00  0.00           N  
ATOM    311  CA  ASP A 274      33.284   6.960  80.003  1.00  0.00           C  
ATOM    312  C   ASP A 274      34.646   6.417  79.595  1.00  0.00           C  
ATOM    313  O   ASP A 274      35.646   7.078  79.751  1.00  0.00           O  
ATOM    314  CB  ASP A 274      32.820   8.051  79.027  1.00  0.00           C  
ATOM    315  CG  ASP A 274      31.306   8.232  78.998  1.00  0.00           C  
ATOM    316  OD1 ASP A 274      30.579   7.440  79.596  1.00  0.00           O  
ATOM    317  OD2 ASP A 274      30.834   9.163  78.338  1.00  0.00           O  
ATOM    318  N   PRO A 275      34.705   5.212  79.055  1.00  0.00           N  
ATOM    319  CA  PRO A 275      36.008   4.674  78.681  1.00  0.00           C  
ATOM    320  C   PRO A 275      36.576   5.223  77.369  1.00  0.00           C  
ATOM    321  O   PRO A 275      36.524   4.567  76.335  1.00  0.00           O  
ATOM    322  CB  PRO A 275      35.714   3.194  78.561  1.00  0.00           C  
ATOM    323  CG  PRO A 275      34.363   3.220  77.941  1.00  0.00           C  
ATOM    324  CD  PRO A 275      33.629   4.268  78.726  1.00  0.00           C  
ATOM    325  N   THR A 276      37.186   6.395  77.436  1.00  0.00           N  
ATOM    326  CA  THR A 276      37.765   7.014  76.270  1.00  0.00           C  
ATOM    327  C   THR A 276      39.264   7.189  76.451  1.00  0.00           C  
ATOM    328  O   THR A 276      39.852   8.195  76.054  1.00  0.00           O  
ATOM    329  CB  THR A 276      37.111   8.335  76.045  1.00  0.00           C  
ATOM    330  OG1 THR A 276      37.226   9.102  77.249  1.00  0.00           O  
ATOM    331  CG2 THR A 276      35.630   8.118  75.712  1.00  0.00           C  
ATOM    332  N   ALA A 277      39.857   6.221  77.131  1.00  0.00           N  
ATOM    333  CA  ALA A 277      41.296   6.177  77.377  1.00  0.00           C  
ATOM    334  C   ALA A 277      41.489   4.901  78.149  1.00  0.00           C  
ATOM    335  O   ALA A 277      40.566   4.437  78.794  1.00  0.00           O  
ATOM    336  CB  ALA A 277      41.772   7.356  78.186  1.00  0.00           C  
ATOM    337  N   ASP A 278      42.629   4.259  77.999  1.00  0.00           N  
ATOM    338  CA  ASP A 278      42.836   3.038  78.726  1.00  0.00           C  
ATOM    339  C   ASP A 278      43.400   3.331  80.111  1.00  0.00           C  
ATOM    340  O   ASP A 278      43.722   2.409  80.870  1.00  0.00           O  
ATOM    341  CB  ASP A 278      43.702   2.075  77.923  1.00  0.00           C  
ATOM    342  CG  ASP A 278      45.011   2.676  77.471  1.00  0.00           C  
ATOM    343  OD1 ASP A 278      46.019   1.950  77.531  1.00  0.00           O  
ATOM    344  OD2 ASP A 278      45.051   3.832  77.026  1.00  0.00           O  
ATOM    345  N   SER A 279      43.473   4.621  80.446  1.00  0.00           N  
ATOM    346  CA  SER A 279      43.983   5.051  81.739  1.00  0.00           C  
ATOM    347  C   SER A 279      43.406   6.370  82.207  1.00  0.00           C  
ATOM    348  O   SER A 279      42.881   7.128  81.412  1.00  0.00           O  
ATOM    349  CB  SER A 279      45.495   5.212  81.653  1.00  0.00           C  
ATOM    350  OG  SER A 279      46.025   5.764  82.854  1.00  0.00           O  
ATOM    351  N   LEU A 280      43.477   6.645  83.500  1.00  0.00           N  
ATOM    352  CA  LEU A 280      42.999   7.931  83.949  1.00  0.00           C  
ATOM    353  C   LEU A 280      44.219   8.714  84.326  1.00  0.00           C  
ATOM    354  O   LEU A 280      45.260   8.121  84.589  1.00  0.00           O  
ATOM    355  CB  LEU A 280      42.104   7.882  85.178  1.00  0.00           C  
ATOM    356  CG  LEU A 280      41.601   6.674  85.922  1.00  0.00           C  
ATOM    357  CD1 LEU A 280      40.829   7.175  87.099  1.00  0.00           C  
ATOM    358  CD2 LEU A 280      40.709   5.854  85.025  1.00  0.00           C  
ATOM    359  N   HIS A 281      44.117  10.041  84.301  1.00  0.00           N  
ATOM    360  CA  HIS A 281      45.227  10.891  84.716  1.00  0.00           C  
ATOM    361  C   HIS A 281      44.796  11.604  86.002  1.00  0.00           C  
ATOM    362  O   HIS A 281      43.603  11.595  86.329  1.00  0.00           O  
ATOM    363  CB  HIS A 281      45.670  11.852  83.607  1.00  0.00           C  
ATOM    364  CG  HIS A 281      44.573  12.706  83.048  1.00  0.00           C  
ATOM    365  ND1 HIS A 281      44.128  13.858  83.665  1.00  0.00           N  
ATOM    366  CD2 HIS A 281      43.910  12.635  81.868  1.00  0.00           C  
ATOM    367  CE1 HIS A 281      43.252  14.466  82.891  1.00  0.00           C  
ATOM    368  NE2 HIS A 281      43.100  13.745  81.790  1.00  0.00           N  
ATOM    369  N   ILE A 282      45.730  12.228  86.708  1.00  0.00           N  
ATOM    370  CA  ILE A 282      45.414  12.877  87.975  1.00  0.00           C  
ATOM    371  C   ILE A 282      44.214  13.810  87.919  1.00  0.00           C  
ATOM    372  O   ILE A 282      43.625  14.150  88.927  1.00  0.00           O  
ATOM    373  CB  ILE A 282      46.619  13.661  88.597  1.00  0.00           C  
ATOM    374  CG1 ILE A 282      46.794  14.988  87.886  1.00  0.00           C  
ATOM    375  CG2 ILE A 282      47.900  12.853  88.541  1.00  0.00           C  
ATOM    376  CD1 ILE A 282      46.529  14.890  86.363  1.00  0.00           C  
ATOM    377  N   GLY A 283      43.817  14.204  86.736  1.00  0.00           N  
ATOM    378  CA  GLY A 283      42.693  15.100  86.649  1.00  0.00           C  
ATOM    379  C   GLY A 283      41.411  14.369  86.884  1.00  0.00           C  
ATOM    380  O   GLY A 283      40.391  14.995  87.025  1.00  0.00           O  
ATOM    381  N   HIS A 284      41.437  13.050  86.912  1.00  0.00           N  
ATOM    382  CA  HIS A 284      40.207  12.311  87.130  1.00  0.00           C  
ATOM    383  C   HIS A 284      40.066  11.786  88.548  1.00  0.00           C  
ATOM    384  O   HIS A 284      38.979  11.329  88.933  1.00  0.00           O  
ATOM    385  CB  HIS A 284      40.155  11.104  86.215  1.00  0.00           C  
ATOM    386  CG  HIS A 284      40.402  11.416  84.775  1.00  0.00           C  
ATOM    387  ND1 HIS A 284      39.932  12.560  84.168  1.00  0.00           N  
ATOM    388  CD2 HIS A 284      41.080  10.740  83.826  1.00  0.00           C  
ATOM    389  CE1 HIS A 284      40.314  12.573  82.904  1.00  0.00           C  
ATOM    390  NE2 HIS A 284      41.014  11.478  82.671  1.00  0.00           N  
ATOM    391  N   LEU A 285      41.171  11.845  89.301  1.00  0.00           N  
ATOM    392  CA  LEU A 285      41.307  11.327  90.661  1.00  0.00           C  
ATOM    393  C   LEU A 285      40.496  11.935  91.790  1.00  0.00           C  
ATOM    394  O   LEU A 285      39.896  11.209  92.556  1.00  0.00           O  
ATOM    395  CB  LEU A 285      42.780  11.307  91.045  1.00  0.00           C  
ATOM    396  CG  LEU A 285      43.172  10.593  92.323  1.00  0.00           C  
ATOM    397  CD1 LEU A 285      42.939   9.108  92.156  1.00  0.00           C  
ATOM    398  CD2 LEU A 285      44.624  10.862  92.643  1.00  0.00           C  
ATOM    399  N   LEU A 286      40.466  13.244  91.914  1.00  0.00           N  
ATOM    400  CA  LEU A 286      39.703  13.840  92.999  1.00  0.00           C  
ATOM    401  C   LEU A 286      38.271  13.356  93.225  1.00  0.00           C  
ATOM    402  O   LEU A 286      37.930  12.949  94.333  1.00  0.00           O  
ATOM    403  CB  LEU A 286      39.708  15.379  92.919  1.00  0.00           C  
ATOM    404  CG  LEU A 286      39.442  16.017  94.297  1.00  0.00           C  
ATOM    405  CD1 LEU A 286      40.561  15.624  95.221  1.00  0.00           C  
ATOM    406  CD2 LEU A 286      39.314  17.521  94.279  1.00  0.00           C  
ATOM    407  N   PRO A 288      37.443  13.310  92.168  1.00  0.00           N  
ATOM    408  CA  PRO A 288      36.070  12.862  92.375  1.00  0.00           C  
ATOM    409  C   PRO A 288      35.969  11.465  92.908  1.00  0.00           C  
ATOM    410  O   PRO A 288      35.083  11.182  93.688  1.00  0.00           O  
ATOM    411  CB  PRO A 288      35.476  12.941  90.980  1.00  0.00           C  
ATOM    412  CG  PRO A 288      36.386  13.861  90.254  1.00  0.00           C  
ATOM    413  CD  PRO A 288      37.689  13.441  90.727  1.00  0.00           C  
ATOM    414  N   PHE A 289      36.819  10.572  92.422  1.00  0.00           N  
ATOM    415  CA  PHE A 289      36.821   9.172  92.862  1.00  0.00           C  
ATOM    416  C   PHE A 289      37.349   9.036  94.269  1.00  0.00           C  
ATOM    417  O   PHE A 289      36.729   8.363  95.082  1.00  0.00           O  
ATOM    418  CB  PHE A 289      37.586   8.252  91.880  1.00  0.00           C  
ATOM    419  CG  PHE A 289      36.887   8.088  90.541  1.00  0.00           C  
ATOM    420  CD1 PHE A 289      35.759   7.280  90.429  1.00  0.00           C  
ATOM    421  CD2 PHE A 289      37.313   8.808  89.426  1.00  0.00           C  
ATOM    422  CE1 PHE A 289      35.059   7.201  89.223  1.00  0.00           C  
ATOM    423  CE2 PHE A 289      36.629   8.732  88.240  1.00  0.00           C  
ATOM    424  CZ  PHE A 289      35.491   7.927  88.133  1.00  0.00           C  
ATOM    425  N   LEU A 290      38.486   9.674  94.539  1.00  0.00           N  
ATOM    426  CA  LEU A 290      39.118   9.678  95.843  1.00  0.00           C  
ATOM    427  C   LEU A 290      37.999  10.042  96.809  1.00  0.00           C  
ATOM    428  O   LEU A 290      37.797   9.368  97.824  1.00  0.00           O  
ATOM    429  CB  LEU A 290      40.130  10.802  95.858  1.00  0.00           C  
ATOM    430  CG  LEU A 290      41.546  10.660  96.365  1.00  0.00           C  
ATOM    431  CD1 LEU A 290      41.728  11.689  97.392  1.00  0.00           C  
ATOM    432  CD2 LEU A 290      41.800   9.290  96.908  1.00  0.00           C  
ATOM    433  N   THR A 291      37.232  11.071  96.439  1.00  0.00           N  
ATOM    434  CA  THR A 291      36.100  11.557  97.222  1.00  0.00           C  
ATOM    435  C   THR A 291      34.934  10.571  97.429  1.00  0.00           C  
ATOM    436  O   THR A 291      34.046  10.842  98.236  1.00  0.00           O  
ATOM    437  CB  THR A 291      35.546  12.836  96.634  1.00  0.00           C  
ATOM    438  OG1 THR A 291      36.614  13.776  96.488  1.00  0.00           O  
ATOM    439  CG2 THR A 291      34.444  13.446  97.542  1.00  0.00           C  
ATOM    440  N   LEU A 292      34.828   9.517  96.623  1.00  0.00           N  
ATOM    441  CA  LEU A 292      33.785   8.528  96.877  1.00  0.00           C  
ATOM    442  C   LEU A 292      34.324   7.734  98.090  1.00  0.00           C  
ATOM    443  O   LEU A 292      33.547   7.364  98.974  1.00  0.00           O  
ATOM    444  CB  LEU A 292      33.559   7.579  95.674  1.00  0.00           C  
ATOM    445  CG  LEU A 292      32.611   7.903  94.494  1.00  0.00           C  
ATOM    446  CD1 LEU A 292      32.633   6.807  93.475  1.00  0.00           C  
ATOM    447  CD2 LEU A 292      31.212   8.072  94.972  1.00  0.00           C  
ATOM    448  N   ARG A 293      35.641   7.481  98.140  1.00  0.00           N  
ATOM    449  CA  ARG A 293      36.263   6.743  99.256  1.00  0.00           C  
ATOM    450  C   ARG A 293      35.941   7.425 100.570  1.00  0.00           C  
ATOM    451  O   ARG A 293      35.558   6.780 101.546  1.00  0.00           O  
ATOM    452  CB  ARG A 293      37.787   6.663  99.124  1.00  0.00           C  
ATOM    453  CG  ARG A 293      38.301   5.478  98.328  1.00  0.00           C  
ATOM    454  CD  ARG A 293      37.939   4.135  98.960  1.00  0.00           C  
ATOM    455  NE  ARG A 293      38.734   3.816 100.140  1.00  0.00           N  
ATOM    456  CZ  ARG A 293      39.995   3.376 100.126  1.00  0.00           C  
ATOM    457  NH1 ARG A 293      40.664   3.181  99.001  1.00  0.00           N  
ATOM    458  NH2 ARG A 293      40.615   3.169 101.272  1.00  0.00           N  
ATOM    459  N   ARG A 294      36.155   8.732 100.597  1.00  0.00           N  
ATOM    460  CA  ARG A 294      35.843   9.521 101.774  1.00  0.00           C  
ATOM    461  C   ARG A 294      34.401   9.188 102.268  1.00  0.00           C  
ATOM    462  O   ARG A 294      34.204   8.891 103.459  1.00  0.00           O  
ATOM    463  CB  ARG A 294      36.063  11.031 101.483  1.00  0.00           C  
ATOM    464  CG  ARG A 294      37.553  11.465 101.590  1.00  0.00           C  
ATOM    465  CD  ARG A 294      37.902  12.740 100.806  1.00  0.00           C  
ATOM    466  NE  ARG A 294      39.148  13.413 101.201  1.00  0.00           N  
ATOM    467  CZ  ARG A 294      40.327  12.831 101.407  1.00  0.00           C  
ATOM    468  NH1 ARG A 294      40.479  11.532 101.267  1.00  0.00           N  
ATOM    469  NH2 ARG A 294      41.358  13.531 101.829  1.00  0.00           N  
ATOM    470  N   PHE A 295      33.418   9.122 101.362  1.00  0.00           N  
ATOM    471  CA  PHE A 295      32.046   8.799 101.762  1.00  0.00           C  
ATOM    472  C   PHE A 295      31.904   7.385 102.337  1.00  0.00           C  
ATOM    473  O   PHE A 295      31.097   7.135 103.243  1.00  0.00           O  
ATOM    474  CB  PHE A 295      31.092   8.970 100.581  1.00  0.00           C  
ATOM    475  CG  PHE A 295      30.564  10.370 100.413  1.00  0.00           C  
ATOM    476  CD1 PHE A 295      31.364  11.380  99.870  1.00  0.00           C  
ATOM    477  CD2 PHE A 295      29.250  10.660 100.726  1.00  0.00           C  
ATOM    478  CE1 PHE A 295      30.854  12.637  99.640  1.00  0.00           C  
ATOM    479  CE2 PHE A 295      28.742  11.914 100.499  1.00  0.00           C  
ATOM    480  CZ  PHE A 295      29.551  12.906  99.949  1.00  0.00           C  
ATOM    481  N   GLN A 296      32.706   6.472 101.804  1.00  0.00           N  
ATOM    482  CA  GLN A 296      32.703   5.075 102.200  1.00  0.00           C  
ATOM    483  C   GLN A 296      33.089   4.975 103.641  1.00  0.00           C  
ATOM    484  O   GLN A 296      32.370   4.384 104.441  1.00  0.00           O  
ATOM    485  CB  GLN A 296      33.694   4.279 101.368  1.00  0.00           C  
ATOM    486  CG  GLN A 296      33.125   2.933 100.930  1.00  0.00           C  
ATOM    487  CD  GLN A 296      34.162   2.018 100.350  1.00  0.00           C  
ATOM    488  OE1 GLN A 296      35.289   2.418 100.094  1.00  0.00           O  
ATOM    489  NE2 GLN A 296      33.801   0.768 100.191  1.00  0.00           N  
ATOM    490  N   GLU A 297      34.210   5.593 103.985  1.00  0.00           N  
ATOM    491  CA  GLU A 297      34.731   5.584 105.366  1.00  0.00           C  
ATOM    492  C   GLU A 297      33.670   5.768 106.434  1.00  0.00           C  
ATOM    493  O   GLU A 297      33.668   5.054 107.431  1.00  0.00           O  
ATOM    494  CB  GLU A 297      35.784   6.679 105.568  1.00  0.00           C  
ATOM    495  CG  GLU A 297      36.751   6.803 104.418  1.00  0.00           C  
ATOM    496  CD  GLU A 297      37.413   5.487 104.106  1.00  0.00           C  
ATOM    497  OE1 GLU A 297      37.154   4.907 103.010  1.00  0.00           O  
ATOM    498  OE2 GLU A 297      38.186   5.038 104.987  1.00  0.00           O  
ATOM    499  N   HIS A 298      32.754   6.703 106.208  1.00  0.00           N  
ATOM    500  CA  HIS A 298      31.720   6.984 107.182  1.00  0.00           C  
ATOM    501  C   HIS A 298      30.553   6.044 107.085  1.00  0.00           C  
ATOM    502  O   HIS A 298      29.510   6.270 107.726  1.00  0.00           O  
ATOM    503  CB  HIS A 298      31.307   8.441 107.131  1.00  0.00           C  
ATOM    504  CG  HIS A 298      32.355   9.376 107.650  1.00  0.00           C  
ATOM    505  ND1 HIS A 298      33.457   9.742 106.914  1.00  0.00           N  
ATOM    506  CD2 HIS A 298      32.513   9.937 108.862  1.00  0.00           C  
ATOM    507  CE1 HIS A 298      34.260  10.491 107.648  1.00  0.00           C  
ATOM    508  NE2 HIS A 298      33.706  10.622 108.838  1.00  0.00           N  
ATOM    509  N   GLY A 305      30.766   4.971 106.329  1.00  0.00           N  
ATOM    510  CA  GLY A 305      29.784   3.912 106.153  1.00  0.00           C  
ATOM    511  C   GLY A 305      28.806   3.896 104.997  1.00  0.00           C  
ATOM    512  O   GLY A 305      27.789   3.186 105.069  1.00  0.00           O  
ATOM    513  N   HIS A 306      29.091   4.669 103.943  1.00  0.00           N  
ATOM    514  CA  HIS A 306      28.215   4.746 102.763  1.00  0.00           C  
ATOM    515  C   HIS A 306      28.681   3.782 101.680  1.00  0.00           C  
ATOM    516  O   HIS A 306      29.819   3.291 101.751  1.00  0.00           O  
ATOM    517  CB  HIS A 306      28.142   6.180 102.253  1.00  0.00           C  
ATOM    518  CG  HIS A 306      27.577   7.135 103.249  1.00  0.00           C  
ATOM    519  ND1 HIS A 306      28.332   8.138 103.833  1.00  0.00           N  
ATOM    520  CD2 HIS A 306      26.339   7.250 103.770  1.00  0.00           C  
ATOM    521  CE1 HIS A 306      27.565   8.830 104.664  1.00  0.00           C  
ATOM    522  NE2 HIS A 306      26.355   8.308 104.635  1.00  0.00           N  
ATOM    523  N   ARG A 307      27.842   3.518 100.677  1.00  0.00           N  
ATOM    524  CA  ARG A 307      28.222   2.563  99.625  1.00  0.00           C  
ATOM    525  C   ARG A 307      28.422   3.226  98.277  1.00  0.00           C  
ATOM    526  O   ARG A 307      27.473   3.821  97.727  1.00  0.00           O  
ATOM    527  CB  ARG A 307      27.152   1.508  99.513  1.00  0.00           C  
ATOM    528  CG  ARG A 307      27.540   0.308  98.738  1.00  0.00           C  
ATOM    529  CD  ARG A 307      26.321  -0.535  98.650  1.00  0.00           C  
ATOM    530  NE  ARG A 307      26.583  -1.819  98.032  1.00  0.00           N  
ATOM    531  CZ  ARG A 307      25.645  -2.495  97.381  1.00  0.00           C  
ATOM    532  NH1 ARG A 307      24.428  -1.955  97.298  1.00  0.00           N  
ATOM    533  NH2 ARG A 307      25.904  -3.702  96.863  1.00  0.00           N  
ATOM    534  N   PRO A 308      29.679   3.189  97.748  1.00  0.00           N  
ATOM    535  CA  PRO A 308      30.067   3.777  96.456  1.00  0.00           C  
ATOM    536  C   PRO A 308      29.804   2.894  95.264  1.00  0.00           C  
ATOM    537  O   PRO A 308      29.857   1.664  95.349  1.00  0.00           O  
ATOM    538  CB  PRO A 308      31.564   3.987  96.613  1.00  0.00           C  
ATOM    539  CG  PRO A 308      31.959   2.842  97.393  1.00  0.00           C  
ATOM    540  CD  PRO A 308      30.878   2.747  98.471  1.00  0.00           C  
ATOM    541  N   ILE A 309      29.548   3.538  94.138  1.00  0.00           N  
ATOM    542  CA  ILE A 309      29.293   2.866  92.866  1.00  0.00           C  
ATOM    543  C   ILE A 309      30.213   3.479  91.819  1.00  0.00           C  
ATOM    544  O   ILE A 309      30.162   4.692  91.558  1.00  0.00           O  
ATOM    545  CB  ILE A 309      27.823   3.076  92.407  1.00  0.00           C  
ATOM    546  CG1 ILE A 309      26.884   2.220  93.229  1.00  0.00           C  
ATOM    547  CG2 ILE A 309      27.639   2.762  90.937  1.00  0.00           C  
ATOM    548  CD1 ILE A 309      25.473   2.594  93.010  1.00  0.00           C  
ATOM    549  N   VAL A 310      31.113   2.688  91.270  1.00  0.00           N  
ATOM    550  CA  VAL A 310      31.960   3.239  90.238  1.00  0.00           C  
ATOM    551  C   VAL A 310      31.221   2.799  88.990  1.00  0.00           C  
ATOM    552  O   VAL A 310      31.008   1.613  88.803  1.00  0.00           O  
ATOM    553  CB  VAL A 310      33.366   2.614  90.238  1.00  0.00           C  
ATOM    554  CG1 VAL A 310      34.318   3.469  89.422  1.00  0.00           C  
ATOM    555  CG2 VAL A 310      33.857   2.487  91.641  1.00  0.00           C  
ATOM    556  N   LEU A 311      30.748   3.743  88.185  1.00  0.00           N  
ATOM    557  CA  LEU A 311      30.043   3.405  86.945  1.00  0.00           C  
ATOM    558  C   LEU A 311      30.929   3.523  85.717  1.00  0.00           C  
ATOM    559  O   LEU A 311      31.548   4.562  85.517  1.00  0.00           O  
ATOM    560  CB  LEU A 311      28.852   4.331  86.749  1.00  0.00           C  
ATOM    561  CG  LEU A 311      28.005   4.012  85.518  1.00  0.00           C  
ATOM    562  CD1 LEU A 311      26.553   4.204  85.911  1.00  0.00           C  
ATOM    563  CD2 LEU A 311      28.398   4.872  84.332  1.00  0.00           C  
ATOM    564  N   ILE A 312      30.989   2.464  84.906  1.00  0.00           N  
ATOM    565  CA  ILE A 312      31.765   2.482  83.649  1.00  0.00           C  
ATOM    566  C   ILE A 312      30.785   2.498  82.454  1.00  0.00           C  
ATOM    567  O   ILE A 312      29.889   1.652  82.353  1.00  0.00           O  
ATOM    568  CB  ILE A 312      32.731   1.327  83.532  1.00  0.00           C  
ATOM    569  CG1 ILE A 312      33.621   1.328  84.765  1.00  0.00           C  
ATOM    570  CG2 ILE A 312      33.590   1.530  82.311  1.00  0.00           C  
ATOM    571  CD1 ILE A 312      34.753   0.358  84.730  1.00  0.00           C  
ATOM    572  N   GLY A 313      30.911   3.517  81.610  1.00  0.00           N  
ATOM    573  CA  GLY A 313      30.007   3.687  80.501  1.00  0.00           C  
ATOM    574  C   GLY A 313      30.318   2.941  79.246  1.00  0.00           C  
ATOM    575  O   GLY A 313      30.907   3.497  78.321  1.00  0.00           O  
ATOM    576  N   GLY A 314      29.956   1.673  79.196  1.00  0.00           N  
ATOM    577  CA  GLY A 314      30.208   0.942  77.967  1.00  0.00           C  
ATOM    578  C   GLY A 314      29.260   1.512  76.922  1.00  0.00           C  
ATOM    579  O   GLY A 314      29.650   1.860  75.829  1.00  0.00           O  
ATOM    580  N   GLY A 315      28.009   1.686  77.301  1.00  0.00           N  
ATOM    581  CA  GLY A 315      27.049   2.226  76.373  1.00  0.00           C  
ATOM    582  C   GLY A 315      27.268   3.679  76.008  1.00  0.00           C  
ATOM    583  O   GLY A 315      27.370   3.993  74.832  1.00  0.00           O  
ATOM    584  N   THR A 316      27.387   4.569  76.991  1.00  0.00           N  
ATOM    585  CA  THR A 316      27.543   6.003  76.706  1.00  0.00           C  
ATOM    586  C   THR A 316      28.854   6.379  76.039  1.00  0.00           C  
ATOM    587  O   THR A 316      28.925   7.352  75.309  1.00  0.00           O  
ATOM    588  CB  THR A 316      27.428   6.868  77.985  1.00  0.00           C  
ATOM    589  OG1 THR A 316      28.286   6.332  79.001  1.00  0.00           O  
ATOM    590  CG2 THR A 316      25.995   6.935  78.480  1.00  0.00           C  
ATOM    591  N   GLY A 317      29.891   5.595  76.293  1.00  0.00           N  
ATOM    592  CA  GLY A 317      31.201   5.873  75.748  1.00  0.00           C  
ATOM    593  C   GLY A 317      31.277   5.559  74.290  1.00  0.00           C  
ATOM    594  O   GLY A 317      32.353   5.644  73.665  1.00  0.00           O  
ATOM    595  N   MET A 333      30.159   5.065  73.779  1.00  0.00           N  
ATOM    596  CA  MET A 333      30.065   4.767  72.372  1.00  0.00           C  
ATOM    597  C   MET A 333      29.680   6.059  71.667  1.00  0.00           C  
ATOM    598  O   MET A 333      30.190   6.341  70.601  1.00  0.00           O  
ATOM    599  CB  MET A 333      29.091   3.646  72.161  1.00  0.00           C  
ATOM    600  CG  MET A 333      29.589   2.416  72.865  1.00  0.00           C  
ATOM    601  SD  MET A 333      29.012   0.944  72.078  1.00  0.00           S  
ATOM    602  CE  MET A 333      30.154   1.008  70.606  1.00  0.00           C  
ATOM    603  N   ILE A 335      28.816   6.844  72.314  1.00  0.00           N  
ATOM    604  CA  ILE A 335      28.391   8.171  71.871  1.00  0.00           C  
ATOM    605  C   ILE A 335      29.602   9.095  72.164  1.00  0.00           C  
ATOM    606  O   ILE A 335      30.670   8.877  71.610  1.00  0.00           O  
ATOM    607  CB  ILE A 335      27.177   8.637  72.671  1.00  0.00           C  
ATOM    608  CG1 ILE A 335      26.033   7.628  72.592  1.00  0.00           C  
ATOM    609  CG2 ILE A 335      26.737   9.988  72.202  1.00  0.00           C  
ATOM    610  CD1 ILE A 335      25.602   7.213  71.190  1.00  0.00           C  
ATOM    611  N   GLY A 336      29.475  10.025  73.106  1.00  0.00           N  
ATOM    612  CA  GLY A 336      30.551  10.929  73.474  1.00  0.00           C  
ATOM    613  C   GLY A 336      29.925  11.994  74.375  1.00  0.00           C  
ATOM    614  O   GLY A 336      28.818  12.429  74.110  1.00  0.00           O  
ATOM    615  N   ASP A 337      30.579  12.429  75.438  1.00  0.00           N  
ATOM    616  CA  ASP A 337      29.930  13.425  76.277  1.00  0.00           C  
ATOM    617  C   ASP A 337      30.383  14.755  75.779  1.00  0.00           C  
ATOM    618  O   ASP A 337      31.567  15.023  75.710  1.00  0.00           O  
ATOM    619  CB  ASP A 337      30.320  13.270  77.769  1.00  0.00           C  
ATOM    620  CG  ASP A 337      29.535  14.236  78.730  1.00  0.00           C  
ATOM    621  OD1 ASP A 337      28.506  14.807  78.313  1.00  0.00           O  
ATOM    622  OD2 ASP A 337      29.922  14.408  79.922  1.00  0.00           O  
ATOM    623  N   PRO A 338      29.448  15.614  75.421  1.00  0.00           N  
ATOM    624  CA  PRO A 338      29.811  16.938  74.929  1.00  0.00           C  
ATOM    625  C   PRO A 338      29.955  17.965  76.041  1.00  0.00           C  
ATOM    626  O   PRO A 338      30.137  19.142  75.782  1.00  0.00           O  
ATOM    627  CB  PRO A 338      28.625  17.288  74.042  1.00  0.00           C  
ATOM    628  CG  PRO A 338      27.502  16.713  74.810  1.00  0.00           C  
ATOM    629  CD  PRO A 338      28.020  15.350  75.210  1.00  0.00           C  
ATOM    630  N   SER A 339      29.914  17.539  77.287  1.00  0.00           N  
ATOM    631  CA  SER A 339      29.967  18.518  78.346  1.00  0.00           C  
ATOM    632  C   SER A 339      31.317  19.172  78.370  1.00  0.00           C  
ATOM    633  O   SER A 339      32.342  18.497  78.266  1.00  0.00           O  
ATOM    634  CB  SER A 339      29.590  17.886  79.679  1.00  0.00           C  
ATOM    635  OG  SER A 339      28.337  17.191  79.569  1.00  0.00           O  
ATOM    636  N   GLY A 340      31.286  20.506  78.379  1.00  0.00           N  
ATOM    637  CA  GLY A 340      32.496  21.319  78.388  1.00  0.00           C  
ATOM    638  C   GLY A 340      33.229  21.369  77.051  1.00  0.00           C  
ATOM    639  O   GLY A 340      34.303  21.973  76.980  1.00  0.00           O  
ATOM    640  N   LYS A 341      32.601  20.864  75.979  1.00  0.00           N  
ATOM    641  CA  LYS A 341      33.209  20.782  74.632  1.00  0.00           C  
ATOM    642  C   LYS A 341      32.901  21.837  73.576  1.00  0.00           C  
ATOM    643  O   LYS A 341      31.837  22.484  73.575  1.00  0.00           O  
ATOM    644  CB  LYS A 341      32.907  19.419  73.996  1.00  0.00           C  
ATOM    645  CG  LYS A 341      33.453  18.260  74.765  1.00  0.00           C  
ATOM    646  CD  LYS A 341      34.941  18.406  74.908  1.00  0.00           C  
ATOM    647  CE  LYS A 341      35.460  17.525  76.028  1.00  0.00           C  
ATOM    648  NZ  LYS A 341      34.907  18.008  77.318  1.00  0.00           N  
ATOM    649  N   SER A 342      33.806  21.893  72.599  1.00  0.00           N  
ATOM    650  CA  SER A 342      33.718  22.832  71.488  1.00  0.00           C  
ATOM    651  C   SER A 342      33.572  22.134  70.142  1.00  0.00           C  
ATOM    652  O   SER A 342      32.976  22.687  69.228  1.00  0.00           O  
ATOM    653  CB  SER A 342      34.957  23.720  71.466  1.00  0.00           C  
ATOM    654  OG  SER A 342      34.764  24.814  70.589  1.00  0.00           O  
ATOM    655  N   GLU A 343      34.166  20.952  69.998  1.00  0.00           N  
ATOM    656  CA  GLU A 343      34.069  20.201  68.759  1.00  0.00           C  
ATOM    657  C   GLU A 343      33.405  18.848  68.966  1.00  0.00           C  
ATOM    658  O   GLU A 343      33.168  18.415  70.089  1.00  0.00           O  
ATOM    659  CB  GLU A 343      35.440  20.019  68.100  1.00  0.00           C  
ATOM    660  CG  GLU A 343      35.845  21.171  67.161  1.00  0.00           C  
ATOM    661  CD  GLU A 343      35.127  21.141  65.789  1.00  0.00           C  
ATOM    662  OE1 GLU A 343      33.871  21.273  65.749  1.00  0.00           O  
ATOM    663  OE2 GLU A 343      35.826  21.015  64.745  1.00  0.00           O  
ATOM    664  N   GLU A 344      33.036  18.221  67.857  1.00  0.00           N  
ATOM    665  CA  GLU A 344      32.383  16.923  67.879  1.00  0.00           C  
ATOM    666  C   GLU A 344      33.334  15.849  68.402  1.00  0.00           C  
ATOM    667  O   GLU A 344      34.485  15.729  67.963  1.00  0.00           O  
ATOM    668  CB  GLU A 344      31.850  16.548  66.474  1.00  0.00           C  
ATOM    669  CG  GLU A 344      30.560  17.299  66.020  1.00  0.00           C  
ATOM    670  CD  GLU A 344      29.251  16.727  66.603  1.00  0.00           C  
ATOM    671  OE1 GLU A 344      29.002  15.509  66.422  1.00  0.00           O  
ATOM    672  OE2 GLU A 344      28.458  17.498  67.216  1.00  0.00           O  
ATOM    673  N   ARG A 345      32.864  15.114  69.393  1.00  0.00           N  
ATOM    674  CA  ARG A 345      33.646  14.039  69.944  1.00  0.00           C  
ATOM    675  C   ARG A 345      33.411  12.958  68.885  1.00  0.00           C  
ATOM    676  O   ARG A 345      32.279  12.465  68.738  1.00  0.00           O  
ATOM    677  CB  ARG A 345      33.048  13.578  71.280  1.00  0.00           C  
ATOM    678  CG  ARG A 345      32.898  14.655  72.344  1.00  0.00           C  
ATOM    679  CD  ARG A 345      34.218  14.928  73.033  1.00  0.00           C  
ATOM    680  NE  ARG A 345      34.370  14.245  74.323  1.00  0.00           N  
ATOM    681  CZ  ARG A 345      34.700  12.965  74.478  1.00  0.00           C  
ATOM    682  NH1 ARG A 345      34.911  12.181  73.426  1.00  0.00           N  
ATOM    683  NH2 ARG A 345      34.855  12.470  75.701  1.00  0.00           N  
ATOM    684  N   VAL A 407      34.407  12.704  68.041  1.00  0.00           N  
ATOM    685  CA  VAL A 407      34.243  11.662  67.030  1.00  0.00           C  
ATOM    686  C   VAL A 407      33.969  10.387  67.796  1.00  0.00           C  
ATOM    687  O   VAL A 407      34.509  10.200  68.892  1.00  0.00           O  
ATOM    688  CB  VAL A 407      35.516  11.412  66.216  1.00  0.00           C  
ATOM    689  CG1 VAL A 407      35.612  12.409  65.066  1.00  0.00           C  
ATOM    690  CG2 VAL A 407      36.745  11.476  67.133  1.00  0.00           C  
ATOM    691  N   LEU A 408      33.062   9.562  67.284  1.00  0.00           N  
ATOM    692  CA  LEU A 408      32.773   8.323  67.964  1.00  0.00           C  
ATOM    693  C   LEU A 408      33.748   7.222  67.580  1.00  0.00           C  
ATOM    694  O   LEU A 408      34.146   7.129  66.420  1.00  0.00           O  
ATOM    695  CB  LEU A 408      31.297   7.932  67.800  1.00  0.00           C  
ATOM    696  CG  LEU A 408      30.480   7.988  66.527  1.00  0.00           C  
ATOM    697  CD1 LEU A 408      31.027   7.013  65.527  1.00  0.00           C  
ATOM    698  CD2 LEU A 408      29.048   7.619  66.881  1.00  0.00           C  
ATOM    699  N   GLN A 418      34.210   6.477  68.593  1.00  0.00           N  
ATOM    700  CA  GLN A 418      35.178   5.373  68.430  1.00  0.00           C  
ATOM    701  C   GLN A 418      34.474   4.061  68.217  1.00  0.00           C  
ATOM    702  O   GLN A 418      33.292   3.943  68.541  1.00  0.00           O  
ATOM    703  CB  GLN A 418      36.064   5.237  69.661  1.00  0.00           C  
ATOM    704  CG  GLN A 418      35.280   5.132  70.958  1.00  0.00           C  
ATOM    705  CD  GLN A 418      35.359   6.420  71.768  1.00  0.00           C  
ATOM    706  OE1 GLN A 418      36.448   6.994  71.933  1.00  0.00           O  
ATOM    707  NE2 GLN A 418      34.205   6.904  72.254  1.00  0.00           N  
ATOM    708  N   THR A 419      35.253   3.053  67.814  1.00  0.00           N  
ATOM    709  CA  THR A 419      34.776   1.701  67.509  1.00  0.00           C  
ATOM    710  C   THR A 419      34.417   0.823  68.688  1.00  0.00           C  
ATOM    711  O   THR A 419      35.061   0.857  69.737  1.00  0.00           O  
ATOM    712  CB  THR A 419      35.816   0.923  66.701  1.00  0.00           C  
ATOM    713  OG1 THR A 419      36.959   0.613  67.514  1.00  0.00           O  
ATOM    714  CG2 THR A 419      36.281   1.731  65.495  1.00  0.00           C  
ATOM    715  N   GLU A 420      33.469  -0.069  68.468  1.00  0.00           N  
ATOM    716  CA  GLU A 420      33.044  -0.983  69.513  1.00  0.00           C  
ATOM    717  C   GLU A 420      34.264  -1.709  70.060  1.00  0.00           C  
ATOM    718  O   GLU A 420      34.214  -2.276  71.136  1.00  0.00           O  
ATOM    719  CB  GLU A 420      32.021  -2.002  68.990  1.00  0.00           C  
ATOM    720  CG  GLU A 420      30.821  -1.425  68.191  1.00  0.00           C  
ATOM    721  CD  GLU A 420      31.131  -1.244  66.678  1.00  0.00           C  
ATOM    722  OE1 GLU A 420      30.772  -2.150  65.867  1.00  0.00           O  
ATOM    723  OE2 GLU A 420      31.733  -0.197  66.298  1.00  0.00           O  
ATOM    724  N   GLU A 421      35.374  -1.683  69.335  1.00  0.00           N  
ATOM    725  CA  GLU A 421      36.594  -2.338  69.815  1.00  0.00           C  
ATOM    726  C   GLU A 421      37.405  -1.444  70.767  1.00  0.00           C  
ATOM    727  O   GLU A 421      37.710  -1.865  71.888  1.00  0.00           O  
ATOM    728  CB  GLU A 421      37.475  -2.800  68.648  1.00  0.00           C  
ATOM    729  CG  GLU A 421      36.732  -3.596  67.581  1.00  0.00           C  
ATOM    730  CD  GLU A 421      35.952  -2.718  66.574  1.00  0.00           C  
ATOM    731  OE1 GLU A 421      36.554  -1.746  66.051  1.00  0.00           O  
ATOM    732  OE2 GLU A 421      34.759  -3.023  66.280  1.00  0.00           O  
ATOM    733  N   GLN A 422      37.728  -0.215  70.348  1.00  0.00           N  
ATOM    734  CA  GLN A 422      38.511   0.716  71.181  1.00  0.00           C  
ATOM    735  C   GLN A 422      37.854   0.874  72.557  1.00  0.00           C  
ATOM    736  O   GLN A 422      38.535   0.877  73.595  1.00  0.00           O  
ATOM    737  CB  GLN A 422      38.660   2.085  70.490  1.00  0.00           C  
ATOM    738  CG  GLN A 422      39.310   1.988  69.076  1.00  0.00           C  
ATOM    739  CD  GLN A 422      39.145   3.248  68.221  1.00  0.00           C  
ATOM    740  OE1 GLN A 422      38.083   3.503  67.632  1.00  0.00           O  
ATOM    741  NE2 GLN A 422      40.215   4.014  68.117  1.00  0.00           N  
ATOM    742  N   VAL A 423      36.531   0.964  72.569  1.00  0.00           N  
ATOM    743  CA  VAL A 423      35.829   1.077  73.825  1.00  0.00           C  
ATOM    744  C   VAL A 423      36.151  -0.164  74.655  1.00  0.00           C  
ATOM    745  O   VAL A 423      36.716  -0.094  75.736  1.00  0.00           O  
ATOM    746  CB  VAL A 423      34.352   1.172  73.558  1.00  0.00           C  
ATOM    747  CG1 VAL A 423      33.581   1.042  74.816  1.00  0.00           C  
ATOM    748  CG2 VAL A 423      34.063   2.491  72.925  1.00  0.00           C  
ATOM    749  N   ASP A 424      35.836  -1.317  74.107  1.00  0.00           N  
ATOM    750  CA  ASP A 424      36.092  -2.590  74.744  1.00  0.00           C  
ATOM    751  C   ASP A 424      37.480  -2.725  75.388  1.00  0.00           C  
ATOM    752  O   ASP A 424      37.618  -3.403  76.395  1.00  0.00           O  
ATOM    753  CB  ASP A 424      35.947  -3.654  73.686  1.00  0.00           C  
ATOM    754  CG  ASP A 424      35.265  -4.858  74.181  1.00  0.00           C  
ATOM    755  OD1 ASP A 424      35.941  -5.647  74.881  1.00  0.00           O  
ATOM    756  OD2 ASP A 424      34.056  -5.004  73.872  1.00  0.00           O  
ATOM    757  N   LYS A 425      38.516  -2.154  74.777  1.00  0.00           N  
ATOM    758  CA  LYS A 425      39.868  -2.238  75.342  1.00  0.00           C  
ATOM    759  C   LYS A 425      40.124  -1.193  76.426  1.00  0.00           C  
ATOM    760  O   LYS A 425      40.810  -1.470  77.412  1.00  0.00           O  
ATOM    761  CB  LYS A 425      40.923  -2.086  74.262  1.00  0.00           C  
ATOM    762  CG  LYS A 425      41.468  -3.387  73.705  1.00  0.00           C  
ATOM    763  CD  LYS A 425      40.366  -4.301  73.148  1.00  0.00           C  
ATOM    764  CE  LYS A 425      40.032  -5.384  74.148  1.00  0.00           C  
ATOM    765  NZ  LYS A 425      38.841  -6.153  73.754  1.00  0.00           N  
ATOM    766  N   ASN A 426      39.603   0.020  76.228  1.00  0.00           N  
ATOM    767  CA  ASN A 426      39.738   1.136  77.168  1.00  0.00           C  
ATOM    768  C   ASN A 426      39.109   0.696  78.473  1.00  0.00           C  
ATOM    769  O   ASN A 426      39.732   0.763  79.540  1.00  0.00           O  
ATOM    770  CB  ASN A 426      39.000   2.369  76.628  1.00  0.00           C  
ATOM    771  CG  ASN A 426      39.743   3.066  75.493  1.00  0.00           C  
ATOM    772  OD1 ASN A 426      39.247   4.038  74.923  1.00  0.00           O  
ATOM    773  ND2 ASN A 426      40.961   2.621  75.210  1.00  0.00           N  
ATOM    774  N   ILE A 427      37.878   0.217  78.364  1.00  0.00           N  
ATOM    775  CA  ILE A 427      37.122  -0.288  79.485  1.00  0.00           C  
ATOM    776  C   ILE A 427      37.970  -1.315  80.247  1.00  0.00           C  
ATOM    777  O   ILE A 427      37.841  -1.465  81.475  1.00  0.00           O  
ATOM    778  CB  ILE A 427      35.850  -0.990  78.981  1.00  0.00           C  
ATOM    779  CG1 ILE A 427      34.769   0.013  78.645  1.00  0.00           C  
ATOM    780  CG2 ILE A 427      35.315  -1.970  79.993  1.00  0.00           C  
ATOM    781  CD1 ILE A 427      33.462  -0.655  78.379  1.00  0.00           C  
ATOM    782  N   GLU A 429      38.835  -2.037  79.539  1.00  0.00           N  
ATOM    783  CA  GLU A 429      39.656  -3.035  80.213  1.00  0.00           C  
ATOM    784  C   GLU A 429      40.745  -2.374  81.050  1.00  0.00           C  
ATOM    785  O   GLU A 429      40.999  -2.782  82.178  1.00  0.00           O  
ATOM    786  CB  GLU A 429      40.233  -4.043  79.214  1.00  0.00           C  
ATOM    787  CG  GLU A 429      39.262  -5.180  78.863  1.00  0.00           C  
ATOM    788  CD  GLU A 429      39.849  -6.246  77.918  1.00  0.00           C  
ATOM    789  OE1 GLU A 429      40.820  -6.939  78.315  1.00  0.00           O  
ATOM    790  OE2 GLU A 429      39.309  -6.410  76.791  1.00  0.00           O  
ATOM    791  N   GLY A 431      41.344  -1.316  80.522  1.00  0.00           N  
ATOM    792  CA  GLY A 431      42.392  -0.613  81.246  1.00  0.00           C  
ATOM    793  C   GLY A 431      41.879   0.144  82.455  1.00  0.00           C  
ATOM    794  O   GLY A 431      42.419  -0.014  83.543  1.00  0.00           O  
ATOM    795  N   ILE A 432      40.895   1.018  82.244  1.00  0.00           N  
ATOM    796  CA  ILE A 432      40.257   1.790  83.321  1.00  0.00           C  
ATOM    797  C   ILE A 432      39.672   0.911  84.435  1.00  0.00           C  
ATOM    798  O   ILE A 432      39.854   1.205  85.625  1.00  0.00           O  
ATOM    799  CB  ILE A 432      39.073   2.651  82.770  1.00  0.00           C  
ATOM    800  CG1 ILE A 432      39.586   3.925  82.160  1.00  0.00           C  
ATOM    801  CG2 ILE A 432      38.065   3.025  83.873  1.00  0.00           C  
ATOM    802  CD1 ILE A 432      38.457   4.811  81.767  1.00  0.00           C  
ATOM    803  N   SER A 433      38.899  -0.104  84.059  1.00  0.00           N  
ATOM    804  CA  SER A 433      38.299  -0.984  85.032  1.00  0.00           C  
ATOM    805  C   SER A 433      39.353  -1.555  85.950  1.00  0.00           C  
ATOM    806  O   SER A 433      39.149  -1.708  87.165  1.00  0.00           O  
ATOM    807  CB  SER A 433      37.566  -2.095  84.355  1.00  0.00           C  
ATOM    808  OG  SER A 433      37.008  -2.914  85.350  1.00  0.00           O  
ATOM    809  N   LYS A 434      40.517  -1.827  85.397  1.00  0.00           N  
ATOM    810  CA  LYS A 434      41.599  -2.344  86.211  1.00  0.00           C  
ATOM    811  C   LYS A 434      41.923  -1.349  87.295  1.00  0.00           C  
ATOM    812  O   LYS A 434      41.886  -1.680  88.465  1.00  0.00           O  
ATOM    813  CB  LYS A 434      42.828  -2.561  85.352  1.00  0.00           C  
ATOM    814  CG  LYS A 434      44.121  -2.770  86.114  1.00  0.00           C  
ATOM    815  CD  LYS A 434      45.132  -3.340  85.142  1.00  0.00           C  
ATOM    816  CE  LYS A 434      44.446  -4.435  84.294  1.00  0.00           C  
ATOM    817  NZ  LYS A 434      45.322  -5.175  83.347  1.00  0.00           N  
ATOM    818  N   GLN A 435      42.188  -0.114  86.899  1.00  0.00           N  
ATOM    819  CA  GLN A 435      42.540   0.942  87.826  1.00  0.00           C  
ATOM    820  C   GLN A 435      41.511   1.271  88.923  1.00  0.00           C  
ATOM    821  O   GLN A 435      41.889   1.719  90.005  1.00  0.00           O  
ATOM    822  CB  GLN A 435      42.930   2.203  87.063  1.00  0.00           C  
ATOM    823  CG  GLN A 435      44.168   2.096  86.182  1.00  0.00           C  
ATOM    824  CD  GLN A 435      44.584   3.452  85.576  1.00  0.00           C  
ATOM    825  OE1 GLN A 435      43.742   4.233  85.132  1.00  0.00           O  
ATOM    826  NE2 GLN A 435      45.883   3.747  85.595  1.00  0.00           N  
ATOM    827  N   MET A 436      40.220   1.084  88.675  1.00  0.00           N  
ATOM    828  CA  MET A 436      39.228   1.358  89.729  1.00  0.00           C  
ATOM    829  C   MET A 436      39.399   0.326  90.851  1.00  0.00           C  
ATOM    830  O   MET A 436      38.974   0.551  91.989  1.00  0.00           O  
ATOM    831  CB  MET A 436      37.780   1.233  89.205  1.00  0.00           C  
ATOM    832  CG  MET A 436      37.341   2.277  88.262  1.00  0.00           C  
ATOM    833  SD  MET A 436      37.732   3.792  89.001  1.00  0.00           S  
ATOM    834  CE  MET A 436      37.774   4.926  87.550  1.00  0.00           C  
ATOM    835  N   HIS A 437      39.925  -0.838  90.481  1.00  0.00           N  
ATOM    836  CA  HIS A 437      40.137  -1.945  91.411  1.00  0.00           C  
ATOM    837  C   HIS A 437      41.273  -1.753  92.399  1.00  0.00           C  
ATOM    838  O   HIS A 437      41.395  -2.508  93.374  1.00  0.00           O  
ATOM    839  CB  HIS A 437      40.381  -3.239  90.636  1.00  0.00           C  
ATOM    840  CG  HIS A 437      39.122  -3.954  90.257  1.00  0.00           C  
ATOM    841  ND1 HIS A 437      38.396  -3.631  89.130  1.00  0.00           N  
ATOM    842  CD2 HIS A 437      38.466  -4.981  90.846  1.00  0.00           C  
ATOM    843  CE1 HIS A 437      37.348  -4.434  89.038  1.00  0.00           C  
ATOM    844  NE2 HIS A 437      37.366  -5.259  90.067  1.00  0.00           N  
ATOM    845  N   ASN A 438      42.129  -0.778  92.104  1.00  0.00           N  
ATOM    846  CA  ASN A 438      43.292  -0.480  92.932  1.00  0.00           C  
ATOM    847  C   ASN A 438      42.934   0.622  93.906  1.00  0.00           C  
ATOM    848  O   ASN A 438      43.572   0.767  94.960  1.00  0.00           O  
ATOM    849  CB  ASN A 438      44.495  -0.157  92.013  1.00  0.00           C  
ATOM    850  CG  ASN A 438      45.198   1.150  92.350  1.00  0.00           C  
ATOM    851  OD1 ASN A 438      45.818   1.267  93.408  1.00  0.00           O  
ATOM    852  ND2 ASN A 438      45.162   2.125  91.416  1.00  0.00           N  
ATOM    853  N   ILE A 439      41.825   1.302  93.615  1.00  0.00           N  
ATOM    854  CA  ILE A 439      41.319   2.402  94.451  1.00  0.00           C  
ATOM    855  C   ILE A 439      40.115   1.970  95.325  1.00  0.00           C  
ATOM    856  O   ILE A 439      39.786   2.650  96.256  1.00  0.00           O  
ATOM    857  CB  ILE A 439      40.865   3.601  93.576  1.00  0.00           C  
ATOM    858  CG1 ILE A 439      41.898   3.897  92.491  1.00  0.00           C  
ATOM    859  CG2 ILE A 439      40.744   4.839  94.401  1.00  0.00           C  
ATOM    860  CD1 ILE A 439      41.491   5.017  91.605  1.00  0.00           C  
ATOM    861  N   PHE A 444      39.447   0.866  95.002  1.00  0.00           N  
ATOM    862  CA  PHE A 444      38.296   0.414  95.776  1.00  0.00           C  
ATOM    863  C   PHE A 444      38.392  -1.088  95.930  1.00  0.00           C  
ATOM    864  O   PHE A 444      39.065  -1.752  95.143  1.00  0.00           O  
ATOM    865  CB  PHE A 444      36.988   0.677  95.029  1.00  0.00           C  
ATOM    866  CG  PHE A 444      36.669   2.109  94.801  1.00  0.00           C  
ATOM    867  CD1 PHE A 444      35.680   2.727  95.550  1.00  0.00           C  
ATOM    868  CD2 PHE A 444      37.251   2.806  93.774  1.00  0.00           C  
ATOM    869  CE1 PHE A 444      35.263   4.016  95.269  1.00  0.00           C  
ATOM    870  CE2 PHE A 444      36.844   4.094  93.484  1.00  0.00           C  
ATOM    871  CZ  PHE A 444      35.843   4.703  94.230  1.00  0.00           C  
ATOM    872  N   GLU A 445      37.619  -1.641  96.856  1.00  0.00           N  
ATOM    873  CA  GLU A 445      37.623  -3.077  97.069  1.00  0.00           C  
ATOM    874  C   GLU A 445      36.312  -3.746  96.624  1.00  0.00           C  
ATOM    875  O   GLU A 445      35.312  -3.810  97.357  1.00  0.00           O  
ATOM    876  CB  GLU A 445      37.957  -3.409  98.515  1.00  0.00           C  
ATOM    877  CG  GLU A 445      37.940  -4.906  98.828  1.00  0.00           C  
ATOM    878  CD  GLU A 445      38.903  -5.711  97.965  1.00  0.00           C  
ATOM    879  OE1 GLU A 445      40.115  -5.359  97.951  1.00  0.00           O  
ATOM    880  OE2 GLU A 445      38.443  -6.691  97.309  1.00  0.00           O  
ATOM    881  N   PHE A 457      36.325  -4.227  95.389  1.00  0.00           N  
ATOM    882  CA  PHE A 457      35.163  -4.864  94.816  1.00  0.00           C  
ATOM    883  C   PHE A 457      35.112  -6.341  95.204  1.00  0.00           C  
ATOM    884  O   PHE A 457      36.141  -6.981  95.497  1.00  0.00           O  
ATOM    885  CB  PHE A 457      35.191  -4.693  93.279  1.00  0.00           C  
ATOM    886  CG  PHE A 457      35.153  -3.254  92.817  1.00  0.00           C  
ATOM    887  CD1 PHE A 457      34.110  -2.410  93.171  1.00  0.00           C  
ATOM    888  CD2 PHE A 457      36.159  -2.744  92.022  1.00  0.00           C  
ATOM    889  CE1 PHE A 457      34.079  -1.091  92.743  1.00  0.00           C  
ATOM    890  CE2 PHE A 457      36.140  -1.420  91.588  1.00  0.00           C  
ATOM    891  CZ  PHE A 457      35.096  -0.604  91.953  1.00  0.00           C  
ATOM    892  N   GLY A 458      33.911  -6.885  95.286  1.00  0.00           N  
ATOM    893  CA  GLY A 458      33.835  -8.303  95.586  1.00  0.00           C  
ATOM    894  C   GLY A 458      33.278  -8.681  96.923  1.00  0.00           C  
ATOM    895  O   GLY A 458      33.130  -9.866  97.258  1.00  0.00           O  
ATOM    896  N   THR A 459      32.962  -7.660  97.699  1.00  0.00           N  
ATOM    897  CA  THR A 459      32.417  -7.877  99.021  1.00  0.00           C  
ATOM    898  C   THR A 459      30.940  -8.200  98.874  1.00  0.00           C  
ATOM    899  O   THR A 459      30.435  -8.276  97.769  1.00  0.00           O  
ATOM    900  CB  THR A 459      32.738  -6.663  99.900  1.00  0.00           C  
ATOM    901  OG1 THR A 459      32.438  -5.446  99.196  1.00  0.00           O  
ATOM    902  CG2 THR A 459      34.213  -6.671 100.178  1.00  0.00           C  
ATOM    903  N   ASP A 461      30.270  -8.554  99.948  1.00  0.00           N  
ATOM    904  CA  ASP A 461      28.858  -8.820  99.775  1.00  0.00           C  
ATOM    905  C   ASP A 461      28.029  -7.522  99.788  1.00  0.00           C  
ATOM    906  O   ASP A 461      26.988  -7.464  99.128  1.00  0.00           O  
ATOM    907  CB  ASP A 461      28.326  -9.836 100.810  1.00  0.00           C  
ATOM    908  CG  ASP A 461      28.713 -11.283 100.490  1.00  0.00           C  
ATOM    909  OD1 ASP A 461      28.914 -12.078 101.425  1.00  0.00           O  
ATOM    910  OD2 ASP A 461      28.821 -11.643  99.306  1.00  0.00           O  
ATOM    911  N   HIS A 463      28.490  -6.474 100.480  1.00  0.00           N  
ATOM    912  CA  HIS A 463      27.711  -5.233 100.522  1.00  0.00           C  
ATOM    913  C   HIS A 463      28.568  -3.950 100.471  1.00  0.00           C  
ATOM    914  O   HIS A 463      28.134  -2.872 100.917  1.00  0.00           O  
ATOM    915  CB  HIS A 463      26.816  -5.184 101.760  1.00  0.00           C  
ATOM    916  CG  HIS A 463      25.817  -6.299 101.875  1.00  0.00           C  
ATOM    917  ND1 HIS A 463      26.134  -7.527 102.407  1.00  0.00           N  
ATOM    918  CD2 HIS A 463      24.490  -6.336 101.609  1.00  0.00           C  
ATOM    919  CE1 HIS A 463      25.045  -8.278 102.470  1.00  0.00           C  
ATOM    920  NE2 HIS A 463      24.037  -7.573 101.996  1.00  0.00           N  
ATOM    921  N   GLY A 471      29.784  -4.062  99.956  1.00  0.00           N  
ATOM    922  CA  GLY A 471      30.650  -2.899  99.862  1.00  0.00           C  
ATOM    923  C   GLY A 471      30.471  -2.173  98.524  1.00  0.00           C  
ATOM    924  O   GLY A 471      29.330  -2.074  98.019  1.00  0.00           O  
ATOM    925  N   ALA A 472      31.591  -1.740  97.920  1.00  0.00           N  
ATOM    926  CA  ALA A 472      31.607  -1.001  96.649  1.00  0.00           C  
ATOM    927  C   ALA A 472      31.187  -1.823  95.445  1.00  0.00           C  
ATOM    928  O   ALA A 472      31.668  -2.933  95.265  1.00  0.00           O  
ATOM    929  CB  ALA A 472      33.010  -0.421  96.396  1.00  0.00           C  
ATOM    930  N   VAL A 473      30.320  -1.255  94.609  1.00  0.00           N  
ATOM    931  CA  VAL A 473      29.845  -1.903  93.370  1.00  0.00           C  
ATOM    932  C   VAL A 473      30.412  -1.202  92.132  1.00  0.00           C  
ATOM    933  O   VAL A 473      30.662   0.017  92.154  1.00  0.00           O  
ATOM    934  CB  VAL A 473      28.326  -1.853  93.254  1.00  0.00           C  
ATOM    935  CG1 VAL A 473      27.742  -3.069  93.827  1.00  0.00           C  
ATOM    936  CG2 VAL A 473      27.798  -0.656  94.004  1.00  0.00           C  
ATOM    937  N   LEU A 474      30.701  -1.997  91.098  1.00  0.00           N  
ATOM    938  CA  LEU A 474      31.206  -1.528  89.796  1.00  0.00           C  
ATOM    939  C   LEU A 474      30.190  -2.014  88.764  1.00  0.00           C  
ATOM    940  O   LEU A 474      29.999  -3.204  88.622  1.00  0.00           O  
ATOM    941  CB  LEU A 474      32.579  -2.130  89.477  1.00  0.00           C  
ATOM    942  CG  LEU A 474      33.112  -1.932  88.067  1.00  0.00           C  
ATOM    943  CD1 LEU A 474      34.236  -0.967  87.996  1.00  0.00           C  
ATOM    944  CD2 LEU A 474      33.601  -3.243  87.629  1.00  0.00           C  
ATOM    945  N   VAL A 475      29.502  -1.092  88.094  1.00  0.00           N  
ATOM    946  CA  VAL A 475      28.498  -1.422  87.082  1.00  0.00           C  
ATOM    947  C   VAL A 475      28.937  -0.945  85.694  1.00  0.00           C  
ATOM    948  O   VAL A 475      29.921  -0.215  85.556  1.00  0.00           O  
ATOM    949  CB  VAL A 475      27.194  -0.728  87.392  1.00  0.00           C  
ATOM    950  CG1 VAL A 475      26.644  -1.212  88.672  1.00  0.00           C  
ATOM    951  CG2 VAL A 475      27.417   0.752  87.498  1.00  0.00           C  
ATOM    952  N   ASN A 476      28.212  -1.373  84.659  1.00  0.00           N  
ATOM    953  CA  ASN A 476      28.491  -0.958  83.272  1.00  0.00           C  
ATOM    954  C   ASN A 476      27.144  -0.599  82.660  1.00  0.00           C  
ATOM    955  O   ASN A 476      26.278  -1.469  82.582  1.00  0.00           O  
ATOM    956  CB  ASN A 476      29.120  -2.091  82.472  1.00  0.00           C  
ATOM    957  CG  ASN A 476      29.658  -1.620  81.156  1.00  0.00           C  
ATOM    958  OD1 ASN A 476      29.054  -0.768  80.501  1.00  0.00           O  
ATOM    959  ND2 ASN A 476      30.805  -2.143  80.757  1.00  0.00           N  
ATOM    960  N   ASN A 477      26.956   0.642  82.205  1.00  0.00           N  
ATOM    961  CA  ASN A 477      25.633   1.030  81.668  1.00  0.00           C  
ATOM    962  C   ASN A 477      25.186   0.373  80.358  1.00  0.00           C  
ATOM    963  O   ASN A 477      23.994   0.365  80.032  1.00  0.00           O  
ATOM    964  CB  ASN A 477      25.395   2.573  81.664  1.00  0.00           C  
ATOM    965  CG  ASN A 477      26.412   3.339  80.835  1.00  0.00           C  
ATOM    966  OD1 ASN A 477      27.147   2.751  80.049  1.00  0.00           O  
ATOM    967  ND2 ASN A 477      26.457   4.647  81.008  1.00  0.00           N  
ATOM    968  N   ARG A 478      26.118  -0.230  79.627  1.00  0.00           N  
ATOM    969  CA  ARG A 478      25.734  -0.890  78.403  1.00  0.00           C  
ATOM    970  C   ARG A 478      24.832  -2.068  78.812  1.00  0.00           C  
ATOM    971  O   ARG A 478      23.965  -2.528  78.049  1.00  0.00           O  
ATOM    972  CB  ARG A 478      26.977  -1.363  77.621  1.00  0.00           C  
ATOM    973  CG  ARG A 478      26.676  -1.955  76.209  1.00  0.00           C  
ATOM    974  CD  ARG A 478      27.914  -2.502  75.462  1.00  0.00           C  
ATOM    975  NE  ARG A 478      28.780  -1.434  74.962  1.00  0.00           N  
ATOM    976  CZ  ARG A 478      30.102  -1.527  74.774  1.00  0.00           C  
ATOM    977  NH1 ARG A 478      30.783  -2.648  75.027  1.00  0.00           N  
ATOM    978  NH2 ARG A 478      30.756  -0.454  74.352  1.00  0.00           N  
ATOM    979  N   ASP A 479      24.981  -2.505  80.053  1.00  0.00           N  
ATOM    980  CA  ASP A 479      24.171  -3.605  80.530  1.00  0.00           C  
ATOM    981  C   ASP A 479      22.672  -3.330  80.461  1.00  0.00           C  
ATOM    982  O   ASP A 479      21.868  -4.257  80.281  1.00  0.00           O  
ATOM    983  CB  ASP A 479      24.605  -3.993  81.918  1.00  0.00           C  
ATOM    984  CG  ASP A 479      25.824  -4.837  81.911  1.00  0.00           C  
ATOM    985  OD1 ASP A 479      26.522  -4.844  80.880  1.00  0.00           O  
ATOM    986  OD2 ASP A 479      26.071  -5.522  82.927  1.00  0.00           O  
ATOM    987  N   TRP A 482      22.292  -2.057  80.552  1.00  0.00           N  
ATOM    988  CA  TRP A 482      20.877  -1.704  80.456  1.00  0.00           C  
ATOM    989  C   TRP A 482      20.473  -0.858  79.252  1.00  0.00           C  
ATOM    990  O   TRP A 482      19.336  -0.985  78.777  1.00  0.00           O  
ATOM    991  CB  TRP A 482      20.322  -1.071  81.751  1.00  0.00           C  
ATOM    992  CG  TRP A 482      21.050   0.130  82.289  1.00  0.00           C  
ATOM    993  CD1 TRP A 482      20.715   1.446  82.109  1.00  0.00           C  
ATOM    994  CD2 TRP A 482      22.189   0.120  83.149  1.00  0.00           C  
ATOM    995  NE1 TRP A 482      21.581   2.253  82.806  1.00  0.00           N  
ATOM    996  CE2 TRP A 482      22.498   1.464  83.455  1.00  0.00           C  
ATOM    997  CE3 TRP A 482      22.977  -0.893  83.690  1.00  0.00           C  
ATOM    998  CZ2 TRP A 482      23.557   1.821  84.288  1.00  0.00           C  
ATOM    999  CZ3 TRP A 482      24.023  -0.542  84.515  1.00  0.00           C  
ATOM   1000  CH2 TRP A 482      24.310   0.808  84.806  1.00  0.00           C  
ATOM   1001  N   LEU A 485      21.366   0.005  78.762  1.00  0.00           N  
ATOM   1002  CA  LEU A 485      21.029   0.832  77.603  1.00  0.00           C  
ATOM   1003  C   LEU A 485      21.053  -0.005  76.325  1.00  0.00           C  
ATOM   1004  O   LEU A 485      20.427   0.357  75.305  1.00  0.00           O  
ATOM   1005  CB  LEU A 485      21.981   2.001  77.467  1.00  0.00           C  
ATOM   1006  CG  LEU A 485      22.087   2.935  78.659  1.00  0.00           C  
ATOM   1007  CD1 LEU A 485      23.322   3.820  78.416  1.00  0.00           C  
ATOM   1008  CD2 LEU A 485      20.791   3.754  78.885  1.00  0.00           C  
ATOM   1009  N   GLY A 486      21.807  -1.101  76.373  1.00  0.00           N  
ATOM   1010  CA  GLY A 486      21.893  -1.994  75.233  1.00  0.00           C  
ATOM   1011  C   GLY A 486      20.608  -2.766  74.995  1.00  0.00           C  
ATOM   1012  O   GLY A 486      20.417  -3.328  73.919  1.00  0.00           O  
ATOM   1013  N   GLN A 489      19.720  -2.776  75.980  1.00  0.00           N  
ATOM   1014  CA  GLN A 489      18.461  -3.488  75.858  1.00  0.00           C  
ATOM   1015  C   GLN A 489      17.328  -2.549  75.465  1.00  0.00           C  
ATOM   1016  O   GLN A 489      16.192  -2.986  75.269  1.00  0.00           O  
ATOM   1017  CB  GLN A 489      18.076  -4.170  77.187  1.00  0.00           C  
ATOM   1018  CG  GLN A 489      19.216  -4.791  77.971  1.00  0.00           C  
ATOM   1019  CD  GLN A 489      19.961  -5.778  77.144  1.00  0.00           C  
ATOM   1020  OE1 GLN A 489      19.416  -6.801  76.771  1.00  0.00           O  
ATOM   1021  NE2 GLN A 489      21.214  -5.482  76.832  1.00  0.00           N  
ATOM   1022  N   ILE A 490      17.594  -1.255  75.395  1.00  0.00           N  
ATOM   1023  CA  ILE A 490      16.510  -0.338  75.049  1.00  0.00           C  
ATOM   1024  C   ILE A 490      16.542   0.105  73.613  1.00  0.00           C  
ATOM   1025  O   ILE A 490      17.585   0.497  73.091  1.00  0.00           O  
ATOM   1026  CB  ILE A 490      16.405   0.861  76.013  1.00  0.00           C  
ATOM   1027  CG1 ILE A 490      15.606   1.975  75.379  1.00  0.00           C  
ATOM   1028  CG2 ILE A 490      17.770   1.328  76.475  1.00  0.00           C  
ATOM   1029  CD1 ILE A 490      15.614   3.222  76.182  1.00  0.00           C  
ATOM   1030  N   SER A 494      15.375  -0.023  72.984  1.00  0.00           N  
ATOM   1031  CA  SER A 494      15.152   0.310  71.577  1.00  0.00           C  
ATOM   1032  C   SER A 494      14.685   1.740  71.279  1.00  0.00           C  
ATOM   1033  O   SER A 494      14.231   2.453  72.165  1.00  0.00           O  
ATOM   1034  CB  SER A 494      14.132  -0.655  70.984  1.00  0.00           C  
ATOM   1035  OG  SER A 494      12.878  -0.455  71.584  1.00  0.00           O  
ATOM   1036  N   LEU A 495      14.679   2.099  70.000  1.00  0.00           N  
ATOM   1037  CA  LEU A 495      14.274   3.428  69.556  1.00  0.00           C  
ATOM   1038  C   LEU A 495      12.813   3.736  69.895  1.00  0.00           C  
ATOM   1039  O   LEU A 495      12.516   4.757  70.489  1.00  0.00           O  
ATOM   1040  CB  LEU A 495      14.539   3.557  68.060  1.00  0.00           C  
ATOM   1041  CG  LEU A 495      14.615   4.903  67.333  1.00  0.00           C  
ATOM   1042  CD1 LEU A 495      13.238   5.263  66.798  1.00  0.00           C  
ATOM   1043  CD2 LEU A 495      15.181   5.999  68.232  1.00  0.00           C  
ATOM   1044  N   ILE A 496      11.896   2.832  69.599  1.00  0.00           N  
ATOM   1045  CA  ILE A 496      10.489   3.090  69.923  1.00  0.00           C  
ATOM   1046  C   ILE A 496      10.273   3.040  71.458  1.00  0.00           C  
ATOM   1047  O   ILE A 496       9.545   3.846  72.038  1.00  0.00           O  
ATOM   1048  CB  ILE A 496       9.585   2.077  69.134  1.00  0.00           C  
ATOM   1049  CG1 ILE A 496       9.381   2.593  67.698  1.00  0.00           C  
ATOM   1050  CG2 ILE A 496       8.263   1.763  69.871  1.00  0.00           C  
ATOM   1051  CD1 ILE A 496       8.904   1.520  66.749  1.00  0.00           C  
ATOM   1052  N   SER A 498      10.953   2.105  72.106  1.00  0.00           N  
ATOM   1053  CA  SER A 498      10.871   1.927  73.546  1.00  0.00           C  
ATOM   1054  C   SER A 498      11.380   3.200  74.244  1.00  0.00           C  
ATOM   1055  O   SER A 498      10.736   3.707  75.165  1.00  0.00           O  
ATOM   1056  CB  SER A 498      11.710   0.704  73.918  1.00  0.00           C  
ATOM   1057  OG  SER A 498      12.215   0.757  75.229  1.00  0.00           O  
ATOM   1058  N   PHE A 499      12.475   3.755  73.719  1.00  0.00           N  
ATOM   1059  CA  PHE A 499      13.126   4.954  74.247  1.00  0.00           C  
ATOM   1060  C   PHE A 499      12.273   6.167  74.086  1.00  0.00           C  
ATOM   1061  O   PHE A 499      12.071   6.936  75.032  1.00  0.00           O  
ATOM   1062  CB  PHE A 499      14.413   5.193  73.490  1.00  0.00           C  
ATOM   1063  CG  PHE A 499      15.078   6.507  73.770  1.00  0.00           C  
ATOM   1064  CD1 PHE A 499      15.886   6.663  74.872  1.00  0.00           C  
ATOM   1065  CD2 PHE A 499      15.060   7.514  72.830  1.00  0.00           C  
ATOM   1066  CE1 PHE A 499      16.683   7.793  75.016  1.00  0.00           C  
ATOM   1067  CE2 PHE A 499      15.869   8.660  72.985  1.00  0.00           C  
ATOM   1068  CZ  PHE A 499      16.677   8.783  74.074  1.00  0.00           C  
ATOM   1069  N   LEU A 500      11.766   6.358  72.884  1.00  0.00           N  
ATOM   1070  CA  LEU A 500      10.965   7.528  72.652  1.00  0.00           C  
ATOM   1071  C   LEU A 500       9.709   7.588  73.486  1.00  0.00           C  
ATOM   1072  O   LEU A 500       9.417   8.650  73.995  1.00  0.00           O  
ATOM   1073  CB  LEU A 500      10.669   7.703  71.157  1.00  0.00           C  
ATOM   1074  CG  LEU A 500      11.869   7.763  70.165  1.00  0.00           C  
ATOM   1075  CD1 LEU A 500      11.377   8.147  68.783  1.00  0.00           C  
ATOM   1076  CD2 LEU A 500      12.957   8.763  70.607  1.00  0.00           C  
ATOM   1077  N   ARG A 501       9.052   6.451  73.746  1.00  0.00           N  
ATOM   1078  CA  ARG A 501       7.788   6.409  74.531  1.00  0.00           C  
ATOM   1079  C   ARG A 501       7.919   6.306  76.053  1.00  0.00           C  
ATOM   1080  O   ARG A 501       7.031   6.732  76.799  1.00  0.00           O  
ATOM   1081  CB  ARG A 501       6.906   5.233  74.109  1.00  0.00           C  
ATOM   1082  CG  ARG A 501       6.796   5.002  72.630  1.00  0.00           C  
ATOM   1083  CD  ARG A 501       5.368   4.722  72.172  1.00  0.00           C  
ATOM   1084  NE  ARG A 501       4.729   3.602  72.859  1.00  0.00           N  
ATOM   1085  CZ  ARG A 501       3.419   3.529  73.071  1.00  0.00           C  
ATOM   1086  NH1 ARG A 501       2.630   4.512  72.641  1.00  0.00           N  
ATOM   1087  NH2 ARG A 501       2.901   2.534  73.795  1.00  0.00           N  
ATOM   1088  N   ASP A 502       8.940   5.598  76.509  1.00  0.00           N  
ATOM   1089  CA  ASP A 502       9.154   5.404  77.929  1.00  0.00           C  
ATOM   1090  C   ASP A 502       9.925   6.494  78.610  1.00  0.00           C  
ATOM   1091  O   ASP A 502       9.618   6.811  79.740  1.00  0.00           O  
ATOM   1092  CB  ASP A 502       9.868   4.081  78.180  1.00  0.00           C  
ATOM   1093  CG  ASP A 502       8.972   2.875  77.930  1.00  0.00           C  
ATOM   1094  OD1 ASP A 502       7.742   2.982  78.134  1.00  0.00           O  
ATOM   1095  OD2 ASP A 502       9.501   1.809  77.526  1.00  0.00           O  
ATOM   1096  N   TYR A 503      10.867   7.127  77.918  1.00  0.00           N  
ATOM   1097  CA  TYR A 503      11.709   8.147  78.558  1.00  0.00           C  
ATOM   1098  C   TYR A 503      11.736   9.492  77.870  1.00  0.00           C  
ATOM   1099  O   TYR A 503      11.768  10.533  78.521  1.00  0.00           O  
ATOM   1100  CB  TYR A 503      13.159   7.648  78.634  1.00  0.00           C  
ATOM   1101  CG  TYR A 503      13.356   6.382  79.441  1.00  0.00           C  
ATOM   1102  CD1 TYR A 503      13.179   6.406  80.830  1.00  0.00           C  
ATOM   1103  CD2 TYR A 503      13.746   5.177  78.842  1.00  0.00           C  
ATOM   1104  CE1 TYR A 503      13.388   5.268  81.629  1.00  0.00           C  
ATOM   1105  CE2 TYR A 503      13.958   4.013  79.627  1.00  0.00           C  
ATOM   1106  CZ  TYR A 503      13.769   4.074  81.035  1.00  0.00           C  
ATOM   1107  OH  TYR A 503      13.909   2.969  81.881  1.00  0.00           O  
ATOM   1108  N   GLY A 840      11.763   9.457  76.547  1.00  0.00           N  
ATOM   1109  CA  GLY A 840      11.851  10.667  75.736  1.00  0.00           C  
ATOM   1110  C   GLY A 840      10.685  11.582  75.887  1.00  0.00           C  
ATOM   1111  O   GLY A 840      10.832  12.787  75.784  1.00  0.00           O  
ATOM   1112  N   LYS A 841       9.520  10.986  76.081  1.00  0.00           N  
ATOM   1113  CA  LYS A 841       8.282  11.705  76.267  1.00  0.00           C  
ATOM   1114  C   LYS A 841       8.409  12.634  77.466  1.00  0.00           C  
ATOM   1115  O   LYS A 841       7.854  13.716  77.467  1.00  0.00           O  
ATOM   1116  CB  LYS A 841       7.160  10.688  76.488  1.00  0.00           C  
ATOM   1117  CG  LYS A 841       5.874  11.232  77.062  1.00  0.00           C  
ATOM   1118  CD  LYS A 841       5.221  12.244  76.099  1.00  0.00           C  
ATOM   1119  CE  LYS A 841       4.686  11.598  74.796  1.00  0.00           C  
ATOM   1120  NZ  LYS A 841       3.958  12.559  73.889  1.00  0.00           N  
ATOM   1121  N   HIS A 844       9.190  12.218  78.461  1.00  0.00           N  
ATOM   1122  CA  HIS A 844       9.377  12.978  79.714  1.00  0.00           C  
ATOM   1123  C   HIS A 844      10.516  13.953  79.713  1.00  0.00           C  
ATOM   1124  O   HIS A 844      10.967  14.338  80.786  1.00  0.00           O  
ATOM   1125  CB  HIS A 844       9.588  12.053  80.915  1.00  0.00           C  
ATOM   1126  CG  HIS A 844       8.570  10.974  81.025  1.00  0.00           C  
ATOM   1127  ND1 HIS A 844       7.390  11.123  81.726  1.00  0.00           N  
ATOM   1128  CD2 HIS A 844       8.555   9.720  80.523  1.00  0.00           C  
ATOM   1129  CE1 HIS A 844       6.696  10.003  81.657  1.00  0.00           C  
ATOM   1130  NE2 HIS A 844       7.379   9.137  80.931  1.00  0.00           N  
ATOM   1131  N   VAL A 845      11.029  14.308  78.542  1.00  0.00           N  
ATOM   1132  CA  VAL A 845      12.098  15.284  78.509  1.00  0.00           C  
ATOM   1133  C   VAL A 845      11.603  16.421  77.661  1.00  0.00           C  
ATOM   1134  O   VAL A 845      11.022  16.188  76.609  1.00  0.00           O  
ATOM   1135  CB  VAL A 845      13.370  14.717  77.922  1.00  0.00           C  
ATOM   1136  CG1 VAL A 845      14.510  15.707  78.110  1.00  0.00           C  
ATOM   1137  CG2 VAL A 845      13.695  13.393  78.612  1.00  0.00           C  
ATOM   1138  N   GLY A 846      11.837  17.653  78.093  1.00  0.00           N  
ATOM   1139  CA  GLY A 846      11.360  18.786  77.331  1.00  0.00           C  
ATOM   1140  C   GLY A 846      12.490  19.441  76.598  1.00  0.00           C  
ATOM   1141  O   GLY A 846      13.559  19.640  77.143  1.00  0.00           O  
ATOM   1142  N   VAL A 847      12.220  19.859  75.374  1.00  0.00           N  
ATOM   1143  CA  VAL A 847      13.227  20.480  74.538  1.00  0.00           C  
ATOM   1144  C   VAL A 847      13.654  21.824  75.085  1.00  0.00           C  
ATOM   1145  O   VAL A 847      14.807  22.215  74.941  1.00  0.00           O  
ATOM   1146  CB  VAL A 847      12.719  20.557  73.095  1.00  0.00           C  
ATOM   1147  CG1 VAL A 847      13.576  21.490  72.241  1.00  0.00           C  
ATOM   1148  CG2 VAL A 847      12.774  19.181  72.515  1.00  0.00           C  
ATOM   1149  N   ASN A 848      12.740  22.510  75.757  1.00  0.00           N  
ATOM   1150  CA  ASN A 848      13.081  23.823  76.330  1.00  0.00           C  
ATOM   1151  C   ASN A 848      13.966  23.712  77.570  1.00  0.00           C  
ATOM   1152  O   ASN A 848      14.808  24.558  77.814  1.00  0.00           O  
ATOM   1153  CB  ASN A 848      11.819  24.653  76.634  1.00  0.00           C  
ATOM   1154  CG  ASN A 848      11.230  25.299  75.368  1.00  0.00           C  
ATOM   1155  OD1 ASN A 848      11.964  25.625  74.415  1.00  0.00           O  
ATOM   1156  ND2 ASN A 848       9.900  25.476  75.350  1.00  0.00           N  
ATOM   1157  N   TYR A 849      13.803  22.634  78.323  1.00  0.00           N  
ATOM   1158  CA  TYR A 849      14.616  22.433  79.513  1.00  0.00           C  
ATOM   1159  C   TYR A 849      16.021  22.247  78.989  1.00  0.00           C  
ATOM   1160  O   TYR A 849      16.905  23.039  79.269  1.00  0.00           O  
ATOM   1161  CB  TYR A 849      14.141  21.181  80.285  1.00  0.00           C  
ATOM   1162  CG  TYR A 849      15.021  20.768  81.434  1.00  0.00           C  
ATOM   1163  CD1 TYR A 849      15.015  21.468  82.639  1.00  0.00           C  
ATOM   1164  CD2 TYR A 849      15.921  19.724  81.279  1.00  0.00           C  
ATOM   1165  CE1 TYR A 849      15.904  21.137  83.667  1.00  0.00           C  
ATOM   1166  CE2 TYR A 849      16.819  19.386  82.285  1.00  0.00           C  
ATOM   1167  CZ  TYR A 849      16.814  20.089  83.487  1.00  0.00           C  
ATOM   1168  OH  TYR A 849      17.710  19.714  84.472  1.00  0.00           O  
ATOM   1169  N   MET A 850      16.155  21.262  78.113  1.00  0.00           N  
ATOM   1170  CA  MET A 850      17.427  20.905  77.516  1.00  0.00           C  
ATOM   1171  C   MET A 850      18.091  22.077  76.839  1.00  0.00           C  
ATOM   1172  O   MET A 850      19.312  22.184  76.841  1.00  0.00           O  
ATOM   1173  CB  MET A 850      17.258  19.796  76.475  1.00  0.00           C  
ATOM   1174  CG  MET A 850      16.449  18.602  76.877  1.00  0.00           C  
ATOM   1175  SD  MET A 850      16.754  17.359  75.659  1.00  0.00           S  
ATOM   1176  CE  MET A 850      18.099  16.451  76.535  1.00  0.00           C  
ATOM   1177  N   LEU A 851      17.304  22.919  76.186  1.00  0.00           N  
ATOM   1178  CA  LEU A 851      17.905  24.053  75.510  1.00  0.00           C  
ATOM   1179  C   LEU A 851      18.226  25.101  76.559  1.00  0.00           C  
ATOM   1180  O   LEU A 851      17.558  25.198  77.590  1.00  0.00           O  
ATOM   1181  CB  LEU A 851      17.003  24.607  74.390  1.00  0.00           C  
ATOM   1182  CG  LEU A 851      17.118  24.106  72.930  1.00  0.00           C  
ATOM   1183  CD1 LEU A 851      18.583  24.072  72.454  1.00  0.00           C  
ATOM   1184  CD2 LEU A 851      16.510  22.749  72.811  1.00  0.00           C  
ATOM   1185  N   GLY A1160      19.328  25.807  76.362  1.00  0.00           N  
ATOM   1186  CA  GLY A1160      19.690  26.824  77.333  1.00  0.00           C  
ATOM   1187  C   GLY A1160      20.553  26.205  78.419  1.00  0.00           C  
ATOM   1188  O   GLY A1160      21.252  26.901  79.167  1.00  0.00           O  
ATOM   1189  N   LYS A1161      20.468  24.892  78.549  1.00  0.00           N  
ATOM   1190  CA  LYS A1161      21.292  24.217  79.515  1.00  0.00           C  
ATOM   1191  C   LYS A1161      22.700  24.625  79.101  1.00  0.00           C  
ATOM   1192  O   LYS A1161      23.056  24.602  77.925  1.00  0.00           O  
ATOM   1193  CB  LYS A1161      21.111  22.706  79.390  1.00  0.00           C  
ATOM   1194  CG  LYS A1161      21.280  21.892  80.669  1.00  0.00           C  
ATOM   1195  CD  LYS A1161      20.085  22.049  81.631  1.00  0.00           C  
ATOM   1196  CE  LYS A1161      19.916  20.787  82.519  1.00  0.00           C  
ATOM   1197  NZ  LYS A1161      21.080  20.566  83.433  1.00  0.00           N  
ATOM   1198  N   ASP A1162      23.364  25.246  80.058  1.00  0.00           N  
ATOM   1199  CA  ASP A1162      24.742  25.717  79.957  1.00  0.00           C  
ATOM   1200  C   ASP A1162      25.643  24.935  78.989  1.00  0.00           C  
ATOM   1201  O   ASP A1162      26.073  25.450  77.959  1.00  0.00           O  
ATOM   1202  CB  ASP A1162      25.358  25.699  81.373  1.00  0.00           C  
ATOM   1203  CG  ASP A1162      24.695  24.641  82.308  1.00  0.00           C  
ATOM   1204  OD1 ASP A1162      24.880  23.425  82.067  1.00  0.00           O  
ATOM   1205  OD2 ASP A1162      23.981  25.026  83.277  1.00  0.00           O  
ATOM   1206  N   SER A1163      25.867  23.668  79.318  1.00  0.00           N  
ATOM   1207  CA  SER A1163      26.725  22.753  78.556  1.00  0.00           C  
ATOM   1208  C   SER A1163      26.407  22.549  77.079  1.00  0.00           C  
ATOM   1209  O   SER A1163      27.175  21.895  76.354  1.00  0.00           O  
ATOM   1210  CB  SER A1163      26.737  21.389  79.252  1.00  0.00           C  
ATOM   1211  OG  SER A1163      25.411  20.911  79.474  1.00  0.00           O  
ATOM   1212  N   ILE A1164      25.253  23.055  76.656  1.00  0.00           N  
ATOM   1213  CA  ILE A1164      24.797  22.933  75.275  1.00  0.00           C  
ATOM   1214  C   ILE A1164      25.233  24.167  74.457  1.00  0.00           C  
ATOM   1215  O   ILE A1164      25.797  24.008  73.364  1.00  0.00           O  
ATOM   1216  CB  ILE A1164      23.227  22.758  75.232  1.00  0.00           C  
ATOM   1217  CG1 ILE A1164      22.814  21.444  75.897  1.00  0.00           C  
ATOM   1218  CG2 ILE A1164      22.684  22.836  73.815  1.00  0.00           C  
ATOM   1219  CD1 ILE A1164      23.412  20.213  75.267  1.00  0.00           C  
ATOM   1220  N   GLN A1165      25.032  25.374  75.007  1.00  0.00           N  
ATOM   1221  CA  GLN A1165      25.366  26.633  74.314  1.00  0.00           C  
ATOM   1222  C   GLN A1165      26.694  26.573  73.602  1.00  0.00           C  
ATOM   1223  O   GLN A1165      26.831  27.017  72.464  1.00  0.00           O  
ATOM   1224  CB  GLN A1165      25.419  27.818  75.284  1.00  0.00           C  
ATOM   1225  CG  GLN A1165      24.322  27.852  76.329  1.00  0.00           C  
ATOM   1226  CD  GLN A1165      22.941  27.691  75.746  1.00  0.00           C  
ATOM   1227  OE1 GLN A1165      22.602  26.642  75.194  1.00  0.00           O  
ATOM   1228  NE2 GLN A1165      22.123  28.719  75.889  1.00  0.00           N  
ATOM   1229  N   SER A1166      27.678  26.043  74.310  1.00  0.00           N  
ATOM   1230  CA  SER A1166      29.035  25.900  73.812  1.00  0.00           C  
ATOM   1231  C   SER A1166      28.993  25.342  72.398  1.00  0.00           C  
ATOM   1232  O   SER A1166      29.377  26.015  71.449  1.00  0.00           O  
ATOM   1233  CB  SER A1166      29.831  24.930  74.717  1.00  0.00           C  
ATOM   1234  OG  SER A1166      29.689  25.199  76.116  1.00  0.00           O  
ATOM   1235  N   ARG A1170      28.471  24.125  72.273  1.00  0.00           N  
ATOM   1236  CA  ARG A1170      28.371  23.444  70.994  1.00  0.00           C  
ATOM   1237  C   ARG A1170      27.183  23.873  70.158  1.00  0.00           C  
ATOM   1238  O   ARG A1170      27.114  23.527  68.971  1.00  0.00           O  
ATOM   1239  CB  ARG A1170      28.302  21.937  71.201  1.00  0.00           C  
ATOM   1240  CG  ARG A1170      29.512  21.388  71.906  1.00  0.00           C  
ATOM   1241  CD  ARG A1170      29.847  19.983  71.447  1.00  0.00           C  
ATOM   1242  NE  ARG A1170      30.581  19.958  70.177  1.00  0.00           N  
ATOM   1243  CZ  ARG A1170      30.022  19.736  68.991  1.00  0.00           C  
ATOM   1244  NH1 ARG A1170      28.715  19.522  68.905  1.00  0.00           N  
ATOM   1245  NH2 ARG A1170      30.762  19.709  67.894  1.00  0.00           N  
ATOM   1246  N   LEU A1171      26.249  24.618  70.754  1.00  0.00           N  
ATOM   1247  CA  LEU A1171      25.051  25.070  70.044  1.00  0.00           C  
ATOM   1248  C   LEU A1171      25.389  26.093  68.958  1.00  0.00           C  
ATOM   1249  O   LEU A1171      24.813  26.095  67.868  1.00  0.00           O  
ATOM   1250  CB  LEU A1171      24.052  25.669  71.042  1.00  0.00           C  
ATOM   1251  CG  LEU A1171      22.571  25.308  70.834  1.00  0.00           C  
ATOM   1252  CD1 LEU A1171      21.984  26.021  69.637  1.00  0.00           C  
ATOM   1253  CD2 LEU A1171      22.428  23.796  70.653  1.00  0.00           C  
ATOM   1254  N   GLU A1177      26.361  26.938  69.251  1.00  0.00           N  
ATOM   1255  CA  GLU A1177      26.762  27.955  68.317  1.00  0.00           C  
ATOM   1256  C   GLU A1177      27.551  27.418  67.154  1.00  0.00           C  
ATOM   1257  O   GLU A1177      27.778  28.137  66.187  1.00  0.00           O  
ATOM   1258  CB  GLU A1177      27.573  29.023  69.038  1.00  0.00           C  
ATOM   1259  CG  GLU A1177      26.822  29.657  70.194  1.00  0.00           C  
ATOM   1260  CD  GLU A1177      25.585  30.435  69.744  1.00  0.00           C  
ATOM   1261  OE1 GLU A1177      25.555  31.671  69.967  1.00  0.00           O  
ATOM   1262  OE2 GLU A1177      24.643  29.824  69.173  1.00  0.00           O  
ATOM   1263  N   HIS A1178      27.936  26.149  67.205  1.00  0.00           N  
ATOM   1264  CA  HIS A1178      28.741  25.595  66.125  1.00  0.00           C  
ATOM   1265  C   HIS A1178      28.138  24.452  65.331  1.00  0.00           C  
ATOM   1266  O   HIS A1178      27.869  24.610  64.147  1.00  0.00           O  
ATOM   1267  CB  HIS A1178      30.138  25.268  66.637  1.00  0.00           C  
ATOM   1268  CG  HIS A1178      30.970  26.489  66.874  1.00  0.00           C  
ATOM   1269  ND1 HIS A1178      30.784  27.312  67.962  1.00  0.00           N  
ATOM   1270  CD2 HIS A1178      31.937  27.070  66.124  1.00  0.00           C  
ATOM   1271  CE1 HIS A1178      31.598  28.347  67.869  1.00  0.00           C  
ATOM   1272  NE2 HIS A1178      32.308  28.219  66.767  1.00  0.00           N  
ATOM   1273  N   GLY A1191      27.940  23.300  65.959  1.00  0.00           N  
ATOM   1274  CA  GLY A1191      27.330  22.196  65.252  1.00  0.00           C  
ATOM   1275  C   GLY A1191      27.073  21.063  66.205  1.00  0.00           C  
ATOM   1276  O   GLY A1191      27.896  20.161  66.310  1.00  0.00           O  
ATOM   1277  N   ILE A1192      25.963  21.092  66.926  1.00  0.00           N  
ATOM   1278  CA  ILE A1192      25.719  19.984  67.844  1.00  0.00           C  
ATOM   1279  C   ILE A1192      24.764  18.926  67.239  1.00  0.00           C  
ATOM   1280  O   ILE A1192      23.581  19.221  66.984  1.00  0.00           O  
ATOM   1281  CB  ILE A1192      25.250  20.507  69.222  1.00  0.00           C  
ATOM   1282  CG1 ILE A1192      25.623  19.503  70.312  1.00  0.00           C  
ATOM   1283  CG2 ILE A1192      23.776  20.854  69.192  1.00  0.00           C  
ATOM   1284  CD1 ILE A1192      24.910  19.749  71.618  1.00  0.00           C  
ATOM   1285  N   SER A1193      25.277  17.724  66.961  1.00  0.00           N  
ATOM   1286  CA  SER A1193      24.455  16.699  66.338  1.00  0.00           C  
ATOM   1287  C   SER A1193      23.384  16.196  67.226  1.00  0.00           C  
ATOM   1288  O   SER A1193      23.388  16.481  68.412  1.00  0.00           O  
ATOM   1289  CB  SER A1193      25.290  15.514  65.877  1.00  0.00           C  
ATOM   1290  OG  SER A1193      25.950  14.895  66.954  1.00  0.00           O  
ATOM   1291  N   TYR A1194      22.489  15.387  66.678  1.00  0.00           N  
ATOM   1292  CA  TYR A1194      21.435  14.830  67.500  1.00  0.00           C  
ATOM   1293  C   TYR A1194      22.042  13.854  68.507  1.00  0.00           C  
ATOM   1294  O   TYR A1194      21.645  13.828  69.669  1.00  0.00           O  
ATOM   1295  CB  TYR A1194      20.416  14.141  66.646  1.00  0.00           C  
ATOM   1296  CG  TYR A1194      19.097  13.995  67.333  1.00  0.00           C  
ATOM   1297  CD1 TYR A1194      18.251  15.077  67.498  1.00  0.00           C  
ATOM   1298  CD2 TYR A1194      18.675  12.771  67.784  1.00  0.00           C  
ATOM   1299  CE1 TYR A1194      17.024  14.933  68.061  1.00  0.00           C  
ATOM   1300  CE2 TYR A1194      17.437  12.618  68.360  1.00  0.00           C  
ATOM   1301  CZ  TYR A1194      16.625  13.709  68.493  1.00  0.00           C  
ATOM   1302  OH  TYR A1194      15.370  13.541  69.033  1.00  0.00           O  
ATOM   1303  N   THR A1195      23.015  13.070  68.061  1.00  0.00           N  
ATOM   1304  CA  THR A1195      23.734  12.130  68.908  1.00  0.00           C  
ATOM   1305  C   THR A1195      24.351  12.865  70.085  1.00  0.00           C  
ATOM   1306  O   THR A1195      24.041  12.577  71.247  1.00  0.00           O  
ATOM   1307  CB  THR A1195      24.878  11.566  68.138  1.00  0.00           C  
ATOM   1308  OG1 THR A1195      24.363  10.966  66.962  1.00  0.00           O  
ATOM   1309  CG2 THR A1195      25.642  10.549  68.924  1.00  0.00           C  
ATOM   1310  N   GLU A1196      25.191  13.849  69.793  1.00  0.00           N  
ATOM   1311  CA  GLU A1196      25.839  14.598  70.849  1.00  0.00           C  
ATOM   1312  C   GLU A1196      24.882  15.361  71.744  1.00  0.00           C  
ATOM   1313  O   GLU A1196      25.115  15.489  72.942  1.00  0.00           O  
ATOM   1314  CB  GLU A1196      26.881  15.534  70.277  1.00  0.00           C  
ATOM   1315  CG  GLU A1196      28.302  14.948  70.321  1.00  0.00           C  
ATOM   1316  CD  GLU A1196      29.357  16.033  70.250  1.00  0.00           C  
ATOM   1317  OE1 GLU A1196      30.461  15.816  70.804  1.00  0.00           O  
ATOM   1318  OE2 GLU A1196      29.062  17.110  69.675  1.00  0.00           O  
ATOM   1319  N   PHE A1198      23.771  15.796  71.173  1.00  0.00           N  
ATOM   1320  CA  PHE A1198      22.746  16.538  71.879  1.00  0.00           C  
ATOM   1321  C   PHE A1198      21.960  15.647  72.826  1.00  0.00           C  
ATOM   1322  O   PHE A1198      21.565  16.076  73.909  1.00  0.00           O  
ATOM   1323  CB  PHE A1198      21.804  17.131  70.826  1.00  0.00           C  
ATOM   1324  CG  PHE A1198      20.515  17.705  71.369  1.00  0.00           C  
ATOM   1325  CD1 PHE A1198      20.516  18.827  72.184  1.00  0.00           C  
ATOM   1326  CD2 PHE A1198      19.293  17.177  70.959  1.00  0.00           C  
ATOM   1327  CE1 PHE A1198      19.330  19.408  72.576  1.00  0.00           C  
ATOM   1328  CE2 PHE A1198      18.101  17.760  71.347  1.00  0.00           C  
ATOM   1329  CZ  PHE A1198      18.118  18.881  72.154  1.00  0.00           C  
ATOM   1330  N   THR A1199      21.739  14.408  72.403  1.00  0.00           N  
ATOM   1331  CA  THR A1199      20.958  13.411  73.139  1.00  0.00           C  
ATOM   1332  C   THR A1199      21.635  12.703  74.330  1.00  0.00           C  
ATOM   1333  O   THR A1199      20.978  12.033  75.121  1.00  0.00           O  
ATOM   1334  CB  THR A1199      20.395  12.366  72.137  1.00  0.00           C  
ATOM   1335  OG1 THR A1199      19.518  11.457  72.793  1.00  0.00           O  
ATOM   1336  CG2 THR A1199      21.485  11.575  71.552  1.00  0.00           C  
ATOM   1337  N   TYR A1200      22.921  12.949  74.527  1.00  0.00           N  
ATOM   1338  CA  TYR A1200      23.677  12.337  75.612  1.00  0.00           C  
ATOM   1339  C   TYR A1200      23.123  12.418  77.061  1.00  0.00           C  
ATOM   1340  O   TYR A1200      23.092  11.395  77.737  1.00  0.00           O  
ATOM   1341  CB  TYR A1200      25.104  12.868  75.562  1.00  0.00           C  
ATOM   1342  CG  TYR A1200      26.035  12.201  76.539  1.00  0.00           C  
ATOM   1343  CD1 TYR A1200      26.949  11.253  76.112  1.00  0.00           C  
ATOM   1344  CD2 TYR A1200      25.974  12.476  77.900  1.00  0.00           C  
ATOM   1345  CE1 TYR A1200      27.780  10.595  77.012  1.00  0.00           C  
ATOM   1346  CE2 TYR A1200      26.802  11.830  78.802  1.00  0.00           C  
ATOM   1347  CZ  TYR A1200      27.698  10.887  78.349  1.00  0.00           C  
ATOM   1348  OH  TYR A1200      28.556  10.246  79.205  1.00  0.00           O  
ATOM   1349  N   THR A1201      22.696  13.599  77.538  1.00  0.00           N  
ATOM   1350  CA  THR A1201      22.202  13.763  78.917  1.00  0.00           C  
ATOM   1351  C   THR A1201      21.066  12.854  79.243  1.00  0.00           C  
ATOM   1352  O   THR A1201      21.052  12.242  80.292  1.00  0.00           O  
ATOM   1353  CB  THR A1201      21.761  15.201  79.288  1.00  0.00           C  
ATOM   1354  OG1 THR A1201      20.786  15.680  78.365  1.00  0.00           O  
ATOM   1355  CG2 THR A1201      22.927  16.130  79.323  1.00  0.00           C  
ATOM   1356  N   ILE A1202      20.110  12.731  78.343  1.00  0.00           N  
ATOM   1357  CA  ILE A1202      19.016  11.848  78.615  1.00  0.00           C  
ATOM   1358  C   ILE A1202      19.597  10.490  78.901  1.00  0.00           C  
ATOM   1359  O   ILE A1202      19.061   9.781  79.739  1.00  0.00           O  
ATOM   1360  CB  ILE A1202      18.084  11.754  77.462  1.00  0.00           C  
ATOM   1361  CG1 ILE A1202      17.559  13.129  77.136  1.00  0.00           C  
ATOM   1362  CG2 ILE A1202      16.922  10.846  77.815  1.00  0.00           C  
ATOM   1363  CD1 ILE A1202      16.529  13.084  76.048  1.00  0.00           C  
ATOM   1364  N   LEU A1203      20.747  10.170  78.289  1.00  0.00           N  
ATOM   1365  CA  LEU A1203      21.429   8.862  78.477  1.00  0.00           C  
ATOM   1366  C   LEU A1203      22.022   8.759  79.866  1.00  0.00           C  
ATOM   1367  O   LEU A1203      22.053   7.695  80.466  1.00  0.00           O  
ATOM   1368  CB  LEU A1203      22.539   8.648  77.461  1.00  0.00           C  
ATOM   1369  CG  LEU A1203      22.165   8.631  75.976  1.00  0.00           C  
ATOM   1370  CD1 LEU A1203      23.359   8.155  75.114  1.00  0.00           C  
ATOM   1371  CD2 LEU A1203      20.963   7.749  75.779  1.00  0.00           C  
ATOM   1372  N   GLN A1204      22.504   9.865  80.391  1.00  0.00           N  
ATOM   1373  CA  GLN A1204      23.036   9.860  81.734  1.00  0.00           C  
ATOM   1374  C   GLN A1204      21.909  10.134  82.721  1.00  0.00           C  
ATOM   1375  O   GLN A1204      22.123  10.066  83.925  1.00  0.00           O  
ATOM   1376  CB  GLN A1204      24.137  10.902  81.882  1.00  0.00           C  
ATOM   1377  CG  GLN A1204      24.781  10.910  83.237  1.00  0.00           C  
ATOM   1378  CD  GLN A1204      25.940  11.883  83.314  1.00  0.00           C  
ATOM   1379  OE1 GLN A1204      26.599  12.180  82.325  1.00  0.00           O  
ATOM   1380  NE2 GLN A1204      26.205  12.366  84.491  1.00  0.00           N  
ATOM   1381  N   ALA A1205      20.712  10.434  82.240  1.00  0.00           N  
ATOM   1382  CA  ALA A1205      19.615  10.710  83.147  1.00  0.00           C  
ATOM   1383  C   ALA A1205      18.945   9.426  83.485  1.00  0.00           C  
ATOM   1384  O   ALA A1205      18.332   9.292  84.553  1.00  0.00           O  
ATOM   1385  CB  ALA A1205      18.633  11.624  82.510  1.00  0.00           C  
ATOM   1386  N   ILE A1206      19.038   8.477  82.558  1.00  0.00           N  
ATOM   1387  CA  ILE A1206      18.431   7.165  82.754  1.00  0.00           C  
ATOM   1388  C   ILE A1206      19.310   6.327  83.638  1.00  0.00           C  
ATOM   1389  O   ILE A1206      18.825   5.404  84.273  1.00  0.00           O  
ATOM   1390  CB  ILE A1206      18.215   6.367  81.448  1.00  0.00           C  
ATOM   1391  CG1 ILE A1206      17.767   7.262  80.281  1.00  0.00           C  
ATOM   1392  CG2 ILE A1206      17.119   5.343  81.689  1.00  0.00           C  
ATOM   1393  CD1 ILE A1206      17.543   6.500  78.941  1.00  0.00           C  
ATOM   1394  N   ASP A1207      20.620   6.541  83.583  1.00  0.00           N  
ATOM   1395  CA  ASP A1207      21.520   5.780  84.454  1.00  0.00           C  
ATOM   1396  C   ASP A1207      21.186   6.053  85.936  1.00  0.00           C  
ATOM   1397  O   ASP A1207      21.097   5.143  86.747  1.00  0.00           O  
ATOM   1398  CB  ASP A1207      22.977   6.146  84.196  1.00  0.00           C  
ATOM   1399  CG  ASP A1207      23.466   5.668  82.852  1.00  0.00           C  
ATOM   1400  OD1 ASP A1207      22.912   4.677  82.346  1.00  0.00           O  
ATOM   1401  OD2 ASP A1207      24.429   6.256  82.305  1.00  0.00           O  
ATOM   1402  N   PHE A1208      21.020   7.306  86.292  1.00  0.00           N  
ATOM   1403  CA  PHE A1208      20.715   7.668  87.666  1.00  0.00           C  
ATOM   1404  C   PHE A1208      19.402   7.015  88.039  1.00  0.00           C  
ATOM   1405  O   PHE A1208      19.327   6.335  89.044  1.00  0.00           O  
ATOM   1406  CB  PHE A1208      20.577   9.178  87.766  1.00  0.00           C  
ATOM   1407  CG  PHE A1208      20.864   9.752  89.125  1.00  0.00           C  
ATOM   1408  CD1 PHE A1208      20.786   8.975  90.272  1.00  0.00           C  
ATOM   1409  CD2 PHE A1208      21.175  11.109  89.242  1.00  0.00           C  
ATOM   1410  CE1 PHE A1208      21.009   9.546  91.494  1.00  0.00           C  
ATOM   1411  CE2 PHE A1208      21.396  11.677  90.453  1.00  0.00           C  
ATOM   1412  CZ  PHE A1208      21.319  10.915  91.584  1.00  0.00           C  
ATOM   1413  N   GLY A1209      18.386   7.191  87.213  1.00  0.00           N  
ATOM   1414  CA  GLY A1209      17.099   6.592  87.482  1.00  0.00           C  
ATOM   1415  C   GLY A1209      17.168   5.098  87.668  1.00  0.00           C  
ATOM   1416  O   GLY A1209      16.580   4.559  88.611  1.00  0.00           O  
ATOM   1417  N   HIS A1210      17.896   4.424  86.780  1.00  0.00           N  
ATOM   1418  CA  HIS A1210      18.044   2.966  86.857  1.00  0.00           C  
ATOM   1419  C   HIS A1210      18.685   2.597  88.175  1.00  0.00           C  
ATOM   1420  O   HIS A1210      18.095   1.884  88.970  1.00  0.00           O  
ATOM   1421  CB  HIS A1210      18.906   2.413  85.719  1.00  0.00           C  
ATOM   1422  CG  HIS A1210      18.948   0.908  85.685  1.00  0.00           C  
ATOM   1423  ND1 HIS A1210      20.028   0.175  86.140  1.00  0.00           N  
ATOM   1424  CD2 HIS A1210      18.026   0.002  85.264  1.00  0.00           C  
ATOM   1425  CE1 HIS A1210      19.763  -1.117  86.014  1.00  0.00           C  
ATOM   1426  NE2 HIS A1210      18.559  -1.245  85.485  1.00  0.00           N  
ATOM   1427  N   LEU A1211      19.886   3.127  88.390  1.00  0.00           N  
ATOM   1428  CA  LEU A1211      20.716   2.896  89.568  1.00  0.00           C  
ATOM   1429  C   LEU A1211      19.984   3.332  90.818  1.00  0.00           C  
ATOM   1430  O   LEU A1211      20.106   2.711  91.857  1.00  0.00           O  
ATOM   1431  CB  LEU A1211      22.029   3.663  89.402  1.00  0.00           C  
ATOM   1432  CG  LEU A1211      23.388   2.964  89.388  1.00  0.00           C  
ATOM   1433  CD1 LEU A1211      23.355   1.702  88.618  1.00  0.00           C  
ATOM   1434  CD2 LEU A1211      24.414   3.884  88.782  1.00  0.00           C  
ATOM   1435  N   ASN A1212      19.145   4.348  90.696  1.00  0.00           N  
ATOM   1436  CA  ASN A1212      18.386   4.832  91.844  1.00  0.00           C  
ATOM   1437  C   ASN A1212      17.381   3.791  92.186  1.00  0.00           C  
ATOM   1438  O   ASN A1212      17.099   3.563  93.349  1.00  0.00           O  
ATOM   1439  CB  ASN A1212      17.649   6.116  91.519  1.00  0.00           C  
ATOM   1440  CG  ASN A1212      16.633   6.475  92.559  1.00  0.00           C  
ATOM   1441  OD1 ASN A1212      16.932   7.193  93.506  1.00  0.00           O  
ATOM   1442  ND2 ASN A1212      15.404   6.003  92.377  1.00  0.00           N  
ATOM   1443  N   ARG A1213      16.833   3.179  91.143  1.00  0.00           N  
ATOM   1444  CA  ARG A1213      15.830   2.148  91.289  1.00  0.00           C  
ATOM   1445  C   ARG A1213      16.398   0.837  91.781  1.00  0.00           C  
ATOM   1446  O   ARG A1213      15.962   0.359  92.810  1.00  0.00           O  
ATOM   1447  CB  ARG A1213      15.078   1.939  89.962  1.00  0.00           C  
ATOM   1448  CG  ARG A1213      14.200   3.122  89.571  1.00  0.00           C  
ATOM   1449  CD  ARG A1213      13.272   2.869  88.369  1.00  0.00           C  
ATOM   1450  NE  ARG A1213      13.932   2.943  87.055  1.00  0.00           N  
ATOM   1451  CZ  ARG A1213      14.162   4.054  86.334  1.00  0.00           C  
ATOM   1452  NH1 ARG A1213      13.803   5.263  86.764  1.00  0.00           N  
ATOM   1453  NH2 ARG A1213      14.753   3.939  85.141  1.00  0.00           N  
ATOM   1454  N   GLU A1289      17.405   0.290  91.095  1.00  0.00           N  
ATOM   1455  CA  GLU A1289      17.962  -1.006  91.461  1.00  0.00           C  
ATOM   1456  C   GLU A1289      18.887  -1.034  92.663  1.00  0.00           C  
ATOM   1457  O   GLU A1289      18.779  -1.961  93.464  1.00  0.00           O  
ATOM   1458  CB  GLU A1289      18.597  -1.724  90.261  1.00  0.00           C  
ATOM   1459  CG  GLU A1289      18.144  -3.231  90.086  1.00  0.00           C  
ATOM   1460  CD  GLU A1289      18.778  -4.273  91.121  1.00  0.00           C  
ATOM   1461  OE1 GLU A1289      18.039  -5.128  91.719  1.00  0.00           O  
ATOM   1462  OE2 GLU A1289      20.029  -4.279  91.294  1.00  0.00           O  
ATOM   1463  N   LEU A1290      19.818  -0.093  92.802  1.00  0.00           N  
ATOM   1464  CA  LEU A1290      20.678  -0.110  93.978  1.00  0.00           C  
ATOM   1465  C   LEU A1290      20.377   1.008  94.951  1.00  0.00           C  
ATOM   1466  O   LEU A1290      21.199   1.341  95.789  1.00  0.00           O  
ATOM   1467  CB  LEU A1290      22.141  -0.082  93.596  1.00  0.00           C  
ATOM   1468  CG  LEU A1290      22.535  -1.233  92.681  1.00  0.00           C  
ATOM   1469  CD1 LEU A1290      23.971  -1.026  92.205  1.00  0.00           C  
ATOM   1470  CD2 LEU A1290      22.373  -2.586  93.395  1.00  0.00           C  
ATOM   1471  N   ASN A1291      19.212   1.630  94.804  1.00  0.00           N  
ATOM   1472  CA  ASN A1291      18.784   2.689  95.697  1.00  0.00           C  
ATOM   1473  C   ASN A1291      19.791   3.831  95.804  1.00  0.00           C  
ATOM   1474  O   ASN A1291      20.118   4.283  96.918  1.00  0.00           O  
ATOM   1475  CB  ASN A1291      18.513   2.077  97.065  1.00  0.00           C  
ATOM   1476  CG  ASN A1291      17.893   3.061  98.043  1.00  0.00           C  
ATOM   1477  OD1 ASN A1291      17.031   3.878  97.697  1.00  0.00           O  
ATOM   1478  ND2 ASN A1291      18.309   2.954  99.295  1.00  0.00           N  
ATOM   1479  N   CYS A1292      20.233   4.326  94.634  1.00  0.00           N  
ATOM   1480  CA  CYS A1292      21.198   5.427  94.519  1.00  0.00           C  
ATOM   1481  C   CYS A1292      20.534   6.802  94.713  1.00  0.00           C  
ATOM   1482  O   CYS A1292      19.664   7.194  93.942  1.00  0.00           O  
ATOM   1483  CB  CYS A1292      21.942   5.358  93.181  1.00  0.00           C  
ATOM   1484  SG  CYS A1292      23.489   6.378  93.147  1.00  0.00           S  
ATOM   1485  N   LYS A1293      20.952   7.539  95.744  1.00  0.00           N  
ATOM   1486  CA  LYS A1293      20.342   8.839  96.037  1.00  0.00           C  
ATOM   1487  C   LYS A1293      21.185  10.045  95.754  1.00  0.00           C  
ATOM   1488  O   LYS A1293      20.651  11.144  95.775  1.00  0.00           O  
ATOM   1489  CB  LYS A1293      19.875   8.926  97.499  1.00  0.00           C  
ATOM   1490  CG  LYS A1293      18.700   8.005  97.838  1.00  0.00           C  
ATOM   1491  CD  LYS A1293      18.214   8.196  99.291  1.00  0.00           C  
ATOM   1492  CE  LYS A1293      16.935   7.369  99.565  1.00  0.00           C  
ATOM   1493  NZ  LYS A1293      16.499   7.340 101.001  1.00  0.00           N  
ATOM   1494  N   ILE A1294      22.493   9.882  95.558  1.00  0.00           N  
ATOM   1495  CA  ILE A1294      23.360  11.028  95.284  1.00  0.00           C  
ATOM   1496  C   ILE A1294      24.363  10.692  94.169  1.00  0.00           C  
ATOM   1497  O   ILE A1294      24.799   9.536  94.044  1.00  0.00           O  
ATOM   1498  CB  ILE A1294      24.140  11.433  96.567  1.00  0.00           C  
ATOM   1499  CG1 ILE A1294      23.197  11.609  97.757  1.00  0.00           C  
ATOM   1500  CG2 ILE A1294      24.870  12.725  96.368  1.00  0.00           C  
ATOM   1501  CD1 ILE A1294      23.865  12.144  99.003  1.00  0.00           C  
ATOM   1502  N   GLN A1295      24.654  11.658  93.302  1.00  0.00           N  
ATOM   1503  CA  GLN A1295      25.650  11.458  92.242  1.00  0.00           C  
ATOM   1504  C   GLN A1295      26.719  12.515  92.432  1.00  0.00           C  
ATOM   1505  O   GLN A1295      26.416  13.680  92.674  1.00  0.00           O  
ATOM   1506  CB  GLN A1295      25.067  11.612  90.838  1.00  0.00           C  
ATOM   1507  CG  GLN A1295      26.133  11.472  89.756  1.00  0.00           C  
ATOM   1508  CD  GLN A1295      25.601  11.438  88.300  1.00  0.00           C  
ATOM   1509  OE1 GLN A1295      26.389  11.389  87.350  1.00  0.00           O  
ATOM   1510  NE2 GLN A1295      24.283  11.463  88.129  1.00  0.00           N  
ATOM   1511  N   VAL A1296      27.973  12.116  92.369  1.00  0.00           N  
ATOM   1512  CA  VAL A1296      29.058  13.063  92.534  1.00  0.00           C  
ATOM   1513  C   VAL A1296      29.694  13.079  91.159  1.00  0.00           C  
ATOM   1514  O   VAL A1296      29.659  12.054  90.441  1.00  0.00           O  
ATOM   1515  CB  VAL A1296      30.122  12.534  93.555  1.00  0.00           C  
ATOM   1516  CG1 VAL A1296      31.274  13.493  93.685  1.00  0.00           C  
ATOM   1517  CG2 VAL A1296      29.507  12.295  94.899  1.00  0.00           C  
ATOM   1518  N   GLY A1297      30.249  14.234  90.794  1.00  0.00           N  
ATOM   1519  CA  GLY A1297      30.946  14.389  89.531  1.00  0.00           C  
ATOM   1520  C   GLY A1297      31.678  15.706  89.613  1.00  0.00           C  
ATOM   1521  O   GLY A1297      31.627  16.359  90.642  1.00  0.00           O  
ATOM   1522  N   GLY A1298      32.413  16.078  88.579  1.00  0.00           N  
ATOM   1523  CA  GLY A1298      33.068  17.376  88.584  1.00  0.00           C  
ATOM   1524  C   GLY A1298      32.097  18.440  88.061  1.00  0.00           C  
ATOM   1525  O   GLY A1298      30.989  18.122  87.628  1.00  0.00           O  
ATOM   1526  N   SER A1299      32.534  19.692  88.051  1.00  0.00           N  
ATOM   1527  CA  SER A1299      31.743  20.833  87.580  1.00  0.00           C  
ATOM   1528  C   SER A1299      31.132  20.672  86.170  1.00  0.00           C  
ATOM   1529  O   SER A1299      30.046  21.202  85.867  1.00  0.00           O  
ATOM   1530  CB  SER A1299      32.635  22.052  87.574  1.00  0.00           C  
ATOM   1531  OG  SER A1299      33.618  21.927  88.576  1.00  0.00           O  
ATOM   1532  N   ASP A1300      31.876  20.035  85.273  1.00  0.00           N  
ATOM   1533  CA  ASP A1300      31.389  19.784  83.927  1.00  0.00           C  
ATOM   1534  C   ASP A1300      30.137  18.928  83.943  1.00  0.00           C  
ATOM   1535  O   ASP A1300      29.298  19.077  83.063  1.00  0.00           O  
ATOM   1536  CB  ASP A1300      32.448  19.094  83.067  1.00  0.00           C  
ATOM   1537  CG  ASP A1300      33.144  17.964  83.788  1.00  0.00           C  
ATOM   1538  OD1 ASP A1300      33.688  18.206  84.875  1.00  0.00           O  
ATOM   1539  OD2 ASP A1300      33.181  16.839  83.262  1.00  0.00           O  
ATOM   1540  N   GLN A1301      29.986  18.050  84.936  1.00  0.00           N  
ATOM   1541  CA  GLN A1301      28.805  17.199  84.982  1.00  0.00           C  
ATOM   1542  C   GLN A1301      27.549  17.814  85.579  1.00  0.00           C  
ATOM   1543  O   GLN A1301      26.480  17.231  85.508  1.00  0.00           O  
ATOM   1544  CB  GLN A1301      29.128  15.877  85.653  1.00  0.00           C  
ATOM   1545  CG  GLN A1301      30.228  15.118  84.962  1.00  0.00           C  
ATOM   1546  CD  GLN A1301      29.926  14.860  83.504  1.00  0.00           C  
ATOM   1547  OE1 GLN A1301      29.009  14.109  83.151  1.00  0.00           O  
ATOM   1548  NE2 GLN A1301      30.699  15.470  82.645  1.00  0.00           N  
ATOM   1549  N   TRP A1302      27.629  19.037  86.065  1.00  0.00           N  
ATOM   1550  CA  TRP A1302      26.450  19.630  86.663  1.00  0.00           C  
ATOM   1551  C   TRP A1302      25.256  19.584  85.718  1.00  0.00           C  
ATOM   1552  O   TRP A1302      24.116  19.426  86.157  1.00  0.00           O  
ATOM   1553  CB  TRP A1302      26.736  21.044  87.161  1.00  0.00           C  
ATOM   1554  CG  TRP A1302      25.548  21.765  87.746  1.00  0.00           C  
ATOM   1555  CD1 TRP A1302      24.885  22.795  87.186  1.00  0.00           C  
ATOM   1556  CD2 TRP A1302      24.917  21.527  89.011  1.00  0.00           C  
ATOM   1557  NE1 TRP A1302      23.882  23.229  88.003  1.00  0.00           N  
ATOM   1558  CE2 TRP A1302      23.876  22.479  89.141  1.00  0.00           C  
ATOM   1559  CE3 TRP A1302      25.131  20.604  90.046  1.00  0.00           C  
ATOM   1560  CZ2 TRP A1302      23.057  22.560  90.257  1.00  0.00           C  
ATOM   1561  CZ3 TRP A1302      24.311  20.675  91.166  1.00  0.00           C  
ATOM   1562  CH2 TRP A1302      23.281  21.657  91.261  1.00  0.00           C  
ATOM   1563  N   GLY A1303      25.512  19.674  84.423  1.00  0.00           N  
ATOM   1564  CA  GLY A1303      24.418  19.621  83.481  1.00  0.00           C  
ATOM   1565  C   GLY A1303      23.746  18.266  83.468  1.00  0.00           C  
ATOM   1566  O   GLY A1303      22.531  18.185  83.654  1.00  0.00           O  
ATOM   1567  N   ASN A1304      24.535  17.205  83.262  1.00  0.00           N  
ATOM   1568  CA  ASN A1304      24.032  15.819  83.201  1.00  0.00           C  
ATOM   1569  C   ASN A1304      23.473  15.286  84.543  1.00  0.00           C  
ATOM   1570  O   ASN A1304      22.604  14.401  84.563  1.00  0.00           O  
ATOM   1571  CB  ASN A1304      25.132  14.859  82.707  1.00  0.00           C  
ATOM   1572  CG  ASN A1304      25.846  15.338  81.457  1.00  0.00           C  
ATOM   1573  OD1 ASN A1304      25.399  16.260  80.790  1.00  0.00           O  
ATOM   1574  ND2 ASN A1304      26.973  14.718  81.143  1.00  0.00           N  
ATOM   1575  N   ILE A1306      24.021  15.761  85.664  1.00  0.00           N  
ATOM   1576  CA  ILE A1306      23.553  15.336  86.994  1.00  0.00           C  
ATOM   1577  C   ILE A1306      22.092  15.798  87.129  1.00  0.00           C  
ATOM   1578  O   ILE A1306      21.156  14.980  87.125  1.00  0.00           O  
ATOM   1579  CB  ILE A1306      24.461  15.938  88.092  1.00  0.00           C  
ATOM   1580  CG1 ILE A1306      25.813  15.231  88.077  1.00  0.00           C  
ATOM   1581  CG2 ILE A1306      23.783  15.930  89.437  1.00  0.00           C  
ATOM   1582  CD1 ILE A1306      26.862  15.902  88.900  1.00  0.00           C  
ATOM   1583  N   THR A1310      21.901  17.112  87.064  1.00  0.00           N  
ATOM   1584  CA  THR A1310      20.570  17.708  87.179  1.00  0.00           C  
ATOM   1585  C   THR A1310      19.622  17.235  86.090  1.00  0.00           C  
ATOM   1586  O   THR A1310      18.410  17.325  86.248  1.00  0.00           O  
ATOM   1587  CB  THR A1310      20.624  19.257  87.157  1.00  0.00           C  
ATOM   1588  OG1 THR A1310      21.694  19.704  86.301  1.00  0.00           O  
ATOM   1589  CG2 THR A1310      20.846  19.810  88.558  1.00  0.00           C  
ATOM   1590  N   SER A1312      20.166  16.771  84.966  1.00  0.00           N  
ATOM   1591  CA  SER A1312      19.321  16.286  83.873  1.00  0.00           C  
ATOM   1592  C   SER A1312      18.644  15.038  84.369  1.00  0.00           C  
ATOM   1593  O   SER A1312      17.577  14.659  83.872  1.00  0.00           O  
ATOM   1594  CB  SER A1312      20.161  15.873  82.664  1.00  0.00           C  
ATOM   1595  OG  SER A1312      20.861  16.965  82.084  1.00  0.00           O  
ATOM   1596  N   GLY A1314      19.351  14.355  85.273  1.00  0.00           N  
ATOM   1597  CA  GLY A1314      18.884  13.110  85.849  1.00  0.00           C  
ATOM   1598  C   GLY A1314      17.918  13.233  86.994  1.00  0.00           C  
ATOM   1599  O   GLY A1314      17.014  12.408  87.114  1.00  0.00           O  
ATOM   1600  N   ILE A1316      18.113  14.227  87.855  1.00  0.00           N  
ATOM   1601  CA  ILE A1316      17.209  14.402  88.989  1.00  0.00           C  
ATOM   1602  C   ILE A1316      15.824  14.816  88.505  1.00  0.00           C  
ATOM   1603  O   ILE A1316      14.803  14.373  89.043  1.00  0.00           O  
ATOM   1604  CB  ILE A1316      17.748  15.423  90.018  1.00  0.00           C  
ATOM   1605  CG1 ILE A1316      19.150  15.025  90.464  1.00  0.00           C  
ATOM   1606  CG2 ILE A1316      16.869  15.424  91.261  1.00  0.00           C  
ATOM   1607  CD1 ILE A1316      19.786  16.034  91.353  1.00  0.00           C  
ATOM   1608  N   GLU A1317      15.818  15.586  87.421  1.00  0.00           N  
ATOM   1609  CA  GLU A1317      14.612  16.104  86.798  1.00  0.00           C  
ATOM   1610  C   GLU A1317      13.856  15.019  86.039  1.00  0.00           C  
ATOM   1611  O   GLU A1317      12.630  15.014  86.024  1.00  0.00           O  
ATOM   1612  CB  GLU A1317      14.993  17.242  85.868  1.00  0.00           C  
ATOM   1613  CG  GLU A1317      13.831  17.912  85.197  1.00  0.00           C  
ATOM   1614  CD  GLU A1317      13.096  18.929  86.060  1.00  0.00           C  
ATOM   1615  OE1 GLU A1317      13.252  18.938  87.308  1.00  0.00           O  
ATOM   1616  OE2 GLU A1317      12.344  19.741  85.465  1.00  0.00           O  
ATOM   1617  N   LEU A1318      14.570  14.118  85.376  1.00  0.00           N  
ATOM   1618  CA  LEU A1318      13.894  13.036  84.656  1.00  0.00           C  
ATOM   1619  C   LEU A1318      13.079  12.343  85.755  1.00  0.00           C  
ATOM   1620  O   LEU A1318      11.852  12.453  85.787  1.00  0.00           O  
ATOM   1621  CB  LEU A1318      14.901  12.045  84.029  1.00  0.00           C  
ATOM   1622  CG  LEU A1318      14.516  11.343  82.723  1.00  0.00           C  
ATOM   1623  CD1 LEU A1318      15.471  10.176  82.412  1.00  0.00           C  
ATOM   1624  CD2 LEU A1318      13.095  10.863  82.806  1.00  0.00           C  
ATOM   1625  N   MET A1319      13.799  11.727  86.695  1.00  0.00           N  
ATOM   1626  CA  MET A1319      13.262  11.013  87.860  1.00  0.00           C  
ATOM   1627  C   MET A1319      12.056  11.762  88.446  1.00  0.00           C  
ATOM   1628  O   MET A1319      11.016  11.178  88.720  1.00  0.00           O  
ATOM   1629  CB  MET A1319      14.384  10.922  88.910  1.00  0.00           C  
ATOM   1630  CG  MET A1319      14.450   9.636  89.678  1.00  0.00           C  
ATOM   1631  SD  MET A1319      16.047   9.301  90.426  1.00  0.00           S  
ATOM   1632  CE  MET A1319      17.063  10.373  89.671  1.00  0.00           C  
ATOM   1633  N   ARG A1321      12.191  13.074  88.577  1.00  0.00           N  
ATOM   1634  CA  ARG A1321      11.118  13.854  89.129  1.00  0.00           C  
ATOM   1635  C   ARG A1321       9.879  13.754  88.288  1.00  0.00           C  
ATOM   1636  O   ARG A1321       8.830  13.415  88.805  1.00  0.00           O  
ATOM   1637  CB  ARG A1321      11.502  15.314  89.277  1.00  0.00           C  
ATOM   1638  CG  ARG A1321      10.346  16.147  89.787  1.00  0.00           C  
ATOM   1639  CD  ARG A1321      10.524  17.613  89.513  1.00  0.00           C  
ATOM   1640  NE  ARG A1321      10.362  17.845  88.093  1.00  0.00           N  
ATOM   1641  CZ  ARG A1321       9.671  18.845  87.577  1.00  0.00           C  
ATOM   1642  NH1 ARG A1321       9.067  19.724  88.362  1.00  0.00           N  
ATOM   1643  NH2 ARG A1321       9.574  18.955  86.268  1.00  0.00           N  
ATOM   1644  N   ARG A1322       9.999  13.999  86.985  1.00  0.00           N  
ATOM   1645  CA  ARG A1322       8.832  13.954  86.094  1.00  0.00           C  
ATOM   1646  C   ARG A1322       8.351  12.545  85.841  1.00  0.00           C  
ATOM   1647  O   ARG A1322       7.157  12.274  85.887  1.00  0.00           O  
ATOM   1648  CB  ARG A1322       9.119  14.662  84.772  1.00  0.00           C  
ATOM   1649  CG  ARG A1322       8.938  16.175  84.809  1.00  0.00           C  
ATOM   1650  CD  ARG A1322       9.290  16.805  83.468  1.00  0.00           C  
ATOM   1651  NE  ARG A1322      10.685  16.551  83.091  1.00  0.00           N  
ATOM   1652  CZ  ARG A1322      11.563  17.480  82.690  1.00  0.00           C  
ATOM   1653  NH1 ARG A1322      11.216  18.776  82.597  1.00  0.00           N  
ATOM   1654  NH2 ARG A1322      12.812  17.107  82.403  1.00  0.00           N  
ATOM   1655  N   MET A1323       9.284  11.648  85.562  1.00  0.00           N  
ATOM   1656  CA  MET A1323       8.934  10.266  85.320  1.00  0.00           C  
ATOM   1657  C   MET A1323       8.195   9.640  86.507  1.00  0.00           C  
ATOM   1658  O   MET A1323       7.196   8.968  86.306  1.00  0.00           O  
ATOM   1659  CB  MET A1323      10.185   9.472  84.960  1.00  0.00           C  
ATOM   1660  CG  MET A1323       9.963   8.027  84.547  1.00  0.00           C  
ATOM   1661  SD  MET A1323      11.253   7.473  83.426  1.00  0.00           S  
ATOM   1662  CE  MET A1323      12.786   7.430  84.562  1.00  0.00           C  
ATOM   1663  N   TYR A1324       8.686   9.829  87.728  1.00  0.00           N  
ATOM   1664  CA  TYR A1324       8.017   9.267  88.917  1.00  0.00           C  
ATOM   1665  C   TYR A1324       8.580   9.916  90.180  1.00  0.00           C  
ATOM   1666  O   TYR A1324       9.707   9.619  90.549  1.00  0.00           O  
ATOM   1667  CB  TYR A1324       8.179   7.734  88.974  1.00  0.00           C  
ATOM   1668  CG  TYR A1324       9.611   7.245  89.015  1.00  0.00           C  
ATOM   1669  CD1 TYR A1324      10.220   6.935  90.232  1.00  0.00           C  
ATOM   1670  CD2 TYR A1324      10.385   7.166  87.860  1.00  0.00           C  
ATOM   1671  CE1 TYR A1324      11.566   6.562  90.310  1.00  0.00           C  
ATOM   1672  CE2 TYR A1324      11.746   6.786  87.925  1.00  0.00           C  
ATOM   1673  CZ  TYR A1324      12.326   6.499  89.165  1.00  0.00           C  
ATOM   1674  OH  TYR A1324      13.667   6.190  89.297  1.00  0.00           O  
ATOM   1675  N   GLY A1325       7.834  10.854  90.777  1.00  0.00           N  
ATOM   1676  CA  GLY A1325       8.267  11.577  91.993  1.00  0.00           C  
ATOM   1677  C   GLY A1325       9.710  11.393  92.465  1.00  0.00           C  
ATOM   1678  O   GLY A1325      10.037  10.343  93.012  1.00  0.00           O  
ATOM   1679  N   GLN A1342      10.578  12.379  92.240  1.00  0.00           N  
ATOM   1680  CA  GLN A1342      11.993  12.267  92.626  1.00  0.00           C  
ATOM   1681  C   GLN A1342      12.144  11.493  93.892  1.00  0.00           C  
ATOM   1682  O   GLN A1342      11.524  11.835  94.897  1.00  0.00           O  
ATOM   1683  CB  GLN A1342      12.660  13.644  92.756  1.00  0.00           C  
ATOM   1684  CG  GLN A1342      13.630  13.815  93.933  1.00  0.00           C  
ATOM   1685  CD  GLN A1342      12.917  14.038  95.277  1.00  0.00           C  
ATOM   1686  OE1 GLN A1342      13.320  13.485  96.296  1.00  0.00           O  
ATOM   1687  NE2 GLN A1342      11.837  14.822  95.267  1.00  0.00           N  
ATOM   1688  N   THR A1344      12.926  10.422  93.812  1.00  0.00           N  
ATOM   1689  CA  THR A1344      13.190   9.507  94.939  1.00  0.00           C  
ATOM   1690  C   THR A1344      14.314   9.944  95.916  1.00  0.00           C  
ATOM   1691  O   THR A1344      15.284   9.200  96.150  1.00  0.00           O  
ATOM   1692  CB  THR A1344      13.539   8.120  94.359  1.00  0.00           C  
ATOM   1693  OG1 THR A1344      12.936   7.985  93.055  1.00  0.00           O  
ATOM   1694  CG2 THR A1344      13.082   6.988  95.312  1.00  0.00           C  
ATOM   1695  N   ASP A1345      14.138  11.104  96.543  1.00  0.00           N  
ATOM   1696  CA  ASP A1345      15.146  11.655  97.445  1.00  0.00           C  
ATOM   1697  C   ASP A1345      16.496  11.608  96.716  1.00  0.00           C  
ATOM   1698  O   ASP A1345      17.507  11.174  97.257  1.00  0.00           O  
ATOM   1699  CB  ASP A1345      15.218  10.884  98.771  1.00  0.00           C  
ATOM   1700  CG  ASP A1345      13.868  10.738  99.435  1.00  0.00           C  
ATOM   1701  OD1 ASP A1345      13.305   9.618  99.402  1.00  0.00           O  
ATOM   1702  OD2 ASP A1345      13.375  11.743  99.985  1.00  0.00           O  
ATOM   1703  N   ALA A1347      16.478  12.027  95.461  1.00  0.00           N  
ATOM   1704  CA  ALA A1347      17.687  12.023  94.660  1.00  0.00           C  
ATOM   1705  C   ALA A1347      18.322  13.380  94.737  1.00  0.00           C  
ATOM   1706  O   ALA A1347      17.616  14.376  94.618  1.00  0.00           O  
ATOM   1707  CB  ALA A1347      17.351  11.689  93.233  1.00  0.00           C  
ATOM   1708  N   TYR A1348      19.643  13.422  94.881  1.00  0.00           N  
ATOM   1709  CA  TYR A1348      20.376  14.694  94.983  1.00  0.00           C  
ATOM   1710  C   TYR A1348      21.649  14.618  94.172  1.00  0.00           C  
ATOM   1711  O   TYR A1348      22.135  13.521  93.903  1.00  0.00           O  
ATOM   1712  CB  TYR A1348      20.812  14.966  96.424  1.00  0.00           C  
ATOM   1713  CG  TYR A1348      19.743  14.839  97.441  1.00  0.00           C  
ATOM   1714  CD1 TYR A1348      19.033  15.939  97.819  1.00  0.00           C  
ATOM   1715  CD2 TYR A1348      19.427  13.623  98.020  1.00  0.00           C  
ATOM   1716  CE1 TYR A1348      18.032  15.861  98.753  1.00  0.00           C  
ATOM   1717  CE2 TYR A1348      18.419  13.536  98.960  1.00  0.00           C  
ATOM   1718  CZ  TYR A1348      17.727  14.676  99.318  1.00  0.00           C  
ATOM   1719  OH  TYR A1348      16.737  14.695 100.276  1.00  0.00           O  
ATOM   1720  N   GLY A1349      22.246  15.777  93.899  1.00  0.00           N  
ATOM   1721  CA  GLY A1349      23.488  15.802  93.147  1.00  0.00           C  
ATOM   1722  C   GLY A1349      24.438  16.826  93.693  1.00  0.00           C  
ATOM   1723  O   GLY A1349      23.983  17.890  94.078  1.00  0.00           O  
ATOM   1724  N   LEU A1350      25.724  16.505  93.792  1.00  0.00           N  
ATOM   1725  CA  LEU A1350      26.726  17.472  94.276  1.00  0.00           C  
ATOM   1726  C   LEU A1350      28.029  17.393  93.453  1.00  0.00           C  
ATOM   1727  O   LEU A1350      28.357  16.330  92.927  1.00  0.00           O  
ATOM   1728  CB  LEU A1350      26.972  17.383  95.811  1.00  0.00           C  
ATOM   1729  CG  LEU A1350      27.990  16.537  96.604  1.00  0.00           C  
ATOM   1730  CD1 LEU A1350      27.816  15.099  96.253  1.00  0.00           C  
ATOM   1731  CD2 LEU A1350      29.440  16.963  96.332  1.00  0.00           C  
ATOM   1732  N   THR A1351      28.738  18.519  93.301  1.00  0.00           N  
ATOM   1733  CA  THR A1351      29.970  18.541  92.502  1.00  0.00           C  
ATOM   1734  C   THR A1351      31.234  18.913  93.264  1.00  0.00           C  
ATOM   1735  O   THR A1351      31.187  19.547  94.298  1.00  0.00           O  
ATOM   1736  CB  THR A1351      29.835  19.390  91.174  1.00  0.00           C  
ATOM   1737  OG1 THR A1351      29.757  20.795  91.465  1.00  0.00           O  
ATOM   1738  CG2 THR A1351      28.587  18.976  90.405  1.00  0.00           C  
ATOM   1739  N   ILE A1352      32.370  18.550  92.695  1.00  0.00           N  
ATOM   1740  CA  ILE A1352      33.671  18.752  93.304  1.00  0.00           C  
ATOM   1741  C   ILE A1352      34.337  19.855  92.530  1.00  0.00           C  
ATOM   1742  O   ILE A1352      34.092  20.024  91.348  1.00  0.00           O  
ATOM   1743  CB  ILE A1352      34.428  17.421  93.276  1.00  0.00           C  
ATOM   1744  CG1 ILE A1352      33.709  16.474  94.222  1.00  0.00           C  
ATOM   1745  CG2 ILE A1352      35.908  17.570  93.635  1.00  0.00           C  
ATOM   1746  CD1 ILE A1352      34.214  15.109  94.176  1.00  0.00           C  
ATOM   1747  N   PRO A1356      35.134  20.671  93.211  1.00  0.00           N  
ATOM   1748  CA  PRO A1356      35.844  21.801  92.636  1.00  0.00           C  
ATOM   1749  C   PRO A1356      36.783  21.463  91.499  1.00  0.00           C  
ATOM   1750  O   PRO A1356      37.161  20.302  91.274  1.00  0.00           O  
ATOM   1751  CB  PRO A1356      36.651  22.324  93.824  1.00  0.00           C  
ATOM   1752  CG  PRO A1356      35.859  21.923  94.983  1.00  0.00           C  
ATOM   1753  CD  PRO A1356      35.469  20.541  94.636  1.00  0.00           C  
ATOM   1754  N   LEU A1360      37.208  22.505  90.803  1.00  0.00           N  
ATOM   1755  CA  LEU A1360      38.166  22.353  89.717  1.00  0.00           C  
ATOM   1756  C   LEU A1360      39.566  22.595  90.325  1.00  0.00           C  
ATOM   1757  O   LEU A1360      39.843  23.698  90.828  1.00  0.00           O  
ATOM   1758  CB  LEU A1360      37.901  23.426  88.695  1.00  0.00           C  
ATOM   1759  CG  LEU A1360      38.628  23.207  87.399  1.00  0.00           C  
ATOM   1760  CD1 LEU A1360      37.685  22.423  86.496  1.00  0.00           C  
ATOM   1761  CD2 LEU A1360      38.963  24.566  86.774  1.00  0.00           C  
ATOM   1762  N   VAL A1361      40.414  21.569  90.332  1.00  0.00           N  
ATOM   1763  CA  VAL A1361      41.776  21.697  90.850  1.00  0.00           C  
ATOM   1764  C   VAL A1361      42.508  22.807  90.077  1.00  0.00           C  
ATOM   1765  O   VAL A1361      42.888  22.610  88.933  1.00  0.00           O  
ATOM   1766  CB  VAL A1361      42.582  20.375  90.662  1.00  0.00           C  
ATOM   1767  CG1 VAL A1361      43.947  20.473  91.312  1.00  0.00           C  
ATOM   1768  CG2 VAL A1361      41.815  19.223  91.208  1.00  0.00           C  
ATOM   1769  N   THR A1365      42.713  23.952  90.714  1.00  0.00           N  
ATOM   1770  CA  THR A1365      43.381  25.079  90.098  1.00  0.00           C  
ATOM   1771  C   THR A1365      44.827  25.352  90.587  1.00  0.00           C  
ATOM   1772  O   THR A1365      45.087  25.414  91.792  1.00  0.00           O  
ATOM   1773  CB  THR A1365      42.513  26.342  90.302  1.00  0.00           C  
ATOM   1774  OG1 THR A1365      42.406  26.637  91.695  1.00  0.00           O  
ATOM   1775  CG2 THR A1365      41.119  26.097  89.790  1.00  0.00           C  
ATOM   1776  N   LYS A1366      45.779  25.505  89.670  1.00  0.00           N  
ATOM   1777  CA  LYS A1366      47.145  25.822  90.099  1.00  0.00           C  
ATOM   1778  C   LYS A1366      47.140  27.316  90.467  1.00  0.00           C  
ATOM   1779  O   LYS A1366      46.298  28.062  89.959  1.00  0.00           O  
ATOM   1780  CB  LYS A1366      48.144  25.569  88.975  1.00  0.00           C  
ATOM   1781  CG  LYS A1366      48.829  24.214  88.998  1.00  0.00           C  
ATOM   1782  CD  LYS A1366      50.261  24.384  89.509  1.00  0.00           C  
ATOM   1783  CE  LYS A1366      50.312  25.040  90.897  1.00  0.00           C  
ATOM   1784  NZ  LYS A1366      51.688  25.262  91.349  1.00  0.00           N  
ATOM   1785  N   SER A1368      48.074  27.783  91.299  1.00  0.00           N  
ATOM   1786  CA  SER A1368      48.060  29.198  91.701  1.00  0.00           C  
ATOM   1787  C   SER A1368      48.427  30.135  90.602  1.00  0.00           C  
ATOM   1788  O   SER A1368      48.100  31.318  90.667  1.00  0.00           O  
ATOM   1789  CB  SER A1368      48.986  29.474  92.878  1.00  0.00           C  
ATOM   1790  OG  SER A1368      50.307  29.101  92.548  1.00  0.00           O  
ATOM   1791  N   ASP A1369      49.177  29.629  89.635  1.00  0.00           N  
ATOM   1792  CA  ASP A1369      49.602  30.430  88.511  1.00  0.00           C  
ATOM   1793  C   ASP A1369      48.655  30.290  87.342  1.00  0.00           C  
ATOM   1794  O   ASP A1369      48.978  30.661  86.246  1.00  0.00           O  
ATOM   1795  CB  ASP A1369      51.018  30.060  88.108  1.00  0.00           C  
ATOM   1796  CG  ASP A1369      51.140  28.615  87.704  1.00  0.00           C  
ATOM   1797  OD1 ASP A1369      52.295  28.165  87.488  1.00  0.00           O  
ATOM   1798  OD2 ASP A1369      50.098  27.921  87.619  1.00  0.00           O  
ATOM   1799  N   GLY A1370      47.506  29.693  87.586  1.00  0.00           N  
ATOM   1800  CA  GLY A1370      46.510  29.520  86.545  1.00  0.00           C  
ATOM   1801  C   GLY A1370      46.842  28.580  85.412  1.00  0.00           C  
ATOM   1802  O   GLY A1370      46.122  28.580  84.413  1.00  0.00           O  
ATOM   1803  N   LYS A1373      47.970  27.878  85.491  1.00  0.00           N  
ATOM   1804  CA  LYS A1373      48.327  26.908  84.462  1.00  0.00           C  
ATOM   1805  C   LYS A1373      47.698  25.586  84.864  1.00  0.00           C  
ATOM   1806  O   LYS A1373      47.827  25.178  86.001  1.00  0.00           O  
ATOM   1807  CB  LYS A1373      49.831  26.744  84.315  1.00  0.00           C  
ATOM   1808  CG  LYS A1373      50.410  27.619  83.229  1.00  0.00           C  
ATOM   1809  CD  LYS A1373      51.873  27.282  82.935  1.00  0.00           C  
ATOM   1810  CE  LYS A1373      52.795  27.497  84.147  1.00  0.00           C  
ATOM   1811  NZ  LYS A1373      52.902  28.916  84.582  1.00  0.00           N  
ATOM   1812  N   LYS A1412      47.022  24.931  83.922  1.00  0.00           N  
ATOM   1813  CA  LYS A1412      46.310  23.687  84.150  1.00  0.00           C  
ATOM   1814  C   LYS A1412      47.061  22.526  84.768  1.00  0.00           C  
ATOM   1815  O   LYS A1412      48.038  21.998  84.237  1.00  0.00           O  
ATOM   1816  CB  LYS A1412      45.558  23.251  82.891  1.00  0.00           C  
ATOM   1817  CG  LYS A1412      46.277  23.639  81.594  1.00  0.00           C  
ATOM   1818  CD  LYS A1412      47.801  23.341  81.655  1.00  0.00           C  
ATOM   1819  CE  LYS A1412      48.598  24.053  80.558  1.00  0.00           C  
ATOM   1820  NZ  LYS A1412      48.467  25.559  80.608  1.00  0.00           N  
ATOM   1821  N   PHE A1415      46.494  22.114  85.891  1.00  0.00           N  
ATOM   1822  CA  PHE A1415      46.936  21.040  86.749  1.00  0.00           C  
ATOM   1823  C   PHE A1415      46.821  19.680  86.059  1.00  0.00           C  
ATOM   1824  O   PHE A1415      45.824  19.397  85.429  1.00  0.00           O  
ATOM   1825  CB  PHE A1415      46.077  21.129  88.038  1.00  0.00           C  
ATOM   1826  CG  PHE A1415      46.155  19.917  88.932  1.00  0.00           C  
ATOM   1827  CD1 PHE A1415      45.184  18.921  88.850  1.00  0.00           C  
ATOM   1828  CD2 PHE A1415      47.213  19.758  89.840  1.00  0.00           C  
ATOM   1829  CE1 PHE A1415      45.275  17.791  89.635  1.00  0.00           C  
ATOM   1830  CE2 PHE A1415      47.293  18.620  90.628  1.00  0.00           C  
ATOM   1831  CZ  PHE A1415      46.325  17.643  90.520  1.00  0.00           C  
ATOM   1832  N   GLY A1416      47.864  18.859  86.129  1.00  0.00           N  
ATOM   1833  CA  GLY A1416      47.770  17.548  85.523  1.00  0.00           C  
ATOM   1834  C   GLY A1416      48.515  17.353  84.222  1.00  0.00           C  
ATOM   1835  O   GLY A1416      49.026  16.256  83.943  1.00  0.00           O  
ATOM   1836  N   LYS A1417      48.422  18.348  83.349  1.00  0.00           N  
ATOM   1837  CA  LYS A1417      49.146  18.296  82.083  1.00  0.00           C  
ATOM   1838  C   LYS A1417      50.360  19.206  82.218  1.00  0.00           C  
ATOM   1839  O   LYS A1417      50.215  20.403  82.523  1.00  0.00           O  
ATOM   1840  CB  LYS A1417      48.285  18.748  80.876  1.00  0.00           C  
ATOM   1841  CG  LYS A1417      49.125  19.169  79.651  1.00  0.00           C  
ATOM   1842  CD  LYS A1417      48.563  18.644  78.331  1.00  0.00           C  
ATOM   1843  CE  LYS A1417      49.533  18.895  77.147  1.00  0.00           C  
ATOM   1844  NZ  LYS A1417      50.707  17.951  77.053  1.00  0.00           N  
ATOM   1845  N   SER A1442      51.545  18.602  82.123  1.00  0.00           N  
ATOM   1846  CA  SER A1442      52.791  19.361  82.159  1.00  0.00           C  
ATOM   1847  C   SER A1442      53.034  19.932  80.722  1.00  0.00           C  
ATOM   1848  O   SER A1442      52.567  21.034  80.380  1.00  0.00           O  
ATOM   1849  CB  SER A1442      53.964  18.487  82.677  1.00  0.00           C  
ATOM   1850  OG  SER A1442      53.825  17.103  82.385  1.00  0.00           O  
ATOM   1851  N   GLU A1444      53.720  19.168  79.877  1.00  0.00           N  
ATOM   1852  CA  GLU A1444      53.988  19.584  78.485  1.00  0.00           C  
ATOM   1853  C   GLU A1444      54.167  18.284  77.719  1.00  0.00           C  
ATOM   1854  O   GLU A1444      53.620  18.086  76.631  1.00  0.00           O  
ATOM   1855  CB  GLU A1444      55.262  20.453  78.373  1.00  0.00           C  
ATOM   1856  CG  GLU A1444      55.648  20.867  76.912  1.00  0.00           C  
ATOM   1857  CD  GLU A1444      54.642  21.833  76.259  1.00  0.00           C  
ATOM   1858  OE1 GLU A1444      54.487  22.960  76.788  1.00  0.00           O  
ATOM   1859  OE2 GLU A1444      54.013  21.476  75.228  1.00  0.00           O  
ATOM   1860  N   SER A1450      54.935  17.394  78.333  1.00  0.00           N  
ATOM   1861  CA  SER A1450      55.176  16.074  77.800  1.00  0.00           C  
ATOM   1862  C   SER A1450      53.768  15.524  77.663  1.00  0.00           C  
ATOM   1863  O   SER A1450      53.448  14.840  76.687  1.00  0.00           O  
ATOM   1864  CB  SER A1450      55.941  15.269  78.843  1.00  0.00           C  
ATOM   1865  OG  SER A1450      56.825  16.131  79.556  1.00  0.00           O  
ATOM   1866  N   GLY A1452      52.921  15.909  78.618  1.00  0.00           N  
ATOM   1867  CA  GLY A1452      51.542  15.481  78.602  1.00  0.00           C  
ATOM   1868  C   GLY A1452      50.953  15.283  79.984  1.00  0.00           C  
ATOM   1869  O   GLY A1452      51.525  15.719  80.994  1.00  0.00           O  
ATOM   1870  N   ALA A1455      49.808  14.609  80.018  1.00  0.00           N  
ATOM   1871  CA  ALA A1455      49.097  14.327  81.249  1.00  0.00           C  
ATOM   1872  C   ALA A1455      49.869  13.358  82.146  1.00  0.00           C  
ATOM   1873  O   ALA A1455      50.691  12.559  81.684  1.00  0.00           O  
ATOM   1874  CB  ALA A1455      47.693  13.748  80.916  1.00  0.00           C  
ATOM   1875  N   VAL A1456      49.655  13.476  83.445  1.00  0.00           N  
ATOM   1876  CA  VAL A1456      50.287  12.561  84.369  1.00  0.00           C  
ATOM   1877  C   VAL A1456      49.251  11.438  84.595  1.00  0.00           C  
ATOM   1878  O   VAL A1456      48.227  11.639  85.256  1.00  0.00           O  
ATOM   1879  CB  VAL A1456      50.710  13.276  85.677  1.00  0.00           C  
ATOM   1880  CG1 VAL A1456      51.482  12.303  86.600  1.00  0.00           C  
ATOM   1881  CG2 VAL A1456      51.580  14.480  85.327  1.00  0.00           C  
ATOM   1882  N   TRP A1457      49.472  10.315  83.908  1.00  0.00           N  
ATOM   1883  CA  TRP A1457      48.609   9.129  83.954  1.00  0.00           C  
ATOM   1884  C   TRP A1457      48.778   8.251  85.219  1.00  0.00           C  
ATOM   1885  O   TRP A1457      49.837   8.221  85.863  1.00  0.00           O  
ATOM   1886  CB  TRP A1457      48.831   8.276  82.686  1.00  0.00           C  
ATOM   1887  CG  TRP A1457      48.510   8.987  81.390  1.00  0.00           C  
ATOM   1888  CD1 TRP A1457      49.362   9.717  80.617  1.00  0.00           C  
ATOM   1889  CD2 TRP A1457      47.224   9.056  80.758  1.00  0.00           C  
ATOM   1890  NE1 TRP A1457      48.682  10.255  79.540  1.00  0.00           N  
ATOM   1891  CE2 TRP A1457      47.375   9.860  79.599  1.00  0.00           C  
ATOM   1892  CE3 TRP A1457      45.967   8.522  81.038  1.00  0.00           C  
ATOM   1893  CZ2 TRP A1457      46.307  10.141  78.748  1.00  0.00           C  
ATOM   1894  CZ3 TRP A1457      44.904   8.804  80.187  1.00  0.00           C  
ATOM   1895  CH2 TRP A1457      45.087   9.605  79.051  1.00  0.00           C  
ATOM   1896  N   LEU A1458      47.724   7.523  85.553  1.00  0.00           N  
ATOM   1897  CA  LEU A1458      47.746   6.646  86.698  1.00  0.00           C  
ATOM   1898  C   LEU A1458      48.329   5.283  86.340  1.00  0.00           C  
ATOM   1899  O   LEU A1458      48.270   4.346  87.156  1.00  0.00           O  
ATOM   1900  CB  LEU A1458      46.336   6.445  87.229  1.00  0.00           C  
ATOM   1901  CG  LEU A1458      45.642   7.583  87.945  1.00  0.00           C  
ATOM   1902  CD1 LEU A1458      44.586   6.953  88.861  1.00  0.00           C  
ATOM   1903  CD2 LEU A1458      46.640   8.429  88.749  1.00  0.00           C  
ATOM   1904  N   ASP A1459      48.812   5.145  85.102  1.00  0.00           N  
ATOM   1905  CA  ASP A1459      49.396   3.885  84.615  1.00  0.00           C  
ATOM   1906  C   ASP A1459      50.893   4.058  84.613  1.00  0.00           C  
ATOM   1907  O   ASP A1459      51.425   5.019  84.041  1.00  0.00           O  
ATOM   1908  CB  ASP A1459      48.899   3.559  83.177  1.00  0.00           C  
ATOM   1909  CG  ASP A1459      49.380   2.180  82.639  1.00  0.00           C  
ATOM   1910  OD1 ASP A1459      50.167   1.452  83.275  1.00  0.00           O  
ATOM   1911  OD2 ASP A1459      48.946   1.802  81.537  1.00  0.00           O  
ATOM   1912  N   ALA A1460      51.576   3.129  85.262  1.00  0.00           N  
ATOM   1913  CA  ALA A1460      53.029   3.193  85.301  1.00  0.00           C  
ATOM   1914  C   ALA A1460      53.618   3.061  83.880  1.00  0.00           C  
ATOM   1915  O   ALA A1460      54.661   3.650  83.564  1.00  0.00           O  
ATOM   1916  CB  ALA A1460      53.582   2.126  86.226  1.00  0.00           C  
ATOM   1917  N   GLU A1461      52.924   2.329  83.012  1.00  0.00           N  
ATOM   1918  CA  GLU A1461      53.398   2.161  81.653  1.00  0.00           C  
ATOM   1919  C   GLU A1461      53.308   3.437  80.836  1.00  0.00           C  
ATOM   1920  O   GLU A1461      53.800   3.483  79.710  1.00  0.00           O  
ATOM   1921  CB  GLU A1461      52.696   1.005  80.948  1.00  0.00           C  
ATOM   1922  CG  GLU A1461      53.258  -0.360  81.328  1.00  0.00           C  
ATOM   1923  CD  GLU A1461      52.958  -1.413  80.272  1.00  0.00           C  
ATOM   1924  OE1 GLU A1461      51.789  -1.888  80.199  1.00  0.00           O  
ATOM   1925  OE2 GLU A1461      53.888  -1.740  79.491  1.00  0.00           O  
ATOM   1926  N   LYS A1462      52.639   4.453  81.369  1.00  0.00           N  
ATOM   1927  CA  LYS A1462      52.572   5.732  80.675  1.00  0.00           C  
ATOM   1928  C   LYS A1462      53.379   6.760  81.479  1.00  0.00           C  
ATOM   1929  O   LYS A1462      54.287   7.417  80.960  1.00  0.00           O  
ATOM   1930  CB  LYS A1462      51.131   6.190  80.500  1.00  0.00           C  
ATOM   1931  CG  LYS A1462      50.406   5.498  79.353  1.00  0.00           C  
ATOM   1932  CD  LYS A1462      48.939   5.877  79.332  1.00  0.00           C  
ATOM   1933  CE  LYS A1462      48.118   4.937  78.476  1.00  0.00           C  
ATOM   1934  NZ  LYS A1462      46.758   5.516  78.378  1.00  0.00           N  
ATOM   1935  N   THR A1463      53.089   6.886  82.760  1.00  0.00           N  
ATOM   1936  CA  THR A1463      53.840   7.835  83.536  1.00  0.00           C  
ATOM   1937  C   THR A1463      54.413   6.977  84.636  1.00  0.00           C  
ATOM   1938  O   THR A1463      53.663   6.366  85.395  1.00  0.00           O  
ATOM   1939  CB  THR A1463      52.939   9.007  84.059  1.00  0.00           C  
ATOM   1940  OG1 THR A1463      52.330   9.684  82.951  1.00  0.00           O  
ATOM   1941  CG2 THR A1463      53.771  10.050  84.790  1.00  0.00           C  
ATOM   1942  N   SER A1465      55.733   6.814  84.615  1.00  0.00           N  
ATOM   1943  CA  SER A1465      56.402   6.018  85.621  1.00  0.00           C  
ATOM   1944  C   SER A1465      56.113   6.558  87.013  1.00  0.00           C  
ATOM   1945  O   SER A1465      55.876   7.750  87.184  1.00  0.00           O  
ATOM   1946  CB  SER A1465      57.914   5.997  85.360  1.00  0.00           C  
ATOM   1947  OG  SER A1465      58.635   6.989  86.078  1.00  0.00           O  
ATOM   1948  N   PRO A1467      56.108   5.682  88.023  1.00  0.00           N  
ATOM   1949  CA  PRO A1467      55.845   6.119  89.396  1.00  0.00           C  
ATOM   1950  C   PRO A1467      56.813   7.181  89.838  1.00  0.00           C  
ATOM   1951  O   PRO A1467      56.470   8.015  90.672  1.00  0.00           O  
ATOM   1952  CB  PRO A1467      55.993   4.829  90.199  1.00  0.00           C  
ATOM   1953  CG  PRO A1467      55.437   3.786  89.238  1.00  0.00           C  
ATOM   1954  CD  PRO A1467      56.145   4.210  87.938  1.00  0.00           C  
ATOM   1955  N   TYR A1506      58.005   7.176  89.255  1.00  0.00           N  
ATOM   1956  CA  TYR A1506      58.990   8.186  89.601  1.00  0.00           C  
ATOM   1957  C   TYR A1506      58.557   9.510  88.974  1.00  0.00           C  
ATOM   1958  O   TYR A1506      58.570  10.564  89.628  1.00  0.00           O  
ATOM   1959  CB  TYR A1506      60.388   7.814  89.103  1.00  0.00           C  
ATOM   1960  CG  TYR A1506      61.489   8.425  89.953  1.00  0.00           C  
ATOM   1961  CD1 TYR A1506      62.660   7.713  90.241  1.00  0.00           C  
ATOM   1962  CD2 TYR A1506      61.335   9.693  90.528  1.00  0.00           C  
ATOM   1963  CE1 TYR A1506      63.630   8.246  91.093  1.00  0.00           C  
ATOM   1964  CE2 TYR A1506      62.298  10.222  91.375  1.00  0.00           C  
ATOM   1965  CZ  TYR A1506      63.434   9.501  91.646  1.00  0.00           C  
ATOM   1966  OH  TYR A1506      64.378  10.025  92.482  1.00  0.00           O  
ATOM   1967  N   GLU A1507      58.162   9.467  87.709  1.00  0.00           N  
ATOM   1968  CA  GLU A1507      57.728  10.681  87.063  1.00  0.00           C  
ATOM   1969  C   GLU A1507      56.494  11.145  87.826  1.00  0.00           C  
ATOM   1970  O   GLU A1507      56.338  12.342  88.080  1.00  0.00           O  
ATOM   1971  CB  GLU A1507      57.415  10.433  85.584  1.00  0.00           C  
ATOM   1972  CG  GLU A1507      58.657  10.301  84.659  1.00  0.00           C  
ATOM   1973  CD  GLU A1507      58.296   9.879  83.205  1.00  0.00           C  
ATOM   1974  OE1 GLU A1507      57.642   8.809  83.006  1.00  0.00           O  
ATOM   1975  OE2 GLU A1507      58.676  10.611  82.259  1.00  0.00           O  
ATOM   1976  N   PHE A1508      55.693  10.183  88.298  1.00  0.00           N  
ATOM   1977  CA  PHE A1508      54.472  10.475  89.051  1.00  0.00           C  
ATOM   1978  C   PHE A1508      54.800  11.138  90.372  1.00  0.00           C  
ATOM   1979  O   PHE A1508      54.136  12.088  90.757  1.00  0.00           O  
ATOM   1980  CB  PHE A1508      53.642   9.202  89.282  1.00  0.00           C  
ATOM   1981  CG  PHE A1508      52.231   9.453  89.825  1.00  0.00           C  
ATOM   1982  CD1 PHE A1508      51.223   9.932  88.999  1.00  0.00           C  
ATOM   1983  CD2 PHE A1508      51.910   9.144  91.137  1.00  0.00           C  
ATOM   1984  CE1 PHE A1508      49.918  10.088  89.483  1.00  0.00           C  
ATOM   1985  CE2 PHE A1508      50.619   9.295  91.613  1.00  0.00           C  
ATOM   1986  CZ  PHE A1508      49.624   9.764  90.796  1.00  0.00           C  
ATOM   1987  N   TYR A1509      55.841  10.656  91.040  1.00  0.00           N  
ATOM   1988  CA  TYR A1509      56.285  11.198  92.327  1.00  0.00           C  
ATOM   1989  C   TYR A1509      56.867  12.606  92.204  1.00  0.00           C  
ATOM   1990  O   TYR A1509      56.745  13.418  93.120  1.00  0.00           O  
ATOM   1991  CB  TYR A1509      57.327  10.279  92.938  1.00  0.00           C  
ATOM   1992  CG  TYR A1509      57.842  10.702  94.297  1.00  0.00           C  
ATOM   1993  CD1 TYR A1509      59.011  11.469  94.421  1.00  0.00           C  
ATOM   1994  CD2 TYR A1509      57.179  10.304  95.473  1.00  0.00           C  
ATOM   1995  CE1 TYR A1509      59.515  11.815  95.695  1.00  0.00           C  
ATOM   1996  CE2 TYR A1509      57.667  10.643  96.747  1.00  0.00           C  
ATOM   1997  CZ  TYR A1509      58.826  11.396  96.853  1.00  0.00           C  
ATOM   1998  OH  TYR A1509      59.304  11.708  98.108  1.00  0.00           O  
ATOM   1999  N   GLN A1510      57.546  12.880  91.097  1.00  0.00           N  
ATOM   2000  CA  GLN A1510      58.125  14.190  90.858  1.00  0.00           C  
ATOM   2001  C   GLN A1510      57.038  15.228  90.740  1.00  0.00           C  
ATOM   2002  O   GLN A1510      57.083  16.254  91.410  1.00  0.00           O  
ATOM   2003  CB  GLN A1510      58.934  14.177  89.580  1.00  0.00           C  
ATOM   2004  CG  GLN A1510      60.102  13.241  89.658  1.00  0.00           C  
ATOM   2005  CD  GLN A1510      60.964  13.537  90.863  1.00  0.00           C  
ATOM   2006  OE1 GLN A1510      61.611  14.579  90.929  1.00  0.00           O  
ATOM   2007  NE2 GLN A1510      60.956  12.636  91.836  1.00  0.00           N  
ATOM   2008  N   PHE A1511      56.093  14.984  89.841  1.00  0.00           N  
ATOM   2009  CA  PHE A1511      54.973  15.880  89.623  1.00  0.00           C  
ATOM   2010  C   PHE A1511      54.525  16.485  90.951  1.00  0.00           C  
ATOM   2011  O   PHE A1511      54.535  17.707  91.133  1.00  0.00           O  
ATOM   2012  CB  PHE A1511      53.839  15.110  88.952  1.00  0.00           C  
ATOM   2013  CG  PHE A1511      52.572  15.871  88.867  1.00  0.00           C  
ATOM   2014  CD1 PHE A1511      52.500  17.036  88.121  1.00  0.00           C  
ATOM   2015  CD2 PHE A1511      51.441  15.444  89.562  1.00  0.00           C  
ATOM   2016  CE1 PHE A1511      51.318  17.779  88.067  1.00  0.00           C  
ATOM   2017  CE2 PHE A1511      50.245  16.179  89.512  1.00  0.00           C  
ATOM   2018  CZ  PHE A1511      50.190  17.348  88.762  1.00  0.00           C  
ATOM   2019  N   TRP A1516      54.244  15.623  91.916  1.00  0.00           N  
ATOM   2020  CA  TRP A1516      53.802  16.062  93.230  1.00  0.00           C  
ATOM   2021  C   TRP A1516      54.809  16.945  94.024  1.00  0.00           C  
ATOM   2022  O   TRP A1516      54.478  18.054  94.496  1.00  0.00           O  
ATOM   2023  CB  TRP A1516      53.383  14.835  94.020  1.00  0.00           C  
ATOM   2024  CG  TRP A1516      52.107  14.227  93.526  1.00  0.00           C  
ATOM   2025  CD1 TRP A1516      51.921  12.952  93.061  1.00  0.00           C  
ATOM   2026  CD2 TRP A1516      50.823  14.844  93.509  1.00  0.00           C  
ATOM   2027  NE1 TRP A1516      50.603  12.740  92.766  1.00  0.00           N  
ATOM   2028  CE2 TRP A1516      49.904  13.886  93.038  1.00  0.00           C  
ATOM   2029  CE3 TRP A1516      50.349  16.098  93.875  1.00  0.00           C  
ATOM   2030  CZ2 TRP A1516      48.547  14.168  92.907  1.00  0.00           C  
ATOM   2031  CZ3 TRP A1516      49.024  16.368  93.750  1.00  0.00           C  
ATOM   2032  CH2 TRP A1516      48.130  15.414  93.279  1.00  0.00           C  
ATOM   2033  N   ILE A1517      56.044  16.460  94.164  1.00  0.00           N  
ATOM   2034  CA  ILE A1517      57.064  17.216  94.899  1.00  0.00           C  
ATOM   2035  C   ILE A1517      57.315  18.571  94.312  1.00  0.00           C  
ATOM   2036  O   ILE A1517      57.857  19.435  94.994  1.00  0.00           O  
ATOM   2037  CB  ILE A1517      58.452  16.536  94.968  1.00  0.00           C  
ATOM   2038  CG1 ILE A1517      58.692  15.675  93.745  1.00  0.00           C  
ATOM   2039  CG2 ILE A1517      58.612  15.780  96.261  1.00  0.00           C  
ATOM   2040  CD1 ILE A1517      60.045  15.044  93.722  1.00  0.00           C  
ATOM   2041  N   ASN A1518      56.963  18.757  93.046  1.00  0.00           N  
ATOM   2042  CA  ASN A1518      57.215  20.032  92.406  1.00  0.00           C  
ATOM   2043  C   ASN A1518      56.109  21.050  92.649  1.00  0.00           C  
ATOM   2044  O   ASN A1518      56.109  22.149  92.073  1.00  0.00           O  
ATOM   2045  CB  ASN A1518      57.522  19.845  90.909  1.00  0.00           C  
ATOM   2046  CG  ASN A1518      58.876  19.135  90.654  1.00  0.00           C  
ATOM   2047  OD1 ASN A1518      59.315  18.995  89.507  1.00  0.00           O  
ATOM   2048  ND2 ASN A1518      59.541  18.709  91.720  1.00  0.00           N  
ATOM   2049  N   GLN A1527      55.177  20.695  93.530  1.00  0.00           N  
ATOM   2050  CA  GLN A1527      54.083  21.592  93.863  1.00  0.00           C  
ATOM   2051  C   GLN A1527      54.499  22.807  94.684  1.00  0.00           C  
ATOM   2052  O   GLN A1527      55.316  22.739  95.610  1.00  0.00           O  
ATOM   2053  CB  GLN A1527      52.921  20.826  94.483  1.00  0.00           C  
ATOM   2054  CG  GLN A1527      52.281  19.883  93.476  1.00  0.00           C  
ATOM   2055  CD  GLN A1527      52.394  20.391  92.039  1.00  0.00           C  
ATOM   2056  OE1 GLN A1527      53.253  19.942  91.285  1.00  0.00           O  
ATOM   2057  NE2 GLN A1527      51.549  21.350  91.669  1.00  0.00           N  
ATOM   2058  N   SER A1528      53.923  23.932  94.298  1.00  0.00           N  
ATOM   2059  CA  SER A1528      54.209  25.214  94.911  1.00  0.00           C  
ATOM   2060  C   SER A1528      53.663  25.361  96.324  1.00  0.00           C  
ATOM   2061  O   SER A1528      52.593  24.805  96.657  1.00  0.00           O  
ATOM   2062  CB  SER A1528      53.642  26.330  94.025  1.00  0.00           C  
ATOM   2063  OG  SER A1528      52.274  26.075  93.715  1.00  0.00           O  
ATOM   2064  N   ASP A1549      54.339  26.186  97.121  1.00  0.00           N  
ATOM   2065  CA  ASP A1549      53.896  26.380  98.485  1.00  0.00           C  
ATOM   2066  C   ASP A1549      52.475  26.974  98.494  1.00  0.00           C  
ATOM   2067  O   ASP A1549      51.652  26.574  99.320  1.00  0.00           O  
ATOM   2068  CB  ASP A1549      54.909  27.221  99.288  1.00  0.00           C  
ATOM   2069  CG  ASP A1549      56.272  26.498  99.496  1.00  0.00           C  
ATOM   2070  OD1 ASP A1549      57.317  27.081  99.138  1.00  0.00           O  
ATOM   2071  OD2 ASP A1549      56.306  25.345 100.008  1.00  0.00           O  
ATOM   2072  N   GLU A1563      52.151  27.826  97.518  1.00  0.00           N  
ATOM   2073  CA  GLU A1563      50.824  28.421  97.434  1.00  0.00           C  
ATOM   2074  C   GLU A1563      49.697  27.399  97.439  1.00  0.00           C  
ATOM   2075  O   GLU A1563      48.620  27.679  97.984  1.00  0.00           O  
ATOM   2076  CB  GLU A1563      50.687  29.286  96.197  1.00  0.00           C  
ATOM   2077  CG  GLU A1563      51.297  30.643  96.308  1.00  0.00           C  
ATOM   2078  CD  GLU A1563      52.792  30.619  96.585  1.00  0.00           C  
ATOM   2079  OE1 GLU A1563      53.235  31.393  97.466  1.00  0.00           O  
ATOM   2080  OE2 GLU A1563      53.528  29.856  95.921  1.00  0.00           O  
ATOM   2081  N   ASP A1569      49.915  26.220  96.847  1.00  0.00           N  
ATOM   2082  CA  ASP A1569      48.851  25.222  96.849  1.00  0.00           C  
ATOM   2083  C   ASP A1569      49.145  23.814  97.384  1.00  0.00           C  
ATOM   2084  O   ASP A1569      48.269  22.930  97.315  1.00  0.00           O  
ATOM   2085  CB  ASP A1569      48.062  25.208  95.521  1.00  0.00           C  
ATOM   2086  CG  ASP A1569      48.944  25.226  94.294  1.00  0.00           C  
ATOM   2087  OD1 ASP A1569      50.001  24.571  94.298  1.00  0.00           O  
ATOM   2088  OD2 ASP A1569      48.574  25.881  93.304  1.00  0.00           O  
ATOM   2089  N   VAL A1594      50.300  23.646  98.041  1.00  0.00           N  
ATOM   2090  CA  VAL A1594      50.696  22.351  98.625  1.00  0.00           C  
ATOM   2091  C   VAL A1594      49.751  21.827  99.745  1.00  0.00           C  
ATOM   2092  O   VAL A1594      49.316  20.671  99.695  1.00  0.00           O  
ATOM   2093  CB  VAL A1594      52.201  22.349  99.117  1.00  0.00           C  
ATOM   2094  CG1 VAL A1594      52.385  23.204 100.360  1.00  0.00           C  
ATOM   2095  CG2 VAL A1594      52.668  20.921  99.376  1.00  0.00           C  
ATOM   2096  N   ILE A1596      49.414  22.686 100.720  1.00  0.00           N  
ATOM   2097  CA  ILE A1596      48.514  22.340 101.844  1.00  0.00           C  
ATOM   2098  C   ILE A1596      47.116  21.961 101.342  1.00  0.00           C  
ATOM   2099  O   ILE A1596      46.536  20.995 101.827  1.00  0.00           O  
ATOM   2100  CB  ILE A1596      48.375  23.483 102.909  1.00  0.00           C  
ATOM   2101  CG1 ILE A1596      49.722  23.857 103.495  1.00  0.00           C  
ATOM   2102  CG2 ILE A1596      47.592  22.979 104.119  1.00  0.00           C  
ATOM   2103  CD1 ILE A1596      50.308  22.723 104.303  1.00  0.00           C  
ATOM   2104  N   LYS A1601      46.591  22.691 100.357  1.00  0.00           N  
ATOM   2105  CA  LYS A1601      45.275  22.396  99.765  1.00  0.00           C  
ATOM   2106  C   LYS A1601      45.373  21.104  99.006  1.00  0.00           C  
ATOM   2107  O   LYS A1601      44.463  20.278  99.037  1.00  0.00           O  
ATOM   2108  CB  LYS A1601      44.862  23.467  98.771  1.00  0.00           C  
ATOM   2109  CG  LYS A1601      43.629  23.098  97.971  1.00  0.00           C  
ATOM   2110  CD  LYS A1601      43.262  24.229  96.999  1.00  0.00           C  
ATOM   2111  CE  LYS A1601      44.474  24.611  96.153  1.00  0.00           C  
ATOM   2112  NZ  LYS A1601      44.284  25.742  95.206  1.00  0.00           N  
ATOM   2113  N   PHE A1602      46.455  20.933  98.268  1.00  0.00           N  
ATOM   2114  CA  PHE A1602      46.604  19.674  97.560  1.00  0.00           C  
ATOM   2115  C   PHE A1602      46.568  18.546  98.614  1.00  0.00           C  
ATOM   2116  O   PHE A1602      45.871  17.537  98.433  1.00  0.00           O  
ATOM   2117  CB  PHE A1602      47.896  19.681  96.722  1.00  0.00           C  
ATOM   2118  CG  PHE A1602      47.781  20.456  95.437  1.00  0.00           C  
ATOM   2119  CD1 PHE A1602      46.581  21.108  95.088  1.00  0.00           C  
ATOM   2120  CD2 PHE A1602      48.831  20.471  94.547  1.00  0.00           C  
ATOM   2121  CE1 PHE A1602      46.422  21.729  93.838  1.00  0.00           C  
ATOM   2122  CE2 PHE A1602      48.703  21.090  93.290  1.00  0.00           C  
ATOM   2123  CZ  PHE A1602      47.489  21.728  92.931  1.00  0.00           C  
ATOM   2124  N   LEU A1603      47.223  18.790  99.754  1.00  0.00           N  
ATOM   2125  CA  LEU A1603      47.249  17.857 100.883  1.00  0.00           C  
ATOM   2126  C   LEU A1603      45.838  17.505 101.378  1.00  0.00           C  
ATOM   2127  O   LEU A1603      45.536  16.344 101.591  1.00  0.00           O  
ATOM   2128  CB  LEU A1603      48.083  18.442 102.027  1.00  0.00           C  
ATOM   2129  CG  LEU A1603      49.518  17.943 102.173  1.00  0.00           C  
ATOM   2130  CD1 LEU A1603      50.220  18.683 103.288  1.00  0.00           C  
ATOM   2131  CD2 LEU A1603      49.484  16.497 102.466  1.00  0.00           C  
ATOM   2132  N   LYS A1604      44.985  18.514 101.560  1.00  0.00           N  
ATOM   2133  CA  LYS A1604      43.599  18.309 102.011  1.00  0.00           C  
ATOM   2134  C   LYS A1604      42.778  17.613 100.929  1.00  0.00           C  
ATOM   2135  O   LYS A1604      41.715  17.038 101.205  1.00  0.00           O  
ATOM   2136  CB  LYS A1604      42.909  19.650 102.287  1.00  0.00           C  
ATOM   2137  CG  LYS A1604      43.486  20.497 103.391  1.00  0.00           C  
ATOM   2138  CD  LYS A1604      42.724  21.796 103.546  1.00  0.00           C  
ATOM   2139  CE  LYS A1604      43.385  22.636 104.586  1.00  0.00           C  
ATOM   2140  NZ  LYS A1604      42.765  23.965 104.633  1.00  0.00           N  
ATOM   2141  N   TYR A1613      43.224  17.741  99.688  1.00  0.00           N  
ATOM   2142  CA  TYR A1613      42.477  17.173  98.596  1.00  0.00           C  
ATOM   2143  C   TYR A1613      42.788  15.730  98.307  1.00  0.00           C  
ATOM   2144  O   TYR A1613      41.880  14.922  98.129  1.00  0.00           O  
ATOM   2145  CB  TYR A1613      42.738  17.954  97.313  1.00  0.00           C  
ATOM   2146  CG  TYR A1613      41.986  19.233  97.085  1.00  0.00           C  
ATOM   2147  CD1 TYR A1613      40.818  19.521  97.745  1.00  0.00           C  
ATOM   2148  CD2 TYR A1613      42.402  20.103  96.098  1.00  0.00           C  
ATOM   2149  CE1 TYR A1613      40.064  20.664  97.411  1.00  0.00           C  
ATOM   2150  CE2 TYR A1613      41.671  21.232  95.756  1.00  0.00           C  
ATOM   2151  CZ  TYR A1613      40.507  21.510  96.407  1.00  0.00           C  
ATOM   2152  OH  TYR A1613      39.805  22.653  96.079  1.00  0.00           O  
ATOM   2153  N   PHE A1614      44.073  15.428  98.197  1.00  0.00           N  
ATOM   2154  CA  PHE A1614      44.530  14.092  97.823  1.00  0.00           C  
ATOM   2155  C   PHE A1614      45.065  13.114  98.900  1.00  0.00           C  
ATOM   2156  O   PHE A1614      45.595  12.068  98.547  1.00  0.00           O  
ATOM   2157  CB  PHE A1614      45.596  14.237  96.700  1.00  0.00           C  
ATOM   2158  CG  PHE A1614      45.132  15.041  95.491  1.00  0.00           C  
ATOM   2159  CD1 PHE A1614      45.531  16.358  95.330  1.00  0.00           C  
ATOM   2160  CD2 PHE A1614      44.232  14.507  94.582  1.00  0.00           C  
ATOM   2161  CE1 PHE A1614      45.031  17.130  94.302  1.00  0.00           C  
ATOM   2162  CE2 PHE A1614      43.726  15.286  93.538  1.00  0.00           C  
ATOM   2163  CZ  PHE A1614      44.131  16.596  93.412  1.00  0.00           C  
ATOM   2164  N   THR A1615      45.037  13.452 100.183  1.00  0.00           N  
ATOM   2165  CA  THR A1615      45.566  12.541 101.193  1.00  0.00           C  
ATOM   2166  C   THR A1615      44.636  12.379 102.380  1.00  0.00           C  
ATOM   2167  O   THR A1615      43.939  13.298 102.751  1.00  0.00           O  
ATOM   2168  CB  THR A1615      46.949  12.976 101.698  1.00  0.00           C  
ATOM   2169  OG1 THR A1615      46.839  14.059 102.621  1.00  0.00           O  
ATOM   2170  CG2 THR A1615      47.800  13.373 100.562  1.00  0.00           C  
ATOM   2171  N   PHE A1616      44.629  11.195 102.978  1.00  0.00           N  
ATOM   2172  CA  PHE A1616      43.772  10.903 104.119  1.00  0.00           C  
ATOM   2173  C   PHE A1616      44.511  11.195 105.438  1.00  0.00           C  
ATOM   2174  O   PHE A1616      44.497  10.368 106.365  1.00  0.00           O  
ATOM   2175  CB  PHE A1616      43.320   9.420 104.075  1.00  0.00           C  
ATOM   2176  CG  PHE A1616      42.425   9.053 102.888  1.00  0.00           C  
ATOM   2177  CD1 PHE A1616      42.951   8.877 101.605  1.00  0.00           C  
ATOM   2178  CD2 PHE A1616      41.045   8.907 103.060  1.00  0.00           C  
ATOM   2179  CE1 PHE A1616      42.113   8.576 100.509  1.00  0.00           C  
ATOM   2180  CE2 PHE A1616      40.213   8.604 101.974  1.00  0.00           C  
ATOM   2181  CZ  PHE A1616      40.758   8.443 100.688  1.00  0.00           C  
ATOM   2182  N   LEU A1617      45.216  12.329 105.517  1.00  0.00           N  
ATOM   2183  CA  LEU A1617      45.893  12.650 106.777  1.00  0.00           C  
ATOM   2184  C   LEU A1617      44.844  13.132 107.769  1.00  0.00           C  
ATOM   2185  O   LEU A1617      43.756  12.566 107.809  1.00  0.00           O  
ATOM   2186  CB  LEU A1617      47.049  13.625 106.618  1.00  0.00           C  
ATOM   2187  CG  LEU A1617      48.107  12.989 105.729  1.00  0.00           C  
ATOM   2188  CD1 LEU A1617      49.444  13.600 105.949  1.00  0.00           C  
ATOM   2189  CD2 LEU A1617      48.165  11.482 105.976  1.00  0.00           C  
ATOM   2190  N   GLY A1619      45.092  14.186 108.526  1.00  0.00           N  
ATOM   2191  CA  GLY A1619      44.079  14.589 109.490  1.00  0.00           C  
ATOM   2192  C   GLY A1619      44.284  16.043 109.796  1.00  0.00           C  
ATOM   2193  O   GLY A1619      45.396  16.561 109.554  1.00  0.00           O  
ATOM   2194  N   LYS A1620      43.259  16.706 110.332  1.00  0.00           N  
ATOM   2195  CA  LYS A1620      43.394  18.127 110.621  1.00  0.00           C  
ATOM   2196  C   LYS A1620      44.717  18.513 111.303  1.00  0.00           C  
ATOM   2197  O   LYS A1620      45.539  19.227 110.700  1.00  0.00           O  
ATOM   2198  CB  LYS A1620      42.197  18.631 111.414  1.00  0.00           C  
ATOM   2199  CG  LYS A1620      42.122  20.127 111.450  1.00  0.00           C  
ATOM   2200  CD  LYS A1620      40.735  20.632 111.770  1.00  0.00           C  
ATOM   2201  CE  LYS A1620      40.726  22.152 111.729  1.00  0.00           C  
ATOM   2202  NZ  LYS A1620      39.407  22.737 112.105  1.00  0.00           N  
ATOM   2203  N   GLU A1621      44.988  17.969 112.490  1.00  0.00           N  
ATOM   2204  CA  GLU A1621      46.233  18.347 113.170  1.00  0.00           C  
ATOM   2205  C   GLU A1621      47.525  17.913 112.497  1.00  0.00           C  
ATOM   2206  O   GLU A1621      48.563  18.540 112.664  1.00  0.00           O  
ATOM   2207  CB  GLU A1621      46.222  17.950 114.648  1.00  0.00           C  
ATOM   2208  CG  GLU A1621      45.317  18.866 115.536  1.00  0.00           C  
ATOM   2209  CD  GLU A1621      45.595  20.393 115.391  1.00  0.00           C  
ATOM   2210  OE1 GLU A1621      46.717  20.806 114.994  1.00  0.00           O  
ATOM   2211  OE2 GLU A1621      44.675  21.187 115.695  1.00  0.00           O  
ATOM   2212  N   GLU A1622      47.418  16.884 111.673  1.00  0.00           N  
ATOM   2213  CA  GLU A1622      48.537  16.345 110.923  1.00  0.00           C  
ATOM   2214  C   GLU A1622      48.834  17.336 109.806  1.00  0.00           C  
ATOM   2215  O   GLU A1622      49.971  17.758 109.590  1.00  0.00           O  
ATOM   2216  CB  GLU A1622      48.128  15.003 110.313  1.00  0.00           C  
ATOM   2217  CG  GLU A1622      47.941  13.849 111.324  1.00  0.00           C  
ATOM   2218  CD  GLU A1622      46.489  13.585 111.756  1.00  0.00           C  
ATOM   2219  OE1 GLU A1622      46.032  12.424 111.591  1.00  0.00           O  
ATOM   2220  OE2 GLU A1622      45.824  14.514 112.303  1.00  0.00           O  
ATOM   2221  N   ILE A1632      47.772  17.723 109.115  1.00  0.00           N  
ATOM   2222  CA  ILE A1632      47.872  18.662 108.010  1.00  0.00           C  
ATOM   2223  C   ILE A1632      48.248  20.058 108.515  1.00  0.00           C  
ATOM   2224  O   ILE A1632      48.945  20.808 107.809  1.00  0.00           O  
ATOM   2225  CB  ILE A1632      46.571  18.669 107.153  1.00  0.00           C  
ATOM   2226  CG1 ILE A1632      46.551  17.477 106.193  1.00  0.00           C  
ATOM   2227  CG2 ILE A1632      46.434  19.956 106.399  1.00  0.00           C  
ATOM   2228  CD1 ILE A1632      45.179  17.215 105.623  1.00  0.00           C  
ATOM   2229  N   ASP A1635      47.845  20.371 109.749  1.00  0.00           N  
ATOM   2230  CA  ASP A1635      48.173  21.657 110.350  1.00  0.00           C  
ATOM   2231  C   ASP A1635      49.605  21.607 110.855  1.00  0.00           C  
ATOM   2232  O   ASP A1635      50.295  22.629 110.925  1.00  0.00           O  
ATOM   2233  CB  ASP A1635      47.220  21.974 111.461  1.00  0.00           C  
ATOM   2234  CG  ASP A1635      45.889  22.424 110.938  1.00  0.00           C  
ATOM   2235  OD1 ASP A1635      45.836  23.460 110.231  1.00  0.00           O  
ATOM   2236  OD2 ASP A1635      44.892  21.723 111.212  1.00  0.00           O  
ATOM   2237  N   ARG A1636      50.041  20.410 111.225  1.00  0.00           N  
ATOM   2238  CA  ARG A1636      51.405  20.182 111.650  1.00  0.00           C  
ATOM   2239  C   ARG A1636      52.262  20.632 110.447  1.00  0.00           C  
ATOM   2240  O   ARG A1636      53.106  21.541 110.552  1.00  0.00           O  
ATOM   2241  CB  ARG A1636      51.600  18.666 111.871  1.00  0.00           C  
ATOM   2242  CG  ARG A1636      52.481  18.227 113.041  1.00  0.00           C  
ATOM   2243  CD  ARG A1636      53.990  18.405 112.795  1.00  0.00           C  
ATOM   2244  NE  ARG A1636      54.592  17.345 111.975  1.00  0.00           N  
ATOM   2245  CZ  ARG A1636      55.747  17.481 111.311  1.00  0.00           C  
ATOM   2246  NH1 ARG A1636      56.424  18.637 111.367  1.00  0.00           N  
ATOM   2247  NH2 ARG A1636      56.231  16.467 110.581  1.00  0.00           N  
ATOM   2248  N   LEU A1637      51.961  20.047 109.288  1.00  0.00           N  
ATOM   2249  CA  LEU A1637      52.691  20.295 108.048  1.00  0.00           C  
ATOM   2250  C   LEU A1637      52.595  21.718 107.561  1.00  0.00           C  
ATOM   2251  O   LEU A1637      53.514  22.240 106.933  1.00  0.00           O  
ATOM   2252  CB  LEU A1637      52.233  19.312 106.965  1.00  0.00           C  
ATOM   2253  CG  LEU A1637      52.776  17.867 106.956  1.00  0.00           C  
ATOM   2254  CD1 LEU A1637      52.996  17.367 108.366  1.00  0.00           C  
ATOM   2255  CD2 LEU A1637      51.840  16.925 106.215  1.00  0.00           C  
ATOM   2256  N   GLU A1638      51.497  22.372 107.884  1.00  0.00           N  
ATOM   2257  CA  GLU A1638      51.308  23.744 107.456  1.00  0.00           C  
ATOM   2258  C   GLU A1638      52.283  24.656 108.154  1.00  0.00           C  
ATOM   2259  O   GLU A1638      52.871  25.522 107.538  1.00  0.00           O  
ATOM   2260  CB  GLU A1638      49.882  24.181 107.753  1.00  0.00           C  
ATOM   2261  CG  GLU A1638      49.651  25.669 107.670  1.00  0.00           C  
ATOM   2262  CD  GLU A1638      48.236  26.012 107.258  1.00  0.00           C  
ATOM   2263  OE1 GLU A1638      47.286  25.414 107.820  1.00  0.00           O  
ATOM   2264  OE2 GLU A1638      48.087  26.871 106.357  1.00  0.00           O  
ATOM   2265  N   GLN A1639      52.424  24.468 109.457  1.00  0.00           N  
ATOM   2266  CA  GLN A1639      53.323  25.265 110.265  1.00  0.00           C  
ATOM   2267  C   GLN A1639      54.764  25.133 109.870  1.00  0.00           C  
ATOM   2268  O   GLN A1639      55.465  26.136 109.755  1.00  0.00           O  
ATOM   2269  CB  GLN A1639      53.143  24.943 111.748  1.00  0.00           C  
ATOM   2270  CG  GLN A1639      51.859  25.528 112.305  1.00  0.00           C  
ATOM   2271  CD  GLN A1639      51.632  26.941 111.787  1.00  0.00           C  
ATOM   2272  OE1 GLN A1639      52.285  27.885 112.243  1.00  0.00           O  
ATOM   2273  NE2 GLN A1639      50.754  27.082 110.779  1.00  0.00           N  
ATOM   2274  N   SER A1640      55.215  23.908 109.638  1.00  0.00           N  
ATOM   2275  CA  SER A1640      56.608  23.698 109.243  1.00  0.00           C  
ATOM   2276  C   SER A1640      56.822  24.299 107.867  1.00  0.00           C  
ATOM   2277  O   SER A1640      57.917  24.802 107.556  1.00  0.00           O  
ATOM   2278  CB  SER A1640      56.920  22.221 109.164  1.00  0.00           C  
ATOM   2279  OG  SER A1640      56.053  21.624 108.222  1.00  0.00           O  
ATOM   2280  N   LYS A1641      55.775  24.212 107.038  1.00  0.00           N  
ATOM   2281  CA  LYS A1641      55.793  24.733 105.677  1.00  0.00           C  
ATOM   2282  C   LYS A1641      56.093  26.214 105.699  1.00  0.00           C  
ATOM   2283  O   LYS A1641      57.015  26.692 105.014  1.00  0.00           O  
ATOM   2284  CB  LYS A1641      54.445  24.518 105.001  1.00  0.00           C  
ATOM   2285  CG  LYS A1641      54.442  24.937 103.537  1.00  0.00           C  
ATOM   2286  CD  LYS A1641      54.114  26.384 103.319  1.00  0.00           C  
ATOM   2287  CE  LYS A1641      52.649  26.614 103.555  1.00  0.00           C  
ATOM   2288  NZ  LYS A1641      52.249  27.923 102.986  1.00  0.00           N  
ATOM   2289  N   ASN A1642      55.259  26.952 106.425  1.00  0.00           N  
ATOM   2290  CA  ASN A1642      55.454  28.383 106.530  1.00  0.00           C  
ATOM   2291  C   ASN A1642      56.343  28.772 107.708  1.00  0.00           C  
ATOM   2292  O   ASN A1642      55.948  29.594 108.526  1.00  0.00           O  
ATOM   2293  CB  ASN A1642      54.114  29.159 106.517  1.00  0.00           C  
ATOM   2294  CG  ASN A1642      53.158  28.766 107.648  1.00  0.00           C  
ATOM   2295  OD1 ASN A1642      51.947  28.731 107.448  1.00  0.00           O  
ATOM   2296  ND2 ASN A1642      53.676  28.541 108.842  1.00  0.00           N  
ATOM   2297  N   GLU A1662      57.548  28.197 107.780  1.00  0.00           N  
ATOM   2298  CA  GLU A1662      58.489  28.501 108.863  1.00  0.00           C  
ATOM   2299  C   GLU A1662      59.881  27.943 108.610  1.00  0.00           C  
ATOM   2300  O   GLU A1662      60.871  28.542 109.024  1.00  0.00           O  
ATOM   2301  CB  GLU A1662      57.957  28.060 110.236  1.00  0.00           C  
ATOM   2302  CG  GLU A1662      58.338  26.661 110.680  1.00  0.00           C  
ATOM   2303  CD  GLU A1662      57.713  26.274 112.031  1.00  0.00           C  
ATOM   2304  OE1 GLU A1662      57.286  27.185 112.806  1.00  0.00           O  
ATOM   2305  OE2 GLU A1662      57.646  25.046 112.303  1.00  0.00           O  
ATOM   2306  N   ALA A1663      59.965  26.798 107.932  1.00  0.00           N  
ATOM   2307  CA  ALA A1663      61.259  26.176 107.567  1.00  0.00           C  
ATOM   2308  C   ALA A1663      61.140  25.679 106.111  1.00  0.00           C  
ATOM   2309  O   ALA A1663      61.633  24.606 105.763  1.00  0.00           O  
ATOM   2310  CB  ALA A1663      61.586  24.998 108.514  1.00  0.00           C  
ATOM   2311  N   PRO A1664      60.626  26.531 105.221  1.00  0.00           N  
ATOM   2312  CA  PRO A1664      60.394  26.287 103.798  1.00  0.00           C  
ATOM   2313  C   PRO A1664      61.454  25.487 103.027  1.00  0.00           C  
ATOM   2314  O   PRO A1664      61.115  24.665 102.179  1.00  0.00           O  
ATOM   2315  CB  PRO A1664      60.226  27.700 103.246  1.00  0.00           C  
ATOM   2316  CG  PRO A1664      61.123  28.498 104.108  1.00  0.00           C  
ATOM   2317  CD  PRO A1664      60.745  27.981 105.460  1.00  0.00           C  
ATOM   2318  N   HIS A1665      62.726  25.707 103.317  1.00  0.00           N  
ATOM   2319  CA  HIS A1665      63.811  24.989 102.620  1.00  0.00           C  
ATOM   2320  C   HIS A1665      63.652  23.478 102.767  1.00  0.00           C  
ATOM   2321  O   HIS A1665      64.222  22.708 102.000  1.00  0.00           O  
ATOM   2322  CB  HIS A1665      65.174  25.406 103.195  1.00  0.00           C  
ATOM   2323  CG  HIS A1665      65.193  25.382 104.683  1.00  0.00           C  
ATOM   2324  ND1 HIS A1665      65.603  24.275 105.398  1.00  0.00           N  
ATOM   2325  CD2 HIS A1665      64.677  26.244 105.592  1.00  0.00           C  
ATOM   2326  CE1 HIS A1665      65.318  24.448 106.678  1.00  0.00           C  
ATOM   2327  NE2 HIS A1665      64.755  25.636 106.824  1.00  0.00           N  
ATOM   2328  N   LEU A1666      62.913  23.065 103.789  1.00  0.00           N  
ATOM   2329  CA  LEU A1666      62.677  21.651 104.059  1.00  0.00           C  
ATOM   2330  C   LEU A1666      61.684  20.968 103.130  1.00  0.00           C  
ATOM   2331  O   LEU A1666      61.535  19.756 103.229  1.00  0.00           O  
ATOM   2332  CB  LEU A1666      62.217  21.458 105.494  1.00  0.00           C  
ATOM   2333  CG  LEU A1666      63.391  21.716 106.425  1.00  0.00           C  
ATOM   2334  CD1 LEU A1666      62.974  21.579 107.891  1.00  0.00           C  
ATOM   2335  CD2 LEU A1666      64.494  20.741 106.063  1.00  0.00           C  
ATOM   2336  N   ARG A1667      60.972  21.732 102.285  1.00  0.00           N  
ATOM   2337  CA  ARG A1667      59.966  21.206 101.344  1.00  0.00           C  
ATOM   2338  C   ARG A1667      59.089  20.087 101.959  1.00  0.00           C  
ATOM   2339  O   ARG A1667      58.468  19.308 101.221  1.00  0.00           O  
ATOM   2340  CB  ARG A1667      60.643  20.655 100.061  1.00  0.00           C  
ATOM   2341  CG  ARG A1667      61.273  21.668  99.051  1.00  0.00           C  
ATOM   2342  CD  ARG A1667      60.388  22.922  98.859  1.00  0.00           C  
ATOM   2343  NE  ARG A1667      59.800  23.156  97.526  1.00  0.00           N  
ATOM   2344  CZ  ARG A1667      59.097  22.265  96.809  1.00  0.00           C  
ATOM   2345  NH1 ARG A1667      58.890  21.030  97.260  1.00  0.00           N  
ATOM   2346  NH2 ARG A1667      58.545  22.626  95.644  1.00  0.00           N  
ATOM   2347  N   GLU A1668      58.993  20.048 103.286  1.00  0.00           N  
ATOM   2348  CA  GLU A1668      58.259  19.027 104.032  1.00  0.00           C  
ATOM   2349  C   GLU A1668      56.880  18.615 103.550  1.00  0.00           C  
ATOM   2350  O   GLU A1668      56.552  17.425 103.543  1.00  0.00           O  
ATOM   2351  CB  GLU A1668      58.127  19.438 105.505  1.00  0.00           C  
ATOM   2352  CG  GLU A1668      57.717  18.266 106.410  1.00  0.00           C  
ATOM   2353  CD  GLU A1668      57.537  18.633 107.896  1.00  0.00           C  
ATOM   2354  OE1 GLU A1668      56.367  18.805 108.338  1.00  0.00           O  
ATOM   2355  OE2 GLU A1668      58.552  18.697 108.631  1.00  0.00           O  
ATOM   2356  N   ALA A1669      56.054  19.598 103.199  1.00  0.00           N  
ATOM   2357  CA  ALA A1669      54.688  19.350 102.744  1.00  0.00           C  
ATOM   2358  C   ALA A1669      54.601  18.760 101.333  1.00  0.00           C  
ATOM   2359  O   ALA A1669      53.654  18.025 100.986  1.00  0.00           O  
ATOM   2360  CB  ALA A1669      53.886  20.623 102.829  1.00  0.00           C  
ATOM   2361  N   GLN A1670      55.566  19.116 100.495  1.00  0.00           N  
ATOM   2362  CA  GLN A1670      55.579  18.597  99.145  1.00  0.00           C  
ATOM   2363  C   GLN A1670      55.969  17.137  99.317  1.00  0.00           C  
ATOM   2364  O   GLN A1670      55.267  16.245  98.850  1.00  0.00           O  
ATOM   2365  CB  GLN A1670      56.599  19.350  98.279  1.00  0.00           C  
ATOM   2366  CG  GLN A1670      56.184  20.774  97.819  1.00  0.00           C  
ATOM   2367  CD  GLN A1670      56.259  21.837  98.903  1.00  0.00           C  
ATOM   2368  OE1 GLN A1670      55.571  22.855  98.824  1.00  0.00           O  
ATOM   2369  NE2 GLN A1670      57.093  21.621  99.916  1.00  0.00           N  
ATOM   2370  N   LYS A1671      57.018  16.910 100.106  1.00  0.00           N  
ATOM   2371  CA  LYS A1671      57.550  15.577 100.393  1.00  0.00           C  
ATOM   2372  C   LYS A1671      56.515  14.572 100.870  1.00  0.00           C  
ATOM   2373  O   LYS A1671      56.519  13.428 100.462  1.00  0.00           O  
ATOM   2374  CB  LYS A1671      58.638  15.692 101.457  1.00  0.00           C  
ATOM   2375  CG  LYS A1671      59.100  14.362 102.031  1.00  0.00           C  
ATOM   2376  CD  LYS A1671      59.989  14.554 103.268  1.00  0.00           C  
ATOM   2377  CE  LYS A1671      59.233  15.182 104.455  1.00  0.00           C  
ATOM   2378  NZ  LYS A1671      58.087  14.329 104.947  1.00  0.00           N  
ATOM   2379  N   THR A1672      55.684  14.979 101.803  1.00  0.00           N  
ATOM   2380  CA  THR A1672      54.666  14.105 102.315  1.00  0.00           C  
ATOM   2381  C   THR A1672      53.550  13.818 101.304  1.00  0.00           C  
ATOM   2382  O   THR A1672      53.046  12.700 101.239  1.00  0.00           O  
ATOM   2383  CB  THR A1672      54.072  14.721 103.532  1.00  0.00           C  
ATOM   2384  OG1 THR A1672      55.130  15.058 104.441  1.00  0.00           O  
ATOM   2385  CG2 THR A1672      53.097  13.759 104.176  1.00  0.00           C  
ATOM   2386  N   LEU A1673      53.124  14.838 100.558  1.00  0.00           N  
ATOM   2387  CA  LEU A1673      52.065  14.665  99.546  1.00  0.00           C  
ATOM   2388  C   LEU A1673      52.543  13.670  98.509  1.00  0.00           C  
ATOM   2389  O   LEU A1673      51.857  12.675  98.229  1.00  0.00           O  
ATOM   2390  CB  LEU A1673      51.717  15.990  98.862  1.00  0.00           C  
ATOM   2391  CG  LEU A1673      50.504  16.019  97.902  1.00  0.00           C  
ATOM   2392  CD1 LEU A1673      49.278  15.398  98.545  1.00  0.00           C  
ATOM   2393  CD2 LEU A1673      50.171  17.460  97.470  1.00  0.00           C  
ATOM   2394  N   ALA A1684      53.754  13.899  98.001  1.00  0.00           N  
ATOM   2395  CA  ALA A1684      54.357  13.016  97.003  1.00  0.00           C  
ATOM   2396  C   ALA A1684      54.243  11.576  97.454  1.00  0.00           C  
ATOM   2397  O   ALA A1684      53.521  10.794  96.834  1.00  0.00           O  
ATOM   2398  CB  ALA A1684      55.802  13.365  96.800  1.00  0.00           C  
ATOM   2399  N   GLU A1685      54.878  11.268  98.586  1.00  0.00           N  
ATOM   2400  CA  GLU A1685      54.871   9.915  99.157  1.00  0.00           C  
ATOM   2401  C   GLU A1685      53.498   9.377  99.420  1.00  0.00           C  
ATOM   2402  O   GLU A1685      53.210   8.234  99.129  1.00  0.00           O  
ATOM   2403  CB  GLU A1685      55.596   9.867 100.500  1.00  0.00           C  
ATOM   2404  CG  GLU A1685      57.107   9.877 100.430  1.00  0.00           C  
ATOM   2405  CD  GLU A1685      57.740  10.324 101.760  1.00  0.00           C  
ATOM   2406  OE1 GLU A1685      57.352   9.794 102.844  1.00  0.00           O  
ATOM   2407  OE2 GLU A1685      58.612  11.232 101.714  1.00  0.00           O  
ATOM   2408  N   GLU A1686      52.665  10.198 100.027  1.00  0.00           N  
ATOM   2409  CA  GLU A1686      51.335   9.784 100.395  1.00  0.00           C  
ATOM   2410  C   GLU A1686      50.420   9.449  99.218  1.00  0.00           C  
ATOM   2411  O   GLU A1686      49.606   8.516  99.310  1.00  0.00           O  
ATOM   2412  CB  GLU A1686      50.719  10.850 101.299  1.00  0.00           C  
ATOM   2413  CG  GLU A1686      49.858  10.301 102.430  1.00  0.00           C  
ATOM   2414  CD  GLU A1686      50.607   9.419 103.428  1.00  0.00           C  
ATOM   2415  OE1 GLU A1686      51.837   9.565 103.608  1.00  0.00           O  
ATOM   2416  OE2 GLU A1686      49.939   8.586 104.072  1.00  0.00           O  
ATOM   2417  N   VAL A1687      50.546  10.178  98.109  1.00  0.00           N  
ATOM   2418  CA  VAL A1687      49.689   9.907  96.944  1.00  0.00           C  
ATOM   2419  C   VAL A1687      50.297   8.847  96.012  1.00  0.00           C  
ATOM   2420  O   VAL A1687      49.593   8.241  95.193  1.00  0.00           O  
ATOM   2421  CB  VAL A1687      49.366  11.203  96.160  1.00  0.00           C  
ATOM   2422  CG1 VAL A1687      48.114  11.006  95.284  1.00  0.00           C  
ATOM   2423  CG2 VAL A1687      49.169  12.350  97.123  1.00  0.00           C  
ATOM   2424  N   THR A1690      51.610   8.644  96.114  1.00  0.00           N  
ATOM   2425  CA  THR A1690      52.274   7.626  95.308  1.00  0.00           C  
ATOM   2426  C   THR A1690      52.078   6.264  95.965  1.00  0.00           C  
ATOM   2427  O   THR A1690      52.109   5.249  95.290  1.00  0.00           O  
ATOM   2428  CB  THR A1690      53.758   7.911  95.149  1.00  0.00           C  
ATOM   2429  OG1 THR A1690      54.231   8.589  96.317  1.00  0.00           O  
ATOM   2430  CG2 THR A1690      53.985   8.789  93.980  1.00  0.00           C  
ATOM   2431  N   LYS A1691      51.865   6.229  97.277  1.00  0.00           N  
ATOM   2432  CA  LYS A1691      51.641   4.942  97.920  1.00  0.00           C  
ATOM   2433  C   LYS A1691      50.263   4.521  97.491  1.00  0.00           C  
ATOM   2434  O   LYS A1691      50.100   3.461  96.883  1.00  0.00           O  
ATOM   2435  CB  LYS A1691      51.704   5.004  99.463  1.00  0.00           C  
ATOM   2436  CG  LYS A1691      53.122   5.006 100.078  1.00  0.00           C  
ATOM   2437  CD  LYS A1691      53.075   4.940 101.607  1.00  0.00           C  
ATOM   2438  CE  LYS A1691      54.445   5.163 102.240  1.00  0.00           C  
ATOM   2439  NZ  LYS A1691      55.073   6.469 101.861  1.00  0.00           N  
ATOM   2440  N   PHE A1692      49.291   5.402  97.694  1.00  0.00           N  
ATOM   2441  CA  PHE A1692      47.910   5.082  97.347  1.00  0.00           C  
ATOM   2442  C   PHE A1692      47.674   4.611  95.914  1.00  0.00           C  
ATOM   2443  O   PHE A1692      46.731   3.861  95.681  1.00  0.00           O  
ATOM   2444  CB  PHE A1692      46.970   6.247  97.671  1.00  0.00           C  
ATOM   2445  CG  PHE A1692      45.515   5.909  97.551  1.00  0.00           C  
ATOM   2446  CD1 PHE A1692      44.955   4.933  98.348  1.00  0.00           C  
ATOM   2447  CD2 PHE A1692      44.700   6.610  96.685  1.00  0.00           C  
ATOM   2448  CE1 PHE A1692      43.583   4.659  98.287  1.00  0.00           C  
ATOM   2449  CE2 PHE A1692      43.339   6.350  96.614  1.00  0.00           C  
ATOM   2450  CZ  PHE A1692      42.773   5.374  97.420  1.00  0.00           C  
ATOM   2451  N   ILE A1693      48.502   5.038  94.959  1.00  0.00           N  
ATOM   2452  CA  ILE A1693      48.309   4.623  93.553  1.00  0.00           C  
ATOM   2453  C   ILE A1693      49.221   3.499  93.054  1.00  0.00           C  
ATOM   2454  O   ILE A1693      48.803   2.637  92.278  1.00  0.00           O  
ATOM   2455  CB  ILE A1693      48.532   5.783  92.576  1.00  0.00           C  
ATOM   2456  CG1 ILE A1693      47.550   6.921  92.831  1.00  0.00           C  
ATOM   2457  CG2 ILE A1693      48.431   5.272  91.156  1.00  0.00           C  
ATOM   2458  CD1 ILE A1693      46.146   6.642  92.357  1.00  0.00           C  
ATOM   2459  N   HIS A1694      50.495   3.571  93.414  1.00  0.00           N  
ATOM   2460  CA  HIS A1694      51.453   2.579  92.951  1.00  0.00           C  
ATOM   2461  C   HIS A1694      51.981   1.636  94.008  1.00  0.00           C  
ATOM   2462  O   HIS A1694      52.961   0.929  93.759  1.00  0.00           O  
ATOM   2463  CB  HIS A1694      52.619   3.283  92.272  1.00  0.00           C  
ATOM   2464  CG  HIS A1694      52.209   4.045  91.057  1.00  0.00           C  
ATOM   2465  ND1 HIS A1694      51.328   3.530  90.133  1.00  0.00           N  
ATOM   2466  CD2 HIS A1694      52.576   5.260  90.599  1.00  0.00           C  
ATOM   2467  CE1 HIS A1694      51.173   4.399  89.148  1.00  0.00           C  
ATOM   2468  NE2 HIS A1694      51.917   5.462  89.410  1.00  0.00           N  
ATOM   2469  N   GLY A1695      51.326   1.590  95.165  1.00  0.00           N  
ATOM   2470  CA  GLY A1695      51.810   0.727  96.225  1.00  0.00           C  
ATOM   2471  C   GLY A1695      53.136   1.256  96.780  1.00  0.00           C  
ATOM   2472  O   GLY A1695      53.898   1.964  96.085  1.00  0.00           O  
ATOM   2473  N   GLU A1696      53.390   0.953  98.057  1.00  0.00           N  
ATOM   2474  CA  GLU A1696      54.613   1.362  98.766  1.00  0.00           C  
ATOM   2475  C   GLU A1696      55.859   0.819  98.055  1.00  0.00           C  
ATOM   2476  O   GLU A1696      56.928   1.432  98.057  1.00  0.00           O  
ATOM   2477  CB  GLU A1696      54.551   0.826 100.201  1.00  0.00           C  
ATOM   2478  CG  GLU A1696      55.854   0.906 100.988  1.00  0.00           C  
ATOM   2479  CD  GLU A1696      56.158   2.305 101.509  1.00  0.00           C  
ATOM   2480  OE1 GLU A1696      56.334   3.221 100.678  1.00  0.00           O  
ATOM   2481  OE2 GLU A1696      56.230   2.492 102.753  1.00  0.00           O  
ATOM   2482  N   ASP A1697      55.678  -0.323  97.414  1.00  0.00           N  
ATOM   2483  CA  ASP A1697      56.721  -1.018  96.693  1.00  0.00           C  
ATOM   2484  C   ASP A1697      57.221  -0.285  95.432  1.00  0.00           C  
ATOM   2485  O   ASP A1697      58.317  -0.565  94.925  1.00  0.00           O  
ATOM   2486  CB  ASP A1697      56.216  -2.415  96.365  1.00  0.00           C  
ATOM   2487  CG  ASP A1697      55.759  -3.159  97.600  1.00  0.00           C  
ATOM   2488  OD1 ASP A1697      56.503  -4.059  98.028  1.00  0.00           O  
ATOM   2489  OD2 ASP A1697      54.681  -2.828  98.161  1.00  0.00           O  
ATOM   2490  N   ALA A1698      56.386   0.586  94.874  1.00  0.00           N  
ATOM   2491  CA  ALA A1698      56.790   1.380  93.718  1.00  0.00           C  
ATOM   2492  C   ALA A1698      57.145   2.772  94.279  1.00  0.00           C  
ATOM   2493  O   ALA A1698      58.046   3.437  93.757  1.00  0.00           O  
ATOM   2494  CB  ALA A1698      55.663   1.459  92.701  1.00  0.00           C  
ATOM   2495  N   LEU A1708      56.457   3.189  95.355  1.00  0.00           N  
ATOM   2496  CA  LEU A1708      56.736   4.464  96.037  1.00  0.00           C  
ATOM   2497  C   LEU A1708      58.267   4.558  96.231  1.00  0.00           C  
ATOM   2498  O   LEU A1708      58.891   5.624  96.036  1.00  0.00           O  
ATOM   2499  CB  LEU A1708      56.017   4.496  97.402  1.00  0.00           C  
ATOM   2500  CG  LEU A1708      56.277   5.624  98.434  1.00  0.00           C  
ATOM   2501  CD1 LEU A1708      57.571   5.420  99.279  1.00  0.00           C  
ATOM   2502  CD2 LEU A1708      56.319   6.969  97.727  1.00  0.00           C  
ATOM   2503  N   ASN A1716      58.867   3.425  96.609  1.00  0.00           N  
ATOM   2504  CA  ASN A1716      60.319   3.359  96.792  1.00  0.00           C  
ATOM   2505  C   ASN A1716      60.977   3.487  95.415  1.00  0.00           C  
ATOM   2506  O   ASN A1716      61.868   4.321  95.220  1.00  0.00           O  
ATOM   2507  CB  ASN A1716      60.779   2.088  97.576  1.00  0.00           C  
ATOM   2508  CG  ASN A1716      60.252   0.757  96.985  1.00  0.00           C  
ATOM   2509  OD1 ASN A1716      60.813   0.212  96.020  1.00  0.00           O  
ATOM   2510  ND2 ASN A1716      59.206   0.206  97.611  1.00  0.00           N  
ATOM   2511  N   ASP A1717      60.450   2.754  94.438  1.00  0.00           N  
ATOM   2512  CA  ASP A1717      60.964   2.813  93.075  1.00  0.00           C  
ATOM   2513  C   ASP A1717      60.513   4.132  92.421  1.00  0.00           C  
ATOM   2514  O   ASP A1717      60.482   4.267  91.184  1.00  0.00           O  
ATOM   2515  CB  ASP A1717      60.498   1.591  92.269  1.00  0.00           C  
ATOM   2516  CG  ASP A1717      61.140   0.272  92.752  1.00  0.00           C  
ATOM   2517  OD1 ASP A1717      60.507  -0.439  93.573  1.00  0.00           O  
ATOM   2518  OD2 ASP A1717      62.266  -0.062  92.298  1.00  0.00           O  
ATOM   2519  N   ALA A1718      60.075   5.052  93.283  1.00  0.00           N  
ATOM   2520  CA  ALA A1718      59.661   6.403  92.913  1.00  0.00           C  
ATOM   2521  C   ALA A1718      60.759   7.380  93.414  1.00  0.00           C  
ATOM   2522  O   ALA A1718      60.627   8.610  93.314  1.00  0.00           O  
ATOM   2523  CB  ALA A1718      58.291   6.744  93.551  1.00  0.00           C  
ATOM   2524  N   ILE A1719      61.833   6.811  93.966  1.00  0.00           N  
ATOM   2525  CA  ILE A1719      62.979   7.573  94.475  1.00  0.00           C  
ATOM   2526  C   ILE A1719      64.237   6.803  94.094  1.00  0.00           C  
ATOM   2527  O   ILE A1719      65.316   7.386  93.948  1.00  0.00           O  
ATOM   2528  CB  ILE A1719      62.984   7.675  96.023  1.00  0.00           C  
ATOM   2529  CG1 ILE A1719      61.603   8.069  96.543  1.00  0.00           C  
ATOM   2530  CG2 ILE A1719      64.054   8.678  96.497  1.00  0.00           C  
ATOM   2531  CD1 ILE A1719      61.551   8.179  98.050  1.00  0.00           C  
ATOM   2532  N   ARG A1720      64.071   5.494  93.901  1.00  0.00           N  
ATOM   2533  CA  ARG A1720      65.173   4.590  93.577  1.00  0.00           C  
ATOM   2534  C   ARG A1720      66.159   4.962  92.475  1.00  0.00           C  
ATOM   2535  O   ARG A1720      67.360   4.714  92.615  1.00  0.00           O  
ATOM   2536  CB  ARG A1720      64.650   3.166  93.405  1.00  0.00           C  
ATOM   2537  CG  ARG A1720      64.380   2.535  94.766  1.00  0.00           C  
ATOM   2538  CD  ARG A1720      63.677   1.205  94.672  1.00  0.00           C  
ATOM   2539  NE  ARG A1720      64.554   0.108  94.271  1.00  0.00           N  
ATOM   2540  CZ  ARG A1720      65.032  -0.807  95.113  1.00  0.00           C  
ATOM   2541  NH1 ARG A1720      64.721  -0.748  96.407  1.00  0.00           N  
ATOM   2542  NH2 ARG A1720      65.781  -1.808  94.654  1.00  0.00           N  
ATOM   2543  N   ILE A1721      65.672   5.551  91.387  1.00  0.00           N  
ATOM   2544  CA  ILE A1721      66.568   5.950  90.300  1.00  0.00           C  
ATOM   2545  C   ILE A1721      67.214   7.298  90.611  1.00  0.00           C  
ATOM   2546  O   ILE A1721      66.562   8.191  91.148  1.00  0.00           O  
ATOM   2547  CB  ILE A1721      65.829   6.032  88.936  1.00  0.00           C  
ATOM   2548  CG1 ILE A1721      65.520   4.619  88.448  1.00  0.00           C  
ATOM   2549  CG2 ILE A1721      66.677   6.771  87.891  1.00  0.00           C  
ATOM   2550  CD1 ILE A1721      66.728   3.663  88.507  1.00  0.00           C  
ATOM   2551  N   SER A1722      68.503   7.416  90.315  1.00  0.00           N  
ATOM   2552  CA  SER A1722      69.249   8.651  90.518  1.00  0.00           C  
ATOM   2553  C   SER A1722      70.330   8.675  89.439  1.00  0.00           C  
ATOM   2554  O   SER A1722      70.633   7.586  88.877  1.00  0.00           O  
ATOM   2555  CB  SER A1722      69.915   8.697  91.904  1.00  0.00           C  
ATOM   2556  OG  SER A1722      68.977   8.807  92.965  1.00  0.00           O  
HETATM 2557  C8  545 A 421      28.648   8.051  82.237  1.00  0.00           C  
HETATM 2558  C7  545 A 421      27.372   7.590  82.542  1.00  0.00           C  
HETATM 2559  C12 545 A 421      26.735   8.081  83.660  1.00  0.00           C  
HETATM 2560  C11 545 A 421      27.247   9.189  84.336  1.00  0.00           C  
HETATM 2561  C10 545 A 421      28.425   9.796  83.888  1.00  0.00           C  
HETATM 2562  C9  545 A 421      29.136   9.230  82.838  1.00  0.00           C  
HETATM 2563  C14 545 A 421      30.444   9.876  82.355  1.00  0.00           C  
HETATM 2564  C15 545 A 421      30.520  11.412  82.225  1.00  0.00           C  
HETATM 2565  C17 545 A 421      31.992  11.896  82.080  1.00  0.00           C  
HETATM 2566  N19 545 A 421      32.800  11.551  83.061  1.00  0.00           N  
HETATM 2567  C20 545 A 421      34.170  12.125  83.264  1.00  0.00           C  
HETATM 2568  C21 545 A 421      35.197  11.433  82.315  1.00  0.00           C  
HETATM 2569  O23 545 A 421      34.951  10.078  82.110  1.00  0.00           O  
HETATM 2570  C24 545 A 421      35.858   9.314  81.309  1.00  0.00           C  
HETATM 2571  C25 545 A 421      37.349   9.735  81.576  1.00  0.00           C  
HETATM 2572  C26 545 A 421      38.372   8.616  81.239  1.00  0.00           C  
HETATM 2573  C27 545 A 421      39.166   8.152  82.492  1.00  0.00           C  
HETATM 2574  O18 545 A 421      32.372  12.520  81.105  1.00  0.00           O  
HETATM 2575  N16 545 A 421      29.636  11.876  81.115  1.00  0.00           N  
HETATM 2576  O22 545 A 421      36.133  12.062  81.828  1.00  0.00           O  
HETATM 2577  C6  545 A 421      34.642  12.277  84.731  1.00  0.00           C  
HETATM 2578  N5  545 A 421      33.467  12.720  85.620  1.00  0.00           N  
HETATM 2579  C4  545 A 421      33.766  13.385  86.944  1.00  0.00           C  
HETATM 2580  C3  545 A 421      34.890  14.412  86.787  1.00  0.00           C  
HETATM 2581  C2  545 A 421      36.129  13.714  86.241  1.00  0.00           C  
HETATM 2582  C1  545 A 421      35.824  13.295  84.789  1.00  0.00           C  
HETATM 2583  O28 545 A 421      32.491  11.796  85.713  1.00  0.00           O  
HETATM 2584  O32 545 A 421      34.518  15.425  85.833  1.00  0.00           O  
HETATM 2585  O29 545 A 421      37.127  14.717  86.225  1.00  0.00           O  
HETATM 2586  C30 545 A 421      36.695  12.544  87.144  1.00  0.00           C  
HETATM 2587  O31 545 A 421      36.740  11.275  86.437  1.00  0.00           O  
HETATM 2588  O64 545 A 421      36.966  12.713  84.200  1.00  0.00           O  
HETATM 2589  O13 545 A 421      25.638   7.481  84.112  1.00  0.00           O  
TER
END
