# Supplementary material for: Backbone Brackets and Arginine Tweezers delineate Class I and Class II aminoacyl tRNA synthetases
Source: PLoS Comput Biol. 2018 Apr 16;14(4):e1006101. doi: 10.1371/journal.pcbi.1006101 (PMC5919687; doi:10.1371/journal.pcbi.1006101)
Supplement: S11 File — All structures of Class I aaRS with residues renumbered according to the MSA. (GZ) [file pcbi.1006101.s023.tar.gz › 1jil_A_renum.pdb]

ATOM      1  N   THR A 211      24.958  14.124 112.948  1.00  0.00           N  
ATOM      2  CA  THR A 211      26.401  14.128 113.359  1.00  0.00           C  
ATOM      3  C   THR A 211      27.236  14.931 112.341  1.00  0.00           C  
ATOM      4  O   THR A 211      28.243  15.557 112.698  1.00  0.00           O  
ATOM      5  CB  THR A 211      26.939  12.677 113.490  1.00  0.00           C  
ATOM      6  OG1 THR A 211      25.943  11.865 114.127  1.00  0.00           O  
ATOM      7  CG2 THR A 211      28.193  12.642 114.357  1.00  0.00           C  
ATOM      8  N   ASN A 212      26.796  14.914 111.084  1.00  0.00           N  
ATOM      9  CA  ASN A 212      27.433  15.667 109.992  1.00  0.00           C  
ATOM     10  C   ASN A 212      28.945  15.572 109.873  1.00  0.00           C  
ATOM     11  O   ASN A 212      29.571  16.479 109.324  1.00  0.00           O  
ATOM     12  CB  ASN A 212      27.073  17.154 110.098  1.00  0.00           C  
ATOM     13  CG  ASN A 212      25.585  17.400 110.060  1.00  0.00           C  
ATOM     14  OD1 ASN A 212      24.842  16.930 110.925  1.00  0.00           O  
ATOM     15  ND2 ASN A 212      25.136  18.148 109.060  1.00  0.00           N  
ATOM     16  N   VAL A 214      29.536  14.495 110.375  1.00  0.00           N  
ATOM     17  CA  VAL A 214      30.976  14.366 110.291  1.00  0.00           C  
ATOM     18  C   VAL A 214      31.500  14.361 108.844  1.00  0.00           C  
ATOM     19  O   VAL A 214      32.483  15.042 108.539  1.00  0.00           O  
ATOM     20  CB  VAL A 214      31.463  13.096 111.005  1.00  0.00           C  
ATOM     21  CG1 VAL A 214      32.957  12.920 110.787  1.00  0.00           C  
ATOM     22  CG2 VAL A 214      31.154  13.193 112.504  1.00  0.00           C  
ATOM     23  N   LEU A 215      30.842  13.599 107.967  1.00  0.00           N  
ATOM     24  CA  LEU A 215      31.258  13.490 106.572  1.00  0.00           C  
ATOM     25  C   LEU A 215      31.141  14.815 105.815  1.00  0.00           C  
ATOM     26  O   LEU A 215      32.065  15.217 105.114  1.00  0.00           O  
ATOM     27  CB  LEU A 215      30.443  12.417 105.844  1.00  0.00           C  
ATOM     28  CG  LEU A 215      30.629  12.445 104.317  1.00  0.00           C  
ATOM     29  CD1 LEU A 215      32.087  12.145 103.971  1.00  0.00           C  
ATOM     30  CD2 LEU A 215      29.708  11.425 103.667  1.00  0.00           C  
ATOM     31  N   ILE A 216      30.002  15.480 105.963  1.00  0.00           N  
ATOM     32  CA  ILE A 216      29.773  16.750 105.299  1.00  0.00           C  
ATOM     33  C   ILE A 216      30.785  17.789 105.750  1.00  0.00           C  
ATOM     34  O   ILE A 216      31.264  18.592 104.942  1.00  0.00           O  
ATOM     35  CB  ILE A 216      28.383  17.306 105.611  1.00  0.00           C  
ATOM     36  CG1 ILE A 216      27.325  16.385 105.016  1.00  0.00           C  
ATOM     37  CG2 ILE A 216      28.244  18.710 105.004  1.00  0.00           C  
ATOM     38  CD1 ILE A 216      27.335  16.385 103.497  1.00  0.00           C  
ATOM     39  N   GLU A 217      31.098  17.794 107.040  1.00  0.00           N  
ATOM     40  CA  GLU A 217      32.070  18.753 107.528  1.00  0.00           C  
ATOM     41  C   GLU A 217      33.435  18.422 106.948  1.00  0.00           C  
ATOM     42  O   GLU A 217      34.170  19.323 106.602  1.00  0.00           O  
ATOM     43  CB  GLU A 217      32.116  18.756 109.050  1.00  0.00           C  
ATOM     44  CG  GLU A 217      30.844  19.326 109.681  1.00  0.00           C  
ATOM     45  CD  GLU A 217      30.857  19.279 111.223  1.00  0.00           C  
ATOM     46  OE1 GLU A 217      31.002  18.167 111.807  1.00  0.00           O  
ATOM     47  OE2 GLU A 217      30.722  20.359 111.858  1.00  0.00           O  
ATOM     48  N   ASP A 218      33.760  17.138 106.815  1.00  0.00           N  
ATOM     49  CA  ASP A 218      35.060  16.724 106.257  1.00  0.00           C  
ATOM     50  C   ASP A 218      35.190  17.163 104.799  1.00  0.00           C  
ATOM     51  O   ASP A 218      36.207  17.688 104.393  1.00  0.00           O  
ATOM     52  CB  ASP A 218      35.228  15.204 106.339  1.00  0.00           C  
ATOM     53  CG  ASP A 218      36.573  14.726 105.792  1.00  0.00           C  
ATOM     54  OD1 ASP A 218      37.599  15.307 106.183  1.00  0.00           O  
ATOM     55  OD2 ASP A 218      36.622  13.752 104.997  1.00  0.00           O  
ATOM     56  N   LEU A 219      34.128  16.943 104.040  1.00  0.00           N  
ATOM     57  CA  LEU A 219      34.051  17.302 102.633  1.00  0.00           C  
ATOM     58  C   LEU A 219      34.195  18.820 102.409  1.00  0.00           C  
ATOM     59  O   LEU A 219      34.875  19.250 101.481  1.00  0.00           O  
ATOM     60  CB  LEU A 219      32.713  16.814 102.081  1.00  0.00           C  
ATOM     61  CG  LEU A 219      32.659  15.586 101.175  1.00  0.00           C  
ATOM     62  CD1 LEU A 219      33.821  14.658 101.369  1.00  0.00           C  
ATOM     63  CD2 LEU A 219      31.343  14.898 101.434  1.00  0.00           C  
ATOM     64  N   LYS A 220      33.554  19.620 103.252  1.00  0.00           N  
ATOM     65  CA  LYS A 220      33.652  21.056 103.113  1.00  0.00           C  
ATOM     66  C   LYS A 220      35.004  21.577 103.554  1.00  0.00           C  
ATOM     67  O   LYS A 220      35.486  22.554 102.995  1.00  0.00           O  
ATOM     68  CB  LYS A 220      32.529  21.748 103.874  1.00  0.00           C  
ATOM     69  CG  LYS A 220      31.196  21.481 103.229  1.00  0.00           C  
ATOM     70  CD  LYS A 220      30.052  22.183 103.915  1.00  0.00           C  
ATOM     71  CE  LYS A 220      28.782  21.960 103.082  1.00  0.00           C  
ATOM     72  NZ  LYS A 220      27.607  22.682 103.630  1.00  0.00           N  
ATOM     73  N   TRP A 221      35.623  20.928 104.533  1.00  0.00           N  
ATOM     74  CA  TRP A 221      36.952  21.347 104.980  1.00  0.00           C  
ATOM     75  C   TRP A 221      37.925  21.084 103.825  1.00  0.00           C  
ATOM     76  O   TRP A 221      38.809  21.890 103.545  1.00  0.00           O  
ATOM     77  CB  TRP A 221      37.396  20.554 106.219  1.00  0.00           C  
ATOM     78  CG  TRP A 221      38.802  20.853 106.615  1.00  0.00           C  
ATOM     79  CD1 TRP A 221      39.296  22.062 107.037  1.00  0.00           C  
ATOM     80  CD2 TRP A 221      39.929  19.974 106.506  1.00  0.00           C  
ATOM     81  NE1 TRP A 221      40.658  21.984 107.181  1.00  0.00           N  
ATOM     82  CE2 TRP A 221      41.073  20.717 106.858  1.00  0.00           C  
ATOM     83  CE3 TRP A 221      40.084  18.631 106.133  1.00  0.00           C  
ATOM     84  CZ2 TRP A 221      42.363  20.160 106.845  1.00  0.00           C  
ATOM     85  CZ3 TRP A 221      41.366  18.076 106.121  1.00  0.00           C  
ATOM     86  CH2 TRP A 221      42.484  18.841 106.470  1.00  0.00           C  
ATOM     87  N   ARG A 222      37.736  19.964 103.128  1.00  0.00           N  
ATOM     88  CA  ARG A 222      38.592  19.630 102.000  1.00  0.00           C  
ATOM     89  C   ARG A 222      38.228  20.418 100.729  1.00  0.00           C  
ATOM     90  O   ARG A 222      38.964  20.360  99.777  1.00  0.00           O  
ATOM     91  CB  ARG A 222      38.531  18.124 101.720  1.00  0.00           C  
ATOM     92  CG  ARG A 222      39.054  17.288 102.905  1.00  0.00           C  
ATOM     93  CD  ARG A 222      38.941  15.792 102.658  1.00  0.00           C  
ATOM     94  NE  ARG A 222      39.465  15.019 103.781  1.00  0.00           N  
ATOM     95  CZ  ARG A 222      40.744  14.684 103.954  1.00  0.00           C  
ATOM     96  NH1 ARG A 222      41.666  15.046 103.075  1.00  0.00           N  
ATOM     97  NH2 ARG A 222      41.100  13.962 105.017  1.00  0.00           N  
ATOM     98  N   GLY A 224      37.111  21.158 100.738  1.00  0.00           N  
ATOM     99  CA  GLY A 224      36.671  21.915  99.564  1.00  0.00           C  
ATOM    100  C   GLY A 224      36.289  21.001  98.404  1.00  0.00           C  
ATOM    101  O   GLY A 224      36.482  21.337  97.237  1.00  0.00           O  
ATOM    102  N   LEU A 225      35.726  19.839  98.712  1.00  0.00           N  
ATOM    103  CA  LEU A 225      35.368  18.873  97.671  1.00  0.00           C  
ATOM    104  C   LEU A 225      33.965  19.003  97.063  1.00  0.00           C  
ATOM    105  O   LEU A 225      33.626  18.308  96.107  1.00  0.00           O  
ATOM    106  CB  LEU A 225      35.547  17.447  98.219  1.00  0.00           C  
ATOM    107  CG  LEU A 225      36.980  16.986  98.491  1.00  0.00           C  
ATOM    108  CD1 LEU A 225      36.980  15.667  99.267  1.00  0.00           C  
ATOM    109  CD2 LEU A 225      37.690  16.787  97.167  1.00  0.00           C  
ATOM    110  N   ILE A 226      33.133  19.879  97.594  1.00  0.00           N  
ATOM    111  CA  ILE A 226      31.790  20.014  97.026  1.00  0.00           C  
ATOM    112  C   ILE A 226      31.666  21.348  96.288  1.00  0.00           C  
ATOM    113  O   ILE A 226      31.944  22.400  96.868  1.00  0.00           O  
ATOM    114  CB  ILE A 226      30.714  19.963  98.131  1.00  0.00           C  
ATOM    115  CG1 ILE A 226      30.812  18.650  98.918  1.00  0.00           C  
ATOM    116  CG2 ILE A 226      29.326  20.063  97.522  1.00  0.00           C  
ATOM    117  CD1 ILE A 226      29.917  18.653 100.166  1.00  0.00           C  
ATOM    118  N   TYR A 227      31.270  21.306  95.013  1.00  0.00           N  
ATOM    119  CA  TYR A 227      31.101  22.537  94.239  1.00  0.00           C  
ATOM    120  C   TYR A 227      29.604  22.798  94.073  1.00  0.00           C  
ATOM    121  O   TYR A 227      29.029  23.589  94.816  1.00  0.00           O  
ATOM    122  CB  TYR A 227      31.804  22.436  92.883  1.00  0.00           C  
ATOM    123  CG  TYR A 227      31.596  23.645  91.960  1.00  0.00           C  
ATOM    124  CD1 TYR A 227      31.394  24.927  92.481  1.00  0.00           C  
ATOM    125  CD2 TYR A 227      31.604  23.502  90.586  1.00  0.00           C  
ATOM    126  CE1 TYR A 227      31.206  26.026  91.644  1.00  0.00           C  
ATOM    127  CE2 TYR A 227      31.415  24.611  89.728  1.00  0.00           C  
ATOM    128  CZ  TYR A 227      31.217  25.865  90.280  1.00  0.00           C  
ATOM    129  OH  TYR A 227      31.017  26.963  89.475  1.00  0.00           O  
ATOM    130  N   GLN A 228      28.946  22.134  93.130  1.00  0.00           N  
ATOM    131  CA  GLN A 228      27.508  22.371  92.943  1.00  0.00           C  
ATOM    132  C   GLN A 228      26.673  21.294  93.619  1.00  0.00           C  
ATOM    133  O   GLN A 228      27.101  20.152  93.732  1.00  0.00           O  
ATOM    134  CB  GLN A 228      27.170  22.431  91.451  1.00  0.00           C  
ATOM    135  CG  GLN A 228      27.955  23.499  90.676  1.00  0.00           C  
ATOM    136  CD  GLN A 228      28.258  23.071  89.236  1.00  0.00           C  
ATOM    137  OE1 GLN A 228      28.739  21.954  88.998  1.00  0.00           O  
ATOM    138  NE2 GLN A 228      28.002  23.963  88.270  1.00  0.00           N  
ATOM    139  N   GLN A 229      25.496  21.688  94.101  1.00  0.00           N  
ATOM    140  CA  GLN A 229      24.551  20.791  94.764  1.00  0.00           C  
ATOM    141  C   GLN A 229      23.131  21.093  94.282  1.00  0.00           C  
ATOM    142  O   GLN A 229      22.733  22.255  94.180  1.00  0.00           O  
ATOM    143  CB  GLN A 229      24.597  20.974  96.286  1.00  0.00           C  
ATOM    144  CG  GLN A 229      25.891  20.595  96.947  1.00  0.00           C  
ATOM    145  CD  GLN A 229      25.816  20.747  98.449  1.00  0.00           C  
ATOM    146  OE1 GLN A 229      26.176  21.779  99.010  1.00  0.00           O  
ATOM    147  NE2 GLN A 229      25.328  19.724  99.105  1.00  0.00           N  
ATOM    148  N   THR A 230      22.360  20.056  93.982  1.00  0.00           N  
ATOM    149  CA  THR A 230      20.972  20.273  93.545  1.00  0.00           C  
ATOM    150  C   THR A 230      20.095  20.720  94.707  1.00  0.00           C  
ATOM    151  O   THR A 230      19.151  21.468  94.508  1.00  0.00           O  
ATOM    152  CB  THR A 230      20.327  18.998  92.965  1.00  0.00           C  
ATOM    153  OG1 THR A 230      20.349  17.956  93.954  1.00  0.00           O  
ATOM    154  CG2 THR A 230      21.066  18.562  91.708  1.00  0.00           C  
ATOM    155  N   ASP A 232      20.401  20.261  95.915  1.00  0.00           N  
ATOM    156  CA  ASP A 232      19.596  20.620  97.092  1.00  0.00           C  
ATOM    157  C   ASP A 232      20.497  20.493  98.316  1.00  0.00           C  
ATOM    158  O   ASP A 232      20.676  19.399  98.869  1.00  0.00           O  
ATOM    159  CB  ASP A 232      18.387  19.661  97.166  1.00  0.00           C  
ATOM    160  CG  ASP A 232      17.424  19.964  98.327  1.00  0.00           C  
ATOM    161  OD1 ASP A 232      16.338  19.336  98.344  1.00  0.00           O  
ATOM    162  OD2 ASP A 232      17.721  20.797  99.214  1.00  0.00           O  
ATOM    163  N   GLU A 233      21.056  21.610  98.762  1.00  0.00           N  
ATOM    164  CA  GLU A 233      21.985  21.545  99.885  1.00  0.00           C  
ATOM    165  C   GLU A 233      21.447  20.926 101.177  1.00  0.00           C  
ATOM    166  O   GLU A 233      22.061  20.005 101.728  1.00  0.00           O  
ATOM    167  CB  GLU A 233      22.583  22.915 100.184  1.00  0.00           C  
ATOM    168  CG  GLU A 233      23.841  22.772 101.039  1.00  0.00           C  
ATOM    169  CD  GLU A 233      24.634  24.068 101.206  1.00  0.00           C  
ATOM    170  OE1 GLU A 233      25.746  24.006 101.798  1.00  0.00           O  
ATOM    171  OE2 GLU A 233      24.145  25.136 100.744  1.00  0.00           O  
ATOM    172  N   GLN A 234      20.300  21.398 101.652  1.00  0.00           N  
ATOM    173  CA  GLN A 234      19.754  20.858 102.877  1.00  0.00           C  
ATOM    174  C   GLN A 234      19.301  19.416 102.693  1.00  0.00           C  
ATOM    175  O   GLN A 234      19.543  18.556 103.547  1.00  0.00           O  
ATOM    176  CB  GLN A 234      18.598  21.710 103.362  1.00  0.00           C  
ATOM    177  CG  GLN A 234      18.076  21.237 104.697  1.00  0.00           C  
ATOM    178  CD  GLN A 234      17.171  22.245 105.360  1.00  0.00           C  
ATOM    179  OE1 GLN A 234      16.109  22.581 104.839  1.00  0.00           O  
ATOM    180  NE2 GLN A 234      17.588  22.737 106.523  1.00  0.00           N  
ATOM    181  N   GLY A 235      18.652  19.151 101.574  1.00  0.00           N  
ATOM    182  CA  GLY A 235      18.187  17.802 101.299  1.00  0.00           C  
ATOM    183  C   GLY A 235      19.304  16.779 101.378  1.00  0.00           C  
ATOM    184  O   GLY A 235      19.165  15.748 102.029  1.00  0.00           O  
ATOM    185  N   ILE A 236      20.425  17.082 100.742  1.00  0.00           N  
ATOM    186  CA  ILE A 236      21.579  16.182 100.719  1.00  0.00           C  
ATOM    187  C   ILE A 236      22.143  15.931 102.118  1.00  0.00           C  
ATOM    188  O   ILE A 236      22.396  14.785 102.501  1.00  0.00           O  
ATOM    189  CB  ILE A 236      22.691  16.761  99.794  1.00  0.00           C  
ATOM    190  CG1 ILE A 236      22.307  16.543  98.326  1.00  0.00           C  
ATOM    191  CG2 ILE A 236      24.037  16.137 100.110  1.00  0.00           C  
ATOM    192  CD1 ILE A 236      23.055  17.449  97.344  1.00  0.00           C  
ATOM    193  N   GLU A 237      22.337  17.018 102.858  1.00  0.00           N  
ATOM    194  CA  GLU A 237      22.853  16.980 104.222  1.00  0.00           C  
ATOM    195  C   GLU A 237      21.952  16.119 105.127  1.00  0.00           C  
ATOM    196  O   GLU A 237      22.441  15.306 105.899  1.00  0.00           O  
ATOM    197  CB  GLU A 237      22.933  18.412 104.747  1.00  0.00           C  
ATOM    198  CG  GLU A 237      23.552  18.579 106.116  1.00  0.00           C  
ATOM    199  CD  GLU A 237      24.120  19.998 106.321  1.00  0.00           C  
ATOM    200  OE1 GLU A 237      24.847  20.217 107.325  1.00  0.00           O  
ATOM    201  OE2 GLU A 237      23.844  20.890 105.477  1.00  0.00           O  
ATOM    202  N   ASP A 238      20.636  16.296 105.013  1.00  0.00           N  
ATOM    203  CA  ASP A 238      19.692  15.525 105.809  1.00  0.00           C  
ATOM    204  C   ASP A 238      19.731  14.067 105.426  1.00  0.00           C  
ATOM    205  O   ASP A 238      19.644  13.203 106.287  1.00  0.00           O  
ATOM    206  CB  ASP A 238      18.274  16.033 105.610  1.00  0.00           C  
ATOM    207  CG  ASP A 238      18.068  17.417 106.190  1.00  0.00           C  
ATOM    208  OD1 ASP A 238      16.993  18.019 105.931  1.00  0.00           O  
ATOM    209  OD2 ASP A 238      18.980  17.910 106.902  1.00  0.00           O  
ATOM    210  N   LEU A 240      19.840  13.804 104.127  1.00  0.00           N  
ATOM    211  CA  LEU A 240      19.890  12.445 103.616  1.00  0.00           C  
ATOM    212  C   LEU A 240      21.115  11.755 104.199  1.00  0.00           C  
ATOM    213  O   LEU A 240      21.017  10.666 104.743  1.00  0.00           O  
ATOM    214  CB  LEU A 240      20.012  12.449 102.085  1.00  0.00           C  
ATOM    215  CG  LEU A 240      19.472  11.299 101.238  1.00  0.00           C  
ATOM    216  CD1 LEU A 240      20.337  11.117 100.010  1.00  0.00           C  
ATOM    217  CD2 LEU A 240      19.459  10.036 102.025  1.00  0.00           C  
ATOM    218  N   LEU A 241      22.270  12.402 104.070  1.00  0.00           N  
ATOM    219  CA  LEU A 241      23.513  11.838 104.560  1.00  0.00           C  
ATOM    220  C   LEU A 241      23.528  11.645 106.067  1.00  0.00           C  
ATOM    221  O   LEU A 241      24.249  10.767 106.555  1.00  0.00           O  
ATOM    222  CB  LEU A 241      24.718  12.695 104.128  1.00  0.00           C  
ATOM    223  CG  LEU A 241      24.996  12.589 102.619  1.00  0.00           C  
ATOM    224  CD1 LEU A 241      26.055  13.575 102.180  1.00  0.00           C  
ATOM    225  CD2 LEU A 241      25.401  11.164 102.285  1.00  0.00           C  
ATOM    226  N   ASN A 243      22.768  12.461 106.801  1.00  0.00           N  
ATOM    227  CA  ASN A 243      22.706  12.321 108.256  1.00  0.00           C  
ATOM    228  C   ASN A 243      21.719  11.268 108.698  1.00  0.00           C  
ATOM    229  O   ASN A 243      21.926  10.629 109.714  1.00  0.00           O  
ATOM    230  CB  ASN A 243      22.330  13.630 108.955  1.00  0.00           C  
ATOM    231  CG  ASN A 243      23.478  14.622 108.995  1.00  0.00           C  
ATOM    232  OD1 ASN A 243      24.662  14.241 108.996  1.00  0.00           O  
ATOM    233  ND2 ASN A 243      23.141  15.911 109.038  1.00  0.00           N  
ATOM    234  N   LYS A 244      20.644  11.071 107.946  1.00  0.00           N  
ATOM    235  CA  LYS A 244      19.655  10.094 108.365  1.00  0.00           C  
ATOM    236  C   LYS A 244      19.801   8.645 107.848  1.00  0.00           C  
ATOM    237  O   LYS A 244      19.192   7.739 108.417  1.00  0.00           O  
ATOM    238  CB  LYS A 244      18.242  10.603 108.050  1.00  0.00           C  
ATOM    239  CG  LYS A 244      17.663  10.051 106.761  1.00  0.00           C  
ATOM    240  CD  LYS A 244      16.142  10.289 106.637  1.00  0.00           C  
ATOM    241  CE  LYS A 244      15.791  11.647 106.000  1.00  0.00           C  
ATOM    242  NZ  LYS A 244      16.124  11.743 104.530  1.00  0.00           N  
ATOM    243  N   GLU A 245      20.576   8.401 106.799  1.00  0.00           N  
ATOM    244  CA  GLU A 245      20.695   7.030 106.313  1.00  0.00           C  
ATOM    245  C   GLU A 245      21.977   6.722 105.578  1.00  0.00           C  
ATOM    246  O   GLU A 245      22.775   7.608 105.319  1.00  0.00           O  
ATOM    247  CB  GLU A 245      19.506   6.667 105.403  1.00  0.00           C  
ATOM    248  CG  GLU A 245      19.246   7.621 104.242  1.00  0.00           C  
ATOM    249  CD  GLU A 245      17.885   7.369 103.544  1.00  0.00           C  
ATOM    250  OE1 GLU A 245      17.844   6.719 102.462  1.00  0.00           O  
ATOM    251  OE2 GLU A 245      16.844   7.824 104.085  1.00  0.00           O  
ATOM    252  N   GLN A 265      22.167   5.440 105.275  1.00  0.00           N  
ATOM    253  CA  GLN A 265      23.315   4.948 104.525  1.00  0.00           C  
ATOM    254  C   GLN A 265      22.888   5.121 103.088  1.00  0.00           C  
ATOM    255  O   GLN A 265      21.871   4.564 102.652  1.00  0.00           O  
ATOM    256  CB  GLN A 265      23.582   3.480 104.844  1.00  0.00           C  
ATOM    257  CG  GLN A 265      24.368   3.334 106.132  1.00  0.00           C  
ATOM    258  CD  GLN A 265      24.607   1.885 106.502  1.00  0.00           C  
ATOM    259  OE1 GLN A 265      23.721   1.238 107.047  1.00  0.00           O  
ATOM    260  NE2 GLN A 265      25.800   1.365 106.195  1.00  0.00           N  
ATOM    261  N   VAL A 266      23.671   5.888 102.353  1.00  0.00           N  
ATOM    262  CA  VAL A 266      23.319   6.228 100.978  1.00  0.00           C  
ATOM    263  C   VAL A 266      24.120   5.489  99.933  1.00  0.00           C  
ATOM    264  O   VAL A 266      25.269   5.139 100.161  1.00  0.00           O  
ATOM    265  CB  VAL A 266      23.494   7.772 100.805  1.00  0.00           C  
ATOM    266  CG1 VAL A 266      23.245   8.209  99.382  1.00  0.00           C  
ATOM    267  CG2 VAL A 266      22.562   8.482 101.779  1.00  0.00           C  
ATOM    268  N   THR A 267      23.488   5.211  98.798  1.00  0.00           N  
ATOM    269  CA  THR A 267      24.175   4.564  97.690  1.00  0.00           C  
ATOM    270  C   THR A 267      24.372   5.684  96.671  1.00  0.00           C  
ATOM    271  O   THR A 267      23.459   6.456  96.404  1.00  0.00           O  
ATOM    272  CB  THR A 267      23.324   3.414  97.064  1.00  0.00           C  
ATOM    273  OG1 THR A 267      23.184   2.359  98.029  1.00  0.00           O  
ATOM    274  CG2 THR A 267      24.008   2.840  95.810  1.00  0.00           C  
ATOM    275  N   LEU A 268      25.583   5.834  96.164  1.00  0.00           N  
ATOM    276  CA  LEU A 268      25.817   6.838  95.149  1.00  0.00           C  
ATOM    277  C   LEU A 268      26.699   6.339  94.024  1.00  0.00           C  
ATOM    278  O   LEU A 268      27.393   5.323  94.158  1.00  0.00           O  
ATOM    279  CB  LEU A 268      26.404   8.103  95.737  1.00  0.00           C  
ATOM    280  CG  LEU A 268      27.619   8.289  96.615  1.00  0.00           C  
ATOM    281  CD1 LEU A 268      27.625   9.794  96.997  1.00  0.00           C  
ATOM    282  CD2 LEU A 268      27.508   7.460  97.907  1.00  0.00           C  
ATOM    283  N   TYR A 269      26.658   7.031  92.895  1.00  0.00           N  
ATOM    284  CA  TYR A 269      27.478   6.592  91.785  1.00  0.00           C  
ATOM    285  C   TYR A 269      28.161   7.691  91.016  1.00  0.00           C  
ATOM    286  O   TYR A 269      27.789   8.869  91.095  1.00  0.00           O  
ATOM    287  CB  TYR A 269      26.655   5.709  90.813  1.00  0.00           C  
ATOM    288  CG  TYR A 269      26.009   6.414  89.608  1.00  0.00           C  
ATOM    289  CD1 TYR A 269      24.809   7.145  89.721  1.00  0.00           C  
ATOM    290  CD2 TYR A 269      26.567   6.286  88.338  1.00  0.00           C  
ATOM    291  CE1 TYR A 269      24.186   7.735  88.549  1.00  0.00           C  
ATOM    292  CE2 TYR A 269      25.964   6.843  87.192  1.00  0.00           C  
ATOM    293  CZ  TYR A 269      24.786   7.560  87.299  1.00  0.00           C  
ATOM    294  OH  TYR A 269      24.232   8.074  86.135  1.00  0.00           O  
ATOM    295  N   CYS A 270      29.205   7.270  90.308  1.00  0.00           N  
ATOM    296  CA  CYS A 270      29.967   8.120  89.430  1.00  0.00           C  
ATOM    297  C   CYS A 270      30.287   7.248  88.227  1.00  0.00           C  
ATOM    298  O   CYS A 270      30.517   6.040  88.361  1.00  0.00           O  
ATOM    299  CB  CYS A 270      31.268   8.576  90.060  1.00  0.00           C  
ATOM    300  SG  CYS A 270      32.053   9.834  89.031  1.00  0.00           S  
ATOM    301  N   GLY A 272      30.292   7.857  87.050  1.00  0.00           N  
ATOM    302  CA  GLY A 272      30.581   7.099  85.861  1.00  0.00           C  
ATOM    303  C   GLY A 272      31.748   7.632  85.058  1.00  0.00           C  
ATOM    304  O   GLY A 272      32.146   8.782  85.212  1.00  0.00           O  
ATOM    305  N   ALA A 273      32.285   6.765  84.209  1.00  0.00           N  
ATOM    306  CA  ALA A 273      33.403   7.078  83.327  1.00  0.00           C  
ATOM    307  C   ALA A 273      33.181   6.360  81.992  1.00  0.00           C  
ATOM    308  O   ALA A 273      32.861   5.176  81.964  1.00  0.00           O  
ATOM    309  CB  ALA A 273      34.721   6.609  83.958  1.00  0.00           C  
ATOM    310  N   ASP A 274      33.333   7.085  80.891  1.00  0.00           N  
ATOM    311  CA  ASP A 274      33.178   6.502  79.567  1.00  0.00           C  
ATOM    312  C   ASP A 274      34.543   6.014  79.122  1.00  0.00           C  
ATOM    313  O   ASP A 274      35.546   6.644  79.421  1.00  0.00           O  
ATOM    314  CB  ASP A 274      32.649   7.541  78.563  1.00  0.00           C  
ATOM    315  CG  ASP A 274      31.124   7.535  78.463  1.00  0.00           C  
ATOM    316  OD1 ASP A 274      30.466   6.638  79.049  1.00  0.00           O  
ATOM    317  OD2 ASP A 274      30.582   8.424  77.790  1.00  0.00           O  
ATOM    318  N   PRO A 275      34.595   4.886  78.393  1.00  0.00           N  
ATOM    319  CA  PRO A 275      35.838   4.286  77.896  1.00  0.00           C  
ATOM    320  C   PRO A 275      36.335   4.890  76.574  1.00  0.00           C  
ATOM    321  O   PRO A 275      36.327   4.234  75.537  1.00  0.00           O  
ATOM    322  CB  PRO A 275      35.459   2.819  77.762  1.00  0.00           C  
ATOM    323  CG  PRO A 275      34.048   2.911  77.264  1.00  0.00           C  
ATOM    324  CD  PRO A 275      33.436   4.024  78.083  1.00  0.00           C  
ATOM    325  N   THR A 276      36.784   6.139  76.630  1.00  0.00           N  
ATOM    326  CA  THR A 276      37.256   6.844  75.450  1.00  0.00           C  
ATOM    327  C   THR A 276      38.759   6.693  75.225  1.00  0.00           C  
ATOM    328  O   THR A 276      39.299   7.201  74.256  1.00  0.00           O  
ATOM    329  CB  THR A 276      36.897   8.331  75.554  1.00  0.00           C  
ATOM    330  OG1 THR A 276      37.351   8.840  76.817  1.00  0.00           O  
ATOM    331  CG2 THR A 276      35.391   8.509  75.473  1.00  0.00           C  
ATOM    332  N   ALA A 277      39.417   6.000  76.138  1.00  0.00           N  
ATOM    333  CA  ALA A 277      40.838   5.731  76.057  1.00  0.00           C  
ATOM    334  C   ALA A 277      40.941   4.446  76.853  1.00  0.00           C  
ATOM    335  O   ALA A 277      39.981   4.073  77.522  1.00  0.00           O  
ATOM    336  CB  ALA A 277      41.635   6.838  76.722  1.00  0.00           C  
ATOM    337  N   ASP A 278      42.078   3.764  76.797  1.00  0.00           N  
ATOM    338  CA  ASP A 278      42.194   2.510  77.528  1.00  0.00           C  
ATOM    339  C   ASP A 278      42.773   2.680  78.929  1.00  0.00           C  
ATOM    340  O   ASP A 278      43.165   1.714  79.574  1.00  0.00           O  
ATOM    341  CB  ASP A 278      42.989   1.492  76.700  1.00  0.00           C  
ATOM    342  CG  ASP A 278      44.424   1.917  76.467  1.00  0.00           C  
ATOM    343  OD1 ASP A 278      44.669   3.118  76.201  1.00  0.00           O  
ATOM    344  OD2 ASP A 278      45.313   1.036  76.538  1.00  0.00           O  
ATOM    345  N   SER A 279      42.786   3.924  79.400  1.00  0.00           N  
ATOM    346  CA  SER A 279      43.268   4.267  80.735  1.00  0.00           C  
ATOM    347  C   SER A 279      42.563   5.517  81.226  1.00  0.00           C  
ATOM    348  O   SER A 279      42.035   6.278  80.424  1.00  0.00           O  
ATOM    349  CB  SER A 279      44.771   4.561  80.728  1.00  0.00           C  
ATOM    350  OG  SER A 279      45.174   5.072  81.990  1.00  0.00           O  
ATOM    351  N   LEU A 280      42.554   5.723  82.541  1.00  0.00           N  
ATOM    352  CA  LEU A 280      41.969   6.922  83.138  1.00  0.00           C  
ATOM    353  C   LEU A 280      43.190   7.788  83.324  1.00  0.00           C  
ATOM    354  O   LEU A 280      44.292   7.283  83.192  1.00  0.00           O  
ATOM    355  CB  LEU A 280      41.390   6.627  84.520  1.00  0.00           C  
ATOM    356  CG  LEU A 280      40.223   5.639  84.669  1.00  0.00           C  
ATOM    357  CD1 LEU A 280      40.150   5.165  86.105  1.00  0.00           C  
ATOM    358  CD2 LEU A 280      38.917   6.283  84.242  1.00  0.00           C  
ATOM    359  N   HIS A 281      43.006   9.075  83.614  1.00  0.00           N  
ATOM    360  CA  HIS A 281      44.124   9.973  83.877  1.00  0.00           C  
ATOM    361  C   HIS A 281      43.804  10.669  85.193  1.00  0.00           C  
ATOM    362  O   HIS A 281      42.703  10.485  85.720  1.00  0.00           O  
ATOM    363  CB  HIS A 281      44.365  10.970  82.713  1.00  0.00           C  
ATOM    364  CG  HIS A 281      43.179  11.805  82.346  1.00  0.00           C  
ATOM    365  ND1 HIS A 281      42.382  11.529  81.254  1.00  0.00           N  
ATOM    366  CD2 HIS A 281      42.671  12.928  82.906  1.00  0.00           C  
ATOM    367  CE1 HIS A 281      41.435  12.446  81.157  1.00  0.00           C  
ATOM    368  NE2 HIS A 281      41.587  13.306  82.148  1.00  0.00           N  
ATOM    369  N   ILE A 282      44.738  11.438  85.759  1.00  0.00           N  
ATOM    370  CA  ILE A 282      44.466  12.052  87.063  1.00  0.00           C  
ATOM    371  C   ILE A 282      43.260  12.944  87.112  1.00  0.00           C  
ATOM    372  O   ILE A 282      42.787  13.255  88.193  1.00  0.00           O  
ATOM    373  CB  ILE A 282      45.636  12.870  87.624  1.00  0.00           C  
ATOM    374  CG1 ILE A 282      46.025  13.950  86.634  1.00  0.00           C  
ATOM    375  CG2 ILE A 282      46.799  11.966  87.968  1.00  0.00           C  
ATOM    376  CD1 ILE A 282      47.326  14.578  86.983  1.00  0.00           C  
ATOM    377  N   GLY A 283      42.774  13.368  85.953  1.00  0.00           N  
ATOM    378  CA  GLY A 283      41.590  14.206  85.926  1.00  0.00           C  
ATOM    379  C   GLY A 283      40.346  13.425  86.319  1.00  0.00           C  
ATOM    380  O   GLY A 283      39.343  14.018  86.684  1.00  0.00           O  
ATOM    381  N   HIS A 284      40.407  12.099  86.243  1.00  0.00           N  
ATOM    382  CA  HIS A 284      39.279  11.243  86.604  1.00  0.00           C  
ATOM    383  C   HIS A 284      39.338  10.842  88.061  1.00  0.00           C  
ATOM    384  O   HIS A 284      38.370  10.311  88.605  1.00  0.00           O  
ATOM    385  CB  HIS A 284      39.292   9.924  85.830  1.00  0.00           C  
ATOM    386  CG  HIS A 284      39.050  10.061  84.364  1.00  0.00           C  
ATOM    387  ND1 HIS A 284      40.073  10.064  83.440  1.00  0.00           N  
ATOM    388  CD2 HIS A 284      37.898  10.152  83.656  1.00  0.00           C  
ATOM    389  CE1 HIS A 284      39.561  10.150  82.225  1.00  0.00           C  
ATOM    390  NE2 HIS A 284      38.244  10.204  82.327  1.00  0.00           N  
ATOM    391  N   LEU A 285      40.485  11.069  88.680  1.00  0.00           N  
ATOM    392  CA  LEU A 285      40.706  10.675  90.054  1.00  0.00           C  
ATOM    393  C   LEU A 285      39.864  11.299  91.176  1.00  0.00           C  
ATOM    394  O   LEU A 285      39.278  10.570  91.980  1.00  0.00           O  
ATOM    395  CB  LEU A 285      42.194  10.839  90.375  1.00  0.00           C  
ATOM    396  CG  LEU A 285      42.788  10.010  91.511  1.00  0.00           C  
ATOM    397  CD1 LEU A 285      42.545   8.505  91.288  1.00  0.00           C  
ATOM    398  CD2 LEU A 285      44.264  10.304  91.560  1.00  0.00           C  
ATOM    399  N   LEU A 286      39.779  12.620  91.240  1.00  0.00           N  
ATOM    400  CA  LEU A 286      39.041  13.252  92.329  1.00  0.00           C  
ATOM    401  C   LEU A 286      37.616  12.726  92.593  1.00  0.00           C  
ATOM    402  O   LEU A 286      37.280  12.409  93.736  1.00  0.00           O  
ATOM    403  CB  LEU A 286      39.024  14.768  92.144  1.00  0.00           C  
ATOM    404  CG  LEU A 286      38.784  15.583  93.430  1.00  0.00           C  
ATOM    405  CD1 LEU A 286      39.730  15.124  94.556  1.00  0.00           C  
ATOM    406  CD2 LEU A 286      39.022  17.054  93.151  1.00  0.00           C  
ATOM    407  N   PRO A 288      36.762  12.605  91.554  1.00  0.00           N  
ATOM    408  CA  PRO A 288      35.417  12.100  91.868  1.00  0.00           C  
ATOM    409  C   PRO A 288      35.399  10.684  92.456  1.00  0.00           C  
ATOM    410  O   PRO A 288      34.606  10.386  93.339  1.00  0.00           O  
ATOM    411  CB  PRO A 288      34.680  12.187  90.524  1.00  0.00           C  
ATOM    412  CG  PRO A 288      35.327  13.379  89.875  1.00  0.00           C  
ATOM    413  CD  PRO A 288      36.808  13.165  90.187  1.00  0.00           C  
ATOM    414  N   PHE A 289      36.284   9.818  91.979  1.00  0.00           N  
ATOM    415  CA  PHE A 289      36.320   8.464  92.485  1.00  0.00           C  
ATOM    416  C   PHE A 289      36.913   8.371  93.866  1.00  0.00           C  
ATOM    417  O   PHE A 289      36.424   7.590  94.693  1.00  0.00           O  
ATOM    418  CB  PHE A 289      37.038   7.550  91.494  1.00  0.00           C  
ATOM    419  CG  PHE A 289      36.239   7.319  90.251  1.00  0.00           C  
ATOM    420  CD1 PHE A 289      36.701   7.735  89.015  1.00  0.00           C  
ATOM    421  CD2 PHE A 289      34.971   6.757  90.332  1.00  0.00           C  
ATOM    422  CE1 PHE A 289      35.898   7.597  87.871  1.00  0.00           C  
ATOM    423  CE2 PHE A 289      34.174   6.619  89.216  1.00  0.00           C  
ATOM    424  CZ  PHE A 289      34.641   7.043  87.974  1.00  0.00           C  
ATOM    425  N   LEU A 290      37.944   9.160  94.143  1.00  0.00           N  
ATOM    426  CA  LEU A 290      38.501   9.133  95.491  1.00  0.00           C  
ATOM    427  C   LEU A 290      37.441   9.656  96.447  1.00  0.00           C  
ATOM    428  O   LEU A 290      37.307   9.163  97.562  1.00  0.00           O  
ATOM    429  CB  LEU A 290      39.741  10.015  95.636  1.00  0.00           C  
ATOM    430  CG  LEU A 290      41.023   9.492  95.012  1.00  0.00           C  
ATOM    431  CD1 LEU A 290      42.144  10.418  95.503  1.00  0.00           C  
ATOM    432  CD2 LEU A 290      41.288   8.014  95.399  1.00  0.00           C  
ATOM    433  N   THR A 291      36.705  10.666  96.007  1.00  0.00           N  
ATOM    434  CA  THR A 291      35.656  11.240  96.836  1.00  0.00           C  
ATOM    435  C   THR A 291      34.586  10.173  97.142  1.00  0.00           C  
ATOM    436  O   THR A 291      33.987  10.206  98.200  1.00  0.00           O  
ATOM    437  CB  THR A 291      35.006  12.459  96.144  1.00  0.00           C  
ATOM    438  OG1 THR A 291      36.031  13.402  95.803  1.00  0.00           O  
ATOM    439  CG2 THR A 291      33.987  13.131  97.064  1.00  0.00           C  
ATOM    440  N   LEU A 292      34.342   9.236  96.224  1.00  0.00           N  
ATOM    441  CA  LEU A 292      33.372   8.173  96.504  1.00  0.00           C  
ATOM    442  C   LEU A 292      33.936   7.307  97.643  1.00  0.00           C  
ATOM    443  O   LEU A 292      33.173   6.793  98.466  1.00  0.00           O  
ATOM    444  CB  LEU A 292      33.130   7.275  95.279  1.00  0.00           C  
ATOM    445  CG  LEU A 292      32.342   7.783  94.070  1.00  0.00           C  
ATOM    446  CD1 LEU A 292      32.043   6.612  93.132  1.00  0.00           C  
ATOM    447  CD2 LEU A 292      31.071   8.401  94.515  1.00  0.00           C  
ATOM    448  N   ARG A 293      35.262   7.152  97.692  1.00  0.00           N  
ATOM    449  CA  ARG A 293      35.918   6.374  98.767  1.00  0.00           C  
ATOM    450  C   ARG A 293      35.759   7.075 100.125  1.00  0.00           C  
ATOM    451  O   ARG A 293      35.709   6.425 101.183  1.00  0.00           O  
ATOM    452  CB  ARG A 293      37.418   6.194  98.488  1.00  0.00           C  
ATOM    453  CG  ARG A 293      37.749   5.165  97.399  1.00  0.00           C  
ATOM    454  CD  ARG A 293      37.361   3.742  97.827  1.00  0.00           C  
ATOM    455  NE  ARG A 293      38.004   3.317  99.074  1.00  0.00           N  
ATOM    456  CZ  ARG A 293      39.291   2.985  99.203  1.00  0.00           C  
ATOM    457  NH1 ARG A 293      40.113   3.016  98.157  1.00  0.00           N  
ATOM    458  NH2 ARG A 293      39.765   2.631 100.397  1.00  0.00           N  
ATOM    459  N   ARG A 294      35.695   8.399 100.120  1.00  0.00           N  
ATOM    460  CA  ARG A 294      35.511   9.105 101.393  1.00  0.00           C  
ATOM    461  C   ARG A 294      34.078   8.835 101.877  1.00  0.00           C  
ATOM    462  O   ARG A 294      33.845   8.656 103.077  1.00  0.00           O  
ATOM    463  CB  ARG A 294      35.764  10.598 101.230  1.00  0.00           C  
ATOM    464  CG  ARG A 294      37.188  10.906 100.773  1.00  0.00           C  
ATOM    465  CD  ARG A 294      37.429  12.408 100.624  1.00  0.00           C  
ATOM    466  NE  ARG A 294      38.705  12.686  99.981  1.00  0.00           N  
ATOM    467  CZ  ARG A 294      39.902  12.541 100.546  1.00  0.00           C  
ATOM    468  NH1 ARG A 294      40.029  12.122 101.799  1.00  0.00           N  
ATOM    469  NH2 ARG A 294      40.985  12.797  99.835  1.00  0.00           N  
ATOM    470  N   PHE A 295      33.118   8.770 100.950  1.00  0.00           N  
ATOM    471  CA  PHE A 295      31.758   8.459 101.370  1.00  0.00           C  
ATOM    472  C   PHE A 295      31.713   7.037 101.932  1.00  0.00           C  
ATOM    473  O   PHE A 295      31.091   6.795 102.934  1.00  0.00           O  
ATOM    474  CB  PHE A 295      30.782   8.543 100.203  1.00  0.00           C  
ATOM    475  CG  PHE A 295      30.295   9.936  99.900  1.00  0.00           C  
ATOM    476  CD1 PHE A 295      31.046  10.803  99.118  1.00  0.00           C  
ATOM    477  CD2 PHE A 295      29.053  10.352 100.353  1.00  0.00           C  
ATOM    478  CE1 PHE A 295      30.566  12.069  98.779  1.00  0.00           C  
ATOM    479  CE2 PHE A 295      28.556  11.629 100.020  1.00  0.00           C  
ATOM    480  CZ  PHE A 295      29.330  12.484  99.226  1.00  0.00           C  
ATOM    481  N   GLN A 296      32.381   6.098 101.271  1.00  0.00           N  
ATOM    482  CA  GLN A 296      32.390   4.707 101.700  1.00  0.00           C  
ATOM    483  C   GLN A 296      32.945   4.590 103.122  1.00  0.00           C  
ATOM    484  O   GLN A 296      32.455   3.806 103.934  1.00  0.00           O  
ATOM    485  CB  GLN A 296      33.220   3.873 100.706  1.00  0.00           C  
ATOM    486  CG  GLN A 296      33.089   2.405 100.953  1.00  0.00           C  
ATOM    487  CD  GLN A 296      33.787   1.553  99.907  1.00  0.00           C  
ATOM    488  OE1 GLN A 296      34.815   1.950  99.318  1.00  0.00           O  
ATOM    489  NE2 GLN A 296      33.250   0.345  99.688  1.00  0.00           N  
ATOM    490  N   GLU A 297      33.962   5.392 103.423  1.00  0.00           N  
ATOM    491  CA  GLU A 297      34.556   5.401 104.755  1.00  0.00           C  
ATOM    492  C   GLU A 297      33.497   5.703 105.829  1.00  0.00           C  
ATOM    493  O   GLU A 297      33.623   5.267 106.965  1.00  0.00           O  
ATOM    494  CB  GLU A 297      35.683   6.438 104.813  1.00  0.00           C  
ATOM    495  CG  GLU A 297      36.300   6.629 106.186  1.00  0.00           C  
ATOM    496  CD  GLU A 297      37.452   7.661 106.223  1.00  0.00           C  
ATOM    497  OE1 GLU A 297      37.996   7.880 107.332  1.00  0.00           O  
ATOM    498  OE2 GLU A 297      37.816   8.247 105.167  1.00  0.00           O  
ATOM    499  N   HIS A 298      32.443   6.425 105.478  1.00  0.00           N  
ATOM    500  CA  HIS A 298      31.427   6.741 106.465  1.00  0.00           C  
ATOM    501  C   HIS A 298      30.210   5.830 106.411  1.00  0.00           C  
ATOM    502  O   HIS A 298      29.170   6.150 106.984  1.00  0.00           O  
ATOM    503  CB  HIS A 298      30.987   8.195 106.338  1.00  0.00           C  
ATOM    504  CG  HIS A 298      31.961   9.171 106.927  1.00  0.00           C  
ATOM    505  ND1 HIS A 298      31.739   9.816 108.126  1.00  0.00           N  
ATOM    506  CD2 HIS A 298      33.163   9.608 106.482  1.00  0.00           C  
ATOM    507  CE1 HIS A 298      32.760  10.612 108.392  1.00  0.00           C  
ATOM    508  NE2 HIS A 298      33.637  10.506 107.410  1.00  0.00           N  
ATOM    509  N   GLY A 305      30.339   4.696 105.725  1.00  0.00           N  
ATOM    510  CA  GLY A 305      29.240   3.749 105.679  1.00  0.00           C  
ATOM    511  C   GLY A 305      28.319   3.768 104.484  1.00  0.00           C  
ATOM    512  O   GLY A 305      27.346   3.016 104.468  1.00  0.00           O  
ATOM    513  N   HIS A 306      28.603   4.621 103.492  1.00  0.00           N  
ATOM    514  CA  HIS A 306      27.773   4.693 102.310  1.00  0.00           C  
ATOM    515  C   HIS A 306      28.304   3.708 101.260  1.00  0.00           C  
ATOM    516  O   HIS A 306      29.450   3.284 101.317  1.00  0.00           O  
ATOM    517  CB  HIS A 306      27.777   6.126 101.785  1.00  0.00           C  
ATOM    518  CG  HIS A 306      27.329   7.130 102.801  1.00  0.00           C  
ATOM    519  ND1 HIS A 306      26.036   7.175 103.282  1.00  0.00           N  
ATOM    520  CD2 HIS A 306      28.021   8.074 103.490  1.00  0.00           C  
ATOM    521  CE1 HIS A 306      25.947   8.100 104.226  1.00  0.00           C  
ATOM    522  NE2 HIS A 306      27.140   8.660 104.372  1.00  0.00           N  
ATOM    523  N   ARG A 307      27.477   3.356 100.291  1.00  0.00           N  
ATOM    524  CA  ARG A 307      27.867   2.408  99.230  1.00  0.00           C  
ATOM    525  C   ARG A 307      28.168   3.081  97.861  1.00  0.00           C  
ATOM    526  O   ARG A 307      27.318   3.766  97.303  1.00  0.00           O  
ATOM    527  CB  ARG A 307      26.740   1.404  99.050  1.00  0.00           C  
ATOM    528  CG  ARG A 307      27.071   0.301  98.092  1.00  0.00           C  
ATOM    529  CD  ARG A 307      25.888  -0.656  97.965  1.00  0.00           C  
ATOM    530  NE  ARG A 307      26.320  -1.928  97.398  1.00  0.00           N  
ATOM    531  CZ  ARG A 307      25.497  -2.885  96.983  1.00  0.00           C  
ATOM    532  NH1 ARG A 307      24.183  -2.716  97.061  1.00  0.00           N  
ATOM    533  NH2 ARG A 307      25.996  -4.018  96.514  1.00  0.00           N  
ATOM    534  N   PRO A 308      29.385   2.893  97.308  1.00  0.00           N  
ATOM    535  CA  PRO A 308      29.661   3.525  96.017  1.00  0.00           C  
ATOM    536  C   PRO A 308      29.450   2.569  94.834  1.00  0.00           C  
ATOM    537  O   PRO A 308      29.747   1.365  94.918  1.00  0.00           O  
ATOM    538  CB  PRO A 308      31.129   3.928  96.143  1.00  0.00           C  
ATOM    539  CG  PRO A 308      31.707   2.760  96.917  1.00  0.00           C  
ATOM    540  CD  PRO A 308      30.640   2.457  97.957  1.00  0.00           C  
ATOM    541  N   ILE A 309      28.915   3.125  93.748  1.00  0.00           N  
ATOM    542  CA  ILE A 309      28.711   2.406  92.513  1.00  0.00           C  
ATOM    543  C   ILE A 309      29.595   3.113  91.483  1.00  0.00           C  
ATOM    544  O   ILE A 309      29.539   4.351  91.351  1.00  0.00           O  
ATOM    545  CB  ILE A 309      27.271   2.494  92.013  1.00  0.00           C  
ATOM    546  CG1 ILE A 309      26.319   1.861  93.016  1.00  0.00           C  
ATOM    547  CG2 ILE A 309      27.150   1.730  90.672  1.00  0.00           C  
ATOM    548  CD1 ILE A 309      24.860   2.062  92.586  1.00  0.00           C  
ATOM    549  N   VAL A 310      30.413   2.328  90.780  1.00  0.00           N  
ATOM    550  CA  VAL A 310      31.291   2.828  89.745  1.00  0.00           C  
ATOM    551  C   VAL A 310      30.691   2.340  88.444  1.00  0.00           C  
ATOM    552  O   VAL A 310      30.471   1.138  88.265  1.00  0.00           O  
ATOM    553  CB  VAL A 310      32.713   2.241  89.845  1.00  0.00           C  
ATOM    554  CG1 VAL A 310      33.525   2.614  88.601  1.00  0.00           C  
ATOM    555  CG2 VAL A 310      33.387   2.760  91.087  1.00  0.00           C  
ATOM    556  N   LEU A 311      30.417   3.271  87.537  1.00  0.00           N  
ATOM    557  CA  LEU A 311      29.838   2.901  86.264  1.00  0.00           C  
ATOM    558  C   LEU A 311      30.830   3.112  85.116  1.00  0.00           C  
ATOM    559  O   LEU A 311      31.520   4.154  85.059  1.00  0.00           O  
ATOM    560  CB  LEU A 311      28.559   3.713  86.035  1.00  0.00           C  
ATOM    561  CG  LEU A 311      27.815   3.548  84.714  1.00  0.00           C  
ATOM    562  CD1 LEU A 311      26.352   3.901  84.913  1.00  0.00           C  
ATOM    563  CD2 LEU A 311      28.484   4.412  83.647  1.00  0.00           C  
ATOM    564  N   ILE A 312      30.934   2.095  84.254  1.00  0.00           N  
ATOM    565  CA  ILE A 312      31.782   2.142  83.057  1.00  0.00           C  
ATOM    566  C   ILE A 312      30.781   2.272  81.905  1.00  0.00           C  
ATOM    567  O   ILE A 312      29.842   1.468  81.793  1.00  0.00           O  
ATOM    568  CB  ILE A 312      32.554   0.825  82.781  1.00  0.00           C  
ATOM    569  CG1 ILE A 312      33.294   0.322  84.019  1.00  0.00           C  
ATOM    570  CG2 ILE A 312      33.554   1.081  81.666  1.00  0.00           C  
ATOM    571  CD1 ILE A 312      34.619   0.975  84.269  1.00  0.00           C  
ATOM    572  N   GLY A 313      30.984   3.256  81.042  1.00  0.00           N  
ATOM    573  CA  GLY A 313      30.049   3.469  79.953  1.00  0.00           C  
ATOM    574  C   GLY A 313      30.206   2.605  78.705  1.00  0.00           C  
ATOM    575  O   GLY A 313      30.507   3.140  77.633  1.00  0.00           O  
ATOM    576  N   GLY A 314      30.023   1.292  78.827  1.00  0.00           N  
ATOM    577  CA  GLY A 314      30.111   0.433  77.656  1.00  0.00           C  
ATOM    578  C   GLY A 314      29.088   0.863  76.602  1.00  0.00           C  
ATOM    579  O   GLY A 314      29.351   0.768  75.420  1.00  0.00           O  
ATOM    580  N   GLY A 315      27.923   1.334  77.039  1.00  0.00           N  
ATOM    581  CA  GLY A 315      26.898   1.800  76.125  1.00  0.00           C  
ATOM    582  C   GLY A 315      27.026   3.275  75.716  1.00  0.00           C  
ATOM    583  O   GLY A 315      26.918   3.583  74.535  1.00  0.00           O  
ATOM    584  N   THR A 316      27.243   4.196  76.660  1.00  0.00           N  
ATOM    585  CA  THR A 316      27.382   5.615  76.309  1.00  0.00           C  
ATOM    586  C   THR A 316      28.713   5.864  75.595  1.00  0.00           C  
ATOM    587  O   THR A 316      28.858   6.807  74.808  1.00  0.00           O  
ATOM    588  CB  THR A 316      27.329   6.517  77.557  1.00  0.00           C  
ATOM    589  OG1 THR A 316      28.048   5.883  78.622  1.00  0.00           O  
ATOM    590  CG2 THR A 316      25.878   6.767  77.996  1.00  0.00           C  
ATOM    591  N   GLY A 317      29.703   5.035  75.887  1.00  0.00           N  
ATOM    592  CA  GLY A 317      30.982   5.183  75.218  1.00  0.00           C  
ATOM    593  C   GLY A 317      30.891   4.888  73.714  1.00  0.00           C  
ATOM    594  O   GLY A 317      31.814   5.175  72.961  1.00  0.00           O  
ATOM    595  N   MET A 333      29.783   4.308  73.273  1.00  0.00           N  
ATOM    596  CA  MET A 333      29.582   4.024  71.854  1.00  0.00           C  
ATOM    597  C   MET A 333      29.001   5.287  71.205  1.00  0.00           C  
ATOM    598  O   MET A 333      28.789   5.324  69.998  1.00  0.00           O  
ATOM    599  CB  MET A 333      28.562   2.894  71.677  1.00  0.00           C  
ATOM    600  CG  MET A 333      28.954   1.550  72.265  1.00  0.00           C  
ATOM    601  SD  MET A 333      29.749   0.493  71.045  1.00  0.00           S  
ATOM    602  CE  MET A 333      31.161   1.489  70.556  1.00  0.00           C  
ATOM    603  N   ILE A 335      28.762   6.312  72.022  1.00  0.00           N  
ATOM    604  CA  ILE A 335      28.144   7.555  71.580  1.00  0.00           C  
ATOM    605  C   ILE A 335      28.954   8.837  71.763  1.00  0.00           C  
ATOM    606  O   ILE A 335      28.985   9.660  70.866  1.00  0.00           O  
ATOM    607  CB  ILE A 335      26.786   7.735  72.291  1.00  0.00           C  
ATOM    608  CG1 ILE A 335      25.837   6.612  71.882  1.00  0.00           C  
ATOM    609  CG2 ILE A 335      26.177   9.070  71.954  1.00  0.00           C  
ATOM    610  CD1 ILE A 335      25.657   6.493  70.376  1.00  0.00           C  
ATOM    611  N   GLY A 336      29.578   9.025  72.923  1.00  0.00           N  
ATOM    612  CA  GLY A 336      30.361  10.228  73.168  1.00  0.00           C  
ATOM    613  C   GLY A 336      29.652  11.390  73.857  1.00  0.00           C  
ATOM    614  O   GLY A 336      28.685  11.928  73.329  1.00  0.00           O  
ATOM    615  N   ASP A 337      30.149  11.798  75.021  1.00  0.00           N  
ATOM    616  CA  ASP A 337      29.557  12.910  75.785  1.00  0.00           C  
ATOM    617  C   ASP A 337      30.010  14.238  75.189  1.00  0.00           C  
ATOM    618  O   ASP A 337      31.190  14.472  75.056  1.00  0.00           O  
ATOM    619  CB  ASP A 337      30.026  12.842  77.247  1.00  0.00           C  
ATOM    620  CG  ASP A 337      29.266  13.818  78.187  1.00  0.00           C  
ATOM    621  OD1 ASP A 337      28.575  14.759  77.722  1.00  0.00           O  
ATOM    622  OD2 ASP A 337      29.371  13.633  79.414  1.00  0.00           O  
ATOM    623  N   PRO A 338      29.079  15.118  74.818  1.00  0.00           N  
ATOM    624  CA  PRO A 338      29.449  16.420  74.244  1.00  0.00           C  
ATOM    625  C   PRO A 338      29.766  17.483  75.311  1.00  0.00           C  
ATOM    626  O   PRO A 338      30.270  18.564  74.987  1.00  0.00           O  
ATOM    627  CB  PRO A 338      28.198  16.811  73.487  1.00  0.00           C  
ATOM    628  CG  PRO A 338      27.107  16.267  74.422  1.00  0.00           C  
ATOM    629  CD  PRO A 338      27.632  14.882  74.660  1.00  0.00           C  
ATOM    630  N   SER A 339      29.440  17.183  76.566  1.00  0.00           N  
ATOM    631  CA  SER A 339      29.608  18.122  77.687  1.00  0.00           C  
ATOM    632  C   SER A 339      30.922  18.858  77.775  1.00  0.00           C  
ATOM    633  O   SER A 339      31.979  18.242  77.932  1.00  0.00           O  
ATOM    634  CB  SER A 339      29.343  17.421  79.028  1.00  0.00           C  
ATOM    635  OG  SER A 339      27.996  16.998  79.108  1.00  0.00           O  
ATOM    636  N   GLY A 340      30.823  20.189  77.671  1.00  0.00           N  
ATOM    637  CA  GLY A 340      31.977  21.071  77.748  1.00  0.00           C  
ATOM    638  C   GLY A 340      32.860  21.166  76.509  1.00  0.00           C  
ATOM    639  O   GLY A 340      33.524  22.193  76.311  1.00  0.00           O  
ATOM    640  N   LYS A 341      32.872  20.114  75.682  1.00  0.00           N  
ATOM    641  CA  LYS A 341      33.689  20.073  74.465  1.00  0.00           C  
ATOM    642  C   LYS A 341      33.160  20.976  73.346  1.00  0.00           C  
ATOM    643  O   LYS A 341      32.002  21.387  73.354  1.00  0.00           O  
ATOM    644  CB  LYS A 341      33.783  18.638  73.963  1.00  0.00           C  
ATOM    645  CG  LYS A 341      34.305  17.642  74.989  1.00  0.00           C  
ATOM    646  CD  LYS A 341      34.548  16.300  74.298  1.00  0.00           C  
ATOM    647  CE  LYS A 341      35.127  15.228  75.232  1.00  0.00           C  
ATOM    648  NZ  LYS A 341      34.090  14.336  75.882  1.00  0.00           N  
ATOM    649  N   SER A 342      34.003  21.293  72.371  1.00  0.00           N  
ATOM    650  CA  SER A 342      33.550  22.159  71.294  1.00  0.00           C  
ATOM    651  C   SER A 342      33.437  21.492  69.935  1.00  0.00           C  
ATOM    652  O   SER A 342      32.893  22.084  69.011  1.00  0.00           O  
ATOM    653  CB  SER A 342      34.445  23.384  71.196  1.00  0.00           C  
ATOM    654  OG  SER A 342      35.798  23.009  71.373  1.00  0.00           O  
ATOM    655  N   GLU A 343      33.919  20.264  69.799  1.00  0.00           N  
ATOM    656  CA  GLU A 343      33.821  19.589  68.508  1.00  0.00           C  
ATOM    657  C   GLU A 343      33.170  18.211  68.610  1.00  0.00           C  
ATOM    658  O   GLU A 343      33.285  17.544  69.635  1.00  0.00           O  
ATOM    659  CB  GLU A 343      35.196  19.458  67.899  1.00  0.00           C  
ATOM    660  N   GLU A 344      32.491  17.792  67.539  1.00  0.00           N  
ATOM    661  CA  GLU A 344      31.847  16.480  67.488  1.00  0.00           C  
ATOM    662  C   GLU A 344      32.957  15.475  67.590  1.00  0.00           C  
ATOM    663  O   GLU A 344      34.000  15.642  66.982  1.00  0.00           O  
ATOM    664  CB  GLU A 344      31.124  16.248  66.162  1.00  0.00           C  
ATOM    665  CG  GLU A 344      29.754  16.929  66.018  1.00  0.00           C  
ATOM    666  CD  GLU A 344      28.598  16.135  66.656  1.00  0.00           C  
ATOM    667  OE1 GLU A 344      28.468  14.917  66.341  1.00  0.00           O  
ATOM    668  OE2 GLU A 344      27.822  16.736  67.451  1.00  0.00           O  
ATOM    669  N   ARG A 345      32.738  14.427  68.361  1.00  0.00           N  
ATOM    670  CA  ARG A 345      33.746  13.387  68.526  1.00  0.00           C  
ATOM    671  C   ARG A 345      33.489  12.307  67.458  1.00  0.00           C  
ATOM    672  O   ARG A 345      32.354  12.105  67.031  1.00  0.00           O  
ATOM    673  CB  ARG A 345      33.622  12.789  69.942  1.00  0.00           C  
ATOM    674  CG  ARG A 345      33.028  13.785  70.974  1.00  0.00           C  
ATOM    675  CD  ARG A 345      32.650  13.143  72.326  1.00  0.00           C  
ATOM    676  NE  ARG A 345      33.730  13.219  73.313  1.00  0.00           N  
ATOM    677  CZ  ARG A 345      34.379  12.165  73.806  1.00  0.00           C  
ATOM    678  NH1 ARG A 345      34.057  10.935  73.410  1.00  0.00           N  
ATOM    679  NH2 ARG A 345      35.371  12.341  74.682  1.00  0.00           N  
ATOM    680  N   VAL A 407      34.535  11.637  66.998  1.00  0.00           N  
ATOM    681  CA  VAL A 407      34.333  10.580  66.018  1.00  0.00           C  
ATOM    682  C   VAL A 407      33.861   9.318  66.766  1.00  0.00           C  
ATOM    683  O   VAL A 407      34.271   9.065  67.896  1.00  0.00           O  
ATOM    684  CB  VAL A 407      35.635  10.282  65.231  1.00  0.00           C  
ATOM    685  CG1 VAL A 407      36.775   9.977  66.189  1.00  0.00           C  
ATOM    686  CG2 VAL A 407      35.419   9.117  64.291  1.00  0.00           C  
ATOM    687  N   LEU A 408      32.978   8.540  66.153  1.00  0.00           N  
ATOM    688  CA  LEU A 408      32.490   7.326  66.791  1.00  0.00           C  
ATOM    689  C   LEU A 408      33.594   6.294  66.905  1.00  0.00           C  
ATOM    690  O   LEU A 408      34.379   6.126  65.976  1.00  0.00           O  
ATOM    691  CB  LEU A 408      31.376   6.705  65.968  1.00  0.00           C  
ATOM    692  CG  LEU A 408      30.073   7.469  65.778  1.00  0.00           C  
ATOM    693  CD1 LEU A 408      29.084   6.578  65.025  1.00  0.00           C  
ATOM    694  CD2 LEU A 408      29.526   7.874  67.126  1.00  0.00           C  
ATOM    695  N   GLN A 418      33.648   5.590  68.030  1.00  0.00           N  
ATOM    696  CA  GLN A 418      34.646   4.538  68.199  1.00  0.00           C  
ATOM    697  C   GLN A 418      34.082   3.187  67.784  1.00  0.00           C  
ATOM    698  O   GLN A 418      32.874   2.984  67.805  1.00  0.00           O  
ATOM    699  CB  GLN A 418      35.115   4.468  69.646  1.00  0.00           C  
ATOM    700  CG  GLN A 418      35.869   5.709  70.052  1.00  0.00           C  
ATOM    701  CD  GLN A 418      36.785   5.484  71.225  1.00  0.00           C  
ATOM    702  OE1 GLN A 418      37.933   5.930  71.217  1.00  0.00           O  
ATOM    703  NE2 GLN A 418      36.288   4.799  72.245  1.00  0.00           N  
ATOM    704  N   THR A 419      34.952   2.267  67.398  1.00  0.00           N  
ATOM    705  CA  THR A 419      34.492   0.942  67.004  1.00  0.00           C  
ATOM    706  C   THR A 419      34.162   0.117  68.253  1.00  0.00           C  
ATOM    707  O   THR A 419      34.707   0.356  69.327  1.00  0.00           O  
ATOM    708  CB  THR A 419      35.567   0.173  66.204  1.00  0.00           C  
ATOM    709  OG1 THR A 419      36.681  -0.120  67.063  1.00  0.00           O  
ATOM    710  CG2 THR A 419      36.041   1.007  64.990  1.00  0.00           C  
ATOM    711  N   GLU A 420      33.267  -0.849  68.096  1.00  0.00           N  
ATOM    712  CA  GLU A 420      32.860  -1.713  69.188  1.00  0.00           C  
ATOM    713  C   GLU A 420      34.087  -2.409  69.779  1.00  0.00           C  
ATOM    714  O   GLU A 420      34.206  -2.545  71.000  1.00  0.00           O  
ATOM    715  CB  GLU A 420      31.851  -2.755  68.677  1.00  0.00           C  
ATOM    716  CG  GLU A 420      30.456  -2.692  69.319  1.00  0.00           C  
ATOM    717  CD  GLU A 420      30.358  -3.482  70.634  1.00  0.00           C  
ATOM    718  OE1 GLU A 420      29.869  -4.645  70.610  1.00  0.00           O  
ATOM    719  OE2 GLU A 420      30.778  -2.943  71.697  1.00  0.00           O  
ATOM    720  N   GLU A 421      35.010  -2.839  68.924  1.00  0.00           N  
ATOM    721  CA  GLU A 421      36.186  -3.515  69.443  1.00  0.00           C  
ATOM    722  C   GLU A 421      37.158  -2.619  70.172  1.00  0.00           C  
ATOM    723  O   GLU A 421      37.849  -3.083  71.072  1.00  0.00           O  
ATOM    724  CB  GLU A 421      36.920  -4.315  68.367  1.00  0.00           C  
ATOM    725  CG  GLU A 421      36.753  -5.832  68.603  1.00  0.00           C  
ATOM    726  CD  GLU A 421      37.032  -6.248  70.074  1.00  0.00           C  
ATOM    727  OE1 GLU A 421      36.179  -6.967  70.676  1.00  0.00           O  
ATOM    728  OE2 GLU A 421      38.103  -5.858  70.627  1.00  0.00           O  
ATOM    729  N   GLN A 422      37.222  -1.346  69.808  1.00  0.00           N  
ATOM    730  CA  GLN A 422      38.106  -0.455  70.533  1.00  0.00           C  
ATOM    731  C   GLN A 422      37.461  -0.152  71.896  1.00  0.00           C  
ATOM    732  O   GLN A 422      38.144  -0.110  72.914  1.00  0.00           O  
ATOM    733  CB  GLN A 422      38.349   0.837  69.759  1.00  0.00           C  
ATOM    734  CG  GLN A 422      39.425   1.694  70.407  1.00  0.00           C  
ATOM    735  CD  GLN A 422      40.762   0.943  70.601  1.00  0.00           C  
ATOM    736  OE1 GLN A 422      41.525   1.232  71.531  1.00  0.00           O  
ATOM    737  NE2 GLN A 422      41.046  -0.011  69.717  1.00  0.00           N  
ATOM    738  N   VAL A 423      36.146   0.030  71.925  1.00  0.00           N  
ATOM    739  CA  VAL A 423      35.461   0.309  73.177  1.00  0.00           C  
ATOM    740  C   VAL A 423      35.639  -0.886  74.111  1.00  0.00           C  
ATOM    741  O   VAL A 423      35.870  -0.708  75.308  1.00  0.00           O  
ATOM    742  CB  VAL A 423      33.939   0.594  72.960  1.00  0.00           C  
ATOM    743  CG1 VAL A 423      33.181   0.509  74.280  1.00  0.00           C  
ATOM    744  CG2 VAL A 423      33.754   1.981  72.359  1.00  0.00           C  
ATOM    745  N   ASP A 424      35.536  -2.096  73.565  1.00  0.00           N  
ATOM    746  CA  ASP A 424      35.708  -3.320  74.353  1.00  0.00           C  
ATOM    747  C   ASP A 424      37.098  -3.315  74.967  1.00  0.00           C  
ATOM    748  O   ASP A 424      37.294  -3.647  76.140  1.00  0.00           O  
ATOM    749  CB  ASP A 424      35.586  -4.569  73.468  1.00  0.00           C  
ATOM    750  CG  ASP A 424      34.147  -5.028  73.276  1.00  0.00           C  
ATOM    751  OD1 ASP A 424      33.937  -5.995  72.499  1.00  0.00           O  
ATOM    752  OD2 ASP A 424      33.229  -4.437  73.898  1.00  0.00           O  
ATOM    753  N   LYS A 425      38.071  -2.930  74.158  1.00  0.00           N  
ATOM    754  CA  LYS A 425      39.436  -2.900  74.624  1.00  0.00           C  
ATOM    755  C   LYS A 425      39.579  -1.877  75.753  1.00  0.00           C  
ATOM    756  O   LYS A 425      40.178  -2.166  76.795  1.00  0.00           O  
ATOM    757  CB  LYS A 425      40.363  -2.559  73.460  1.00  0.00           C  
ATOM    758  CG  LYS A 425      41.741  -3.175  73.608  1.00  0.00           C  
ATOM    759  CD  LYS A 425      42.244  -3.834  72.299  1.00  0.00           C  
ATOM    760  CE  LYS A 425      41.119  -4.638  71.616  1.00  0.00           C  
ATOM    761  NZ  LYS A 425      40.047  -5.089  72.590  1.00  0.00           N  
ATOM    762  N   ASN A 426      39.031  -0.684  75.542  1.00  0.00           N  
ATOM    763  CA  ASN A 426      39.105   0.358  76.554  1.00  0.00           C  
ATOM    764  C   ASN A 426      38.443  -0.059  77.870  1.00  0.00           C  
ATOM    765  O   ASN A 426      39.031   0.128  78.928  1.00  0.00           O  
ATOM    766  CB  ASN A 426      38.491   1.640  76.013  1.00  0.00           C  
ATOM    767  CG  ASN A 426      39.308   2.232  74.872  1.00  0.00           C  
ATOM    768  OD1 ASN A 426      38.862   3.128  74.174  1.00  0.00           O  
ATOM    769  ND2 ASN A 426      40.511   1.731  74.691  1.00  0.00           N  
ATOM    770  N   ILE A 427      37.243  -0.629  77.801  1.00  0.00           N  
ATOM    771  CA  ILE A 427      36.520  -1.095  78.992  1.00  0.00           C  
ATOM    772  C   ILE A 427      37.420  -2.012  79.832  1.00  0.00           C  
ATOM    773  O   ILE A 427      37.416  -1.941  81.053  1.00  0.00           O  
ATOM    774  CB  ILE A 427      35.270  -1.963  78.636  1.00  0.00           C  
ATOM    775  CG1 ILE A 427      34.211  -1.152  77.880  1.00  0.00           C  
ATOM    776  CG2 ILE A 427      34.725  -2.615  79.905  1.00  0.00           C  
ATOM    777  CD1 ILE A 427      33.548  -0.092  78.702  1.00  0.00           C  
ATOM    778  N   GLU A 429      38.157  -2.890  79.159  1.00  0.00           N  
ATOM    779  CA  GLU A 429      39.038  -3.835  79.818  1.00  0.00           C  
ATOM    780  C   GLU A 429      40.179  -3.140  80.553  1.00  0.00           C  
ATOM    781  O   GLU A 429      40.545  -3.542  81.652  1.00  0.00           O  
ATOM    782  CB  GLU A 429      39.573  -4.849  78.795  1.00  0.00           C  
ATOM    783  CG  GLU A 429      40.634  -5.808  79.329  1.00  0.00           C  
ATOM    784  CD  GLU A 429      40.950  -6.985  78.364  1.00  0.00           C  
ATOM    785  OE1 GLU A 429      41.234  -6.735  77.156  1.00  0.00           O  
ATOM    786  OE2 GLU A 429      40.926  -8.166  78.822  1.00  0.00           O  
ATOM    787  N   GLY A 431      40.729  -2.084  79.962  1.00  0.00           N  
ATOM    788  CA  GLY A 431      41.816  -1.376  80.614  1.00  0.00           C  
ATOM    789  C   GLY A 431      41.332  -0.560  81.812  1.00  0.00           C  
ATOM    790  O   GLY A 431      41.893  -0.628  82.902  1.00  0.00           O  
ATOM    791  N   ILE A 432      40.275   0.208  81.607  1.00  0.00           N  
ATOM    792  CA  ILE A 432      39.728   1.032  82.663  1.00  0.00           C  
ATOM    793  C   ILE A 432      39.168   0.169  83.791  1.00  0.00           C  
ATOM    794  O   ILE A 432      39.222   0.551  84.962  1.00  0.00           O  
ATOM    795  CB  ILE A 432      38.640   1.935  82.101  1.00  0.00           C  
ATOM    796  CG1 ILE A 432      39.293   2.986  81.210  1.00  0.00           C  
ATOM    797  CG2 ILE A 432      37.834   2.581  83.225  1.00  0.00           C  
ATOM    798  CD1 ILE A 432      38.297   3.797  80.472  1.00  0.00           C  
ATOM    799  N   SER A 433      38.638  -0.995  83.450  1.00  0.00           N  
ATOM    800  CA  SER A 433      38.087  -1.855  84.474  1.00  0.00           C  
ATOM    801  C   SER A 433      39.146  -2.276  85.473  1.00  0.00           C  
ATOM    802  O   SER A 433      38.902  -2.256  86.675  1.00  0.00           O  
ATOM    803  CB  SER A 433      37.453  -3.092  83.872  1.00  0.00           C  
ATOM    804  OG  SER A 433      37.123  -3.977  84.931  1.00  0.00           O  
ATOM    805  N   LYS A 434      40.322  -2.638  84.972  1.00  0.00           N  
ATOM    806  CA  LYS A 434      41.440  -3.051  85.815  1.00  0.00           C  
ATOM    807  C   LYS A 434      41.867  -1.952  86.767  1.00  0.00           C  
ATOM    808  O   LYS A 434      42.227  -2.211  87.909  1.00  0.00           O  
ATOM    809  CB  LYS A 434      42.639  -3.478  84.947  1.00  0.00           C  
ATOM    810  CG  LYS A 434      42.627  -4.971  84.598  1.00  0.00           C  
ATOM    811  CD  LYS A 434      43.011  -5.277  83.148  1.00  0.00           C  
ATOM    812  CE  LYS A 434      44.472  -4.958  82.833  1.00  0.00           C  
ATOM    813  NZ  LYS A 434      44.864  -5.461  81.473  1.00  0.00           N  
ATOM    814  N   GLN A 435      41.839  -0.716  86.304  1.00  0.00           N  
ATOM    815  CA  GLN A 435      42.232   0.377  87.166  1.00  0.00           C  
ATOM    816  C   GLN A 435      41.198   0.607  88.255  1.00  0.00           C  
ATOM    817  O   GLN A 435      41.539   1.019  89.350  1.00  0.00           O  
ATOM    818  CB  GLN A 435      42.434   1.645  86.339  1.00  0.00           C  
ATOM    819  CG  GLN A 435      43.533   1.483  85.289  1.00  0.00           C  
ATOM    820  CD  GLN A 435      43.746   2.735  84.497  1.00  0.00           C  
ATOM    821  OE1 GLN A 435      42.807   3.471  84.254  1.00  0.00           O  
ATOM    822  NE2 GLN A 435      44.976   2.977  84.066  1.00  0.00           N  
ATOM    823  N   MET A 436      39.931   0.341  87.956  1.00  0.00           N  
ATOM    824  CA  MET A 436      38.885   0.532  88.943  1.00  0.00           C  
ATOM    825  C   MET A 436      39.035  -0.500  90.069  1.00  0.00           C  
ATOM    826  O   MET A 436      38.845  -0.172  91.235  1.00  0.00           O  
ATOM    827  CB  MET A 436      37.513   0.407  88.292  1.00  0.00           C  
ATOM    828  CG  MET A 436      37.147   1.579  87.385  1.00  0.00           C  
ATOM    829  SD  MET A 436      37.208   3.156  88.309  1.00  0.00           S  
ATOM    830  CE  MET A 436      36.266   4.249  87.109  1.00  0.00           C  
ATOM    831  N   HIS A 437      39.376  -1.737  89.714  1.00  0.00           N  
ATOM    832  CA  HIS A 437      39.555  -2.801  90.706  1.00  0.00           C  
ATOM    833  C   HIS A 437      40.683  -2.470  91.682  1.00  0.00           C  
ATOM    834  O   HIS A 437      40.795  -3.087  92.735  1.00  0.00           O  
ATOM    835  CB  HIS A 437      39.880  -4.138  90.029  1.00  0.00           C  
ATOM    836  CG  HIS A 437      38.677  -4.902  89.576  1.00  0.00           C  
ATOM    837  ND1 HIS A 437      38.003  -4.615  88.410  1.00  0.00           N  
ATOM    838  CD2 HIS A 437      38.023  -5.945  90.141  1.00  0.00           C  
ATOM    839  CE1 HIS A 437      36.985  -5.446  88.271  1.00  0.00           C  
ATOM    840  NE2 HIS A 437      36.974  -6.264  89.310  1.00  0.00           N  
ATOM    841  N   ASN A 438      41.527  -1.508  91.321  1.00  0.00           N  
ATOM    842  CA  ASN A 438      42.618  -1.104  92.185  1.00  0.00           C  
ATOM    843  C   ASN A 438      42.219   0.070  93.092  1.00  0.00           C  
ATOM    844  O   ASN A 438      42.829   0.303  94.120  1.00  0.00           O  
ATOM    845  CB  ASN A 438      43.843  -0.758  91.324  1.00  0.00           C  
ATOM    846  CG  ASN A 438      44.986  -0.167  92.134  1.00  0.00           C  
ATOM    847  OD1 ASN A 438      45.126   1.063  92.237  1.00  0.00           O  
ATOM    848  ND2 ASN A 438      45.804  -1.034  92.726  1.00  0.00           N  
ATOM    849  N   ILE A 439      41.176   0.801  92.730  1.00  0.00           N  
ATOM    850  CA  ILE A 439      40.723   1.929  93.542  1.00  0.00           C  
ATOM    851  C   ILE A 439      39.629   1.528  94.546  1.00  0.00           C  
ATOM    852  O   ILE A 439      39.535   2.095  95.626  1.00  0.00           O  
ATOM    853  CB  ILE A 439      40.194   3.053  92.639  1.00  0.00           C  
ATOM    854  CG1 ILE A 439      41.345   3.610  91.801  1.00  0.00           C  
ATOM    855  CG2 ILE A 439      39.547   4.143  93.480  1.00  0.00           C  
ATOM    856  CD1 ILE A 439      40.880   4.434  90.582  1.00  0.00           C  
ATOM    857  N   PHE A 444      38.809   0.552  94.179  1.00  0.00           N  
ATOM    858  CA  PHE A 444      37.728   0.065  95.026  1.00  0.00           C  
ATOM    859  C   PHE A 444      37.865  -1.415  95.199  1.00  0.00           C  
ATOM    860  O   PHE A 444      38.469  -2.091  94.379  1.00  0.00           O  
ATOM    861  CB  PHE A 444      36.350   0.286  94.393  1.00  0.00           C  
ATOM    862  CG  PHE A 444      36.009   1.724  94.162  1.00  0.00           C  
ATOM    863  CD1 PHE A 444      36.369   2.348  92.984  1.00  0.00           C  
ATOM    864  CD2 PHE A 444      35.390   2.472  95.167  1.00  0.00           C  
ATOM    865  CE1 PHE A 444      36.132   3.705  92.794  1.00  0.00           C  
ATOM    866  CE2 PHE A 444      35.153   3.822  94.990  1.00  0.00           C  
ATOM    867  CZ  PHE A 444      35.525   4.445  93.801  1.00  0.00           C  
ATOM    868  N   GLU A 445      37.263  -1.920  96.263  1.00  0.00           N  
ATOM    869  CA  GLU A 445      37.272  -3.335  96.524  1.00  0.00           C  
ATOM    870  C   GLU A 445      35.932  -3.902  96.013  1.00  0.00           C  
ATOM    871  O   GLU A 445      34.903  -3.791  96.679  1.00  0.00           O  
ATOM    872  CB  GLU A 445      37.445  -3.534  98.032  1.00  0.00           C  
ATOM    873  CG  GLU A 445      36.974  -4.848  98.587  1.00  0.00           C  
ATOM    874  CD  GLU A 445      38.028  -5.918  98.531  1.00  0.00           C  
ATOM    875  OE1 GLU A 445      38.234  -6.504  97.431  1.00  0.00           O  
ATOM    876  OE2 GLU A 445      38.649  -6.163  99.601  1.00  0.00           O  
ATOM    877  N   PHE A 457      35.935  -4.478  94.815  1.00  0.00           N  
ATOM    878  CA  PHE A 457      34.713  -5.047  94.259  1.00  0.00           C  
ATOM    879  C   PHE A 457      34.681  -6.508  94.666  1.00  0.00           C  
ATOM    880  O   PHE A 457      35.683  -7.035  95.142  1.00  0.00           O  
ATOM    881  CB  PHE A 457      34.696  -4.945  92.728  1.00  0.00           C  
ATOM    882  CG  PHE A 457      34.690  -3.535  92.209  1.00  0.00           C  
ATOM    883  CD1 PHE A 457      33.693  -2.647  92.582  1.00  0.00           C  
ATOM    884  CD2 PHE A 457      35.690  -3.091  91.351  1.00  0.00           C  
ATOM    885  CE1 PHE A 457      33.693  -1.328  92.107  1.00  0.00           C  
ATOM    886  CE2 PHE A 457      35.703  -1.782  90.873  1.00  0.00           C  
ATOM    887  CZ  PHE A 457      34.695  -0.896  91.258  1.00  0.00           C  
ATOM    888  N   GLY A 458      33.539  -7.161  94.490  1.00  0.00           N  
ATOM    889  CA  GLY A 458      33.472  -8.569  94.845  1.00  0.00           C  
ATOM    890  C   GLY A 458      32.913  -8.896  96.226  1.00  0.00           C  
ATOM    891  O   GLY A 458      32.815 -10.071  96.576  1.00  0.00           O  
ATOM    892  N   THR A 459      32.558  -7.879  97.010  1.00  0.00           N  
ATOM    893  CA  THR A 459      32.000  -8.124  98.335  1.00  0.00           C  
ATOM    894  C   THR A 459      30.480  -8.165  98.246  1.00  0.00           C  
ATOM    895  O   THR A 459      29.887  -7.667  97.286  1.00  0.00           O  
ATOM    896  CB  THR A 459      32.388  -7.047  99.351  1.00  0.00           C  
ATOM    897  OG1 THR A 459      31.720  -5.838  99.016  1.00  0.00           O  
ATOM    898  CG2 THR A 459      33.881  -6.819  99.374  1.00  0.00           C  
ATOM    899  N   ASP A 461      29.837  -8.742  99.255  1.00  0.00           N  
ATOM    900  CA  ASP A 461      28.388  -8.872  99.232  1.00  0.00           C  
ATOM    901  C   ASP A 461      27.620  -7.550  99.156  1.00  0.00           C  
ATOM    902  O   ASP A 461      26.716  -7.411  98.342  1.00  0.00           O  
ATOM    903  CB  ASP A 461      27.913  -9.690 100.447  1.00  0.00           C  
ATOM    904  CG  ASP A 461      28.281 -11.192 100.345  1.00  0.00           C  
ATOM    905  OD1 ASP A 461      28.262 -11.888 101.390  1.00  0.00           O  
ATOM    906  OD2 ASP A 461      28.573 -11.685  99.235  1.00  0.00           O  
ATOM    907  N   HIS A 463      27.967  -6.571  99.981  1.00  0.00           N  
ATOM    908  CA  HIS A 463      27.217  -5.331  99.955  1.00  0.00           C  
ATOM    909  C   HIS A 463      28.072  -4.089  99.913  1.00  0.00           C  
ATOM    910  O   HIS A 463      27.642  -3.043 100.345  1.00  0.00           O  
ATOM    911  CB  HIS A 463      26.285  -5.261 101.159  1.00  0.00           C  
ATOM    912  CG  HIS A 463      25.274  -6.364 101.203  1.00  0.00           C  
ATOM    913  ND1 HIS A 463      25.471  -7.535 101.913  1.00  0.00           N  
ATOM    914  CD2 HIS A 463      24.050  -6.473 100.635  1.00  0.00           C  
ATOM    915  CE1 HIS A 463      24.409  -8.312 101.788  1.00  0.00           C  
ATOM    916  NE2 HIS A 463      23.532  -7.691 101.018  1.00  0.00           N  
ATOM    917  N   GLY A 471      29.291  -4.230  99.419  1.00  0.00           N  
ATOM    918  CA  GLY A 471      30.184  -3.100  99.320  1.00  0.00           C  
ATOM    919  C   GLY A 471      30.114  -2.458  97.934  1.00  0.00           C  
ATOM    920  O   GLY A 471      29.043  -2.391  97.300  1.00  0.00           O  
ATOM    921  N   ALA A 472      31.254  -1.983  97.456  1.00  0.00           N  
ATOM    922  CA  ALA A 472      31.296  -1.324  96.148  1.00  0.00           C  
ATOM    923  C   ALA A 472      30.826  -2.256  95.019  1.00  0.00           C  
ATOM    924  O   ALA A 472      31.029  -3.475  95.081  1.00  0.00           O  
ATOM    925  CB  ALA A 472      32.708  -0.821  95.870  1.00  0.00           C  
ATOM    926  N   VAL A 473      30.172  -1.669  94.013  1.00  0.00           N  
ATOM    927  CA  VAL A 473      29.658  -2.391  92.849  1.00  0.00           C  
ATOM    928  C   VAL A 473      30.188  -1.753  91.546  1.00  0.00           C  
ATOM    929  O   VAL A 473      30.273  -0.512  91.423  1.00  0.00           O  
ATOM    930  CB  VAL A 473      28.103  -2.308  92.780  1.00  0.00           C  
ATOM    931  CG1 VAL A 473      27.568  -3.143  91.629  1.00  0.00           C  
ATOM    932  CG2 VAL A 473      27.502  -2.747  94.063  1.00  0.00           C  
ATOM    933  N   LEU A 474      30.537  -2.593  90.579  1.00  0.00           N  
ATOM    934  CA  LEU A 474      30.993  -2.113  89.274  1.00  0.00           C  
ATOM    935  C   LEU A 474      29.904  -2.482  88.265  1.00  0.00           C  
ATOM    936  O   LEU A 474      29.549  -3.655  88.151  1.00  0.00           O  
ATOM    937  CB  LEU A 474      32.315  -2.785  88.862  1.00  0.00           C  
ATOM    938  CG  LEU A 474      32.923  -2.389  87.500  1.00  0.00           C  
ATOM    939  CD1 LEU A 474      33.492  -0.986  87.550  1.00  0.00           C  
ATOM    940  CD2 LEU A 474      34.031  -3.356  87.132  1.00  0.00           C  
ATOM    941  N   VAL A 475      29.353  -1.493  87.559  1.00  0.00           N  
ATOM    942  CA  VAL A 475      28.323  -1.747  86.543  1.00  0.00           C  
ATOM    943  C   VAL A 475      28.788  -1.208  85.202  1.00  0.00           C  
ATOM    944  O   VAL A 475      29.641  -0.316  85.134  1.00  0.00           O  
ATOM    945  CB  VAL A 475      26.945  -1.071  86.862  1.00  0.00           C  
ATOM    946  CG1 VAL A 475      26.330  -1.690  88.119  1.00  0.00           C  
ATOM    947  CG2 VAL A 475      27.106   0.478  87.019  1.00  0.00           C  
ATOM    948  N   ASN A 476      28.223  -1.779  84.138  1.00  0.00           N  
ATOM    949  CA  ASN A 476      28.500  -1.391  82.762  1.00  0.00           C  
ATOM    950  C   ASN A 476      27.126  -1.003  82.178  1.00  0.00           C  
ATOM    951  O   ASN A 476      26.238  -1.870  82.129  1.00  0.00           O  
ATOM    952  CB  ASN A 476      29.051  -2.586  81.989  1.00  0.00           C  
ATOM    953  CG  ASN A 476      29.423  -2.224  80.567  1.00  0.00           C  
ATOM    954  OD1 ASN A 476      28.821  -1.342  79.965  1.00  0.00           O  
ATOM    955  ND2 ASN A 476      30.418  -2.904  80.026  1.00  0.00           N  
ATOM    956  N   ASN A 477      26.940   0.247  81.709  1.00  0.00           N  
ATOM    957  CA  ASN A 477      25.614   0.605  81.204  1.00  0.00           C  
ATOM    958  C   ASN A 477      25.191  -0.040  79.883  1.00  0.00           C  
ATOM    959  O   ASN A 477      24.057   0.065  79.486  1.00  0.00           O  
ATOM    960  CB  ASN A 477      25.386   2.127  81.185  1.00  0.00           C  
ATOM    961  CG  ASN A 477      26.334   2.860  80.273  1.00  0.00           C  
ATOM    962  OD1 ASN A 477      26.993   2.256  79.422  1.00  0.00           O  
ATOM    963  ND2 ASN A 477      26.403   4.175  80.428  1.00  0.00           N  
ATOM    964  N   ARG A 478      26.084  -0.743  79.214  1.00  0.00           N  
ATOM    965  CA  ARG A 478      25.705  -1.441  77.995  1.00  0.00           C  
ATOM    966  C   ARG A 478      24.699  -2.543  78.359  1.00  0.00           C  
ATOM    967  O   ARG A 478      23.877  -2.957  77.526  1.00  0.00           O  
ATOM    968  CB  ARG A 478      26.955  -2.064  77.366  1.00  0.00           C  
ATOM    969  CG  ARG A 478      26.722  -2.928  76.125  1.00  0.00           C  
ATOM    970  CD  ARG A 478      26.345  -2.115  74.906  1.00  0.00           C  
ATOM    971  NE  ARG A 478      26.377  -2.925  73.689  1.00  0.00           N  
ATOM    972  CZ  ARG A 478      27.128  -2.652  72.622  1.00  0.00           C  
ATOM    973  NH1 ARG A 478      27.915  -1.576  72.614  1.00  0.00           N  
ATOM    974  NH2 ARG A 478      27.097  -3.458  71.562  1.00  0.00           N  
ATOM    975  N   ASP A 479      24.772  -3.028  79.604  1.00  0.00           N  
ATOM    976  CA  ASP A 479      23.889  -4.089  80.089  1.00  0.00           C  
ATOM    977  C   ASP A 479      22.399  -3.761  80.001  1.00  0.00           C  
ATOM    978  O   ASP A 479      21.594  -4.642  79.744  1.00  0.00           O  
ATOM    979  CB  ASP A 479      24.232  -4.456  81.531  1.00  0.00           C  
ATOM    980  CG  ASP A 479      25.462  -5.346  81.638  1.00  0.00           C  
ATOM    981  OD1 ASP A 479      26.422  -5.159  80.860  1.00  0.00           O  
ATOM    982  OD2 ASP A 479      25.474  -6.228  82.528  1.00  0.00           O  
ATOM    983  N   TRP A 482      22.016  -2.521  80.245  1.00  0.00           N  
ATOM    984  CA  TRP A 482      20.615  -2.171  80.110  1.00  0.00           C  
ATOM    985  C   TRP A 482      20.357  -1.309  78.860  1.00  0.00           C  
ATOM    986  O   TRP A 482      19.331  -1.465  78.213  1.00  0.00           O  
ATOM    987  CB  TRP A 482      20.089  -1.469  81.369  1.00  0.00           C  
ATOM    988  CG  TRP A 482      20.893  -0.248  81.851  1.00  0.00           C  
ATOM    989  CD1 TRP A 482      20.654   1.070  81.552  1.00  0.00           C  
ATOM    990  CD2 TRP A 482      21.969  -0.251  82.795  1.00  0.00           C  
ATOM    991  NE1 TRP A 482      21.509   1.884  82.268  1.00  0.00           N  
ATOM    992  CE2 TRP A 482      22.323   1.099  83.037  1.00  0.00           C  
ATOM    993  CE3 TRP A 482      22.670  -1.268  83.468  1.00  0.00           C  
ATOM    994  CZ2 TRP A 482      23.339   1.459  83.922  1.00  0.00           C  
ATOM    995  CZ3 TRP A 482      23.681  -0.916  84.346  1.00  0.00           C  
ATOM    996  CH2 TRP A 482      24.007   0.444  84.567  1.00  0.00           C  
ATOM    997  N   LEU A 485      21.276  -0.421  78.490  1.00  0.00           N  
ATOM    998  CA  LEU A 485      21.026   0.415  77.302  1.00  0.00           C  
ATOM    999  C   LEU A 485      21.058  -0.410  76.022  1.00  0.00           C  
ATOM   1000  O   LEU A 485      20.415  -0.075  75.041  1.00  0.00           O  
ATOM   1001  CB  LEU A 485      22.052   1.527  77.187  1.00  0.00           C  
ATOM   1002  CG  LEU A 485      22.145   2.533  78.330  1.00  0.00           C  
ATOM   1003  CD1 LEU A 485      23.336   3.427  78.041  1.00  0.00           C  
ATOM   1004  CD2 LEU A 485      20.888   3.331  78.470  1.00  0.00           C  
ATOM   1005  N   GLY A 486      21.819  -1.493  76.032  1.00  0.00           N  
ATOM   1006  CA  GLY A 486      21.895  -2.313  74.844  1.00  0.00           C  
ATOM   1007  C   GLY A 486      20.633  -3.109  74.623  1.00  0.00           C  
ATOM   1008  O   GLY A 486      20.455  -3.683  73.563  1.00  0.00           O  
ATOM   1009  N   GLN A 489      19.756  -3.151  75.615  1.00  0.00           N  
ATOM   1010  CA  GLN A 489      18.510  -3.907  75.506  1.00  0.00           C  
ATOM   1011  C   GLN A 489      17.332  -3.034  75.086  1.00  0.00           C  
ATOM   1012  O   GLN A 489      16.208  -3.507  74.943  1.00  0.00           O  
ATOM   1013  CB  GLN A 489      18.169  -4.559  76.860  1.00  0.00           C  
ATOM   1014  CG  GLN A 489      19.228  -5.516  77.387  1.00  0.00           C  
ATOM   1015  CD  GLN A 489      19.577  -6.605  76.380  1.00  0.00           C  
ATOM   1016  OE1 GLN A 489      18.711  -7.376  75.957  1.00  0.00           O  
ATOM   1017  NE2 GLN A 489      20.848  -6.669  75.983  1.00  0.00           N  
ATOM   1018  N   ILE A 490      17.580  -1.749  74.906  1.00  0.00           N  
ATOM   1019  CA  ILE A 490      16.502  -0.836  74.555  1.00  0.00           C  
ATOM   1020  C   ILE A 490      16.376  -0.658  73.064  1.00  0.00           C  
ATOM   1021  O   ILE A 490      17.364  -0.394  72.379  1.00  0.00           O  
ATOM   1022  CB  ILE A 490      16.735   0.550  75.206  1.00  0.00           C  
ATOM   1023  CG1 ILE A 490      16.881   0.376  76.728  1.00  0.00           C  
ATOM   1024  CG2 ILE A 490      15.579   1.507  74.871  1.00  0.00           C  
ATOM   1025  CD1 ILE A 490      17.174   1.695  77.465  1.00  0.00           C  
ATOM   1026  N   SER A 494      15.163  -0.812  72.557  1.00  0.00           N  
ATOM   1027  CA  SER A 494      14.938  -0.633  71.127  1.00  0.00           C  
ATOM   1028  C   SER A 494      14.584   0.826  70.874  1.00  0.00           C  
ATOM   1029  O   SER A 494      14.248   1.551  71.807  1.00  0.00           O  
ATOM   1030  CB  SER A 494      13.796  -1.524  70.641  1.00  0.00           C  
ATOM   1031  OG  SER A 494      12.577  -1.113  71.228  1.00  0.00           O  
ATOM   1032  N   LEU A 495      14.641   1.253  69.616  1.00  0.00           N  
ATOM   1033  CA  LEU A 495      14.331   2.630  69.280  1.00  0.00           C  
ATOM   1034  C   LEU A 495      12.903   2.995  69.694  1.00  0.00           C  
ATOM   1035  O   LEU A 495      12.651   4.042  70.312  1.00  0.00           O  
ATOM   1036  CB  LEU A 495      14.492   2.850  67.784  1.00  0.00           C  
ATOM   1037  CG  LEU A 495      14.002   4.205  67.253  1.00  0.00           C  
ATOM   1038  CD1 LEU A 495      14.715   5.344  68.000  1.00  0.00           C  
ATOM   1039  CD2 LEU A 495      14.284   4.291  65.743  1.00  0.00           C  
ATOM   1040  N   ILE A 496      11.969   2.122  69.364  1.00  0.00           N  
ATOM   1041  CA  ILE A 496      10.584   2.395  69.695  1.00  0.00           C  
ATOM   1042  C   ILE A 496      10.291   2.463  71.185  1.00  0.00           C  
ATOM   1043  O   ILE A 496       9.567   3.349  71.623  1.00  0.00           O  
ATOM   1044  CB  ILE A 496       9.653   1.368  69.049  1.00  0.00           C  
ATOM   1045  CG1 ILE A 496       9.750   1.479  67.525  1.00  0.00           C  
ATOM   1046  CG2 ILE A 496       8.204   1.616  69.493  1.00  0.00           C  
ATOM   1047  CD1 ILE A 496       9.067   0.316  66.796  1.00  0.00           C  
ATOM   1048  N   SER A 498      10.840   1.538  71.971  1.00  0.00           N  
ATOM   1049  CA  SER A 498      10.574   1.572  73.392  1.00  0.00           C  
ATOM   1050  C   SER A 498      11.293   2.781  74.021  1.00  0.00           C  
ATOM   1051  O   SER A 498      10.811   3.367  74.990  1.00  0.00           O  
ATOM   1052  CB  SER A 498      10.966   0.233  74.063  1.00  0.00           C  
ATOM   1053  OG  SER A 498      12.355   0.002  74.046  1.00  0.00           O  
ATOM   1054  N   PHE A 499      12.426   3.174  73.458  1.00  0.00           N  
ATOM   1055  CA  PHE A 499      13.122   4.338  73.971  1.00  0.00           C  
ATOM   1056  C   PHE A 499      12.225   5.578  73.833  1.00  0.00           C  
ATOM   1057  O   PHE A 499      12.087   6.370  74.760  1.00  0.00           O  
ATOM   1058  CB  PHE A 499      14.406   4.583  73.198  1.00  0.00           C  
ATOM   1059  CG  PHE A 499      15.024   5.928  73.467  1.00  0.00           C  
ATOM   1060  CD1 PHE A 499      15.577   6.221  74.713  1.00  0.00           C  
ATOM   1061  CD2 PHE A 499      15.082   6.901  72.459  1.00  0.00           C  
ATOM   1062  CE1 PHE A 499      16.190   7.465  74.954  1.00  0.00           C  
ATOM   1063  CE2 PHE A 499      15.691   8.154  72.681  1.00  0.00           C  
ATOM   1064  CZ  PHE A 499      16.248   8.437  73.930  1.00  0.00           C  
ATOM   1065  N   LEU A 500      11.620   5.751  72.665  1.00  0.00           N  
ATOM   1066  CA  LEU A 500      10.777   6.911  72.454  1.00  0.00           C  
ATOM   1067  C   LEU A 500       9.484   6.841  73.257  1.00  0.00           C  
ATOM   1068  O   LEU A 500       9.014   7.869  73.770  1.00  0.00           O  
ATOM   1069  CB  LEU A 500      10.485   7.082  70.960  1.00  0.00           C  
ATOM   1070  CG  LEU A 500      11.720   7.294  70.055  1.00  0.00           C  
ATOM   1071  CD1 LEU A 500      11.309   7.156  68.594  1.00  0.00           C  
ATOM   1072  CD2 LEU A 500      12.330   8.638  70.282  1.00  0.00           C  
ATOM   1073  N   ARG A 501       8.906   5.650  73.403  1.00  0.00           N  
ATOM   1074  CA  ARG A 501       7.666   5.561  74.176  1.00  0.00           C  
ATOM   1075  C   ARG A 501       7.863   5.545  75.700  1.00  0.00           C  
ATOM   1076  O   ARG A 501       7.060   6.126  76.417  1.00  0.00           O  
ATOM   1077  CB  ARG A 501       6.843   4.327  73.791  1.00  0.00           C  
ATOM   1078  CG  ARG A 501       6.910   3.956  72.336  1.00  0.00           C  
ATOM   1079  CD  ARG A 501       5.583   3.543  71.780  1.00  0.00           C  
ATOM   1080  NE  ARG A 501       4.738   2.771  72.689  1.00  0.00           N  
ATOM   1081  CZ  ARG A 501       3.406   2.820  72.636  1.00  0.00           C  
ATOM   1082  NH1 ARG A 501       2.820   3.591  71.733  1.00  0.00           N  
ATOM   1083  NH2 ARG A 501       2.660   2.128  73.481  1.00  0.00           N  
ATOM   1084  N   ASP A 502       8.913   4.890  76.198  1.00  0.00           N  
ATOM   1085  CA  ASP A 502       9.110   4.819  77.650  1.00  0.00           C  
ATOM   1086  C   ASP A 502       9.856   5.990  78.305  1.00  0.00           C  
ATOM   1087  O   ASP A 502       9.565   6.361  79.443  1.00  0.00           O  
ATOM   1088  CB  ASP A 502       9.833   3.519  78.042  1.00  0.00           C  
ATOM   1089  CG  ASP A 502       9.152   2.281  77.498  1.00  0.00           C  
ATOM   1090  OD1 ASP A 502       7.905   2.268  77.390  1.00  0.00           O  
ATOM   1091  OD2 ASP A 502       9.869   1.308  77.187  1.00  0.00           O  
ATOM   1092  N   TYR A 503      10.801   6.584  77.590  1.00  0.00           N  
ATOM   1093  CA  TYR A 503      11.595   7.661  78.165  1.00  0.00           C  
ATOM   1094  C   TYR A 503      11.459   9.007  77.457  1.00  0.00           C  
ATOM   1095  O   TYR A 503      11.290  10.035  78.110  1.00  0.00           O  
ATOM   1096  CB  TYR A 503      13.079   7.254  78.156  1.00  0.00           C  
ATOM   1097  CG  TYR A 503      13.386   5.905  78.800  1.00  0.00           C  
ATOM   1098  CD1 TYR A 503      13.523   5.779  80.178  1.00  0.00           C  
ATOM   1099  CD2 TYR A 503      13.522   4.759  78.025  1.00  0.00           C  
ATOM   1100  CE1 TYR A 503      13.789   4.542  80.777  1.00  0.00           C  
ATOM   1101  CE2 TYR A 503      13.788   3.526  78.603  1.00  0.00           C  
ATOM   1102  CZ  TYR A 503      13.917   3.421  79.980  1.00  0.00           C  
ATOM   1103  OH  TYR A 503      14.152   2.180  80.557  1.00  0.00           O  
ATOM   1104  N   GLY A 840      11.561   8.991  76.128  1.00  0.00           N  
ATOM   1105  CA  GLY A 840      11.526  10.208  75.339  1.00  0.00           C  
ATOM   1106  C   GLY A 840      10.315  11.094  75.502  1.00  0.00           C  
ATOM   1107  O   GLY A 840      10.385  12.303  75.294  1.00  0.00           O  
ATOM   1108  N   LYS A 841       9.201  10.492  75.872  1.00  0.00           N  
ATOM   1109  CA  LYS A 841       7.974  11.231  76.043  1.00  0.00           C  
ATOM   1110  C   LYS A 841       8.053  12.113  77.298  1.00  0.00           C  
ATOM   1111  O   LYS A 841       7.278  13.062  77.457  1.00  0.00           O  
ATOM   1112  CB  LYS A 841       6.813  10.246  76.157  1.00  0.00           C  
ATOM   1113  CG  LYS A 841       5.455  10.861  75.879  1.00  0.00           C  
ATOM   1114  CD  LYS A 841       5.141  10.900  74.380  1.00  0.00           C  
ATOM   1115  CE  LYS A 841       3.862  11.689  74.099  1.00  0.00           C  
ATOM   1116  NZ  LYS A 841       2.812  11.374  75.119  1.00  0.00           N  
ATOM   1117  N   HIS A 844       9.020  11.812  78.166  1.00  0.00           N  
ATOM   1118  CA  HIS A 844       9.185  12.535  79.428  1.00  0.00           C  
ATOM   1119  C   HIS A 844      10.320  13.513  79.491  1.00  0.00           C  
ATOM   1120  O   HIS A 844      10.754  13.878  80.578  1.00  0.00           O  
ATOM   1121  CB  HIS A 844       9.321  11.536  80.569  1.00  0.00           C  
ATOM   1122  CG  HIS A 844       8.173  10.589  80.639  1.00  0.00           C  
ATOM   1123  ND1 HIS A 844       6.900  11.001  80.952  1.00  0.00           N  
ATOM   1124  CD2 HIS A 844       8.081   9.275  80.329  1.00  0.00           C  
ATOM   1125  CE1 HIS A 844       6.066   9.984  80.829  1.00  0.00           C  
ATOM   1126  NE2 HIS A 844       6.757   8.923  80.452  1.00  0.00           N  
ATOM   1127  N   VAL A 845      10.806  13.929  78.328  1.00  0.00           N  
ATOM   1128  CA  VAL A 845      11.888  14.899  78.259  1.00  0.00           C  
ATOM   1129  C   VAL A 845      11.450  16.013  77.325  1.00  0.00           C  
ATOM   1130  O   VAL A 845      10.944  15.748  76.240  1.00  0.00           O  
ATOM   1131  CB  VAL A 845      13.174  14.269  77.702  1.00  0.00           C  
ATOM   1132  CG1 VAL A 845      14.310  15.317  77.713  1.00  0.00           C  
ATOM   1133  CG2 VAL A 845      13.550  13.035  78.525  1.00  0.00           C  
ATOM   1134  N   GLY A 846      11.661  17.256  77.741  1.00  0.00           N  
ATOM   1135  CA  GLY A 846      11.267  18.396  76.931  1.00  0.00           C  
ATOM   1136  C   GLY A 846      12.457  18.938  76.185  1.00  0.00           C  
ATOM   1137  O   GLY A 846      13.561  19.010  76.725  1.00  0.00           O  
ATOM   1138  N   VAL A 847      12.234  19.332  74.942  1.00  0.00           N  
ATOM   1139  CA  VAL A 847      13.305  19.829  74.105  1.00  0.00           C  
ATOM   1140  C   VAL A 847      13.826  21.173  74.569  1.00  0.00           C  
ATOM   1141  O   VAL A 847      15.039  21.422  74.497  1.00  0.00           O  
ATOM   1142  CB  VAL A 847      12.847  19.914  72.632  1.00  0.00           C  
ATOM   1143  CG1 VAL A 847      13.844  20.716  71.792  1.00  0.00           C  
ATOM   1144  CG2 VAL A 847      12.701  18.508  72.080  1.00  0.00           C  
ATOM   1145  N   ASN A 848      12.924  22.035  75.037  1.00  0.00           N  
ATOM   1146  CA  ASN A 848      13.325  23.362  75.517  1.00  0.00           C  
ATOM   1147  C   ASN A 848      14.202  23.177  76.740  1.00  0.00           C  
ATOM   1148  O   ASN A 848      15.268  23.792  76.850  1.00  0.00           O  
ATOM   1149  CB  ASN A 848      12.100  24.217  75.848  1.00  0.00           C  
ATOM   1150  CG  ASN A 848      11.466  24.807  74.603  1.00  0.00           C  
ATOM   1151  OD1 ASN A 848      10.312  24.502  74.268  1.00  0.00           O  
ATOM   1152  ND2 ASN A 848      12.230  25.644  73.890  1.00  0.00           N  
ATOM   1153  N   TYR A 849      13.752  22.313  77.644  1.00  0.00           N  
ATOM   1154  CA  TYR A 849      14.531  21.988  78.825  1.00  0.00           C  
ATOM   1155  C   TYR A 849      15.951  21.644  78.377  1.00  0.00           C  
ATOM   1156  O   TYR A 849      16.909  22.246  78.831  1.00  0.00           O  
ATOM   1157  CB  TYR A 849      13.920  20.786  79.547  1.00  0.00           C  
ATOM   1158  CG  TYR A 849      14.797  20.278  80.667  1.00  0.00           C  
ATOM   1159  CD1 TYR A 849      15.008  21.050  81.818  1.00  0.00           C  
ATOM   1160  CD2 TYR A 849      15.461  19.055  80.565  1.00  0.00           C  
ATOM   1161  CE1 TYR A 849      15.860  20.615  82.832  1.00  0.00           C  
ATOM   1162  CE2 TYR A 849      16.319  18.607  81.577  1.00  0.00           C  
ATOM   1163  CZ  TYR A 849      16.511  19.399  82.706  1.00  0.00           C  
ATOM   1164  OH  TYR A 849      17.347  18.996  83.702  1.00  0.00           O  
ATOM   1165  N   MET A 850      16.078  20.691  77.452  1.00  0.00           N  
ATOM   1166  CA  MET A 850      17.382  20.261  76.964  1.00  0.00           C  
ATOM   1167  C   MET A 850      18.152  21.377  76.295  1.00  0.00           C  
ATOM   1168  O   MET A 850      19.373  21.453  76.409  1.00  0.00           O  
ATOM   1169  CB  MET A 850      17.233  19.121  75.949  1.00  0.00           C  
ATOM   1170  CG  MET A 850      16.751  17.795  76.516  1.00  0.00           C  
ATOM   1171  SD  MET A 850      16.424  16.585  75.208  1.00  0.00           S  
ATOM   1172  CE  MET A 850      18.063  16.147  74.740  1.00  0.00           C  
ATOM   1173  N   LEU A 851      17.430  22.221  75.562  1.00  0.00           N  
ATOM   1174  CA  LEU A 851      18.024  23.330  74.818  1.00  0.00           C  
ATOM   1175  C   LEU A 851      18.605  24.447  75.698  1.00  0.00           C  
ATOM   1176  O   LEU A 851      19.659  25.004  75.383  1.00  0.00           O  
ATOM   1177  CB  LEU A 851      16.971  23.907  73.865  1.00  0.00           C  
ATOM   1178  CG  LEU A 851      17.186  23.807  72.352  1.00  0.00           C  
ATOM   1179  CD1 LEU A 851      18.067  22.640  71.969  1.00  0.00           C  
ATOM   1180  CD2 LEU A 851      15.823  23.710  71.694  1.00  0.00           C  
ATOM   1181  N   GLY A1160      17.928  24.764  76.795  1.00  0.00           N  
ATOM   1182  CA  GLY A1160      18.415  25.810  77.675  1.00  0.00           C  
ATOM   1183  C   GLY A1160      19.452  25.333  78.683  1.00  0.00           C  
ATOM   1184  O   GLY A1160      19.416  25.697  79.864  1.00  0.00           O  
ATOM   1185  N   LYS A1161      20.382  24.508  78.218  1.00  0.00           N  
ATOM   1186  CA  LYS A1161      21.410  23.989  79.095  1.00  0.00           C  
ATOM   1187  C   LYS A1161      22.845  24.189  78.665  1.00  0.00           C  
ATOM   1188  O   LYS A1161      23.252  23.962  77.517  1.00  0.00           O  
ATOM   1189  CB  LYS A1161      21.214  22.493  79.362  1.00  0.00           C  
ATOM   1190  CG  LYS A1161      20.245  22.170  80.476  1.00  0.00           C  
ATOM   1191  CD  LYS A1161      20.371  20.717  80.856  1.00  0.00           C  
ATOM   1192  CE  LYS A1161      19.600  20.434  82.107  1.00  0.00           C  
ATOM   1193  NZ  LYS A1161      19.668  18.992  82.407  1.00  0.00           N  
ATOM   1194  N   ASP A1162      23.588  24.608  79.670  1.00  0.00           N  
ATOM   1195  CA  ASP A1162      25.011  24.846  79.682  1.00  0.00           C  
ATOM   1196  C   ASP A1162      25.837  23.864  78.823  1.00  0.00           C  
ATOM   1197  O   ASP A1162      26.474  24.235  77.831  1.00  0.00           O  
ATOM   1198  CB  ASP A1162      25.388  24.696  81.141  1.00  0.00           C  
ATOM   1199  CG  ASP A1162      24.272  23.939  81.943  1.00  0.00           C  
ATOM   1200  OD1 ASP A1162      23.264  24.604  82.335  1.00  0.00           O  
ATOM   1201  OD2 ASP A1162      24.373  22.684  82.135  1.00  0.00           O  
ATOM   1202  N   SER A1163      25.814  22.602  79.232  1.00  0.00           N  
ATOM   1203  CA  SER A1163      26.594  21.558  78.594  1.00  0.00           C  
ATOM   1204  C   SER A1163      26.645  21.497  77.078  1.00  0.00           C  
ATOM   1205  O   SER A1163      27.598  20.941  76.528  1.00  0.00           O  
ATOM   1206  CB  SER A1163      26.180  20.181  79.152  1.00  0.00           C  
ATOM   1207  OG  SER A1163      24.786  19.930  79.007  1.00  0.00           O  
ATOM   1208  N   ILE A1164      25.663  22.072  76.390  1.00  0.00           N  
ATOM   1209  CA  ILE A1164      25.670  21.989  74.930  1.00  0.00           C  
ATOM   1210  C   ILE A1164      25.574  23.269  74.092  1.00  0.00           C  
ATOM   1211  O   ILE A1164      25.384  23.169  72.872  1.00  0.00           O  
ATOM   1212  CB  ILE A1164      24.546  21.053  74.405  1.00  0.00           C  
ATOM   1213  CG1 ILE A1164      23.181  21.609  74.791  1.00  0.00           C  
ATOM   1214  CG2 ILE A1164      24.716  19.660  74.946  1.00  0.00           C  
ATOM   1215  CD1 ILE A1164      22.064  21.005  73.981  1.00  0.00           C  
ATOM   1216  N   GLN A1165      25.686  24.455  74.696  1.00  0.00           N  
ATOM   1217  CA  GLN A1165      25.603  25.687  73.894  1.00  0.00           C  
ATOM   1218  C   GLN A1165      26.855  25.766  73.055  1.00  0.00           C  
ATOM   1219  O   GLN A1165      26.850  26.234  71.921  1.00  0.00           O  
ATOM   1220  CB  GLN A1165      25.481  26.927  74.783  1.00  0.00           C  
ATOM   1221  CG  GLN A1165      24.054  27.461  74.858  1.00  0.00           C  
ATOM   1222  CD  GLN A1165      23.103  26.487  75.528  1.00  0.00           C  
ATOM   1223  OE1 GLN A1165      23.174  25.272  75.295  1.00  0.00           O  
ATOM   1224  NE2 GLN A1165      22.192  27.013  76.360  1.00  0.00           N  
ATOM   1225  N   SER A1166      27.930  25.273  73.640  1.00  0.00           N  
ATOM   1226  CA  SER A1166      29.226  25.226  73.006  1.00  0.00           C  
ATOM   1227  C   SER A1166      29.136  24.506  71.655  1.00  0.00           C  
ATOM   1228  O   SER A1166      29.757  24.926  70.672  1.00  0.00           O  
ATOM   1229  CB  SER A1166      30.185  24.500  73.946  1.00  0.00           C  
ATOM   1230  OG  SER A1166      29.447  23.902  75.014  1.00  0.00           O  
ATOM   1231  N   ARG A1170      28.374  23.417  71.597  1.00  0.00           N  
ATOM   1232  CA  ARG A1170      28.250  22.700  70.341  1.00  0.00           C  
ATOM   1233  C   ARG A1170      27.008  23.128  69.567  1.00  0.00           C  
ATOM   1234  O   ARG A1170      26.846  22.795  68.392  1.00  0.00           O  
ATOM   1235  CB  ARG A1170      28.282  21.182  70.574  1.00  0.00           C  
ATOM   1236  CG  ARG A1170      29.704  20.663  70.689  1.00  0.00           C  
ATOM   1237  CD  ARG A1170      29.973  19.391  69.875  1.00  0.00           C  
ATOM   1238  NE  ARG A1170      29.261  19.302  68.602  1.00  0.00           N  
ATOM   1239  CZ  ARG A1170      29.431  20.099  67.542  1.00  0.00           C  
ATOM   1240  NH1 ARG A1170      30.315  21.091  67.553  1.00  0.00           N  
ATOM   1241  NH2 ARG A1170      28.684  19.917  66.455  1.00  0.00           N  
ATOM   1242  N   LEU A1171      26.150  23.900  70.224  1.00  0.00           N  
ATOM   1243  CA  LEU A1171      24.930  24.384  69.594  1.00  0.00           C  
ATOM   1244  C   LEU A1171      25.299  25.358  68.505  1.00  0.00           C  
ATOM   1245  O   LEU A1171      24.714  25.351  67.423  1.00  0.00           O  
ATOM   1246  CB  LEU A1171      24.041  25.099  70.603  1.00  0.00           C  
ATOM   1247  CG  LEU A1171      22.757  24.399  71.033  1.00  0.00           C  
ATOM   1248  CD1 LEU A1171      21.859  25.456  71.659  1.00  0.00           C  
ATOM   1249  CD2 LEU A1171      22.055  23.748  69.836  1.00  0.00           C  
ATOM   1250  N   GLU A1177      26.283  26.198  68.804  1.00  0.00           N  
ATOM   1251  CA  GLU A1177      26.752  27.198  67.858  1.00  0.00           C  
ATOM   1252  C   GLU A1177      27.477  26.584  66.658  1.00  0.00           C  
ATOM   1253  O   GLU A1177      27.580  27.226  65.606  1.00  0.00           O  
ATOM   1254  CB  GLU A1177      27.666  28.188  68.570  1.00  0.00           C  
ATOM   1255  N   HIS A1178      27.958  25.347  66.797  1.00  0.00           N  
ATOM   1256  CA  HIS A1178      28.690  24.700  65.709  1.00  0.00           C  
ATOM   1257  C   HIS A1178      28.116  23.397  65.173  1.00  0.00           C  
ATOM   1258  O   HIS A1178      28.862  22.483  64.820  1.00  0.00           O  
ATOM   1259  CB  HIS A1178      30.159  24.484  66.115  1.00  0.00           C  
ATOM   1260  CG  HIS A1178      30.883  25.759  66.409  1.00  0.00           C  
ATOM   1261  ND1 HIS A1178      30.796  26.396  67.630  1.00  0.00           N  
ATOM   1262  CD2 HIS A1178      31.599  26.581  65.606  1.00  0.00           C  
ATOM   1263  CE1 HIS A1178      31.423  27.556  67.564  1.00  0.00           C  
ATOM   1264  NE2 HIS A1178      31.918  27.694  66.346  1.00  0.00           N  
ATOM   1265  N   GLY A1191      26.792  23.318  65.127  1.00  0.00           N  
ATOM   1266  CA  GLY A1191      26.126  22.142  64.588  1.00  0.00           C  
ATOM   1267  C   GLY A1191      26.115  20.810  65.338  1.00  0.00           C  
ATOM   1268  O   GLY A1191      26.505  19.772  64.778  1.00  0.00           O  
ATOM   1269  N   ILE A1192      25.642  20.817  66.579  1.00  0.00           N  
ATOM   1270  CA  ILE A1192      25.569  19.581  67.359  1.00  0.00           C  
ATOM   1271  C   ILE A1192      24.694  18.523  66.667  1.00  0.00           C  
ATOM   1272  O   ILE A1192      23.597  18.816  66.217  1.00  0.00           O  
ATOM   1273  CB  ILE A1192      25.004  19.866  68.765  1.00  0.00           C  
ATOM   1274  CG1 ILE A1192      24.967  18.584  69.600  1.00  0.00           C  
ATOM   1275  CG2 ILE A1192      23.639  20.460  68.657  1.00  0.00           C  
ATOM   1276  CD1 ILE A1192      24.665  18.840  71.048  1.00  0.00           C  
ATOM   1277  N   SER A1193      25.179  17.296  66.567  1.00  0.00           N  
ATOM   1278  CA  SER A1193      24.375  16.249  65.946  1.00  0.00           C  
ATOM   1279  C   SER A1193      23.227  15.827  66.873  1.00  0.00           C  
ATOM   1280  O   SER A1193      23.221  16.113  68.068  1.00  0.00           O  
ATOM   1281  CB  SER A1193      25.230  15.031  65.610  1.00  0.00           C  
ATOM   1282  OG  SER A1193      25.506  14.280  66.777  1.00  0.00           O  
ATOM   1283  N   TYR A1194      22.232  15.163  66.307  1.00  0.00           N  
ATOM   1284  CA  TYR A1194      21.102  14.728  67.094  1.00  0.00           C  
ATOM   1285  C   TYR A1194      21.575  13.697  68.140  1.00  0.00           C  
ATOM   1286  O   TYR A1194      21.097  13.698  69.263  1.00  0.00           O  
ATOM   1287  CB  TYR A1194      20.031  14.159  66.166  1.00  0.00           C  
ATOM   1288  CG  TYR A1194      18.899  13.514  66.876  1.00  0.00           C  
ATOM   1289  CD1 TYR A1194      17.740  14.223  67.223  1.00  0.00           C  
ATOM   1290  CD2 TYR A1194      18.994  12.176  67.234  1.00  0.00           C  
ATOM   1291  CE1 TYR A1194      16.699  13.588  67.918  1.00  0.00           C  
ATOM   1292  CE2 TYR A1194      17.987  11.546  67.918  1.00  0.00           C  
ATOM   1293  CZ  TYR A1194      16.851  12.242  68.259  1.00  0.00           C  
ATOM   1294  OH  TYR A1194      15.920  11.526  68.986  1.00  0.00           O  
ATOM   1295  N   THR A1195      22.531  12.855  67.765  1.00  0.00           N  
ATOM   1296  CA  THR A1195      23.114  11.851  68.654  1.00  0.00           C  
ATOM   1297  C   THR A1195      23.843  12.453  69.880  1.00  0.00           C  
ATOM   1298  O   THR A1195      23.700  11.948  70.996  1.00  0.00           O  
ATOM   1299  CB  THR A1195      24.084  10.966  67.863  1.00  0.00           C  
ATOM   1300  OG1 THR A1195      23.311  10.124  67.000  1.00  0.00           O  
ATOM   1301  CG2 THR A1195      24.959  10.105  68.796  1.00  0.00           C  
ATOM   1302  N   GLU A1196      24.638  13.506  69.689  1.00  0.00           N  
ATOM   1303  CA  GLU A1196      25.303  14.119  70.834  1.00  0.00           C  
ATOM   1304  C   GLU A1196      24.261  14.821  71.693  1.00  0.00           C  
ATOM   1305  O   GLU A1196      24.343  14.801  72.911  1.00  0.00           O  
ATOM   1306  CB  GLU A1196      26.418  15.060  70.385  1.00  0.00           C  
ATOM   1307  CG  GLU A1196      27.654  14.237  70.011  1.00  0.00           C  
ATOM   1308  CD  GLU A1196      28.912  15.054  69.753  1.00  0.00           C  
ATOM   1309  OE1 GLU A1196      29.979  14.413  69.552  1.00  0.00           O  
ATOM   1310  OE2 GLU A1196      28.839  16.315  69.744  1.00  0.00           O  
ATOM   1311  N   PHE A1198      23.249  15.375  71.039  1.00  0.00           N  
ATOM   1312  CA  PHE A1198      22.143  16.032  71.708  1.00  0.00           C  
ATOM   1313  C   PHE A1198      21.368  15.037  72.593  1.00  0.00           C  
ATOM   1314  O   PHE A1198      20.828  15.424  73.628  1.00  0.00           O  
ATOM   1315  CB  PHE A1198      21.186  16.638  70.662  1.00  0.00           C  
ATOM   1316  CG  PHE A1198      20.055  17.449  71.249  1.00  0.00           C  
ATOM   1317  CD1 PHE A1198      20.311  18.569  72.026  1.00  0.00           C  
ATOM   1318  CD2 PHE A1198      18.735  17.116  70.974  1.00  0.00           C  
ATOM   1319  CE1 PHE A1198      19.258  19.359  72.522  1.00  0.00           C  
ATOM   1320  CE2 PHE A1198      17.688  17.891  71.458  1.00  0.00           C  
ATOM   1321  CZ  PHE A1198      17.947  19.010  72.228  1.00  0.00           C  
ATOM   1322  N   THR A1199      21.329  13.760  72.234  1.00  0.00           N  
ATOM   1323  CA  THR A1199      20.545  12.844  73.068  1.00  0.00           C  
ATOM   1324  C   THR A1199      21.342  12.105  74.155  1.00  0.00           C  
ATOM   1325  O   THR A1199      20.775  11.427  75.014  1.00  0.00           O  
ATOM   1326  CB  THR A1199      19.675  11.818  72.186  1.00  0.00           C  
ATOM   1327  OG1 THR A1199      20.287  10.540  72.154  1.00  0.00           O  
ATOM   1328  CG2 THR A1199      19.544  12.274  70.783  1.00  0.00           C  
ATOM   1329  N   TYR A1200      22.654  12.292  74.150  1.00  0.00           N  
ATOM   1330  CA  TYR A1200      23.513  11.665  75.128  1.00  0.00           C  
ATOM   1331  C   TYR A1200      23.023  11.959  76.553  1.00  0.00           C  
ATOM   1332  O   TYR A1200      22.954  11.060  77.403  1.00  0.00           O  
ATOM   1333  CB  TYR A1200      24.934  12.181  74.962  1.00  0.00           C  
ATOM   1334  CG  TYR A1200      25.913  11.538  75.898  1.00  0.00           C  
ATOM   1335  CD1 TYR A1200      26.725  10.483  75.475  1.00  0.00           C  
ATOM   1336  CD2 TYR A1200      26.028  11.975  77.215  1.00  0.00           C  
ATOM   1337  CE1 TYR A1200      27.642   9.877  76.359  1.00  0.00           C  
ATOM   1338  CE2 TYR A1200      26.923  11.382  78.100  1.00  0.00           C  
ATOM   1339  CZ  TYR A1200      27.726  10.338  77.671  1.00  0.00           C  
ATOM   1340  OH  TYR A1200      28.616   9.771  78.562  1.00  0.00           O  
ATOM   1341  N   THR A1201      22.653  13.204  76.815  1.00  0.00           N  
ATOM   1342  CA  THR A1201      22.202  13.545  78.156  1.00  0.00           C  
ATOM   1343  C   THR A1201      21.042  12.670  78.650  1.00  0.00           C  
ATOM   1344  O   THR A1201      20.902  12.446  79.839  1.00  0.00           O  
ATOM   1345  CB  THR A1201      21.808  15.029  78.253  1.00  0.00           C  
ATOM   1346  OG1 THR A1201      21.884  15.446  79.619  1.00  0.00           O  
ATOM   1347  CG2 THR A1201      20.390  15.254  77.769  1.00  0.00           C  
ATOM   1348  N   ILE A1202      20.211  12.174  77.744  1.00  0.00           N  
ATOM   1349  CA  ILE A1202      19.093  11.323  78.121  1.00  0.00           C  
ATOM   1350  C   ILE A1202      19.581   9.897  78.483  1.00  0.00           C  
ATOM   1351  O   ILE A1202      18.986   9.221  79.332  1.00  0.00           O  
ATOM   1352  CB  ILE A1202      18.070  11.238  76.978  1.00  0.00           C  
ATOM   1353  CG1 ILE A1202      17.587  12.647  76.621  1.00  0.00           C  
ATOM   1354  CG2 ILE A1202      16.932  10.323  77.387  1.00  0.00           C  
ATOM   1355  CD1 ILE A1202      16.519  12.709  75.508  1.00  0.00           C  
ATOM   1356  N   LEU A1203      20.648   9.442  77.838  1.00  0.00           N  
ATOM   1357  CA  LEU A1203      21.209   8.125  78.137  1.00  0.00           C  
ATOM   1358  C   LEU A1203      21.780   8.171  79.573  1.00  0.00           C  
ATOM   1359  O   LEU A1203      21.561   7.267  80.367  1.00  0.00           O  
ATOM   1360  CB  LEU A1203      22.321   7.766  77.130  1.00  0.00           C  
ATOM   1361  CG  LEU A1203      21.942   7.733  75.638  1.00  0.00           C  
ATOM   1362  CD1 LEU A1203      23.156   7.267  74.806  1.00  0.00           C  
ATOM   1363  CD2 LEU A1203      20.766   6.828  75.400  1.00  0.00           C  
ATOM   1364  N   GLN A1204      22.508   9.226  79.908  1.00  0.00           N  
ATOM   1365  CA  GLN A1204      23.027   9.341  81.264  1.00  0.00           C  
ATOM   1366  C   GLN A1204      21.833   9.422  82.237  1.00  0.00           C  
ATOM   1367  O   GLN A1204      21.869   8.852  83.335  1.00  0.00           O  
ATOM   1368  CB  GLN A1204      23.934  10.569  81.414  1.00  0.00           C  
ATOM   1369  CG  GLN A1204      24.618  10.640  82.788  1.00  0.00           C  
ATOM   1370  CD  GLN A1204      25.949  11.338  82.747  1.00  0.00           C  
ATOM   1371  OE1 GLN A1204      26.595  11.403  81.696  1.00  0.00           O  
ATOM   1372  NE2 GLN A1204      26.390  11.852  83.897  1.00  0.00           N  
ATOM   1373  N   ALA A1205      20.773  10.121  81.837  1.00  0.00           N  
ATOM   1374  CA  ALA A1205      19.565  10.209  82.674  1.00  0.00           C  
ATOM   1375  C   ALA A1205      18.928   8.828  82.943  1.00  0.00           C  
ATOM   1376  O   ALA A1205      18.501   8.530  84.073  1.00  0.00           O  
ATOM   1377  CB  ALA A1205      18.551  11.112  82.020  1.00  0.00           C  
ATOM   1378  N   ILE A1206      18.844   7.998  81.899  1.00  0.00           N  
ATOM   1379  CA  ILE A1206      18.280   6.660  82.022  1.00  0.00           C  
ATOM   1380  C   ILE A1206      19.100   5.817  83.015  1.00  0.00           C  
ATOM   1381  O   ILE A1206      18.531   5.062  83.817  1.00  0.00           O  
ATOM   1382  CB  ILE A1206      18.230   5.971  80.615  1.00  0.00           C  
ATOM   1383  CG1 ILE A1206      17.124   6.624  79.777  1.00  0.00           C  
ATOM   1384  CG2 ILE A1206      18.006   4.472  80.741  1.00  0.00           C  
ATOM   1385  CD1 ILE A1206      17.122   6.177  78.299  1.00  0.00           C  
ATOM   1386  N   ASP A1207      20.431   5.958  82.963  1.00  0.00           N  
ATOM   1387  CA  ASP A1207      21.351   5.262  83.869  1.00  0.00           C  
ATOM   1388  C   ASP A1207      21.057   5.576  85.323  1.00  0.00           C  
ATOM   1389  O   ASP A1207      21.024   4.674  86.168  1.00  0.00           O  
ATOM   1390  CB  ASP A1207      22.804   5.676  83.628  1.00  0.00           C  
ATOM   1391  CG  ASP A1207      23.395   5.088  82.356  1.00  0.00           C  
ATOM   1392  OD1 ASP A1207      22.772   4.203  81.719  1.00  0.00           O  
ATOM   1393  OD2 ASP A1207      24.515   5.506  81.998  1.00  0.00           O  
ATOM   1394  N   PHE A1208      20.879   6.859  85.624  1.00  0.00           N  
ATOM   1395  CA  PHE A1208      20.611   7.263  86.998  1.00  0.00           C  
ATOM   1396  C   PHE A1208      19.262   6.658  87.469  1.00  0.00           C  
ATOM   1397  O   PHE A1208      19.181   6.074  88.551  1.00  0.00           O  
ATOM   1398  CB  PHE A1208      20.645   8.807  87.106  1.00  0.00           C  
ATOM   1399  CG  PHE A1208      20.687   9.357  88.541  1.00  0.00           C  
ATOM   1400  CD1 PHE A1208      20.773   8.508  89.656  1.00  0.00           C  
ATOM   1401  CD2 PHE A1208      20.680  10.736  88.755  1.00  0.00           C  
ATOM   1402  CE1 PHE A1208      20.854   9.036  90.972  1.00  0.00           C  
ATOM   1403  CE2 PHE A1208      20.758  11.271  90.068  1.00  0.00           C  
ATOM   1404  CZ  PHE A1208      20.843  10.425  91.163  1.00  0.00           C  
ATOM   1405  N   GLY A1209      18.221   6.754  86.644  1.00  0.00           N  
ATOM   1406  CA  GLY A1209      16.939   6.170  87.002  1.00  0.00           C  
ATOM   1407  C   GLY A1209      17.049   4.654  87.211  1.00  0.00           C  
ATOM   1408  O   GLY A1209      16.452   4.100  88.131  1.00  0.00           O  
ATOM   1409  N   HIS A1210      17.814   3.973  86.367  1.00  0.00           N  
ATOM   1410  CA  HIS A1210      17.983   2.533  86.478  1.00  0.00           C  
ATOM   1411  C   HIS A1210      18.680   2.128  87.805  1.00  0.00           C  
ATOM   1412  O   HIS A1210      18.209   1.230  88.508  1.00  0.00           O  
ATOM   1413  CB  HIS A1210      18.783   2.020  85.278  1.00  0.00           C  
ATOM   1414  CG  HIS A1210      19.089   0.554  85.338  1.00  0.00           C  
ATOM   1415  ND1 HIS A1210      18.194  -0.415  84.935  1.00  0.00           N  
ATOM   1416  CD2 HIS A1210      20.192  -0.110  85.760  1.00  0.00           C  
ATOM   1417  CE1 HIS A1210      18.734  -1.608  85.100  1.00  0.00           C  
ATOM   1418  NE2 HIS A1210      19.944  -1.452  85.600  1.00  0.00           N  
ATOM   1419  N   LEU A1211      19.786   2.792  88.148  1.00  0.00           N  
ATOM   1420  CA  LEU A1211      20.499   2.491  89.401  1.00  0.00           C  
ATOM   1421  C   LEU A1211      19.680   2.896  90.644  1.00  0.00           C  
ATOM   1422  O   LEU A1211      19.840   2.316  91.719  1.00  0.00           O  
ATOM   1423  CB  LEU A1211      21.855   3.190  89.438  1.00  0.00           C  
ATOM   1424  CG  LEU A1211      22.759   2.904  88.235  1.00  0.00           C  
ATOM   1425  CD1 LEU A1211      23.989   3.764  88.298  1.00  0.00           C  
ATOM   1426  CD2 LEU A1211      23.137   1.441  88.221  1.00  0.00           C  
ATOM   1427  N   ASN A1212      18.819   3.899  90.497  1.00  0.00           N  
ATOM   1428  CA  ASN A1212      17.951   4.342  91.591  1.00  0.00           C  
ATOM   1429  C   ASN A1212      16.935   3.231  91.898  1.00  0.00           C  
ATOM   1430  O   ASN A1212      16.712   2.867  93.042  1.00  0.00           O  
ATOM   1431  CB  ASN A1212      17.182   5.599  91.179  1.00  0.00           C  
ATOM   1432  CG  ASN A1212      16.216   6.062  92.251  1.00  0.00           C  
ATOM   1433  OD1 ASN A1212      16.627   6.557  93.297  1.00  0.00           O  
ATOM   1434  ND2 ASN A1212      14.937   5.901  92.003  1.00  0.00           N  
ATOM   1435  N   ARG A1213      16.327   2.684  90.853  1.00  0.00           N  
ATOM   1436  CA  ARG A1213      15.334   1.635  91.017  1.00  0.00           C  
ATOM   1437  C   ARG A1213      15.896   0.248  91.349  1.00  0.00           C  
ATOM   1438  O   ARG A1213      15.280  -0.514  92.081  1.00  0.00           O  
ATOM   1439  CB  ARG A1213      14.489   1.531  89.752  1.00  0.00           C  
ATOM   1440  CG  ARG A1213      13.634   2.750  89.477  1.00  0.00           C  
ATOM   1441  CD  ARG A1213      12.646   2.469  88.345  1.00  0.00           C  
ATOM   1442  NE  ARG A1213      13.300   2.262  87.050  1.00  0.00           N  
ATOM   1443  CZ  ARG A1213      13.805   3.236  86.285  1.00  0.00           C  
ATOM   1444  NH1 ARG A1213      13.746   4.512  86.672  1.00  0.00           N  
ATOM   1445  NH2 ARG A1213      14.363   2.933  85.113  1.00  0.00           N  
ATOM   1446  N   GLU A1289      17.058  -0.067  90.799  1.00  0.00           N  
ATOM   1447  CA  GLU A1289      17.683  -1.359  90.973  1.00  0.00           C  
ATOM   1448  C   GLU A1289      18.590  -1.466  92.204  1.00  0.00           C  
ATOM   1449  O   GLU A1289      18.600  -2.505  92.863  1.00  0.00           O  
ATOM   1450  CB  GLU A1289      18.489  -1.691  89.705  1.00  0.00           C  
ATOM   1451  CG  GLU A1289      18.126  -2.986  88.951  1.00  0.00           C  
ATOM   1452  CD  GLU A1289      16.639  -3.125  88.615  1.00  0.00           C  
ATOM   1453  OE1 GLU A1289      15.878  -3.651  89.462  1.00  0.00           O  
ATOM   1454  OE2 GLU A1289      16.222  -2.714  87.508  1.00  0.00           O  
ATOM   1455  N   LEU A1290      19.349  -0.408  92.510  1.00  0.00           N  
ATOM   1456  CA  LEU A1290      20.270  -0.416  93.645  1.00  0.00           C  
ATOM   1457  C   LEU A1290      20.026   0.727  94.617  1.00  0.00           C  
ATOM   1458  O   LEU A1290      20.897   1.090  95.398  1.00  0.00           O  
ATOM   1459  CB  LEU A1290      21.715  -0.371  93.145  1.00  0.00           C  
ATOM   1460  CG  LEU A1290      22.185  -1.621  92.386  1.00  0.00           C  
ATOM   1461  CD1 LEU A1290      23.452  -1.308  91.622  1.00  0.00           C  
ATOM   1462  CD2 LEU A1290      22.415  -2.795  93.382  1.00  0.00           C  
ATOM   1463  N   ASN A1291      18.833   1.288  94.588  1.00  0.00           N  
ATOM   1464  CA  ASN A1291      18.509   2.379  95.487  1.00  0.00           C  
ATOM   1465  C   ASN A1291      19.519   3.546  95.470  1.00  0.00           C  
ATOM   1466  O   ASN A1291      19.726   4.219  96.497  1.00  0.00           O  
ATOM   1467  CB  ASN A1291      18.355   1.856  96.926  1.00  0.00           C  
ATOM   1468  CG  ASN A1291      17.575   2.824  97.805  1.00  0.00           C  
ATOM   1469  OD1 ASN A1291      16.588   3.394  97.362  1.00  0.00           O  
ATOM   1470  ND2 ASN A1291      18.005   3.003  99.042  1.00  0.00           N  
ATOM   1471  N   CYS A1292      20.163   3.768  94.322  1.00  0.00           N  
ATOM   1472  CA  CYS A1292      21.113   4.876  94.181  1.00  0.00           C  
ATOM   1473  C   CYS A1292      20.372   6.235  94.281  1.00  0.00           C  
ATOM   1474  O   CYS A1292      19.426   6.488  93.528  1.00  0.00           O  
ATOM   1475  CB  CYS A1292      21.805   4.782  92.832  1.00  0.00           C  
ATOM   1476  SG  CYS A1292      23.115   5.954  92.680  1.00  0.00           S  
ATOM   1477  N   LYS A1293      20.782   7.100  95.204  1.00  0.00           N  
ATOM   1478  CA  LYS A1293      20.113   8.393  95.381  1.00  0.00           C  
ATOM   1479  C   LYS A1293      20.928   9.624  95.045  1.00  0.00           C  
ATOM   1480  O   LYS A1293      20.386  10.743  94.987  1.00  0.00           O  
ATOM   1481  CB  LYS A1293      19.612   8.547  96.815  1.00  0.00           C  
ATOM   1482  CG  LYS A1293      18.448   7.669  97.155  1.00  0.00           C  
ATOM   1483  CD  LYS A1293      18.016   7.905  98.572  1.00  0.00           C  
ATOM   1484  CE  LYS A1293      16.909   6.921  98.968  1.00  0.00           C  
ATOM   1485  NZ  LYS A1293      16.359   7.257 100.315  1.00  0.00           N  
ATOM   1486  N   ILE A1294      22.228   9.433  94.842  1.00  0.00           N  
ATOM   1487  CA  ILE A1294      23.100  10.547  94.523  1.00  0.00           C  
ATOM   1488  C   ILE A1294      24.066  10.226  93.419  1.00  0.00           C  
ATOM   1489  O   ILE A1294      24.683   9.161  93.437  1.00  0.00           O  
ATOM   1490  CB  ILE A1294      23.980  10.962  95.746  1.00  0.00           C  
ATOM   1491  CG1 ILE A1294      23.112  11.388  96.929  1.00  0.00           C  
ATOM   1492  CG2 ILE A1294      24.924  12.090  95.343  1.00  0.00           C  
ATOM   1493  CD1 ILE A1294      23.932  11.873  98.128  1.00  0.00           C  
ATOM   1494  N   GLN A1295      24.203  11.137  92.457  1.00  0.00           N  
ATOM   1495  CA  GLN A1295      25.201  10.953  91.415  1.00  0.00           C  
ATOM   1496  C   GLN A1295      26.237  12.064  91.585  1.00  0.00           C  
ATOM   1497  O   GLN A1295      25.896  13.235  91.756  1.00  0.00           O  
ATOM   1498  CB  GLN A1295      24.622  11.027  90.005  1.00  0.00           C  
ATOM   1499  CG  GLN A1295      25.704  10.768  88.940  1.00  0.00           C  
ATOM   1500  CD  GLN A1295      25.216  10.913  87.477  1.00  0.00           C  
ATOM   1501  OE1 GLN A1295      26.021  10.924  86.556  1.00  0.00           O  
ATOM   1502  NE2 GLN A1295      23.922  11.012  87.283  1.00  0.00           N  
ATOM   1503  N   VAL A1296      27.498  11.673  91.533  1.00  0.00           N  
ATOM   1504  CA  VAL A1296      28.609  12.572  91.667  1.00  0.00           C  
ATOM   1505  C   VAL A1296      29.332  12.682  90.336  1.00  0.00           C  
ATOM   1506  O   VAL A1296      29.336  11.738  89.543  1.00  0.00           O  
ATOM   1507  CB  VAL A1296      29.643  12.031  92.714  1.00  0.00           C  
ATOM   1508  CG1 VAL A1296      30.775  13.002  92.857  1.00  0.00           C  
ATOM   1509  CG2 VAL A1296      28.985  11.811  94.065  1.00  0.00           C  
ATOM   1510  N   GLY A1297      29.965  13.823  90.095  1.00  0.00           N  
ATOM   1511  CA  GLY A1297      30.724  14.004  88.866  1.00  0.00           C  
ATOM   1512  C   GLY A1297      31.481  15.321  88.876  1.00  0.00           C  
ATOM   1513  O   GLY A1297      31.320  16.108  89.801  1.00  0.00           O  
ATOM   1514  N   GLY A1298      32.330  15.543  87.883  1.00  0.00           N  
ATOM   1515  CA  GLY A1298      33.015  16.818  87.779  1.00  0.00           C  
ATOM   1516  C   GLY A1298      31.992  17.874  87.361  1.00  0.00           C  
ATOM   1517  O   GLY A1298      30.878  17.542  86.937  1.00  0.00           O  
ATOM   1518  N   SER A1299      32.349  19.149  87.456  1.00  0.00           N  
ATOM   1519  CA  SER A1299      31.405  20.222  87.132  1.00  0.00           C  
ATOM   1520  C   SER A1299      30.880  20.219  85.705  1.00  0.00           C  
ATOM   1521  O   SER A1299      29.822  20.782  85.440  1.00  0.00           O  
ATOM   1522  CB  SER A1299      32.030  21.586  87.420  1.00  0.00           C  
ATOM   1523  OG  SER A1299      33.109  21.839  86.527  1.00  0.00           O  
ATOM   1524  N   ASP A1300      31.606  19.612  84.770  1.00  0.00           N  
ATOM   1525  CA  ASP A1300      31.115  19.585  83.381  1.00  0.00           C  
ATOM   1526  C   ASP A1300      29.877  18.659  83.257  1.00  0.00           C  
ATOM   1527  O   ASP A1300      29.146  18.717  82.279  1.00  0.00           O  
ATOM   1528  CB  ASP A1300      32.229  19.089  82.459  1.00  0.00           C  
ATOM   1529  CG  ASP A1300      32.704  17.704  82.849  1.00  0.00           C  
ATOM   1530  OD1 ASP A1300      32.291  16.718  82.204  1.00  0.00           O  
ATOM   1531  OD2 ASP A1300      33.467  17.601  83.834  1.00  0.00           O  
ATOM   1532  N   GLN A1301      29.641  17.836  84.278  1.00  0.00           N  
ATOM   1533  CA  GLN A1301      28.537  16.885  84.305  1.00  0.00           C  
ATOM   1534  C   GLN A1301      27.257  17.408  84.917  1.00  0.00           C  
ATOM   1535  O   GLN A1301      26.277  16.692  84.993  1.00  0.00           O  
ATOM   1536  CB  GLN A1301      28.961  15.636  85.078  1.00  0.00           C  
ATOM   1537  CG  GLN A1301      30.035  14.818  84.394  1.00  0.00           C  
ATOM   1538  CD  GLN A1301      29.588  14.330  83.035  1.00  0.00           C  
ATOM   1539  OE1 GLN A1301      28.637  13.564  82.924  1.00  0.00           O  
ATOM   1540  NE2 GLN A1301      30.255  14.804  81.987  1.00  0.00           N  
ATOM   1541  N   TRP A1302      27.258  18.648  85.368  1.00  0.00           N  
ATOM   1542  CA  TRP A1302      26.072  19.210  85.977  1.00  0.00           C  
ATOM   1543  C   TRP A1302      24.823  19.004  85.088  1.00  0.00           C  
ATOM   1544  O   TRP A1302      23.776  18.560  85.568  1.00  0.00           O  
ATOM   1545  CB  TRP A1302      26.331  20.688  86.297  1.00  0.00           C  
ATOM   1546  CG  TRP A1302      25.155  21.398  86.873  1.00  0.00           C  
ATOM   1547  CD1 TRP A1302      24.405  22.366  86.266  1.00  0.00           C  
ATOM   1548  CD2 TRP A1302      24.592  21.208  88.167  1.00  0.00           C  
ATOM   1549  NE1 TRP A1302      23.416  22.797  87.109  1.00  0.00           N  
ATOM   1550  CE2 TRP A1302      23.508  22.102  88.285  1.00  0.00           C  
ATOM   1551  CE3 TRP A1302      24.903  20.363  89.253  1.00  0.00           C  
ATOM   1552  CZ2 TRP A1302      22.726  22.192  89.450  1.00  0.00           C  
ATOM   1553  CZ3 TRP A1302      24.132  20.446  90.409  1.00  0.00           C  
ATOM   1554  CH2 TRP A1302      23.053  21.360  90.500  1.00  0.00           C  
ATOM   1555  N   GLY A1303      24.916  19.294  83.795  1.00  0.00           N  
ATOM   1556  CA  GLY A1303      23.749  19.086  82.943  1.00  0.00           C  
ATOM   1557  C   GLY A1303      23.258  17.636  82.877  1.00  0.00           C  
ATOM   1558  O   GLY A1303      22.064  17.362  83.022  1.00  0.00           O  
ATOM   1559  N   ASN A1304      24.171  16.699  82.653  1.00  0.00           N  
ATOM   1560  CA  ASN A1304      23.805  15.285  82.599  1.00  0.00           C  
ATOM   1561  C   ASN A1304      23.253  14.767  83.923  1.00  0.00           C  
ATOM   1562  O   ASN A1304      22.381  13.909  83.941  1.00  0.00           O  
ATOM   1563  CB  ASN A1304      25.003  14.412  82.186  1.00  0.00           C  
ATOM   1564  CG  ASN A1304      25.463  14.719  80.788  1.00  0.00           C  
ATOM   1565  OD1 ASN A1304      24.680  15.205  79.986  1.00  0.00           O  
ATOM   1566  ND2 ASN A1304      26.718  14.442  80.487  1.00  0.00           N  
ATOM   1567  N   ILE A1306      23.757  15.291  85.027  1.00  0.00           N  
ATOM   1568  CA  ILE A1306      23.291  14.863  86.331  1.00  0.00           C  
ATOM   1569  C   ILE A1306      21.851  15.368  86.577  1.00  0.00           C  
ATOM   1570  O   ILE A1306      20.985  14.606  87.013  1.00  0.00           O  
ATOM   1571  CB  ILE A1306      24.256  15.369  87.419  1.00  0.00           C  
ATOM   1572  CG1 ILE A1306      25.542  14.534  87.376  1.00  0.00           C  
ATOM   1573  CG2 ILE A1306      23.579  15.308  88.786  1.00  0.00           C  
ATOM   1574  CD1 ILE A1306      26.696  15.104  88.181  1.00  0.00           C  
ATOM   1575  N   THR A1310      21.588  16.644  86.296  1.00  0.00           N  
ATOM   1576  CA  THR A1310      20.254  17.153  86.495  1.00  0.00           C  
ATOM   1577  C   THR A1310      19.251  16.510  85.509  1.00  0.00           C  
ATOM   1578  O   THR A1310      18.085  16.334  85.834  1.00  0.00           O  
ATOM   1579  CB  THR A1310      20.244  18.695  86.443  1.00  0.00           C  
ATOM   1580  OG1 THR A1310      20.893  19.175  85.256  1.00  0.00           O  
ATOM   1581  CG2 THR A1310      20.966  19.230  87.648  1.00  0.00           C  
ATOM   1582  N   SER A1312      19.697  16.095  84.332  1.00  0.00           N  
ATOM   1583  CA  SER A1312      18.761  15.428  83.401  1.00  0.00           C  
ATOM   1584  C   SER A1312      18.208  14.168  84.053  1.00  0.00           C  
ATOM   1585  O   SER A1312      17.021  13.882  83.937  1.00  0.00           O  
ATOM   1586  CB  SER A1312      19.455  15.019  82.103  1.00  0.00           C  
ATOM   1587  OG  SER A1312      19.927  16.163  81.442  1.00  0.00           O  
ATOM   1588  N   GLY A1314      19.088  13.418  84.728  1.00  0.00           N  
ATOM   1589  CA  GLY A1314      18.674  12.199  85.405  1.00  0.00           C  
ATOM   1590  C   GLY A1314      17.609  12.490  86.440  1.00  0.00           C  
ATOM   1591  O   GLY A1314      16.586  11.825  86.487  1.00  0.00           O  
ATOM   1592  N   ILE A1316      17.850  13.508  87.268  1.00  0.00           N  
ATOM   1593  CA  ILE A1316      16.905  13.884  88.308  1.00  0.00           C  
ATOM   1594  C   ILE A1316      15.592  14.339  87.726  1.00  0.00           C  
ATOM   1595  O   ILE A1316      14.541  13.913  88.193  1.00  0.00           O  
ATOM   1596  CB  ILE A1316      17.478  15.000  89.243  1.00  0.00           C  
ATOM   1597  CG1 ILE A1316      18.617  14.422  90.096  1.00  0.00           C  
ATOM   1598  CG2 ILE A1316      16.372  15.543  90.180  1.00  0.00           C  
ATOM   1599  CD1 ILE A1316      19.555  15.454  90.597  1.00  0.00           C  
ATOM   1600  N   GLU A1317      15.625  15.188  86.705  1.00  0.00           N  
ATOM   1601  CA  GLU A1317      14.366  15.624  86.120  1.00  0.00           C  
ATOM   1602  C   GLU A1317      13.644  14.486  85.395  1.00  0.00           C  
ATOM   1603  O   GLU A1317      12.426  14.424  85.434  1.00  0.00           O  
ATOM   1604  CB  GLU A1317      14.580  16.796  85.170  1.00  0.00           C  
ATOM   1605  CG  GLU A1317      15.073  18.055  85.899  1.00  0.00           C  
ATOM   1606  CD  GLU A1317      14.173  18.456  87.074  1.00  0.00           C  
ATOM   1607  OE1 GLU A1317      14.627  18.382  88.244  1.00  0.00           O  
ATOM   1608  OE2 GLU A1317      13.007  18.847  86.820  1.00  0.00           O  
ATOM   1609  N   LEU A1318      14.370  13.584  84.733  1.00  0.00           N  
ATOM   1610  CA  LEU A1318      13.703  12.454  84.056  1.00  0.00           C  
ATOM   1611  C   LEU A1318      12.965  11.603  85.117  1.00  0.00           C  
ATOM   1612  O   LEU A1318      11.815  11.213  84.921  1.00  0.00           O  
ATOM   1613  CB  LEU A1318      14.719  11.555  83.352  1.00  0.00           C  
ATOM   1614  CG  LEU A1318      14.357  10.758  82.083  1.00  0.00           C  
ATOM   1615  CD1 LEU A1318      14.994   9.361  82.108  1.00  0.00           C  
ATOM   1616  CD2 LEU A1318      12.878  10.654  81.928  1.00  0.00           C  
ATOM   1617  N   MET A1319      13.635  11.299  86.227  1.00  0.00           N  
ATOM   1618  CA  MET A1319      13.006  10.497  87.283  1.00  0.00           C  
ATOM   1619  C   MET A1319      11.789  11.200  87.839  1.00  0.00           C  
ATOM   1620  O   MET A1319      10.801  10.555  88.174  1.00  0.00           O  
ATOM   1621  CB  MET A1319      13.956  10.262  88.446  1.00  0.00           C  
ATOM   1622  CG  MET A1319      14.813   9.042  88.331  1.00  0.00           C  
ATOM   1623  SD  MET A1319      15.837   8.842  89.822  1.00  0.00           S  
ATOM   1624  CE  MET A1319      17.221   9.916  89.444  1.00  0.00           C  
ATOM   1625  N   ARG A1321      11.874  12.523  87.957  1.00  0.00           N  
ATOM   1626  CA  ARG A1321      10.764  13.288  88.484  1.00  0.00           C  
ATOM   1627  C   ARG A1321       9.573  13.231  87.524  1.00  0.00           C  
ATOM   1628  O   ARG A1321       8.429  13.125  87.960  1.00  0.00           O  
ATOM   1629  CB  ARG A1321      11.163  14.745  88.705  1.00  0.00           C  
ATOM   1630  CG  ARG A1321      10.019  15.603  89.222  1.00  0.00           C  
ATOM   1631  CD  ARG A1321      10.362  17.079  89.140  1.00  0.00           C  
ATOM   1632  NE  ARG A1321      11.719  17.343  89.622  1.00  0.00           N  
ATOM   1633  CZ  ARG A1321      12.128  17.155  90.877  1.00  0.00           C  
ATOM   1634  NH1 ARG A1321      11.279  16.702  91.796  1.00  0.00           N  
ATOM   1635  NH2 ARG A1321      13.390  17.418  91.217  1.00  0.00           N  
ATOM   1636  N   ARG A1322       9.845  13.289  86.223  1.00  0.00           N  
ATOM   1637  CA  ARG A1322       8.766  13.255  85.246  1.00  0.00           C  
ATOM   1638  C   ARG A1322       8.210  11.864  85.006  1.00  0.00           C  
ATOM   1639  O   ARG A1322       7.025  11.720  84.760  1.00  0.00           O  
ATOM   1640  CB  ARG A1322       9.200  13.914  83.926  1.00  0.00           C  
ATOM   1641  CG  ARG A1322       9.178  15.456  84.019  1.00  0.00           C  
ATOM   1642  CD  ARG A1322       9.272  16.182  82.670  1.00  0.00           C  
ATOM   1643  NE  ARG A1322       8.203  15.808  81.736  1.00  0.00           N  
ATOM   1644  CZ  ARG A1322       8.053  16.317  80.509  1.00  0.00           C  
ATOM   1645  NH1 ARG A1322       8.898  17.237  80.056  1.00  0.00           N  
ATOM   1646  NH2 ARG A1322       7.073  15.884  79.719  1.00  0.00           N  
ATOM   1647  N   MET A1323       9.046  10.836  85.100  1.00  0.00           N  
ATOM   1648  CA  MET A1323       8.578   9.467  84.895  1.00  0.00           C  
ATOM   1649  C   MET A1323       7.848   8.873  86.100  1.00  0.00           C  
ATOM   1650  O   MET A1323       6.865   8.151  85.938  1.00  0.00           O  
ATOM   1651  CB  MET A1323       9.741   8.543  84.555  1.00  0.00           C  
ATOM   1652  CG  MET A1323      10.405   8.842  83.242  1.00  0.00           C  
ATOM   1653  SD  MET A1323      11.602   7.592  82.815  1.00  0.00           S  
ATOM   1654  CE  MET A1323      10.580   6.145  82.858  1.00  0.00           C  
ATOM   1655  N   TYR A1324       8.323   9.178  87.305  1.00  0.00           N  
ATOM   1656  CA  TYR A1324       7.728   8.624  88.513  1.00  0.00           C  
ATOM   1657  C   TYR A1324       7.478   9.598  89.643  1.00  0.00           C  
ATOM   1658  O   TYR A1324       7.282   9.161  90.749  1.00  0.00           O  
ATOM   1659  CB  TYR A1324       8.631   7.547  89.080  1.00  0.00           C  
ATOM   1660  CG  TYR A1324       9.174   6.587  88.068  1.00  0.00           C  
ATOM   1661  CD1 TYR A1324       8.366   5.596  87.527  1.00  0.00           C  
ATOM   1662  CD2 TYR A1324      10.512   6.635  87.681  1.00  0.00           C  
ATOM   1663  CE1 TYR A1324       8.878   4.663  86.631  1.00  0.00           C  
ATOM   1664  CE2 TYR A1324      11.032   5.709  86.780  1.00  0.00           C  
ATOM   1665  CZ  TYR A1324      10.207   4.722  86.264  1.00  0.00           C  
ATOM   1666  OH  TYR A1324      10.701   3.764  85.409  1.00  0.00           O  
ATOM   1667  N   GLY A1325       7.490  10.899  89.403  1.00  0.00           N  
ATOM   1668  CA  GLY A1325       7.288  11.801  90.521  1.00  0.00           C  
ATOM   1669  C   GLY A1325       8.306  11.496  91.619  1.00  0.00           C  
ATOM   1670  O   GLY A1325       8.108  11.864  92.779  1.00  0.00           O  
ATOM   1671  N   GLN A1342       9.395  10.810  91.264  1.00  0.00           N  
ATOM   1672  CA  GLN A1342      10.454  10.467  92.228  1.00  0.00           C  
ATOM   1673  C   GLN A1342      11.214  11.729  92.608  1.00  0.00           C  
ATOM   1674  O   GLN A1342      11.876  12.324  91.759  1.00  0.00           O  
ATOM   1675  CB  GLN A1342      11.433   9.461  91.612  1.00  0.00           C  
ATOM   1676  CG  GLN A1342      12.876   9.509  92.165  1.00  0.00           C  
ATOM   1677  CD  GLN A1342      13.020   8.908  93.567  1.00  0.00           C  
ATOM   1678  OE1 GLN A1342      13.160   9.630  94.565  1.00  0.00           O  
ATOM   1679  NE2 GLN A1342      12.979   7.580  93.646  1.00  0.00           N  
ATOM   1680  N   THR A1344      11.133  12.139  93.868  1.00  0.00           N  
ATOM   1681  CA  THR A1344      11.826  13.345  94.285  1.00  0.00           C  
ATOM   1682  C   THR A1344      12.855  13.158  95.412  1.00  0.00           C  
ATOM   1683  O   THR A1344      13.131  14.097  96.164  1.00  0.00           O  
ATOM   1684  CB  THR A1344      10.817  14.432  94.722  1.00  0.00           C  
ATOM   1685  OG1 THR A1344      10.245  14.065  95.985  1.00  0.00           O  
ATOM   1686  CG2 THR A1344       9.692  14.584  93.671  1.00  0.00           C  
ATOM   1687  N   ASP A1345      13.423  11.962  95.533  1.00  0.00           N  
ATOM   1688  CA  ASP A1345      14.422  11.702  96.568  1.00  0.00           C  
ATOM   1689  C   ASP A1345      15.778  11.372  95.937  1.00  0.00           C  
ATOM   1690  O   ASP A1345      16.453  10.463  96.389  1.00  0.00           O  
ATOM   1691  CB  ASP A1345      13.967  10.548  97.473  1.00  0.00           C  
ATOM   1692  CG  ASP A1345      14.767  10.468  98.789  1.00  0.00           C  
ATOM   1693  OD1 ASP A1345      15.235  11.531  99.283  1.00  0.00           O  
ATOM   1694  OD2 ASP A1345      14.913   9.346  99.352  1.00  0.00           O  
ATOM   1695  N   ALA A1347      16.163  12.123  94.903  1.00  0.00           N  
ATOM   1696  CA  ALA A1347      17.431  11.928  94.179  1.00  0.00           C  
ATOM   1697  C   ALA A1347      18.155  13.270  94.112  1.00  0.00           C  
ATOM   1698  O   ALA A1347      17.519  14.313  93.930  1.00  0.00           O  
ATOM   1699  CB  ALA A1347      17.165  11.415  92.782  1.00  0.00           C  
ATOM   1700  N   TYR A1348      19.479  13.237  94.214  1.00  0.00           N  
ATOM   1701  CA  TYR A1348      20.273  14.463  94.248  1.00  0.00           C  
ATOM   1702  C   TYR A1348      21.527  14.337  93.429  1.00  0.00           C  
ATOM   1703  O   TYR A1348      21.915  13.238  93.043  1.00  0.00           O  
ATOM   1704  CB  TYR A1348      20.667  14.783  95.699  1.00  0.00           C  
ATOM   1705  CG  TYR A1348      19.522  14.661  96.691  1.00  0.00           C  
ATOM   1706  CD1 TYR A1348      18.760  15.766  97.046  1.00  0.00           C  
ATOM   1707  CD2 TYR A1348      19.162  13.418  97.226  1.00  0.00           C  
ATOM   1708  CE1 TYR A1348      17.678  15.642  97.899  1.00  0.00           C  
ATOM   1709  CE2 TYR A1348      18.074  13.282  98.067  1.00  0.00           C  
ATOM   1710  CZ  TYR A1348      17.332  14.396  98.399  1.00  0.00           C  
ATOM   1711  OH  TYR A1348      16.201  14.261  99.176  1.00  0.00           O  
ATOM   1712  N   GLY A1349      22.156  15.482  93.168  1.00  0.00           N  
ATOM   1713  CA  GLY A1349      23.389  15.520  92.412  1.00  0.00           C  
ATOM   1714  C   GLY A1349      24.397  16.418  93.100  1.00  0.00           C  
ATOM   1715  O   GLY A1349      24.025  17.420  93.724  1.00  0.00           O  
ATOM   1716  N   LEU A1350      25.670  16.046  92.978  1.00  0.00           N  
ATOM   1717  CA  LEU A1350      26.821  16.761  93.558  1.00  0.00           C  
ATOM   1718  C   LEU A1350      27.928  16.813  92.528  1.00  0.00           C  
ATOM   1719  O   LEU A1350      28.192  15.792  91.870  1.00  0.00           O  
ATOM   1720  CB  LEU A1350      27.429  15.975  94.719  1.00  0.00           C  
ATOM   1721  CG  LEU A1350      26.890  16.095  96.121  1.00  0.00           C  
ATOM   1722  CD1 LEU A1350      27.427  14.969  96.982  1.00  0.00           C  
ATOM   1723  CD2 LEU A1350      27.320  17.446  96.658  1.00  0.00           C  
ATOM   1724  N   THR A1351      28.593  17.959  92.394  1.00  0.00           N  
ATOM   1725  CA  THR A1351      29.725  18.008  91.486  1.00  0.00           C  
ATOM   1726  C   THR A1351      30.953  18.340  92.325  1.00  0.00           C  
ATOM   1727  O   THR A1351      30.858  18.978  93.384  1.00  0.00           O  
ATOM   1728  CB  THR A1351      29.593  19.082  90.346  1.00  0.00           C  
ATOM   1729  OG1 THR A1351      29.403  20.375  90.932  1.00  0.00           O  
ATOM   1730  CG2 THR A1351      28.440  18.753  89.431  1.00  0.00           C  
ATOM   1731  N   ILE A1352      32.096  17.875  91.839  1.00  0.00           N  
ATOM   1732  CA  ILE A1352      33.393  18.088  92.446  1.00  0.00           C  
ATOM   1733  C   ILE A1352      33.987  19.293  91.710  1.00  0.00           C  
ATOM   1734  O   ILE A1352      33.721  19.458  90.540  1.00  0.00           O  
ATOM   1735  CB  ILE A1352      34.292  16.859  92.184  1.00  0.00           C  
ATOM   1736  CG1 ILE A1352      33.609  15.588  92.709  1.00  0.00           C  
ATOM   1737  CG2 ILE A1352      35.653  17.046  92.823  1.00  0.00           C  
ATOM   1738  CD1 ILE A1352      33.009  15.732  94.078  1.00  0.00           C  
ATOM   1739  N   PRO A1356      34.787  20.145  92.386  1.00  0.00           N  
ATOM   1740  CA  PRO A1356      35.404  21.322  91.761  1.00  0.00           C  
ATOM   1741  C   PRO A1356      36.360  20.951  90.633  1.00  0.00           C  
ATOM   1742  O   PRO A1356      36.963  19.878  90.646  1.00  0.00           O  
ATOM   1743  CB  PRO A1356      36.232  21.950  92.892  1.00  0.00           C  
ATOM   1744  CG  PRO A1356      35.685  21.406  94.107  1.00  0.00           C  
ATOM   1745  CD  PRO A1356      35.232  20.017  93.786  1.00  0.00           C  
ATOM   1746  N   LEU A1360      36.510  21.851  89.668  1.00  0.00           N  
ATOM   1747  CA  LEU A1360      37.483  21.635  88.603  1.00  0.00           C  
ATOM   1748  C   LEU A1360      38.805  21.875  89.353  1.00  0.00           C  
ATOM   1749  O   LEU A1360      38.933  22.867  90.087  1.00  0.00           O  
ATOM   1750  CB  LEU A1360      37.302  22.686  87.504  1.00  0.00           C  
ATOM   1751  CG  LEU A1360      38.440  22.837  86.494  1.00  0.00           C  
ATOM   1752  CD1 LEU A1360      38.528  21.576  85.601  1.00  0.00           C  
ATOM   1753  CD2 LEU A1360      38.177  24.084  85.660  1.00  0.00           C  
ATOM   1754  N   VAL A1361      39.775  20.981  89.203  1.00  0.00           N  
ATOM   1755  CA  VAL A1361      41.039  21.162  89.912  1.00  0.00           C  
ATOM   1756  C   VAL A1361      41.897  22.189  89.179  1.00  0.00           C  
ATOM   1757  O   VAL A1361      42.194  22.030  88.011  1.00  0.00           O  
ATOM   1758  CB  VAL A1361      41.823  19.841  90.029  1.00  0.00           C  
ATOM   1759  CG1 VAL A1361      43.112  20.065  90.808  1.00  0.00           C  
ATOM   1760  CG2 VAL A1361      40.969  18.778  90.714  1.00  0.00           C  
ATOM   1761  N   THR A1365      42.309  23.227  89.897  1.00  0.00           N  
ATOM   1762  CA  THR A1365      43.103  24.302  89.326  1.00  0.00           C  
ATOM   1763  C   THR A1365      44.517  24.351  89.887  1.00  0.00           C  
ATOM   1764  O   THR A1365      44.791  23.826  90.969  1.00  0.00           O  
ATOM   1765  CB  THR A1365      42.451  25.700  89.625  1.00  0.00           C  
ATOM   1766  OG1 THR A1365      42.461  25.946  91.038  1.00  0.00           O  
ATOM   1767  CG2 THR A1365      41.014  25.747  89.144  1.00  0.00           C  
ATOM   1768  N   LYS A1366      45.413  24.962  89.125  1.00  0.00           N  
ATOM   1769  CA  LYS A1366      46.783  25.184  89.549  1.00  0.00           C  
ATOM   1770  C   LYS A1366      46.801  26.693  89.725  1.00  0.00           C  
ATOM   1771  O   LYS A1366      46.169  27.425  88.949  1.00  0.00           O  
ATOM   1772  CB  LYS A1366      47.771  24.757  88.488  1.00  0.00           C  
ATOM   1773  CG  LYS A1366      47.990  23.267  88.431  1.00  0.00           C  
ATOM   1774  CD  LYS A1366      48.821  22.878  87.220  1.00  0.00           C  
ATOM   1775  CE  LYS A1366      50.159  23.590  87.226  1.00  0.00           C  
ATOM   1776  NZ  LYS A1366      51.109  23.051  86.190  1.00  0.00           N  
ATOM   1777  N   SER A1368      47.504  27.146  90.755  1.00  0.00           N  
ATOM   1778  CA  SER A1368      47.589  28.558  91.100  1.00  0.00           C  
ATOM   1779  C   SER A1368      47.996  29.495  89.971  1.00  0.00           C  
ATOM   1780  O   SER A1368      47.606  30.658  89.981  1.00  0.00           O  
ATOM   1781  CB  SER A1368      48.567  28.741  92.259  1.00  0.00           C  
ATOM   1782  OG  SER A1368      49.852  28.271  91.876  1.00  0.00           O  
ATOM   1783  N   ASP A1369      48.789  29.001  89.020  1.00  0.00           N  
ATOM   1784  CA  ASP A1369      49.245  29.820  87.905  1.00  0.00           C  
ATOM   1785  C   ASP A1369      48.249  29.858  86.760  1.00  0.00           C  
ATOM   1786  O   ASP A1369      48.474  30.543  85.765  1.00  0.00           O  
ATOM   1787  CB  ASP A1369      50.609  29.335  87.410  1.00  0.00           C  
ATOM   1788  CG  ASP A1369      50.568  27.924  86.813  1.00  0.00           C  
ATOM   1789  OD1 ASP A1369      51.652  27.317  86.684  1.00  0.00           O  
ATOM   1790  OD2 ASP A1369      49.483  27.412  86.457  1.00  0.00           O  
ATOM   1791  N   GLY A1370      47.142  29.133  86.902  1.00  0.00           N  
ATOM   1792  CA  GLY A1370      46.125  29.123  85.870  1.00  0.00           C  
ATOM   1793  C   GLY A1370      46.288  28.033  84.823  1.00  0.00           C  
ATOM   1794  O   GLY A1370      45.388  27.800  84.018  1.00  0.00           O  
ATOM   1795  N   LYS A1373      47.424  27.355  84.812  1.00  0.00           N  
ATOM   1796  CA  LYS A1373      47.596  26.302  83.831  1.00  0.00           C  
ATOM   1797  C   LYS A1373      46.708  25.099  84.125  1.00  0.00           C  
ATOM   1798  O   LYS A1373      46.286  24.870  85.261  1.00  0.00           O  
ATOM   1799  CB  LYS A1373      49.065  25.896  83.725  1.00  0.00           C  
ATOM   1800  CG  LYS A1373      49.853  26.894  82.886  1.00  0.00           C  
ATOM   1801  CD  LYS A1373      51.265  26.449  82.612  1.00  0.00           C  
ATOM   1802  CE  LYS A1373      52.113  26.465  83.871  1.00  0.00           C  
ATOM   1803  NZ  LYS A1373      53.524  26.015  83.601  1.00  0.00           N  
ATOM   1804  N   LYS A1412      46.396  24.357  83.074  1.00  0.00           N  
ATOM   1805  CA  LYS A1412      45.561  23.187  83.180  1.00  0.00           C  
ATOM   1806  C   LYS A1412      46.220  22.132  84.059  1.00  0.00           C  
ATOM   1807  O   LYS A1412      47.402  21.837  83.926  1.00  0.00           O  
ATOM   1808  CB  LYS A1412      45.288  22.636  81.786  1.00  0.00           C  
ATOM   1809  CG  LYS A1412      44.331  21.479  81.742  1.00  0.00           C  
ATOM   1810  CD  LYS A1412      43.646  21.427  80.392  1.00  0.00           C  
ATOM   1811  CE  LYS A1412      42.922  20.116  80.205  1.00  0.00           C  
ATOM   1812  NZ  LYS A1412      42.094  19.807  81.392  1.00  0.00           N  
ATOM   1813  N   PHE A1415      45.443  21.599  84.988  1.00  0.00           N  
ATOM   1814  CA  PHE A1415      45.918  20.565  85.882  1.00  0.00           C  
ATOM   1815  C   PHE A1415      45.815  19.205  85.194  1.00  0.00           C  
ATOM   1816  O   PHE A1415      44.844  18.935  84.480  1.00  0.00           O  
ATOM   1817  CB  PHE A1415      45.070  20.545  87.153  1.00  0.00           C  
ATOM   1818  CG  PHE A1415      45.353  19.370  88.050  1.00  0.00           C  
ATOM   1819  CD1 PHE A1415      44.560  18.234  87.998  1.00  0.00           C  
ATOM   1820  CD2 PHE A1415      46.422  19.395  88.933  1.00  0.00           C  
ATOM   1821  CE1 PHE A1415      44.836  17.144  88.818  1.00  0.00           C  
ATOM   1822  CE2 PHE A1415      46.702  18.298  89.761  1.00  0.00           C  
ATOM   1823  CZ  PHE A1415      45.903  17.183  89.693  1.00  0.00           C  
ATOM   1824  N   GLY A1416      46.813  18.357  85.406  1.00  0.00           N  
ATOM   1825  CA  GLY A1416      46.758  17.023  84.841  1.00  0.00           C  
ATOM   1826  C   GLY A1416      47.442  16.853  83.512  1.00  0.00           C  
ATOM   1827  O   GLY A1416      47.265  15.841  82.836  1.00  0.00           O  
ATOM   1828  N   LYS A1417      48.227  17.850  83.135  1.00  0.00           N  
ATOM   1829  CA  LYS A1417      48.963  17.817  81.879  1.00  0.00           C  
ATOM   1830  C   LYS A1417      50.458  17.938  82.190  1.00  0.00           C  
ATOM   1831  O   LYS A1417      50.904  18.941  82.747  1.00  0.00           O  
ATOM   1832  CB  LYS A1417      48.507  18.972  80.968  1.00  0.00           C  
ATOM   1833  CG  LYS A1417      46.996  18.990  80.694  1.00  0.00           C  
ATOM   1834  CD  LYS A1417      46.491  17.641  80.152  1.00  0.00           C  
ATOM   1835  CE  LYS A1417      44.971  17.634  79.933  1.00  0.00           C  
ATOM   1836  NZ  LYS A1417      44.362  16.257  79.950  1.00  0.00           N  
ATOM   1837  N   SER A1442      51.226  16.908  81.855  1.00  0.00           N  
ATOM   1838  CA  SER A1442      52.669  16.928  82.094  1.00  0.00           C  
ATOM   1839  C   SER A1442      53.373  17.480  80.852  1.00  0.00           C  
ATOM   1840  O   SER A1442      52.714  17.916  79.888  1.00  0.00           O  
ATOM   1841  CB  SER A1442      53.187  15.512  82.387  1.00  0.00           C  
ATOM   1842  OG  SER A1442      53.030  14.671  81.250  1.00  0.00           O  
ATOM   1843  N   GLU A1444      54.707  17.448  80.881  1.00  0.00           N  
ATOM   1844  CA  GLU A1444      55.536  17.923  79.771  1.00  0.00           C  
ATOM   1845  C   GLU A1444      54.956  17.502  78.409  1.00  0.00           C  
ATOM   1846  O   GLU A1444      54.675  18.354  77.548  1.00  0.00           O  
ATOM   1847  CB  GLU A1444      56.974  17.387  79.925  1.00  0.00           C  
ATOM   1848  N   SER A1450      54.776  16.197  78.203  1.00  0.00           N  
ATOM   1849  CA  SER A1450      54.223  15.735  76.932  1.00  0.00           C  
ATOM   1850  C   SER A1450      52.711  16.005  76.874  1.00  0.00           C  
ATOM   1851  O   SER A1450      52.276  17.032  76.312  1.00  0.00           O  
ATOM   1852  CB  SER A1450      54.527  14.240  76.718  1.00  0.00           C  
ATOM   1853  OG  SER A1450      54.006  13.425  77.754  1.00  0.00           O  
ATOM   1854  N   GLY A1452      51.919  15.102  77.461  1.00  0.00           N  
ATOM   1855  CA  GLY A1452      50.468  15.260  77.468  1.00  0.00           C  
ATOM   1856  C   GLY A1452      49.851  14.932  78.824  1.00  0.00           C  
ATOM   1857  O   GLY A1452      50.417  15.291  79.860  1.00  0.00           O  
ATOM   1858  N   ALA A1455      48.708  14.244  78.818  1.00  0.00           N  
ATOM   1859  CA  ALA A1455      48.017  13.855  80.046  1.00  0.00           C  
ATOM   1860  C   ALA A1455      48.796  12.885  80.942  1.00  0.00           C  
ATOM   1861  O   ALA A1455      49.626  12.104  80.469  1.00  0.00           O  
ATOM   1862  CB  ALA A1455      46.661  13.250  79.703  1.00  0.00           C  
ATOM   1863  N   VAL A1456      48.515  12.949  82.244  1.00  0.00           N  
ATOM   1864  CA  VAL A1456      49.139  12.075  83.242  1.00  0.00           C  
ATOM   1865  C   VAL A1456      48.212  10.873  83.447  1.00  0.00           C  
ATOM   1866  O   VAL A1456      47.233  10.948  84.186  1.00  0.00           O  
ATOM   1867  CB  VAL A1456      49.322  12.806  84.605  1.00  0.00           C  
ATOM   1868  CG1 VAL A1456      50.048  11.907  85.597  1.00  0.00           C  
ATOM   1869  CG2 VAL A1456      50.094  14.099  84.406  1.00  0.00           C  
ATOM   1870  N   TRP A1457      48.529   9.770  82.782  1.00  0.00           N  
ATOM   1871  CA  TRP A1457      47.742   8.548  82.859  1.00  0.00           C  
ATOM   1872  C   TRP A1457      48.007   7.763  84.136  1.00  0.00           C  
ATOM   1873  O   TRP A1457      49.050   7.918  84.748  1.00  0.00           O  
ATOM   1874  CB  TRP A1457      48.038   7.642  81.643  1.00  0.00           C  
ATOM   1875  CG  TRP A1457      47.876   8.337  80.320  1.00  0.00           C  
ATOM   1876  CD1 TRP A1457      48.840   9.006  79.620  1.00  0.00           C  
ATOM   1877  CD2 TRP A1457      46.651   8.540  79.607  1.00  0.00           C  
ATOM   1878  NE1 TRP A1457      48.286   9.626  78.521  1.00  0.00           N  
ATOM   1879  CE2 TRP A1457      46.944   9.354  78.491  1.00  0.00           C  
ATOM   1880  CE3 TRP A1457      45.328   8.118  79.809  1.00  0.00           C  
ATOM   1881  CZ2 TRP A1457      45.964   9.753  77.579  1.00  0.00           C  
ATOM   1882  CZ3 TRP A1457      44.348   8.517  78.898  1.00  0.00           C  
ATOM   1883  CH2 TRP A1457      44.674   9.326  77.800  1.00  0.00           C  
ATOM   1884  N   LEU A1458      47.048   6.924  84.528  1.00  0.00           N  
ATOM   1885  CA  LEU A1458      47.166   6.067  85.705  1.00  0.00           C  
ATOM   1886  C   LEU A1458      47.740   4.706  85.276  1.00  0.00           C  
ATOM   1887  O   LEU A1458      48.099   3.878  86.111  1.00  0.00           O  
ATOM   1888  CB  LEU A1458      45.791   5.838  86.350  1.00  0.00           C  
ATOM   1889  CG  LEU A1458      44.935   7.050  86.754  1.00  0.00           C  
ATOM   1890  CD1 LEU A1458      43.727   6.533  87.557  1.00  0.00           C  
ATOM   1891  CD2 LEU A1458      45.751   8.049  87.582  1.00  0.00           C  
ATOM   1892  N   ASP A1459      47.810   4.474  83.968  1.00  0.00           N  
ATOM   1893  CA  ASP A1459      48.341   3.224  83.430  1.00  0.00           C  
ATOM   1894  C   ASP A1459      49.865   3.341  83.438  1.00  0.00           C  
ATOM   1895  O   ASP A1459      50.418   4.229  82.786  1.00  0.00           O  
ATOM   1896  CB  ASP A1459      47.810   3.026  82.002  1.00  0.00           C  
ATOM   1897  CG  ASP A1459      48.336   1.760  81.330  1.00  0.00           C  
ATOM   1898  OD1 ASP A1459      47.719   1.338  80.328  1.00  0.00           O  
ATOM   1899  OD2 ASP A1459      49.363   1.190  81.768  1.00  0.00           O  
ATOM   1900  N   ALA A1460      50.535   2.462  84.178  1.00  0.00           N  
ATOM   1901  CA  ALA A1460      51.995   2.497  84.273  1.00  0.00           C  
ATOM   1902  C   ALA A1460      52.721   2.405  82.926  1.00  0.00           C  
ATOM   1903  O   ALA A1460      53.854   2.864  82.790  1.00  0.00           O  
ATOM   1904  CB  ALA A1460      52.483   1.389  85.204  1.00  0.00           C  
ATOM   1905  N   GLU A1461      52.061   1.821  81.934  1.00  0.00           N  
ATOM   1906  CA  GLU A1461      52.633   1.671  80.602  1.00  0.00           C  
ATOM   1907  C   GLU A1461      52.539   2.937  79.737  1.00  0.00           C  
ATOM   1908  O   GLU A1461      53.212   3.037  78.705  1.00  0.00           O  
ATOM   1909  CB  GLU A1461      51.950   0.497  79.891  1.00  0.00           C  
ATOM   1910  CG  GLU A1461      52.777  -0.791  79.837  1.00  0.00           C  
ATOM   1911  CD  GLU A1461      53.536  -1.079  81.126  1.00  0.00           C  
ATOM   1912  OE1 GLU A1461      54.791  -0.994  81.120  1.00  0.00           O  
ATOM   1913  OE2 GLU A1461      52.885  -1.390  82.152  1.00  0.00           O  
ATOM   1914  N   LYS A1462      51.714   3.899  80.148  1.00  0.00           N  
ATOM   1915  CA  LYS A1462      51.560   5.144  79.400  1.00  0.00           C  
ATOM   1916  C   LYS A1462      52.276   6.295  80.117  1.00  0.00           C  
ATOM   1917  O   LYS A1462      52.786   7.207  79.484  1.00  0.00           O  
ATOM   1918  CB  LYS A1462      50.076   5.476  79.227  1.00  0.00           C  
ATOM   1919  CG  LYS A1462      49.245   4.317  78.691  1.00  0.00           C  
ATOM   1920  CD  LYS A1462      47.811   4.718  78.394  1.00  0.00           C  
ATOM   1921  CE  LYS A1462      47.734   5.573  77.153  1.00  0.00           C  
ATOM   1922  NZ  LYS A1462      46.329   5.877  76.797  1.00  0.00           N  
ATOM   1923  N   THR A1463      52.283   6.253  81.444  1.00  0.00           N  
ATOM   1924  CA  THR A1463      52.958   7.250  82.286  1.00  0.00           C  
ATOM   1925  C   THR A1463      53.613   6.409  83.372  1.00  0.00           C  
ATOM   1926  O   THR A1463      52.930   5.783  84.179  1.00  0.00           O  
ATOM   1927  CB  THR A1463      51.961   8.245  82.934  1.00  0.00           C  
ATOM   1928  OG1 THR A1463      51.440   9.111  81.928  1.00  0.00           O  
ATOM   1929  CG2 THR A1463      52.641   9.105  84.002  1.00  0.00           C  
ATOM   1930  N   SER A1465      54.938   6.376  83.379  1.00  0.00           N  
ATOM   1931  CA  SER A1465      55.666   5.569  84.359  1.00  0.00           C  
ATOM   1932  C   SER A1465      55.511   6.067  85.783  1.00  0.00           C  
ATOM   1933  O   SER A1465      55.269   7.248  86.014  1.00  0.00           O  
ATOM   1934  CB  SER A1465      57.153   5.541  84.015  1.00  0.00           C  
ATOM   1935  OG  SER A1465      57.680   6.853  84.017  1.00  0.00           O  
ATOM   1936  N   PRO A1467      55.643   5.161  86.763  1.00  0.00           N  
ATOM   1937  CA  PRO A1467      55.514   5.589  88.150  1.00  0.00           C  
ATOM   1938  C   PRO A1467      56.380   6.819  88.442  1.00  0.00           C  
ATOM   1939  O   PRO A1467      55.958   7.723  89.166  1.00  0.00           O  
ATOM   1940  CB  PRO A1467      55.948   4.351  88.926  1.00  0.00           C  
ATOM   1941  CG  PRO A1467      55.389   3.240  88.066  1.00  0.00           C  
ATOM   1942  CD  PRO A1467      55.755   3.693  86.666  1.00  0.00           C  
ATOM   1943  N   TYR A1506      57.583   6.846  87.872  1.00  0.00           N  
ATOM   1944  CA  TYR A1506      58.516   7.949  88.058  1.00  0.00           C  
ATOM   1945  C   TYR A1506      57.939   9.250  87.521  1.00  0.00           C  
ATOM   1946  O   TYR A1506      58.002  10.277  88.193  1.00  0.00           O  
ATOM   1947  CB  TYR A1506      59.847   7.645  87.359  1.00  0.00           C  
ATOM   1948  CG  TYR A1506      60.721   8.865  87.184  1.00  0.00           C  
ATOM   1949  CD1 TYR A1506      61.451   9.382  88.252  1.00  0.00           C  
ATOM   1950  CD2 TYR A1506      60.751   9.554  85.965  1.00  0.00           C  
ATOM   1951  CE1 TYR A1506      62.187  10.561  88.120  1.00  0.00           C  
ATOM   1952  CE2 TYR A1506      61.487  10.739  85.820  1.00  0.00           C  
ATOM   1953  CZ  TYR A1506      62.200  11.236  86.906  1.00  0.00           C  
ATOM   1954  OH  TYR A1506      62.909  12.412  86.782  1.00  0.00           O  
ATOM   1955  N   GLU A1507      57.390   9.215  86.311  1.00  0.00           N  
ATOM   1956  CA  GLU A1507      56.779  10.403  85.714  1.00  0.00           C  
ATOM   1957  C   GLU A1507      55.586  10.857  86.596  1.00  0.00           C  
ATOM   1958  O   GLU A1507      55.388  12.050  86.838  1.00  0.00           O  
ATOM   1959  CB  GLU A1507      56.273  10.094  84.295  1.00  0.00           C  
ATOM   1960  CG  GLU A1507      57.319   9.573  83.290  1.00  0.00           C  
ATOM   1961  CD  GLU A1507      56.679   8.895  82.051  1.00  0.00           C  
ATOM   1962  OE1 GLU A1507      56.044   9.599  81.222  1.00  0.00           O  
ATOM   1963  OE2 GLU A1507      56.800   7.649  81.906  1.00  0.00           O  
ATOM   1964  N   PHE A1508      54.805   9.886  87.071  1.00  0.00           N  
ATOM   1965  CA  PHE A1508      53.634  10.131  87.918  1.00  0.00           C  
ATOM   1966  C   PHE A1508      54.094  10.800  89.216  1.00  0.00           C  
ATOM   1967  O   PHE A1508      53.621  11.874  89.598  1.00  0.00           O  
ATOM   1968  CB  PHE A1508      52.959   8.800  88.241  1.00  0.00           C  
ATOM   1969  CG  PHE A1508      51.592   8.936  88.847  1.00  0.00           C  
ATOM   1970  CD1 PHE A1508      50.488   9.190  88.050  1.00  0.00           C  
ATOM   1971  CD2 PHE A1508      51.405   8.788  90.218  1.00  0.00           C  
ATOM   1972  CE1 PHE A1508      49.208   9.293  88.612  1.00  0.00           C  
ATOM   1973  CE2 PHE A1508      50.139   8.888  90.779  1.00  0.00           C  
ATOM   1974  CZ  PHE A1508      49.040   9.141  89.975  1.00  0.00           C  
ATOM   1975  N   TYR A1509      55.040  10.147  89.879  1.00  0.00           N  
ATOM   1976  CA  TYR A1509      55.600  10.643  91.124  1.00  0.00           C  
ATOM   1977  C   TYR A1509      56.176  12.059  90.986  1.00  0.00           C  
ATOM   1978  O   TYR A1509      56.004  12.890  91.871  1.00  0.00           O  
ATOM   1979  CB  TYR A1509      56.667   9.667  91.604  1.00  0.00           C  
ATOM   1980  CG  TYR A1509      57.405  10.101  92.838  1.00  0.00           C  
ATOM   1981  CD1 TYR A1509      58.577  10.852  92.745  1.00  0.00           C  
ATOM   1982  CD2 TYR A1509      56.949   9.743  94.097  1.00  0.00           C  
ATOM   1983  CE1 TYR A1509      59.279  11.227  93.893  1.00  0.00           C  
ATOM   1984  CE2 TYR A1509      57.627  10.115  95.241  1.00  0.00           C  
ATOM   1985  CZ  TYR A1509      58.791  10.859  95.138  1.00  0.00           C  
ATOM   1986  OH  TYR A1509      59.436  11.264  96.286  1.00  0.00           O  
ATOM   1987  N   GLN A1510      56.850  12.325  89.875  1.00  0.00           N  
ATOM   1988  CA  GLN A1510      57.435  13.639  89.611  1.00  0.00           C  
ATOM   1989  C   GLN A1510      56.375  14.713  89.405  1.00  0.00           C  
ATOM   1990  O   GLN A1510      56.573  15.878  89.758  1.00  0.00           O  
ATOM   1991  CB  GLN A1510      58.334  13.569  88.375  1.00  0.00           C  
ATOM   1992  CG  GLN A1510      59.678  12.968  88.674  1.00  0.00           C  
ATOM   1993  CD  GLN A1510      60.503  13.870  89.579  1.00  0.00           C  
ATOM   1994  OE1 GLN A1510      60.679  15.068  89.285  1.00  0.00           O  
ATOM   1995  NE2 GLN A1510      61.007  13.315  90.681  1.00  0.00           N  
ATOM   1996  N   PHE A1511      55.254  14.325  88.806  1.00  0.00           N  
ATOM   1997  CA  PHE A1511      54.149  15.254  88.596  1.00  0.00           C  
ATOM   1998  C   PHE A1511      53.700  15.839  89.946  1.00  0.00           C  
ATOM   1999  O   PHE A1511      53.480  17.046  90.074  1.00  0.00           O  
ATOM   2000  CB  PHE A1511      52.970  14.525  87.943  1.00  0.00           C  
ATOM   2001  CG  PHE A1511      51.713  15.327  87.910  1.00  0.00           C  
ATOM   2002  CD1 PHE A1511      51.566  16.375  87.018  1.00  0.00           C  
ATOM   2003  CD2 PHE A1511      50.697  15.068  88.807  1.00  0.00           C  
ATOM   2004  CE1 PHE A1511      50.422  17.160  87.022  1.00  0.00           C  
ATOM   2005  CE2 PHE A1511      49.552  15.841  88.827  1.00  0.00           C  
ATOM   2006  CZ  PHE A1511      49.408  16.899  87.928  1.00  0.00           C  
ATOM   2007  N   TRP A1516      53.573  14.981  90.956  1.00  0.00           N  
ATOM   2008  CA  TRP A1516      53.120  15.421  92.273  1.00  0.00           C  
ATOM   2009  C   TRP A1516      54.158  16.190  93.048  1.00  0.00           C  
ATOM   2010  O   TRP A1516      53.861  17.204  93.681  1.00  0.00           O  
ATOM   2011  CB  TRP A1516      52.669  14.223  93.117  1.00  0.00           C  
ATOM   2012  CG  TRP A1516      51.448  13.549  92.577  1.00  0.00           C  
ATOM   2013  CD1 TRP A1516      51.379  12.333  91.968  1.00  0.00           C  
ATOM   2014  CD2 TRP A1516      50.127  14.084  92.562  1.00  0.00           C  
ATOM   2015  NE1 TRP A1516      50.089  12.072  91.573  1.00  0.00           N  
ATOM   2016  CE2 TRP A1516      49.298  13.133  91.928  1.00  0.00           C  
ATOM   2017  CE3 TRP A1516      49.560  15.281  93.020  1.00  0.00           C  
ATOM   2018  CZ2 TRP A1516      47.923  13.344  91.742  1.00  0.00           C  
ATOM   2019  CZ3 TRP A1516      48.213  15.492  92.838  1.00  0.00           C  
ATOM   2020  CH2 TRP A1516      47.401  14.527  92.203  1.00  0.00           C  
ATOM   2021  N   ILE A1517      55.383  15.690  93.018  1.00  0.00           N  
ATOM   2022  CA  ILE A1517      56.448  16.328  93.746  1.00  0.00           C  
ATOM   2023  C   ILE A1517      56.746  17.719  93.192  1.00  0.00           C  
ATOM   2024  O   ILE A1517      57.355  18.535  93.872  1.00  0.00           O  
ATOM   2025  CB  ILE A1517      57.698  15.435  93.749  1.00  0.00           C  
ATOM   2026  CG1 ILE A1517      58.209  15.311  95.181  1.00  0.00           C  
ATOM   2027  CG2 ILE A1517      58.749  15.984  92.821  1.00  0.00           C  
ATOM   2028  CD1 ILE A1517      59.232  14.226  95.373  1.00  0.00           C  
ATOM   2029  N   ASN A1518      56.279  18.021  91.986  1.00  0.00           N  
ATOM   2030  CA  ASN A1518      56.543  19.339  91.434  1.00  0.00           C  
ATOM   2031  C   ASN A1518      55.438  20.376  91.553  1.00  0.00           C  
ATOM   2032  O   ASN A1518      55.529  21.444  90.951  1.00  0.00           O  
ATOM   2033  CB  ASN A1518      56.994  19.228  89.976  1.00  0.00           C  
ATOM   2034  CG  ASN A1518      58.398  18.672  89.861  1.00  0.00           C  
ATOM   2035  OD1 ASN A1518      59.255  18.975  90.682  1.00  0.00           O  
ATOM   2036  ND2 ASN A1518      58.644  17.862  88.844  1.00  0.00           N  
ATOM   2037  N   GLN A1527      54.401  20.085  92.335  1.00  0.00           N  
ATOM   2038  CA  GLN A1527      53.311  21.047  92.516  1.00  0.00           C  
ATOM   2039  C   GLN A1527      53.777  22.244  93.368  1.00  0.00           C  
ATOM   2040  O   GLN A1527      54.627  22.098  94.237  1.00  0.00           O  
ATOM   2041  CB  GLN A1527      52.101  20.345  93.153  1.00  0.00           C  
ATOM   2042  CG  GLN A1527      51.570  19.209  92.298  1.00  0.00           C  
ATOM   2043  CD  GLN A1527      51.086  19.667  90.933  1.00  0.00           C  
ATOM   2044  OE1 GLN A1527      51.139  18.908  89.967  1.00  0.00           O  
ATOM   2045  NE2 GLN A1527      50.601  20.901  90.849  1.00  0.00           N  
ATOM   2046  N   SER A1528      53.222  23.425  93.112  1.00  0.00           N  
ATOM   2047  CA  SER A1528      53.634  24.620  93.843  1.00  0.00           C  
ATOM   2048  C   SER A1528      53.210  24.636  95.305  1.00  0.00           C  
ATOM   2049  O   SER A1528      52.340  23.870  95.718  1.00  0.00           O  
ATOM   2050  CB  SER A1528      53.091  25.881  93.162  1.00  0.00           C  
ATOM   2051  OG  SER A1528      51.718  26.099  93.480  1.00  0.00           O  
ATOM   2052  N   ASP A1549      53.836  25.524  96.072  1.00  0.00           N  
ATOM   2053  CA  ASP A1549      53.539  25.704  97.488  1.00  0.00           C  
ATOM   2054  C   ASP A1549      52.144  26.276  97.666  1.00  0.00           C  
ATOM   2055  O   ASP A1549      51.496  26.011  98.670  1.00  0.00           O  
ATOM   2056  CB  ASP A1549      54.544  26.653  98.130  1.00  0.00           C  
ATOM   2057  CG  ASP A1549      55.901  26.000  98.365  1.00  0.00           C  
ATOM   2058  OD1 ASP A1549      56.884  26.756  98.544  1.00  0.00           O  
ATOM   2059  OD2 ASP A1549      55.992  24.747  98.387  1.00  0.00           O  
ATOM   2060  N   GLU A1563      51.685  27.066  96.700  1.00  0.00           N  
ATOM   2061  CA  GLU A1563      50.341  27.633  96.777  1.00  0.00           C  
ATOM   2062  C   GLU A1563      49.227  26.574  96.625  1.00  0.00           C  
ATOM   2063  O   GLU A1563      48.122  26.787  97.112  1.00  0.00           O  
ATOM   2064  CB  GLU A1563      50.137  28.709  95.701  1.00  0.00           C  
ATOM   2065  CG  GLU A1563      51.062  29.924  95.833  1.00  0.00           C  
ATOM   2066  CD  GLU A1563      52.537  29.562  95.669  1.00  0.00           C  
ATOM   2067  OE1 GLU A1563      53.341  29.950  96.549  1.00  0.00           O  
ATOM   2068  OE2 GLU A1563      52.899  28.890  94.666  1.00  0.00           O  
ATOM   2069  N   ASP A1569      49.518  25.450  95.961  1.00  0.00           N  
ATOM   2070  CA  ASP A1569      48.531  24.391  95.732  1.00  0.00           C  
ATOM   2071  C   ASP A1569      48.737  23.068  96.516  1.00  0.00           C  
ATOM   2072  O   ASP A1569      47.827  22.242  96.583  1.00  0.00           O  
ATOM   2073  CB  ASP A1569      48.512  23.985  94.256  1.00  0.00           C  
ATOM   2074  CG  ASP A1569      48.196  25.139  93.307  1.00  0.00           C  
ATOM   2075  OD1 ASP A1569      48.992  25.337  92.355  1.00  0.00           O  
ATOM   2076  OD2 ASP A1569      47.156  25.825  93.490  1.00  0.00           O  
ATOM   2077  N   VAL A1594      49.920  22.847  97.078  1.00  0.00           N  
ATOM   2078  CA  VAL A1594      50.184  21.576  97.725  1.00  0.00           C  
ATOM   2079  C   VAL A1594      49.248  21.153  98.861  1.00  0.00           C  
ATOM   2080  O   VAL A1594      48.829  19.992  98.893  1.00  0.00           O  
ATOM   2081  CB  VAL A1594      51.663  21.476  98.176  1.00  0.00           C  
ATOM   2082  CG1 VAL A1594      51.952  22.444  99.307  1.00  0.00           C  
ATOM   2083  CG2 VAL A1594      51.976  20.017  98.575  1.00  0.00           C  
ATOM   2084  N   ILE A1596      48.903  22.069  99.770  1.00  0.00           N  
ATOM   2085  CA  ILE A1596      48.013  21.724 100.873  1.00  0.00           C  
ATOM   2086  C   ILE A1596      46.603  21.362 100.369  1.00  0.00           C  
ATOM   2087  O   ILE A1596      45.979  20.385 100.833  1.00  0.00           O  
ATOM   2088  CB  ILE A1596      47.921  22.883 101.898  1.00  0.00           C  
ATOM   2089  CG1 ILE A1596      49.328  23.219 102.424  1.00  0.00           C  
ATOM   2090  CG2 ILE A1596      47.064  22.470 103.056  1.00  0.00           C  
ATOM   2091  CD1 ILE A1596      50.062  22.009 103.109  1.00  0.00           C  
ATOM   2092  N   LYS A1601      46.097  22.154  99.431  1.00  0.00           N  
ATOM   2093  CA  LYS A1601      44.797  21.892  98.842  1.00  0.00           C  
ATOM   2094  C   LYS A1601      44.843  20.493  98.199  1.00  0.00           C  
ATOM   2095  O   LYS A1601      43.900  19.735  98.317  1.00  0.00           O  
ATOM   2096  CB  LYS A1601      44.489  22.949  97.778  1.00  0.00           C  
ATOM   2097  CG  LYS A1601      43.263  22.636  96.957  1.00  0.00           C  
ATOM   2098  CD  LYS A1601      42.915  23.750  95.975  1.00  0.00           C  
ATOM   2099  CE  LYS A1601      43.837  23.739  94.776  1.00  0.00           C  
ATOM   2100  NZ  LYS A1601      43.509  24.878  93.887  1.00  0.00           N  
ATOM   2101  N   PHE A1602      45.933  20.152  97.516  1.00  0.00           N  
ATOM   2102  CA  PHE A1602      46.012  18.821  96.901  1.00  0.00           C  
ATOM   2103  C   PHE A1602      46.113  17.693  97.941  1.00  0.00           C  
ATOM   2104  O   PHE A1602      45.666  16.576  97.674  1.00  0.00           O  
ATOM   2105  CB  PHE A1602      47.169  18.732  95.928  1.00  0.00           C  
ATOM   2106  CG  PHE A1602      47.002  19.609  94.707  1.00  0.00           C  
ATOM   2107  CD1 PHE A1602      45.745  20.010  94.286  1.00  0.00           C  
ATOM   2108  CD2 PHE A1602      48.105  20.011  93.963  1.00  0.00           C  
ATOM   2109  CE1 PHE A1602      45.586  20.808  93.138  1.00  0.00           C  
ATOM   2110  CE2 PHE A1602      47.949  20.803  92.813  1.00  0.00           C  
ATOM   2111  CZ  PHE A1602      46.686  21.197  92.412  1.00  0.00           C  
ATOM   2112  N   LEU A1603      46.684  17.973  99.116  1.00  0.00           N  
ATOM   2113  CA  LEU A1603      46.752  16.938 100.161  1.00  0.00           C  
ATOM   2114  C   LEU A1603      45.319  16.670 100.650  1.00  0.00           C  
ATOM   2115  O   LEU A1603      44.939  15.532 100.925  1.00  0.00           O  
ATOM   2116  CB  LEU A1603      47.629  17.395 101.330  1.00  0.00           C  
ATOM   2117  CG  LEU A1603      49.147  17.332 101.110  1.00  0.00           C  
ATOM   2118  CD1 LEU A1603      49.863  18.084 102.245  1.00  0.00           C  
ATOM   2119  CD2 LEU A1603      49.584  15.888 101.060  1.00  0.00           C  
ATOM   2120  N   LYS A1604      44.525  17.735 100.708  1.00  0.00           N  
ATOM   2121  CA  LYS A1604      43.140  17.634 101.130  1.00  0.00           C  
ATOM   2122  C   LYS A1604      42.304  16.930 100.053  1.00  0.00           C  
ATOM   2123  O   LYS A1604      41.440  16.131 100.364  1.00  0.00           O  
ATOM   2124  CB  LYS A1604      42.586  19.030 101.432  1.00  0.00           C  
ATOM   2125  CG  LYS A1604      43.247  19.652 102.637  1.00  0.00           C  
ATOM   2126  CD  LYS A1604      43.073  21.151 102.700  1.00  0.00           C  
ATOM   2127  CE  LYS A1604      41.758  21.517 103.272  1.00  0.00           C  
ATOM   2128  NZ  LYS A1604      41.734  22.986 103.528  1.00  0.00           N  
ATOM   2129  N   TYR A1613      42.583  17.206  98.790  1.00  0.00           N  
ATOM   2130  CA  TYR A1613      41.841  16.562  97.703  1.00  0.00           C  
ATOM   2131  C   TYR A1613      42.185  15.084  97.505  1.00  0.00           C  
ATOM   2132  O   TYR A1613      41.307  14.230  97.434  1.00  0.00           O  
ATOM   2133  CB  TYR A1613      42.139  17.209  96.335  1.00  0.00           C  
ATOM   2134  CG  TYR A1613      41.570  18.571  96.039  1.00  0.00           C  
ATOM   2135  CD1 TYR A1613      40.594  19.148  96.845  1.00  0.00           C  
ATOM   2136  CD2 TYR A1613      41.921  19.219  94.865  1.00  0.00           C  
ATOM   2137  CE1 TYR A1613      39.963  20.340  96.480  1.00  0.00           C  
ATOM   2138  CE2 TYR A1613      41.303  20.412  94.476  1.00  0.00           C  
ATOM   2139  CZ  TYR A1613      40.321  20.966  95.285  1.00  0.00           C  
ATOM   2140  OH  TYR A1613      39.697  22.122  94.884  1.00  0.00           O  
ATOM   2141  N   PHE A1614      43.479  14.808  97.389  1.00  0.00           N  
ATOM   2142  CA  PHE A1614      43.940  13.474  97.040  1.00  0.00           C  
ATOM   2143  C   PHE A1614      44.440  12.510  98.102  1.00  0.00           C  
ATOM   2144  O   PHE A1614      44.744  11.385  97.766  1.00  0.00           O  
ATOM   2145  CB  PHE A1614      45.002  13.567  95.922  1.00  0.00           C  
ATOM   2146  CG  PHE A1614      44.539  14.334  94.689  1.00  0.00           C  
ATOM   2147  CD1 PHE A1614      44.878  15.665  94.521  1.00  0.00           C  
ATOM   2148  CD2 PHE A1614      43.724  13.731  93.736  1.00  0.00           C  
ATOM   2149  CE1 PHE A1614      44.403  16.389  93.421  1.00  0.00           C  
ATOM   2150  CE2 PHE A1614      43.248  14.434  92.644  1.00  0.00           C  
ATOM   2151  CZ  PHE A1614      43.579  15.764  92.478  1.00  0.00           C  
ATOM   2152  N   THR A1615      44.529  12.903  99.361  1.00  0.00           N  
ATOM   2153  CA  THR A1615      45.014  11.930 100.339  1.00  0.00           C  
ATOM   2154  C   THR A1615      44.038  11.664 101.463  1.00  0.00           C  
ATOM   2155  O   THR A1615      43.101  12.431 101.693  1.00  0.00           O  
ATOM   2156  CB  THR A1615      46.359  12.359 100.985  1.00  0.00           C  
ATOM   2157  OG1 THR A1615      46.133  13.452 101.887  1.00  0.00           O  
ATOM   2158  CG2 THR A1615      47.353  12.763  99.916  1.00  0.00           C  
ATOM   2159  N   PHE A1616      44.283  10.578 102.188  1.00  0.00           N  
ATOM   2160  CA  PHE A1616      43.439  10.235 103.305  1.00  0.00           C  
ATOM   2161  C   PHE A1616      44.085  10.637 104.616  1.00  0.00           C  
ATOM   2162  O   PHE A1616      43.767  10.090 105.673  1.00  0.00           O  
ATOM   2163  CB  PHE A1616      43.110   8.747 103.255  1.00  0.00           C  
ATOM   2164  CG  PHE A1616      42.251   8.377 102.078  1.00  0.00           C  
ATOM   2165  CD1 PHE A1616      40.925   8.793 102.018  1.00  0.00           C  
ATOM   2166  CD2 PHE A1616      42.793   7.704 100.989  1.00  0.00           C  
ATOM   2167  CE1 PHE A1616      40.146   8.554 100.883  1.00  0.00           C  
ATOM   2168  CE2 PHE A1616      42.031   7.457  99.851  1.00  0.00           C  
ATOM   2169  CZ  PHE A1616      40.698   7.888  99.796  1.00  0.00           C  
ATOM   2170  N   LEU A1617      44.994  11.605 104.554  1.00  0.00           N  
ATOM   2171  CA  LEU A1617      45.633  12.093 105.771  1.00  0.00           C  
ATOM   2172  C   LEU A1617      44.625  12.917 106.569  1.00  0.00           C  
ATOM   2173  O   LEU A1617      43.772  13.600 106.008  1.00  0.00           O  
ATOM   2174  CB  LEU A1617      46.851  12.964 105.440  1.00  0.00           C  
ATOM   2175  CG  LEU A1617      47.970  12.237 104.688  1.00  0.00           C  
ATOM   2176  CD1 LEU A1617      49.073  13.217 104.276  1.00  0.00           C  
ATOM   2177  CD2 LEU A1617      48.532  11.139 105.572  1.00  0.00           C  
ATOM   2178  N   GLY A1619      44.732  12.860 107.883  1.00  0.00           N  
ATOM   2179  CA  GLY A1619      43.822  13.617 108.714  1.00  0.00           C  
ATOM   2180  C   GLY A1619      44.182  15.081 108.800  1.00  0.00           C  
ATOM   2181  O   GLY A1619      45.280  15.484 108.437  1.00  0.00           O  
ATOM   2182  N   LYS A1620      43.253  15.876 109.305  1.00  0.00           N  
ATOM   2183  CA  LYS A1620      43.450  17.306 109.441  1.00  0.00           C  
ATOM   2184  C   LYS A1620      44.683  17.689 110.262  1.00  0.00           C  
ATOM   2185  O   LYS A1620      45.375  18.649 109.934  1.00  0.00           O  
ATOM   2186  CB  LYS A1620      42.203  17.927 110.067  1.00  0.00           C  
ATOM   2187  CG  LYS A1620      42.228  19.446 110.161  1.00  0.00           C  
ATOM   2188  CD  LYS A1620      40.944  19.954 110.807  1.00  0.00           C  
ATOM   2189  CE  LYS A1620      40.888  21.459 110.762  1.00  0.00           C  
ATOM   2190  NZ  LYS A1620      42.147  22.054 111.269  1.00  0.00           N  
ATOM   2191  N   GLU A1621      44.952  16.943 111.328  1.00  0.00           N  
ATOM   2192  CA  GLU A1621      46.100  17.226 112.183  1.00  0.00           C  
ATOM   2193  C   GLU A1621      47.422  17.091 111.425  1.00  0.00           C  
ATOM   2194  O   GLU A1621      48.294  17.950 111.520  1.00  0.00           O  
ATOM   2195  CB  GLU A1621      46.091  16.289 113.393  1.00  0.00           C  
ATOM   2196  N   GLU A1622      47.567  16.002 110.681  1.00  0.00           N  
ATOM   2197  CA  GLU A1622      48.771  15.755 109.924  1.00  0.00           C  
ATOM   2198  C   GLU A1622      48.912  16.784 108.805  1.00  0.00           C  
ATOM   2199  O   GLU A1622      50.002  17.287 108.549  1.00  0.00           O  
ATOM   2200  CB  GLU A1622      48.736  14.331 109.378  1.00  0.00           C  
ATOM   2201  CG  GLU A1622      49.794  14.027 108.340  1.00  0.00           C  
ATOM   2202  CD  GLU A1622      51.218  14.153 108.858  1.00  0.00           C  
ATOM   2203  OE1 GLU A1622      52.150  14.091 108.018  1.00  0.00           O  
ATOM   2204  OE2 GLU A1622      51.419  14.306 110.093  1.00  0.00           O  
ATOM   2205  N   ILE A1632      47.805  17.109 108.151  1.00  0.00           N  
ATOM   2206  CA  ILE A1632      47.820  18.100 107.087  1.00  0.00           C  
ATOM   2207  C   ILE A1632      48.154  19.500 107.621  1.00  0.00           C  
ATOM   2208  O   ILE A1632      48.928  20.225 107.002  1.00  0.00           O  
ATOM   2209  CB  ILE A1632      46.483  18.106 106.298  1.00  0.00           C  
ATOM   2210  CG1 ILE A1632      46.409  16.831 105.439  1.00  0.00           C  
ATOM   2211  CG2 ILE A1632      46.395  19.352 105.406  1.00  0.00           C  
ATOM   2212  CD1 ILE A1632      45.154  16.691 104.597  1.00  0.00           C  
ATOM   2213  N   ASP A1635      47.606  19.876 108.770  1.00  0.00           N  
ATOM   2214  CA  ASP A1635      47.935  21.185 109.333  1.00  0.00           C  
ATOM   2215  C   ASP A1635      49.428  21.277 109.697  1.00  0.00           C  
ATOM   2216  O   ASP A1635      50.024  22.333 109.580  1.00  0.00           O  
ATOM   2217  CB  ASP A1635      47.105  21.479 110.586  1.00  0.00           C  
ATOM   2218  CG  ASP A1635      45.638  21.783 110.272  1.00  0.00           C  
ATOM   2219  OD1 ASP A1635      45.354  22.574 109.336  1.00  0.00           O  
ATOM   2220  OD2 ASP A1635      44.761  21.237 110.984  1.00  0.00           O  
ATOM   2221  N   ARG A1636      50.013  20.155 110.109  1.00  0.00           N  
ATOM   2222  CA  ARG A1636      51.427  20.073 110.501  1.00  0.00           C  
ATOM   2223  C   ARG A1636      52.291  20.301 109.260  1.00  0.00           C  
ATOM   2224  O   ARG A1636      53.323  20.989 109.299  1.00  0.00           O  
ATOM   2225  CB  ARG A1636      51.703  18.684 111.104  1.00  0.00           C  
ATOM   2226  CG  ARG A1636      52.799  18.596 112.161  1.00  0.00           C  
ATOM   2227  CD  ARG A1636      54.139  18.105 111.596  1.00  0.00           C  
ATOM   2228  NE  ARG A1636      54.018  16.802 110.941  1.00  0.00           N  
ATOM   2229  CZ  ARG A1636      54.891  16.325 110.055  1.00  0.00           C  
ATOM   2230  NH1 ARG A1636      55.963  17.038 109.718  1.00  0.00           N  
ATOM   2231  NH2 ARG A1636      54.670  15.147 109.477  1.00  0.00           N  
ATOM   2232  N   LEU A1637      51.841  19.714 108.156  1.00  0.00           N  
ATOM   2233  CA  LEU A1637      52.516  19.836 106.879  1.00  0.00           C  
ATOM   2234  C   LEU A1637      52.405  21.277 106.344  1.00  0.00           C  
ATOM   2235  O   LEU A1637      53.310  21.769 105.676  1.00  0.00           O  
ATOM   2236  CB  LEU A1637      51.926  18.829 105.885  1.00  0.00           C  
ATOM   2237  CG  LEU A1637      52.343  17.371 106.135  1.00  0.00           C  
ATOM   2238  CD1 LEU A1637      51.602  16.389 105.199  1.00  0.00           C  
ATOM   2239  CD2 LEU A1637      53.847  17.276 105.906  1.00  0.00           C  
ATOM   2240  N   GLU A1638      51.306  21.960 106.660  1.00  0.00           N  
ATOM   2241  CA  GLU A1638      51.146  23.333 106.196  1.00  0.00           C  
ATOM   2242  C   GLU A1638      52.108  24.249 106.958  1.00  0.00           C  
ATOM   2243  O   GLU A1638      52.685  25.178 106.385  1.00  0.00           O  
ATOM   2244  CB  GLU A1638      49.711  23.821 106.383  1.00  0.00           C  
ATOM   2245  CG  GLU A1638      49.491  25.219 105.803  1.00  0.00           C  
ATOM   2246  CD  GLU A1638      48.026  25.642 105.799  1.00  0.00           C  
ATOM   2247  OE1 GLU A1638      47.512  26.052 104.727  1.00  0.00           O  
ATOM   2248  OE2 GLU A1638      47.388  25.569 106.872  1.00  0.00           O  
ATOM   2249  N   GLN A1639      52.282  23.982 108.249  1.00  0.00           N  
ATOM   2250  CA  GLN A1639      53.205  24.782 109.060  1.00  0.00           C  
ATOM   2251  C   GLN A1639      54.631  24.533 108.586  1.00  0.00           C  
ATOM   2252  O   GLN A1639      55.430  25.457 108.469  1.00  0.00           O  
ATOM   2253  CB  GLN A1639      53.069  24.440 110.540  1.00  0.00           C  
ATOM   2254  CG  GLN A1639      51.917  25.182 111.219  1.00  0.00           C  
ATOM   2255  CD  GLN A1639      51.765  26.638 110.715  1.00  0.00           C  
ATOM   2256  OE1 GLN A1639      50.922  26.932 109.837  1.00  0.00           O  
ATOM   2257  NE2 GLN A1639      52.591  27.544 111.256  1.00  0.00           N  
ATOM   2258  N   SER A1640      54.941  23.280 108.299  1.00  0.00           N  
ATOM   2259  CA  SER A1640      56.259  22.937 107.795  1.00  0.00           C  
ATOM   2260  C   SER A1640      56.502  23.685 106.478  1.00  0.00           C  
ATOM   2261  O   SER A1640      57.595  24.168 106.228  1.00  0.00           O  
ATOM   2262  CB  SER A1640      56.355  21.427 107.556  1.00  0.00           C  
ATOM   2263  OG  SER A1640      57.514  21.112 106.802  1.00  0.00           O  
ATOM   2264  N   LYS A1641      55.477  23.761 105.631  1.00  0.00           N  
ATOM   2265  CA  LYS A1641      55.581  24.453 104.348  1.00  0.00           C  
ATOM   2266  C   LYS A1641      55.823  25.952 104.546  1.00  0.00           C  
ATOM   2267  O   LYS A1641      56.561  26.567 103.791  1.00  0.00           O  
ATOM   2268  CB  LYS A1641      54.308  24.236 103.530  1.00  0.00           C  
ATOM   2269  CG  LYS A1641      54.364  24.809 102.131  1.00  0.00           C  
ATOM   2270  CD  LYS A1641      53.603  26.098 102.043  1.00  0.00           C  
ATOM   2271  CE  LYS A1641      52.122  25.844 102.055  1.00  0.00           C  
ATOM   2272  NZ  LYS A1641      51.376  27.120 102.212  1.00  0.00           N  
ATOM   2273  N   ASN A1642      55.201  26.532 105.563  1.00  0.00           N  
ATOM   2274  CA  ASN A1642      55.391  27.946 105.847  1.00  0.00           C  
ATOM   2275  C   ASN A1642      56.740  28.255 106.513  1.00  0.00           C  
ATOM   2276  O   ASN A1642      57.336  29.292 106.228  1.00  0.00           O  
ATOM   2277  CB  ASN A1642      54.259  28.467 106.724  1.00  0.00           C  
ATOM   2278  CG  ASN A1642      52.922  28.432 106.008  1.00  0.00           C  
ATOM   2279  OD1 ASN A1642      52.828  28.821 104.847  1.00  0.00           O  
ATOM   2280  ND2 ASN A1642      51.888  27.963 106.691  1.00  0.00           N  
ATOM   2281  N   GLU A1662      57.212  27.348 107.373  1.00  0.00           N  
ATOM   2282  CA  GLU A1662      58.480  27.510 108.091  1.00  0.00           C  
ATOM   2283  C   GLU A1662      59.731  26.988 107.366  1.00  0.00           C  
ATOM   2284  O   GLU A1662      60.778  27.626 107.386  1.00  0.00           O  
ATOM   2285  CB  GLU A1662      58.395  26.824 109.456  1.00  0.00           C  
ATOM   2286  CG  GLU A1662      57.435  27.466 110.444  1.00  0.00           C  
ATOM   2287  CD  GLU A1662      57.135  26.532 111.614  1.00  0.00           C  
ATOM   2288  OE1 GLU A1662      56.392  26.930 112.550  1.00  0.00           O  
ATOM   2289  OE2 GLU A1662      57.648  25.386 111.583  1.00  0.00           O  
ATOM   2290  N   ALA A1663      59.622  25.829 106.732  1.00  0.00           N  
ATOM   2291  CA  ALA A1663      60.752  25.230 106.046  1.00  0.00           C  
ATOM   2292  C   ALA A1663      60.353  24.761 104.663  1.00  0.00           C  
ATOM   2293  O   ALA A1663      60.388  23.569 104.377  1.00  0.00           O  
ATOM   2294  CB  ALA A1663      61.277  24.061 106.855  1.00  0.00           C  
ATOM   2295  N   PRO A1664      59.988  25.704 103.777  1.00  0.00           N  
ATOM   2296  CA  PRO A1664      59.574  25.388 102.414  1.00  0.00           C  
ATOM   2297  C   PRO A1664      60.625  24.665 101.582  1.00  0.00           C  
ATOM   2298  O   PRO A1664      60.293  23.926 100.650  1.00  0.00           O  
ATOM   2299  CB  PRO A1664      59.196  26.757 101.840  1.00  0.00           C  
ATOM   2300  CG  PRO A1664      60.041  27.717 102.632  1.00  0.00           C  
ATOM   2301  CD  PRO A1664      59.957  27.160 104.019  1.00  0.00           C  
ATOM   2302  N   HIS A1665      61.892  24.860 101.920  1.00  0.00           N  
ATOM   2303  CA  HIS A1665      62.973  24.219 101.180  1.00  0.00           C  
ATOM   2304  C   HIS A1665      63.006  22.712 101.407  1.00  0.00           C  
ATOM   2305  O   HIS A1665      63.663  21.991 100.664  1.00  0.00           O  
ATOM   2306  CB  HIS A1665      64.315  24.842 101.587  1.00  0.00           C  
ATOM   2307  CG  HIS A1665      64.601  24.716 103.046  1.00  0.00           C  
ATOM   2308  ND1 HIS A1665      65.329  23.672 103.569  1.00  0.00           N  
ATOM   2309  CD2 HIS A1665      64.169  25.442 104.102  1.00  0.00           C  
ATOM   2310  CE1 HIS A1665      65.329  23.756 104.886  1.00  0.00           C  
ATOM   2311  NE2 HIS A1665      64.630  24.821 105.234  1.00  0.00           N  
ATOM   2312  N   LEU A1666      62.316  22.232 102.433  1.00  0.00           N  
ATOM   2313  CA  LEU A1666      62.277  20.788 102.694  1.00  0.00           C  
ATOM   2314  C   LEU A1666      61.219  20.062 101.825  1.00  0.00           C  
ATOM   2315  O   LEU A1666      61.250  18.838 101.702  1.00  0.00           O  
ATOM   2316  CB  LEU A1666      61.985  20.514 104.174  1.00  0.00           C  
ATOM   2317  CG  LEU A1666      63.012  20.983 105.208  1.00  0.00           C  
ATOM   2318  CD1 LEU A1666      62.506  20.688 106.613  1.00  0.00           C  
ATOM   2319  CD2 LEU A1666      64.335  20.278 104.959  1.00  0.00           C  
ATOM   2320  N   ARG A1667      60.294  20.811 101.222  1.00  0.00           N  
ATOM   2321  CA  ARG A1667      59.241  20.219 100.383  1.00  0.00           C  
ATOM   2322  C   ARG A1667      58.565  19.006 101.065  1.00  0.00           C  
ATOM   2323  O   ARG A1667      58.250  18.017 100.410  1.00  0.00           O  
ATOM   2324  CB  ARG A1667      59.829  19.769  99.041  1.00  0.00           C  
ATOM   2325  CG  ARG A1667      60.687  20.816  98.325  1.00  0.00           C  
ATOM   2326  CD  ARG A1667      59.855  21.898  97.664  1.00  0.00           C  
ATOM   2327  NE  ARG A1667      59.186  21.431  96.450  1.00  0.00           N  
ATOM   2328  CZ  ARG A1667      58.426  22.205  95.671  1.00  0.00           C  
ATOM   2329  NH1 ARG A1667      58.232  23.489  95.977  1.00  0.00           N  
ATOM   2330  NH2 ARG A1667      57.857  21.699  94.582  1.00  0.00           N  
ATOM   2331  N   GLU A1668      58.351  19.073 102.372  1.00  0.00           N  
ATOM   2332  CA  GLU A1668      57.730  17.947 103.071  1.00  0.00           C  
ATOM   2333  C   GLU A1668      56.322  17.664 102.543  1.00  0.00           C  
ATOM   2334  O   GLU A1668      55.933  16.504 102.367  1.00  0.00           O  
ATOM   2335  CB  GLU A1668      57.645  18.214 104.566  1.00  0.00           C  
ATOM   2336  CG  GLU A1668      58.819  17.709 105.368  1.00  0.00           C  
ATOM   2337  CD  GLU A1668      58.461  17.540 106.849  1.00  0.00           C  
ATOM   2338  OE1 GLU A1668      58.495  18.545 107.604  1.00  0.00           O  
ATOM   2339  OE2 GLU A1668      58.122  16.392 107.248  1.00  0.00           O  
ATOM   2340  N   ALA A1669      55.575  18.738 102.296  1.00  0.00           N  
ATOM   2341  CA  ALA A1669      54.222  18.642 101.783  1.00  0.00           C  
ATOM   2342  C   ALA A1669      54.203  17.959 100.423  1.00  0.00           C  
ATOM   2343  O   ALA A1669      53.428  17.049 100.208  1.00  0.00           O  
ATOM   2344  CB  ALA A1669      53.604  20.021 101.701  1.00  0.00           C  
ATOM   2345  N   GLN A1670      55.058  18.393  99.501  1.00  0.00           N  
ATOM   2346  CA  GLN A1670      55.094  17.775  98.187  1.00  0.00           C  
ATOM   2347  C   GLN A1670      55.511  16.309  98.286  1.00  0.00           C  
ATOM   2348  O   GLN A1670      54.894  15.438  97.679  1.00  0.00           O  
ATOM   2349  CB  GLN A1670      56.061  18.500  97.251  1.00  0.00           C  
ATOM   2350  CG  GLN A1670      55.534  19.785  96.644  1.00  0.00           C  
ATOM   2351  CD  GLN A1670      55.690  20.976  97.565  1.00  0.00           C  
ATOM   2352  OE1 GLN A1670      55.386  22.095  97.188  1.00  0.00           O  
ATOM   2353  NE2 GLN A1670      56.169  20.739  98.768  1.00  0.00           N  
ATOM   2354  N   LYS A1671      56.570  16.042  99.039  1.00  0.00           N  
ATOM   2355  CA  LYS A1671      57.051  14.675  99.191  1.00  0.00           C  
ATOM   2356  C   LYS A1671      55.947  13.771  99.705  1.00  0.00           C  
ATOM   2357  O   LYS A1671      55.738  12.700  99.170  1.00  0.00           O  
ATOM   2358  CB  LYS A1671      58.248  14.618 100.148  1.00  0.00           C  
ATOM   2359  CG  LYS A1671      59.549  15.169  99.569  1.00  0.00           C  
ATOM   2360  CD  LYS A1671      60.562  15.349 100.699  1.00  0.00           C  
ATOM   2361  CE  LYS A1671      62.001  15.150 100.230  1.00  0.00           C  
ATOM   2362  NZ  LYS A1671      62.422  16.139  99.202  1.00  0.00           N  
ATOM   2363  N   THR A1672      55.246  14.202 100.743  1.00  0.00           N  
ATOM   2364  CA  THR A1672      54.158  13.414 101.297  1.00  0.00           C  
ATOM   2365  C   THR A1672      53.058  13.177 100.259  1.00  0.00           C  
ATOM   2366  O   THR A1672      52.549  12.063 100.130  1.00  0.00           O  
ATOM   2367  CB  THR A1672      53.540  14.113 102.497  1.00  0.00           C  
ATOM   2368  OG1 THR A1672      54.556  14.346 103.479  1.00  0.00           O  
ATOM   2369  CG2 THR A1672      52.445  13.262 103.104  1.00  0.00           C  
ATOM   2370  N   LEU A1673      52.705  14.227  99.511  1.00  0.00           N  
ATOM   2371  CA  LEU A1673      51.677  14.124  98.488  1.00  0.00           C  
ATOM   2372  C   LEU A1673      52.065  13.091  97.433  1.00  0.00           C  
ATOM   2373  O   LEU A1673      51.268  12.223  97.075  1.00  0.00           O  
ATOM   2374  CB  LEU A1673      51.463  15.482  97.813  1.00  0.00           C  
ATOM   2375  CG  LEU A1673      50.481  15.524  96.634  1.00  0.00           C  
ATOM   2376  CD1 LEU A1673      49.052  15.163  97.111  1.00  0.00           C  
ATOM   2377  CD2 LEU A1673      50.497  16.916  96.016  1.00  0.00           C  
ATOM   2378  N   ALA A1684      53.294  13.193  96.932  1.00  0.00           N  
ATOM   2379  CA  ALA A1684      53.770  12.269  95.914  1.00  0.00           C  
ATOM   2380  C   ALA A1684      53.765  10.827  96.403  1.00  0.00           C  
ATOM   2381  O   ALA A1684      53.369   9.922  95.679  1.00  0.00           O  
ATOM   2382  CB  ALA A1684      55.158  12.664  95.456  1.00  0.00           C  
ATOM   2383  N   GLU A1685      54.197  10.612  97.631  1.00  0.00           N  
ATOM   2384  CA  GLU A1685      54.233   9.270  98.172  1.00  0.00           C  
ATOM   2385  C   GLU A1685      52.845   8.683  98.322  1.00  0.00           C  
ATOM   2386  O   GLU A1685      52.581   7.596  97.813  1.00  0.00           O  
ATOM   2387  CB  GLU A1685      54.960   9.262  99.517  1.00  0.00           C  
ATOM   2388  CG  GLU A1685      56.436   9.596  99.348  1.00  0.00           C  
ATOM   2389  CD  GLU A1685      57.205   9.702 100.664  1.00  0.00           C  
ATOM   2390  OE1 GLU A1685      58.442   9.886 100.598  1.00  0.00           O  
ATOM   2391  OE2 GLU A1685      56.580   9.610 101.749  1.00  0.00           O  
ATOM   2392  N   GLU A1686      51.951   9.406  98.994  1.00  0.00           N  
ATOM   2393  CA  GLU A1686      50.591   8.915  99.207  1.00  0.00           C  
ATOM   2394  C   GLU A1686      49.864   8.513  97.931  1.00  0.00           C  
ATOM   2395  O   GLU A1686      49.326   7.412  97.845  1.00  0.00           O  
ATOM   2396  CB  GLU A1686      49.747   9.948  99.955  1.00  0.00           C  
ATOM   2397  CG  GLU A1686      50.226  10.269 101.372  1.00  0.00           C  
ATOM   2398  CD  GLU A1686      50.187   9.058 102.309  1.00  0.00           C  
ATOM   2399  OE1 GLU A1686      49.090   8.473 102.498  1.00  0.00           O  
ATOM   2400  OE2 GLU A1686      51.257   8.691 102.863  1.00  0.00           O  
ATOM   2401  N   VAL A1687      49.852   9.384  96.927  1.00  0.00           N  
ATOM   2402  CA  VAL A1687      49.135   9.069  95.708  1.00  0.00           C  
ATOM   2403  C   VAL A1687      49.844   8.032  94.841  1.00  0.00           C  
ATOM   2404  O   VAL A1687      49.195   7.168  94.243  1.00  0.00           O  
ATOM   2405  CB  VAL A1687      48.880  10.340  94.882  1.00  0.00           C  
ATOM   2406  CG1 VAL A1687      47.984  10.032  93.717  1.00  0.00           C  
ATOM   2407  CG2 VAL A1687      48.253  11.407  95.763  1.00  0.00           C  
ATOM   2408  N   THR A1690      51.168   8.094  94.771  1.00  0.00           N  
ATOM   2409  CA  THR A1690      51.874   7.140  93.927  1.00  0.00           C  
ATOM   2410  C   THR A1690      51.722   5.742  94.469  1.00  0.00           C  
ATOM   2411  O   THR A1690      51.628   4.806  93.696  1.00  0.00           O  
ATOM   2412  CB  THR A1690      53.394   7.469  93.767  1.00  0.00           C  
ATOM   2413  OG1 THR A1690      53.551   8.724  93.105  1.00  0.00           O  
ATOM   2414  CG2 THR A1690      54.085   6.408  92.895  1.00  0.00           C  
ATOM   2415  N   LYS A1691      51.690   5.606  95.790  1.00  0.00           N  
ATOM   2416  CA  LYS A1691      51.547   4.292  96.419  1.00  0.00           C  
ATOM   2417  C   LYS A1691      50.137   3.765  96.184  1.00  0.00           C  
ATOM   2418  O   LYS A1691      49.933   2.592  95.880  1.00  0.00           O  
ATOM   2419  CB  LYS A1691      51.792   4.391  97.920  1.00  0.00           C  
ATOM   2420  CG  LYS A1691      51.774   3.058  98.660  1.00  0.00           C  
ATOM   2421  CD  LYS A1691      51.587   3.274 100.161  1.00  0.00           C  
ATOM   2422  CE  LYS A1691      52.631   4.250 100.713  1.00  0.00           C  
ATOM   2423  NZ  LYS A1691      52.220   4.891 102.018  1.00  0.00           N  
ATOM   2424  N   PHE A1692      49.162   4.647  96.329  1.00  0.00           N  
ATOM   2425  CA  PHE A1692      47.786   4.267  96.121  1.00  0.00           C  
ATOM   2426  C   PHE A1692      47.590   3.754  94.701  1.00  0.00           C  
ATOM   2427  O   PHE A1692      46.936   2.749  94.485  1.00  0.00           O  
ATOM   2428  CB  PHE A1692      46.874   5.472  96.359  1.00  0.00           C  
ATOM   2429  CG  PHE A1692      45.416   5.147  96.294  1.00  0.00           C  
ATOM   2430  CD1 PHE A1692      44.822   4.377  97.282  1.00  0.00           C  
ATOM   2431  CD2 PHE A1692      44.643   5.593  95.234  1.00  0.00           C  
ATOM   2432  CE1 PHE A1692      43.469   4.048  97.220  1.00  0.00           C  
ATOM   2433  CE2 PHE A1692      43.290   5.274  95.156  1.00  0.00           C  
ATOM   2434  CZ  PHE A1692      42.698   4.497  96.153  1.00  0.00           C  
ATOM   2435  N   ILE A1693      48.168   4.439  93.729  1.00  0.00           N  
ATOM   2436  CA  ILE A1693      47.986   4.066  92.338  1.00  0.00           C  
ATOM   2437  C   ILE A1693      48.930   3.006  91.780  1.00  0.00           C  
ATOM   2438  O   ILE A1693      48.542   2.202  90.946  1.00  0.00           O  
ATOM   2439  CB  ILE A1693      48.092   5.315  91.435  1.00  0.00           C  
ATOM   2440  CG1 ILE A1693      47.002   6.330  91.806  1.00  0.00           C  
ATOM   2441  CG2 ILE A1693      48.002   4.910  89.975  1.00  0.00           C  
ATOM   2442  CD1 ILE A1693      45.581   5.800  91.588  1.00  0.00           C  
ATOM   2443  N   HIS A1694      50.174   2.998  92.223  1.00  0.00           N  
ATOM   2444  CA  HIS A1694      51.122   2.041  91.673  1.00  0.00           C  
ATOM   2445  C   HIS A1694      51.701   1.030  92.645  1.00  0.00           C  
ATOM   2446  O   HIS A1694      52.358   0.090  92.217  1.00  0.00           O  
ATOM   2447  CB  HIS A1694      52.246   2.795  90.968  1.00  0.00           C  
ATOM   2448  CG  HIS A1694      51.785   3.589  89.785  1.00  0.00           C  
ATOM   2449  ND1 HIS A1694      51.173   3.010  88.696  1.00  0.00           N  
ATOM   2450  CD2 HIS A1694      51.915   4.903  89.484  1.00  0.00           C  
ATOM   2451  CE1 HIS A1694      50.955   3.928  87.770  1.00  0.00           C  
ATOM   2452  NE2 HIS A1694      51.399   5.087  88.222  1.00  0.00           N  
ATOM   2453  N   GLY A1695      51.453   1.210  93.937  1.00  0.00           N  
ATOM   2454  CA  GLY A1695      51.969   0.272  94.921  1.00  0.00           C  
ATOM   2455  C   GLY A1695      53.336   0.641  95.479  1.00  0.00           C  
ATOM   2456  O   GLY A1695      54.082   1.392  94.849  1.00  0.00           O  
ATOM   2457  N   GLU A1696      53.654   0.105  96.658  1.00  0.00           N  
ATOM   2458  CA  GLU A1696      54.924   0.344  97.357  1.00  0.00           C  
ATOM   2459  C   GLU A1696      56.170   0.173  96.480  1.00  0.00           C  
ATOM   2460  O   GLU A1696      56.963   1.103  96.351  1.00  0.00           O  
ATOM   2461  CB  GLU A1696      55.020  -0.589  98.572  1.00  0.00           C  
ATOM   2462  CG  GLU A1696      56.333  -0.516  99.383  1.00  0.00           C  
ATOM   2463  CD  GLU A1696      56.273   0.473 100.562  1.00  0.00           C  
ATOM   2464  OE1 GLU A1696      55.332   0.364 101.393  1.00  0.00           O  
ATOM   2465  OE2 GLU A1696      57.174   1.351 100.665  1.00  0.00           O  
ATOM   2466  N   ASP A1697      56.339  -1.009  95.883  1.00  0.00           N  
ATOM   2467  CA  ASP A1697      57.496  -1.300  95.030  1.00  0.00           C  
ATOM   2468  C   ASP A1697      57.779  -0.223  93.978  1.00  0.00           C  
ATOM   2469  O   ASP A1697      58.916   0.244  93.835  1.00  0.00           O  
ATOM   2470  CB  ASP A1697      57.304  -2.647  94.309  1.00  0.00           C  
ATOM   2471  CG  ASP A1697      57.481  -3.863  95.234  1.00  0.00           C  
ATOM   2472  OD1 ASP A1697      57.390  -3.708  96.479  1.00  0.00           O  
ATOM   2473  OD2 ASP A1697      57.694  -4.986  94.700  1.00  0.00           O  
ATOM   2474  N   ALA A1698      56.751   0.157  93.229  1.00  0.00           N  
ATOM   2475  CA  ALA A1698      56.919   1.161  92.183  1.00  0.00           C  
ATOM   2476  C   ALA A1698      57.307   2.519  92.755  1.00  0.00           C  
ATOM   2477  O   ALA A1698      58.070   3.260  92.139  1.00  0.00           O  
ATOM   2478  CB  ALA A1698      55.632   1.282  91.351  1.00  0.00           C  
ATOM   2479  N   LEU A1708      56.774   2.836  93.932  1.00  0.00           N  
ATOM   2480  CA  LEU A1708      57.058   4.104  94.601  1.00  0.00           C  
ATOM   2481  C   LEU A1708      58.563   4.187  94.833  1.00  0.00           C  
ATOM   2482  O   LEU A1708      59.239   5.099  94.338  1.00  0.00           O  
ATOM   2483  CB  LEU A1708      56.344   4.147  95.953  1.00  0.00           C  
ATOM   2484  CG  LEU A1708      55.984   5.455  96.662  1.00  0.00           C  
ATOM   2485  CD1 LEU A1708      55.988   5.187  98.163  1.00  0.00           C  
ATOM   2486  CD2 LEU A1708      56.925   6.573  96.313  1.00  0.00           C  
ATOM   2487  N   ASN A1716      59.076   3.206  95.576  1.00  0.00           N  
ATOM   2488  CA  ASN A1716      60.497   3.131  95.911  1.00  0.00           C  
ATOM   2489  C   ASN A1716      61.404   3.271  94.686  1.00  0.00           C  
ATOM   2490  O   ASN A1716      62.379   4.016  94.724  1.00  0.00           O  
ATOM   2491  CB  ASN A1716      60.792   1.829  96.674  1.00  0.00           C  
ATOM   2492  CG  ASN A1716      60.042   1.749  98.016  1.00  0.00           C  
ATOM   2493  OD1 ASN A1716      59.819   2.769  98.676  1.00  0.00           O  
ATOM   2494  ND2 ASN A1716      59.670   0.538  98.425  1.00  0.00           N  
ATOM   2495  N   ASP A1717      61.075   2.581  93.596  1.00  0.00           N  
ATOM   2496  CA  ASP A1717      61.874   2.679  92.378  1.00  0.00           C  
ATOM   2497  C   ASP A1717      61.808   4.093  91.805  1.00  0.00           C  
ATOM   2498  O   ASP A1717      62.756   4.561  91.170  1.00  0.00           O  
ATOM   2499  CB  ASP A1717      61.378   1.680  91.328  1.00  0.00           C  
ATOM   2500  CG  ASP A1717      61.510   0.233  91.792  1.00  0.00           C  
ATOM   2501  OD1 ASP A1717      61.026  -0.689  91.075  1.00  0.00           O  
ATOM   2502  OD2 ASP A1717      62.106   0.017  92.884  1.00  0.00           O  
ATOM   2503  N   ALA A1718      60.679   4.769  92.019  1.00  0.00           N  
ATOM   2504  CA  ALA A1718      60.513   6.134  91.535  1.00  0.00           C  
ATOM   2505  C   ALA A1718      61.290   7.076  92.459  1.00  0.00           C  
ATOM   2506  O   ALA A1718      61.811   8.105  92.025  1.00  0.00           O  
ATOM   2507  CB  ALA A1718      59.037   6.513  91.516  1.00  0.00           C  
ATOM   2508  N   ILE A1719      61.360   6.720  93.735  1.00  0.00           N  
ATOM   2509  CA  ILE A1719      62.087   7.538  94.692  1.00  0.00           C  
ATOM   2510  C   ILE A1719      63.582   7.470  94.383  1.00  0.00           C  
ATOM   2511  O   ILE A1719      64.316   8.431  94.627  1.00  0.00           O  
ATOM   2512  CB  ILE A1719      61.837   7.068  96.138  1.00  0.00           C  
ATOM   2513  CG1 ILE A1719      60.394   7.385  96.540  1.00  0.00           C  
ATOM   2514  CG2 ILE A1719      62.831   7.741  97.080  1.00  0.00           C  
ATOM   2515  CD1 ILE A1719      60.004   6.917  97.924  1.00  0.00           C  
ATOM   2516  N   ARG A1720      64.020   6.338  93.831  1.00  0.00           N  
ATOM   2517  CA  ARG A1720      65.419   6.151  93.472  1.00  0.00           C  
ATOM   2518  C   ARG A1720      65.752   6.920  92.214  1.00  0.00           C  
ATOM   2519  O   ARG A1720      66.634   7.774  92.226  1.00  0.00           O  
ATOM   2520  CB  ARG A1720      65.732   4.671  93.270  1.00  0.00           C  
ATOM   2521  CG  ARG A1720      65.884   3.935  94.587  1.00  0.00           C  
ATOM   2522  CD  ARG A1720      65.779   2.420  94.427  1.00  0.00           C  
ATOM   2523  NE  ARG A1720      65.337   1.796  95.680  1.00  0.00           N  
ATOM   2524  CZ  ARG A1720      64.519   0.745  95.746  1.00  0.00           C  
ATOM   2525  NH1 ARG A1720      64.056   0.193  94.620  1.00  0.00           N  
ATOM   2526  NH2 ARG A1720      64.139   0.264  96.936  1.00  0.00           N  
ATOM   2527  N   ILE A1721      65.049   6.625  91.130  1.00  0.00           N  
ATOM   2528  CA  ILE A1721      65.307   7.319  89.875  1.00  0.00           C  
ATOM   2529  C   ILE A1721      65.279   8.831  90.088  1.00  0.00           C  
ATOM   2530  O   ILE A1721      66.015   9.572  89.425  1.00  0.00           O  
ATOM   2531  CB  ILE A1721      64.264   6.949  88.792  1.00  0.00           C  
ATOM   2532  CG1 ILE A1721      64.390   5.471  88.424  1.00  0.00           C  
ATOM   2533  CG2 ILE A1721      64.457   7.824  87.561  1.00  0.00           C  
ATOM   2534  CD1 ILE A1721      63.368   5.005  87.395  1.00  0.00           C  
ATOM   2535  N   SER A1722      64.430   9.279  91.015  1.00  0.00           N  
ATOM   2536  CA  SER A1722      64.288  10.706  91.333  1.00  0.00           C  
ATOM   2537  C   SER A1722      65.504  11.278  92.052  1.00  0.00           C  
ATOM   2538  O   SER A1722      65.887  12.425  91.807  1.00  0.00           O  
ATOM   2539  CB  SER A1722      63.040  10.955  92.191  1.00  0.00           C  
ATOM   2540  OG  SER A1722      61.871  10.956  91.388  1.00  0.00           O  
ATOM   2541  N   GLN A1727      66.089  10.483  92.948  1.00  0.00           N  
ATOM   2542  CA  GLN A1727      67.273  10.903  93.702  1.00  0.00           C  
ATOM   2543  C   GLN A1727      68.496  10.960  92.793  1.00  0.00           C  
ATOM   2544  O   GLN A1727      69.425  11.732  93.023  1.00  0.00           O  
ATOM   2545  CB  GLN A1727      67.540   9.935  94.856  1.00  0.00           C  
ATOM   2546  CG  GLN A1727      66.544  10.053  95.985  1.00  0.00           C  
ATOM   2547  CD  GLN A1727      66.768   8.999  97.047  1.00  0.00           C  
ATOM   2548  OE1 GLN A1727      66.249   9.103  98.169  1.00  0.00           O  
ATOM   2549  NE2 GLN A1727      67.541   7.964  96.699  1.00  0.00           N  
ATOM   2550  N   ALA A1728      68.472  10.137  91.752  1.00  0.00           N  
ATOM   2551  CA  ALA A1728      69.558  10.076  90.798  1.00  0.00           C  
ATOM   2552  C   ALA A1728      69.469  11.195  89.767  1.00  0.00           C  
ATOM   2553  O   ALA A1728      70.474  11.845  89.462  1.00  0.00           O  
ATOM   2554  CB  ALA A1728      69.552   8.717  90.092  1.00  0.00           C  
ATOM   2555  N   LEU A1755      68.278  11.432  89.224  1.00  0.00           N  
ATOM   2556  CA  LEU A1755      68.143  12.473  88.205  1.00  0.00           C  
ATOM   2557  C   LEU A1755      68.509  13.858  88.742  1.00  0.00           C  
ATOM   2558  O   LEU A1755      68.906  14.742  87.975  1.00  0.00           O  
ATOM   2559  CB  LEU A1755      66.724  12.483  87.595  1.00  0.00           C  
ATOM   2560  CG  LEU A1755      66.541  11.949  86.152  1.00  0.00           C  
ATOM   2561  CD1 LEU A1755      67.626  12.571  85.260  1.00  0.00           C  
ATOM   2562  CD2 LEU A1755      66.633  10.422  86.083  1.00  0.00           C  
ATOM   2563  N   PHE A1756      68.386  14.052  90.053  1.00  0.00           N  
ATOM   2564  CA  PHE A1756      68.751  15.335  90.650  1.00  0.00           C  
ATOM   2565  C   PHE A1756      68.650  15.347  92.172  1.00  0.00           C  
ATOM   2566  O   PHE A1756      68.827  14.267  92.795  1.00  0.00           O  
ATOM   2567  CB  PHE A1756      67.900  16.462  90.055  1.00  0.00           C  
ATOM   2568  CG  PHE A1756      66.416  16.285  90.259  1.00  0.00           C  
ATOM   2569  CD1 PHE A1756      65.830  16.549  91.506  1.00  0.00           C  
ATOM   2570  CD2 PHE A1756      65.600  15.880  89.196  1.00  0.00           C  
ATOM   2571  CE1 PHE A1756      64.437  16.419  91.699  1.00  0.00           C  
ATOM   2572  CE2 PHE A1756      64.217  15.742  89.362  1.00  0.00           C  
ATOM   2573  CZ  PHE A1756      63.627  16.015  90.623  1.00  0.00           C  
HETATM 2574  O1  485 A 421      25.394   7.234  83.678  1.00  0.00           O  
HETATM 2575  C2  485 A 421      26.577   7.755  83.326  1.00  0.00           C  
HETATM 2576  C3  485 A 421      27.253   8.604  84.208  1.00  0.00           C  
HETATM 2577  C4  485 A 421      28.516   9.154  83.818  1.00  0.00           C  
HETATM 2578  C5  485 A 421      29.053   8.831  82.557  1.00  0.00           C  
HETATM 2579  C6  485 A 421      28.342   7.956  81.677  1.00  0.00           C  
HETATM 2580  C7  485 A 421      27.120   7.433  82.072  1.00  0.00           C  
HETATM 2581  C8  485 A 421      30.374   9.408  82.121  1.00  0.00           C  
HETATM 2582  C9  485 A 421      30.356  10.904  81.870  1.00  0.00           C  
HETATM 2583  N10 485 A 421      29.213  11.325  80.980  1.00  0.00           N  
HETATM 2584  C11 485 A 421      31.722  11.352  81.321  1.00  0.00           C  
HETATM 2585  O12 485 A 421      31.877  11.522  80.149  1.00  0.00           O  
HETATM 2586  N13 485 A 421      32.704  11.532  82.217  1.00  0.00           N  
HETATM 2587  C14 485 A 421      34.128  11.984  81.931  1.00  0.00           C  
HETATM 2588  C15 485 A 421      35.024  10.829  81.304  1.00  0.00           C  
HETATM 2589  O16 485 A 421      34.400   9.579  81.310  1.00  0.00           O  
HETATM 2590  O17 485 A 421      36.187  11.040  80.828  1.00  0.00           O  
HETATM 2591  C18 485 A 421      34.718  12.597  83.192  1.00  0.00           C  
HETATM 2592  C19 485 A 421      34.009  13.894  83.576  1.00  0.00           C  
HETATM 2593  C20 485 A 421      34.611  14.462  84.888  1.00  0.00           C  
HETATM 2594  C21 485 A 421      34.526  13.449  86.050  1.00  0.00           C  
HETATM 2595  C22 485 A 421      35.237  12.090  85.624  1.00  0.00           C  
HETATM 2596  O23 485 A 421      34.581  11.656  84.365  1.00  0.00           O  
HETATM 2597  O24 485 A 421      34.170  14.840  82.549  1.00  0.00           O  
HETATM 2598  O25 485 A 421      33.881  15.611  85.207  1.00  0.00           O  
HETATM 2599  O26 485 A 421      33.126  13.225  86.299  1.00  0.00           O  
HETATM 2600  C27 485 A 421      35.107  10.915  86.627  1.00  0.00           C  
TER
END
