# Supplementary material for: Backbone Brackets and Arginine Tweezers delineate Class I and Class II aminoacyl tRNA synthetases
Source: PLoS Comput Biol. 2018 Apr 16;14(4):e1006101. doi: 10.1371/journal.pcbi.1006101 (PMC5919687; doi:10.1371/journal.pcbi.1006101)
Supplement: S11 File — All structures of Class I aaRS with residues renumbered according to the MSA. (GZ) [file pcbi.1006101.s023.tar.gz › 1jzs_A_renum.pdb]

ATOM      1  N   MET A 204     -14.803  -8.637 -72.374  1.00  0.00           N  
ATOM      2  CA  MET A 204     -15.629  -9.657 -71.661  1.00  0.00           C  
ATOM      3  C   MET A 204     -16.296  -9.018 -70.446  1.00  0.00           C  
ATOM      4  O   MET A 204     -17.440  -9.326 -70.116  1.00  0.00           O  
ATOM      5  CB  MET A 204     -14.749 -10.827 -71.211  1.00  0.00           C  
ATOM      6  CG  MET A 204     -15.530 -12.068 -70.800  1.00  0.00           C  
ATOM      7  SD  MET A 204     -14.477 -13.346 -70.079  1.00  0.00           S  
ATOM      8  CE  MET A 204     -13.197 -13.473 -71.309  1.00  0.00           C  
ATOM      9  N   PHE A 205     -15.564  -8.129 -69.786  1.00  0.00           N  
ATOM     10  CA  PHE A 205     -16.060  -7.419 -68.613  1.00  0.00           C  
ATOM     11  C   PHE A 205     -16.110  -5.939 -68.960  1.00  0.00           C  
ATOM     12  O   PHE A 205     -15.371  -5.481 -69.827  1.00  0.00           O  
ATOM     13  CB  PHE A 205     -15.113  -7.616 -67.430  1.00  0.00           C  
ATOM     14  CG  PHE A 205     -15.059  -9.023 -66.915  1.00  0.00           C  
ATOM     15  CD1 PHE A 205     -16.124  -9.556 -66.196  1.00  0.00           C  
ATOM     16  CD2 PHE A 205     -13.935  -9.814 -67.136  1.00  0.00           C  
ATOM     17  CE1 PHE A 205     -16.070 -10.857 -65.703  1.00  0.00           C  
ATOM     18  CE2 PHE A 205     -13.872 -11.118 -66.647  1.00  0.00           C  
ATOM     19  CZ  PHE A 205     -14.940 -11.639 -65.931  1.00  0.00           C  
ATOM     20  N   LYS A 206     -16.971  -5.191 -68.281  1.00  0.00           N  
ATOM     21  CA  LYS A 206     -17.091  -3.759 -68.523  1.00  0.00           C  
ATOM     22  C   LYS A 206     -15.798  -3.100 -68.063  1.00  0.00           C  
ATOM     23  O   LYS A 206     -15.105  -3.643 -67.207  1.00  0.00           O  
ATOM     24  CB  LYS A 206     -18.265  -3.200 -67.729  1.00  0.00           C  
ATOM     25  CG  LYS A 206     -18.803  -1.877 -68.243  1.00  0.00           C  
ATOM     26  CD  LYS A 206     -20.004  -1.414 -67.426  1.00  0.00           C  
ATOM     27  CE  LYS A 206     -20.996  -2.553 -67.163  1.00  0.00           C  
ATOM     28  NZ  LYS A 206     -21.384  -3.291 -68.399  1.00  0.00           N  
ATOM     29  N   GLU A 207     -15.462  -1.943 -68.625  1.00  0.00           N  
ATOM     30  CA  GLU A 207     -14.238  -1.254 -68.223  1.00  0.00           C  
ATOM     31  C   GLU A 207     -14.389  -0.636 -66.834  1.00  0.00           C  
ATOM     32  O   GLU A 207     -15.439  -0.092 -66.491  1.00  0.00           O  
ATOM     33  CB  GLU A 207     -13.854  -0.172 -69.243  1.00  0.00           C  
ATOM     34  CG  GLU A 207     -14.978   0.776 -69.635  1.00  0.00           C  
ATOM     35  CD  GLU A 207     -15.944   0.162 -70.641  1.00  0.00           C  
ATOM     36  OE1 GLU A 207     -15.502  -0.171 -71.763  1.00  0.00           O  
ATOM     37  OE2 GLU A 207     -17.142   0.013 -70.312  1.00  0.00           O  
ATOM     38  N   VAL A 208     -13.329  -0.733 -66.038  1.00  0.00           N  
ATOM     39  CA  VAL A 208     -13.323  -0.207 -64.677  1.00  0.00           C  
ATOM     40  C   VAL A 208     -13.505   1.307 -64.572  1.00  0.00           C  
ATOM     41  O   VAL A 208     -14.634   1.803 -64.515  1.00  0.00           O  
ATOM     42  CB  VAL A 208     -12.021  -0.597 -63.938  1.00  0.00           C  
ATOM     43  CG1 VAL A 208     -12.072  -2.063 -63.534  1.00  0.00           C  
ATOM     44  CG2 VAL A 208     -10.814  -0.332 -64.838  1.00  0.00           C  
ATOM     45  N   GLY A 209     -12.394   2.036 -64.533  1.00  0.00           N  
ATOM     46  CA  GLY A 209     -12.463   3.480 -64.418  1.00  0.00           C  
ATOM     47  C   GLY A 209     -11.889   3.947 -63.094  1.00  0.00           C  
ATOM     48  O   GLY A 209     -11.225   3.185 -62.395  1.00  0.00           O  
ATOM     49  N   GLU A 210     -12.141   5.201 -62.743  1.00  0.00           N  
ATOM     50  CA  GLU A 210     -11.632   5.742 -61.493  1.00  0.00           C  
ATOM     51  C   GLU A 210     -12.394   5.164 -60.300  1.00  0.00           C  
ATOM     52  O   GLU A 210     -13.479   4.602 -60.458  1.00  0.00           O  
ATOM     53  CB  GLU A 210     -11.746   7.272 -61.485  1.00  0.00           C  
ATOM     54  CG  GLU A 210     -10.818   7.990 -62.460  1.00  0.00           C  
ATOM     55  CD  GLU A 210     -11.315   7.957 -63.900  1.00  0.00           C  
ATOM     56  OE1 GLU A 210     -11.435   6.853 -64.480  1.00  0.00           O  
ATOM     57  OE2 GLU A 210     -11.584   9.047 -64.455  1.00  0.00           O  
ATOM     58  N   PRO A 211     -11.817   5.273 -59.093  1.00  0.00           N  
ATOM     59  CA  PRO A 211     -12.458   4.762 -57.877  1.00  0.00           C  
ATOM     60  C   PRO A 211     -13.419   5.778 -57.247  1.00  0.00           C  
ATOM     61  O   PRO A 211     -13.340   6.046 -56.050  1.00  0.00           O  
ATOM     62  CB  PRO A 211     -11.270   4.468 -56.953  1.00  0.00           C  
ATOM     63  CG  PRO A 211     -10.100   4.348 -57.884  1.00  0.00           C  
ATOM     64  CD  PRO A 211     -10.372   5.437 -58.871  1.00  0.00           C  
ATOM     65  N   ASN A 212     -14.324   6.342 -58.038  1.00  0.00           N  
ATOM     66  CA  ASN A 212     -15.268   7.321 -57.506  1.00  0.00           C  
ATOM     67  C   ASN A 212     -16.409   6.642 -56.751  1.00  0.00           C  
ATOM     68  O   ASN A 212     -17.542   6.561 -57.237  1.00  0.00           O  
ATOM     69  CB  ASN A 212     -15.842   8.175 -58.631  1.00  0.00           C  
ATOM     70  CG  ASN A 212     -16.615   9.361 -58.112  1.00  0.00           C  
ATOM     71  OD1 ASN A 212     -17.490   9.220 -57.256  1.00  0.00           O  
ATOM     72  ND2 ASN A 212     -16.297  10.545 -58.627  1.00  0.00           N  
ATOM     73  N   PHE A 213     -16.103   6.176 -55.547  1.00  0.00           N  
ATOM     74  CA  PHE A 213     -17.069   5.485 -54.710  1.00  0.00           C  
ATOM     75  C   PHE A 213     -18.386   6.202 -54.438  1.00  0.00           C  
ATOM     76  O   PHE A 213     -19.455   5.617 -54.604  1.00  0.00           O  
ATOM     77  CB  PHE A 213     -16.404   5.107 -53.395  1.00  0.00           C  
ATOM     78  CG  PHE A 213     -15.203   4.240 -53.568  1.00  0.00           C  
ATOM     79  CD1 PHE A 213     -13.933   4.740 -53.344  1.00  0.00           C  
ATOM     80  CD2 PHE A 213     -15.342   2.922 -53.986  1.00  0.00           C  
ATOM     81  CE1 PHE A 213     -12.810   3.941 -53.533  1.00  0.00           C  
ATOM     82  CE2 PHE A 213     -14.229   2.108 -54.182  1.00  0.00           C  
ATOM     83  CZ  PHE A 213     -12.960   2.618 -53.956  1.00  0.00           C  
ATOM     84  N   PRO A 214     -18.341   7.475 -54.013  1.00  0.00           N  
ATOM     85  CA  PRO A 214     -19.618   8.153 -53.751  1.00  0.00           C  
ATOM     86  C   PRO A 214     -20.631   8.015 -54.897  1.00  0.00           C  
ATOM     87  O   PRO A 214     -21.824   7.806 -54.665  1.00  0.00           O  
ATOM     88  CB  PRO A 214     -19.194   9.602 -53.513  1.00  0.00           C  
ATOM     89  CG  PRO A 214     -17.856   9.449 -52.894  1.00  0.00           C  
ATOM     90  CD  PRO A 214     -17.206   8.372 -53.734  1.00  0.00           C  
ATOM     91  N   LYS A 215     -20.149   8.118 -56.131  1.00  0.00           N  
ATOM     92  CA  LYS A 215     -21.025   8.022 -57.296  1.00  0.00           C  
ATOM     93  C   LYS A 215     -21.512   6.598 -57.524  1.00  0.00           C  
ATOM     94  O   LYS A 215     -22.708   6.367 -57.715  1.00  0.00           O  
ATOM     95  CB  LYS A 215     -20.301   8.532 -58.544  1.00  0.00           C  
ATOM     96  CG  LYS A 215     -21.199   8.706 -59.757  1.00  0.00           C  
ATOM     97  CD  LYS A 215     -20.448   9.400 -60.883  1.00  0.00           C  
ATOM     98  CE  LYS A 215     -20.053  10.827 -60.489  1.00  0.00           C  
ATOM     99  NZ  LYS A 215     -19.275  11.526 -61.561  1.00  0.00           N  
ATOM    100  N   LEU A 216     -20.584   5.648 -57.503  1.00  0.00           N  
ATOM    101  CA  LEU A 216     -20.934   4.247 -57.696  1.00  0.00           C  
ATOM    102  C   LEU A 216     -22.084   3.824 -56.779  1.00  0.00           C  
ATOM    103  O   LEU A 216     -23.008   3.135 -57.210  1.00  0.00           O  
ATOM    104  CB  LEU A 216     -19.717   3.353 -57.436  1.00  0.00           C  
ATOM    105  CG  LEU A 216     -18.494   3.585 -58.328  1.00  0.00           C  
ATOM    106  CD1 LEU A 216     -17.366   2.645 -57.924  1.00  0.00           C  
ATOM    107  CD2 LEU A 216     -18.878   3.368 -59.778  1.00  0.00           C  
ATOM    108  N   GLU A 217     -22.038   4.242 -55.518  1.00  0.00           N  
ATOM    109  CA  GLU A 217     -23.086   3.868 -54.576  1.00  0.00           C  
ATOM    110  C   GLU A 217     -24.444   4.392 -55.037  1.00  0.00           C  
ATOM    111  O   GLU A 217     -25.446   3.679 -54.989  1.00  0.00           O  
ATOM    112  CB  GLU A 217     -22.753   4.391 -53.168  1.00  0.00           C  
ATOM    113  CG  GLU A 217     -21.297   4.126 -52.746  1.00  0.00           C  
ATOM    114  CD  GLU A 217     -21.046   4.350 -51.258  1.00  0.00           C  
ATOM    115  OE1 GLU A 217     -21.821   5.114 -50.631  1.00  0.00           O  
ATOM    116  OE2 GLU A 217     -20.064   3.773 -50.727  1.00  0.00           O  
ATOM    117  N   GLU A 218     -24.478   5.635 -55.498  1.00  0.00           N  
ATOM    118  CA  GLU A 218     -25.728   6.221 -55.960  1.00  0.00           C  
ATOM    119  C   GLU A 218     -26.328   5.410 -57.101  1.00  0.00           C  
ATOM    120  O   GLU A 218     -27.544   5.181 -57.134  1.00  0.00           O  
ATOM    121  CB  GLU A 218     -25.506   7.677 -56.364  1.00  0.00           C  
ATOM    122  CG  GLU A 218     -25.398   8.593 -55.162  1.00  0.00           C  
ATOM    123  CD  GLU A 218     -24.927   9.983 -55.518  1.00  0.00           C  
ATOM    124  OE1 GLU A 218     -23.871  10.093 -56.179  1.00  0.00           O  
ATOM    125  OE2 GLU A 218     -25.602  10.964 -55.130  1.00  0.00           O  
ATOM    126  N   GLU A 219     -25.481   4.975 -58.031  1.00  0.00           N  
ATOM    127  CA  GLU A 219     -25.939   4.143 -59.142  1.00  0.00           C  
ATOM    128  C   GLU A 219     -26.582   2.884 -58.546  1.00  0.00           C  
ATOM    129  O   GLU A 219     -27.714   2.526 -58.895  1.00  0.00           O  
ATOM    130  CB  GLU A 219     -24.759   3.752 -60.049  1.00  0.00           C  
ATOM    131  CG  GLU A 219     -24.422   4.771 -61.157  1.00  0.00           C  
ATOM    132  CD  GLU A 219     -23.137   4.433 -61.923  1.00  0.00           C  
ATOM    133  OE1 GLU A 219     -22.906   3.239 -62.215  1.00  0.00           O  
ATOM    134  OE2 GLU A 219     -22.362   5.362 -62.246  1.00  0.00           O  
ATOM    135  N   VAL A 220     -25.862   2.235 -57.627  1.00  0.00           N  
ATOM    136  CA  VAL A 220     -26.337   1.020 -56.963  1.00  0.00           C  
ATOM    137  C   VAL A 220     -27.668   1.225 -56.238  1.00  0.00           C  
ATOM    138  O   VAL A 220     -28.600   0.423 -56.370  1.00  0.00           O  
ATOM    139  CB  VAL A 220     -25.302   0.506 -55.941  1.00  0.00           C  
ATOM    140  CG1 VAL A 220     -25.809  -0.748 -55.278  1.00  0.00           C  
ATOM    141  CG2 VAL A 220     -23.970   0.231 -56.625  1.00  0.00           C  
ATOM    142  N   LEU A 221     -27.762   2.306 -55.475  1.00  0.00           N  
ATOM    143  CA  LEU A 221     -28.978   2.594 -54.723  1.00  0.00           C  
ATOM    144  C   LEU A 221     -30.185   2.658 -55.642  1.00  0.00           C  
ATOM    145  O   LEU A 221     -31.289   2.272 -55.266  1.00  0.00           O  
ATOM    146  CB  LEU A 221     -28.813   3.913 -53.961  1.00  0.00           C  
ATOM    147  CG  LEU A 221     -29.842   4.296 -52.891  1.00  0.00           C  
ATOM    148  CD1 LEU A 221     -30.033   3.162 -51.904  1.00  0.00           C  
ATOM    149  CD2 LEU A 221     -29.367   5.556 -52.173  1.00  0.00           C  
ATOM    150  N   ALA A 222     -29.964   3.149 -56.857  1.00  0.00           N  
ATOM    151  CA  ALA A 222     -31.022   3.264 -57.856  1.00  0.00           C  
ATOM    152  C   ALA A 222     -31.485   1.870 -58.223  1.00  0.00           C  
ATOM    153  O   ALA A 222     -32.679   1.577 -58.225  1.00  0.00           O  
ATOM    154  CB  ALA A 222     -30.493   3.963 -59.078  1.00  0.00           C  
ATOM    155  N   PHE A 224     -30.521   1.014 -58.536  1.00  0.00           N  
ATOM    156  CA  PHE A 224     -30.791  -0.376 -58.892  1.00  0.00           C  
ATOM    157  C   PHE A 224     -31.632  -1.110 -57.820  1.00  0.00           C  
ATOM    158  O   PHE A 224     -32.567  -1.834 -58.165  1.00  0.00           O  
ATOM    159  CB  PHE A 224     -29.444  -1.070 -59.147  1.00  0.00           C  
ATOM    160  CG  PHE A 224     -29.502  -2.574 -59.179  1.00  0.00           C  
ATOM    161  CD1 PHE A 224     -29.663  -3.309 -58.009  1.00  0.00           C  
ATOM    162  CD2 PHE A 224     -29.308  -3.261 -60.367  1.00  0.00           C  
ATOM    163  CE1 PHE A 224     -29.623  -4.705 -58.027  1.00  0.00           C  
ATOM    164  CE2 PHE A 224     -29.266  -4.654 -60.392  1.00  0.00           C  
ATOM    165  CZ  PHE A 224     -29.421  -5.374 -59.226  1.00  0.00           C  
ATOM    166  N   TRP A 225     -31.321  -0.915 -56.533  1.00  0.00           N  
ATOM    167  CA  TRP A 225     -32.074  -1.581 -55.462  1.00  0.00           C  
ATOM    168  C   TRP A 225     -33.531  -1.149 -55.386  1.00  0.00           C  
ATOM    169  O   TRP A 225     -34.409  -1.960 -55.112  1.00  0.00           O  
ATOM    170  CB  TRP A 225     -31.432  -1.346 -54.088  1.00  0.00           C  
ATOM    171  CG  TRP A 225     -30.079  -1.977 -53.886  1.00  0.00           C  
ATOM    172  CD1 TRP A 225     -29.536  -3.018 -54.587  1.00  0.00           C  
ATOM    173  CD2 TRP A 225     -29.109  -1.609 -52.902  1.00  0.00           C  
ATOM    174  NE1 TRP A 225     -28.288  -3.317 -54.104  1.00  0.00           N  
ATOM    175  CE2 TRP A 225     -27.999  -2.469 -53.068  1.00  0.00           C  
ATOM    176  CE3 TRP A 225     -29.069  -0.634 -51.894  1.00  0.00           C  
ATOM    177  CZ2 TRP A 225     -26.854  -2.383 -52.261  1.00  0.00           C  
ATOM    178  CZ3 TRP A 225     -27.932  -0.548 -51.090  1.00  0.00           C  
ATOM    179  CH2 TRP A 225     -26.839  -1.420 -51.281  1.00  0.00           C  
ATOM    180  N   LYS A 226     -33.788   0.134 -55.597  1.00  0.00           N  
ATOM    181  CA  LYS A 226     -35.155   0.650 -55.565  1.00  0.00           C  
ATOM    182  C   LYS A 226     -35.947   0.084 -56.757  1.00  0.00           C  
ATOM    183  O   LYS A 226     -37.161  -0.095 -56.691  1.00  0.00           O  
ATOM    184  CB  LYS A 226     -35.124   2.180 -55.636  1.00  0.00           C  
ATOM    185  CG  LYS A 226     -35.626   2.892 -54.387  1.00  0.00           C  
ATOM    186  CD  LYS A 226     -37.146   3.058 -54.401  1.00  0.00           C  
ATOM    187  CE  LYS A 226     -37.582   4.205 -55.316  1.00  0.00           C  
ATOM    188  NZ  LYS A 226     -37.130   4.050 -56.733  1.00  0.00           N  
ATOM    189  N   ARG A 227     -35.233  -0.206 -57.840  1.00  0.00           N  
ATOM    190  CA  ARG A 227     -35.823  -0.745 -59.058  1.00  0.00           C  
ATOM    191  C   ARG A 227     -36.290  -2.198 -58.933  1.00  0.00           C  
ATOM    192  O   ARG A 227     -37.473  -2.431 -58.703  1.00  0.00           O  
ATOM    193  CB  ARG A 227     -34.810  -0.632 -60.191  1.00  0.00           C  
ATOM    194  CG  ARG A 227     -35.401  -0.462 -61.569  1.00  0.00           C  
ATOM    195  CD  ARG A 227     -34.639   0.641 -62.262  1.00  0.00           C  
ATOM    196  NE  ARG A 227     -33.210   0.344 -62.367  1.00  0.00           N  
ATOM    197  CZ  ARG A 227     -32.260   1.274 -62.357  1.00  0.00           C  
ATOM    198  NH1 ARG A 227     -32.594   2.555 -62.234  1.00  0.00           N  
ATOM    199  NH2 ARG A 227     -30.984   0.931 -62.499  1.00  0.00           N  
ATOM    200  N   GLU A 228     -35.387  -3.175 -59.093  1.00  0.00           N  
ATOM    201  CA  GLU A 228     -35.809  -4.582 -58.994  1.00  0.00           C  
ATOM    202  C   GLU A 228     -36.029  -5.014 -57.527  1.00  0.00           C  
ATOM    203  O   GLU A 228     -35.717  -6.138 -57.133  1.00  0.00           O  
ATOM    204  CB  GLU A 228     -34.839  -5.553 -59.766  1.00  0.00           C  
ATOM    205  CG  GLU A 228     -35.240  -5.810 -61.296  1.00  0.00           C  
ATOM    206  CD  GLU A 228     -35.082  -7.274 -61.843  1.00  0.00           C  
ATOM    207  OE1 GLU A 228     -33.993  -7.624 -62.311  1.00  0.00           O  
ATOM    208  OE2 GLU A 228     -36.045  -8.075 -61.840  1.00  0.00           O  
ATOM    209  N   LYS A 229     -36.593  -4.090 -56.744  1.00  0.00           N  
ATOM    210  CA  LYS A 229     -36.938  -4.269 -55.331  1.00  0.00           C  
ATOM    211  C   LYS A 229     -36.140  -5.297 -54.527  1.00  0.00           C  
ATOM    212  O   LYS A 229     -36.717  -6.107 -53.799  1.00  0.00           O  
ATOM    213  CB  LYS A 229     -38.429  -4.598 -55.216  1.00  0.00           C  
ATOM    214  CG  LYS A 229     -39.344  -3.593 -55.924  1.00  0.00           C  
ATOM    215  CD  LYS A 229     -40.827  -3.835 -55.630  1.00  0.00           C  
ATOM    216  CE  LYS A 229     -41.326  -5.129 -56.268  1.00  0.00           C  
ATOM    217  NZ  LYS A 229     -42.719  -5.476 -55.851  1.00  0.00           N  
ATOM    218  N   ILE A 230     -34.816  -5.226 -54.627  1.00  0.00           N  
ATOM    219  CA  ILE A 230     -33.925  -6.149 -53.941  1.00  0.00           C  
ATOM    220  C   ILE A 230     -34.240  -6.464 -52.481  1.00  0.00           C  
ATOM    221  O   ILE A 230     -34.483  -7.620 -52.144  1.00  0.00           O  
ATOM    222  CB  ILE A 230     -32.487  -5.669 -54.017  1.00  0.00           C  
ATOM    223  CG1 ILE A 230     -32.081  -5.456 -55.477  1.00  0.00           C  
ATOM    224  CG2 ILE A 230     -31.581  -6.693 -53.373  1.00  0.00           C  
ATOM    225  CD1 ILE A 230     -32.214  -6.703 -56.367  1.00  0.00           C  
ATOM    226  N   PHE A 232     -34.232  -5.455 -51.613  1.00  0.00           N  
ATOM    227  CA  PHE A 232     -34.506  -5.670 -50.193  1.00  0.00           C  
ATOM    228  C   PHE A 232     -35.722  -6.561 -49.955  1.00  0.00           C  
ATOM    229  O   PHE A 232     -35.627  -7.589 -49.277  1.00  0.00           O  
ATOM    230  CB  PHE A 232     -34.667  -4.312 -49.471  1.00  0.00           C  
ATOM    231  CG  PHE A 232     -35.074  -4.420 -48.017  1.00  0.00           C  
ATOM    232  CD1 PHE A 232     -34.468  -5.351 -47.161  1.00  0.00           C  
ATOM    233  CD2 PHE A 232     -36.088  -3.610 -47.507  1.00  0.00           C  
ATOM    234  CE1 PHE A 232     -34.873  -5.479 -45.822  1.00  0.00           C  
ATOM    235  CE2 PHE A 232     -36.502  -3.725 -46.167  1.00  0.00           C  
ATOM    236  CZ  PHE A 232     -35.891  -4.667 -45.325  1.00  0.00           C  
ATOM    237  N   GLN A 233     -36.861  -6.181 -50.521  1.00  0.00           N  
ATOM    238  CA  GLN A 233     -38.085  -6.958 -50.347  1.00  0.00           C  
ATOM    239  C   GLN A 233     -37.952  -8.401 -50.836  1.00  0.00           C  
ATOM    240  O   GLN A 233     -38.551  -9.303 -50.257  1.00  0.00           O  
ATOM    241  CB  GLN A 233     -39.256  -6.284 -51.068  1.00  0.00           C  
ATOM    242  CG  GLN A 233     -40.627  -6.826 -50.672  1.00  0.00           C  
ATOM    243  CD  GLN A 233     -41.617  -6.841 -51.829  1.00  0.00           C  
ATOM    244  OE1 GLN A 233     -41.606  -7.757 -52.661  1.00  0.00           O  
ATOM    245  NE2 GLN A 233     -42.471  -5.819 -51.894  1.00  0.00           N  
ATOM    246  N   LYS A 234     -37.184  -8.625 -51.899  1.00  0.00           N  
ATOM    247  CA  LYS A 234     -37.006  -9.977 -52.424  1.00  0.00           C  
ATOM    248  C   LYS A 234     -36.150 -10.821 -51.494  1.00  0.00           C  
ATOM    249  O   LYS A 234     -36.547 -11.922 -51.108  1.00  0.00           O  
ATOM    250  CB  LYS A 234     -36.346  -9.947 -53.805  1.00  0.00           C  
ATOM    251  CG  LYS A 234     -37.234  -9.429 -54.903  1.00  0.00           C  
ATOM    252  CD  LYS A 234     -36.444  -9.267 -56.168  1.00  0.00           C  
ATOM    253  CE  LYS A 234     -37.289  -8.685 -57.288  1.00  0.00           C  
ATOM    254  NZ  LYS A 234     -36.404  -8.473 -58.456  1.00  0.00           N  
ATOM    255  N   SER A 235     -34.973 -10.292 -51.158  1.00  0.00           N  
ATOM    256  CA  SER A 235     -34.018 -10.939 -50.261  1.00  0.00           C  
ATOM    257  C   SER A 235     -34.722 -11.503 -49.019  1.00  0.00           C  
ATOM    258  O   SER A 235     -34.294 -12.504 -48.448  1.00  0.00           O  
ATOM    259  CB  SER A 235     -32.956  -9.929 -49.820  1.00  0.00           C  
ATOM    260  OG  SER A 235     -33.542  -8.930 -49.002  1.00  0.00           O  
ATOM    261  N   VAL A 236     -35.798 -10.857 -48.594  1.00  0.00           N  
ATOM    262  CA  VAL A 236     -36.522 -11.341 -47.438  1.00  0.00           C  
ATOM    263  C   VAL A 236     -37.541 -12.358 -47.916  1.00  0.00           C  
ATOM    264  O   VAL A 236     -37.579 -13.492 -47.427  1.00  0.00           O  
ATOM    265  CB  VAL A 236     -37.214 -10.175 -46.686  1.00  0.00           C  
ATOM    266  CG1 VAL A 236     -38.164 -10.692 -45.626  1.00  0.00           C  
ATOM    267  CG2 VAL A 236     -36.158  -9.318 -46.044  1.00  0.00           C  
ATOM    268  N   GLU A 237     -38.354 -11.943 -48.884  1.00  0.00           N  
ATOM    269  CA  GLU A 237     -39.383 -12.789 -49.473  1.00  0.00           C  
ATOM    270  C   GLU A 237     -38.753 -14.132 -49.835  1.00  0.00           C  
ATOM    271  O   GLU A 237     -39.315 -15.189 -49.566  1.00  0.00           O  
ATOM    272  CB  GLU A 237     -39.938 -12.113 -50.735  1.00  0.00           C  
ATOM    273  CG  GLU A 237     -41.232 -12.722 -51.297  1.00  0.00           C  
ATOM    274  CD  GLU A 237     -41.583 -12.194 -52.697  1.00  0.00           C  
ATOM    275  OE1 GLU A 237     -41.701 -10.955 -52.866  1.00  0.00           O  
ATOM    276  OE2 GLU A 237     -41.741 -13.024 -53.626  1.00  0.00           O  
ATOM    277  N   ASN A 238     -37.566 -14.073 -50.426  1.00  0.00           N  
ATOM    278  CA  ASN A 238     -36.844 -15.262 -50.844  1.00  0.00           C  
ATOM    279  C   ASN A 238     -36.527 -16.270 -49.761  1.00  0.00           C  
ATOM    280  O   ASN A 238     -36.060 -17.357 -50.066  1.00  0.00           O  
ATOM    281  CB  ASN A 238     -35.534 -14.860 -51.506  1.00  0.00           C  
ATOM    282  CG  ASN A 238     -35.695 -14.544 -52.979  1.00  0.00           C  
ATOM    283  OD1 ASN A 238     -36.737 -14.051 -53.418  1.00  0.00           O  
ATOM    284  ND2 ASN A 238     -34.648 -14.813 -53.753  1.00  0.00           N  
ATOM    285  N   ARG A 239     -36.768 -15.918 -48.502  1.00  0.00           N  
ATOM    286  CA  ARG A 239     -36.447 -16.810 -47.384  1.00  0.00           C  
ATOM    287  C   ARG A 239     -37.634 -17.231 -46.540  1.00  0.00           C  
ATOM    288  O   ARG A 239     -37.454 -17.763 -45.444  1.00  0.00           O  
ATOM    289  CB  ARG A 239     -35.424 -16.159 -46.454  1.00  0.00           C  
ATOM    290  CG  ARG A 239     -34.106 -15.784 -47.079  1.00  0.00           C  
ATOM    291  CD  ARG A 239     -33.338 -16.970 -47.587  1.00  0.00           C  
ATOM    292  NE  ARG A 239     -31.987 -16.577 -47.969  1.00  0.00           N  
ATOM    293  CZ  ARG A 239     -31.215 -17.252 -48.814  1.00  0.00           C  
ATOM    294  NH1 ARG A 239     -31.657 -18.363 -49.381  1.00  0.00           N  
ATOM    295  NH2 ARG A 239     -29.993 -16.816 -49.093  1.00  0.00           N  
ATOM    296  N   LYS A 240     -38.843 -16.983 -47.029  1.00  0.00           N  
ATOM    297  CA  LYS A 240     -40.039 -17.373 -46.295  1.00  0.00           C  
ATOM    298  C   LYS A 240     -39.919 -18.866 -45.928  1.00  0.00           C  
ATOM    299  O   LYS A 240     -39.141 -19.611 -46.528  1.00  0.00           O  
ATOM    300  CB  LYS A 240     -41.265 -17.132 -47.176  1.00  0.00           C  
ATOM    301  CG  LYS A 240     -42.580 -17.055 -46.433  1.00  0.00           C  
ATOM    302  CD  LYS A 240     -42.592 -15.914 -45.424  1.00  0.00           C  
ATOM    303  CE  LYS A 240     -43.995 -15.704 -44.837  1.00  0.00           C  
ATOM    304  NZ  LYS A 240     -45.026 -15.392 -45.880  1.00  0.00           N  
ATOM    305  N   GLY A 241     -40.674 -19.306 -44.934  1.00  0.00           N  
ATOM    306  CA  GLY A 241     -40.605 -20.701 -44.549  1.00  0.00           C  
ATOM    307  C   GLY A 241     -39.306 -21.075 -43.862  1.00  0.00           C  
ATOM    308  O   GLY A 241     -39.207 -22.139 -43.250  1.00  0.00           O  
ATOM    309  N   GLY A 244     -38.303 -20.209 -43.969  1.00  0.00           N  
ATOM    310  CA  GLY A 244     -37.026 -20.470 -43.325  1.00  0.00           C  
ATOM    311  C   GLY A 244     -37.055 -20.053 -41.862  1.00  0.00           C  
ATOM    312  O   GLY A 244     -38.050 -19.474 -41.396  1.00  0.00           O  
ATOM    313  N   PRO A 245     -35.983 -20.346 -41.102  1.00  0.00           N  
ATOM    314  CA  PRO A 245     -35.886 -19.995 -39.682  1.00  0.00           C  
ATOM    315  C   PRO A 245     -35.786 -18.474 -39.494  1.00  0.00           C  
ATOM    316  O   PRO A 245     -34.949 -17.810 -40.116  1.00  0.00           O  
ATOM    317  CB  PRO A 245     -34.625 -20.730 -39.240  1.00  0.00           C  
ATOM    318  CG  PRO A 245     -33.776 -20.720 -40.481  1.00  0.00           C  
ATOM    319  CD  PRO A 245     -34.776 -21.069 -41.547  1.00  0.00           C  
ATOM    320  N   ARG A 265     -36.645 -17.930 -38.636  1.00  0.00           N  
ATOM    321  CA  ARG A 265     -36.674 -16.491 -38.388  1.00  0.00           C  
ATOM    322  C   ARG A 265     -35.466 -15.920 -37.638  1.00  0.00           C  
ATOM    323  O   ARG A 265     -34.921 -16.550 -36.733  1.00  0.00           O  
ATOM    324  CB  ARG A 265     -37.956 -16.116 -37.643  1.00  0.00           C  
ATOM    325  CG  ARG A 265     -37.978 -14.686 -37.174  1.00  0.00           C  
ATOM    326  CD  ARG A 265     -39.124 -13.869 -37.757  1.00  0.00           C  
ATOM    327  NE  ARG A 265     -40.440 -14.400 -37.409  1.00  0.00           N  
ATOM    328  CZ  ARG A 265     -41.590 -13.784 -37.680  1.00  0.00           C  
ATOM    329  NH1 ARG A 265     -41.587 -12.607 -38.294  1.00  0.00           N  
ATOM    330  NH2 ARG A 265     -42.746 -14.355 -37.358  1.00  0.00           N  
ATOM    331  N   TYR A 266     -35.050 -14.722 -38.042  1.00  0.00           N  
ATOM    332  CA  TYR A 266     -33.937 -14.032 -37.411  1.00  0.00           C  
ATOM    333  C   TYR A 266     -34.398 -12.619 -37.143  1.00  0.00           C  
ATOM    334  O   TYR A 266     -34.276 -11.751 -37.998  1.00  0.00           O  
ATOM    335  CB  TYR A 266     -32.725 -13.974 -38.315  1.00  0.00           C  
ATOM    336  CG  TYR A 266     -31.549 -13.296 -37.649  1.00  0.00           C  
ATOM    337  CD1 TYR A 266     -30.739 -13.995 -36.752  1.00  0.00           C  
ATOM    338  CD2 TYR A 266     -31.237 -11.954 -37.916  1.00  0.00           C  
ATOM    339  CE1 TYR A 266     -29.639 -13.386 -36.138  1.00  0.00           C  
ATOM    340  CE2 TYR A 266     -30.138 -11.331 -37.307  1.00  0.00           C  
ATOM    341  CZ  TYR A 266     -29.340 -12.061 -36.422  1.00  0.00           C  
ATOM    342  OH  TYR A 266     -28.213 -11.502 -35.869  1.00  0.00           O  
ATOM    343  N   THR A 267     -34.927 -12.381 -35.949  1.00  0.00           N  
ATOM    344  CA  THR A 267     -35.410 -11.060 -35.627  1.00  0.00           C  
ATOM    345  C   THR A 267     -34.430 -10.126 -34.903  1.00  0.00           C  
ATOM    346  O   THR A 267     -33.662 -10.530 -34.040  1.00  0.00           O  
ATOM    347  CB  THR A 267     -36.748 -11.149 -34.873  1.00  0.00           C  
ATOM    348  OG1 THR A 267     -36.753 -10.194 -33.809  1.00  0.00           O  
ATOM    349  CG2 THR A 267     -37.006 -12.565 -34.371  1.00  0.00           C  
ATOM    350  N   VAL A 268     -34.457  -8.865 -35.324  1.00  0.00           N  
ATOM    351  CA  VAL A 268     -33.621  -7.806 -34.791  1.00  0.00           C  
ATOM    352  C   VAL A 268     -34.527  -6.634 -34.461  1.00  0.00           C  
ATOM    353  O   VAL A 268     -35.464  -6.357 -35.207  1.00  0.00           O  
ATOM    354  CB  VAL A 268     -32.600  -7.340 -35.828  1.00  0.00           C  
ATOM    355  CG1 VAL A 268     -32.021  -5.993 -35.432  1.00  0.00           C  
ATOM    356  CG2 VAL A 268     -31.500  -8.371 -35.952  1.00  0.00           C  
ATOM    357  N   TYR A 269     -34.262  -5.971 -33.334  1.00  0.00           N  
ATOM    358  CA  TYR A 269     -35.033  -4.806 -32.895  1.00  0.00           C  
ATOM    359  C   TYR A 269     -34.116  -3.611 -33.007  1.00  0.00           C  
ATOM    360  O   TYR A 269     -32.903  -3.737 -32.832  1.00  0.00           O  
ATOM    361  CB  TYR A 269     -35.421  -4.889 -31.428  1.00  0.00           C  
ATOM    362  CG  TYR A 269     -36.319  -6.029 -30.998  1.00  0.00           C  
ATOM    363  CD1 TYR A 269     -37.138  -6.689 -31.910  1.00  0.00           C  
ATOM    364  CD2 TYR A 269     -36.422  -6.375 -29.645  1.00  0.00           C  
ATOM    365  CE1 TYR A 269     -38.043  -7.653 -31.490  1.00  0.00           C  
ATOM    366  CE2 TYR A 269     -37.325  -7.332 -29.215  1.00  0.00           C  
ATOM    367  CZ  TYR A 269     -38.139  -7.962 -30.142  1.00  0.00           C  
ATOM    368  OH  TYR A 269     -39.119  -8.833 -29.722  1.00  0.00           O  
ATOM    369  N   GLU A 270     -34.675  -2.448 -33.309  1.00  0.00           N  
ATOM    370  CA  GLU A 270     -33.852  -1.248 -33.355  1.00  0.00           C  
ATOM    371  C   GLU A 270     -34.312  -0.337 -32.220  1.00  0.00           C  
ATOM    372  O   GLU A 270     -35.512  -0.228 -31.945  1.00  0.00           O  
ATOM    373  CB  GLU A 270     -33.988  -0.523 -34.693  1.00  0.00           C  
ATOM    374  CG  GLU A 270     -34.192   0.984 -34.545  1.00  0.00           C  
ATOM    375  CD  GLU A 270     -33.481   1.790 -35.601  1.00  0.00           C  
ATOM    376  OE1 GLU A 270     -32.263   1.590 -35.782  1.00  0.00           O  
ATOM    377  OE2 GLU A 270     -34.142   2.635 -36.241  1.00  0.00           O  
ATOM    378  N   GLY A 271     -33.350   0.284 -31.542  1.00  0.00           N  
ATOM    379  CA  GLY A 271     -33.683   1.205 -30.467  1.00  0.00           C  
ATOM    380  C   GLY A 271     -34.322   2.383 -31.172  1.00  0.00           C  
ATOM    381  O   GLY A 271     -33.681   3.023 -32.020  1.00  0.00           O  
ATOM    382  N   PRO A 272     -35.581   2.691 -30.843  1.00  0.00           N  
ATOM    383  CA  PRO A 272     -36.344   3.784 -31.440  1.00  0.00           C  
ATOM    384  C   PRO A 272     -35.837   5.192 -31.187  1.00  0.00           C  
ATOM    385  O   PRO A 272     -35.872   5.686 -30.062  1.00  0.00           O  
ATOM    386  CB  PRO A 272     -37.751   3.565 -30.894  1.00  0.00           C  
ATOM    387  CG  PRO A 272     -37.497   2.983 -29.552  1.00  0.00           C  
ATOM    388  CD  PRO A 272     -36.343   2.032 -29.769  1.00  0.00           C  
ATOM    389  N   PRO A 273     -35.367   5.866 -32.247  1.00  0.00           N  
ATOM    390  CA  PRO A 273     -34.854   7.236 -32.158  1.00  0.00           C  
ATOM    391  C   PRO A 273     -36.021   8.214 -32.358  1.00  0.00           C  
ATOM    392  O   PRO A 273     -37.177   7.788 -32.520  1.00  0.00           O  
ATOM    393  CB  PRO A 273     -33.842   7.284 -33.288  1.00  0.00           C  
ATOM    394  CG  PRO A 273     -34.551   6.482 -34.361  1.00  0.00           C  
ATOM    395  CD  PRO A 273     -35.200   5.319 -33.607  1.00  0.00           C  
ATOM    396  N   THR A 274     -35.735   9.512 -32.322  1.00  0.00           N  
ATOM    397  CA  THR A 274     -36.782  10.514 -32.512  1.00  0.00           C  
ATOM    398  C   THR A 274     -36.405  11.461 -33.646  1.00  0.00           C  
ATOM    399  O   THR A 274     -35.236  11.838 -33.791  1.00  0.00           O  
ATOM    400  CB  THR A 274     -37.025  11.301 -31.228  1.00  0.00           C  
ATOM    401  OG1 THR A 274     -37.228  10.379 -30.147  1.00  0.00           O  
ATOM    402  CG2 THR A 274     -38.275  12.172 -31.366  1.00  0.00           C  
ATOM    403  N   ALA A 275     -37.383  11.840 -34.462  1.00  0.00           N  
ATOM    404  CA  ALA A 275     -37.082  12.711 -35.591  1.00  0.00           C  
ATOM    405  C   ALA A 275     -37.318  14.186 -35.323  1.00  0.00           C  
ATOM    406  O   ALA A 275     -37.780  14.918 -36.204  1.00  0.00           O  
ATOM    407  CB  ALA A 275     -37.871  12.270 -36.831  1.00  0.00           C  
ATOM    408  N   ASN A 276     -37.021  14.619 -34.104  1.00  0.00           N  
ATOM    409  CA  ASN A 276     -37.153  16.027 -33.763  1.00  0.00           C  
ATOM    410  C   ASN A 276     -35.732  16.584 -33.715  1.00  0.00           C  
ATOM    411  O   ASN A 276     -35.500  17.671 -33.202  1.00  0.00           O  
ATOM    412  CB  ASN A 276     -37.864  16.217 -32.422  1.00  0.00           C  
ATOM    413  CG  ASN A 276     -37.024  15.790 -31.242  1.00  0.00           C  
ATOM    414  OD1 ASN A 276     -37.374  16.069 -30.088  1.00  0.00           O  
ATOM    415  ND2 ASN A 276     -35.912  15.109 -31.513  1.00  0.00           N  
ATOM    416  N   GLY A 277     -34.800  15.807 -34.271  1.00  0.00           N  
ATOM    417  CA  GLY A 277     -33.399  16.181 -34.341  1.00  0.00           C  
ATOM    418  C   GLY A 277     -32.757  15.434 -35.504  1.00  0.00           C  
ATOM    419  O   GLY A 277     -33.343  14.502 -36.039  1.00  0.00           O  
ATOM    420  N   LEU A 279     -31.560  15.830 -35.914  1.00  0.00           N  
ATOM    421  CA  LEU A 279     -30.889  15.158 -37.024  1.00  0.00           C  
ATOM    422  C   LEU A 279     -30.153  13.899 -36.557  1.00  0.00           C  
ATOM    423  O   LEU A 279     -30.057  13.630 -35.363  1.00  0.00           O  
ATOM    424  CB  LEU A 279     -29.867  16.097 -37.675  1.00  0.00           C  
ATOM    425  CG  LEU A 279     -30.306  17.458 -38.225  1.00  0.00           C  
ATOM    426  CD1 LEU A 279     -29.087  18.148 -38.820  1.00  0.00           C  
ATOM    427  CD2 LEU A 279     -31.386  17.294 -39.285  1.00  0.00           C  
ATOM    428  N   PRO A 280     -29.639  13.102 -37.505  1.00  0.00           N  
ATOM    429  CA  PRO A 280     -28.901  11.873 -37.193  1.00  0.00           C  
ATOM    430  C   PRO A 280     -27.452  12.280 -36.980  1.00  0.00           C  
ATOM    431  O   PRO A 280     -27.080  13.397 -37.325  1.00  0.00           O  
ATOM    432  CB  PRO A 280     -29.044  11.037 -38.475  1.00  0.00           C  
ATOM    433  CG  PRO A 280     -30.217  11.669 -39.213  1.00  0.00           C  
ATOM    434  CD  PRO A 280     -30.026  13.123 -38.927  1.00  0.00           C  
ATOM    435  N   HIS A 281     -26.634  11.384 -36.435  1.00  0.00           N  
ATOM    436  CA  HIS A 281     -25.218  11.685 -36.214  1.00  0.00           C  
ATOM    437  C   HIS A 281     -24.402  10.407 -36.169  1.00  0.00           C  
ATOM    438  O   HIS A 281     -24.958   9.331 -35.965  1.00  0.00           O  
ATOM    439  CB  HIS A 281     -25.018  12.460 -34.896  1.00  0.00           C  
ATOM    440  CG  HIS A 281     -25.488  11.729 -33.672  1.00  0.00           C  
ATOM    441  ND1 HIS A 281     -26.659  12.050 -33.016  1.00  0.00           N  
ATOM    442  CD2 HIS A 281     -24.950  10.687 -32.989  1.00  0.00           C  
ATOM    443  CE1 HIS A 281     -26.823  11.237 -31.986  1.00  0.00           C  
ATOM    444  NE2 HIS A 281     -25.800  10.400 -31.948  1.00  0.00           N  
ATOM    445  N   VAL A 282     -23.093  10.509 -36.380  1.00  0.00           N  
ATOM    446  CA  VAL A 282     -22.257   9.321 -36.297  1.00  0.00           C  
ATOM    447  C   VAL A 282     -22.585   8.793 -34.909  1.00  0.00           C  
ATOM    448  O   VAL A 282     -22.678   9.560 -33.954  1.00  0.00           O  
ATOM    449  CB  VAL A 282     -20.749   9.664 -36.406  1.00  0.00           C  
ATOM    450  CG1 VAL A 282     -20.472  10.323 -37.748  1.00  0.00           C  
ATOM    451  CG2 VAL A 282     -20.326  10.586 -35.279  1.00  0.00           C  
ATOM    452  N   GLY A 283     -22.774   7.495 -34.775  1.00  0.00           N  
ATOM    453  CA  GLY A 283     -23.153   6.984 -33.467  1.00  0.00           C  
ATOM    454  C   GLY A 283     -24.498   6.347 -33.730  1.00  0.00           C  
ATOM    455  O   GLY A 283     -24.828   5.296 -33.184  1.00  0.00           O  
ATOM    456  N   HIS A 284     -25.277   7.026 -34.568  1.00  0.00           N  
ATOM    457  CA  HIS A 284     -26.561   6.523 -35.032  1.00  0.00           C  
ATOM    458  C   HIS A 284     -26.078   5.652 -36.197  1.00  0.00           C  
ATOM    459  O   HIS A 284     -26.673   4.635 -36.534  1.00  0.00           O  
ATOM    460  CB  HIS A 284     -27.418   7.655 -35.589  1.00  0.00           C  
ATOM    461  CG  HIS A 284     -28.366   8.254 -34.600  1.00  0.00           C  
ATOM    462  ND1 HIS A 284     -28.480   9.614 -34.414  1.00  0.00           N  
ATOM    463  CD2 HIS A 284     -29.319   7.689 -33.823  1.00  0.00           C  
ATOM    464  CE1 HIS A 284     -29.465   9.862 -33.569  1.00  0.00           C  
ATOM    465  NE2 HIS A 284     -29.992   8.711 -33.196  1.00  0.00           N  
ATOM    466  N   ALA A 285     -24.965   6.077 -36.787  1.00  0.00           N  
ATOM    467  CA  ALA A 285     -24.353   5.386 -37.909  1.00  0.00           C  
ATOM    468  C   ALA A 285     -23.558   4.179 -37.432  1.00  0.00           C  
ATOM    469  O   ALA A 285     -23.604   3.119 -38.054  1.00  0.00           O  
ATOM    470  CB  ALA A 285     -23.448   6.344 -38.685  1.00  0.00           C  
ATOM    471  N   GLN A 286     -22.822   4.330 -36.336  1.00  0.00           N  
ATOM    472  CA  GLN A 286     -22.049   3.199 -35.816  1.00  0.00           C  
ATOM    473  C   GLN A 286     -23.023   2.122 -35.369  1.00  0.00           C  
ATOM    474  O   GLN A 286     -22.819   0.941 -35.613  1.00  0.00           O  
ATOM    475  CB  GLN A 286     -21.181   3.609 -34.621  1.00  0.00           C  
ATOM    476  CG  GLN A 286     -20.262   2.486 -34.148  1.00  0.00           C  
ATOM    477  CD  GLN A 286     -19.551   2.792 -32.842  1.00  0.00           C  
ATOM    478  OE1 GLN A 286     -18.775   1.978 -32.343  1.00  0.00           O  
ATOM    479  NE2 GLN A 286     -19.821   3.964 -32.276  1.00  0.00           N  
ATOM    480  N   ALA A 288     -24.090   2.552 -34.711  1.00  0.00           N  
ATOM    481  CA  ALA A 288     -25.104   1.633 -34.233  1.00  0.00           C  
ATOM    482  C   ALA A 288     -25.642   0.852 -35.416  1.00  0.00           C  
ATOM    483  O   ALA A 288     -25.651  -0.382 -35.405  1.00  0.00           O  
ATOM    484  CB  ALA A 288     -26.239   2.399 -33.553  1.00  0.00           C  
ATOM    485  N   ARG A 289     -26.063   1.590 -36.442  1.00  0.00           N  
ATOM    486  CA  ARG A 289     -26.648   1.011 -37.646  1.00  0.00           C  
ATOM    487  C   ARG A 289     -25.700   0.191 -38.492  1.00  0.00           C  
ATOM    488  O   ARG A 289     -26.134  -0.673 -39.235  1.00  0.00           O  
ATOM    489  CB  ARG A 289     -27.306   2.106 -38.480  1.00  0.00           C  
ATOM    490  CG  ARG A 289     -28.534   2.671 -37.793  1.00  0.00           C  
ATOM    491  CD  ARG A 289     -29.376   3.530 -38.710  1.00  0.00           C  
ATOM    492  NE  ARG A 289     -30.692   3.738 -38.113  1.00  0.00           N  
ATOM    493  CZ  ARG A 289     -31.724   4.289 -38.741  1.00  0.00           C  
ATOM    494  NH1 ARG A 289     -31.594   4.699 -39.996  1.00  0.00           N  
ATOM    495  NH2 ARG A 289     -32.891   4.404 -38.120  1.00  0.00           N  
ATOM    496  N   SER A 290     -24.407   0.450 -38.373  1.00  0.00           N  
ATOM    497  CA  SER A 290     -23.424  -0.322 -39.112  1.00  0.00           C  
ATOM    498  C   SER A 290     -23.286  -1.718 -38.495  1.00  0.00           C  
ATOM    499  O   SER A 290     -22.630  -2.588 -39.060  1.00  0.00           O  
ATOM    500  CB  SER A 290     -22.072   0.379 -39.075  1.00  0.00           C  
ATOM    501  OG  SER A 290     -22.181   1.685 -39.609  1.00  0.00           O  
ATOM    502  N   TYR A 291     -23.883  -1.913 -37.323  1.00  0.00           N  
ATOM    503  CA  TYR A 291     -23.847  -3.200 -36.635  1.00  0.00           C  
ATOM    504  C   TYR A 291     -25.191  -3.904 -36.863  1.00  0.00           C  
ATOM    505  O   TYR A 291     -25.225  -5.082 -37.231  1.00  0.00           O  
ATOM    506  CB  TYR A 291     -23.624  -3.000 -35.125  1.00  0.00           C  
ATOM    507  CG  TYR A 291     -22.244  -2.497 -34.744  1.00  0.00           C  
ATOM    508  CD1 TYR A 291     -22.079  -1.531 -33.741  1.00  0.00           C  
ATOM    509  CD2 TYR A 291     -21.111  -2.972 -35.389  1.00  0.00           C  
ATOM    510  CE1 TYR A 291     -20.819  -1.051 -33.403  1.00  0.00           C  
ATOM    511  CE2 TYR A 291     -19.849  -2.502 -35.057  1.00  0.00           C  
ATOM    512  CZ  TYR A 291     -19.710  -1.538 -34.063  1.00  0.00           C  
ATOM    513  OH  TYR A 291     -18.454  -1.059 -33.755  1.00  0.00           O  
ATOM    514  N   LYS A 292     -26.285  -3.176 -36.633  1.00  0.00           N  
ATOM    515  CA  LYS A 292     -27.635  -3.702 -36.819  1.00  0.00           C  
ATOM    516  C   LYS A 292     -27.947  -4.096 -38.270  1.00  0.00           C  
ATOM    517  O   LYS A 292     -28.933  -4.783 -38.533  1.00  0.00           O  
ATOM    518  CB  LYS A 292     -28.674  -2.673 -36.369  1.00  0.00           C  
ATOM    519  CG  LYS A 292     -28.704  -2.439 -34.886  1.00  0.00           C  
ATOM    520  CD  LYS A 292     -28.703  -0.957 -34.564  1.00  0.00           C  
ATOM    521  CE  LYS A 292     -30.090  -0.375 -34.673  1.00  0.00           C  
ATOM    522  NZ  LYS A 292     -30.071   1.063 -34.304  1.00  0.00           N  
ATOM    523  N   ASP A 293     -27.127  -3.651 -39.212  1.00  0.00           N  
ATOM    524  CA  ASP A 293     -27.373  -3.971 -40.591  1.00  0.00           C  
ATOM    525  C   ASP A 293     -26.530  -5.149 -41.066  1.00  0.00           C  
ATOM    526  O   ASP A 293     -27.030  -6.057 -41.730  1.00  0.00           O  
ATOM    527  CB  ASP A 293     -27.115  -2.745 -41.454  1.00  0.00           C  
ATOM    528  CG  ASP A 293     -27.332  -3.021 -42.927  1.00  0.00           C  
ATOM    529  OD1 ASP A 293     -26.332  -3.312 -43.633  1.00  0.00           O  
ATOM    530  OD2 ASP A 293     -28.509  -2.959 -43.360  1.00  0.00           O  
ATOM    531  N   LEU A 294     -25.256  -5.147 -40.708  1.00  0.00           N  
ATOM    532  CA  LEU A 294     -24.361  -6.218 -41.107  1.00  0.00           C  
ATOM    533  C   LEU A 294     -24.857  -7.628 -40.776  1.00  0.00           C  
ATOM    534  O   LEU A 294     -24.853  -8.510 -41.629  1.00  0.00           O  
ATOM    535  CB  LEU A 294     -22.992  -6.001 -40.467  1.00  0.00           C  
ATOM    536  CG  LEU A 294     -21.831  -6.863 -40.947  1.00  0.00           C  
ATOM    537  CD1 LEU A 294     -20.551  -6.222 -40.495  1.00  0.00           C  
ATOM    538  CD2 LEU A 294     -21.940  -8.264 -40.406  1.00  0.00           C  
ATOM    539  N   PHE A 295     -25.287  -7.850 -39.544  1.00  0.00           N  
ATOM    540  CA  PHE A 295     -25.720  -9.181 -39.163  1.00  0.00           C  
ATOM    541  C   PHE A 295     -26.961  -9.744 -39.847  1.00  0.00           C  
ATOM    542  O   PHE A 295     -26.960 -10.911 -40.237  1.00  0.00           O  
ATOM    543  CB  PHE A 295     -25.815  -9.281 -37.625  1.00  0.00           C  
ATOM    544  CG  PHE A 295     -24.471  -9.185 -36.958  1.00  0.00           C  
ATOM    545  CD1 PHE A 295     -23.934  -7.939 -36.617  1.00  0.00           C  
ATOM    546  CD2 PHE A 295     -23.660 -10.306 -36.863  1.00  0.00           C  
ATOM    547  CE1 PHE A 295     -22.600  -7.816 -36.214  1.00  0.00           C  
ATOM    548  CE2 PHE A 295     -22.326 -10.191 -36.463  1.00  0.00           C  
ATOM    549  CZ  PHE A 295     -21.793  -8.944 -36.143  1.00  0.00           C  
ATOM    550  N   PRO A 296     -28.033  -8.942 -40.005  1.00  0.00           N  
ATOM    551  CA  PRO A 296     -29.224  -9.482 -40.672  1.00  0.00           C  
ATOM    552  C   PRO A 296     -28.895  -9.826 -42.137  1.00  0.00           C  
ATOM    553  O   PRO A 296     -29.514 -10.706 -42.735  1.00  0.00           O  
ATOM    554  CB  PRO A 296     -30.229  -8.343 -40.560  1.00  0.00           C  
ATOM    555  CG  PRO A 296     -29.821  -7.641 -39.337  1.00  0.00           C  
ATOM    556  CD  PRO A 296     -28.312  -7.602 -39.469  1.00  0.00           C  
ATOM    557  N   ARG A 297     -27.925  -9.124 -42.714  1.00  0.00           N  
ATOM    558  CA  ARG A 297     -27.537  -9.420 -44.073  1.00  0.00           C  
ATOM    559  C   ARG A 297     -26.892 -10.783 -44.025  1.00  0.00           C  
ATOM    560  O   ARG A 297     -27.390 -11.720 -44.639  1.00  0.00           O  
ATOM    561  CB  ARG A 297     -26.558  -8.383 -44.626  1.00  0.00           C  
ATOM    562  CG  ARG A 297     -27.226  -7.064 -44.964  1.00  0.00           C  
ATOM    563  CD  ARG A 297     -26.287  -6.105 -45.680  1.00  0.00           C  
ATOM    564  NE  ARG A 297     -26.945  -4.822 -45.918  1.00  0.00           N  
ATOM    565  CZ  ARG A 297     -27.512  -4.455 -47.066  1.00  0.00           C  
ATOM    566  NH1 ARG A 297     -27.504  -5.267 -48.116  1.00  0.00           N  
ATOM    567  NH2 ARG A 297     -28.118  -3.276 -47.155  1.00  0.00           N  
ATOM    568  N   TYR A 298     -25.792 -10.892 -43.282  1.00  0.00           N  
ATOM    569  CA  TYR A 298     -25.064 -12.154 -43.105  1.00  0.00           C  
ATOM    570  C   TYR A 298     -26.060 -13.294 -42.870  1.00  0.00           C  
ATOM    571  O   TYR A 298     -25.938 -14.370 -43.453  1.00  0.00           O  
ATOM    572  CB  TYR A 298     -24.097 -12.022 -41.910  1.00  0.00           C  
ATOM    573  CG  TYR A 298     -23.532 -13.328 -41.360  1.00  0.00           C  
ATOM    574  CD1 TYR A 298     -22.662 -14.117 -42.117  1.00  0.00           C  
ATOM    575  CD2 TYR A 298     -23.894 -13.784 -40.090  1.00  0.00           C  
ATOM    576  CE1 TYR A 298     -22.174 -15.326 -41.622  1.00  0.00           C  
ATOM    577  CE2 TYR A 298     -23.415 -14.987 -39.595  1.00  0.00           C  
ATOM    578  CZ  TYR A 298     -22.561 -15.751 -40.362  1.00  0.00           C  
ATOM    579  OH  TYR A 298     -22.111 -16.955 -39.879  1.00  0.00           O  
ATOM    580  N   LYS A 299     -27.058 -13.040 -42.032  1.00  0.00           N  
ATOM    581  CA  LYS A 299     -28.070 -14.034 -41.729  1.00  0.00           C  
ATOM    582  C   LYS A 299     -28.980 -14.435 -42.896  1.00  0.00           C  
ATOM    583  O   LYS A 299     -29.299 -15.620 -43.029  1.00  0.00           O  
ATOM    584  CB  LYS A 299     -28.934 -13.571 -40.556  1.00  0.00           C  
ATOM    585  CG  LYS A 299     -28.266 -13.695 -39.196  1.00  0.00           C  
ATOM    586  CD  LYS A 299     -27.918 -15.135 -38.869  1.00  0.00           C  
ATOM    587  CE  LYS A 299     -27.244 -15.244 -37.521  1.00  0.00           C  
ATOM    588  NZ  LYS A 299     -26.851 -16.640 -37.209  1.00  0.00           N  
ATOM    589  N   THR A 300     -29.428 -13.483 -43.723  1.00  0.00           N  
ATOM    590  CA  THR A 300     -30.284 -13.868 -44.852  1.00  0.00           C  
ATOM    591  C   THR A 300     -29.404 -14.626 -45.832  1.00  0.00           C  
ATOM    592  O   THR A 300     -29.848 -15.577 -46.458  1.00  0.00           O  
ATOM    593  CB  THR A 300     -30.933 -12.674 -45.602  1.00  0.00           C  
ATOM    594  OG1 THR A 300     -29.917 -11.897 -46.234  1.00  0.00           O  
ATOM    595  CG2 THR A 300     -31.739 -11.811 -44.663  1.00  0.00           C  
ATOM    596  N   MET A 301     -28.152 -14.208 -45.958  1.00  0.00           N  
ATOM    597  CA  MET A 301     -27.223 -14.906 -46.833  1.00  0.00           C  
ATOM    598  C   MET A 301     -27.023 -16.359 -46.367  1.00  0.00           C  
ATOM    599  O   MET A 301     -26.405 -17.158 -47.066  1.00  0.00           O  
ATOM    600  CB  MET A 301     -25.862 -14.199 -46.862  1.00  0.00           C  
ATOM    601  CG  MET A 301     -25.832 -12.920 -47.664  1.00  0.00           C  
ATOM    602  SD  MET A 301     -24.167 -12.257 -47.817  1.00  0.00           S  
ATOM    603  CE  MET A 301     -23.640 -12.982 -49.366  1.00  0.00           C  
ATOM    604  N   ARG A 302     -27.533 -16.693 -45.184  1.00  0.00           N  
ATOM    605  CA  ARG A 302     -27.390 -18.045 -44.661  1.00  0.00           C  
ATOM    606  C   ARG A 302     -28.719 -18.760 -44.495  1.00  0.00           C  
ATOM    607  O   ARG A 302     -28.789 -19.816 -43.865  1.00  0.00           O  
ATOM    608  CB  ARG A 302     -26.618 -18.046 -43.330  1.00  0.00           C  
ATOM    609  CG  ARG A 302     -25.150 -17.686 -43.510  1.00  0.00           C  
ATOM    610  CD  ARG A 302     -24.284 -18.143 -42.362  1.00  0.00           C  
ATOM    611  NE  ARG A 302     -24.379 -19.583 -42.139  1.00  0.00           N  
ATOM    612  CZ  ARG A 302     -23.573 -20.269 -41.333  1.00  0.00           C  
ATOM    613  NH1 ARG A 302     -22.602 -19.652 -40.671  1.00  0.00           N  
ATOM    614  NH2 ARG A 302     -23.747 -21.573 -41.178  1.00  0.00           N  
ATOM    615  N   GLY A 303     -29.779 -18.168 -45.025  1.00  0.00           N  
ATOM    616  CA  GLY A 303     -31.060 -18.834 -44.975  1.00  0.00           C  
ATOM    617  C   GLY A 303     -32.103 -18.428 -43.982  1.00  0.00           C  
ATOM    618  O   GLY A 303     -33.163 -19.046 -43.929  1.00  0.00           O  
ATOM    619  N   TYR A 304     -31.845 -17.397 -43.190  1.00  0.00           N  
ATOM    620  CA  TYR A 304     -32.852 -16.998 -42.215  1.00  0.00           C  
ATOM    621  C   TYR A 304     -33.812 -15.997 -42.831  1.00  0.00           C  
ATOM    622  O   TYR A 304     -33.460 -15.273 -43.746  1.00  0.00           O  
ATOM    623  CB  TYR A 304     -32.203 -16.386 -40.959  1.00  0.00           C  
ATOM    624  CG  TYR A 304     -31.351 -17.342 -40.140  1.00  0.00           C  
ATOM    625  CD1 TYR A 304     -30.034 -17.605 -40.498  1.00  0.00           C  
ATOM    626  CD2 TYR A 304     -31.881 -18.008 -39.033  1.00  0.00           C  
ATOM    627  CE1 TYR A 304     -29.264 -18.508 -39.787  1.00  0.00           C  
ATOM    628  CE2 TYR A 304     -31.121 -18.916 -38.307  1.00  0.00           C  
ATOM    629  CZ  TYR A 304     -29.810 -19.166 -38.692  1.00  0.00           C  
ATOM    630  OH  TYR A 304     -29.042 -20.097 -38.018  1.00  0.00           O  
ATOM    631  N   TYR A 305     -35.032 -15.977 -42.326  1.00  0.00           N  
ATOM    632  CA  TYR A 305     -36.043 -15.043 -42.781  1.00  0.00           C  
ATOM    633  C   TYR A 305     -35.976 -13.858 -41.795  1.00  0.00           C  
ATOM    634  O   TYR A 305     -36.581 -13.896 -40.727  1.00  0.00           O  
ATOM    635  CB  TYR A 305     -37.406 -15.731 -42.723  1.00  0.00           C  
ATOM    636  CG  TYR A 305     -38.593 -14.829 -42.934  1.00  0.00           C  
ATOM    637  CD1 TYR A 305     -38.724 -14.072 -44.089  1.00  0.00           C  
ATOM    638  CD2 TYR A 305     -39.627 -14.803 -42.016  1.00  0.00           C  
ATOM    639  CE1 TYR A 305     -39.868 -13.324 -44.324  1.00  0.00           C  
ATOM    640  CE2 TYR A 305     -40.770 -14.060 -42.242  1.00  0.00           C  
ATOM    641  CZ  TYR A 305     -40.887 -13.331 -43.397  1.00  0.00           C  
ATOM    642  OH  TYR A 305     -42.053 -12.648 -43.645  1.00  0.00           O  
ATOM    643  N   ALA A 306     -35.248 -12.812 -42.173  1.00  0.00           N  
ATOM    644  CA  ALA A 306     -35.043 -11.638 -41.324  1.00  0.00           C  
ATOM    645  C   ALA A 306     -35.786 -10.345 -41.695  1.00  0.00           C  
ATOM    646  O   ALA A 306     -35.200  -9.441 -42.292  1.00  0.00           O  
ATOM    647  CB  ALA A 306     -33.544 -11.341 -41.256  1.00  0.00           C  
ATOM    648  N   PRO A 307     -37.073 -10.236 -41.337  1.00  0.00           N  
ATOM    649  CA  PRO A 307     -37.907  -9.055 -41.611  1.00  0.00           C  
ATOM    650  C   PRO A 307     -37.506  -7.903 -40.678  1.00  0.00           C  
ATOM    651  O   PRO A 307     -37.663  -8.029 -39.474  1.00  0.00           O  
ATOM    652  CB  PRO A 307     -39.322  -9.517 -41.243  1.00  0.00           C  
ATOM    653  CG  PRO A 307     -39.242 -11.004 -41.168  1.00  0.00           C  
ATOM    654  CD  PRO A 307     -37.858 -11.294 -40.683  1.00  0.00           C  
ATOM    655  N   ARG A 308     -37.009  -6.792 -41.212  1.00  0.00           N  
ATOM    656  CA  ARG A 308     -36.638  -5.645 -40.377  1.00  0.00           C  
ATOM    657  C   ARG A 308     -37.676  -4.505 -40.376  1.00  0.00           C  
ATOM    658  O   ARG A 308     -38.171  -4.106 -41.424  1.00  0.00           O  
ATOM    659  CB  ARG A 308     -35.292  -5.075 -40.815  1.00  0.00           C  
ATOM    660  CG  ARG A 308     -34.108  -5.963 -40.534  1.00  0.00           C  
ATOM    661  CD  ARG A 308     -33.904  -6.931 -41.662  1.00  0.00           C  
ATOM    662  NE  ARG A 308     -32.701  -6.672 -42.451  1.00  0.00           N  
ATOM    663  CZ  ARG A 308     -32.366  -7.408 -43.503  1.00  0.00           C  
ATOM    664  NH1 ARG A 308     -33.156  -8.411 -43.856  1.00  0.00           N  
ATOM    665  NH2 ARG A 308     -31.257  -7.164 -44.196  1.00  0.00           N  
ATOM    666  N   ARG A 309     -37.984  -3.978 -39.192  1.00  0.00           N  
ATOM    667  CA  ARG A 309     -38.944  -2.882 -39.053  1.00  0.00           C  
ATOM    668  C   ARG A 309     -38.363  -1.712 -38.219  1.00  0.00           C  
ATOM    669  O   ARG A 309     -37.406  -1.884 -37.461  1.00  0.00           O  
ATOM    670  CB  ARG A 309     -40.217  -3.402 -38.404  1.00  0.00           C  
ATOM    671  CG  ARG A 309     -41.389  -2.460 -38.505  1.00  0.00           C  
ATOM    672  CD  ARG A 309     -42.549  -2.945 -37.650  1.00  0.00           C  
ATOM    673  NE  ARG A 309     -43.732  -2.106 -37.802  1.00  0.00           N  
ATOM    674  CZ  ARG A 309     -44.804  -2.193 -37.023  1.00  0.00           C  
ATOM    675  NH1 ARG A 309     -44.840  -3.081 -36.031  1.00  0.00           N  
ATOM    676  NH2 ARG A 309     -45.844  -1.396 -37.238  1.00  0.00           N  
ATOM    677  N   ALA A 310     -38.937  -0.522 -38.365  1.00  0.00           N  
ATOM    678  CA  ALA A 310     -38.453   0.649 -37.643  1.00  0.00           C  
ATOM    679  C   ALA A 310     -39.590   1.313 -36.919  1.00  0.00           C  
ATOM    680  O   ALA A 310     -40.746   0.908 -37.059  1.00  0.00           O  
ATOM    681  CB  ALA A 310     -37.796   1.626 -38.594  1.00  0.00           C  
ATOM    682  N   GLY A 311     -39.263   2.326 -36.122  1.00  0.00           N  
ATOM    683  CA  GLY A 311     -40.287   3.016 -35.349  1.00  0.00           C  
ATOM    684  C   GLY A 311     -39.735   4.240 -34.653  1.00  0.00           C  
ATOM    685  O   GLY A 311     -38.522   4.462 -34.639  1.00  0.00           O  
ATOM    686  N   TRP A 312     -40.620   5.034 -34.062  1.00  0.00           N  
ATOM    687  CA  TRP A 312     -40.193   6.255 -33.389  1.00  0.00           C  
ATOM    688  C   TRP A 312     -40.629   6.409 -31.928  1.00  0.00           C  
ATOM    689  O   TRP A 312     -41.773   6.122 -31.565  1.00  0.00           O  
ATOM    690  CB  TRP A 312     -40.676   7.468 -34.190  1.00  0.00           C  
ATOM    691  CG  TRP A 312     -40.406   7.366 -35.665  1.00  0.00           C  
ATOM    692  CD1 TRP A 312     -41.234   6.835 -36.618  1.00  0.00           C  
ATOM    693  CD2 TRP A 312     -39.215   7.773 -36.349  1.00  0.00           C  
ATOM    694  NE1 TRP A 312     -40.627   6.887 -37.853  1.00  0.00           N  
ATOM    695  CE2 TRP A 312     -39.389   7.456 -37.716  1.00  0.00           C  
ATOM    696  CE3 TRP A 312     -38.020   8.373 -35.940  1.00  0.00           C  
ATOM    697  CZ2 TRP A 312     -38.412   7.720 -38.676  1.00  0.00           C  
ATOM    698  CZ3 TRP A 312     -37.048   8.636 -36.889  1.00  0.00           C  
ATOM    699  CH2 TRP A 312     -37.250   8.309 -38.250  1.00  0.00           C  
ATOM    700  N   ASP A 313     -39.691   6.868 -31.101  1.00  0.00           N  
ATOM    701  CA  ASP A 313     -39.925   7.117 -29.675  1.00  0.00           C  
ATOM    702  C   ASP A 313     -40.321   8.603 -29.684  1.00  0.00           C  
ATOM    703  O   ASP A 313     -39.477   9.496 -29.832  1.00  0.00           O  
ATOM    704  CB  ASP A 313     -38.619   6.833 -28.921  1.00  0.00           C  
ATOM    705  CG  ASP A 313     -38.723   7.072 -27.424  1.00  0.00           C  
ATOM    706  OD1 ASP A 313     -39.762   6.763 -26.783  1.00  0.00           O  
ATOM    707  OD2 ASP A 313     -37.715   7.564 -26.891  1.00  0.00           O  
ATOM    708  N   THR A 314     -41.618   8.852 -29.527  1.00  0.00           N  
ATOM    709  CA  THR A 314     -42.162  10.202 -29.666  1.00  0.00           C  
ATOM    710  C   THR A 314     -42.741  10.947 -28.470  1.00  0.00           C  
ATOM    711  O   THR A 314     -43.180  12.097 -28.606  1.00  0.00           O  
ATOM    712  CB  THR A 314     -43.256  10.175 -30.770  1.00  0.00           C  
ATOM    713  OG1 THR A 314     -44.399   9.425 -30.315  1.00  0.00           O  
ATOM    714  CG2 THR A 314     -42.705   9.522 -32.034  1.00  0.00           C  
ATOM    715  N   HIS A 315     -42.741  10.291 -27.313  1.00  0.00           N  
ATOM    716  CA  HIS A 315     -43.297  10.831 -26.076  1.00  0.00           C  
ATOM    717  C   HIS A 315     -42.201  11.313 -25.118  1.00  0.00           C  
ATOM    718  O   HIS A 315     -41.007  11.255 -25.439  1.00  0.00           O  
ATOM    719  CB  HIS A 315     -44.092   9.726 -25.375  1.00  0.00           C  
ATOM    720  CG  HIS A 315     -45.452   9.459 -25.949  1.00  0.00           C  
ATOM    721  ND1 HIS A 315     -46.102   8.254 -25.770  1.00  0.00           N  
ATOM    722  CD2 HIS A 315     -46.347  10.278 -26.557  1.00  0.00           C  
ATOM    723  CE1 HIS A 315     -47.338   8.346 -26.228  1.00  0.00           C  
ATOM    724  NE2 HIS A 315     -47.514   9.564 -26.711  1.00  0.00           N  
ATOM    725  N   GLY A 316     -42.639  11.813 -23.958  1.00  0.00           N  
ATOM    726  CA  GLY A 316     -41.745  12.228 -22.882  1.00  0.00           C  
ATOM    727  C   GLY A 316     -40.860  13.462 -22.791  1.00  0.00           C  
ATOM    728  O   GLY A 316     -40.696  14.227 -23.734  1.00  0.00           O  
ATOM    729  N   LEU A 317     -40.255  13.609 -21.611  1.00  0.00           N  
ATOM    730  CA  LEU A 317     -39.373  14.728 -21.276  1.00  0.00           C  
ATOM    731  C   LEU A 317     -38.412  15.160 -22.356  1.00  0.00           C  
ATOM    732  O   LEU A 317     -38.238  16.355 -22.577  1.00  0.00           O  
ATOM    733  CB  LEU A 317     -38.556  14.435 -20.006  1.00  0.00           C  
ATOM    734  CG  LEU A 317     -39.191  14.529 -18.609  1.00  0.00           C  
ATOM    735  CD1 LEU A 317     -38.110  14.322 -17.556  1.00  0.00           C  
ATOM    736  CD2 LEU A 317     -39.854  15.889 -18.421  1.00  0.00           C  
ATOM    737  N   PRO A 318     -37.763  14.204 -23.042  1.00  0.00           N  
ATOM    738  CA  PRO A 318     -36.830  14.653 -24.081  1.00  0.00           C  
ATOM    739  C   PRO A 318     -37.559  15.443 -25.157  1.00  0.00           C  
ATOM    740  O   PRO A 318     -37.010  16.362 -25.759  1.00  0.00           O  
ATOM    741  CB  PRO A 318     -36.232  13.346 -24.602  1.00  0.00           C  
ATOM    742  CG  PRO A 318     -36.314  12.428 -23.410  1.00  0.00           C  
ATOM    743  CD  PRO A 318     -37.709  12.738 -22.887  1.00  0.00           C  
ATOM    744  N   VAL A 334     -38.817  15.091 -25.368  1.00  0.00           N  
ATOM    745  CA  VAL A 334     -39.627  15.755 -26.371  1.00  0.00           C  
ATOM    746  C   VAL A 334     -40.168  17.068 -25.833  1.00  0.00           C  
ATOM    747  O   VAL A 334     -39.970  18.119 -26.438  1.00  0.00           O  
ATOM    748  CB  VAL A 334     -40.769  14.812 -26.834  1.00  0.00           C  
ATOM    749  CG1 VAL A 334     -41.897  15.592 -27.512  1.00  0.00           C  
ATOM    750  CG2 VAL A 334     -40.182  13.772 -27.792  1.00  0.00           C  
ATOM    751  N   GLU A 336     -40.833  16.997 -24.684  1.00  0.00           N  
ATOM    752  CA  GLU A 336     -41.405  18.167 -24.043  1.00  0.00           C  
ATOM    753  C   GLU A 336     -40.423  19.335 -23.874  1.00  0.00           C  
ATOM    754  O   GLU A 336     -40.806  20.494 -24.041  1.00  0.00           O  
ATOM    755  CB  GLU A 336     -41.984  17.772 -22.685  1.00  0.00           C  
ATOM    756  CG  GLU A 336     -43.423  17.274 -22.719  1.00  0.00           C  
ATOM    757  CD  GLU A 336     -43.870  16.720 -21.378  1.00  0.00           C  
ATOM    758  OE1 GLU A 336     -45.089  16.737 -21.073  1.00  0.00           O  
ATOM    759  OE2 GLU A 336     -42.995  16.250 -20.625  1.00  0.00           O  
ATOM    760  N   LEU A 340     -39.161  19.043 -23.561  1.00  0.00           N  
ATOM    761  CA  LEU A 340     -38.174  20.101 -23.357  1.00  0.00           C  
ATOM    762  C   LEU A 340     -37.744  20.882 -24.579  1.00  0.00           C  
ATOM    763  O   LEU A 340     -37.416  22.058 -24.474  1.00  0.00           O  
ATOM    764  CB  LEU A 340     -36.936  19.553 -22.650  1.00  0.00           C  
ATOM    765  CG  LEU A 340     -37.059  19.699 -21.135  1.00  0.00           C  
ATOM    766  CD1 LEU A 340     -38.371  19.090 -20.659  1.00  0.00           C  
ATOM    767  CD2 LEU A 340     -35.881  19.045 -20.471  1.00  0.00           C  
ATOM    768  N   GLU A 341     -37.715  20.234 -25.733  1.00  0.00           N  
ATOM    769  CA  GLU A 341     -37.340  20.926 -26.956  1.00  0.00           C  
ATOM    770  C   GLU A 341     -38.490  21.855 -27.356  1.00  0.00           C  
ATOM    771  O   GLU A 341     -38.265  22.952 -27.857  1.00  0.00           O  
ATOM    772  CB  GLU A 341     -37.052  19.916 -28.055  1.00  0.00           C  
ATOM    773  CG  GLU A 341     -35.945  18.951 -27.697  1.00  0.00           C  
ATOM    774  CD  GLU A 341     -34.627  19.646 -27.399  1.00  0.00           C  
ATOM    775  OE1 GLU A 341     -34.091  20.334 -28.295  1.00  0.00           O  
ATOM    776  OE2 GLU A 341     -34.123  19.500 -26.265  1.00  0.00           O  
ATOM    777  N   VAL A 342     -39.722  21.412 -27.128  1.00  0.00           N  
ATOM    778  CA  VAL A 342     -40.885  22.230 -27.431  1.00  0.00           C  
ATOM    779  C   VAL A 342     -40.938  23.367 -26.406  1.00  0.00           C  
ATOM    780  O   VAL A 342     -41.442  24.455 -26.684  1.00  0.00           O  
ATOM    781  CB  VAL A 342     -42.187  21.396 -27.354  1.00  0.00           C  
ATOM    782  CG1 VAL A 342     -43.404  22.297 -27.324  1.00  0.00           C  
ATOM    783  CG2 VAL A 342     -42.272  20.486 -28.539  1.00  0.00           C  
ATOM    784  N   GLU A 343     -40.401  23.112 -25.218  1.00  0.00           N  
ATOM    785  CA  GLU A 343     -40.381  24.112 -24.148  1.00  0.00           C  
ATOM    786  C   GLU A 343     -39.498  25.317 -24.493  1.00  0.00           C  
ATOM    787  O   GLU A 343     -39.950  26.458 -24.421  1.00  0.00           O  
ATOM    788  CB  GLU A 343     -39.893  23.470 -22.843  1.00  0.00           C  
ATOM    789  CG  GLU A 343     -40.839  23.643 -21.664  1.00  0.00           C  
ATOM    790  CD  GLU A 343     -40.564  22.637 -20.566  1.00  0.00           C  
ATOM    791  OE1 GLU A 343     -39.412  22.578 -20.102  1.00  0.00           O  
ATOM    792  OE2 GLU A 343     -41.491  21.902 -20.169  1.00  0.00           O  
ATOM    793  N   LYS A 344     -38.243  25.058 -24.853  1.00  0.00           N  
ATOM    794  CA  LYS A 344     -37.312  26.121 -25.204  1.00  0.00           C  
ATOM    795  C   LYS A 344     -37.880  26.955 -26.353  1.00  0.00           C  
ATOM    796  O   LYS A 344     -38.172  28.143 -26.194  1.00  0.00           O  
ATOM    797  CB  LYS A 344     -35.973  25.534 -25.639  1.00  0.00           C  
ATOM    798  CG  LYS A 344     -35.322  24.621 -24.636  1.00  0.00           C  
ATOM    799  CD  LYS A 344     -33.987  24.117 -25.177  1.00  0.00           C  
ATOM    800  CE  LYS A 344     -33.255  23.232 -24.169  1.00  0.00           C  
ATOM    801  NZ  LYS A 344     -32.034  22.600 -24.759  1.00  0.00           N  
ATOM    802  N   LYS A 345     -38.026  26.315 -27.510  1.00  0.00           N  
ATOM    803  CA  LYS A 345     -38.549  26.952 -28.705  1.00  0.00           C  
ATOM    804  C   LYS A 345     -39.720  27.890 -28.444  1.00  0.00           C  
ATOM    805  O   LYS A 345     -39.775  28.976 -29.019  1.00  0.00           O  
ATOM    806  CB  LYS A 345     -38.957  25.881 -29.713  1.00  0.00           C  
ATOM    807  CG  LYS A 345     -37.779  25.201 -30.414  1.00  0.00           C  
ATOM    808  CD  LYS A 345     -38.210  23.893 -31.061  1.00  0.00           C  
ATOM    809  CE  LYS A 345     -39.491  24.064 -31.880  1.00  0.00           C  
ATOM    810  NZ  LYS A 345     -40.095  22.760 -32.284  1.00  0.00           N  
ATOM    811  N   LEU A 346     -40.654  27.485 -27.588  1.00  0.00           N  
ATOM    812  CA  LEU A 346     -41.806  28.331 -27.283  1.00  0.00           C  
ATOM    813  C   LEU A 346     -41.595  29.272 -26.098  1.00  0.00           C  
ATOM    814  O   LEU A 346     -42.543  29.912 -25.627  1.00  0.00           O  
ATOM    815  CB  LEU A 346     -43.046  27.482 -27.003  1.00  0.00           C  
ATOM    816  CG  LEU A 346     -43.746  26.786 -28.166  1.00  0.00           C  
ATOM    817  CD1 LEU A 346     -45.114  26.301 -27.685  1.00  0.00           C  
ATOM    818  CD2 LEU A 346     -43.915  27.750 -29.336  1.00  0.00           C  
ATOM    819  N   GLY A 391     -40.362  29.356 -25.610  1.00  0.00           N  
ATOM    820  CA  GLY A 391     -40.091  30.219 -24.476  1.00  0.00           C  
ATOM    821  C   GLY A 391     -40.939  29.908 -23.248  1.00  0.00           C  
ATOM    822  O   GLY A 391     -41.618  30.782 -22.711  1.00  0.00           O  
ATOM    823  N   LEU A 392     -40.914  28.655 -22.809  1.00  0.00           N  
ATOM    824  CA  LEU A 392     -41.654  28.236 -21.625  1.00  0.00           C  
ATOM    825  C   LEU A 392     -40.616  27.753 -20.615  1.00  0.00           C  
ATOM    826  O   LEU A 392     -39.718  26.972 -20.955  1.00  0.00           O  
ATOM    827  CB  LEU A 392     -42.638  27.125 -21.989  1.00  0.00           C  
ATOM    828  CG  LEU A 392     -44.062  27.569 -22.349  1.00  0.00           C  
ATOM    829  CD1 LEU A 392     -44.031  28.851 -23.162  1.00  0.00           C  
ATOM    830  CD2 LEU A 392     -44.765  26.454 -23.113  1.00  0.00           C  
ATOM    831  N   LYS A 393     -40.734  28.226 -19.377  1.00  0.00           N  
ATOM    832  CA  LYS A 393     -39.763  27.880 -18.345  1.00  0.00           C  
ATOM    833  C   LYS A 393     -40.287  27.108 -17.138  1.00  0.00           C  
ATOM    834  O   LYS A 393     -39.497  26.597 -16.349  1.00  0.00           O  
ATOM    835  CB  LYS A 393     -39.063  29.154 -17.866  1.00  0.00           C  
ATOM    836  CG  LYS A 393     -38.232  29.851 -18.945  1.00  0.00           C  
ATOM    837  CD  LYS A 393     -37.626  31.166 -18.454  1.00  0.00           C  
ATOM    838  CE  LYS A 393     -38.710  32.192 -18.110  1.00  0.00           C  
ATOM    839  NZ  LYS A 393     -38.146  33.496 -17.635  1.00  0.00           N  
ATOM    840  N   SER A 394     -41.603  27.013 -16.992  1.00  0.00           N  
ATOM    841  CA  SER A 394     -42.166  26.301 -15.858  1.00  0.00           C  
ATOM    842  C   SER A 394     -43.433  25.543 -16.229  1.00  0.00           C  
ATOM    843  O   SER A 394     -43.959  25.689 -17.328  1.00  0.00           O  
ATOM    844  CB  SER A 394     -42.490  27.281 -14.734  1.00  0.00           C  
ATOM    845  OG  SER A 394     -43.738  27.906 -14.969  1.00  0.00           O  
ATOM    846  N   LYS A 395     -43.933  24.750 -15.291  1.00  0.00           N  
ATOM    847  CA  LYS A 395     -45.133  23.978 -15.528  1.00  0.00           C  
ATOM    848  C   LYS A 395     -46.383  24.832 -15.542  1.00  0.00           C  
ATOM    849  O   LYS A 395     -47.276  24.591 -16.346  1.00  0.00           O  
ATOM    850  CB  LYS A 395     -45.276  22.861 -14.483  1.00  0.00           C  
ATOM    851  CG  LYS A 395     -44.366  21.648 -14.734  1.00  0.00           C  
ATOM    852  CD  LYS A 395     -44.429  20.620 -13.609  1.00  0.00           C  
ATOM    853  CE  LYS A 395     -45.857  20.262 -13.275  1.00  0.00           C  
ATOM    854  NZ  LYS A 395     -45.919  19.264 -12.176  1.00  0.00           N  
ATOM    855  N   ARG A 396     -46.467  25.830 -14.667  1.00  0.00           N  
ATOM    856  CA  ARG A 396     -47.669  26.659 -14.650  1.00  0.00           C  
ATOM    857  C   ARG A 396     -47.775  27.469 -15.937  1.00  0.00           C  
ATOM    858  O   ARG A 396     -48.876  27.815 -16.377  1.00  0.00           O  
ATOM    859  CB  ARG A 396     -47.710  27.577 -13.419  1.00  0.00           C  
ATOM    860  CG  ARG A 396     -46.474  28.415 -13.176  1.00  0.00           C  
ATOM    861  CD  ARG A 396     -46.842  29.668 -12.388  1.00  0.00           C  
ATOM    862  NE  ARG A 396     -45.740  30.161 -11.565  1.00  0.00           N  
ATOM    863  CZ  ARG A 396     -45.497  29.750 -10.325  1.00  0.00           C  
ATOM    864  NH1 ARG A 396     -46.282  28.837  -9.761  1.00  0.00           N  
ATOM    865  NH2 ARG A 396     -44.473  30.254  -9.648  1.00  0.00           N  
ATOM    866  N   GLU A 397     -46.628  27.773 -16.537  1.00  0.00           N  
ATOM    867  CA  GLU A 397     -46.632  28.484 -17.803  1.00  0.00           C  
ATOM    868  C   GLU A 397     -47.256  27.502 -18.792  1.00  0.00           C  
ATOM    869  O   GLU A 397     -48.289  27.789 -19.401  1.00  0.00           O  
ATOM    870  CB  GLU A 397     -45.211  28.844 -18.233  1.00  0.00           C  
ATOM    871  CG  GLU A 397     -44.672  30.100 -17.577  1.00  0.00           C  
ATOM    872  CD  GLU A 397     -43.358  30.543 -18.179  1.00  0.00           C  
ATOM    873  OE1 GLU A 397     -42.353  29.820 -18.017  1.00  0.00           O  
ATOM    874  OE2 GLU A 397     -43.329  31.613 -18.827  1.00  0.00           O  
ATOM    875  N   ILE A 398     -46.640  26.333 -18.934  1.00  0.00           N  
ATOM    876  CA  ILE A 398     -47.179  25.319 -19.820  1.00  0.00           C  
ATOM    877  C   ILE A 398     -48.687  25.195 -19.622  1.00  0.00           C  
ATOM    878  O   ILE A 398     -49.435  25.052 -20.588  1.00  0.00           O  
ATOM    879  CB  ILE A 398     -46.565  23.938 -19.549  1.00  0.00           C  
ATOM    880  CG1 ILE A 398     -45.116  23.908 -20.022  1.00  0.00           C  
ATOM    881  CG2 ILE A 398     -47.384  22.862 -20.254  1.00  0.00           C  
ATOM    882  CD1 ILE A 398     -44.440  22.602 -19.751  1.00  0.00           C  
ATOM    883  N   GLU A 399     -49.133  25.242 -18.371  1.00  0.00           N  
ATOM    884  CA  GLU A 399     -50.559  25.112 -18.093  1.00  0.00           C  
ATOM    885  C   GLU A 399     -51.315  26.334 -18.624  1.00  0.00           C  
ATOM    886  O   GLU A 399     -52.398  26.207 -19.195  1.00  0.00           O  
ATOM    887  CB  GLU A 399     -50.817  24.963 -16.580  1.00  0.00           C  
ATOM    888  CG  GLU A 399     -49.922  23.963 -15.825  1.00  0.00           C  
ATOM    889  CD  GLU A 399     -50.666  22.728 -15.324  1.00  0.00           C  
ATOM    890  OE1 GLU A 399     -51.844  22.857 -14.924  1.00  0.00           O  
ATOM    891  OE2 GLU A 399     -50.065  21.629 -15.311  1.00  0.00           O  
ATOM    892  N   ALA A 400     -50.733  27.515 -18.428  1.00  0.00           N  
ATOM    893  CA  ALA A 400     -51.341  28.775 -18.869  1.00  0.00           C  
ATOM    894  C   ALA A 400     -51.436  28.824 -20.384  1.00  0.00           C  
ATOM    895  O   ALA A 400     -52.416  29.315 -20.936  1.00  0.00           O  
ATOM    896  CB  ALA A 400     -50.526  29.955 -18.361  1.00  0.00           C  
ATOM    897  N   TYR A 401     -50.402  28.318 -21.045  1.00  0.00           N  
ATOM    898  CA  TYR A 401     -50.351  28.263 -22.499  1.00  0.00           C  
ATOM    899  C   TYR A 401     -51.448  27.329 -23.008  1.00  0.00           C  
ATOM    900  O   TYR A 401     -51.952  27.502 -24.112  1.00  0.00           O  
ATOM    901  CB  TYR A 401     -48.990  27.733 -22.939  1.00  0.00           C  
ATOM    902  CG  TYR A 401     -48.769  27.689 -24.430  1.00  0.00           C  
ATOM    903  CD1 TYR A 401     -48.106  28.730 -25.089  1.00  0.00           C  
ATOM    904  CD2 TYR A 401     -49.190  26.592 -25.184  1.00  0.00           C  
ATOM    905  CE1 TYR A 401     -47.860  28.674 -26.464  1.00  0.00           C  
ATOM    906  CE2 TYR A 401     -48.951  26.525 -26.558  1.00  0.00           C  
ATOM    907  CZ  TYR A 401     -48.283  27.566 -27.191  1.00  0.00           C  
ATOM    908  OH  TYR A 401     -48.016  27.484 -28.540  1.00  0.00           O  
ATOM    909  N   GLY A 402     -51.817  26.343 -22.193  1.00  0.00           N  
ATOM    910  CA  GLY A 402     -52.840  25.385 -22.585  1.00  0.00           C  
ATOM    911  C   GLY A 402     -52.272  23.987 -22.803  1.00  0.00           C  
ATOM    912  O   GLY A 402     -51.273  23.817 -23.512  1.00  0.00           O  
ATOM    913  N   ILE A 403     -52.901  22.978 -22.204  1.00  0.00           N  
ATOM    914  CA  ILE A 403     -52.414  21.609 -22.350  1.00  0.00           C  
ATOM    915  C   ILE A 403     -52.614  21.082 -23.767  1.00  0.00           C  
ATOM    916  O   ILE A 403     -51.660  20.639 -24.415  1.00  0.00           O  
ATOM    917  CB  ILE A 403     -53.093  20.669 -21.329  1.00  0.00           C  
ATOM    918  CG1 ILE A 403     -52.727  21.113 -19.905  1.00  0.00           C  
ATOM    919  CG2 ILE A 403     -52.634  19.233 -21.552  1.00  0.00           C  
ATOM    920  CD1 ILE A 403     -53.357  20.293 -18.817  1.00  0.00           C  
ATOM    921  N   GLU A 404     -53.855  21.139 -24.244  1.00  0.00           N  
ATOM    922  CA  GLU A 404     -54.194  20.700 -25.598  1.00  0.00           C  
ATOM    923  C   GLU A 404     -53.332  21.425 -26.632  1.00  0.00           C  
ATOM    924  O   GLU A 404     -53.033  20.887 -27.701  1.00  0.00           O  
ATOM    925  CB  GLU A 404     -55.674  20.966 -25.881  1.00  0.00           C  
ATOM    926  CG  GLU A 404     -56.090  20.718 -27.317  1.00  0.00           C  
ATOM    927  CD  GLU A 404     -57.598  20.723 -27.494  1.00  0.00           C  
ATOM    928  OE1 GLU A 404     -58.064  20.786 -28.655  1.00  0.00           O  
ATOM    929  OE2 GLU A 404     -58.319  20.653 -26.474  1.00  0.00           O  
ATOM    930  N   ARG A 405     -52.938  22.649 -26.308  1.00  0.00           N  
ATOM    931  CA  ARG A 405     -52.100  23.437 -27.193  1.00  0.00           C  
ATOM    932  C   ARG A 405     -50.676  22.910 -27.117  1.00  0.00           C  
ATOM    933  O   ARG A 405     -50.023  22.689 -28.133  1.00  0.00           O  
ATOM    934  CB  ARG A 405     -52.115  24.909 -26.766  1.00  0.00           C  
ATOM    935  CG  ARG A 405     -53.452  25.613 -26.929  1.00  0.00           C  
ATOM    936  CD  ARG A 405     -53.624  26.125 -28.344  1.00  0.00           C  
ATOM    937  NE  ARG A 405     -52.758  27.268 -28.621  1.00  0.00           N  
ATOM    938  CZ  ARG A 405     -52.927  28.480 -28.098  1.00  0.00           C  
ATOM    939  NH1 ARG A 405     -53.935  28.711 -27.264  1.00  0.00           N  
ATOM    940  NH2 ARG A 405     -52.093  29.466 -28.412  1.00  0.00           N  
ATOM    941  N   PHE A 406     -50.196  22.712 -25.896  1.00  0.00           N  
ATOM    942  CA  PHE A 406     -48.837  22.231 -25.677  1.00  0.00           C  
ATOM    943  C   PHE A 406     -48.592  20.859 -26.309  1.00  0.00           C  
ATOM    944  O   PHE A 406     -47.587  20.647 -27.002  1.00  0.00           O  
ATOM    945  CB  PHE A 406     -48.534  22.175 -24.182  1.00  0.00           C  
ATOM    946  CG  PHE A 406     -47.119  21.776 -23.875  1.00  0.00           C  
ATOM    947  CD1 PHE A 406     -46.059  22.593 -24.250  1.00  0.00           C  
ATOM    948  CD2 PHE A 406     -46.839  20.556 -23.258  1.00  0.00           C  
ATOM    949  CE1 PHE A 406     -44.737  22.199 -24.020  1.00  0.00           C  
ATOM    950  CE2 PHE A 406     -45.520  20.158 -23.029  1.00  0.00           C  
ATOM    951  CZ  PHE A 406     -44.467  20.977 -23.409  1.00  0.00           C  
ATOM    952  N   ASN A 407     -49.511  19.928 -26.080  1.00  0.00           N  
ATOM    953  CA  ASN A 407     -49.341  18.597 -26.647  1.00  0.00           C  
ATOM    954  C   ASN A 407     -49.250  18.635 -28.167  1.00  0.00           C  
ATOM    955  O   ASN A 407     -48.349  18.018 -28.756  1.00  0.00           O  
ATOM    956  CB  ASN A 407     -50.474  17.668 -26.202  1.00  0.00           C  
ATOM    957  CG  ASN A 407     -50.329  17.233 -24.751  1.00  0.00           C  
ATOM    958  OD1 ASN A 407     -49.225  17.258 -24.196  1.00  0.00           O  
ATOM    959  ND2 ASN A 407     -51.437  16.817 -24.138  1.00  0.00           N  
ATOM    960  N   GLN A 408     -50.167  19.376 -28.793  1.00  0.00           N  
ATOM    961  CA  GLN A 408     -50.201  19.512 -30.251  1.00  0.00           C  
ATOM    962  C   GLN A 408     -48.862  19.956 -30.836  1.00  0.00           C  
ATOM    963  O   GLN A 408     -48.480  19.527 -31.928  1.00  0.00           O  
ATOM    964  CB  GLN A 408     -51.296  20.490 -30.656  1.00  0.00           C  
ATOM    965  CG  GLN A 408     -52.237  19.938 -31.713  1.00  0.00           C  
ATOM    966  CD  GLN A 408     -53.482  20.789 -31.891  1.00  0.00           C  
ATOM    967  OE1 GLN A 408     -53.409  21.933 -32.360  1.00  0.00           O  
ATOM    968  NE2 GLN A 408     -54.638  20.236 -31.512  1.00  0.00           N  
ATOM    969  N   ALA A 418     -48.141  20.801 -30.106  1.00  0.00           N  
ATOM    970  CA  ALA A 418     -46.843  21.277 -30.570  1.00  0.00           C  
ATOM    971  C   ALA A 418     -45.816  20.170 -30.416  1.00  0.00           C  
ATOM    972  O   ALA A 418     -44.817  20.134 -31.139  1.00  0.00           O  
ATOM    973  CB  ALA A 418     -46.417  22.500 -29.769  1.00  0.00           C  
ATOM    974  N   CYS A 419     -46.060  19.281 -29.451  1.00  0.00           N  
ATOM    975  CA  CYS A 419     -45.162  18.150 -29.194  1.00  0.00           C  
ATOM    976  C   CYS A 419     -45.355  17.167 -30.323  1.00  0.00           C  
ATOM    977  O   CYS A 419     -44.391  16.645 -30.879  1.00  0.00           O  
ATOM    978  CB  CYS A 419     -45.507  17.468 -27.867  1.00  0.00           C  
ATOM    979  SG  CYS A 419     -45.210  18.468 -26.401  1.00  0.00           S  
ATOM    980  N   ARG A 420     -46.624  16.934 -30.646  1.00  0.00           N  
ATOM    981  CA  ARG A 420     -47.034  16.046 -31.728  1.00  0.00           C  
ATOM    982  C   ARG A 420     -46.345  16.433 -33.049  1.00  0.00           C  
ATOM    983  O   ARG A 420     -45.808  15.575 -33.749  1.00  0.00           O  
ATOM    984  CB  ARG A 420     -48.554  16.126 -31.878  1.00  0.00           C  
ATOM    985  CG  ARG A 420     -49.202  14.994 -32.641  1.00  0.00           C  
ATOM    986  CD  ARG A 420     -50.639  14.847 -32.165  1.00  0.00           C  
ATOM    987  NE  ARG A 420     -51.122  13.480 -32.334  1.00  0.00           N  
ATOM    988  CZ  ARG A 420     -51.964  12.868 -31.501  1.00  0.00           C  
ATOM    989  NH1 ARG A 420     -52.427  13.500 -30.425  1.00  0.00           N  
ATOM    990  NH2 ARG A 420     -52.337  11.613 -31.738  1.00  0.00           N  
ATOM    991  N   GLU A 421     -46.347  17.722 -33.382  1.00  0.00           N  
ATOM    992  CA  GLU A 421     -45.716  18.186 -34.614  1.00  0.00           C  
ATOM    993  C   GLU A 421     -44.192  18.092 -34.609  1.00  0.00           C  
ATOM    994  O   GLU A 421     -43.573  17.779 -35.621  1.00  0.00           O  
ATOM    995  CB  GLU A 421     -46.069  19.645 -34.880  1.00  0.00           C  
ATOM    996  CG  GLU A 421     -47.518  19.948 -35.128  1.00  0.00           C  
ATOM    997  CD  GLU A 421     -47.773  21.447 -35.107  1.00  0.00           C  
ATOM    998  OE1 GLU A 421     -46.898  22.201 -35.598  1.00  0.00           O  
ATOM    999  OE2 GLU A 421     -48.842  21.870 -34.607  1.00  0.00           O  
ATOM   1000  N   SER A 422     -43.583  18.389 -33.472  1.00  0.00           N  
ATOM   1001  CA  SER A 422     -42.128  18.392 -33.361  1.00  0.00           C  
ATOM   1002  C   SER A 422     -41.403  17.087 -33.644  1.00  0.00           C  
ATOM   1003  O   SER A 422     -40.234  17.100 -34.019  1.00  0.00           O  
ATOM   1004  CB  SER A 422     -41.727  18.895 -31.970  1.00  0.00           C  
ATOM   1005  OG  SER A 422     -42.383  18.157 -30.947  1.00  0.00           O  
ATOM   1006  N   VAL A 423     -42.087  15.961 -33.482  1.00  0.00           N  
ATOM   1007  CA  VAL A 423     -41.443  14.665 -33.665  1.00  0.00           C  
ATOM   1008  C   VAL A 423     -41.096  14.261 -35.084  1.00  0.00           C  
ATOM   1009  O   VAL A 423     -40.102  13.562 -35.304  1.00  0.00           O  
ATOM   1010  CB  VAL A 423     -42.276  13.531 -33.018  1.00  0.00           C  
ATOM   1011  CG1 VAL A 423     -42.386  13.762 -31.515  1.00  0.00           C  
ATOM   1012  CG2 VAL A 423     -43.656  13.469 -33.649  1.00  0.00           C  
ATOM   1013  N   PHE A 424     -41.890  14.703 -36.053  1.00  0.00           N  
ATOM   1014  CA  PHE A 424     -41.628  14.346 -37.442  1.00  0.00           C  
ATOM   1015  C   PHE A 424     -40.984  15.448 -38.288  1.00  0.00           C  
ATOM   1016  O   PHE A 424     -40.728  15.258 -39.479  1.00  0.00           O  
ATOM   1017  CB  PHE A 424     -42.929  13.866 -38.084  1.00  0.00           C  
ATOM   1018  CG  PHE A 424     -43.486  12.627 -37.443  1.00  0.00           C  
ATOM   1019  CD1 PHE A 424     -44.802  12.595 -36.977  1.00  0.00           C  
ATOM   1020  CD2 PHE A 424     -42.681  11.494 -37.277  1.00  0.00           C  
ATOM   1021  CE1 PHE A 424     -45.308  11.450 -36.346  1.00  0.00           C  
ATOM   1022  CE2 PHE A 424     -43.173  10.349 -36.652  1.00  0.00           C  
ATOM   1023  CZ  PHE A 424     -44.487  10.324 -36.184  1.00  0.00           C  
ATOM   1024  N   THR A 425     -40.688  16.581 -37.666  1.00  0.00           N  
ATOM   1025  CA  THR A 425     -40.090  17.700 -38.380  1.00  0.00           C  
ATOM   1026  C   THR A 425     -38.819  17.361 -39.156  1.00  0.00           C  
ATOM   1027  O   THR A 425     -38.355  18.174 -39.953  1.00  0.00           O  
ATOM   1028  CB  THR A 425     -39.799  18.899 -37.421  1.00  0.00           C  
ATOM   1029  OG1 THR A 425     -38.487  18.780 -36.858  1.00  0.00           O  
ATOM   1030  CG2 THR A 425     -40.820  18.931 -36.292  1.00  0.00           C  
ATOM   1031  N   TYR A 426     -38.240  16.184 -38.943  1.00  0.00           N  
ATOM   1032  CA  TYR A 426     -37.033  15.829 -39.695  1.00  0.00           C  
ATOM   1033  C   TYR A 426     -37.157  14.477 -40.374  1.00  0.00           C  
ATOM   1034  O   TYR A 426     -36.155  13.889 -40.808  1.00  0.00           O  
ATOM   1035  CB  TYR A 426     -35.792  15.833 -38.802  1.00  0.00           C  
ATOM   1036  CG  TYR A 426     -35.330  17.210 -38.411  1.00  0.00           C  
ATOM   1037  CD1 TYR A 426     -35.706  17.779 -37.191  1.00  0.00           C  
ATOM   1038  CD2 TYR A 426     -34.546  17.968 -39.279  1.00  0.00           C  
ATOM   1039  CE1 TYR A 426     -35.314  19.072 -36.849  1.00  0.00           C  
ATOM   1040  CE2 TYR A 426     -34.147  19.262 -38.949  1.00  0.00           C  
ATOM   1041  CZ  TYR A 426     -34.535  19.809 -37.736  1.00  0.00           C  
ATOM   1042  OH  TYR A 426     -34.148  21.092 -37.419  1.00  0.00           O  
ATOM   1043  N   GLU A 427     -38.398  14.008 -40.473  1.00  0.00           N  
ATOM   1044  CA  GLU A 427     -38.716  12.728 -41.087  1.00  0.00           C  
ATOM   1045  C   GLU A 427     -37.987  12.474 -42.399  1.00  0.00           C  
ATOM   1046  O   GLU A 427     -37.354  11.430 -42.568  1.00  0.00           O  
ATOM   1047  CB  GLU A 427     -40.224  12.627 -41.295  1.00  0.00           C  
ATOM   1048  CG  GLU A 427     -40.663  11.407 -42.063  1.00  0.00           C  
ATOM   1049  CD  GLU A 427     -42.098  11.011 -41.755  1.00  0.00           C  
ATOM   1050  OE1 GLU A 427     -42.939  11.906 -41.530  1.00  0.00           O  
ATOM   1051  OE2 GLU A 427     -42.391   9.797 -41.750  1.00  0.00           O  
ATOM   1052  N   LYS A 429     -38.056  13.434 -43.317  1.00  0.00           N  
ATOM   1053  CA  LYS A 429     -37.407  13.301 -44.613  1.00  0.00           C  
ATOM   1054  C   LYS A 429     -35.881  13.276 -44.601  1.00  0.00           C  
ATOM   1055  O   LYS A 429     -35.277  12.614 -45.441  1.00  0.00           O  
ATOM   1056  CB  LYS A 429     -37.914  14.390 -45.560  1.00  0.00           C  
ATOM   1057  CG  LYS A 429     -39.277  14.071 -46.171  1.00  0.00           C  
ATOM   1058  CD  LYS A 429     -40.326  13.796 -45.093  1.00  0.00           C  
ATOM   1059  CE  LYS A 429     -41.451  12.896 -45.620  1.00  0.00           C  
ATOM   1060  NZ  LYS A 429     -40.942  11.577 -46.136  1.00  0.00           N  
ATOM   1061  N   GLU A 431     -35.230  13.985 -43.687  1.00  0.00           N  
ATOM   1062  CA  GLU A 431     -33.767  13.912 -43.680  1.00  0.00           C  
ATOM   1063  C   GLU A 431     -33.409  12.558 -43.087  1.00  0.00           C  
ATOM   1064  O   GLU A 431     -32.327  12.018 -43.340  1.00  0.00           O  
ATOM   1065  CB  GLU A 431     -33.134  15.032 -42.852  1.00  0.00           C  
ATOM   1066  CG  GLU A 431     -34.118  15.795 -42.016  1.00  0.00           C  
ATOM   1067  CD  GLU A 431     -34.994  16.682 -42.856  1.00  0.00           C  
ATOM   1068  OE1 GLU A 431     -34.429  17.533 -43.568  1.00  0.00           O  
ATOM   1069  OE2 GLU A 431     -36.233  16.531 -42.805  1.00  0.00           O  
ATOM   1070  N   TRP A 432     -34.331  12.013 -42.295  1.00  0.00           N  
ATOM   1071  CA  TRP A 432     -34.129  10.703 -41.699  1.00  0.00           C  
ATOM   1072  C   TRP A 432     -34.235   9.627 -42.778  1.00  0.00           C  
ATOM   1073  O   TRP A 432     -33.317   8.821 -42.967  1.00  0.00           O  
ATOM   1074  CB  TRP A 432     -35.155  10.446 -40.597  1.00  0.00           C  
ATOM   1075  CG  TRP A 432     -34.610  10.747 -39.234  1.00  0.00           C  
ATOM   1076  CD1 TRP A 432     -34.827  11.872 -38.486  1.00  0.00           C  
ATOM   1077  CD2 TRP A 432     -33.673   9.951 -38.498  1.00  0.00           C  
ATOM   1078  NE1 TRP A 432     -34.076  11.825 -37.333  1.00  0.00           N  
ATOM   1079  CE2 TRP A 432     -33.359  10.658 -37.316  1.00  0.00           C  
ATOM   1080  CE3 TRP A 432     -33.064   8.707 -38.726  1.00  0.00           C  
ATOM   1081  CZ2 TRP A 432     -32.462  10.163 -36.366  1.00  0.00           C  
ATOM   1082  CZ3 TRP A 432     -32.171   8.215 -37.778  1.00  0.00           C  
ATOM   1083  CH2 TRP A 432     -31.879   8.944 -36.613  1.00  0.00           C  
ATOM   1084  N   GLU A 433     -35.346   9.631 -43.501  1.00  0.00           N  
ATOM   1085  CA  GLU A 433     -35.552   8.659 -44.567  1.00  0.00           C  
ATOM   1086  C   GLU A 433     -34.391   8.609 -45.547  1.00  0.00           C  
ATOM   1087  O   GLU A 433     -34.110   7.561 -46.131  1.00  0.00           O  
ATOM   1088  CB  GLU A 433     -36.822   8.973 -45.354  1.00  0.00           C  
ATOM   1089  CG  GLU A 433     -37.084   7.953 -46.440  1.00  0.00           C  
ATOM   1090  CD  GLU A 433     -38.280   8.286 -47.307  1.00  0.00           C  
ATOM   1091  OE1 GLU A 433     -39.344   8.652 -46.758  1.00  0.00           O  
ATOM   1092  OE2 GLU A 433     -38.154   8.166 -48.544  1.00  0.00           O  
ATOM   1093  N   ALA A 434     -33.714   9.737 -45.732  1.00  0.00           N  
ATOM   1094  CA  ALA A 434     -32.609   9.793 -46.682  1.00  0.00           C  
ATOM   1095  C   ALA A 434     -31.288   9.310 -46.114  1.00  0.00           C  
ATOM   1096  O   ALA A 434     -30.427   8.839 -46.855  1.00  0.00           O  
ATOM   1097  CB  ALA A 434     -32.460  11.200 -47.207  1.00  0.00           C  
ATOM   1098  N   PHE A 435     -31.119   9.450 -44.801  1.00  0.00           N  
ATOM   1099  CA  PHE A 435     -29.891   9.017 -44.138  1.00  0.00           C  
ATOM   1100  C   PHE A 435     -29.972   7.507 -43.963  1.00  0.00           C  
ATOM   1101  O   PHE A 435     -28.965   6.806 -44.058  1.00  0.00           O  
ATOM   1102  CB  PHE A 435     -29.743   9.707 -42.778  1.00  0.00           C  
ATOM   1103  CG  PHE A 435     -28.761   9.032 -41.865  1.00  0.00           C  
ATOM   1104  CD1 PHE A 435     -29.207   8.237 -40.806  1.00  0.00           C  
ATOM   1105  CD2 PHE A 435     -27.391   9.145 -42.088  1.00  0.00           C  
ATOM   1106  CE1 PHE A 435     -28.307   7.563 -39.992  1.00  0.00           C  
ATOM   1107  CE2 PHE A 435     -26.482   8.471 -41.275  1.00  0.00           C  
ATOM   1108  CZ  PHE A 435     -26.945   7.679 -40.227  1.00  0.00           C  
ATOM   1109  N   THR A 436     -31.187   7.024 -43.714  1.00  0.00           N  
ATOM   1110  CA  THR A 436     -31.446   5.601 -43.552  1.00  0.00           C  
ATOM   1111  C   THR A 436     -30.991   4.846 -44.804  1.00  0.00           C  
ATOM   1112  O   THR A 436     -30.289   3.836 -44.714  1.00  0.00           O  
ATOM   1113  CB  THR A 436     -32.954   5.325 -43.350  1.00  0.00           C  
ATOM   1114  OG1 THR A 436     -33.375   5.836 -42.083  1.00  0.00           O  
ATOM   1115  CG2 THR A 436     -33.237   3.840 -43.401  1.00  0.00           C  
ATOM   1116  N   GLU A 437     -31.385   5.345 -45.970  1.00  0.00           N  
ATOM   1117  CA  GLU A 437     -31.033   4.697 -47.229  1.00  0.00           C  
ATOM   1118  C   GLU A 437     -29.596   4.851 -47.679  1.00  0.00           C  
ATOM   1119  O   GLU A 437     -28.970   3.902 -48.142  1.00  0.00           O  
ATOM   1120  CB  GLU A 437     -31.932   5.203 -48.351  1.00  0.00           C  
ATOM   1121  CG  GLU A 437     -33.386   4.848 -48.188  1.00  0.00           C  
ATOM   1122  CD  GLU A 437     -34.203   5.295 -49.373  1.00  0.00           C  
ATOM   1123  OE1 GLU A 437     -35.442   5.105 -49.347  1.00  0.00           O  
ATOM   1124  OE2 GLU A 437     -33.597   5.837 -50.329  1.00  0.00           O  
ATOM   1125  N   ARG A 438     -29.066   6.052 -47.562  1.00  0.00           N  
ATOM   1126  CA  ARG A 438     -27.715   6.287 -48.018  1.00  0.00           C  
ATOM   1127  C   ARG A 438     -26.655   5.379 -47.378  1.00  0.00           C  
ATOM   1128  O   ARG A 438     -25.677   5.024 -48.030  1.00  0.00           O  
ATOM   1129  CB  ARG A 438     -27.372   7.763 -47.825  1.00  0.00           C  
ATOM   1130  CG  ARG A 438     -26.216   8.214 -48.675  1.00  0.00           C  
ATOM   1131  CD  ARG A 438     -26.484   7.938 -50.145  1.00  0.00           C  
ATOM   1132  NE  ARG A 438     -25.297   8.227 -50.937  1.00  0.00           N  
ATOM   1133  CZ  ARG A 438     -24.171   7.524 -50.873  1.00  0.00           C  
ATOM   1134  NH1 ARG A 438     -24.084   6.484 -50.058  1.00  0.00           N  
ATOM   1135  NH2 ARG A 438     -23.124   7.870 -51.610  1.00  0.00           N  
ATOM   1136  N   ILE A 439     -26.851   5.002 -46.114  1.00  0.00           N  
ATOM   1137  CA  ILE A 439     -25.903   4.131 -45.403  1.00  0.00           C  
ATOM   1138  C   ILE A 439     -26.226   2.644 -45.536  1.00  0.00           C  
ATOM   1139  O   ILE A 439     -25.582   1.807 -44.895  1.00  0.00           O  
ATOM   1140  CB  ILE A 439     -25.837   4.447 -43.889  1.00  0.00           C  
ATOM   1141  CG1 ILE A 439     -27.245   4.570 -43.329  1.00  0.00           C  
ATOM   1142  CG2 ILE A 439     -25.031   5.699 -43.641  1.00  0.00           C  
ATOM   1143  CD1 ILE A 439     -27.282   4.717 -41.835  1.00  0.00           C  
ATOM   1144  N   ALA A 444     -27.234   2.332 -46.353  1.00  0.00           N  
ATOM   1145  CA  ALA A 444     -27.663   0.956 -46.623  1.00  0.00           C  
ATOM   1146  C   ALA A 444     -28.252   0.241 -45.412  1.00  0.00           C  
ATOM   1147  O   ALA A 444     -27.944  -0.924 -45.151  1.00  0.00           O  
ATOM   1148  CB  ALA A 444     -26.494   0.141 -47.199  1.00  0.00           C  
ATOM   1149  N   TYR A 445     -29.103   0.944 -44.677  1.00  0.00           N  
ATOM   1150  CA  TYR A 445     -29.745   0.369 -43.514  1.00  0.00           C  
ATOM   1151  C   TYR A 445     -31.113  -0.125 -43.956  1.00  0.00           C  
ATOM   1152  O   TYR A 445     -32.128   0.569 -43.806  1.00  0.00           O  
ATOM   1153  CB  TYR A 445     -29.889   1.422 -42.407  1.00  0.00           C  
ATOM   1154  CG  TYR A 445     -30.438   0.863 -41.116  1.00  0.00           C  
ATOM   1155  CD1 TYR A 445     -29.843  -0.230 -40.507  1.00  0.00           C  
ATOM   1156  CD2 TYR A 445     -31.555   1.422 -40.511  1.00  0.00           C  
ATOM   1157  CE1 TYR A 445     -30.344  -0.755 -39.325  1.00  0.00           C  
ATOM   1158  CE2 TYR A 445     -32.072   0.901 -39.318  1.00  0.00           C  
ATOM   1159  CZ  TYR A 445     -31.456  -0.190 -38.735  1.00  0.00           C  
ATOM   1160  OH  TYR A 445     -31.956  -0.726 -37.569  1.00  0.00           O  
ATOM   1161  N   TRP A 460     -31.140  -1.340 -44.491  1.00  0.00           N  
ATOM   1162  CA  TRP A 460     -32.379  -1.928 -44.991  1.00  0.00           C  
ATOM   1163  C   TRP A 460     -33.434  -2.233 -43.947  1.00  0.00           C  
ATOM   1164  O   TRP A 460     -33.295  -3.160 -43.155  1.00  0.00           O  
ATOM   1165  CB  TRP A 460     -32.079  -3.196 -45.795  1.00  0.00           C  
ATOM   1166  CG  TRP A 460     -31.452  -2.936 -47.135  1.00  0.00           C  
ATOM   1167  CD1 TRP A 460     -31.164  -1.723 -47.691  1.00  0.00           C  
ATOM   1168  CD2 TRP A 460     -31.053  -3.921 -48.096  1.00  0.00           C  
ATOM   1169  NE1 TRP A 460     -30.611  -1.890 -48.939  1.00  0.00           N  
ATOM   1170  CE2 TRP A 460     -30.531  -3.230 -49.212  1.00  0.00           C  
ATOM   1171  CE3 TRP A 460     -31.083  -5.324 -48.121  1.00  0.00           C  
ATOM   1172  CZ2 TRP A 460     -30.046  -3.892 -50.342  1.00  0.00           C  
ATOM   1173  CZ3 TRP A 460     -30.599  -5.981 -49.239  1.00  0.00           C  
ATOM   1174  CH2 TRP A 460     -30.088  -5.265 -50.336  1.00  0.00           C  
ATOM   1175  N   VAL A 461     -34.505  -1.453 -43.971  1.00  0.00           N  
ATOM   1176  CA  VAL A 461     -35.607  -1.639 -43.047  1.00  0.00           C  
ATOM   1177  C   VAL A 461     -36.852  -0.970 -43.650  1.00  0.00           C  
ATOM   1178  O   VAL A 461     -36.733  -0.085 -44.500  1.00  0.00           O  
ATOM   1179  CB  VAL A 461     -35.256  -1.027 -41.650  1.00  0.00           C  
ATOM   1180  CG1 VAL A 461     -35.092   0.481 -41.757  1.00  0.00           C  
ATOM   1181  CG2 VAL A 461     -36.328  -1.379 -40.631  1.00  0.00           C  
ATOM   1182  N   ASP A 463     -38.035  -1.422 -43.236  1.00  0.00           N  
ATOM   1183  CA  ASP A 463     -39.301  -0.861 -43.715  1.00  0.00           C  
ATOM   1184  C   ASP A 463     -39.534   0.478 -43.038  1.00  0.00           C  
ATOM   1185  O   ASP A 463     -39.045   0.699 -41.928  1.00  0.00           O  
ATOM   1186  CB  ASP A 463     -40.481  -1.770 -43.353  1.00  0.00           C  
ATOM   1187  CG  ASP A 463     -40.745  -2.845 -44.388  1.00  0.00           C  
ATOM   1188  OD1 ASP A 463     -41.591  -3.728 -44.110  1.00  0.00           O  
ATOM   1189  OD2 ASP A 463     -40.119  -2.804 -45.473  1.00  0.00           O  
ATOM   1190  N   LEU A 471     -40.291   1.357 -43.694  1.00  0.00           N  
ATOM   1191  CA  LEU A 471     -40.612   2.665 -43.132  1.00  0.00           C  
ATOM   1192  C   LEU A 471     -42.077   3.005 -43.324  1.00  0.00           C  
ATOM   1193  O   LEU A 471     -42.663   3.716 -42.516  1.00  0.00           O  
ATOM   1194  CB  LEU A 471     -39.742   3.764 -43.748  1.00  0.00           C  
ATOM   1195  CG  LEU A 471     -38.287   3.807 -43.257  1.00  0.00           C  
ATOM   1196  CD1 LEU A 471     -37.533   4.953 -43.933  1.00  0.00           C  
ATOM   1197  CD2 LEU A 471     -38.267   3.987 -41.744  1.00  0.00           C  
ATOM   1198  N   GLU A 472     -42.679   2.493 -44.388  1.00  0.00           N  
ATOM   1199  CA  GLU A 472     -44.086   2.769 -44.638  1.00  0.00           C  
ATOM   1200  C   GLU A 472     -44.951   2.259 -43.486  1.00  0.00           C  
ATOM   1201  O   GLU A 472     -46.072   2.739 -43.283  1.00  0.00           O  
ATOM   1202  CB  GLU A 472     -44.530   2.120 -45.953  1.00  0.00           C  
ATOM   1203  CG  GLU A 472     -44.353   0.611 -46.007  1.00  0.00           C  
ATOM   1204  CD  GLU A 472     -44.748   0.031 -47.355  1.00  0.00           C  
ATOM   1205  OE1 GLU A 472     -44.704  -1.212 -47.516  1.00  0.00           O  
ATOM   1206  OE2 GLU A 472     -45.102   0.825 -48.254  1.00  0.00           O  
ATOM   1207  N   ASP A 473     -44.434   1.293 -42.728  1.00  0.00           N  
ATOM   1208  CA  ASP A 473     -45.186   0.740 -41.606  1.00  0.00           C  
ATOM   1209  C   ASP A 473     -44.427   0.843 -40.279  1.00  0.00           C  
ATOM   1210  O   ASP A 473     -44.582   0.002 -39.390  1.00  0.00           O  
ATOM   1211  CB  ASP A 473     -45.578  -0.717 -41.899  1.00  0.00           C  
ATOM   1212  CG  ASP A 473     -44.394  -1.666 -41.869  1.00  0.00           C  
ATOM   1213  OD1 ASP A 473     -43.356  -1.358 -42.496  1.00  0.00           O  
ATOM   1214  OD2 ASP A 473     -44.507  -2.731 -41.223  1.00  0.00           O  
ATOM   1215  N   ALA A 474     -43.617   1.893 -40.154  1.00  0.00           N  
ATOM   1216  CA  ALA A 474     -42.837   2.147 -38.950  1.00  0.00           C  
ATOM   1217  C   ALA A 474     -43.789   2.379 -37.789  1.00  0.00           C  
ATOM   1218  O   ALA A 474     -44.815   3.041 -37.962  1.00  0.00           O  
ATOM   1219  CB  ALA A 474     -41.962   3.371 -39.144  1.00  0.00           C  
ATOM   1220  N   TYR A 475     -43.472   1.827 -36.614  1.00  0.00           N  
ATOM   1221  CA  TYR A 475     -44.348   2.034 -35.463  1.00  0.00           C  
ATOM   1222  C   TYR A 475     -44.029   3.384 -34.815  1.00  0.00           C  
ATOM   1223  O   TYR A 475     -42.927   3.930 -34.967  1.00  0.00           O  
ATOM   1224  CB  TYR A 475     -44.230   0.875 -34.437  1.00  0.00           C  
ATOM   1225  CG  TYR A 475     -42.908   0.775 -33.708  1.00  0.00           C  
ATOM   1226  CD1 TYR A 475     -42.685   1.482 -32.516  1.00  0.00           C  
ATOM   1227  CD2 TYR A 475     -41.851   0.026 -34.237  1.00  0.00           C  
ATOM   1228  CE1 TYR A 475     -41.437   1.453 -31.874  1.00  0.00           C  
ATOM   1229  CE2 TYR A 475     -40.600  -0.011 -33.602  1.00  0.00           C  
ATOM   1230  CZ  TYR A 475     -40.404   0.710 -32.421  1.00  0.00           C  
ATOM   1231  OH  TYR A 475     -39.166   0.702 -31.810  1.00  0.00           O  
ATOM   1232  N   ALA A 476     -45.022   3.933 -34.130  1.00  0.00           N  
ATOM   1233  CA  ALA A 476     -44.881   5.207 -33.441  1.00  0.00           C  
ATOM   1234  C   ALA A 476     -45.586   5.096 -32.094  1.00  0.00           C  
ATOM   1235  O   ALA A 476     -46.761   4.727 -32.032  1.00  0.00           O  
ATOM   1236  CB  ALA A 476     -45.495   6.312 -34.264  1.00  0.00           C  
ATOM   1237  N   THR A 477     -44.873   5.425 -31.019  1.00  0.00           N  
ATOM   1238  CA  THR A 477     -45.439   5.328 -29.672  1.00  0.00           C  
ATOM   1239  C   THR A 477     -46.633   6.234 -29.391  1.00  0.00           C  
ATOM   1240  O   THR A 477     -47.293   6.064 -28.368  1.00  0.00           O  
ATOM   1241  CB  THR A 477     -44.375   5.584 -28.598  1.00  0.00           C  
ATOM   1242  OG1 THR A 477     -43.843   6.903 -28.758  1.00  0.00           O  
ATOM   1243  CG2 THR A 477     -43.240   4.568 -28.717  1.00  0.00           C  
ATOM   1244  N   LEU A 478     -46.923   7.182 -30.284  1.00  0.00           N  
ATOM   1245  CA  LEU A 478     -48.065   8.083 -30.091  1.00  0.00           C  
ATOM   1246  C   LEU A 478     -49.361   7.477 -30.637  1.00  0.00           C  
ATOM   1247  O   LEU A 478     -50.444   8.022 -30.429  1.00  0.00           O  
ATOM   1248  CB  LEU A 478     -47.801   9.438 -30.764  1.00  0.00           C  
ATOM   1249  CG  LEU A 478     -47.607   9.473 -32.292  1.00  0.00           C  
ATOM   1250  CD1 LEU A 478     -48.954   9.456 -32.991  1.00  0.00           C  
ATOM   1251  CD2 LEU A 478     -46.853  10.727 -32.685  1.00  0.00           C  
ATOM   1252  N   GLU A 479     -49.243   6.340 -31.325  1.00  0.00           N  
ATOM   1253  CA  GLU A 479     -50.395   5.647 -31.919  1.00  0.00           C  
ATOM   1254  C   GLU A 479     -51.365   5.082 -30.895  1.00  0.00           C  
ATOM   1255  O   GLU A 479     -50.957   4.480 -29.903  1.00  0.00           O  
ATOM   1256  CB  GLU A 479     -49.921   4.505 -32.815  1.00  0.00           C  
ATOM   1257  CG  GLU A 479     -49.222   4.943 -34.088  1.00  0.00           C  
ATOM   1258  CD  GLU A 479     -48.546   3.784 -34.781  1.00  0.00           C  
ATOM   1259  OE1 GLU A 479     -49.184   2.720 -34.893  1.00  0.00           O  
ATOM   1260  OE2 GLU A 479     -47.381   3.926 -35.213  1.00  0.00           O  
ATOM   1261  N   PRO A 482     -52.674   5.241 -31.140  1.00  0.00           N  
ATOM   1262  CA  PRO A 482     -53.715   4.744 -30.231  1.00  0.00           C  
ATOM   1263  C   PRO A 482     -53.615   3.253 -29.888  1.00  0.00           C  
ATOM   1264  O   PRO A 482     -54.091   2.818 -28.841  1.00  0.00           O  
ATOM   1265  CB  PRO A 482     -55.012   5.068 -30.981  1.00  0.00           C  
ATOM   1266  CG  PRO A 482     -54.643   6.263 -31.776  1.00  0.00           C  
ATOM   1267  CD  PRO A 482     -53.278   5.921 -32.298  1.00  0.00           C  
ATOM   1268  N   THR A 485     -53.017   2.467 -30.771  1.00  0.00           N  
ATOM   1269  CA  THR A 485     -52.906   1.038 -30.518  1.00  0.00           C  
ATOM   1270  C   THR A 485     -51.690   0.695 -29.674  1.00  0.00           C  
ATOM   1271  O   THR A 485     -51.771  -0.166 -28.803  1.00  0.00           O  
ATOM   1272  CB  THR A 485     -52.877   0.216 -31.840  1.00  0.00           C  
ATOM   1273  OG1 THR A 485     -51.895   0.754 -32.733  1.00  0.00           O  
ATOM   1274  CG2 THR A 485     -54.239   0.231 -32.493  1.00  0.00           C  
ATOM   1275  N   TYR A 486     -50.572   1.367 -29.928  1.00  0.00           N  
ATOM   1276  CA  TYR A 486     -49.350   1.149 -29.161  1.00  0.00           C  
ATOM   1277  C   TYR A 486     -49.661   1.475 -27.692  1.00  0.00           C  
ATOM   1278  O   TYR A 486     -49.157   0.835 -26.767  1.00  0.00           O  
ATOM   1279  CB  TYR A 486     -48.249   2.084 -29.664  1.00  0.00           C  
ATOM   1280  CG  TYR A 486     -46.850   1.753 -29.186  1.00  0.00           C  
ATOM   1281  CD1 TYR A 486     -45.932   1.161 -30.037  1.00  0.00           C  
ATOM   1282  CD2 TYR A 486     -46.441   2.046 -27.884  1.00  0.00           C  
ATOM   1283  CE1 TYR A 486     -44.636   0.867 -29.615  1.00  0.00           C  
ATOM   1284  CE2 TYR A 486     -45.132   1.757 -27.445  1.00  0.00           C  
ATOM   1285  CZ  TYR A 486     -44.243   1.173 -28.320  1.00  0.00           C  
ATOM   1286  OH  TYR A 486     -42.945   0.937 -27.930  1.00  0.00           O  
ATOM   1287  N   ILE A 489     -50.520   2.466 -27.494  1.00  0.00           N  
ATOM   1288  CA  ILE A 489     -50.889   2.903 -26.168  1.00  0.00           C  
ATOM   1289  C   ILE A 489     -51.903   1.984 -25.518  1.00  0.00           C  
ATOM   1290  O   ILE A 489     -51.919   1.844 -24.287  1.00  0.00           O  
ATOM   1291  CB  ILE A 489     -51.435   4.359 -26.207  1.00  0.00           C  
ATOM   1292  CG1 ILE A 489     -50.274   5.335 -26.442  1.00  0.00           C  
ATOM   1293  CG2 ILE A 489     -52.165   4.702 -24.913  1.00  0.00           C  
ATOM   1294  CD1 ILE A 489     -50.715   6.781 -26.563  1.00  0.00           C  
ATOM   1295  N   GLU A 490     -52.754   1.352 -26.321  1.00  0.00           N  
ATOM   1296  CA  GLU A 490     -53.751   0.461 -25.738  1.00  0.00           C  
ATOM   1297  C   GLU A 490     -53.052  -0.803 -25.271  1.00  0.00           C  
ATOM   1298  O   GLU A 490     -53.480  -1.439 -24.324  1.00  0.00           O  
ATOM   1299  CB  GLU A 490     -54.850   0.098 -26.737  1.00  0.00           C  
ATOM   1300  CG  GLU A 490     -56.056  -0.532 -26.053  1.00  0.00           C  
ATOM   1301  CD  GLU A 490     -57.047  -1.145 -27.021  1.00  0.00           C  
ATOM   1302  OE1 GLU A 490     -56.598  -1.603 -28.091  1.00  0.00           O  
ATOM   1303  OE2 GLU A 490     -58.262  -1.186 -26.704  1.00  0.00           O  
ATOM   1304  N   SER A 494     -51.968  -1.168 -25.941  1.00  0.00           N  
ATOM   1305  CA  SER A 494     -51.236  -2.349 -25.538  1.00  0.00           C  
ATOM   1306  C   SER A 494     -50.597  -2.050 -24.198  1.00  0.00           C  
ATOM   1307  O   SER A 494     -50.725  -2.832 -23.252  1.00  0.00           O  
ATOM   1308  CB  SER A 494     -50.177  -2.715 -26.574  1.00  0.00           C  
ATOM   1309  OG  SER A 494     -50.718  -3.637 -27.500  1.00  0.00           O  
ATOM   1310  N   ILE A 495     -49.920  -0.907 -24.122  1.00  0.00           N  
ATOM   1311  CA  ILE A 495     -49.300  -0.478 -22.883  1.00  0.00           C  
ATOM   1312  C   ILE A 495     -50.367  -0.502 -21.788  1.00  0.00           C  
ATOM   1313  O   ILE A 495     -50.120  -0.998 -20.686  1.00  0.00           O  
ATOM   1314  CB  ILE A 495     -48.678   0.936 -23.032  1.00  0.00           C  
ATOM   1315  CG1 ILE A 495     -47.369   0.817 -23.810  1.00  0.00           C  
ATOM   1316  CG2 ILE A 495     -48.396   1.560 -21.657  1.00  0.00           C  
ATOM   1317  CD1 ILE A 495     -46.591   2.091 -23.915  1.00  0.00           C  
ATOM   1318  N   TRP A 496     -51.558   0.009 -22.088  1.00  0.00           N  
ATOM   1319  CA  TRP A 496     -52.638  -0.013 -21.105  1.00  0.00           C  
ATOM   1320  C   TRP A 496     -52.929  -1.445 -20.684  1.00  0.00           C  
ATOM   1321  O   TRP A 496     -53.296  -1.708 -19.544  1.00  0.00           O  
ATOM   1322  CB  TRP A 496     -53.913   0.602 -21.676  1.00  0.00           C  
ATOM   1323  CG  TRP A 496     -53.947   2.087 -21.633  1.00  0.00           C  
ATOM   1324  CD1 TRP A 496     -52.879   2.936 -21.666  1.00  0.00           C  
ATOM   1325  CD2 TRP A 496     -55.116   2.910 -21.642  1.00  0.00           C  
ATOM   1326  NE1 TRP A 496     -53.311   4.238 -21.699  1.00  0.00           N  
ATOM   1327  CE2 TRP A 496     -54.682   4.252 -21.688  1.00  0.00           C  
ATOM   1328  CE3 TRP A 496     -56.493   2.643 -21.623  1.00  0.00           C  
ATOM   1329  CZ2 TRP A 496     -55.578   5.334 -21.718  1.00  0.00           C  
ATOM   1330  CZ3 TRP A 496     -57.391   3.722 -21.650  1.00  0.00           C  
ATOM   1331  CH2 TRP A 496     -56.924   5.049 -21.698  1.00  0.00           C  
ATOM   1332  N   TRP A 498     -52.788  -2.378 -21.612  1.00  0.00           N  
ATOM   1333  CA  TRP A 498     -53.033  -3.769 -21.279  1.00  0.00           C  
ATOM   1334  C   TRP A 498     -52.007  -4.220 -20.236  1.00  0.00           C  
ATOM   1335  O   TRP A 498     -52.363  -4.794 -19.211  1.00  0.00           O  
ATOM   1336  CB  TRP A 498     -52.921  -4.663 -22.528  1.00  0.00           C  
ATOM   1337  CG  TRP A 498     -52.717  -6.090 -22.153  1.00  0.00           C  
ATOM   1338  CD1 TRP A 498     -53.647  -6.942 -21.603  1.00  0.00           C  
ATOM   1339  CD2 TRP A 498     -51.468  -6.787 -22.130  1.00  0.00           C  
ATOM   1340  NE1 TRP A 498     -53.039  -8.123 -21.233  1.00  0.00           N  
ATOM   1341  CE2 TRP A 498     -51.704  -8.053 -21.541  1.00  0.00           C  
ATOM   1342  CE3 TRP A 498     -50.169  -6.463 -22.545  1.00  0.00           C  
ATOM   1343  CZ2 TRP A 498     -50.690  -8.991 -21.353  1.00  0.00           C  
ATOM   1344  CZ3 TRP A 498     -49.151  -7.403 -22.360  1.00  0.00           C  
ATOM   1345  CH2 TRP A 498     -49.423  -8.651 -21.766  1.00  0.00           C  
ATOM   1346  N   SER A 499     -50.735  -3.944 -20.510  1.00  0.00           N  
ATOM   1347  CA  SER A 499     -49.638  -4.325 -19.632  1.00  0.00           C  
ATOM   1348  C   SER A 499     -49.702  -3.712 -18.237  1.00  0.00           C  
ATOM   1349  O   SER A 499     -49.304  -4.353 -17.258  1.00  0.00           O  
ATOM   1350  CB  SER A 499     -48.296  -3.969 -20.282  1.00  0.00           C  
ATOM   1351  OG  SER A 499     -48.110  -2.568 -20.345  1.00  0.00           O  
ATOM   1352  N   LEU A 500     -50.200  -2.480 -18.132  1.00  0.00           N  
ATOM   1353  CA  LEU A 500     -50.282  -1.824 -16.828  1.00  0.00           C  
ATOM   1354  C   LEU A 500     -51.422  -2.360 -15.982  1.00  0.00           C  
ATOM   1355  O   LEU A 500     -51.326  -2.375 -14.752  1.00  0.00           O  
ATOM   1356  CB  LEU A 500     -50.391  -0.303 -16.994  1.00  0.00           C  
ATOM   1357  CG  LEU A 500     -49.173   0.282 -17.720  1.00  0.00           C  
ATOM   1358  CD1 LEU A 500     -49.439   1.733 -18.134  1.00  0.00           C  
ATOM   1359  CD2 LEU A 500     -47.948   0.168 -16.834  1.00  0.00           C  
ATOM   1360  N   LYS A 501     -52.510  -2.789 -16.621  1.00  0.00           N  
ATOM   1361  CA  LYS A 501     -53.629  -3.351 -15.860  1.00  0.00           C  
ATOM   1362  C   LYS A 501     -53.119  -4.705 -15.376  1.00  0.00           C  
ATOM   1363  O   LYS A 501     -53.494  -5.192 -14.312  1.00  0.00           O  
ATOM   1364  CB  LYS A 501     -54.854  -3.550 -16.748  1.00  0.00           C  
ATOM   1365  CG  LYS A 501     -56.102  -3.950 -15.979  1.00  0.00           C  
ATOM   1366  CD  LYS A 501     -57.259  -4.169 -16.931  1.00  0.00           C  
ATOM   1367  CE  LYS A 501     -58.566  -4.456 -16.212  1.00  0.00           C  
ATOM   1368  NZ  LYS A 501     -58.680  -5.872 -15.806  1.00  0.00           N  
ATOM   1369  N   ASN A 502     -52.247  -5.301 -16.183  1.00  0.00           N  
ATOM   1370  CA  ASN A 502     -51.635  -6.580 -15.863  1.00  0.00           C  
ATOM   1371  C   ASN A 502     -50.974  -6.365 -14.506  1.00  0.00           C  
ATOM   1372  O   ASN A 502     -51.467  -6.844 -13.484  1.00  0.00           O  
ATOM   1373  CB  ASN A 502     -50.583  -6.909 -16.918  1.00  0.00           C  
ATOM   1374  CG  ASN A 502     -50.139  -8.348 -16.874  1.00  0.00           C  
ATOM   1375  OD1 ASN A 502     -50.895  -9.251 -17.227  1.00  0.00           O  
ATOM   1376  ND2 ASN A 502     -48.903  -8.575 -16.443  1.00  0.00           N  
ATOM   1377  N   LEU A 503     -49.873  -5.611 -14.510  1.00  0.00           N  
ATOM   1378  CA  LEU A 503     -49.120  -5.282 -13.300  1.00  0.00           C  
ATOM   1379  C   LEU A 503     -50.014  -4.832 -12.145  1.00  0.00           C  
ATOM   1380  O   LEU A 503     -49.834  -5.255 -11.005  1.00  0.00           O  
ATOM   1381  CB  LEU A 503     -48.098  -4.185 -13.607  1.00  0.00           C  
ATOM   1382  CG  LEU A 503     -46.997  -4.588 -14.582  1.00  0.00           C  
ATOM   1383  CD1 LEU A 503     -46.132  -3.409 -14.933  1.00  0.00           C  
ATOM   1384  CD2 LEU A 503     -46.163  -5.686 -13.959  1.00  0.00           C  
ATOM   1385  N   PHE A 504     -50.981  -3.974 -12.428  1.00  0.00           N  
ATOM   1386  CA  PHE A 504     -51.865  -3.499 -11.375  1.00  0.00           C  
ATOM   1387  C   PHE A 504     -52.694  -4.632 -10.773  1.00  0.00           C  
ATOM   1388  O   PHE A 504     -52.842  -4.733  -9.554  1.00  0.00           O  
ATOM   1389  CB  PHE A 504     -52.810  -2.420 -11.913  1.00  0.00           C  
ATOM   1390  CG  PHE A 504     -53.686  -1.809 -10.861  1.00  0.00           C  
ATOM   1391  CD1 PHE A 504     -53.211  -0.773 -10.053  1.00  0.00           C  
ATOM   1392  CD2 PHE A 504     -54.962  -2.302 -10.631  1.00  0.00           C  
ATOM   1393  CE1 PHE A 504     -53.993  -0.241  -9.028  1.00  0.00           C  
ATOM   1394  CE2 PHE A 504     -55.756  -1.773  -9.597  1.00  0.00           C  
ATOM   1395  CZ  PHE A 504     -55.269  -0.743  -8.798  1.00  0.00           C  
ATOM   1396  N   ASP A 505     -53.253  -5.484 -11.624  1.00  0.00           N  
ATOM   1397  CA  ASP A 505     -54.078  -6.574 -11.125  1.00  0.00           C  
ATOM   1398  C   ASP A 505     -53.251  -7.659 -10.442  1.00  0.00           C  
ATOM   1399  O   ASP A 505     -53.785  -8.452  -9.676  1.00  0.00           O  
ATOM   1400  CB  ASP A 505     -54.920  -7.183 -12.259  1.00  0.00           C  
ATOM   1401  CG  ASP A 505     -56.092  -6.293 -12.677  1.00  0.00           C  
ATOM   1402  OD1 ASP A 505     -56.631  -5.547 -11.828  1.00  0.00           O  
ATOM   1403  OD2 ASP A 505     -56.492  -6.357 -13.854  1.00  0.00           O  
ATOM   1404  N   ARG A 506     -51.954  -7.698 -10.732  1.00  0.00           N  
ATOM   1405  CA  ARG A 506     -51.054  -8.673 -10.120  1.00  0.00           C  
ATOM   1406  C   ARG A 506     -50.442  -8.073  -8.841  1.00  0.00           C  
ATOM   1407  O   ARG A 506     -49.754  -8.764  -8.090  1.00  0.00           O  
ATOM   1408  CB  ARG A 506     -49.916  -9.042 -11.084  1.00  0.00           C  
ATOM   1409  CG  ARG A 506     -50.270 -10.041 -12.179  1.00  0.00           C  
ATOM   1410  CD  ARG A 506     -49.230 -10.013 -13.308  1.00  0.00           C  
ATOM   1411  NE  ARG A 506     -47.951 -10.611 -12.943  1.00  0.00           N  
ATOM   1412  CZ  ARG A 506     -46.820 -10.441 -13.627  1.00  0.00           C  
ATOM   1413  NH1 ARG A 506     -46.792  -9.683 -14.711  1.00  0.00           N  
ATOM   1414  NH2 ARG A 506     -45.706 -11.051 -13.250  1.00  0.00           N  
ATOM   1415  N   GLY A 507     -50.679  -6.781  -8.615  1.00  0.00           N  
ATOM   1416  CA  GLY A 507     -50.137  -6.109  -7.444  1.00  0.00           C  
ATOM   1417  C   GLY A 507     -48.675  -5.719  -7.569  1.00  0.00           C  
ATOM   1418  O   GLY A 507     -47.970  -5.656  -6.572  1.00  0.00           O  
ATOM   1419  N   LEU A 508     -48.215  -5.451  -8.788  1.00  0.00           N  
ATOM   1420  CA  LEU A 508     -46.821  -5.070  -9.016  1.00  0.00           C  
ATOM   1421  C   LEU A 508     -46.703  -3.595  -9.380  1.00  0.00           C  
ATOM   1422  O   LEU A 508     -45.612  -3.099  -9.665  1.00  0.00           O  
ATOM   1423  CB  LEU A 508     -46.217  -5.912 -10.139  1.00  0.00           C  
ATOM   1424  CG  LEU A 508     -46.346  -7.427  -9.979  1.00  0.00           C  
ATOM   1425  CD1 LEU A 508     -45.843  -8.116 -11.245  1.00  0.00           C  
ATOM   1426  CD2 LEU A 508     -45.583  -7.875  -8.732  1.00  0.00           C  
ATOM   1427  N   LEU A 509     -47.837  -2.905  -9.384  1.00  0.00           N  
ATOM   1428  CA  LEU A 509     -47.884  -1.477  -9.694  1.00  0.00           C  
ATOM   1429  C   LEU A 509     -48.599  -0.860  -8.505  1.00  0.00           C  
ATOM   1430  O   LEU A 509     -49.804  -1.076  -8.332  1.00  0.00           O  
ATOM   1431  CB  LEU A 509     -48.689  -1.235 -10.980  1.00  0.00           C  
ATOM   1432  CG  LEU A 509     -48.807   0.205 -11.503  1.00  0.00           C  
ATOM   1433  CD1 LEU A 509     -47.464   0.698 -12.011  1.00  0.00           C  
ATOM   1434  CD2 LEU A 509     -49.828   0.257 -12.611  1.00  0.00           C  
ATOM   1435  N   TYR A 510     -47.867  -0.105  -7.686  1.00  0.00           N  
ATOM   1436  CA  TYR A 510     -48.465   0.495  -6.490  1.00  0.00           C  
ATOM   1437  C   TYR A 510     -48.233   2.000  -6.313  1.00  0.00           C  
ATOM   1438  O   TYR A 510     -47.304   2.592  -6.882  1.00  0.00           O  
ATOM   1439  CB  TYR A 510     -47.966  -0.242  -5.236  1.00  0.00           C  
ATOM   1440  CG  TYR A 510     -46.505   0.009  -4.909  1.00  0.00           C  
ATOM   1441  CD1 TYR A 510     -46.139   0.906  -3.908  1.00  0.00           C  
ATOM   1442  CD2 TYR A 510     -45.494  -0.615  -5.626  1.00  0.00           C  
ATOM   1443  CE1 TYR A 510     -44.793   1.175  -3.630  1.00  0.00           C  
ATOM   1444  CE2 TYR A 510     -44.153  -0.357  -5.366  1.00  0.00           C  
ATOM   1445  CZ  TYR A 510     -43.802   0.540  -4.363  1.00  0.00           C  
ATOM   1446  OH  TYR A 510     -42.458   0.798  -4.094  1.00  0.00           O  
ATOM   1447  N   ARG A 511     -49.086   2.595  -5.489  1.00  0.00           N  
ATOM   1448  CA  ARG A 511     -49.035   4.018  -5.186  1.00  0.00           C  
ATOM   1449  C   ARG A 511     -48.491   4.263  -3.780  1.00  0.00           C  
ATOM   1450  O   ARG A 511     -48.905   3.610  -2.818  1.00  0.00           O  
ATOM   1451  CB  ARG A 511     -50.439   4.624  -5.294  1.00  0.00           C  
ATOM   1452  CG  ARG A 511     -50.498   6.106  -4.995  1.00  0.00           C  
ATOM   1453  CD  ARG A 511     -51.897   6.624  -5.188  1.00  0.00           C  
ATOM   1454  NE  ARG A 511     -52.841   6.023  -4.254  1.00  0.00           N  
ATOM   1455  CZ  ARG A 511     -54.162   6.176  -4.329  1.00  0.00           C  
ATOM   1456  NH1 ARG A 511     -54.695   6.908  -5.304  1.00  0.00           N  
ATOM   1457  NH2 ARG A 511     -54.952   5.613  -3.422  1.00  0.00           N  
ATOM   1458  N   ASP A 512     -47.576   5.218  -3.659  1.00  0.00           N  
ATOM   1459  CA  ASP A 512     -47.007   5.531  -2.360  1.00  0.00           C  
ATOM   1460  C   ASP A 512     -46.551   6.984  -2.275  1.00  0.00           C  
ATOM   1461  O   ASP A 512     -46.540   7.711  -3.268  1.00  0.00           O  
ATOM   1462  CB  ASP A 512     -45.834   4.590  -2.067  1.00  0.00           C  
ATOM   1463  CG  ASP A 512     -45.473   4.543  -0.592  1.00  0.00           C  
ATOM   1464  OD1 ASP A 512     -46.290   4.984   0.252  1.00  0.00           O  
ATOM   1465  OD2 ASP A 512     -44.374   4.044  -0.274  1.00  0.00           O  
ATOM   1466  N   HIS A 513     -46.184   7.400  -1.071  1.00  0.00           N  
ATOM   1467  CA  HIS A 513     -45.713   8.754  -0.840  1.00  0.00           C  
ATOM   1468  C   HIS A 513     -44.347   8.630  -0.164  1.00  0.00           C  
ATOM   1469  O   HIS A 513     -44.252   8.536   1.057  1.00  0.00           O  
ATOM   1470  CB  HIS A 513     -46.715   9.495   0.045  1.00  0.00           C  
ATOM   1471  CG  HIS A 513     -46.433  10.956   0.180  1.00  0.00           C  
ATOM   1472  ND1 HIS A 513     -45.436  11.450   0.994  1.00  0.00           N  
ATOM   1473  CD2 HIS A 513     -46.983  12.029  -0.435  1.00  0.00           C  
ATOM   1474  CE1 HIS A 513     -45.382  12.764   0.873  1.00  0.00           C  
ATOM   1475  NE2 HIS A 513     -46.310  13.141   0.011  1.00  0.00           N  
ATOM   1476  N   LYS A 514     -43.290   8.618  -0.971  1.00  0.00           N  
ATOM   1477  CA  LYS A 514     -41.935   8.462  -0.461  1.00  0.00           C  
ATOM   1478  C   LYS A 514     -41.006   9.528  -1.004  1.00  0.00           C  
ATOM   1479  O   LYS A 514     -41.423  10.411  -1.746  1.00  0.00           O  
ATOM   1480  CB  LYS A 514     -41.372   7.090  -0.851  1.00  0.00           C  
ATOM   1481  CG  LYS A 514     -42.422   6.061  -1.257  1.00  0.00           C  
ATOM   1482  CD  LYS A 514     -41.825   4.662  -1.431  1.00  0.00           C  
ATOM   1483  CE  LYS A 514     -40.708   4.628  -2.468  1.00  0.00           C  
ATOM   1484  NZ  LYS A 514     -40.390   3.222  -2.884  1.00  0.00           N  
ATOM   1485  N   VAL A 515     -39.733   9.415  -0.643  1.00  0.00           N  
ATOM   1486  CA  VAL A 515     -38.726  10.359  -1.071  1.00  0.00           C  
ATOM   1487  C   VAL A 515     -38.007   9.811  -2.281  1.00  0.00           C  
ATOM   1488  O   VAL A 515     -37.305   8.797  -2.201  1.00  0.00           O  
ATOM   1489  CB  VAL A 515     -37.711  10.637   0.057  1.00  0.00           C  
ATOM   1490  CG1 VAL A 515     -36.547  11.482  -0.460  1.00  0.00           C  
ATOM   1491  CG2 VAL A 515     -38.415  11.344   1.195  1.00  0.00           C  
ATOM   1492  N   VAL A 516     -38.187  10.502  -3.403  1.00  0.00           N  
ATOM   1493  CA  VAL A 516     -37.591  10.120  -4.676  1.00  0.00           C  
ATOM   1494  C   VAL A 516     -36.781  11.285  -5.206  1.00  0.00           C  
ATOM   1495  O   VAL A 516     -36.891  12.394  -4.699  1.00  0.00           O  
ATOM   1496  CB  VAL A 516     -38.697   9.801  -5.696  1.00  0.00           C  
ATOM   1497  CG1 VAL A 516     -39.459   8.545  -5.275  1.00  0.00           C  
ATOM   1498  CG2 VAL A 516     -39.674  10.970  -5.758  1.00  0.00           C  
ATOM   1499  N   PRO A 517     -35.925  11.043  -6.209  1.00  0.00           N  
ATOM   1500  CA  PRO A 517     -35.146  12.161  -6.751  1.00  0.00           C  
ATOM   1501  C   PRO A 517     -36.173  13.019  -7.497  1.00  0.00           C  
ATOM   1502  O   PRO A 517     -37.056  12.490  -8.169  1.00  0.00           O  
ATOM   1503  CB  PRO A 517     -34.158  11.476  -7.693  1.00  0.00           C  
ATOM   1504  CG  PRO A 517     -34.013  10.118  -7.107  1.00  0.00           C  
ATOM   1505  CD  PRO A 517     -35.434   9.766  -6.741  1.00  0.00           C  
ATOM   1506  N   TYR A 518     -36.065  14.332  -7.376  1.00  0.00           N  
ATOM   1507  CA  TYR A 518     -37.038  15.221  -8.000  1.00  0.00           C  
ATOM   1508  C   TYR A 518     -36.373  16.397  -8.675  1.00  0.00           C  
ATOM   1509  O   TYR A 518     -35.394  16.951  -8.173  1.00  0.00           O  
ATOM   1510  CB  TYR A 518     -37.986  15.729  -6.922  1.00  0.00           C  
ATOM   1511  CG  TYR A 518     -39.162  16.564  -7.371  1.00  0.00           C  
ATOM   1512  CD1 TYR A 518     -40.434  16.003  -7.489  1.00  0.00           C  
ATOM   1513  CD2 TYR A 518     -39.033  17.935  -7.567  1.00  0.00           C  
ATOM   1514  CE1 TYR A 518     -41.554  16.797  -7.777  1.00  0.00           C  
ATOM   1515  CE2 TYR A 518     -40.149  18.742  -7.865  1.00  0.00           C  
ATOM   1516  CZ  TYR A 518     -41.401  18.168  -7.963  1.00  0.00           C  
ATOM   1517  OH  TYR A 518     -42.501  18.959  -8.237  1.00  0.00           O  
ATOM   1518  N   CYS A 519     -36.892  16.762  -9.837  1.00  0.00           N  
ATOM   1519  CA  CYS A 519     -36.367  17.909 -10.546  1.00  0.00           C  
ATOM   1520  C   CYS A 519     -37.359  19.032 -10.332  1.00  0.00           C  
ATOM   1521  O   CYS A 519     -38.537  18.913 -10.688  1.00  0.00           O  
ATOM   1522  CB  CYS A 519     -36.241  17.645 -12.027  1.00  0.00           C  
ATOM   1523  SG  CYS A 519     -35.701  19.121 -12.900  1.00  0.00           S  
ATOM   1524  N   PRO A 520     -36.905  20.129  -9.713  1.00  0.00           N  
ATOM   1525  CA  PRO A 520     -37.779  21.276  -9.457  1.00  0.00           C  
ATOM   1526  C   PRO A 520     -38.196  22.053 -10.739  1.00  0.00           C  
ATOM   1527  O   PRO A 520     -39.294  22.607 -10.811  1.00  0.00           O  
ATOM   1528  CB  PRO A 520     -36.950  22.105  -8.482  1.00  0.00           C  
ATOM   1529  CG  PRO A 520     -35.525  21.805  -8.919  1.00  0.00           C  
ATOM   1530  CD  PRO A 520     -35.576  20.323  -9.102  1.00  0.00           C  
ATOM   1531  N   ARG A 521     -37.341  22.083 -11.756  1.00  0.00           N  
ATOM   1532  CA  ARG A 521     -37.703  22.800 -12.970  1.00  0.00           C  
ATOM   1533  C   ARG A 521     -38.701  22.006 -13.848  1.00  0.00           C  
ATOM   1534  O   ARG A 521     -39.676  22.577 -14.368  1.00  0.00           O  
ATOM   1535  CB  ARG A 521     -36.447  23.196 -13.755  1.00  0.00           C  
ATOM   1536  CG  ARG A 521     -36.297  22.479 -15.038  1.00  0.00           C  
ATOM   1537  CD  ARG A 521     -35.952  23.399 -16.185  1.00  0.00           C  
ATOM   1538  NE  ARG A 521     -36.232  22.695 -17.431  1.00  0.00           N  
ATOM   1539  CZ  ARG A 521     -37.456  22.369 -17.844  1.00  0.00           C  
ATOM   1540  NH1 ARG A 521     -38.523  22.691 -17.130  1.00  0.00           N  
ATOM   1541  NH2 ARG A 521     -37.610  21.673 -18.958  1.00  0.00           N  
ATOM   1542  N   CYS A 522     -38.478  20.701 -14.005  1.00  0.00           N  
ATOM   1543  CA  CYS A 522     -39.403  19.887 -14.781  1.00  0.00           C  
ATOM   1544  C   CYS A 522     -40.641  19.622 -13.928  1.00  0.00           C  
ATOM   1545  O   CYS A 522     -41.741  19.460 -14.442  1.00  0.00           O  
ATOM   1546  CB  CYS A 522     -38.755  18.564 -15.177  1.00  0.00           C  
ATOM   1547  SG  CYS A 522     -37.376  18.686 -16.348  1.00  0.00           S  
ATOM   1548  N   GLY A 523     -40.458  19.583 -12.614  1.00  0.00           N  
ATOM   1549  CA  GLY A 523     -41.579  19.342 -11.722  1.00  0.00           C  
ATOM   1550  C   GLY A 523     -42.016  17.889 -11.664  1.00  0.00           C  
ATOM   1551  O   GLY A 523     -43.219  17.601 -11.608  1.00  0.00           O  
ATOM   1552  N   THR A 524     -41.057  16.964 -11.638  1.00  0.00           N  
ATOM   1553  CA  THR A 524     -41.414  15.553 -11.617  1.00  0.00           C  
ATOM   1554  C   THR A 524     -40.415  14.608 -10.953  1.00  0.00           C  
ATOM   1555  O   THR A 524     -39.211  14.881 -10.891  1.00  0.00           O  
ATOM   1556  CB  THR A 524     -41.647  15.037 -13.094  1.00  0.00           C  
ATOM   1557  OG1 THR A 524     -42.022  13.655 -13.088  1.00  0.00           O  
ATOM   1558  CG2 THR A 524     -40.377  15.179 -13.919  1.00  0.00           C  
ATOM   1559  N   PRO A 525     -40.912  13.481 -10.423  1.00  0.00           N  
ATOM   1560  CA  PRO A 525     -39.982  12.535  -9.802  1.00  0.00           C  
ATOM   1561  C   PRO A 525     -39.159  11.952 -10.956  1.00  0.00           C  
ATOM   1562  O   PRO A 525     -39.454  12.200 -12.122  1.00  0.00           O  
ATOM   1563  CB  PRO A 525     -40.907  11.492  -9.193  1.00  0.00           C  
ATOM   1564  CG  PRO A 525     -42.105  12.283  -8.796  1.00  0.00           C  
ATOM   1565  CD  PRO A 525     -42.298  13.224  -9.987  1.00  0.00           C  
ATOM   1566  N   LEU A 526     -38.114  11.204 -10.642  1.00  0.00           N  
ATOM   1567  CA  LEU A 526     -37.314  10.586 -11.684  1.00  0.00           C  
ATOM   1568  C   LEU A 526     -37.016   9.141 -11.291  1.00  0.00           C  
ATOM   1569  O   LEU A 526     -37.616   8.611 -10.351  1.00  0.00           O  
ATOM   1570  CB  LEU A 526     -36.020  11.367 -11.923  1.00  0.00           C  
ATOM   1571  CG  LEU A 526     -36.181  12.722 -12.618  1.00  0.00           C  
ATOM   1572  CD1 LEU A 526     -34.805  13.318 -12.925  1.00  0.00           C  
ATOM   1573  CD2 LEU A 526     -36.967  12.543 -13.899  1.00  0.00           C  
ATOM   1574  N   SER A 527     -36.093   8.510 -12.006  1.00  0.00           N  
ATOM   1575  CA  SER A 527     -35.758   7.123 -11.749  1.00  0.00           C  
ATOM   1576  C   SER A 527     -34.265   6.932 -11.568  1.00  0.00           C  
ATOM   1577  O   SER A 527     -33.460   7.762 -11.999  1.00  0.00           O  
ATOM   1578  CB  SER A 527     -36.229   6.249 -12.921  1.00  0.00           C  
ATOM   1579  OG  SER A 527     -35.431   6.476 -14.087  1.00  0.00           O  
ATOM   1580  N   SER A 528     -33.901   5.818 -10.944  1.00  0.00           N  
ATOM   1581  CA  SER A 528     -32.505   5.499 -10.734  1.00  0.00           C  
ATOM   1582  C   SER A 528     -31.768   5.616 -12.050  1.00  0.00           C  
ATOM   1583  O   SER A 528     -30.822   6.402 -12.153  1.00  0.00           O  
ATOM   1584  CB  SER A 528     -32.349   4.073 -10.227  1.00  0.00           C  
ATOM   1585  OG  SER A 528     -33.432   3.741  -9.391  1.00  0.00           O  
ATOM   1586  N   HIS A 529     -32.191   4.853 -13.066  1.00  0.00           N  
ATOM   1587  CA  HIS A 529     -31.471   4.912 -14.337  1.00  0.00           C  
ATOM   1588  C   HIS A 529     -31.283   6.343 -14.833  1.00  0.00           C  
ATOM   1589  O   HIS A 529     -30.186   6.719 -15.251  1.00  0.00           O  
ATOM   1590  CB  HIS A 529     -32.092   3.991 -15.422  1.00  0.00           C  
ATOM   1591  CG  HIS A 529     -33.587   3.884 -15.390  1.00  0.00           C  
ATOM   1592  ND1 HIS A 529     -34.399   4.532 -16.298  1.00  0.00           N  
ATOM   1593  CD2 HIS A 529     -34.414   3.167 -14.592  1.00  0.00           C  
ATOM   1594  CE1 HIS A 529     -35.662   4.220 -16.059  1.00  0.00           C  
ATOM   1595  NE2 HIS A 529     -35.699   3.393 -15.028  1.00  0.00           N  
ATOM   1596  N   GLU A 530     -32.323   7.160 -14.752  1.00  0.00           N  
ATOM   1597  CA  GLU A 530     -32.158   8.548 -15.177  1.00  0.00           C  
ATOM   1598  C   GLU A 530     -31.119   9.252 -14.287  1.00  0.00           C  
ATOM   1599  O   GLU A 530     -30.187   9.898 -14.787  1.00  0.00           O  
ATOM   1600  CB  GLU A 530     -33.509   9.270 -15.141  1.00  0.00           C  
ATOM   1601  CG  GLU A 530     -34.412   8.831 -16.279  1.00  0.00           C  
ATOM   1602  CD  GLU A 530     -35.835   9.280 -16.121  1.00  0.00           C  
ATOM   1603  OE1 GLU A 530     -36.493   8.893 -15.118  1.00  0.00           O  
ATOM   1604  OE2 GLU A 530     -36.297  10.022 -17.022  1.00  0.00           O  
ATOM   1605  N   VAL A 531     -31.258   9.098 -12.973  1.00  0.00           N  
ATOM   1606  CA  VAL A 531     -30.322   9.717 -12.051  1.00  0.00           C  
ATOM   1607  C   VAL A 531     -28.882   9.340 -12.396  1.00  0.00           C  
ATOM   1608  O   VAL A 531     -27.990  10.189 -12.366  1.00  0.00           O  
ATOM   1609  CB  VAL A 531     -30.603   9.304 -10.586  1.00  0.00           C  
ATOM   1610  CG1 VAL A 531     -29.496   9.836  -9.683  1.00  0.00           C  
ATOM   1611  CG2 VAL A 531     -31.966   9.837 -10.129  1.00  0.00           C  
ATOM   1612  N   ALA A 532     -28.654   8.073 -12.737  1.00  0.00           N  
ATOM   1613  CA  ALA A 532     -27.309   7.598 -13.058  1.00  0.00           C  
ATOM   1614  C   ALA A 532     -26.720   8.258 -14.286  1.00  0.00           C  
ATOM   1615  O   ALA A 532     -25.497   8.330 -14.433  1.00  0.00           O  
ATOM   1616  CB  ALA A 532     -27.320   6.097 -13.251  1.00  0.00           C  
ATOM   1617  N   LEU A 571     -27.588   8.727 -15.179  1.00  0.00           N  
ATOM   1618  CA  LEU A 571     -27.132   9.370 -16.410  1.00  0.00           C  
ATOM   1619  C   LEU A 571     -26.765  10.832 -16.186  1.00  0.00           C  
ATOM   1620  O   LEU A 571     -26.092  11.435 -17.019  1.00  0.00           O  
ATOM   1621  CB  LEU A 571     -28.217   9.291 -17.500  1.00  0.00           C  
ATOM   1622  CG  LEU A 571     -28.240   8.243 -18.629  1.00  0.00           C  
ATOM   1623  CD1 LEU A 571     -26.952   7.445 -18.663  1.00  0.00           C  
ATOM   1624  CD2 LEU A 571     -29.439   7.341 -18.436  1.00  0.00           C  
ATOM   1625  N   GLY A 572     -27.189  11.398 -15.057  1.00  0.00           N  
ATOM   1626  CA  GLY A 572     -26.900  12.799 -14.805  1.00  0.00           C  
ATOM   1627  C   GLY A 572     -26.050  13.233 -13.621  1.00  0.00           C  
ATOM   1628  O   GLY A 572     -26.420  14.166 -12.917  1.00  0.00           O  
ATOM   1629  N   TYR A 573     -24.912  12.593 -13.395  1.00  0.00           N  
ATOM   1630  CA  TYR A 573     -24.062  12.997 -12.283  1.00  0.00           C  
ATOM   1631  C   TYR A 573     -23.084  14.067 -12.740  1.00  0.00           C  
ATOM   1632  O   TYR A 573     -22.461  13.946 -13.792  1.00  0.00           O  
ATOM   1633  CB  TYR A 573     -23.293  11.798 -11.713  1.00  0.00           C  
ATOM   1634  CG  TYR A 573     -24.010  11.076 -10.586  1.00  0.00           C  
ATOM   1635  CD1 TYR A 573     -24.214  11.699  -9.356  1.00  0.00           C  
ATOM   1636  CD2 TYR A 573     -24.489   9.774 -10.752  1.00  0.00           C  
ATOM   1637  CE1 TYR A 573     -24.878  11.046  -8.320  1.00  0.00           C  
ATOM   1638  CE2 TYR A 573     -25.154   9.112  -9.723  1.00  0.00           C  
ATOM   1639  CZ  TYR A 573     -25.345   9.754  -8.512  1.00  0.00           C  
ATOM   1640  OH  TYR A 573     -26.002   9.114  -7.489  1.00  0.00           O  
ATOM   1641  N   LYS A 574     -22.956  15.121 -11.942  1.00  0.00           N  
ATOM   1642  CA  LYS A 574     -22.046  16.216 -12.262  1.00  0.00           C  
ATOM   1643  C   LYS A 574     -21.394  16.772 -10.991  1.00  0.00           C  
ATOM   1644  O   LYS A 574     -21.945  16.656  -9.895  1.00  0.00           O  
ATOM   1645  CB  LYS A 574     -22.811  17.321 -12.998  1.00  0.00           C  
ATOM   1646  CG  LYS A 574     -21.941  18.441 -13.533  1.00  0.00           C  
ATOM   1647  CD  LYS A 574     -22.759  19.418 -14.375  1.00  0.00           C  
ATOM   1648  CE  LYS A 574     -23.377  18.724 -15.589  1.00  0.00           C  
ATOM   1649  NZ  LYS A 574     -24.114  19.666 -16.485  1.00  0.00           N  
ATOM   1650  N   GLU A 575     -20.215  17.366 -11.154  1.00  0.00           N  
ATOM   1651  CA  GLU A 575     -19.460  17.950 -10.046  1.00  0.00           C  
ATOM   1652  C   GLU A 575     -20.051  19.298  -9.640  1.00  0.00           C  
ATOM   1653  O   GLU A 575     -20.109  20.223 -10.452  1.00  0.00           O  
ATOM   1654  CB  GLU A 575     -18.003  18.141 -10.462  1.00  0.00           C  
ATOM   1655  CG  GLU A 575     -17.109  18.685  -9.371  1.00  0.00           C  
ATOM   1656  CD  GLU A 575     -15.687  18.924  -9.851  1.00  0.00           C  
ATOM   1657  OE1 GLU A 575     -15.469  19.874 -10.642  1.00  0.00           O  
ATOM   1658  OE2 GLU A 575     -14.786  18.155  -9.440  1.00  0.00           O  
ATOM   1659  N   ILE A 576     -20.484  19.410  -8.387  1.00  0.00           N  
ATOM   1660  CA  ILE A 576     -21.076  20.651  -7.887  1.00  0.00           C  
ATOM   1661  C   ILE A 576     -20.371  21.143  -6.622  1.00  0.00           C  
ATOM   1662  O   ILE A 576     -19.682  20.382  -5.952  1.00  0.00           O  
ATOM   1663  CB  ILE A 576     -22.582  20.458  -7.579  1.00  0.00           C  
ATOM   1664  CG1 ILE A 576     -23.252  21.809  -7.326  1.00  0.00           C  
ATOM   1665  CG2 ILE A 576     -22.754  19.573  -6.367  1.00  0.00           C  
ATOM   1666  CD1 ILE A 576     -24.758  21.720  -7.158  1.00  0.00           C  
ATOM   1667  N   GLN A 577     -20.533  22.424  -6.311  1.00  0.00           N  
ATOM   1668  CA  GLN A 577     -19.925  23.008  -5.117  1.00  0.00           C  
ATOM   1669  C   GLN A 577     -21.002  23.375  -4.108  1.00  0.00           C  
ATOM   1670  O   GLN A 577     -21.899  24.164  -4.400  1.00  0.00           O  
ATOM   1671  CB  GLN A 577     -19.097  24.246  -5.476  1.00  0.00           C  
ATOM   1672  CG  GLN A 577     -18.797  25.153  -4.288  1.00  0.00           C  
ATOM   1673  CD  GLN A 577     -17.514  25.949  -4.455  1.00  0.00           C  
ATOM   1674  OE1 GLN A 577     -16.415  25.389  -4.413  1.00  0.00           O  
ATOM   1675  NE2 GLN A 577     -17.645  27.261  -4.648  1.00  0.00           N  
ATOM   1676  N   ASP A 578     -20.910  22.780  -2.922  1.00  0.00           N  
ATOM   1677  CA  ASP A 578     -21.868  23.027  -1.852  1.00  0.00           C  
ATOM   1678  C   ASP A 578     -21.213  23.602  -0.603  1.00  0.00           C  
ATOM   1679  O   ASP A 578     -19.992  23.588  -0.456  1.00  0.00           O  
ATOM   1680  CB  ASP A 578     -22.590  21.734  -1.456  1.00  0.00           C  
ATOM   1681  CG  ASP A 578     -23.610  21.292  -2.478  1.00  0.00           C  
ATOM   1682  OD1 ASP A 578     -24.227  22.169  -3.112  1.00  0.00           O  
ATOM   1683  OD2 ASP A 578     -23.806  20.068  -2.629  1.00  0.00           O  
ATOM   1684  N   PRO A 579     -22.029  24.129   0.313  1.00  0.00           N  
ATOM   1685  CA  PRO A 579     -21.504  24.698   1.551  1.00  0.00           C  
ATOM   1686  C   PRO A 579     -21.320  23.621   2.625  1.00  0.00           C  
ATOM   1687  O   PRO A 579     -22.268  22.907   2.961  1.00  0.00           O  
ATOM   1688  CB  PRO A 579     -22.580  25.707   1.937  1.00  0.00           C  
ATOM   1689  CG  PRO A 579     -23.834  25.004   1.513  1.00  0.00           C  
ATOM   1690  CD  PRO A 579     -23.449  24.493   0.136  1.00  0.00           C  
ATOM   1691  N   SER A 580     -20.106  23.505   3.156  1.00  0.00           N  
ATOM   1692  CA  SER A 580     -19.819  22.539   4.218  1.00  0.00           C  
ATOM   1693  C   SER A 580     -19.871  23.308   5.544  1.00  0.00           C  
ATOM   1694  O   SER A 580     -19.009  24.147   5.814  1.00  0.00           O  
ATOM   1695  CB  SER A 580     -18.432  21.939   4.012  1.00  0.00           C  
ATOM   1696  OG  SER A 580     -18.201  20.915   4.953  1.00  0.00           O  
ATOM   1697  N   VAL A 581     -20.868  23.027   6.377  1.00  0.00           N  
ATOM   1698  CA  VAL A 581     -20.998  23.775   7.618  1.00  0.00           C  
ATOM   1699  C   VAL A 581     -21.267  23.009   8.910  1.00  0.00           C  
ATOM   1700  O   VAL A 581     -21.887  21.949   8.907  1.00  0.00           O  
ATOM   1701  CB  VAL A 581     -22.117  24.839   7.477  1.00  0.00           C  
ATOM   1702  CG1 VAL A 581     -21.951  25.589   6.169  1.00  0.00           C  
ATOM   1703  CG2 VAL A 581     -23.486  24.189   7.548  1.00  0.00           C  
ATOM   1704  N   TYR A 582     -20.808  23.577  10.023  1.00  0.00           N  
ATOM   1705  CA  TYR A 582     -21.041  22.992  11.344  1.00  0.00           C  
ATOM   1706  C   TYR A 582     -21.975  23.943  12.098  1.00  0.00           C  
ATOM   1707  O   TYR A 582     -21.624  25.087  12.355  1.00  0.00           O  
ATOM   1708  CB  TYR A 582     -19.716  22.803  12.095  1.00  0.00           C  
ATOM   1709  CG  TYR A 582     -18.762  21.855  11.391  1.00  0.00           C  
ATOM   1710  CD1 TYR A 582     -17.968  22.293  10.341  1.00  0.00           C  
ATOM   1711  CD2 TYR A 582     -18.681  20.508  11.762  1.00  0.00           C  
ATOM   1712  CE1 TYR A 582     -17.109  21.420   9.671  1.00  0.00           C  
ATOM   1713  CE2 TYR A 582     -17.825  19.623  11.098  1.00  0.00           C  
ATOM   1714  CZ  TYR A 582     -17.044  20.087  10.057  1.00  0.00           C  
ATOM   1715  OH  TYR A 582     -16.194  19.227   9.394  1.00  0.00           O  
ATOM   1716  N   VAL A 583     -23.165  23.448  12.433  1.00  0.00           N  
ATOM   1717  CA  VAL A 583     -24.215  24.210  13.105  1.00  0.00           C  
ATOM   1718  C   VAL A 583     -24.543  23.626  14.490  1.00  0.00           C  
ATOM   1719  O   VAL A 583     -25.033  22.499  14.589  1.00  0.00           O  
ATOM   1720  CB  VAL A 583     -25.509  24.195  12.214  1.00  0.00           C  
ATOM   1721  CG1 VAL A 583     -26.639  24.987  12.853  1.00  0.00           C  
ATOM   1722  CG2 VAL A 583     -25.192  24.755  10.849  1.00  0.00           C  
ATOM   1723  N   ARG A 584     -24.300  24.396  15.553  1.00  0.00           N  
ATOM   1724  CA  ARG A 584     -24.570  23.924  16.912  1.00  0.00           C  
ATOM   1725  C   ARG A 584     -26.056  23.890  17.261  1.00  0.00           C  
ATOM   1726  O   ARG A 584     -26.791  24.840  16.998  1.00  0.00           O  
ATOM   1727  CB  ARG A 584     -23.809  24.775  17.942  1.00  0.00           C  
ATOM   1728  CG  ARG A 584     -24.123  26.263  17.925  1.00  0.00           C  
ATOM   1729  CD  ARG A 584     -23.453  27.010  19.097  1.00  0.00           C  
ATOM   1730  NE  ARG A 584     -21.992  27.010  19.022  1.00  0.00           N  
ATOM   1731  CZ  ARG A 584     -21.278  27.768  18.192  1.00  0.00           C  
ATOM   1732  NH1 ARG A 584     -21.886  28.601  17.358  1.00  0.00           N  
ATOM   1733  NH2 ARG A 584     -19.951  27.692  18.186  1.00  0.00           N  
ATOM   1734  N   PHE A 585     -26.490  22.776  17.845  1.00  0.00           N  
ATOM   1735  CA  PHE A 585     -27.882  22.577  18.248  1.00  0.00           C  
ATOM   1736  C   PHE A 585     -27.936  22.585  19.776  1.00  0.00           C  
ATOM   1737  O   PHE A 585     -27.618  21.585  20.425  1.00  0.00           O  
ATOM   1738  CB  PHE A 585     -28.399  21.225  17.722  1.00  0.00           C  
ATOM   1739  CG  PHE A 585     -29.018  21.279  16.334  1.00  0.00           C  
ATOM   1740  CD1 PHE A 585     -28.507  22.113  15.343  1.00  0.00           C  
ATOM   1741  CD2 PHE A 585     -30.088  20.445  16.010  1.00  0.00           C  
ATOM   1742  CE1 PHE A 585     -29.051  22.110  14.053  1.00  0.00           C  
ATOM   1743  CE2 PHE A 585     -30.634  20.439  14.719  1.00  0.00           C  
ATOM   1744  CZ  PHE A 585     -30.112  21.272  13.746  1.00  0.00           C  
ATOM   1745  N   PRO A 586     -28.329  23.723  20.370  1.00  0.00           N  
ATOM   1746  CA  PRO A 586     -28.431  23.904  21.821  1.00  0.00           C  
ATOM   1747  C   PRO A 586     -29.352  22.932  22.551  1.00  0.00           C  
ATOM   1748  O   PRO A 586     -30.483  22.715  22.127  1.00  0.00           O  
ATOM   1749  CB  PRO A 586     -28.916  25.344  21.943  1.00  0.00           C  
ATOM   1750  CG  PRO A 586     -28.276  25.998  20.778  1.00  0.00           C  
ATOM   1751  CD  PRO A 586     -28.545  25.007  19.682  1.00  0.00           C  
ATOM   1752  N   LEU A 587     -28.865  22.360  23.653  1.00  0.00           N  
ATOM   1753  CA  LEU A 587     -29.660  21.432  24.461  1.00  0.00           C  
ATOM   1754  C   LEU A 587     -30.612  22.230  25.344  1.00  0.00           C  
ATOM   1755  O   LEU A 587     -30.274  23.325  25.788  1.00  0.00           O  
ATOM   1756  CB  LEU A 587     -28.762  20.576  25.365  1.00  0.00           C  
ATOM   1757  CG  LEU A 587     -27.892  19.469  24.762  1.00  0.00           C  
ATOM   1758  CD1 LEU A 587     -28.759  18.508  23.947  1.00  0.00           C  
ATOM   1759  CD2 LEU A 587     -26.821  20.086  23.893  1.00  0.00           C  
ATOM   1760  N   LYS A 588     -31.798  21.689  25.603  1.00  0.00           N  
ATOM   1761  CA  LYS A 588     -32.764  22.385  26.451  1.00  0.00           C  
ATOM   1762  C   LYS A 588     -32.565  22.042  27.933  1.00  0.00           C  
ATOM   1763  O   LYS A 588     -32.934  22.816  28.821  1.00  0.00           O  
ATOM   1764  CB  LYS A 588     -34.197  22.039  26.032  1.00  0.00           C  
ATOM   1765  CG  LYS A 588     -34.641  22.664  24.726  1.00  0.00           C  
ATOM   1766  CD  LYS A 588     -36.075  22.273  24.412  1.00  0.00           C  
ATOM   1767  CE  LYS A 588     -36.536  22.859  23.085  1.00  0.00           C  
ATOM   1768  NZ  LYS A 588     -37.892  22.373  22.679  1.00  0.00           N  
ATOM   1769  N   GLU A 589     -31.985  20.874  28.190  1.00  0.00           N  
ATOM   1770  CA  GLU A 589     -31.733  20.421  29.548  1.00  0.00           C  
ATOM   1771  C   GLU A 589     -30.278  19.985  29.592  1.00  0.00           C  
ATOM   1772  O   GLU A 589     -29.989  18.797  29.713  1.00  0.00           O  
ATOM   1773  CB  GLU A 589     -32.612  19.215  29.893  1.00  0.00           C  
ATOM   1774  CG  GLU A 589     -34.039  19.236  29.345  1.00  0.00           C  
ATOM   1775  CD  GLU A 589     -34.962  20.171  30.100  1.00  0.00           C  
ATOM   1776  OE1 GLU A 589     -36.184  20.147  29.830  1.00  0.00           O  
ATOM   1777  OE2 GLU A 589     -34.468  20.929  30.960  1.00  0.00           O  
ATOM   1778  N   PRO A 590     -29.337  20.932  29.469  1.00  0.00           N  
ATOM   1779  CA  PRO A 590     -27.916  20.563  29.508  1.00  0.00           C  
ATOM   1780  C   PRO A 590     -27.518  20.012  30.881  1.00  0.00           C  
ATOM   1781  O   PRO A 590     -26.443  19.429  31.056  1.00  0.00           O  
ATOM   1782  CB  PRO A 590     -27.210  21.877  29.172  1.00  0.00           C  
ATOM   1783  CG  PRO A 590     -28.143  22.904  29.722  1.00  0.00           C  
ATOM   1784  CD  PRO A 590     -29.499  22.386  29.301  1.00  0.00           C  
ATOM   1785  N   LYS A 591     -28.418  20.198  31.841  1.00  0.00           N  
ATOM   1786  CA  LYS A 591     -28.226  19.760  33.212  1.00  0.00           C  
ATOM   1787  C   LYS A 591     -28.145  18.239  33.337  1.00  0.00           C  
ATOM   1788  O   LYS A 591     -27.146  17.707  33.822  1.00  0.00           O  
ATOM   1789  CB  LYS A 591     -29.373  20.306  34.062  1.00  0.00           C  
ATOM   1790  CG  LYS A 591     -29.615  21.795  33.821  1.00  0.00           C  
ATOM   1791  CD  LYS A 591     -30.879  22.300  34.500  1.00  0.00           C  
ATOM   1792  CE  LYS A 591     -31.123  23.777  34.191  1.00  0.00           C  
ATOM   1793  NZ  LYS A 591     -31.280  24.037  32.727  1.00  0.00           N  
ATOM   1794  N   LYS A 592     -29.191  17.547  32.892  1.00  0.00           N  
ATOM   1795  CA  LYS A 592     -29.243  16.086  32.959  1.00  0.00           C  
ATOM   1796  C   LYS A 592     -27.946  15.392  32.555  1.00  0.00           C  
ATOM   1797  O   LYS A 592     -27.704  14.251  32.948  1.00  0.00           O  
ATOM   1798  CB  LYS A 592     -30.380  15.545  32.084  1.00  0.00           C  
ATOM   1799  CG  LYS A 592     -31.782  15.746  32.646  1.00  0.00           C  
ATOM   1800  CD  LYS A 592     -32.146  17.218  32.747  1.00  0.00           C  
ATOM   1801  CE  LYS A 592     -33.613  17.400  33.104  1.00  0.00           C  
ATOM   1802  NZ  LYS A 592     -33.991  18.840  33.143  1.00  0.00           N  
ATOM   1803  N   LEU A 593     -27.118  16.071  31.770  1.00  0.00           N  
ATOM   1804  CA  LEU A 593     -25.853  15.493  31.322  1.00  0.00           C  
ATOM   1805  C   LEU A 593     -24.666  16.020  32.124  1.00  0.00           C  
ATOM   1806  O   LEU A 593     -23.516  15.918  31.686  1.00  0.00           O  
ATOM   1807  CB  LEU A 593     -25.630  15.787  29.832  1.00  0.00           C  
ATOM   1808  CG  LEU A 593     -26.623  15.222  28.807  1.00  0.00           C  
ATOM   1809  CD1 LEU A 593     -26.628  13.699  28.879  1.00  0.00           C  
ATOM   1810  CD2 LEU A 593     -28.017  15.785  29.070  1.00  0.00           C  
ATOM   1811  N   GLY A 594     -24.947  16.583  33.296  1.00  0.00           N  
ATOM   1812  CA  GLY A 594     -23.886  17.115  34.132  1.00  0.00           C  
ATOM   1813  C   GLY A 594     -23.109  18.247  33.481  1.00  0.00           C  
ATOM   1814  O   GLY A 594     -21.916  18.434  33.738  1.00  0.00           O  
ATOM   1815  N   LEU A 595     -23.784  19.008  32.629  1.00  0.00           N  
ATOM   1816  CA  LEU A 595     -23.147  20.122  31.946  1.00  0.00           C  
ATOM   1817  C   LEU A 595     -23.939  21.398  32.187  1.00  0.00           C  
ATOM   1818  O   LEU A 595     -25.155  21.360  32.399  1.00  0.00           O  
ATOM   1819  CB  LEU A 595     -23.039  19.835  30.446  1.00  0.00           C  
ATOM   1820  CG  LEU A 595     -22.149  18.655  30.037  1.00  0.00           C  
ATOM   1821  CD1 LEU A 595     -22.210  18.450  28.532  1.00  0.00           C  
ATOM   1822  CD2 LEU A 595     -20.723  18.920  30.468  1.00  0.00           C  
ATOM   1823  N   GLU A 596     -23.240  22.527  32.164  1.00  0.00           N  
ATOM   1824  CA  GLU A 596     -23.870  23.817  32.394  1.00  0.00           C  
ATOM   1825  C   GLU A 596     -24.488  24.342  31.101  1.00  0.00           C  
ATOM   1826  O   GLU A 596     -25.646  24.766  31.084  1.00  0.00           O  
ATOM   1827  CB  GLU A 596     -22.835  24.814  32.923  1.00  0.00           C  
ATOM   1828  CG  GLU A 596     -23.433  26.035  33.603  1.00  0.00           C  
ATOM   1829  CD  GLU A 596     -24.310  25.665  34.786  1.00  0.00           C  
ATOM   1830  OE1 GLU A 596     -23.858  24.865  35.633  1.00  0.00           O  
ATOM   1831  OE2 GLU A 596     -25.448  26.176  34.874  1.00  0.00           O  
ATOM   1832  N   LYS A 597     -23.713  24.304  30.021  1.00  0.00           N  
ATOM   1833  CA  LYS A 597     -24.186  24.777  28.729  1.00  0.00           C  
ATOM   1834  C   LYS A 597     -23.524  24.011  27.582  1.00  0.00           C  
ATOM   1835  O   LYS A 597     -22.335  24.193  27.307  1.00  0.00           O  
ATOM   1836  CB  LYS A 597     -23.904  26.275  28.593  1.00  0.00           C  
ATOM   1837  CG  LYS A 597     -24.367  26.900  27.283  1.00  0.00           C  
ATOM   1838  CD  LYS A 597     -25.864  26.678  27.024  1.00  0.00           C  
ATOM   1839  CE  LYS A 597     -26.145  25.357  26.299  1.00  0.00           C  
ATOM   1840  NZ  LYS A 597     -27.602  25.081  26.154  1.00  0.00           N  
ATOM   1841  N   ALA A 598     -24.296  23.156  26.913  1.00  0.00           N  
ATOM   1842  CA  ALA A 598     -23.766  22.367  25.801  1.00  0.00           C  
ATOM   1843  C   ALA A 598     -24.664  22.384  24.564  1.00  0.00           C  
ATOM   1844  O   ALA A 598     -25.864  22.651  24.651  1.00  0.00           O  
ATOM   1845  CB  ALA A 598     -23.531  20.929  26.255  1.00  0.00           C  
ATOM   1846  N   SER A 599     -24.067  22.095  23.413  1.00  0.00           N  
ATOM   1847  CA  SER A 599     -24.792  22.058  22.144  1.00  0.00           C  
ATOM   1848  C   SER A 599     -24.308  20.905  21.282  1.00  0.00           C  
ATOM   1849  O   SER A 599     -23.115  20.583  21.269  1.00  0.00           O  
ATOM   1850  CB  SER A 599     -24.584  23.356  21.354  1.00  0.00           C  
ATOM   1851  OG  SER A 599     -25.272  24.442  21.935  1.00  0.00           O  
ATOM   1852  N   LEU A 600     -25.233  20.284  20.560  1.00  0.00           N  
ATOM   1853  CA  LEU A 600     -24.872  19.196  19.660  1.00  0.00           C  
ATOM   1854  C   LEU A 600     -24.257  19.870  18.444  1.00  0.00           C  
ATOM   1855  O   LEU A 600     -24.762  20.889  17.976  1.00  0.00           O  
ATOM   1856  CB  LEU A 600     -26.118  18.409  19.246  1.00  0.00           C  
ATOM   1857  CG  LEU A 600     -26.860  17.724  20.395  1.00  0.00           C  
ATOM   1858  CD1 LEU A 600     -28.106  17.046  19.880  1.00  0.00           C  
ATOM   1859  CD2 LEU A 600     -25.940  16.711  21.059  1.00  0.00           C  
ATOM   1860  N   LEU A 601     -23.155  19.330  17.946  1.00  0.00           N  
ATOM   1861  CA  LEU A 601     -22.522  19.916  16.773  1.00  0.00           C  
ATOM   1862  C   LEU A 601     -22.917  19.078  15.560  1.00  0.00           C  
ATOM   1863  O   LEU A 601     -22.636  17.880  15.503  1.00  0.00           O  
ATOM   1864  CB  LEU A 601     -20.994  19.928  16.920  1.00  0.00           C  
ATOM   1865  CG  LEU A 601     -20.267  21.202  16.461  1.00  0.00           C  
ATOM   1866  CD1 LEU A 601     -18.841  20.859  16.047  1.00  0.00           C  
ATOM   1867  CD2 LEU A 601     -21.000  21.838  15.290  1.00  0.00           C  
ATOM   1868  N   ILE A 602     -23.576  19.711  14.595  1.00  0.00           N  
ATOM   1869  CA  ILE A 602     -24.020  19.020  13.389  1.00  0.00           C  
ATOM   1870  C   ILE A 602     -23.295  19.525  12.155  1.00  0.00           C  
ATOM   1871  O   ILE A 602     -22.851  20.673  12.111  1.00  0.00           O  
ATOM   1872  CB  ILE A 602     -25.529  19.233  13.140  1.00  0.00           C  
ATOM   1873  CG1 ILE A 602     -26.329  18.863  14.386  1.00  0.00           C  
ATOM   1874  CG2 ILE A 602     -25.983  18.405  11.961  1.00  0.00           C  
ATOM   1875  CD1 ILE A 602     -26.106  17.476  14.851  1.00  0.00           C  
ATOM   1876  N   TRP A 603     -23.156  18.656  11.160  1.00  0.00           N  
ATOM   1877  CA  TRP A 603     -22.536  19.053   9.901  1.00  0.00           C  
ATOM   1878  C   TRP A 603     -23.537  18.707   8.806  1.00  0.00           C  
ATOM   1879  O   TRP A 603     -24.354  17.801   8.960  1.00  0.00           O  
ATOM   1880  CB  TRP A 603     -21.193  18.348   9.677  1.00  0.00           C  
ATOM   1881  CG  TRP A 603     -21.161  17.409   8.517  1.00  0.00           C  
ATOM   1882  CD1 TRP A 603     -21.791  16.192   8.422  1.00  0.00           C  
ATOM   1883  CD2 TRP A 603     -20.434  17.578   7.295  1.00  0.00           C  
ATOM   1884  NE1 TRP A 603     -21.495  15.593   7.215  1.00  0.00           N  
ATOM   1885  CE2 TRP A 603     -20.666  16.419   6.503  1.00  0.00           C  
ATOM   1886  CE3 TRP A 603     -19.608  18.589   6.789  1.00  0.00           C  
ATOM   1887  CZ2 TRP A 603     -20.104  16.248   5.239  1.00  0.00           C  
ATOM   1888  CZ3 TRP A 603     -19.046  18.414   5.524  1.00  0.00           C  
ATOM   1889  CH2 TRP A 603     -19.299  17.250   4.765  1.00  0.00           C  
ATOM   1890  N   THR A 604     -23.495  19.461   7.719  1.00  0.00           N  
ATOM   1891  CA  THR A 604     -24.406  19.233   6.614  1.00  0.00           C  
ATOM   1892  C   THR A 604     -23.981  20.042   5.413  1.00  0.00           C  
ATOM   1893  O   THR A 604     -23.268  21.035   5.540  1.00  0.00           O  
ATOM   1894  CB  THR A 604     -25.840  19.646   6.962  1.00  0.00           C  
ATOM   1895  OG1 THR A 604     -26.713  19.254   5.896  1.00  0.00           O  
ATOM   1896  CG2 THR A 604     -25.930  21.137   7.136  1.00  0.00           C  
ATOM   1897  N   THR A 605     -24.422  19.606   4.242  1.00  0.00           N  
ATOM   1898  CA  THR A 605     -24.099  20.310   3.017  1.00  0.00           C  
ATOM   1899  C   THR A 605     -25.358  20.954   2.450  1.00  0.00           C  
ATOM   1900  O   THR A 605     -25.273  21.759   1.530  1.00  0.00           O  
ATOM   1901  CB  THR A 605     -23.502  19.362   1.968  1.00  0.00           C  
ATOM   1902  OG1 THR A 605     -24.457  18.343   1.650  1.00  0.00           O  
ATOM   1903  CG2 THR A 605     -22.225  18.719   2.499  1.00  0.00           C  
ATOM   1904  N   THR A 606     -26.520  20.615   3.007  1.00  0.00           N  
ATOM   1905  CA  THR A 606     -27.765  21.181   2.519  1.00  0.00           C  
ATOM   1906  C   THR A 606     -28.520  22.046   3.524  1.00  0.00           C  
ATOM   1907  O   THR A 606     -29.572  21.662   4.055  1.00  0.00           O  
ATOM   1908  CB  THR A 606     -28.708  20.083   1.978  1.00  0.00           C  
ATOM   1909  OG1 THR A 606     -29.005  19.142   3.012  1.00  0.00           O  
ATOM   1910  CG2 THR A 606     -28.058  19.366   0.807  1.00  0.00           C  
ATOM   1911  N   PRO A 607     -28.007  23.257   3.764  1.00  0.00           N  
ATOM   1912  CA  PRO A 607     -28.587  24.225   4.695  1.00  0.00           C  
ATOM   1913  C   PRO A 607     -30.078  24.444   4.499  1.00  0.00           C  
ATOM   1914  O   PRO A 607     -30.804  24.710   5.455  1.00  0.00           O  
ATOM   1915  CB  PRO A 607     -27.783  25.487   4.417  1.00  0.00           C  
ATOM   1916  CG  PRO A 607     -26.433  24.935   4.049  1.00  0.00           C  
ATOM   1917  CD  PRO A 607     -26.803  23.809   3.120  1.00  0.00           C  
ATOM   1918  N   TRP A 608     -30.535  24.314   3.259  1.00  0.00           N  
ATOM   1919  CA  TRP A 608     -31.945  24.533   2.947  1.00  0.00           C  
ATOM   1920  C   TRP A 608     -32.920  23.532   3.530  1.00  0.00           C  
ATOM   1921  O   TRP A 608     -34.129  23.782   3.550  1.00  0.00           O  
ATOM   1922  CB  TRP A 608     -32.154  24.587   1.441  1.00  0.00           C  
ATOM   1923  CG  TRP A 608     -31.818  23.327   0.739  1.00  0.00           C  
ATOM   1924  CD1 TRP A 608     -30.587  22.931   0.299  1.00  0.00           C  
ATOM   1925  CD2 TRP A 608     -32.731  22.294   0.373  1.00  0.00           C  
ATOM   1926  NE1 TRP A 608     -30.681  21.714  -0.326  1.00  0.00           N  
ATOM   1927  CE2 TRP A 608     -31.987  21.299  -0.295  1.00  0.00           C  
ATOM   1928  CE3 TRP A 608     -34.112  22.112   0.542  1.00  0.00           C  
ATOM   1929  CZ2 TRP A 608     -32.578  20.136  -0.797  1.00  0.00           C  
ATOM   1930  CZ3 TRP A 608     -34.701  20.955   0.043  1.00  0.00           C  
ATOM   1931  CH2 TRP A 608     -33.933  19.984  -0.620  1.00  0.00           C  
ATOM   1932  N   THR A 609     -32.419  22.402   4.010  1.00  0.00           N  
ATOM   1933  CA  THR A 609     -33.326  21.406   4.580  1.00  0.00           C  
ATOM   1934  C   THR A 609     -33.552  21.654   6.075  1.00  0.00           C  
ATOM   1935  O   THR A 609     -34.527  21.175   6.649  1.00  0.00           O  
ATOM   1936  CB  THR A 609     -32.774  19.988   4.393  1.00  0.00           C  
ATOM   1937  OG1 THR A 609     -31.641  19.806   5.253  1.00  0.00           O  
ATOM   1938  CG2 THR A 609     -32.327  19.773   2.940  1.00  0.00           C  
ATOM   1939  N   LEU A 610     -32.662  22.427   6.695  1.00  0.00           N  
ATOM   1940  CA  LEU A 610     -32.769  22.702   8.118  1.00  0.00           C  
ATOM   1941  C   LEU A 610     -34.166  23.104   8.553  1.00  0.00           C  
ATOM   1942  O   LEU A 610     -34.664  22.626   9.570  1.00  0.00           O  
ATOM   1943  CB  LEU A 610     -31.734  23.758   8.547  1.00  0.00           C  
ATOM   1944  CG  LEU A 610     -30.283  23.238   8.629  1.00  0.00           C  
ATOM   1945  CD1 LEU A 610     -29.306  24.372   8.903  1.00  0.00           C  
ATOM   1946  CD2 LEU A 610     -30.199  22.171   9.733  1.00  0.00           C  
ATOM   1947  N   PRO A 611     -34.830  23.980   7.797  1.00  0.00           N  
ATOM   1948  CA  PRO A 611     -36.177  24.349   8.238  1.00  0.00           C  
ATOM   1949  C   PRO A 611     -37.088  23.129   8.348  1.00  0.00           C  
ATOM   1950  O   PRO A 611     -38.151  23.196   8.956  1.00  0.00           O  
ATOM   1951  CB  PRO A 611     -36.645  25.310   7.153  1.00  0.00           C  
ATOM   1952  CG  PRO A 611     -35.361  25.957   6.701  1.00  0.00           C  
ATOM   1953  CD  PRO A 611     -34.383  24.808   6.665  1.00  0.00           C  
ATOM   1954  N   GLY A 612     -36.672  22.016   7.750  1.00  0.00           N  
ATOM   1955  CA  GLY A 612     -37.487  20.809   7.779  1.00  0.00           C  
ATOM   1956  C   GLY A 612     -37.013  19.760   8.772  1.00  0.00           C  
ATOM   1957  O   GLY A 612     -37.310  18.568   8.664  1.00  0.00           O  
ATOM   1958  N   ASN A 613     -36.259  20.218   9.754  1.00  0.00           N  
ATOM   1959  CA  ASN A 613     -35.737  19.348  10.787  1.00  0.00           C  
ATOM   1960  C   ASN A 613     -36.849  18.849  11.720  1.00  0.00           C  
ATOM   1961  O   ASN A 613     -37.857  19.534  11.919  1.00  0.00           O  
ATOM   1962  CB  ASN A 613     -34.711  20.130  11.599  1.00  0.00           C  
ATOM   1963  CG  ASN A 613     -34.170  19.342  12.740  1.00  0.00           C  
ATOM   1964  OD1 ASN A 613     -33.266  18.533  12.564  1.00  0.00           O  
ATOM   1965  ND2 ASN A 613     -34.729  19.557  13.925  1.00  0.00           N  
ATOM   1966  N   VAL A 614     -36.675  17.653  12.277  1.00  0.00           N  
ATOM   1967  CA  VAL A 614     -37.645  17.106  13.233  1.00  0.00           C  
ATOM   1968  C   VAL A 614     -36.922  16.260  14.277  1.00  0.00           C  
ATOM   1969  O   VAL A 614     -37.498  15.894  15.298  1.00  0.00           O  
ATOM   1970  CB  VAL A 614     -38.737  16.215  12.564  1.00  0.00           C  
ATOM   1971  CG1 VAL A 614     -39.563  17.028  11.590  1.00  0.00           C  
ATOM   1972  CG2 VAL A 614     -38.094  15.035  11.881  1.00  0.00           C  
ATOM   1973  N   ALA A 615     -35.657  15.952  14.018  1.00  0.00           N  
ATOM   1974  CA  ALA A 615     -34.895  15.138  14.946  1.00  0.00           C  
ATOM   1975  C   ALA A 615     -33.416  15.197  14.639  1.00  0.00           C  
ATOM   1976  O   ALA A 615     -33.002  15.773  13.638  1.00  0.00           O  
ATOM   1977  CB  ALA A 615     -35.377  13.696  14.894  1.00  0.00           C  
ATOM   1978  N   ALA A 616     -32.621  14.607  15.520  1.00  0.00           N  
ATOM   1979  CA  ALA A 616     -31.171  14.563  15.351  1.00  0.00           C  
ATOM   1980  C   ALA A 616     -30.819  13.127  15.670  1.00  0.00           C  
ATOM   1981  O   ALA A 616     -31.418  12.532  16.564  1.00  0.00           O  
ATOM   1982  CB  ALA A 616     -30.489  15.505  16.330  1.00  0.00           C  
ATOM   1983  N   ALA A 617     -29.857  12.565  14.951  1.00  0.00           N  
ATOM   1984  CA  ALA A 617     -29.503  11.177  15.180  1.00  0.00           C  
ATOM   1985  C   ALA A 617     -28.040  10.916  15.488  1.00  0.00           C  
ATOM   1986  O   ALA A 617     -27.135  11.518  14.903  1.00  0.00           O  
ATOM   1987  CB  ALA A 617     -29.937  10.330  13.978  1.00  0.00           C  
ATOM   1988  N   VAL A 618     -27.830  10.004  16.430  1.00  0.00           N  
ATOM   1989  CA  VAL A 618     -26.497   9.582  16.829  1.00  0.00           C  
ATOM   1990  C   VAL A 618     -26.489   8.061  16.728  1.00  0.00           C  
ATOM   1991  O   VAL A 618     -27.556   7.435  16.715  1.00  0.00           O  
ATOM   1992  CB  VAL A 618     -26.175   9.992  18.291  1.00  0.00           C  
ATOM   1993  CG1 VAL A 618     -26.026  11.506  18.384  1.00  0.00           C  
ATOM   1994  CG2 VAL A 618     -27.272   9.502  19.232  1.00  0.00           C  
ATOM   1995  N   HIS A 619     -25.301   7.472  16.622  1.00  0.00           N  
ATOM   1996  CA  HIS A 619     -25.202   6.020  16.565  1.00  0.00           C  
ATOM   1997  C   HIS A 619     -25.413   5.526  18.000  1.00  0.00           C  
ATOM   1998  O   HIS A 619     -24.854   6.087  18.943  1.00  0.00           O  
ATOM   1999  CB  HIS A 619     -23.828   5.576  16.071  1.00  0.00           C  
ATOM   2000  CG  HIS A 619     -23.768   4.123  15.719  1.00  0.00           C  
ATOM   2001  ND1 HIS A 619     -23.961   3.660  14.434  1.00  0.00           N  
ATOM   2002  CD2 HIS A 619     -23.603   3.026  16.494  1.00  0.00           C  
ATOM   2003  CE1 HIS A 619     -23.918   2.340  14.434  1.00  0.00           C  
ATOM   2004  NE2 HIS A 619     -23.703   1.930  15.671  1.00  0.00           N  
ATOM   2005  N   PRO A 620     -26.211   4.461  18.181  1.00  0.00           N  
ATOM   2006  CA  PRO A 620     -26.489   3.916  19.513  1.00  0.00           C  
ATOM   2007  C   PRO A 620     -25.262   3.465  20.301  1.00  0.00           C  
ATOM   2008  O   PRO A 620     -25.267   3.489  21.533  1.00  0.00           O  
ATOM   2009  CB  PRO A 620     -27.442   2.764  19.210  1.00  0.00           C  
ATOM   2010  CG  PRO A 620     -26.922   2.264  17.902  1.00  0.00           C  
ATOM   2011  CD  PRO A 620     -26.715   3.549  17.137  1.00  0.00           C  
ATOM   2012  N   GLU A 621     -24.210   3.069  19.593  1.00  0.00           N  
ATOM   2013  CA  GLU A 621     -23.004   2.595  20.250  1.00  0.00           C  
ATOM   2014  C   GLU A 621     -21.705   3.278  19.841  1.00  0.00           C  
ATOM   2015  O   GLU A 621     -20.736   2.625  19.458  1.00  0.00           O  
ATOM   2016  CB  GLU A 621     -22.881   1.082  20.058  1.00  0.00           C  
ATOM   2017  CG  GLU A 621     -23.445   0.576  18.740  1.00  0.00           C  
ATOM   2018  CD  GLU A 621     -23.207  -0.904  18.537  1.00  0.00           C  
ATOM   2019  OE1 GLU A 621     -22.032  -1.294  18.359  1.00  0.00           O  
ATOM   2020  OE2 GLU A 621     -24.191  -1.675  18.561  1.00  0.00           O  
ATOM   2021  N   TYR A 622     -21.695   4.601  19.925  1.00  0.00           N  
ATOM   2022  CA  TYR A 622     -20.508   5.393  19.614  1.00  0.00           C  
ATOM   2023  C   TYR A 622     -20.201   6.170  20.888  1.00  0.00           C  
ATOM   2024  O   TYR A 622     -21.108   6.451  21.681  1.00  0.00           O  
ATOM   2025  CB  TYR A 622     -20.780   6.399  18.486  1.00  0.00           C  
ATOM   2026  CG  TYR A 622     -20.669   5.881  17.063  1.00  0.00           C  
ATOM   2027  CD1 TYR A 622     -20.661   6.772  15.988  1.00  0.00           C  
ATOM   2028  CD2 TYR A 622     -20.582   4.518  16.784  1.00  0.00           C  
ATOM   2029  CE1 TYR A 622     -20.569   6.324  14.675  1.00  0.00           C  
ATOM   2030  CE2 TYR A 622     -20.490   4.057  15.466  1.00  0.00           C  
ATOM   2031  CZ  TYR A 622     -20.485   4.968  14.419  1.00  0.00           C  
ATOM   2032  OH  TYR A 622     -20.402   4.531  13.116  1.00  0.00           O  
ATOM   2033  N   THR A 623     -18.936   6.517  21.097  1.00  0.00           N  
ATOM   2034  CA  THR A 623     -18.583   7.282  22.288  1.00  0.00           C  
ATOM   2035  C   THR A 623     -18.490   8.769  21.939  1.00  0.00           C  
ATOM   2036  O   THR A 623     -17.565   9.220  21.252  1.00  0.00           O  
ATOM   2037  CB  THR A 623     -17.241   6.792  22.930  1.00  0.00           C  
ATOM   2038  OG1 THR A 623     -16.157   6.971  22.009  1.00  0.00           O  
ATOM   2039  CG2 THR A 623     -17.340   5.322  23.303  1.00  0.00           C  
ATOM   2040  N   TYR A 624     -19.477   9.526  22.400  1.00  0.00           N  
ATOM   2041  CA  TYR A 624     -19.502  10.956  22.149  1.00  0.00           C  
ATOM   2042  C   TYR A 624     -18.876  11.698  23.324  1.00  0.00           C  
ATOM   2043  O   TYR A 624     -19.238  11.468  24.477  1.00  0.00           O  
ATOM   2044  CB  TYR A 624     -20.946  11.437  21.933  1.00  0.00           C  
ATOM   2045  CG  TYR A 624     -21.611  10.821  20.727  1.00  0.00           C  
ATOM   2046  CD1 TYR A 624     -22.443   9.709  20.852  1.00  0.00           C  
ATOM   2047  CD2 TYR A 624     -21.366  11.318  19.449  1.00  0.00           C  
ATOM   2048  CE1 TYR A 624     -23.012   9.107  19.730  1.00  0.00           C  
ATOM   2049  CE2 TYR A 624     -21.924  10.724  18.325  1.00  0.00           C  
ATOM   2050  CZ  TYR A 624     -22.745   9.621  18.470  1.00  0.00           C  
ATOM   2051  OH  TYR A 624     -23.293   9.036  17.349  1.00  0.00           O  
ATOM   2052  N   ALA A 625     -17.925  12.576  23.029  1.00  0.00           N  
ATOM   2053  CA  ALA A 625     -17.270  13.359  24.069  1.00  0.00           C  
ATOM   2054  C   ALA A 625     -17.970  14.713  24.227  1.00  0.00           C  
ATOM   2055  O   ALA A 625     -18.770  15.115  23.373  1.00  0.00           O  
ATOM   2056  CB  ALA A 625     -15.804  13.565  23.718  1.00  0.00           C  
ATOM   2057  N   ALA A 626     -17.677  15.405  25.325  1.00  0.00           N  
ATOM   2058  CA  ALA A 626     -18.264  16.717  25.588  1.00  0.00           C  
ATOM   2059  C   ALA A 626     -17.154  17.751  25.660  1.00  0.00           C  
ATOM   2060  O   ALA A 626     -16.881  18.290  26.723  1.00  0.00           O  
ATOM   2061  CB  ALA A 626     -19.044  16.699  26.896  1.00  0.00           C  
ATOM   2062  N   PHE A 627     -16.518  18.019  24.523  1.00  0.00           N  
ATOM   2063  CA  PHE A 627     -15.424  18.982  24.447  1.00  0.00           C  
ATOM   2064  C   PHE A 627     -15.769  20.339  25.039  1.00  0.00           C  
ATOM   2065  O   PHE A 627     -16.934  20.740  25.074  1.00  0.00           O  
ATOM   2066  CB  PHE A 627     -14.962  19.149  23.000  1.00  0.00           C  
ATOM   2067  CG  PHE A 627     -14.238  17.951  22.460  1.00  0.00           C  
ATOM   2068  CD1 PHE A 627     -14.896  16.736  22.297  1.00  0.00           C  
ATOM   2069  CD2 PHE A 627     -12.893  18.031  22.123  1.00  0.00           C  
ATOM   2070  CE1 PHE A 627     -14.226  15.621  21.804  1.00  0.00           C  
ATOM   2071  CE2 PHE A 627     -12.214  16.920  21.628  1.00  0.00           C  
ATOM   2072  CZ  PHE A 627     -12.883  15.714  21.469  1.00  0.00           C  
ATOM   2073  N   GLN A 628     -14.736  21.045  25.491  1.00  0.00           N  
ATOM   2074  CA  GLN A 628     -14.900  22.348  26.127  1.00  0.00           C  
ATOM   2075  C   GLN A 628     -14.197  23.464  25.348  1.00  0.00           C  
ATOM   2076  O   GLN A 628     -12.974  23.462  25.195  1.00  0.00           O  
ATOM   2077  CB  GLN A 628     -14.345  22.263  27.555  1.00  0.00           C  
ATOM   2078  CG  GLN A 628     -15.033  23.127  28.613  1.00  0.00           C  
ATOM   2079  CD  GLN A 628     -14.515  24.550  28.662  1.00  0.00           C  
ATOM   2080  OE1 GLN A 628     -13.305  24.788  28.583  1.00  0.00           O  
ATOM   2081  NE2 GLN A 628     -15.428  25.506  28.813  1.00  0.00           N  
ATOM   2082  N   VAL A 629     -14.983  24.405  24.839  1.00  0.00           N  
ATOM   2083  CA  VAL A 629     -14.443  25.547  24.103  1.00  0.00           C  
ATOM   2084  C   VAL A 629     -15.278  26.755  24.505  1.00  0.00           C  
ATOM   2085  O   VAL A 629     -16.500  26.650  24.639  1.00  0.00           O  
ATOM   2086  CB  VAL A 629     -14.530  25.357  22.560  1.00  0.00           C  
ATOM   2087  CG1 VAL A 629     -13.878  24.047  22.163  1.00  0.00           C  
ATOM   2088  CG2 VAL A 629     -15.979  25.396  22.094  1.00  0.00           C  
ATOM   2089  N   GLY A 630     -14.619  27.891  24.715  1.00  0.00           N  
ATOM   2090  CA  GLY A 630     -15.337  29.088  25.112  1.00  0.00           C  
ATOM   2091  C   GLY A 630     -16.121  28.886  26.396  1.00  0.00           C  
ATOM   2092  O   GLY A 630     -15.613  28.316  27.362  1.00  0.00           O  
ATOM   2093  N   ASP A 631     -17.371  29.339  26.404  1.00  0.00           N  
ATOM   2094  CA  ASP A 631     -18.209  29.214  27.589  1.00  0.00           C  
ATOM   2095  C   ASP A 631     -19.224  28.080  27.545  1.00  0.00           C  
ATOM   2096  O   ASP A 631     -20.125  28.016  28.385  1.00  0.00           O  
ATOM   2097  CB  ASP A 631     -18.924  30.539  27.860  1.00  0.00           C  
ATOM   2098  CG  ASP A 631     -17.972  31.621  28.330  1.00  0.00           C  
ATOM   2099  OD1 ASP A 631     -16.976  31.891  27.621  1.00  0.00           O  
ATOM   2100  OD2 ASP A 631     -18.218  32.200  29.410  1.00  0.00           O  
ATOM   2101  N   GLU A 632     -19.091  27.189  26.568  1.00  0.00           N  
ATOM   2102  CA  GLU A 632     -20.007  26.061  26.479  1.00  0.00           C  
ATOM   2103  C   GLU A 632     -19.324  24.815  25.950  1.00  0.00           C  
ATOM   2104  O   GLU A 632     -18.219  24.868  25.411  1.00  0.00           O  
ATOM   2105  CB  GLU A 632     -21.216  26.386  25.594  1.00  0.00           C  
ATOM   2106  CG  GLU A 632     -20.954  26.319  24.097  1.00  0.00           C  
ATOM   2107  CD  GLU A 632     -22.237  26.205  23.285  1.00  0.00           C  
ATOM   2108  OE1 GLU A 632     -22.147  26.211  22.038  1.00  0.00           O  
ATOM   2109  OE2 GLU A 632     -23.332  26.104  23.888  1.00  0.00           O  
ATOM   2110  N   ALA A 633     -20.000  23.688  26.116  1.00  0.00           N  
ATOM   2111  CA  ALA A 633     -19.479  22.415  25.656  1.00  0.00           C  
ATOM   2112  C   ALA A 633     -20.076  22.039  24.298  1.00  0.00           C  
ATOM   2113  O   ALA A 633     -21.232  22.363  24.003  1.00  0.00           O  
ATOM   2114  CB  ALA A 633     -19.795  21.332  26.682  1.00  0.00           C  
ATOM   2115  N   LEU A 634     -19.275  21.365  23.477  1.00  0.00           N  
ATOM   2116  CA  LEU A 634     -19.713  20.906  22.160  1.00  0.00           C  
ATOM   2117  C   LEU A 634     -19.729  19.388  22.147  1.00  0.00           C  
ATOM   2118  O   LEU A 634     -18.672  18.761  22.100  1.00  0.00           O  
ATOM   2119  CB  LEU A 634     -18.759  21.381  21.070  1.00  0.00           C  
ATOM   2120  CG  LEU A 634     -18.669  22.880  20.831  1.00  0.00           C  
ATOM   2121  CD1 LEU A 634     -17.655  23.143  19.725  1.00  0.00           C  
ATOM   2122  CD2 LEU A 634     -20.043  23.424  20.461  1.00  0.00           C  
ATOM   2123  N   ILE A 635     -20.918  18.798  22.188  1.00  0.00           N  
ATOM   2124  CA  ILE A 635     -21.029  17.345  22.165  1.00  0.00           C  
ATOM   2125  C   ILE A 635     -20.887  16.811  20.735  1.00  0.00           C  
ATOM   2126  O   ILE A 635     -21.436  17.377  19.792  1.00  0.00           O  
ATOM   2127  CB  ILE A 635     -22.384  16.876  22.733  1.00  0.00           C  
ATOM   2128  CG1 ILE A 635     -22.590  17.442  24.138  1.00  0.00           C  
ATOM   2129  CG2 ILE A 635     -22.425  15.364  22.785  1.00  0.00           C  
ATOM   2130  CD1 ILE A 635     -23.873  16.996  24.801  1.00  0.00           C  
ATOM   2131  N   LEU A 636     -20.138  15.726  20.575  1.00  0.00           N  
ATOM   2132  CA  LEU A 636     -19.950  15.123  19.261  1.00  0.00           C  
ATOM   2133  C   LEU A 636     -18.963  13.963  19.330  1.00  0.00           C  
ATOM   2134  O   LEU A 636     -18.044  13.966  20.149  1.00  0.00           O  
ATOM   2135  CB  LEU A 636     -19.451  16.159  18.251  1.00  0.00           C  
ATOM   2136  CG  LEU A 636     -18.012  16.649  18.393  1.00  0.00           C  
ATOM   2137  CD1 LEU A 636     -17.555  17.313  17.105  1.00  0.00           C  
ATOM   2138  CD2 LEU A 636     -17.920  17.607  19.558  1.00  0.00           C  
ATOM   2139  N   GLU A 637     -19.158  12.980  18.455  1.00  0.00           N  
ATOM   2140  CA  GLU A 637     -18.318  11.783  18.385  1.00  0.00           C  
ATOM   2141  C   GLU A 637     -16.833  12.042  18.659  1.00  0.00           C  
ATOM   2142  O   GLU A 637     -16.219  12.935  18.067  1.00  0.00           O  
ATOM   2143  CB  GLU A 637     -18.490  11.124  17.013  1.00  0.00           C  
ATOM   2144  CG  GLU A 637     -18.285   9.615  16.989  1.00  0.00           C  
ATOM   2145  CD  GLU A 637     -16.828   9.210  17.063  1.00  0.00           C  
ATOM   2146  OE1 GLU A 637     -16.036   9.679  16.216  1.00  0.00           O  
ATOM   2147  OE2 GLU A 637     -16.481   8.415  17.963  1.00  0.00           O  
ATOM   2148  N   GLU A 638     -16.269  11.250  19.567  1.00  0.00           N  
ATOM   2149  CA  GLU A 638     -14.861  11.369  19.934  1.00  0.00           C  
ATOM   2150  C   GLU A 638     -13.957  11.081  18.739  1.00  0.00           C  
ATOM   2151  O   GLU A 638     -14.388  10.485  17.753  1.00  0.00           O  
ATOM   2152  CB  GLU A 638     -14.528  10.391  21.061  1.00  0.00           C  
ATOM   2153  CG  GLU A 638     -13.058  10.416  21.463  1.00  0.00           C  
ATOM   2154  CD  GLU A 638     -12.660   9.269  22.375  1.00  0.00           C  
ATOM   2155  OE1 GLU A 638     -11.453   9.166  22.692  1.00  0.00           O  
ATOM   2156  OE2 GLU A 638     -13.546   8.476  22.771  1.00  0.00           O  
ATOM   2157  N   GLY A 639     -12.700  11.499  18.827  1.00  0.00           N  
ATOM   2158  CA  GLY A 639     -11.777  11.250  17.735  1.00  0.00           C  
ATOM   2159  C   GLY A 639     -12.119  12.115  16.545  1.00  0.00           C  
ATOM   2160  O   GLY A 639     -11.261  12.806  15.991  1.00  0.00           O  
ATOM   2161  N   LEU A 640     -13.382  12.070  16.141  1.00  0.00           N  
ATOM   2162  CA  LEU A 640     -13.836  12.882  15.026  1.00  0.00           C  
ATOM   2163  C   LEU A 640     -13.809  14.302  15.572  1.00  0.00           C  
ATOM   2164  O   LEU A 640     -13.615  15.268  14.835  1.00  0.00           O  
ATOM   2165  CB  LEU A 640     -15.254  12.466  14.624  1.00  0.00           C  
ATOM   2166  CG  LEU A 640     -15.731  12.737  13.193  1.00  0.00           C  
ATOM   2167  CD1 LEU A 640     -14.644  12.416  12.183  1.00  0.00           C  
ATOM   2168  CD2 LEU A 640     -16.974  11.897  12.947  1.00  0.00           C  
ATOM   2169  N   GLY A 641     -13.979  14.402  16.888  1.00  0.00           N  
ATOM   2170  CA  GLY A 641     -13.958  15.688  17.559  1.00  0.00           C  
ATOM   2171  C   GLY A 641     -12.553  16.150  17.914  1.00  0.00           C  
ATOM   2172  O   GLY A 641     -12.199  17.303  17.671  1.00  0.00           O  
ATOM   2173  N   ARG A 642     -11.743  15.257  18.480  1.00  0.00           N  
ATOM   2174  CA  ARG A 642     -10.384  15.621  18.863  1.00  0.00           C  
ATOM   2175  C   ARG A 642      -9.528  15.926  17.644  1.00  0.00           C  
ATOM   2176  O   ARG A 642      -8.398  16.395  17.767  1.00  0.00           O  
ATOM   2177  CB  ARG A 642      -9.731  14.501  19.672  1.00  0.00           C  
ATOM   2178  CG  ARG A 642      -9.241  13.335  18.843  1.00  0.00           C  
ATOM   2179  CD  ARG A 642      -8.517  12.294  19.690  1.00  0.00           C  
ATOM   2180  NE  ARG A 642      -9.389  11.661  20.682  1.00  0.00           N  
ATOM   2181  CZ  ARG A 642      -9.731  12.202  21.849  1.00  0.00           C  
ATOM   2182  NH1 ARG A 642      -9.276  13.401  22.191  1.00  0.00           N  
ATOM   2183  NH2 ARG A 642     -10.528  11.542  22.678  1.00  0.00           N  
ATOM   2184  N   LYS A 643     -10.067  15.654  16.465  1.00  0.00           N  
ATOM   2185  CA  LYS A 643      -9.343  15.908  15.229  1.00  0.00           C  
ATOM   2186  C   LYS A 643      -9.859  17.216  14.643  1.00  0.00           C  
ATOM   2187  O   LYS A 643      -9.097  18.012  14.085  1.00  0.00           O  
ATOM   2188  CB  LYS A 643      -9.569  14.754  14.250  1.00  0.00           C  
ATOM   2189  CG  LYS A 643      -8.754  14.845  12.973  1.00  0.00           C  
ATOM   2190  CD  LYS A 643      -8.967  13.611  12.107  1.00  0.00           C  
ATOM   2191  CE  LYS A 643      -8.591  12.334  12.857  1.00  0.00           C  
ATOM   2192  NZ  LYS A 643      -8.771  11.104  12.029  1.00  0.00           N  
ATOM   2193  N   LEU A 644     -11.166  17.422  14.782  1.00  0.00           N  
ATOM   2194  CA  LEU A 644     -11.821  18.627  14.297  1.00  0.00           C  
ATOM   2195  C   LEU A 644     -11.240  19.791  15.098  1.00  0.00           C  
ATOM   2196  O   LEU A 644     -10.569  20.664  14.547  1.00  0.00           O  
ATOM   2197  CB  LEU A 644     -13.338  18.511  14.519  1.00  0.00           C  
ATOM   2198  CG  LEU A 644     -14.348  19.528  13.960  1.00  0.00           C  
ATOM   2199  CD1 LEU A 644     -14.186  20.865  14.651  1.00  0.00           C  
ATOM   2200  CD2 LEU A 644     -14.169  19.671  12.462  1.00  0.00           C  
ATOM   2201  N   LEU A 645     -11.479  19.772  16.407  1.00  0.00           N  
ATOM   2202  CA  LEU A 645     -10.995  20.810  17.312  1.00  0.00           C  
ATOM   2203  C   LEU A 645      -9.473  20.818  17.462  1.00  0.00           C  
ATOM   2204  O   LEU A 645      -8.825  21.844  17.234  1.00  0.00           O  
ATOM   2205  CB  LEU A 645     -11.651  20.638  18.680  1.00  0.00           C  
ATOM   2206  CG  LEU A 645     -13.177  20.664  18.608  1.00  0.00           C  
ATOM   2207  CD1 LEU A 645     -13.778  20.427  19.973  1.00  0.00           C  
ATOM   2208  CD2 LEU A 645     -13.622  22.001  18.052  1.00  0.00           C  
ATOM   2209  N   GLY A 646      -8.900  19.684  17.853  1.00  0.00           N  
ATOM   2210  CA  GLY A 646      -7.458  19.623  18.005  1.00  0.00           C  
ATOM   2211  C   GLY A 646      -6.975  18.631  19.041  1.00  0.00           C  
ATOM   2212  O   GLY A 646      -7.592  18.468  20.097  1.00  0.00           O  
ATOM   2213  N   GLU A 647      -5.868  17.958  18.729  1.00  0.00           N  
ATOM   2214  CA  GLU A 647      -5.271  16.977  19.632  1.00  0.00           C  
ATOM   2215  C   GLU A 647      -4.934  17.708  20.930  1.00  0.00           C  
ATOM   2216  O   GLU A 647      -3.988  18.498  20.980  1.00  0.00           O  
ATOM   2217  CB  GLU A 647      -3.986  16.400  19.019  1.00  0.00           C  
ATOM   2218  CG  GLU A 647      -4.144  15.758  17.634  1.00  0.00           C  
ATOM   2219  CD  GLU A 647      -4.805  14.383  17.672  1.00  0.00           C  
ATOM   2220  OE1 GLU A 647      -4.283  13.488  18.376  1.00  0.00           O  
ATOM   2221  OE2 GLU A 647      -5.840  14.197  16.992  1.00  0.00           O  
ATOM   2222  N   GLY A 648      -5.711  17.452  21.976  1.00  0.00           N  
ATOM   2223  CA  GLY A 648      -5.468  18.123  23.238  1.00  0.00           C  
ATOM   2224  C   GLY A 648      -6.472  19.239  23.454  1.00  0.00           C  
ATOM   2225  O   GLY A 648      -6.245  20.387  23.066  1.00  0.00           O  
ATOM   2226  N   THR A 649      -7.594  18.880  24.066  1.00  0.00           N  
ATOM   2227  CA  THR A 649      -8.677  19.807  24.374  1.00  0.00           C  
ATOM   2228  C   THR A 649      -9.491  19.135  25.473  1.00  0.00           C  
ATOM   2229  O   THR A 649     -10.031  18.047  25.280  1.00  0.00           O  
ATOM   2230  CB  THR A 649      -9.583  20.053  23.140  1.00  0.00           C  
ATOM   2231  OG1 THR A 649      -8.829  20.707  22.112  1.00  0.00           O  
ATOM   2232  CG2 THR A 649     -10.782  20.921  23.513  1.00  0.00           C  
ATOM   2233  N   GLN A 650      -9.562  19.775  26.631  1.00  0.00           N  
ATOM   2234  CA  GLN A 650     -10.290  19.221  27.759  1.00  0.00           C  
ATOM   2235  C   GLN A 650     -11.573  18.499  27.358  1.00  0.00           C  
ATOM   2236  O   GLN A 650     -12.270  18.904  26.427  1.00  0.00           O  
ATOM   2237  CB  GLN A 650     -10.603  20.321  28.775  1.00  0.00           C  
ATOM   2238  CG  GLN A 650     -11.010  21.645  28.160  1.00  0.00           C  
ATOM   2239  CD  GLN A 650      -9.824  22.450  27.654  1.00  0.00           C  
ATOM   2240  OE1 GLN A 650      -8.998  21.953  26.886  1.00  0.00           O  
ATOM   2241  NE2 GLN A 650      -9.740  23.709  28.079  1.00  0.00           N  
ATOM   2242  N   VAL A 651     -11.871  17.419  28.072  1.00  0.00           N  
ATOM   2243  CA  VAL A 651     -13.061  16.625  27.818  1.00  0.00           C  
ATOM   2244  C   VAL A 651     -13.838  16.443  29.117  1.00  0.00           C  
ATOM   2245  O   VAL A 651     -13.505  15.590  29.937  1.00  0.00           O  
ATOM   2246  CB  VAL A 651     -12.684  15.248  27.255  1.00  0.00           C  
ATOM   2247  CG1 VAL A 651     -13.943  14.447  26.962  1.00  0.00           C  
ATOM   2248  CG2 VAL A 651     -11.831  15.418  26.001  1.00  0.00           C  
ATOM   2249  N   LEU A 652     -14.877  17.251  29.292  1.00  0.00           N  
ATOM   2250  CA  LEU A 652     -15.706  17.208  30.494  1.00  0.00           C  
ATOM   2251  C   LEU A 652     -16.271  15.819  30.769  1.00  0.00           C  
ATOM   2252  O   LEU A 652     -16.182  15.312  31.888  1.00  0.00           O  
ATOM   2253  CB  LEU A 652     -16.867  18.205  30.377  1.00  0.00           C  
ATOM   2254  CG  LEU A 652     -16.597  19.570  29.734  1.00  0.00           C  
ATOM   2255  CD1 LEU A 652     -17.783  20.479  30.000  1.00  0.00           C  
ATOM   2256  CD2 LEU A 652     -15.323  20.186  30.295  1.00  0.00           C  
ATOM   2257  N   LYS A 653     -16.861  15.215  29.744  1.00  0.00           N  
ATOM   2258  CA  LYS A 653     -17.447  13.889  29.871  1.00  0.00           C  
ATOM   2259  C   LYS A 653     -17.324  13.060  28.602  1.00  0.00           C  
ATOM   2260  O   LYS A 653     -16.665  13.446  27.633  1.00  0.00           O  
ATOM   2261  CB  LYS A 653     -18.927  13.987  30.238  1.00  0.00           C  
ATOM   2262  CG  LYS A 653     -19.213  14.052  31.721  1.00  0.00           C  
ATOM   2263  CD  LYS A 653     -20.713  13.926  31.991  1.00  0.00           C  
ATOM   2264  CE  LYS A 653     -20.996  13.746  33.478  1.00  0.00           C  
ATOM   2265  NZ  LYS A 653     -22.440  13.523  33.772  1.00  0.00           N  
ATOM   2266  N   THR A 654     -17.979  11.907  28.633  1.00  0.00           N  
ATOM   2267  CA  THR A 654     -17.998  10.977  27.520  1.00  0.00           C  
ATOM   2268  C   THR A 654     -19.146  10.025  27.804  1.00  0.00           C  
ATOM   2269  O   THR A 654     -19.376   9.649  28.955  1.00  0.00           O  
ATOM   2270  CB  THR A 654     -16.685  10.180  27.427  1.00  0.00           C  
ATOM   2271  OG1 THR A 654     -15.582  11.090  27.354  1.00  0.00           O  
ATOM   2272  CG2 THR A 654     -16.679   9.309  26.179  1.00  0.00           C  
ATOM   2273  N   PHE A 655     -19.882   9.658  26.762  1.00  0.00           N  
ATOM   2274  CA  PHE A 655     -21.005   8.748  26.920  1.00  0.00           C  
ATOM   2275  C   PHE A 655     -21.383   7.999  25.653  1.00  0.00           C  
ATOM   2276  O   PHE A 655     -21.007   8.388  24.543  1.00  0.00           O  
ATOM   2277  CB  PHE A 655     -22.251   9.469  27.487  1.00  0.00           C  
ATOM   2278  CG  PHE A 655     -22.255  10.968  27.306  1.00  0.00           C  
ATOM   2279  CD1 PHE A 655     -22.916  11.771  28.227  1.00  0.00           C  
ATOM   2280  CD2 PHE A 655     -21.598  11.578  26.242  1.00  0.00           C  
ATOM   2281  CE1 PHE A 655     -22.920  13.156  28.099  1.00  0.00           C  
ATOM   2282  CE2 PHE A 655     -21.594  12.967  26.101  1.00  0.00           C  
ATOM   2283  CZ  PHE A 655     -22.255  13.757  27.032  1.00  0.00           C  
ATOM   2284  N   PRO A 656     -22.123   6.889  25.813  1.00  0.00           N  
ATOM   2285  CA  PRO A 656     -22.573   6.053  24.699  1.00  0.00           C  
ATOM   2286  C   PRO A 656     -23.767   6.681  23.972  1.00  0.00           C  
ATOM   2287  O   PRO A 656     -24.663   7.252  24.605  1.00  0.00           O  
ATOM   2288  CB  PRO A 656     -22.943   4.747  25.392  1.00  0.00           C  
ATOM   2289  CG  PRO A 656     -23.521   5.237  26.687  1.00  0.00           C  
ATOM   2290  CD  PRO A 656     -22.513   6.288  27.104  1.00  0.00           C  
ATOM   2291  N   GLY A 657     -23.771   6.569  22.646  1.00  0.00           N  
ATOM   2292  CA  GLY A 657     -24.859   7.127  21.864  1.00  0.00           C  
ATOM   2293  C   GLY A 657     -26.216   6.786  22.445  1.00  0.00           C  
ATOM   2294  O   GLY A 657     -27.045   7.669  22.673  1.00  0.00           O  
ATOM   2295  N   LYS A 658     -26.440   5.500  22.695  1.00  0.00           N  
ATOM   2296  CA  LYS A 658     -27.703   5.027  23.253  1.00  0.00           C  
ATOM   2297  C   LYS A 658     -28.167   5.877  24.434  1.00  0.00           C  
ATOM   2298  O   LYS A 658     -29.359   5.944  24.734  1.00  0.00           O  
ATOM   2299  CB  LYS A 658     -27.559   3.560  23.685  1.00  0.00           C  
ATOM   2300  CG  LYS A 658     -28.728   3.010  24.501  1.00  0.00           C  
ATOM   2301  CD  LYS A 658     -30.033   3.025  23.718  1.00  0.00           C  
ATOM   2302  CE  LYS A 658     -31.197   2.564  24.583  1.00  0.00           C  
ATOM   2303  NZ  LYS A 658     -32.480   2.571  23.830  1.00  0.00           N  
ATOM   2304  N   ALA A 659     -27.220   6.535  25.093  1.00  0.00           N  
ATOM   2305  CA  ALA A 659     -27.531   7.369  26.247  1.00  0.00           C  
ATOM   2306  C   ALA A 659     -28.278   8.653  25.891  1.00  0.00           C  
ATOM   2307  O   ALA A 659     -29.143   9.105  26.650  1.00  0.00           O  
ATOM   2308  CB  ALA A 659     -26.246   7.712  26.991  1.00  0.00           C  
ATOM   2309  N   LEU A 660     -27.947   9.227  24.734  1.00  0.00           N  
ATOM   2310  CA  LEU A 660     -28.548  10.480  24.278  1.00  0.00           C  
ATOM   2311  C   LEU A 660     -30.001  10.395  23.808  1.00  0.00           C  
ATOM   2312  O   LEU A 660     -30.711  11.404  23.795  1.00  0.00           O  
ATOM   2313  CB  LEU A 660     -27.697  11.093  23.163  1.00  0.00           C  
ATOM   2314  CG  LEU A 660     -26.243  11.427  23.498  1.00  0.00           C  
ATOM   2315  CD1 LEU A 660     -25.459  10.145  23.686  1.00  0.00           C  
ATOM   2316  CD2 LEU A 660     -25.625  12.240  22.375  1.00  0.00           C  
ATOM   2317  N   GLU A 661     -30.450   9.203  23.432  1.00  0.00           N  
ATOM   2318  CA  GLU A 661     -31.817   9.046  22.959  1.00  0.00           C  
ATOM   2319  C   GLU A 661     -32.823   9.782  23.832  1.00  0.00           C  
ATOM   2320  O   GLU A 661     -32.744   9.728  25.052  1.00  0.00           O  
ATOM   2321  CB  GLU A 661     -32.190   7.568  22.888  1.00  0.00           C  
ATOM   2322  CG  GLU A 661     -33.638   7.327  22.491  1.00  0.00           C  
ATOM   2323  CD  GLU A 661     -33.955   5.859  22.315  1.00  0.00           C  
ATOM   2324  OE1 GLU A 661     -33.709   5.082  23.263  1.00  0.00           O  
ATOM   2325  OE2 GLU A 661     -34.451   5.483  21.231  1.00  0.00           O  
ATOM   2326  N   GLY A 662     -33.758  10.481  23.196  1.00  0.00           N  
ATOM   2327  CA  GLY A 662     -34.780  11.210  23.927  1.00  0.00           C  
ATOM   2328  C   GLY A 662     -34.453  12.651  24.278  1.00  0.00           C  
ATOM   2329  O   GLY A 662     -35.355  13.429  24.599  1.00  0.00           O  
ATOM   2330  N   LEU A 663     -33.176  13.016  24.219  1.00  0.00           N  
ATOM   2331  CA  LEU A 663     -32.753  14.379  24.548  1.00  0.00           C  
ATOM   2332  C   LEU A 663     -33.307  15.483  23.650  1.00  0.00           C  
ATOM   2333  O   LEU A 663     -32.937  15.592  22.476  1.00  0.00           O  
ATOM   2334  CB  LEU A 663     -31.225  14.484  24.542  1.00  0.00           C  
ATOM   2335  CG  LEU A 663     -30.503  14.053  25.817  1.00  0.00           C  
ATOM   2336  CD1 LEU A 663     -29.047  14.482  25.723  1.00  0.00           C  
ATOM   2337  CD2 LEU A 663     -31.173  14.695  27.031  1.00  0.00           C  
ATOM   2338  N   PRO A 664     -34.189  16.332  24.200  1.00  0.00           N  
ATOM   2339  CA  PRO A 664     -34.791  17.435  23.447  1.00  0.00           C  
ATOM   2340  C   PRO A 664     -33.768  18.528  23.181  1.00  0.00           C  
ATOM   2341  O   PRO A 664     -32.864  18.742  23.984  1.00  0.00           O  
ATOM   2342  CB  PRO A 664     -35.909  17.907  24.368  1.00  0.00           C  
ATOM   2343  CG  PRO A 664     -35.338  17.670  25.715  1.00  0.00           C  
ATOM   2344  CD  PRO A 664     -34.720  16.292  25.573  1.00  0.00           C  
ATOM   2345  N   TYR A 665     -33.904  19.209  22.046  1.00  0.00           N  
ATOM   2346  CA  TYR A 665     -32.988  20.285  21.691  1.00  0.00           C  
ATOM   2347  C   TYR A 665     -33.769  21.412  21.043  1.00  0.00           C  
ATOM   2348  O   TYR A 665     -34.999  21.348  20.950  1.00  0.00           O  
ATOM   2349  CB  TYR A 665     -31.893  19.775  20.756  1.00  0.00           C  
ATOM   2350  CG  TYR A 665     -32.410  19.212  19.462  1.00  0.00           C  
ATOM   2351  CD1 TYR A 665     -32.761  20.055  18.401  1.00  0.00           C  
ATOM   2352  CD2 TYR A 665     -32.567  17.836  19.293  1.00  0.00           C  
ATOM   2353  CE1 TYR A 665     -33.252  19.542  17.209  1.00  0.00           C  
ATOM   2354  CE2 TYR A 665     -33.060  17.312  18.102  1.00  0.00           C  
ATOM   2355  CZ  TYR A 665     -33.400  18.171  17.066  1.00  0.00           C  
ATOM   2356  OH  TYR A 665     -33.892  17.663  15.891  1.00  0.00           O  
ATOM   2357  N   THR A 666     -33.051  22.440  20.603  1.00  0.00           N  
ATOM   2358  CA  THR A 666     -33.660  23.613  19.983  1.00  0.00           C  
ATOM   2359  C   THR A 666     -33.198  23.764  18.546  1.00  0.00           C  
ATOM   2360  O   THR A 666     -32.034  24.071  18.282  1.00  0.00           O  
ATOM   2361  CB  THR A 666     -33.300  24.893  20.779  1.00  0.00           C  
ATOM   2362  OG1 THR A 666     -33.895  24.818  22.081  1.00  0.00           O  
ATOM   2363  CG2 THR A 666     -33.801  26.140  20.080  1.00  0.00           C  
ATOM   2364  N   PRO A 667     -34.113  23.553  17.591  1.00  0.00           N  
ATOM   2365  CA  PRO A 667     -33.823  23.657  16.158  1.00  0.00           C  
ATOM   2366  C   PRO A 667     -33.815  25.128  15.733  1.00  0.00           C  
ATOM   2367  O   PRO A 667     -34.527  25.956  16.311  1.00  0.00           O  
ATOM   2368  CB  PRO A 667     -34.976  22.901  15.542  1.00  0.00           C  
ATOM   2369  CG  PRO A 667     -36.132  23.389  16.413  1.00  0.00           C  
ATOM   2370  CD  PRO A 667     -35.547  23.286  17.816  1.00  0.00           C  
ATOM   2371  N   PRO A 668     -33.024  25.470  14.707  1.00  0.00           N  
ATOM   2372  CA  PRO A 668     -32.978  26.867  14.261  1.00  0.00           C  
ATOM   2373  C   PRO A 668     -34.306  27.476  13.792  1.00  0.00           C  
ATOM   2374  O   PRO A 668     -34.496  28.685  13.916  1.00  0.00           O  
ATOM   2375  CB  PRO A 668     -31.908  26.851  13.165  1.00  0.00           C  
ATOM   2376  CG  PRO A 668     -31.955  25.446  12.644  1.00  0.00           C  
ATOM   2377  CD  PRO A 668     -32.156  24.610  13.879  1.00  0.00           C  
ATOM   2378  N   TYR A 669     -35.218  26.645  13.281  1.00  0.00           N  
ATOM   2379  CA  TYR A 669     -36.515  27.112  12.782  1.00  0.00           C  
ATOM   2380  C   TYR A 669     -37.677  26.268  13.270  1.00  0.00           C  
ATOM   2381  O   TYR A 669     -38.321  25.572  12.485  1.00  0.00           O  
ATOM   2382  CB  TYR A 669     -36.532  27.124  11.242  1.00  0.00           C  
ATOM   2383  CG  TYR A 669     -35.371  27.881  10.661  1.00  0.00           C  
ATOM   2384  CD1 TYR A 669     -34.292  27.210  10.091  1.00  0.00           C  
ATOM   2385  CD2 TYR A 669     -35.286  29.260  10.803  1.00  0.00           C  
ATOM   2386  CE1 TYR A 669     -33.151  27.897   9.699  1.00  0.00           C  
ATOM   2387  CE2 TYR A 669     -34.152  29.954  10.412  1.00  0.00           C  
ATOM   2388  CZ  TYR A 669     -33.087  29.280   9.876  1.00  0.00           C  
ATOM   2389  OH  TYR A 669     -31.921  29.970   9.591  1.00  0.00           O  
ATOM   2390  N   PRO A 670     -37.976  26.323  14.573  1.00  0.00           N  
ATOM   2391  CA  PRO A 670     -39.092  25.517  15.065  1.00  0.00           C  
ATOM   2392  C   PRO A 670     -40.366  25.704  14.249  1.00  0.00           C  
ATOM   2393  O   PRO A 670     -40.602  26.775  13.694  1.00  0.00           O  
ATOM   2394  CB  PRO A 670     -39.238  25.981  16.522  1.00  0.00           C  
ATOM   2395  CG  PRO A 670     -38.645  27.348  16.525  1.00  0.00           C  
ATOM   2396  CD  PRO A 670     -37.437  27.171  15.648  1.00  0.00           C  
ATOM   2397  N   GLN A 671     -41.169  24.643  14.175  1.00  0.00           N  
ATOM   2398  CA  GLN A 671     -42.438  24.657  13.452  1.00  0.00           C  
ATOM   2399  C   GLN A 671     -43.497  24.116  14.391  1.00  0.00           C  
ATOM   2400  O   GLN A 671     -43.182  23.664  15.490  1.00  0.00           O  
ATOM   2401  CB  GLN A 671     -42.365  23.776  12.208  1.00  0.00           C  
ATOM   2402  CG  GLN A 671     -41.184  24.094  11.302  1.00  0.00           C  
ATOM   2403  CD  GLN A 671     -41.310  25.434  10.600  1.00  0.00           C  
ATOM   2404  OE1 GLN A 671     -40.310  26.018  10.187  1.00  0.00           O  
ATOM   2405  NE2 GLN A 671     -42.540  25.921  10.449  1.00  0.00           N  
ATOM   2406  N   ALA A 672     -44.751  24.163  13.964  1.00  0.00           N  
ATOM   2407  CA  ALA A 672     -45.847  23.673  14.792  1.00  0.00           C  
ATOM   2408  C   ALA A 672     -45.925  22.149  14.730  1.00  0.00           C  
ATOM   2409  O   ALA A 672     -46.706  21.588  13.957  1.00  0.00           O  
ATOM   2410  CB  ALA A 672     -47.165  24.288  14.332  1.00  0.00           C  
ATOM   2411  N   LEU A 673     -45.107  21.485  15.544  1.00  0.00           N  
ATOM   2412  CA  LEU A 673     -45.079  20.027  15.586  1.00  0.00           C  
ATOM   2413  C   LEU A 673     -45.766  19.471  16.828  1.00  0.00           C  
ATOM   2414  O   LEU A 673     -45.659  20.033  17.919  1.00  0.00           O  
ATOM   2415  CB  LEU A 673     -43.639  19.516  15.552  1.00  0.00           C  
ATOM   2416  CG  LEU A 673     -42.823  19.748  14.287  1.00  0.00           C  
ATOM   2417  CD1 LEU A 673     -41.500  19.006  14.403  1.00  0.00           C  
ATOM   2418  CD2 LEU A 673     -43.601  19.263  13.083  1.00  0.00           C  
ATOM   2419  N   GLU A 674     -46.464  18.354  16.649  1.00  0.00           N  
ATOM   2420  CA  GLU A 674     -47.169  17.693  17.739  1.00  0.00           C  
ATOM   2421  C   GLU A 674     -46.257  16.713  18.482  1.00  0.00           C  
ATOM   2422  O   GLU A 674     -46.635  16.172  19.520  1.00  0.00           O  
ATOM   2423  CB  GLU A 674     -48.401  16.957  17.196  1.00  0.00           C  
ATOM   2424  CG  GLU A 674     -48.193  16.300  15.825  1.00  0.00           C  
ATOM   2425  CD  GLU A 674     -48.076  17.318  14.692  1.00  0.00           C  
ATOM   2426  OE1 GLU A 674     -49.069  18.033  14.428  1.00  0.00           O  
ATOM   2427  OE2 GLU A 674     -46.993  17.405  14.070  1.00  0.00           O  
ATOM   2428  N   LYS A 675     -45.056  16.498  17.944  1.00  0.00           N  
ATOM   2429  CA  LYS A 675     -44.077  15.598  18.548  1.00  0.00           C  
ATOM   2430  C   LYS A 675     -42.752  15.680  17.783  1.00  0.00           C  
ATOM   2431  O   LYS A 675     -42.751  15.835  16.567  1.00  0.00           O  
ATOM   2432  CB  LYS A 675     -44.612  14.165  18.524  1.00  0.00           C  
ATOM   2433  CG  LYS A 675     -43.696  13.137  19.168  1.00  0.00           C  
ATOM   2434  CD  LYS A 675     -44.265  11.724  19.039  1.00  0.00           C  
ATOM   2435  CE  LYS A 675     -43.280  10.679  19.548  1.00  0.00           C  
ATOM   2436  NZ  LYS A 675     -43.797   9.294  19.375  1.00  0.00           N  
ATOM   2437  N   GLY A 676     -41.631  15.590  18.495  1.00  0.00           N  
ATOM   2438  CA  GLY A 676     -40.330  15.652  17.844  1.00  0.00           C  
ATOM   2439  C   GLY A 676     -39.357  16.666  18.430  1.00  0.00           C  
ATOM   2440  O   GLY A 676     -39.663  17.333  19.413  1.00  0.00           O  
ATOM   2441  N   TYR A 677     -38.176  16.764  17.823  1.00  0.00           N  
ATOM   2442  CA  TYR A 677     -37.116  17.696  18.228  1.00  0.00           C  
ATOM   2443  C   TYR A 677     -36.127  17.185  19.273  1.00  0.00           C  
ATOM   2444  O   TYR A 677     -35.376  17.963  19.866  1.00  0.00           O  
ATOM   2445  CB  TYR A 677     -37.716  19.031  18.693  1.00  0.00           C  
ATOM   2446  CG  TYR A 677     -38.170  19.914  17.553  1.00  0.00           C  
ATOM   2447  CD1 TYR A 677     -39.364  20.628  17.632  1.00  0.00           C  
ATOM   2448  CD2 TYR A 677     -37.418  20.009  16.379  1.00  0.00           C  
ATOM   2449  CE1 TYR A 677     -39.806  21.411  16.570  1.00  0.00           C  
ATOM   2450  CE2 TYR A 677     -37.847  20.787  15.311  1.00  0.00           C  
ATOM   2451  CZ  TYR A 677     -39.044  21.486  15.411  1.00  0.00           C  
ATOM   2452  OH  TYR A 677     -39.480  22.251  14.354  1.00  0.00           O  
ATOM   2453  N   PHE A 678     -36.114  15.876  19.484  1.00  0.00           N  
ATOM   2454  CA  PHE A 678     -35.199  15.280  20.448  1.00  0.00           C  
ATOM   2455  C   PHE A 678     -34.203  14.405  19.724  1.00  0.00           C  
ATOM   2456  O   PHE A 678     -34.268  14.264  18.506  1.00  0.00           O  
ATOM   2457  CB  PHE A 678     -35.962  14.429  21.444  1.00  0.00           C  
ATOM   2458  CG  PHE A 678     -37.015  13.574  20.816  1.00  0.00           C  
ATOM   2459  CD1 PHE A 678     -38.330  14.023  20.733  1.00  0.00           C  
ATOM   2460  CD2 PHE A 678     -36.699  12.321  20.317  1.00  0.00           C  
ATOM   2461  CE1 PHE A 678     -39.319  13.235  20.166  1.00  0.00           C  
ATOM   2462  CE2 PHE A 678     -37.684  11.522  19.745  1.00  0.00           C  
ATOM   2463  CZ  PHE A 678     -38.996  11.982  19.672  1.00  0.00           C  
ATOM   2464  N   VAL A 679     -33.268  13.828  20.467  1.00  0.00           N  
ATOM   2465  CA  VAL A 679     -32.293  12.953  19.845  1.00  0.00           C  
ATOM   2466  C   VAL A 679     -32.953  11.592  19.617  1.00  0.00           C  
ATOM   2467  O   VAL A 679     -33.799  11.146  20.399  1.00  0.00           O  
ATOM   2468  CB  VAL A 679     -31.013  12.836  20.694  1.00  0.00           C  
ATOM   2469  CG1 VAL A 679     -30.113  11.745  20.145  1.00  0.00           C  
ATOM   2470  CG2 VAL A 679     -30.267  14.160  20.656  1.00  0.00           C  
ATOM   2471  N   VAL A 680     -32.572  10.959  18.514  1.00  0.00           N  
ATOM   2472  CA  VAL A 680     -33.132   9.687  18.096  1.00  0.00           C  
ATOM   2473  C   VAL A 680     -31.991   8.743  17.720  1.00  0.00           C  
ATOM   2474  O   VAL A 680     -30.878   9.192  17.439  1.00  0.00           O  
ATOM   2475  CB  VAL A 680     -34.104   9.944  16.891  1.00  0.00           C  
ATOM   2476  CG1 VAL A 680     -33.977   8.861  15.839  1.00  0.00           C  
ATOM   2477  CG2 VAL A 680     -35.537  10.048  17.392  1.00  0.00           C  
ATOM   2478  N   LEU A 681     -32.263   7.439  17.723  1.00  0.00           N  
ATOM   2479  CA  LEU A 681     -31.239   6.443  17.398  1.00  0.00           C  
ATOM   2480  C   LEU A 681     -31.326   5.891  15.979  1.00  0.00           C  
ATOM   2481  O   LEU A 681     -32.409   5.576  15.486  1.00  0.00           O  
ATOM   2482  CB  LEU A 681     -31.305   5.286  18.400  1.00  0.00           C  
ATOM   2483  CG  LEU A 681     -30.865   5.598  19.836  1.00  0.00           C  
ATOM   2484  CD1 LEU A 681     -31.358   4.511  20.777  1.00  0.00           C  
ATOM   2485  CD2 LEU A 681     -29.350   5.729  19.889  1.00  0.00           C  
ATOM   2486  N   ALA A 682     -30.172   5.772  15.333  1.00  0.00           N  
ATOM   2487  CA  ALA A 682     -30.094   5.258  13.972  1.00  0.00           C  
ATOM   2488  C   ALA A 682     -28.681   4.740  13.742  1.00  0.00           C  
ATOM   2489  O   ALA A 682     -27.712   5.432  14.040  1.00  0.00           O  
ATOM   2490  CB  ALA A 682     -30.414   6.364  12.986  1.00  0.00           C  
ATOM   2491  N   ASP A 683     -28.552   3.532  13.206  1.00  0.00           N  
ATOM   2492  CA  ASP A 683     -27.223   2.966  12.992  1.00  0.00           C  
ATOM   2493  C   ASP A 683     -26.549   3.264  11.655  1.00  0.00           C  
ATOM   2494  O   ASP A 683     -25.480   2.720  11.369  1.00  0.00           O  
ATOM   2495  CB  ASP A 683     -27.242   1.447  13.243  1.00  0.00           C  
ATOM   2496  CG  ASP A 683     -28.408   0.747  12.563  1.00  0.00           C  
ATOM   2497  OD1 ASP A 683     -29.574   1.133  12.815  1.00  0.00           O  
ATOM   2498  OD2 ASP A 683     -28.157  -0.200  11.785  1.00  0.00           O  
ATOM   2499  N   TYR A 684     -27.147   4.136  10.846  1.00  0.00           N  
ATOM   2500  CA  TYR A 684     -26.554   4.475   9.557  1.00  0.00           C  
ATOM   2501  C   TYR A 684     -25.580   5.643   9.658  1.00  0.00           C  
ATOM   2502  O   TYR A 684     -24.801   5.890   8.739  1.00  0.00           O  
ATOM   2503  CB  TYR A 684     -27.636   4.801   8.522  1.00  0.00           C  
ATOM   2504  CG  TYR A 684     -28.457   6.043   8.809  1.00  0.00           C  
ATOM   2505  CD1 TYR A 684     -29.688   5.957   9.462  1.00  0.00           C  
ATOM   2506  CD2 TYR A 684     -28.011   7.306   8.409  1.00  0.00           C  
ATOM   2507  CE1 TYR A 684     -30.457   7.097   9.708  1.00  0.00           C  
ATOM   2508  CE2 TYR A 684     -28.768   8.451   8.651  1.00  0.00           C  
ATOM   2509  CZ  TYR A 684     -29.989   8.340   9.300  1.00  0.00           C  
ATOM   2510  OH  TYR A 684     -30.741   9.471   9.544  1.00  0.00           O  
ATOM   2511  N   VAL A 685     -25.617   6.360  10.775  1.00  0.00           N  
ATOM   2512  CA  VAL A 685     -24.725   7.501  10.959  1.00  0.00           C  
ATOM   2513  C   VAL A 685     -23.250   7.122  10.872  1.00  0.00           C  
ATOM   2514  O   VAL A 685     -22.776   6.268  11.606  1.00  0.00           O  
ATOM   2515  CB  VAL A 685     -25.000   8.227  12.301  1.00  0.00           C  
ATOM   2516  CG1 VAL A 685     -25.428   7.239  13.345  1.00  0.00           C  
ATOM   2517  CG2 VAL A 685     -23.756   8.970  12.754  1.00  0.00           C  
ATOM   2518  N   SER A 686     -22.540   7.779   9.962  1.00  0.00           N  
ATOM   2519  CA  SER A 686     -21.121   7.543   9.729  1.00  0.00           C  
ATOM   2520  C   SER A 686     -20.263   7.823  10.954  1.00  0.00           C  
ATOM   2521  O   SER A 686     -20.770   8.005  12.055  1.00  0.00           O  
ATOM   2522  CB  SER A 686     -20.640   8.408   8.556  1.00  0.00           C  
ATOM   2523  OG  SER A 686     -19.262   8.211   8.271  1.00  0.00           O  
ATOM   2524  N   GLN A 687     -18.955   7.854  10.739  1.00  0.00           N  
ATOM   2525  CA  GLN A 687     -17.976   8.102  11.787  1.00  0.00           C  
ATOM   2526  C   GLN A 687     -16.675   8.406  11.065  1.00  0.00           C  
ATOM   2527  O   GLN A 687     -15.643   8.652  11.682  1.00  0.00           O  
ATOM   2528  CB  GLN A 687     -17.800   6.852  12.653  1.00  0.00           C  
ATOM   2529  CG  GLN A 687     -16.653   6.937  13.661  1.00  0.00           C  
ATOM   2530  CD  GLN A 687     -16.312   5.596  14.300  1.00  0.00           C  
ATOM   2531  OE1 GLN A 687     -15.424   5.512  15.154  1.00  0.00           O  
ATOM   2532  NE2 GLN A 687     -17.012   4.542  13.887  1.00  0.00           N  
ATOM   2533  N   GLU A 688     -16.743   8.380   9.741  1.00  0.00           N  
ATOM   2534  CA  GLU A 688     -15.581   8.637   8.901  1.00  0.00           C  
ATOM   2535  C   GLU A 688     -15.504  10.123   8.566  1.00  0.00           C  
ATOM   2536  O   GLU A 688     -14.453  10.632   8.180  1.00  0.00           O  
ATOM   2537  CB  GLU A 688     -15.681   7.805   7.616  1.00  0.00           C  
ATOM   2538  CG  GLU A 688     -14.348   7.327   7.043  1.00  0.00           C  
ATOM   2539  CD  GLU A 688     -13.484   8.459   6.514  1.00  0.00           C  
ATOM   2540  OE1 GLU A 688     -13.988   9.255   5.689  1.00  0.00           O  
ATOM   2541  OE2 GLU A 688     -12.300   8.546   6.915  1.00  0.00           O  
ATOM   2542  N   ASP A 689     -16.628  10.814   8.718  1.00  0.00           N  
ATOM   2543  CA  ASP A 689     -16.687  12.242   8.436  1.00  0.00           C  
ATOM   2544  C   ASP A 689     -17.873  12.891   9.138  1.00  0.00           C  
ATOM   2545  O   ASP A 689     -18.762  12.197   9.651  1.00  0.00           O  
ATOM   2546  CB  ASP A 689     -16.761  12.493   6.921  1.00  0.00           C  
ATOM   2547  CG  ASP A 689     -17.763  11.585   6.217  1.00  0.00           C  
ATOM   2548  OD1 ASP A 689     -18.924  11.500   6.679  1.00  0.00           O  
ATOM   2549  OD2 ASP A 689     -17.387  10.962   5.197  1.00  0.00           O  
ATOM   2550  N   GLY A 690     -17.883  14.222   9.161  1.00  0.00           N  
ATOM   2551  CA  GLY A 690     -18.955  14.940   9.830  1.00  0.00           C  
ATOM   2552  C   GLY A 690     -18.595  15.094  11.294  1.00  0.00           C  
ATOM   2553  O   GLY A 690     -17.427  15.301  11.622  1.00  0.00           O  
ATOM   2554  N   THR A 691     -19.581  14.988  12.178  1.00  0.00           N  
ATOM   2555  CA  THR A 691     -19.324  15.115  13.609  1.00  0.00           C  
ATOM   2556  C   THR A 691     -19.800  13.886  14.381  1.00  0.00           C  
ATOM   2557  O   THR A 691     -19.342  13.634  15.493  1.00  0.00           O  
ATOM   2558  CB  THR A 691     -20.031  16.349  14.218  1.00  0.00           C  
ATOM   2559  OG1 THR A 691     -21.451  16.156  14.180  1.00  0.00           O  
ATOM   2560  CG2 THR A 691     -19.655  17.616  13.461  1.00  0.00           C  
ATOM   2561  N   GLY A 692     -20.721  13.127  13.797  1.00  0.00           N  
ATOM   2562  CA  GLY A 692     -21.227  11.947  14.466  1.00  0.00           C  
ATOM   2563  C   GLY A 692     -22.699  12.097  14.771  1.00  0.00           C  
ATOM   2564  O   GLY A 692     -23.375  11.123  15.094  1.00  0.00           O  
ATOM   2565  N   ILE A 693     -23.198  13.325  14.690  1.00  0.00           N  
ATOM   2566  CA  ILE A 693     -24.619  13.592  14.936  1.00  0.00           C  
ATOM   2567  C   ILE A 693     -25.179  14.093  13.615  1.00  0.00           C  
ATOM   2568  O   ILE A 693     -24.535  14.892  12.926  1.00  0.00           O  
ATOM   2569  CB  ILE A 693     -24.825  14.658  16.033  1.00  0.00           C  
ATOM   2570  CG1 ILE A 693     -23.995  14.282  17.276  1.00  0.00           C  
ATOM   2571  CG2 ILE A 693     -26.315  14.766  16.367  1.00  0.00           C  
ATOM   2572  CD1 ILE A 693     -24.185  15.191  18.469  1.00  0.00           C  
ATOM   2573  N   VAL A 694     -26.371  13.631  13.257  1.00  0.00           N  
ATOM   2574  CA  VAL A 694     -26.945  14.002  11.972  1.00  0.00           C  
ATOM   2575  C   VAL A 694     -28.293  14.703  11.997  1.00  0.00           C  
ATOM   2576  O   VAL A 694     -29.200  14.315  12.741  1.00  0.00           O  
ATOM   2577  CB  VAL A 694     -27.059  12.737  11.055  1.00  0.00           C  
ATOM   2578  CG1 VAL A 694     -27.766  13.081   9.748  1.00  0.00           C  
ATOM   2579  CG2 VAL A 694     -25.673  12.165  10.779  1.00  0.00           C  
ATOM   2580  N   HIS A 695     -28.406  15.734  11.157  1.00  0.00           N  
ATOM   2581  CA  HIS A 695     -29.643  16.503  11.001  1.00  0.00           C  
ATOM   2582  C   HIS A 695     -30.660  15.555  10.339  1.00  0.00           C  
ATOM   2583  O   HIS A 695     -30.317  14.818   9.413  1.00  0.00           O  
ATOM   2584  CB  HIS A 695     -29.349  17.749  10.138  1.00  0.00           C  
ATOM   2585  CG  HIS A 695     -30.557  18.354   9.492  1.00  0.00           C  
ATOM   2586  ND1 HIS A 695     -31.746  18.557  10.164  1.00  0.00           N  
ATOM   2587  CD2 HIS A 695     -30.760  18.785   8.224  1.00  0.00           C  
ATOM   2588  CE1 HIS A 695     -32.631  19.080   9.334  1.00  0.00           C  
ATOM   2589  NE2 HIS A 695     -32.057  19.227   8.151  1.00  0.00           N  
ATOM   2590  N   GLN A 696     -31.903  15.575  10.808  1.00  0.00           N  
ATOM   2591  CA  GLN A 696     -32.931  14.661  10.298  1.00  0.00           C  
ATOM   2592  C   GLN A 696     -34.202  15.298   9.711  1.00  0.00           C  
ATOM   2593  O   GLN A 696     -35.103  15.684  10.453  1.00  0.00           O  
ATOM   2594  CB  GLN A 696     -33.340  13.715  11.438  1.00  0.00           C  
ATOM   2595  CG  GLN A 696     -33.816  12.335  11.034  1.00  0.00           C  
ATOM   2596  CD  GLN A 696     -32.663  11.388  10.805  1.00  0.00           C  
ATOM   2597  OE1 GLN A 696     -32.848  10.172  10.716  1.00  0.00           O  
ATOM   2598  NE2 GLN A 696     -31.457  11.939  10.704  1.00  0.00           N  
ATOM   2599  N   ALA A 697     -34.282  15.386   8.383  1.00  0.00           N  
ATOM   2600  CA  ALA A 697     -35.463  15.942   7.701  1.00  0.00           C  
ATOM   2601  C   ALA A 697     -36.136  14.810   6.913  1.00  0.00           C  
ATOM   2602  O   ALA A 697     -35.694  14.460   5.829  1.00  0.00           O  
ATOM   2603  CB  ALA A 697     -35.046  17.062   6.753  1.00  0.00           C  
ATOM   2604  N   PRO A 698     -37.217  14.231   7.452  1.00  0.00           N  
ATOM   2605  CA  PRO A 698     -37.913  13.135   6.771  1.00  0.00           C  
ATOM   2606  C   PRO A 698     -38.431  13.369   5.351  1.00  0.00           C  
ATOM   2607  O   PRO A 698     -38.574  12.418   4.583  1.00  0.00           O  
ATOM   2608  CB  PRO A 698     -39.027  12.756   7.755  1.00  0.00           C  
ATOM   2609  CG  PRO A 698     -39.232  13.991   8.572  1.00  0.00           C  
ATOM   2610  CD  PRO A 698     -37.837  14.517   8.754  1.00  0.00           C  
ATOM   2611  N   ALA A 699     -38.693  14.617   4.984  1.00  0.00           N  
ATOM   2612  CA  ALA A 699     -39.200  14.901   3.646  1.00  0.00           C  
ATOM   2613  C   ALA A 699     -38.124  15.176   2.596  1.00  0.00           C  
ATOM   2614  O   ALA A 699     -38.451  15.565   1.491  1.00  0.00           O  
ATOM   2615  CB  ALA A 699     -40.180  16.068   3.700  1.00  0.00           C  
ATOM   2616  N   PHE A 700     -36.855  14.967   2.929  1.00  0.00           N  
ATOM   2617  CA  PHE A 700     -35.769  15.216   1.982  1.00  0.00           C  
ATOM   2618  C   PHE A 700     -34.690  14.134   2.052  1.00  0.00           C  
ATOM   2619  O   PHE A 700     -33.632  14.236   1.420  1.00  0.00           O  
ATOM   2620  CB  PHE A 700     -35.135  16.589   2.249  1.00  0.00           C  
ATOM   2621  CG  PHE A 700     -36.131  17.713   2.324  1.00  0.00           C  
ATOM   2622  CD1 PHE A 700     -36.474  18.276   3.544  1.00  0.00           C  
ATOM   2623  CD2 PHE A 700     -36.751  18.192   1.175  1.00  0.00           C  
ATOM   2624  CE1 PHE A 700     -37.429  19.307   3.625  1.00  0.00           C  
ATOM   2625  CE2 PHE A 700     -37.704  19.218   1.248  1.00  0.00           C  
ATOM   2626  CZ  PHE A 700     -38.041  19.774   2.478  1.00  0.00           C  
ATOM   2627  N   GLY A 701     -34.966  13.096   2.832  1.00  0.00           N  
ATOM   2628  CA  GLY A 701     -34.030  11.996   2.985  1.00  0.00           C  
ATOM   2629  C   GLY A 701     -34.812  10.707   3.140  1.00  0.00           C  
ATOM   2630  O   GLY A 701     -35.808  10.659   3.870  1.00  0.00           O  
ATOM   2631  N   ALA A 702     -34.382   9.662   2.441  1.00  0.00           N  
ATOM   2632  CA  ALA A 702     -35.073   8.379   2.510  1.00  0.00           C  
ATOM   2633  C   ALA A 702     -34.859   7.766   3.886  1.00  0.00           C  
ATOM   2634  O   ALA A 702     -35.801   7.270   4.503  1.00  0.00           O  
ATOM   2635  CB  ALA A 702     -34.564   7.443   1.416  1.00  0.00           C  
ATOM   2636  N   GLU A 703     -33.619   7.821   4.364  1.00  0.00           N  
ATOM   2637  CA  GLU A 703     -33.263   7.290   5.680  1.00  0.00           C  
ATOM   2638  C   GLU A 703     -33.989   8.035   6.805  1.00  0.00           C  
ATOM   2639  O   GLU A 703     -34.413   7.434   7.790  1.00  0.00           O  
ATOM   2640  CB  GLU A 703     -31.747   7.379   5.871  1.00  0.00           C  
ATOM   2641  CG  GLU A 703     -30.972   6.420   4.973  1.00  0.00           C  
ATOM   2642  CD  GLU A 703     -29.538   6.861   4.724  1.00  0.00           C  
ATOM   2643  OE1 GLU A 703     -28.827   7.198   5.698  1.00  0.00           O  
ATOM   2644  OE2 GLU A 703     -29.116   6.865   3.546  1.00  0.00           O  
ATOM   2645  N   ASP A 704     -34.140   9.345   6.645  1.00  0.00           N  
ATOM   2646  CA  ASP A 704     -34.820  10.185   7.626  1.00  0.00           C  
ATOM   2647  C   ASP A 704     -36.321   9.871   7.663  1.00  0.00           C  
ATOM   2648  O   ASP A 704     -36.953   9.943   8.716  1.00  0.00           O  
ATOM   2649  CB  ASP A 704     -34.645  11.665   7.259  1.00  0.00           C  
ATOM   2650  CG  ASP A 704     -33.232  12.006   6.796  1.00  0.00           C  
ATOM   2651  OD1 ASP A 704     -32.581  11.162   6.135  1.00  0.00           O  
ATOM   2652  OD2 ASP A 704     -32.778  13.138   7.074  1.00  0.00           O  
ATOM   2653  N   LEU A 705     -36.893   9.536   6.506  1.00  0.00           N  
ATOM   2654  CA  LEU A 705     -38.325   9.249   6.408  1.00  0.00           C  
ATOM   2655  C   LEU A 705     -38.713   7.920   7.065  1.00  0.00           C  
ATOM   2656  O   LEU A 705     -39.850   7.753   7.514  1.00  0.00           O  
ATOM   2657  CB  LEU A 705     -38.767   9.282   4.931  1.00  0.00           C  
ATOM   2658  CG  LEU A 705     -40.248   9.460   4.517  1.00  0.00           C  
ATOM   2659  CD1 LEU A 705     -40.852   8.137   4.114  1.00  0.00           C  
ATOM   2660  CD2 LEU A 705     -41.053  10.095   5.639  1.00  0.00           C  
ATOM   2661  N   GLU A 706     -37.776   6.976   7.130  1.00  0.00           N  
ATOM   2662  CA  GLU A 706     -38.076   5.695   7.767  1.00  0.00           C  
ATOM   2663  C   GLU A 706     -37.819   5.821   9.268  1.00  0.00           C  
ATOM   2664  O   GLU A 706     -38.590   5.317  10.091  1.00  0.00           O  
ATOM   2665  CB  GLU A 706     -37.226   4.564   7.183  1.00  0.00           C  
ATOM   2666  CG  GLU A 706     -37.899   3.198   7.344  1.00  0.00           C  
ATOM   2667  CD  GLU A 706     -36.962   2.040   7.071  1.00  0.00           C  
ATOM   2668  OE1 GLU A 706     -36.276   2.062   6.023  1.00  0.00           O  
ATOM   2669  OE2 GLU A 706     -36.917   1.105   7.907  1.00  0.00           O  
ATOM   2670  N   THR A 707     -36.723   6.490   9.615  1.00  0.00           N  
ATOM   2671  CA  THR A 707     -36.401   6.729  11.011  1.00  0.00           C  
ATOM   2672  C   THR A 707     -37.607   7.454  11.591  1.00  0.00           C  
ATOM   2673  O   THR A 707     -38.009   7.216  12.723  1.00  0.00           O  
ATOM   2674  CB  THR A 707     -35.204   7.670  11.169  1.00  0.00           C  
ATOM   2675  OG1 THR A 707     -34.060   7.127  10.502  1.00  0.00           O  
ATOM   2676  CG2 THR A 707     -34.895   7.874  12.637  1.00  0.00           C  
ATOM   2677  N   ALA A 708     -38.179   8.347  10.790  1.00  0.00           N  
ATOM   2678  CA  ALA A 708     -39.330   9.139  11.199  1.00  0.00           C  
ATOM   2679  C   ALA A 708     -40.576   8.293  11.346  1.00  0.00           C  
ATOM   2680  O   ALA A 708     -41.501   8.654  12.070  1.00  0.00           O  
ATOM   2681  CB  ALA A 708     -39.572  10.246  10.197  1.00  0.00           C  
ATOM   2682  N   ARG A 709     -40.612   7.163  10.656  1.00  0.00           N  
ATOM   2683  CA  ARG A 709     -41.776   6.304  10.746  1.00  0.00           C  
ATOM   2684  C   ARG A 709     -41.724   5.512  12.047  1.00  0.00           C  
ATOM   2685  O   ARG A 709     -42.759   5.199  12.642  1.00  0.00           O  
ATOM   2686  CB  ARG A 709     -41.850   5.372   9.534  1.00  0.00           C  
ATOM   2687  CG  ARG A 709     -43.211   4.691   9.349  1.00  0.00           C  
ATOM   2688  CD  ARG A 709     -44.315   5.363  10.185  1.00  0.00           C  
ATOM   2689  NE  ARG A 709     -44.382   6.812   9.981  1.00  0.00           N  
ATOM   2690  CZ  ARG A 709     -44.932   7.668  10.840  1.00  0.00           C  
ATOM   2691  NH1 ARG A 709     -45.466   7.225  11.973  1.00  0.00           N  
ATOM   2692  NH2 ARG A 709     -44.945   8.969  10.569  1.00  0.00           N  
ATOM   2693  N   VAL A 710     -40.509   5.209  12.492  1.00  0.00           N  
ATOM   2694  CA  VAL A 710     -40.305   4.476  13.733  1.00  0.00           C  
ATOM   2695  C   VAL A 710     -40.868   5.253  14.920  1.00  0.00           C  
ATOM   2696  O   VAL A 710     -41.811   4.806  15.572  1.00  0.00           O  
ATOM   2697  CB  VAL A 710     -38.815   4.222  13.982  1.00  0.00           C  
ATOM   2698  CG1 VAL A 710     -38.613   3.653  15.375  1.00  0.00           C  
ATOM   2699  CG2 VAL A 710     -38.272   3.280  12.927  1.00  0.00           C  
ATOM   2700  N   TYR A 711     -40.298   6.421  15.195  1.00  0.00           N  
ATOM   2701  CA  TYR A 711     -40.758   7.232  16.319  1.00  0.00           C  
ATOM   2702  C   TYR A 711     -42.096   7.946  16.090  1.00  0.00           C  
ATOM   2703  O   TYR A 711     -42.609   8.616  16.990  1.00  0.00           O  
ATOM   2704  CB  TYR A 711     -39.692   8.259  16.700  1.00  0.00           C  
ATOM   2705  CG  TYR A 711     -38.378   7.651  17.138  1.00  0.00           C  
ATOM   2706  CD1 TYR A 711     -37.461   7.175  16.203  1.00  0.00           C  
ATOM   2707  CD2 TYR A 711     -38.032   7.590  18.492  1.00  0.00           C  
ATOM   2708  CE1 TYR A 711     -36.224   6.662  16.603  1.00  0.00           C  
ATOM   2709  CE2 TYR A 711     -36.796   7.076  18.903  1.00  0.00           C  
ATOM   2710  CZ  TYR A 711     -35.895   6.621  17.955  1.00  0.00           C  
ATOM   2711  OH  TYR A 711     -34.650   6.176  18.351  1.00  0.00           O  
ATOM   2712  N   GLY A 712     -42.660   7.803  14.894  1.00  0.00           N  
ATOM   2713  CA  GLY A 712     -43.935   8.443  14.603  1.00  0.00           C  
ATOM   2714  C   GLY A 712     -43.853   9.958  14.527  1.00  0.00           C  
ATOM   2715  O   GLY A 712     -44.798  10.665  14.888  1.00  0.00           O  
ATOM   2716  N   LEU A 713     -42.712  10.455  14.056  1.00  0.00           N  
ATOM   2717  CA  LEU A 713     -42.483  11.885  13.915  1.00  0.00           C  
ATOM   2718  C   LEU A 713     -43.156  12.352  12.626  1.00  0.00           C  
ATOM   2719  O   LEU A 713     -43.200  11.613  11.645  1.00  0.00           O  
ATOM   2720  CB  LEU A 713     -40.982  12.163  13.856  1.00  0.00           C  
ATOM   2721  CG  LEU A 713     -40.158  11.593  15.012  1.00  0.00           C  
ATOM   2722  CD1 LEU A 713     -38.681  11.757  14.724  1.00  0.00           C  
ATOM   2723  CD2 LEU A 713     -40.532  12.294  16.296  1.00  0.00           C  
ATOM   2724  N   PRO A 714     -43.695  13.584  12.619  1.00  0.00           N  
ATOM   2725  CA  PRO A 714     -44.382  14.194  11.477  1.00  0.00           C  
ATOM   2726  C   PRO A 714     -43.541  14.406  10.229  1.00  0.00           C  
ATOM   2727  O   PRO A 714     -42.312  14.380  10.266  1.00  0.00           O  
ATOM   2728  CB  PRO A 714     -44.884  15.519  12.045  1.00  0.00           C  
ATOM   2729  CG  PRO A 714     -45.125  15.193  13.474  1.00  0.00           C  
ATOM   2730  CD  PRO A 714     -43.871  14.423  13.816  1.00  0.00           C  
ATOM   2731  N   LEU A 715     -44.230  14.620   9.118  1.00  0.00           N  
ATOM   2732  CA  LEU A 715     -43.577  14.863   7.844  1.00  0.00           C  
ATOM   2733  C   LEU A 715     -43.723  16.354   7.545  1.00  0.00           C  
ATOM   2734  O   LEU A 715     -44.822  16.830   7.257  1.00  0.00           O  
ATOM   2735  CB  LEU A 715     -44.248  14.021   6.756  1.00  0.00           C  
ATOM   2736  CG  LEU A 715     -43.804  14.188   5.302  1.00  0.00           C  
ATOM   2737  CD1 LEU A 715     -42.288  14.022   5.154  1.00  0.00           C  
ATOM   2738  CD2 LEU A 715     -44.544  13.155   4.475  1.00  0.00           C  
ATOM   2739  N   LEU A 716     -42.614  17.086   7.628  1.00  0.00           N  
ATOM   2740  CA  LEU A 716     -42.620  18.527   7.385  1.00  0.00           C  
ATOM   2741  C   LEU A 716     -42.229  18.940   5.980  1.00  0.00           C  
ATOM   2742  O   LEU A 716     -41.050  18.884   5.622  1.00  0.00           O  
ATOM   2743  CB  LEU A 716     -41.679  19.243   8.361  1.00  0.00           C  
ATOM   2744  CG  LEU A 716     -42.234  19.643   9.724  1.00  0.00           C  
ATOM   2745  CD1 LEU A 716     -41.196  20.488  10.465  1.00  0.00           C  
ATOM   2746  CD2 LEU A 716     -43.532  20.430   9.530  1.00  0.00           C  
ATOM   2747  N   LYS A 717     -43.215  19.370   5.195  1.00  0.00           N  
ATOM   2748  CA  LYS A 717     -42.956  19.828   3.831  1.00  0.00           C  
ATOM   2749  C   LYS A 717     -42.733  21.333   3.842  1.00  0.00           C  
ATOM   2750  O   LYS A 717     -43.686  22.110   3.812  1.00  0.00           O  
ATOM   2751  CB  LYS A 717     -44.122  19.484   2.900  1.00  0.00           C  
ATOM   2752  CG  LYS A 717     -44.000  18.104   2.279  1.00  0.00           C  
ATOM   2753  CD  LYS A 717     -45.014  17.893   1.165  1.00  0.00           C  
ATOM   2754  CE  LYS A 717     -44.814  16.534   0.515  1.00  0.00           C  
ATOM   2755  NZ  LYS A 717     -45.793  16.269  -0.572  1.00  0.00           N  
ATOM   2756  N   THR A 718     -41.468  21.732   3.883  1.00  0.00           N  
ATOM   2757  CA  THR A 718     -41.122  23.139   3.932  1.00  0.00           C  
ATOM   2758  C   THR A 718     -40.708  23.725   2.581  1.00  0.00           C  
ATOM   2759  O   THR A 718     -40.270  24.873   2.502  1.00  0.00           O  
ATOM   2760  CB  THR A 718     -39.999  23.374   4.962  1.00  0.00           C  
ATOM   2761  OG1 THR A 718     -38.827  22.645   4.577  1.00  0.00           O  
ATOM   2762  CG2 THR A 718     -40.450  22.917   6.347  1.00  0.00           C  
ATOM   2763  N   VAL A 719     -40.858  22.927   1.526  1.00  0.00           N  
ATOM   2764  CA  VAL A 719     -40.520  23.333   0.158  1.00  0.00           C  
ATOM   2765  C   VAL A 719     -41.624  22.867  -0.788  1.00  0.00           C  
ATOM   2766  O   VAL A 719     -42.140  21.757  -0.643  1.00  0.00           O  
ATOM   2767  CB  VAL A 719     -39.192  22.719  -0.289  1.00  0.00           C  
ATOM   2768  CG1 VAL A 719     -38.975  22.968  -1.762  1.00  0.00           C  
ATOM   2769  CG2 VAL A 719     -38.060  23.319   0.514  1.00  0.00           C  
ATOM   2770  N   ASP A 720     -41.998  23.712  -1.748  1.00  0.00           N  
ATOM   2771  CA  ASP A 720     -43.060  23.346  -2.678  1.00  0.00           C  
ATOM   2772  C   ASP A 720     -42.555  22.628  -3.909  1.00  0.00           C  
ATOM   2773  O   ASP A 720     -41.357  22.342  -4.038  1.00  0.00           O  
ATOM   2774  CB  ASP A 720     -43.889  24.567  -3.106  1.00  0.00           C  
ATOM   2775  CG  ASP A 720     -43.096  25.581  -3.927  1.00  0.00           C  
ATOM   2776  OD1 ASP A 720     -41.983  25.282  -4.428  1.00  0.00           O  
ATOM   2777  OD2 ASP A 720     -43.622  26.701  -4.075  1.00  0.00           O  
ATOM   2778  N   GLU A 721     -43.491  22.357  -4.820  1.00  0.00           N  
ATOM   2779  CA  GLU A 721     -43.198  21.639  -6.052  1.00  0.00           C  
ATOM   2780  C   GLU A 721     -42.307  22.337  -7.063  1.00  0.00           C  
ATOM   2781  O   GLU A 721     -42.023  21.776  -8.111  1.00  0.00           O  
ATOM   2782  CB  GLU A 721     -44.498  21.203  -6.706  1.00  0.00           C  
ATOM   2783  CG  GLU A 721     -45.338  20.341  -5.786  1.00  0.00           C  
ATOM   2784  CD  GLU A 721     -46.358  19.512  -6.531  1.00  0.00           C  
ATOM   2785  OE1 GLU A 721     -45.942  18.765  -7.444  1.00  0.00           O  
ATOM   2786  OE2 GLU A 721     -47.564  19.597  -6.206  1.00  0.00           O  
ATOM   2787  N   GLU A 722     -41.847  23.544  -6.755  1.00  0.00           N  
ATOM   2788  CA  GLU A 722     -40.954  24.258  -7.657  1.00  0.00           C  
ATOM   2789  C   GLU A 722     -39.569  24.405  -7.055  1.00  0.00           C  
ATOM   2790  O   GLU A 722     -38.662  24.930  -7.702  1.00  0.00           O  
ATOM   2791  CB  GLU A 722     -41.500  25.640  -7.986  1.00  0.00           C  
ATOM   2792  CG  GLU A 722     -42.803  25.620  -8.738  1.00  0.00           C  
ATOM   2793  CD  GLU A 722     -43.146  26.972  -9.314  1.00  0.00           C  
ATOM   2794  OE1 GLU A 722     -42.310  27.541 -10.052  1.00  0.00           O  
ATOM   2795  OE2 GLU A 722     -44.254  27.462  -9.034  1.00  0.00           O  
ATOM   2796  N   GLY A 723     -39.408  23.947  -5.811  1.00  0.00           N  
ATOM   2797  CA  GLY A 723     -38.114  24.027  -5.143  1.00  0.00           C  
ATOM   2798  C   GLY A 723     -37.980  25.312  -4.354  1.00  0.00           C  
ATOM   2799  O   GLY A 723     -36.874  25.799  -4.102  1.00  0.00           O  
ATOM   2800  N   LYS A 724     -39.123  25.862  -3.964  1.00  0.00           N  
ATOM   2801  CA  LYS A 724     -39.152  27.107  -3.218  1.00  0.00           C  
ATOM   2802  C   LYS A 724     -39.627  26.934  -1.780  1.00  0.00           C  
ATOM   2803  O   LYS A 724     -40.610  26.235  -1.515  1.00  0.00           O  
ATOM   2804  CB  LYS A 724     -40.037  28.123  -3.956  1.00  0.00           C  
ATOM   2805  CG  LYS A 724     -39.345  28.716  -5.172  1.00  0.00           C  
ATOM   2806  CD  LYS A 724     -40.186  29.770  -5.882  1.00  0.00           C  
ATOM   2807  CE  LYS A 724     -41.313  29.153  -6.705  1.00  0.00           C  
ATOM   2808  NZ  LYS A 724     -41.783  30.080  -7.784  1.00  0.00           N  
ATOM   2809  N   LEU A 725     -38.920  27.580  -0.855  1.00  0.00           N  
ATOM   2810  CA  LEU A 725     -39.248  27.509   0.570  1.00  0.00           C  
ATOM   2811  C   LEU A 725     -40.618  28.093   0.905  1.00  0.00           C  
ATOM   2812  O   LEU A 725     -41.090  29.018   0.242  1.00  0.00           O  
ATOM   2813  CB  LEU A 725     -38.177  28.240   1.383  1.00  0.00           C  
ATOM   2814  CG  LEU A 725     -36.768  27.629   1.516  1.00  0.00           C  
ATOM   2815  CD1 LEU A 725     -36.720  26.714   2.720  1.00  0.00           C  
ATOM   2816  CD2 LEU A 725     -36.378  26.887   0.240  1.00  0.00           C  
ATOM   2817  N   LEU A 726     -41.260  27.537   1.926  1.00  0.00           N  
ATOM   2818  CA  LEU A 726     -42.561  28.018   2.370  1.00  0.00           C  
ATOM   2819  C   LEU A 726     -42.447  28.467   3.822  1.00  0.00           C  
ATOM   2820  O   LEU A 726     -43.452  28.777   4.469  1.00  0.00           O  
ATOM   2821  CB  LEU A 726     -43.611  26.911   2.276  1.00  0.00           C  
ATOM   2822  CG  LEU A 726     -44.122  26.467   0.906  1.00  0.00           C  
ATOM   2823  CD1 LEU A 726     -42.987  25.908   0.081  1.00  0.00           C  
ATOM   2824  CD2 LEU A 726     -45.188  25.408   1.095  1.00  0.00           C  
ATOM   2825  N   VAL A 731     -41.215  28.481   4.329  1.00  0.00           N  
ATOM   2826  CA  VAL A 731     -40.928  28.864   5.708  1.00  0.00           C  
ATOM   2827  C   VAL A 731     -40.598  30.348   5.767  1.00  0.00           C  
ATOM   2828  O   VAL A 731     -39.566  30.797   5.260  1.00  0.00           O  
ATOM   2829  CB  VAL A 731     -39.770  28.023   6.271  1.00  0.00           C  
ATOM   2830  CG1 VAL A 731     -39.296  28.587   7.606  1.00  0.00           C  
ATOM   2831  CG2 VAL A 731     -40.237  26.596   6.454  1.00  0.00           C  
ATOM   2832  N   GLU A 732     -41.511  31.074   6.411  1.00  0.00           N  
ATOM   2833  CA  GLU A 732     -41.514  32.531   6.573  1.00  0.00           C  
ATOM   2834  C   GLU A 732     -40.266  33.371   6.304  1.00  0.00           C  
ATOM   2835  O   GLU A 732     -40.223  34.153   5.322  1.00  0.00           O  
ATOM   2836  CB  GLU A 732     -42.052  32.896   7.949  1.00  0.00           C  
ATOM   2837  CG  GLU A 732     -42.469  34.336   8.047  1.00  0.00           C  
ATOM   2838  CD  GLU A 732     -43.674  34.647   7.189  1.00  0.00           C  
ATOM   2839  OE1 GLU A 732     -44.816  34.612   7.699  1.00  0.00           O  
ATOM   2840  OE2 GLU A 732     -43.472  34.918   5.991  1.00  0.00           O  
ATOM   2841  N   PRO A 733     -39.238  33.243   7.158  1.00  0.00           N  
ATOM   2842  CA  PRO A 733     -38.044  34.063   6.892  1.00  0.00           C  
ATOM   2843  C   PRO A 733     -37.498  33.917   5.468  1.00  0.00           C  
ATOM   2844  O   PRO A 733     -36.898  34.850   4.936  1.00  0.00           O  
ATOM   2845  CB  PRO A 733     -37.057  33.597   7.945  1.00  0.00           C  
ATOM   2846  CG  PRO A 733     -37.462  32.152   8.144  1.00  0.00           C  
ATOM   2847  CD  PRO A 733     -38.965  32.165   8.119  1.00  0.00           C  
ATOM   2848  N   PHE A 734     -37.713  32.757   4.843  1.00  0.00           N  
ATOM   2849  CA  PHE A 734     -37.209  32.538   3.485  1.00  0.00           C  
ATOM   2850  C   PHE A 734     -38.272  32.143   2.453  1.00  0.00           C  
ATOM   2851  O   PHE A 734     -37.939  31.689   1.361  1.00  0.00           O  
ATOM   2852  CB  PHE A 734     -36.115  31.474   3.506  1.00  0.00           C  
ATOM   2853  CG  PHE A 734     -35.236  31.535   4.714  1.00  0.00           C  
ATOM   2854  CD1 PHE A 734     -35.552  30.806   5.855  1.00  0.00           C  
ATOM   2855  CD2 PHE A 734     -34.086  32.319   4.717  1.00  0.00           C  
ATOM   2856  CE1 PHE A 734     -34.727  30.856   6.990  1.00  0.00           C  
ATOM   2857  CE2 PHE A 734     -33.260  32.374   5.843  1.00  0.00           C  
ATOM   2858  CZ  PHE A 734     -33.586  31.638   6.980  1.00  0.00           C  
ATOM   2859  N   LYS A 735     -39.540  32.326   2.804  1.00  0.00           N  
ATOM   2860  CA  LYS A 735     -40.655  31.983   1.926  1.00  0.00           C  
ATOM   2861  C   LYS A 735     -40.523  32.517   0.504  1.00  0.00           C  
ATOM   2862  O   LYS A 735     -40.343  33.715   0.298  1.00  0.00           O  
ATOM   2863  CB  LYS A 735     -41.969  32.479   2.536  1.00  0.00           C  
ATOM   2864  CG  LYS A 735     -43.151  32.368   1.610  1.00  0.00           C  
ATOM   2865  CD  LYS A 735     -44.392  31.882   2.333  1.00  0.00           C  
ATOM   2866  CE  LYS A 735     -44.847  32.863   3.379  1.00  0.00           C  
ATOM   2867  NZ  LYS A 735     -45.216  34.155   2.768  1.00  0.00           N  
ATOM   2868  N   GLY A 736     -40.609  31.610  -0.471  1.00  0.00           N  
ATOM   2869  CA  GLY A 736     -40.514  31.982  -1.871  1.00  0.00           C  
ATOM   2870  C   GLY A 736     -39.149  31.862  -2.517  1.00  0.00           C  
ATOM   2871  O   GLY A 736     -39.042  31.921  -3.743  1.00  0.00           O  
ATOM   2872  N   LEU A 737     -38.097  31.702  -1.724  1.00  0.00           N  
ATOM   2873  CA  LEU A 737     -36.767  31.590  -2.304  1.00  0.00           C  
ATOM   2874  C   LEU A 737     -36.445  30.191  -2.798  1.00  0.00           C  
ATOM   2875  O   LEU A 737     -36.805  29.196  -2.173  1.00  0.00           O  
ATOM   2876  CB  LEU A 737     -35.681  32.027  -1.309  1.00  0.00           C  
ATOM   2877  CG  LEU A 737     -35.516  33.516  -0.974  1.00  0.00           C  
ATOM   2878  CD1 LEU A 737     -36.241  33.814   0.318  1.00  0.00           C  
ATOM   2879  CD2 LEU A 737     -34.046  33.858  -0.813  1.00  0.00           C  
ATOM   2880  N   TYR A 738     -35.762  30.137  -3.936  1.00  0.00           N  
ATOM   2881  CA  TYR A 738     -35.341  28.886  -4.556  1.00  0.00           C  
ATOM   2882  C   TYR A 738     -34.346  28.242  -3.589  1.00  0.00           C  
ATOM   2883  O   TYR A 738     -33.451  28.914  -3.088  1.00  0.00           O  
ATOM   2884  CB  TYR A 738     -34.680  29.192  -5.905  1.00  0.00           C  
ATOM   2885  CG  TYR A 738     -34.389  27.976  -6.748  1.00  0.00           C  
ATOM   2886  CD1 TYR A 738     -35.400  27.064  -7.069  1.00  0.00           C  
ATOM   2887  CD2 TYR A 738     -33.095  27.719  -7.201  1.00  0.00           C  
ATOM   2888  CE1 TYR A 738     -35.125  25.917  -7.814  1.00  0.00           C  
ATOM   2889  CE2 TYR A 738     -32.808  26.582  -7.949  1.00  0.00           C  
ATOM   2890  CZ  TYR A 738     -33.826  25.686  -8.245  1.00  0.00           C  
ATOM   2891  OH  TYR A 738     -33.521  24.550  -8.944  1.00  0.00           O  
ATOM   2892  N   PHE A 739     -34.493  26.945  -3.338  1.00  0.00           N  
ATOM   2893  CA  PHE A 739     -33.628  26.258  -2.380  1.00  0.00           C  
ATOM   2894  C   PHE A 739     -32.114  26.500  -2.516  1.00  0.00           C  
ATOM   2895  O   PHE A 739     -31.394  26.525  -1.520  1.00  0.00           O  
ATOM   2896  CB  PHE A 739     -33.965  24.749  -2.368  1.00  0.00           C  
ATOM   2897  CG  PHE A 739     -33.268  23.944  -3.424  1.00  0.00           C  
ATOM   2898  CD1 PHE A 739     -32.015  23.387  -3.177  1.00  0.00           C  
ATOM   2899  CD2 PHE A 739     -33.861  23.736  -4.663  1.00  0.00           C  
ATOM   2900  CE1 PHE A 739     -31.360  22.631  -4.151  1.00  0.00           C  
ATOM   2901  CE2 PHE A 739     -33.213  22.983  -5.643  1.00  0.00           C  
ATOM   2902  CZ  PHE A 739     -31.959  22.429  -5.385  1.00  0.00           C  
ATOM   2903  N   ARG A 740     -31.632  26.699  -3.734  1.00  0.00           N  
ATOM   2904  CA  ARG A 740     -30.204  26.942  -3.941  1.00  0.00           C  
ATOM   2905  C   ARG A 740     -29.765  28.315  -3.442  1.00  0.00           C  
ATOM   2906  O   ARG A 740     -28.614  28.493  -3.058  1.00  0.00           O  
ATOM   2907  CB  ARG A 740     -29.849  26.814  -5.424  1.00  0.00           C  
ATOM   2908  CG  ARG A 740     -29.553  25.401  -5.889  1.00  0.00           C  
ATOM   2909  CD  ARG A 740     -28.062  25.111  -5.828  1.00  0.00           C  
ATOM   2910  NE  ARG A 740     -27.790  24.047  -4.875  1.00  0.00           N  
ATOM   2911  CZ  ARG A 740     -26.576  23.678  -4.483  1.00  0.00           C  
ATOM   2912  NH1 ARG A 740     -25.490  24.288  -4.957  1.00  0.00           N  
ATOM   2913  NH2 ARG A 740     -26.457  22.684  -3.612  1.00  0.00           N  
ATOM   2914  N   GLU A 741     -30.677  29.285  -3.476  1.00  0.00           N  
ATOM   2915  CA  GLU A 741     -30.385  30.642  -3.015  1.00  0.00           C  
ATOM   2916  C   GLU A 741     -30.489  30.706  -1.493  1.00  0.00           C  
ATOM   2917  O   GLU A 741     -29.661  31.316  -0.831  1.00  0.00           O  
ATOM   2918  CB  GLU A 741     -31.366  31.647  -3.627  1.00  0.00           C  
ATOM   2919  CG  GLU A 741     -31.028  32.129  -5.037  1.00  0.00           C  
ATOM   2920  CD  GLU A 741     -32.243  32.751  -5.737  1.00  0.00           C  
ATOM   2921  OE1 GLU A 741     -32.932  33.586  -5.104  1.00  0.00           O  
ATOM   2922  OE2 GLU A 741     -32.510  32.403  -6.917  1.00  0.00           O  
ATOM   2923  N   ALA A 742     -31.514  30.069  -0.949  1.00  0.00           N  
ATOM   2924  CA  ALA A 742     -31.726  30.046   0.484  1.00  0.00           C  
ATOM   2925  C   ALA A 742     -30.468  29.647   1.246  1.00  0.00           C  
ATOM   2926  O   ALA A 742     -30.310  30.004   2.410  1.00  0.00           O  
ATOM   2927  CB  ALA A 742     -32.859  29.097   0.824  1.00  0.00           C  
ATOM   2928  N   ASN A 743     -29.562  28.917   0.604  1.00  0.00           N  
ATOM   2929  CA  ASN A 743     -28.349  28.507   1.305  1.00  0.00           C  
ATOM   2930  C   ASN A 743     -27.613  29.697   1.922  1.00  0.00           C  
ATOM   2931  O   ASN A 743     -27.360  29.709   3.118  1.00  0.00           O  
ATOM   2932  CB  ASN A 743     -27.393  27.721   0.385  1.00  0.00           C  
ATOM   2933  CG  ASN A 743     -27.777  26.241   0.246  1.00  0.00           C  
ATOM   2934  OD1 ASN A 743     -28.480  25.675   1.094  1.00  0.00           O  
ATOM   2935  ND2 ASN A 743     -27.295  25.606  -0.820  1.00  0.00           N  
ATOM   2936  N   ARG A 744     -27.278  30.701   1.122  1.00  0.00           N  
ATOM   2937  CA  ARG A 744     -26.563  31.855   1.648  1.00  0.00           C  
ATOM   2938  C   ARG A 744     -27.447  32.676   2.584  1.00  0.00           C  
ATOM   2939  O   ARG A 744     -26.956  33.256   3.553  1.00  0.00           O  
ATOM   2940  CB  ARG A 744     -26.049  32.745   0.506  1.00  0.00           C  
ATOM   2941  CG  ARG A 744     -26.984  33.891   0.121  1.00  0.00           C  
ATOM   2942  CD  ARG A 744     -26.354  34.823  -0.921  1.00  0.00           C  
ATOM   2943  NE  ARG A 744     -26.340  34.242  -2.264  1.00  0.00           N  
ATOM   2944  CZ  ARG A 744     -27.433  33.940  -2.965  1.00  0.00           C  
ATOM   2945  NH1 ARG A 744     -28.640  34.166  -2.453  1.00  0.00           N  
ATOM   2946  NH2 ARG A 744     -27.321  33.402  -4.174  1.00  0.00           N  
ATOM   2947  N   ALA A 745     -28.746  32.720   2.302  1.00  0.00           N  
ATOM   2948  CA  ALA A 745     -29.675  33.488   3.128  1.00  0.00           C  
ATOM   2949  C   ALA A 745     -29.811  32.864   4.511  1.00  0.00           C  
ATOM   2950  O   ALA A 745     -29.979  33.555   5.523  1.00  0.00           O  
ATOM   2951  CB  ALA A 745     -31.040  33.554   2.456  1.00  0.00           C  
ATOM   2952  N   ILE A 746     -29.752  31.539   4.539  1.00  0.00           N  
ATOM   2953  CA  ILE A 746     -29.872  30.792   5.773  1.00  0.00           C  
ATOM   2954  C   ILE A 746     -28.522  30.821   6.461  1.00  0.00           C  
ATOM   2955  O   ILE A 746     -28.430  31.049   7.664  1.00  0.00           O  
ATOM   2956  CB  ILE A 746     -30.318  29.338   5.476  1.00  0.00           C  
ATOM   2957  CG1 ILE A 746     -31.724  29.367   4.857  1.00  0.00           C  
ATOM   2958  CG2 ILE A 746     -30.318  28.497   6.757  1.00  0.00           C  
ATOM   2959  CD1 ILE A 746     -32.186  28.052   4.261  1.00  0.00           C  
ATOM   2960  N   LEU A 747     -27.464  30.612   5.694  1.00  0.00           N  
ATOM   2961  CA  LEU A 747     -26.145  30.625   6.287  1.00  0.00           C  
ATOM   2962  C   LEU A 747     -26.012  31.929   7.059  1.00  0.00           C  
ATOM   2963  O   LEU A 747     -25.609  31.933   8.221  1.00  0.00           O  
ATOM   2964  CB  LEU A 747     -25.074  30.498   5.203  1.00  0.00           C  
ATOM   2965  CG  LEU A 747     -24.070  29.348   5.406  1.00  0.00           C  
ATOM   2966  CD1 LEU A 747     -24.779  28.082   5.895  1.00  0.00           C  
ATOM   2967  CD2 LEU A 747     -23.342  29.079   4.099  1.00  0.00           C  
ATOM   2968  N   ARG A 750     -26.414  33.023   6.418  1.00  0.00           N  
ATOM   2969  CA  ARG A 750     -26.360  34.359   7.005  1.00  0.00           C  
ATOM   2970  C   ARG A 750     -27.125  34.465   8.324  1.00  0.00           C  
ATOM   2971  O   ARG A 750     -26.604  34.981   9.297  1.00  0.00           O  
ATOM   2972  CB  ARG A 750     -26.921  35.381   6.012  1.00  0.00           C  
ATOM   2973  CG  ARG A 750     -26.685  36.834   6.393  1.00  0.00           C  
ATOM   2974  CD  ARG A 750     -27.406  37.768   5.433  1.00  0.00           C  
ATOM   2975  NE  ARG A 750     -26.759  39.078   5.331  1.00  0.00           N  
ATOM   2976  CZ  ARG A 750     -26.761  40.004   6.286  1.00  0.00           C  
ATOM   2977  NH1 ARG A 750     -27.387  39.775   7.437  1.00  0.00           N  
ATOM   2978  NH2 ARG A 750     -26.130  41.160   6.091  1.00  0.00           N  
ATOM   2979  N   ASP A 751     -28.361  33.987   8.349  1.00  0.00           N  
ATOM   2980  CA  ASP A 751     -29.184  34.041   9.553  1.00  0.00           C  
ATOM   2981  C   ASP A 751     -28.507  33.293  10.711  1.00  0.00           C  
ATOM   2982  O   ASP A 751     -28.457  33.791  11.835  1.00  0.00           O  
ATOM   2983  CB  ASP A 751     -30.563  33.426   9.268  1.00  0.00           C  
ATOM   2984  CG  ASP A 751     -31.540  33.595  10.418  1.00  0.00           C  
ATOM   2985  OD1 ASP A 751     -32.153  32.602  10.865  1.00  0.00           O  
ATOM   2986  OD2 ASP A 751     -31.716  34.734  10.877  1.00  0.00           O  
ATOM   2987  N   LEU A 752     -27.979  32.102  10.434  1.00  0.00           N  
ATOM   2988  CA  LEU A 752     -27.326  31.305  11.468  1.00  0.00           C  
ATOM   2989  C   LEU A 752     -26.071  31.972  12.004  1.00  0.00           C  
ATOM   2990  O   LEU A 752     -25.845  31.987  13.205  1.00  0.00           O  
ATOM   2991  CB  LEU A 752     -26.966  29.915  10.938  1.00  0.00           C  
ATOM   2992  CG  LEU A 752     -28.102  28.939  10.629  1.00  0.00           C  
ATOM   2993  CD1 LEU A 752     -27.484  27.664  10.099  1.00  0.00           C  
ATOM   2994  CD2 LEU A 752     -28.939  28.655  11.864  1.00  0.00           C  
ATOM   2995  N   ARG A 753     -25.250  32.508  11.112  1.00  0.00           N  
ATOM   2996  CA  ARG A 753     -24.024  33.179  11.511  1.00  0.00           C  
ATOM   2997  C   ARG A 753     -24.322  34.450  12.326  1.00  0.00           C  
ATOM   2998  O   ARG A 753     -23.482  34.927  13.096  1.00  0.00           O  
ATOM   2999  CB  ARG A 753     -23.199  33.514  10.270  1.00  0.00           C  
ATOM   3000  CG  ARG A 753     -21.999  34.384  10.547  1.00  0.00           C  
ATOM   3001  CD  ARG A 753     -20.761  33.954   9.755  1.00  0.00           C  
ATOM   3002  NE  ARG A 753     -21.051  33.540   8.379  1.00  0.00           N  
ATOM   3003  CZ  ARG A 753     -21.650  34.299   7.464  1.00  0.00           C  
ATOM   3004  NH1 ARG A 753     -22.039  35.534   7.760  1.00  0.00           N  
ATOM   3005  NH2 ARG A 753     -21.861  33.819   6.247  1.00  0.00           N  
ATOM   3006  N   GLY A 754     -25.530  34.984  12.172  1.00  0.00           N  
ATOM   3007  CA  GLY A 754     -25.898  36.184  12.893  1.00  0.00           C  
ATOM   3008  C   GLY A 754     -26.526  35.859  14.228  1.00  0.00           C  
ATOM   3009  O   GLY A 754     -26.847  36.751  15.010  1.00  0.00           O  
ATOM   3010  N   ARG A 755     -26.723  34.579  14.494  1.00  0.00           N  
ATOM   3011  CA  ARG A 755     -27.310  34.176  15.755  1.00  0.00           C  
ATOM   3012  C   ARG A 755     -26.283  33.298  16.469  1.00  0.00           C  
ATOM   3013  O   ARG A 755     -26.611  32.549  17.383  1.00  0.00           O  
ATOM   3014  CB  ARG A 755     -28.609  33.406  15.507  1.00  0.00           C  
ATOM   3015  CG  ARG A 755     -29.570  34.082  14.522  1.00  0.00           C  
ATOM   3016  CD  ARG A 755     -31.021  33.576  14.668  1.00  0.00           C  
ATOM   3017  NE  ARG A 755     -31.202  32.184  14.255  1.00  0.00           N  
ATOM   3018  CZ  ARG A 755     -32.252  31.437  14.589  1.00  0.00           C  
ATOM   3019  NH1 ARG A 755     -33.210  31.939  15.345  1.00  0.00           N  
ATOM   3020  NH2 ARG A 755     -32.358  30.191  14.158  1.00  0.00           N  
ATOM   3021  N   GLY A 756     -25.029  33.410  16.039  1.00  0.00           N  
ATOM   3022  CA  GLY A 756     -23.960  32.623  16.626  1.00  0.00           C  
ATOM   3023  C   GLY A 756     -24.230  31.125  16.659  1.00  0.00           C  
ATOM   3024  O   GLY A 756     -23.908  30.460  17.643  1.00  0.00           O  
ATOM   3025  N   LEU A 757     -24.818  30.584  15.594  1.00  0.00           N  
ATOM   3026  CA  LEU A 757     -25.119  29.161  15.538  1.00  0.00           C  
ATOM   3027  C   LEU A 757     -24.244  28.442  14.522  1.00  0.00           C  
ATOM   3028  O   LEU A 757     -24.377  27.246  14.316  1.00  0.00           O  
ATOM   3029  CB  LEU A 757     -26.589  28.951  15.205  1.00  0.00           C  
ATOM   3030  CG  LEU A 757     -27.568  29.443  16.265  1.00  0.00           C  
ATOM   3031  CD1 LEU A 757     -29.011  29.173  15.831  1.00  0.00           C  
ATOM   3032  CD2 LEU A 757     -27.271  28.729  17.582  1.00  0.00           C  
ATOM   3033  N   LEU A 758     -23.347  29.182  13.888  1.00  0.00           N  
ATOM   3034  CA  LEU A 758     -22.430  28.623  12.903  1.00  0.00           C  
ATOM   3035  C   LEU A 758     -21.061  28.449  13.563  1.00  0.00           C  
ATOM   3036  O   LEU A 758     -20.468  29.427  14.012  1.00  0.00           O  
ATOM   3037  CB  LEU A 758     -22.275  29.584  11.722  1.00  0.00           C  
ATOM   3038  CG  LEU A 758     -22.774  29.256  10.314  1.00  0.00           C  
ATOM   3039  CD1 LEU A 758     -21.957  30.071   9.318  1.00  0.00           C  
ATOM   3040  CD2 LEU A 758     -22.606  27.775  10.013  1.00  0.00           C  
ATOM   3041  N   PHE A 759     -20.549  27.224  13.626  1.00  0.00           N  
ATOM   3042  CA  PHE A 759     -19.240  27.003  14.240  1.00  0.00           C  
ATOM   3043  C   PHE A 759     -18.131  27.101  13.212  1.00  0.00           C  
ATOM   3044  O   PHE A 759     -17.137  27.792  13.423  1.00  0.00           O  
ATOM   3045  CB  PHE A 759     -19.172  25.634  14.930  1.00  0.00           C  
ATOM   3046  CG  PHE A 759     -17.828  25.330  15.534  1.00  0.00           C  
ATOM   3047  CD1 PHE A 759     -16.758  24.946  14.734  1.00  0.00           C  
ATOM   3048  CD2 PHE A 759     -17.618  25.473  16.903  1.00  0.00           C  
ATOM   3049  CE1 PHE A 759     -15.501  24.711  15.285  1.00  0.00           C  
ATOM   3050  CE2 PHE A 759     -16.360  25.240  17.461  1.00  0.00           C  
ATOM   3051  CZ  PHE A 759     -15.301  24.859  16.652  1.00  0.00           C  
ATOM   3052  N   LYS A 760     -18.296  26.392  12.102  1.00  0.00           N  
ATOM   3053  CA  LYS A 760     -17.296  26.406  11.042  1.00  0.00           C  
ATOM   3054  C   LYS A 760     -17.961  26.250   9.679  1.00  0.00           C  
ATOM   3055  O   LYS A 760     -18.930  25.506   9.523  1.00  0.00           O  
ATOM   3056  CB  LYS A 760     -16.276  25.292  11.269  1.00  0.00           C  
ATOM   3057  CG  LYS A 760     -15.053  25.405  10.395  1.00  0.00           C  
ATOM   3058  CD  LYS A 760     -14.043  24.323  10.734  1.00  0.00           C  
ATOM   3059  CE  LYS A 760     -12.768  24.485   9.914  1.00  0.00           C  
ATOM   3060  NZ  LYS A 760     -11.768  23.417  10.205  1.00  0.00           N  
ATOM   3061  N   GLU A 761     -17.425  26.965   8.697  1.00  0.00           N  
ATOM   3062  CA  GLU A 761     -17.950  26.955   7.341  1.00  0.00           C  
ATOM   3063  C   GLU A 761     -16.842  26.779   6.306  1.00  0.00           C  
ATOM   3064  O   GLU A 761     -15.954  27.617   6.184  1.00  0.00           O  
ATOM   3065  CB  GLU A 761     -18.700  28.265   7.087  1.00  0.00           C  
ATOM   3066  CG  GLU A 761     -18.947  28.592   5.626  1.00  0.00           C  
ATOM   3067  CD  GLU A 761     -19.600  29.961   5.429  1.00  0.00           C  
ATOM   3068  OE1 GLU A 761     -19.764  30.370   4.256  1.00  0.00           O  
ATOM   3069  OE2 GLU A 761     -19.948  30.625   6.438  1.00  0.00           O  
ATOM   3070  N   GLU A 762     -16.896  25.677   5.566  1.00  0.00           N  
ATOM   3071  CA  GLU A 762     -15.910  25.406   4.524  1.00  0.00           C  
ATOM   3072  C   GLU A 762     -16.668  25.151   3.225  1.00  0.00           C  
ATOM   3073  O   GLU A 762     -17.897  25.225   3.194  1.00  0.00           O  
ATOM   3074  CB  GLU A 762     -15.061  24.184   4.894  1.00  0.00           C  
ATOM   3075  CG  GLU A 762     -14.486  24.233   6.312  1.00  0.00           C  
ATOM   3076  CD  GLU A 762     -13.491  23.112   6.598  1.00  0.00           C  
ATOM   3077  OE1 GLU A 762     -13.804  21.937   6.297  1.00  0.00           O  
ATOM   3078  OE2 GLU A 762     -12.398  23.408   7.132  1.00  0.00           O  
ATOM   3079  N   SER A 763     -15.944  24.857   2.152  1.00  0.00           N  
ATOM   3080  CA  SER A 763     -16.591  24.591   0.872  1.00  0.00           C  
ATOM   3081  C   SER A 763     -16.410  23.126   0.475  1.00  0.00           C  
ATOM   3082  O   SER A 763     -15.318  22.574   0.612  1.00  0.00           O  
ATOM   3083  CB  SER A 763     -16.007  25.502  -0.206  1.00  0.00           C  
ATOM   3084  OG  SER A 763     -16.861  25.550  -1.333  1.00  0.00           O  
ATOM   3085  N   TYR A 764     -17.482  22.501  -0.016  1.00  0.00           N  
ATOM   3086  CA  TYR A 764     -17.446  21.091  -0.424  1.00  0.00           C  
ATOM   3087  C   TYR A 764     -17.530  20.916  -1.940  1.00  0.00           C  
ATOM   3088  O   TYR A 764     -18.441  21.427  -2.592  1.00  0.00           O  
ATOM   3089  CB  TYR A 764     -18.600  20.323   0.221  1.00  0.00           C  
ATOM   3090  CG  TYR A 764     -18.410  18.822   0.270  1.00  0.00           C  
ATOM   3091  CD1 TYR A 764     -19.493  17.972   0.499  1.00  0.00           C  
ATOM   3092  CD2 TYR A 764     -17.143  18.252   0.144  1.00  0.00           C  
ATOM   3093  CE1 TYR A 764     -19.322  16.590   0.607  1.00  0.00           C  
ATOM   3094  CE2 TYR A 764     -16.956  16.869   0.252  1.00  0.00           C  
ATOM   3095  CZ  TYR A 764     -18.050  16.043   0.486  1.00  0.00           C  
ATOM   3096  OH  TYR A 764     -17.870  14.680   0.620  1.00  0.00           O  
ATOM   3097  N   LEU A 765     -16.581  20.172  -2.493  1.00  0.00           N  
ATOM   3098  CA  LEU A 765     -16.541  19.925  -3.928  1.00  0.00           C  
ATOM   3099  C   LEU A 765     -16.738  18.431  -4.209  1.00  0.00           C  
ATOM   3100  O   LEU A 765     -15.825  17.627  -4.009  1.00  0.00           O  
ATOM   3101  CB  LEU A 765     -15.196  20.401  -4.487  1.00  0.00           C  
ATOM   3102  CG  LEU A 765     -15.044  20.544  -6.000  1.00  0.00           C  
ATOM   3103  CD1 LEU A 765     -15.121  19.181  -6.667  1.00  0.00           C  
ATOM   3104  CD2 LEU A 765     -16.128  21.470  -6.523  1.00  0.00           C  
ATOM   3105  N   HIS A 766     -17.933  18.064  -4.672  1.00  0.00           N  
ATOM   3106  CA  HIS A 766     -18.235  16.666  -4.972  1.00  0.00           C  
ATOM   3107  C   HIS A 766     -19.163  16.473  -6.178  1.00  0.00           C  
ATOM   3108  O   HIS A 766     -19.759  17.423  -6.682  1.00  0.00           O  
ATOM   3109  CB  HIS A 766     -18.836  15.992  -3.732  1.00  0.00           C  
ATOM   3110  CG  HIS A 766     -20.189  16.508  -3.347  1.00  0.00           C  
ATOM   3111  ND1 HIS A 766     -20.552  17.831  -3.489  1.00  0.00           N  
ATOM   3112  CD2 HIS A 766     -21.249  15.888  -2.774  1.00  0.00           C  
ATOM   3113  CE1 HIS A 766     -21.778  18.003  -3.021  1.00  0.00           C  
ATOM   3114  NE2 HIS A 766     -22.223  16.840  -2.581  1.00  0.00           N  
ATOM   3115  N   SER A 767     -19.260  15.235  -6.652  1.00  0.00           N  
ATOM   3116  CA  SER A 767     -20.127  14.919  -7.783  1.00  0.00           C  
ATOM   3117  C   SER A 767     -21.517  14.717  -7.202  1.00  0.00           C  
ATOM   3118  O   SER A 767     -21.690  13.980  -6.228  1.00  0.00           O  
ATOM   3119  CB  SER A 767     -19.657  13.647  -8.484  1.00  0.00           C  
ATOM   3120  OG  SER A 767     -19.716  12.547  -7.596  1.00  0.00           O  
ATOM   3121  N   TYR A 768     -22.503  15.377  -7.803  1.00  0.00           N  
ATOM   3122  CA  TYR A 768     -23.882  15.314  -7.326  1.00  0.00           C  
ATOM   3123  C   TYR A 768     -24.861  15.148  -8.507  1.00  0.00           C  
ATOM   3124  O   TYR A 768     -24.560  15.522  -9.637  1.00  0.00           O  
ATOM   3125  CB  TYR A 768     -24.184  16.601  -6.538  1.00  0.00           C  
ATOM   3126  CG  TYR A 768     -25.507  16.612  -5.815  1.00  0.00           C  
ATOM   3127  CD1 TYR A 768     -25.680  15.907  -4.632  1.00  0.00           C  
ATOM   3128  CD2 TYR A 768     -26.601  17.306  -6.333  1.00  0.00           C  
ATOM   3129  CE1 TYR A 768     -26.907  15.886  -3.981  1.00  0.00           C  
ATOM   3130  CE2 TYR A 768     -27.837  17.292  -5.686  1.00  0.00           C  
ATOM   3131  CZ  TYR A 768     -27.977  16.579  -4.512  1.00  0.00           C  
ATOM   3132  OH  TYR A 768     -29.189  16.557  -3.864  1.00  0.00           O  
ATOM   3133  N   PRO A 769     -26.041  14.569  -8.255  1.00  0.00           N  
ATOM   3134  CA  PRO A 769     -27.046  14.359  -9.302  1.00  0.00           C  
ATOM   3135  C   PRO A 769     -27.865  15.548  -9.839  1.00  0.00           C  
ATOM   3136  O   PRO A 769     -28.613  16.196  -9.112  1.00  0.00           O  
ATOM   3137  CB  PRO A 769     -27.945  13.275  -8.693  1.00  0.00           C  
ATOM   3138  CG  PRO A 769     -27.842  13.546  -7.216  1.00  0.00           C  
ATOM   3139  CD  PRO A 769     -26.366  13.773  -7.055  1.00  0.00           C  
ATOM   3140  N   HIS A 770     -27.733  15.795 -11.137  1.00  0.00           N  
ATOM   3141  CA  HIS A 770     -28.472  16.854 -11.819  1.00  0.00           C  
ATOM   3142  C   HIS A 770     -29.376  16.176 -12.839  1.00  0.00           C  
ATOM   3143  O   HIS A 770     -29.149  15.021 -13.178  1.00  0.00           O  
ATOM   3144  CB  HIS A 770     -27.510  17.797 -12.528  1.00  0.00           C  
ATOM   3145  CG  HIS A 770     -26.496  18.409 -11.615  1.00  0.00           C  
ATOM   3146  ND1 HIS A 770     -25.633  17.654 -10.850  1.00  0.00           N  
ATOM   3147  CD2 HIS A 770     -26.201  19.703 -11.350  1.00  0.00           C  
ATOM   3148  CE1 HIS A 770     -24.849  18.456 -10.154  1.00  0.00           C  
ATOM   3149  NE2 HIS A 770     -25.173  19.704 -10.440  1.00  0.00           N  
ATOM   3150  N   CYS A 771     -30.392  16.884 -13.327  1.00  0.00           N  
ATOM   3151  CA  CYS A 771     -31.330  16.326 -14.306  1.00  0.00           C  
ATOM   3152  C   CYS A 771     -30.666  15.979 -15.641  1.00  0.00           C  
ATOM   3153  O   CYS A 771     -29.969  16.816 -16.223  1.00  0.00           O  
ATOM   3154  CB  CYS A 771     -32.465  17.308 -14.545  1.00  0.00           C  
ATOM   3155  SG  CYS A 771     -33.707  16.706 -15.649  1.00  0.00           S  
ATOM   3156  N   TRP A 772     -30.890  14.749 -16.123  1.00  0.00           N  
ATOM   3157  CA  TRP A 772     -30.284  14.291 -17.375  1.00  0.00           C  
ATOM   3158  C   TRP A 772     -30.716  15.140 -18.563  1.00  0.00           C  
ATOM   3159  O   TRP A 772     -29.967  15.307 -19.509  1.00  0.00           O  
ATOM   3160  CB  TRP A 772     -30.569  12.789 -17.627  1.00  0.00           C  
ATOM   3161  CG  TRP A 772     -32.018  12.372 -17.831  1.00  0.00           C  
ATOM   3162  CD1 TRP A 772     -33.059  12.564 -16.974  1.00  0.00           C  
ATOM   3163  CD2 TRP A 772     -32.561  11.673 -18.966  1.00  0.00           C  
ATOM   3164  NE1 TRP A 772     -34.219  12.031 -17.499  1.00  0.00           N  
ATOM   3165  CE2 TRP A 772     -33.939  11.480 -18.721  1.00  0.00           C  
ATOM   3166  CE3 TRP A 772     -32.014  11.193 -20.169  1.00  0.00           C  
ATOM   3167  CZ2 TRP A 772     -34.783  10.829 -19.636  1.00  0.00           C  
ATOM   3168  CZ3 TRP A 772     -32.856  10.542 -21.083  1.00  0.00           C  
ATOM   3169  CH2 TRP A 772     -34.223  10.369 -20.806  1.00  0.00           C  
ATOM   3170  N   ARG A 773     -31.919  15.695 -18.503  1.00  0.00           N  
ATOM   3171  CA  ARG A 773     -32.396  16.554 -19.571  1.00  0.00           C  
ATOM   3172  C   ARG A 773     -31.871  17.975 -19.323  1.00  0.00           C  
ATOM   3173  O   ARG A 773     -30.836  18.346 -19.868  1.00  0.00           O  
ATOM   3174  CB  ARG A 773     -33.921  16.522 -19.617  1.00  0.00           C  
ATOM   3175  CG  ARG A 773     -34.514  15.119 -19.824  1.00  0.00           C  
ATOM   3176  CD  ARG A 773     -33.721  14.274 -20.824  1.00  0.00           C  
ATOM   3177  NE  ARG A 773     -33.366  15.010 -22.034  1.00  0.00           N  
ATOM   3178  CZ  ARG A 773     -32.727  14.478 -23.072  1.00  0.00           C  
ATOM   3179  NH1 ARG A 773     -32.382  13.203 -23.055  1.00  0.00           N  
ATOM   3180  NH2 ARG A 773     -32.403  15.226 -24.117  1.00  0.00           N  
ATOM   3181  N   CYS A 791     -32.570  18.772 -18.520  1.00  0.00           N  
ATOM   3182  CA  CYS A 791     -32.089  20.126 -18.190  1.00  0.00           C  
ATOM   3183  C   CYS A 791     -31.081  19.903 -17.069  1.00  0.00           C  
ATOM   3184  O   CYS A 791     -31.425  19.305 -16.055  1.00  0.00           O  
ATOM   3185  CB  CYS A 791     -33.222  20.974 -17.646  1.00  0.00           C  
ATOM   3186  SG  CYS A 791     -33.806  20.365 -16.064  1.00  0.00           S  
ATOM   3187  N   SER A 792     -29.851  20.373 -17.210  1.00  0.00           N  
ATOM   3188  CA  SER A 792     -28.856  20.123 -16.167  1.00  0.00           C  
ATOM   3189  C   SER A 792     -29.109  20.684 -14.759  1.00  0.00           C  
ATOM   3190  O   SER A 792     -28.153  20.997 -14.043  1.00  0.00           O  
ATOM   3191  CB  SER A 792     -27.490  20.606 -16.645  1.00  0.00           C  
ATOM   3192  OG  SER A 792     -27.073  19.891 -17.795  1.00  0.00           O  
ATOM   3193  N   THR A 794     -30.370  20.803 -14.349  1.00  0.00           N  
ATOM   3194  CA  THR A 794     -30.703  21.343 -13.031  1.00  0.00           C  
ATOM   3195  C   THR A 794     -30.331  20.389 -11.914  1.00  0.00           C  
ATOM   3196  O   THR A 794     -30.547  19.187 -12.028  1.00  0.00           O  
ATOM   3197  CB  THR A 794     -32.209  21.605 -12.892  1.00  0.00           C  
ATOM   3198  OG1 THR A 794     -32.614  22.603 -13.830  1.00  0.00           O  
ATOM   3199  CG2 THR A 794     -32.545  22.074 -11.487  1.00  0.00           C  
ATOM   3200  N   PRO A 795     -29.768  20.906 -10.810  1.00  0.00           N  
ATOM   3201  CA  PRO A 795     -29.419  19.982  -9.726  1.00  0.00           C  
ATOM   3202  C   PRO A 795     -30.683  19.484  -9.047  1.00  0.00           C  
ATOM   3203  O   PRO A 795     -31.593  20.256  -8.777  1.00  0.00           O  
ATOM   3204  CB  PRO A 795     -28.530  20.832  -8.811  1.00  0.00           C  
ATOM   3205  CG  PRO A 795     -29.023  22.219  -9.041  1.00  0.00           C  
ATOM   3206  CD  PRO A 795     -29.249  22.260 -10.539  1.00  0.00           C  
ATOM   3207  N   LEU A 796     -30.735  18.182  -8.787  1.00  0.00           N  
ATOM   3208  CA  LEU A 796     -31.896  17.548  -8.152  1.00  0.00           C  
ATOM   3209  C   LEU A 796     -31.952  17.696  -6.639  1.00  0.00           C  
ATOM   3210  O   LEU A 796     -30.985  18.102  -5.990  1.00  0.00           O  
ATOM   3211  CB  LEU A 796     -31.919  16.047  -8.469  1.00  0.00           C  
ATOM   3212  CG  LEU A 796     -32.513  15.460  -9.747  1.00  0.00           C  
ATOM   3213  CD1 LEU A 796     -32.199  16.332 -10.951  1.00  0.00           C  
ATOM   3214  CD2 LEU A 796     -31.951  14.053  -9.921  1.00  0.00           C  
ATOM   3215  N   MET A 827     -33.102  17.340  -6.086  1.00  0.00           N  
ATOM   3216  CA  MET A 827     -33.301  17.386  -4.655  1.00  0.00           C  
ATOM   3217  C   MET A 827     -34.211  16.222  -4.291  1.00  0.00           C  
ATOM   3218  O   MET A 827     -35.250  16.024  -4.916  1.00  0.00           O  
ATOM   3219  CB  MET A 827     -33.948  18.716  -4.231  1.00  0.00           C  
ATOM   3220  CG  MET A 827     -35.388  18.900  -4.683  1.00  0.00           C  
ATOM   3221  SD  MET A 827     -36.158  20.420  -4.068  1.00  0.00           S  
ATOM   3222  CE  MET A 827     -37.837  19.932  -3.827  1.00  0.00           C  
ATOM   3223  N   TYR A 829     -33.816  15.434  -3.299  1.00  0.00           N  
ATOM   3224  CA  TYR A 829     -34.651  14.325  -2.880  1.00  0.00           C  
ATOM   3225  C   TYR A 829     -35.868  14.933  -2.224  1.00  0.00           C  
ATOM   3226  O   TYR A 829     -35.762  15.728  -1.300  1.00  0.00           O  
ATOM   3227  CB  TYR A 829     -33.864  13.410  -1.958  1.00  0.00           C  
ATOM   3228  CG  TYR A 829     -32.817  12.669  -2.747  1.00  0.00           C  
ATOM   3229  CD1 TYR A 829     -33.160  11.561  -3.527  1.00  0.00           C  
ATOM   3230  CD2 TYR A 829     -31.502  13.122  -2.795  1.00  0.00           C  
ATOM   3231  CE1 TYR A 829     -32.220  10.923  -4.336  1.00  0.00           C  
ATOM   3232  CE2 TYR A 829     -30.549  12.491  -3.603  1.00  0.00           C  
ATOM   3233  CZ  TYR A 829     -30.918  11.390  -4.371  1.00  0.00           C  
ATOM   3234  OH  TYR A 829     -29.983  10.755  -5.160  1.00  0.00           O  
ATOM   3235  N   TYR A 830     -37.031  14.560  -2.737  1.00  0.00           N  
ATOM   3236  CA  TYR A 830     -38.289  15.123  -2.285  1.00  0.00           C  
ATOM   3237  C   TYR A 830     -39.305  14.011  -2.037  1.00  0.00           C  
ATOM   3238  O   TYR A 830     -39.244  12.967  -2.666  1.00  0.00           O  
ATOM   3239  CB  TYR A 830     -38.772  16.076  -3.386  1.00  0.00           C  
ATOM   3240  CG  TYR A 830     -39.880  17.036  -3.028  1.00  0.00           C  
ATOM   3241  CD1 TYR A 830     -39.698  18.020  -2.056  1.00  0.00           C  
ATOM   3242  CD2 TYR A 830     -41.086  17.012  -3.717  1.00  0.00           C  
ATOM   3243  CE1 TYR A 830     -40.697  18.966  -1.790  1.00  0.00           C  
ATOM   3244  CE2 TYR A 830     -42.082  17.945  -3.462  1.00  0.00           C  
ATOM   3245  CZ  TYR A 830     -41.884  18.918  -2.500  1.00  0.00           C  
ATOM   3246  OH  TYR A 830     -42.878  19.834  -2.257  1.00  0.00           O  
ATOM   3247  N   ALA A 831     -40.237  14.243  -1.123  1.00  0.00           N  
ATOM   3248  CA  ALA A 831     -41.254  13.256  -0.799  1.00  0.00           C  
ATOM   3249  C   ALA A 831     -42.606  13.681  -1.373  1.00  0.00           C  
ATOM   3250  O   ALA A 831     -43.133  14.742  -1.034  1.00  0.00           O  
ATOM   3251  CB  ALA A 831     -41.354  13.091   0.725  1.00  0.00           C  
ATOM   3252  N   THR A 832     -43.178  12.846  -2.232  1.00  0.00           N  
ATOM   3253  CA  THR A 832     -44.456  13.179  -2.853  1.00  0.00           C  
ATOM   3254  C   THR A 832     -45.115  11.938  -3.459  1.00  0.00           C  
ATOM   3255  O   THR A 832     -44.465  10.902  -3.597  1.00  0.00           O  
ATOM   3256  CB  THR A 832     -44.244  14.253  -3.953  1.00  0.00           C  
ATOM   3257  OG1 THR A 832     -45.493  14.552  -4.579  1.00  0.00           O  
ATOM   3258  CG2 THR A 832     -43.243  13.767  -4.990  1.00  0.00           C  
ATOM   3259  N   GLU A 833     -46.397  12.043  -3.813  1.00  0.00           N  
ATOM   3260  CA  GLU A 833     -47.114  10.912  -4.394  1.00  0.00           C  
ATOM   3261  C   GLU A 833     -46.447  10.447  -5.663  1.00  0.00           C  
ATOM   3262  O   GLU A 833     -45.990  11.254  -6.473  1.00  0.00           O  
ATOM   3263  CB  GLU A 833     -48.565  11.265  -4.700  1.00  0.00           C  
ATOM   3264  CG  GLU A 833     -49.383  10.084  -5.177  1.00  0.00           C  
ATOM   3265  CD  GLU A 833     -50.863  10.388  -5.232  1.00  0.00           C  
ATOM   3266  OE1 GLU A 833     -51.273  11.231  -6.054  1.00  0.00           O  
ATOM   3267  OE2 GLU A 833     -51.631   9.791  -4.449  1.00  0.00           O  
ATOM   3268  N   SER A 834     -46.392   9.133  -5.826  1.00  0.00           N  
ATOM   3269  CA  SER A 834     -45.770   8.521  -6.990  1.00  0.00           C  
ATOM   3270  C   SER A 834     -46.256   7.074  -7.135  1.00  0.00           C  
ATOM   3271  O   SER A 834     -46.769   6.484  -6.182  1.00  0.00           O  
ATOM   3272  CB  SER A 834     -44.254   8.568  -6.825  1.00  0.00           C  
ATOM   3273  OG  SER A 834     -43.603   7.850  -7.859  1.00  0.00           O  
ATOM   3274  N   TRP A 835     -46.133   6.518  -8.338  1.00  0.00           N  
ATOM   3275  CA  TRP A 835     -46.537   5.132  -8.595  1.00  0.00           C  
ATOM   3276  C   TRP A 835     -45.270   4.405  -8.949  1.00  0.00           C  
ATOM   3277  O   TRP A 835     -44.454   4.930  -9.702  1.00  0.00           O  
ATOM   3278  CB  TRP A 835     -47.522   5.021  -9.767  1.00  0.00           C  
ATOM   3279  CG  TRP A 835     -48.931   5.469  -9.453  1.00  0.00           C  
ATOM   3280  CD1 TRP A 835     -49.399   6.759  -9.407  1.00  0.00           C  
ATOM   3281  CD2 TRP A 835     -50.041   4.630  -9.103  1.00  0.00           C  
ATOM   3282  NE1 TRP A 835     -50.731   6.769  -9.045  1.00  0.00           N  
ATOM   3283  CE2 TRP A 835     -51.149   5.478  -8.852  1.00  0.00           C  
ATOM   3284  CE3 TRP A 835     -50.208   3.245  -8.973  1.00  0.00           C  
ATOM   3285  CZ2 TRP A 835     -52.404   4.984  -8.476  1.00  0.00           C  
ATOM   3286  CZ3 TRP A 835     -51.461   2.754  -8.598  1.00  0.00           C  
ATOM   3287  CH2 TRP A 835     -52.542   3.626  -8.352  1.00  0.00           C  
ATOM   3288  N   PHE A 836     -45.083   3.209  -8.398  1.00  0.00           N  
ATOM   3289  CA  PHE A 836     -43.872   2.448  -8.701  1.00  0.00           C  
ATOM   3290  C   PHE A 836     -44.161   1.078  -9.286  1.00  0.00           C  
ATOM   3291  O   PHE A 836     -45.274   0.545  -9.174  1.00  0.00           O  
ATOM   3292  CB  PHE A 836     -43.033   2.214  -7.443  1.00  0.00           C  
ATOM   3293  CG  PHE A 836     -42.631   3.463  -6.727  1.00  0.00           C  
ATOM   3294  CD1 PHE A 836     -43.507   4.091  -5.851  1.00  0.00           C  
ATOM   3295  CD2 PHE A 836     -41.371   4.014  -6.927  1.00  0.00           C  
ATOM   3296  CE1 PHE A 836     -43.138   5.236  -5.195  1.00  0.00           C  
ATOM   3297  CE2 PHE A 836     -40.999   5.159  -6.270  1.00  0.00           C  
ATOM   3298  CZ  PHE A 836     -41.885   5.773  -5.403  1.00  0.00           C  
ATOM   3299  N   ILE A 837     -43.140   0.512  -9.911  1.00  0.00           N  
ATOM   3300  CA  ILE A 837     -43.226  -0.840 -10.429  1.00  0.00           C  
ATOM   3301  C   ILE A 837     -42.355  -1.619  -9.437  1.00  0.00           C  
ATOM   3302  O   ILE A 837     -41.151  -1.346  -9.305  1.00  0.00           O  
ATOM   3303  CB  ILE A 837     -42.619  -0.968 -11.854  1.00  0.00           C  
ATOM   3304  CG1 ILE A 837     -43.515  -0.258 -12.870  1.00  0.00           C  
ATOM   3305  CG2 ILE A 837     -42.445  -2.446 -12.219  1.00  0.00           C  
ATOM   3306  CD1 ILE A 837     -43.002  -0.350 -14.297  1.00  0.00           C  
ATOM   3307  N   LYS A 838     -42.962  -2.562  -8.726  1.00  0.00           N  
ATOM   3308  CA  LYS A 838     -42.228  -3.370  -7.752  1.00  0.00           C  
ATOM   3309  C   LYS A 838     -41.224  -4.307  -8.407  1.00  0.00           C  
ATOM   3310  O   LYS A 838     -41.349  -5.512  -8.277  1.00  0.00           O  
ATOM   3311  CB  LYS A 838     -43.191  -4.221  -6.918  1.00  0.00           C  
ATOM   3312  CG  LYS A 838     -43.722  -3.568  -5.655  1.00  0.00           C  
ATOM   3313  CD  LYS A 838     -43.750  -4.586  -4.506  1.00  0.00           C  
ATOM   3314  CE  LYS A 838     -44.117  -3.956  -3.156  1.00  0.00           C  
ATOM   3315  NZ  LYS A 838     -45.541  -3.516  -3.070  1.00  0.00           N  
ATOM   3316  N   ASN A 839     -40.225  -3.780  -9.099  1.00  0.00           N  
ATOM   3317  CA  ASN A 839     -39.259  -4.658  -9.746  1.00  0.00           C  
ATOM   3318  C   ASN A 839     -38.279  -5.351  -8.788  1.00  0.00           C  
ATOM   3319  O   ASN A 839     -37.498  -6.200  -9.206  1.00  0.00           O  
ATOM   3320  CB  ASN A 839     -38.469  -3.892 -10.821  1.00  0.00           C  
ATOM   3321  CG  ASN A 839     -37.726  -2.679 -10.265  1.00  0.00           C  
ATOM   3322  OD1 ASN A 839     -36.851  -2.108 -10.925  1.00  0.00           O  
ATOM   3323  ND2 ASN A 839     -38.078  -2.278  -9.056  1.00  0.00           N  
ATOM   3324  N   THR A 840     -38.300  -4.998  -7.508  1.00  0.00           N  
ATOM   3325  CA  THR A 840     -37.365  -5.626  -6.576  1.00  0.00           C  
ATOM   3326  C   THR A 840     -37.801  -7.044  -6.216  1.00  0.00           C  
ATOM   3327  O   THR A 840     -36.971  -7.891  -5.880  1.00  0.00           O  
ATOM   3328  CB  THR A 840     -37.160  -4.770  -5.299  1.00  0.00           C  
ATOM   3329  OG1 THR A 840     -38.416  -4.274  -4.825  1.00  0.00           O  
ATOM   3330  CG2 THR A 840     -36.254  -3.609  -5.601  1.00  0.00           C  
ATOM   3331  N   LEU A 841     -39.104  -7.299  -6.303  1.00  0.00           N  
ATOM   3332  CA  LEU A 841     -39.642  -8.620  -6.046  1.00  0.00           C  
ATOM   3333  C   LEU A 841     -39.150  -9.614  -7.118  1.00  0.00           C  
ATOM   3334  O   LEU A 841     -39.614 -10.751  -7.170  1.00  0.00           O  
ATOM   3335  CB  LEU A 841     -41.169  -8.585  -6.086  1.00  0.00           C  
ATOM   3336  CG  LEU A 841     -41.906  -7.925  -4.929  1.00  0.00           C  
ATOM   3337  CD1 LEU A 841     -43.427  -8.151  -5.048  1.00  0.00           C  
ATOM   3338  CD2 LEU A 841     -41.377  -8.525  -3.632  1.00  0.00           C  
ATOM   3339  N   PHE A 844     -38.222  -9.183  -7.968  1.00  0.00           N  
ATOM   3340  CA  PHE A 844     -37.696 -10.027  -9.038  1.00  0.00           C  
ATOM   3341  C   PHE A 844     -36.187  -9.867  -9.190  1.00  0.00           C  
ATOM   3342  O   PHE A 844     -35.626 -10.262 -10.215  1.00  0.00           O  
ATOM   3343  CB  PHE A 844     -38.316  -9.662 -10.404  1.00  0.00           C  
ATOM   3344  CG  PHE A 844     -39.778 -10.016 -10.566  1.00  0.00           C  
ATOM   3345  CD1 PHE A 844     -40.774  -9.098 -10.242  1.00  0.00           C  
ATOM   3346  CD2 PHE A 844     -40.155 -11.251 -11.114  1.00  0.00           C  
ATOM   3347  CE1 PHE A 844     -42.136  -9.404 -10.468  1.00  0.00           C  
ATOM   3348  CE2 PHE A 844     -41.504 -11.566 -11.340  1.00  0.00           C  
ATOM   3349  CZ  PHE A 844     -42.499 -10.643 -11.020  1.00  0.00           C  
ATOM   3350  N   LYS A 845     -35.520  -9.289  -8.199  1.00  0.00           N  
ATOM   3351  CA  LYS A 845     -34.078  -9.069  -8.317  1.00  0.00           C  
ATOM   3352  C   LYS A 845     -33.234 -10.269  -8.742  1.00  0.00           C  
ATOM   3353  O   LYS A 845     -32.339 -10.138  -9.583  1.00  0.00           O  
ATOM   3354  CB  LYS A 845     -33.509  -8.482  -7.018  1.00  0.00           C  
ATOM   3355  CG  LYS A 845     -31.985  -8.381  -7.040  1.00  0.00           C  
ATOM   3356  CD  LYS A 845     -31.411  -7.637  -5.837  1.00  0.00           C  
ATOM   3357  CE  LYS A 845     -31.710  -6.141  -5.912  1.00  0.00           C  
ATOM   3358  NZ  LYS A 845     -31.107  -5.376  -4.783  1.00  0.00           N  
ATOM   3359  N   ASP A 846     -33.493 -11.440  -8.174  1.00  0.00           N  
ATOM   3360  CA  ASP A 846     -32.690 -12.605  -8.545  1.00  0.00           C  
ATOM   3361  C   ASP A 846     -32.990 -13.061  -9.959  1.00  0.00           C  
ATOM   3362  O   ASP A 846     -32.076 -13.360 -10.730  1.00  0.00           O  
ATOM   3363  CB  ASP A 846     -32.914 -13.768  -7.565  1.00  0.00           C  
ATOM   3364  CG  ASP A 846     -32.422 -13.455  -6.154  1.00  0.00           C  
ATOM   3365  OD1 ASP A 846     -31.249 -13.036  -6.006  1.00  0.00           O  
ATOM   3366  OD2 ASP A 846     -33.214 -13.632  -5.200  1.00  0.00           O  
ATOM   3367  N   GLU A 847     -34.278 -13.110 -10.292  1.00  0.00           N  
ATOM   3368  CA  GLU A 847     -34.718 -13.520 -11.623  1.00  0.00           C  
ATOM   3369  C   GLU A 847     -34.024 -12.643 -12.667  1.00  0.00           C  
ATOM   3370  O   GLU A 847     -33.464 -13.141 -13.646  1.00  0.00           O  
ATOM   3371  CB  GLU A 847     -36.236 -13.377 -11.728  1.00  0.00           C  
ATOM   3372  CG  GLU A 847     -36.848 -14.112 -12.907  1.00  0.00           C  
ATOM   3373  CD  GLU A 847     -36.827 -15.614 -12.727  1.00  0.00           C  
ATOM   3374  OE1 GLU A 847     -37.137 -16.335 -13.698  1.00  0.00           O  
ATOM   3375  OE2 GLU A 847     -36.506 -16.076 -11.615  1.00  0.00           O  
ATOM   3376  N   LEU A 848     -34.050 -11.333 -12.437  1.00  0.00           N  
ATOM   3377  CA  LEU A 848     -33.409 -10.379 -13.329  1.00  0.00           C  
ATOM   3378  C   LEU A 848     -31.920 -10.655 -13.456  1.00  0.00           C  
ATOM   3379  O   LEU A 848     -31.332 -10.449 -14.510  1.00  0.00           O  
ATOM   3380  CB  LEU A 848     -33.625  -8.951 -12.817  1.00  0.00           C  
ATOM   3381  CG  LEU A 848     -35.062  -8.399 -12.841  1.00  0.00           C  
ATOM   3382  CD1 LEU A 848     -35.174  -7.189 -11.909  1.00  0.00           C  
ATOM   3383  CD2 LEU A 848     -35.443  -8.021 -14.267  1.00  0.00           C  
ATOM   3384  N   ILE A 849     -31.289 -11.117 -12.385  1.00  0.00           N  
ATOM   3385  CA  ILE A 849     -29.854 -11.410 -12.457  1.00  0.00           C  
ATOM   3386  C   ILE A 849     -29.638 -12.757 -13.138  1.00  0.00           C  
ATOM   3387  O   ILE A 849     -28.665 -12.938 -13.875  1.00  0.00           O  
ATOM   3388  CB  ILE A 849     -29.199 -11.417 -11.046  1.00  0.00           C  
ATOM   3389  CG1 ILE A 849     -29.314 -10.027 -10.416  1.00  0.00           C  
ATOM   3390  CG2 ILE A 849     -27.736 -11.805 -11.144  1.00  0.00           C  
ATOM   3391  CD1 ILE A 849     -28.625  -9.896  -9.086  1.00  0.00           C  
ATOM   3392  N   ARG A 850     -30.552 -13.697 -12.899  1.00  0.00           N  
ATOM   3393  CA  ARG A 850     -30.446 -15.013 -13.521  1.00  0.00           C  
ATOM   3394  C   ARG A 850     -30.533 -14.860 -15.036  1.00  0.00           C  
ATOM   3395  O   ARG A 850     -29.592 -15.216 -15.754  1.00  0.00           O  
ATOM   3396  CB  ARG A 850     -31.553 -15.951 -13.031  1.00  0.00           C  
ATOM   3397  CG  ARG A 850     -31.369 -16.472 -11.611  1.00  0.00           C  
ATOM   3398  CD  ARG A 850     -32.488 -17.439 -11.207  1.00  0.00           C  
ATOM   3399  NE  ARG A 850     -32.631 -18.537 -12.166  1.00  0.00           N  
ATOM   3400  CZ  ARG A 850     -33.686 -18.712 -12.964  1.00  0.00           C  
ATOM   3401  NH1 ARG A 850     -34.709 -17.862 -12.926  1.00  0.00           N  
ATOM   3402  NH2 ARG A 850     -33.715 -19.737 -13.811  1.00  0.00           N  
ATOM   3403  N   ASN A 851     -31.657 -14.323 -15.517  1.00  0.00           N  
ATOM   3404  CA  ASN A 851     -31.860 -14.106 -16.954  1.00  0.00           C  
ATOM   3405  C   ASN A 851     -30.702 -13.360 -17.620  1.00  0.00           C  
ATOM   3406  O   ASN A 851     -30.252 -13.745 -18.700  1.00  0.00           O  
ATOM   3407  CB  ASN A 851     -33.167 -13.354 -17.195  1.00  0.00           C  
ATOM   3408  CG  ASN A 851     -34.387 -14.197 -16.866  1.00  0.00           C  
ATOM   3409  OD1 ASN A 851     -34.521 -15.336 -17.328  1.00  0.00           O  
ATOM   3410  ND2 ASN A 851     -35.289 -13.642 -16.068  1.00  0.00           N  
ATOM   3411  N   ASN A 852     -30.213 -12.303 -16.980  1.00  0.00           N  
ATOM   3412  CA  ASN A 852     -29.098 -11.537 -17.529  1.00  0.00           C  
ATOM   3413  C   ASN A 852     -27.886 -12.409 -17.796  1.00  0.00           C  
ATOM   3414  O   ASN A 852     -27.070 -12.099 -18.661  1.00  0.00           O  
ATOM   3415  CB  ASN A 852     -28.690 -10.416 -16.579  1.00  0.00           C  
ATOM   3416  CG  ASN A 852     -27.494  -9.635 -17.087  1.00  0.00           C  
ATOM   3417  OD1 ASN A 852     -26.506  -9.454 -16.375  1.00  0.00           O  
ATOM   3418  ND2 ASN A 852     -27.577  -9.164 -18.328  1.00  0.00           N  
ATOM   3419  N   GLN A 853     -27.750 -13.494 -17.039  1.00  0.00           N  
ATOM   3420  CA  GLN A 853     -26.620 -14.408 -17.218  1.00  0.00           C  
ATOM   3421  C   GLN A 853     -26.725 -15.068 -18.586  1.00  0.00           C  
ATOM   3422  O   GLN A 853     -25.719 -15.314 -19.255  1.00  0.00           O  
ATOM   3423  CB  GLN A 853     -26.628 -15.495 -16.137  1.00  0.00           C  
ATOM   3424  CG  GLN A 853     -26.076 -15.079 -14.779  1.00  0.00           C  
ATOM   3425  CD  GLN A 853     -24.613 -14.683 -14.850  1.00  0.00           C  
ATOM   3426  OE1 GLN A 853     -23.780 -15.400 -15.427  1.00  0.00           O  
ATOM   3427  NE2 GLN A 853     -24.286 -13.537 -14.260  1.00  0.00           N  
ATOM   3428  N   GLU A 854     -27.960 -15.340 -18.993  1.00  0.00           N  
ATOM   3429  CA  GLU A 854     -28.243 -15.987 -20.262  1.00  0.00           C  
ATOM   3430  C   GLU A 854     -27.850 -15.182 -21.492  1.00  0.00           C  
ATOM   3431  O   GLU A 854     -27.483 -15.754 -22.517  1.00  0.00           O  
ATOM   3432  CB  GLU A 854     -29.725 -16.300 -20.344  1.00  0.00           C  
ATOM   3433  CG  GLU A 854     -30.231 -17.181 -19.237  1.00  0.00           C  
ATOM   3434  CD  GLU A 854     -31.702 -17.462 -19.382  1.00  0.00           C  
ATOM   3435  OE1 GLU A 854     -32.196 -17.427 -20.536  1.00  0.00           O  
ATOM   3436  OE2 GLU A 854     -32.365 -17.727 -18.357  1.00  0.00           O  
ATOM   3437  N   ILE A 855     -27.932 -13.858 -21.394  1.00  0.00           N  
ATOM   3438  CA  ILE A 855     -27.609 -12.984 -22.513  1.00  0.00           C  
ATOM   3439  C   ILE A 855     -26.135 -13.047 -22.894  1.00  0.00           C  
ATOM   3440  O   ILE A 855     -25.287 -13.367 -22.075  1.00  0.00           O  
ATOM   3441  CB  ILE A 855     -27.991 -11.545 -22.187  1.00  0.00           C  
ATOM   3442  CG1 ILE A 855     -29.407 -11.521 -21.621  1.00  0.00           C  
ATOM   3443  CG2 ILE A 855     -27.918 -10.681 -23.435  1.00  0.00           C  
ATOM   3444  CD1 ILE A 855     -29.811 -10.178 -21.073  1.00  0.00           C  
ATOM   3445  N   HIS A 858     -25.835 -12.746 -24.151  1.00  0.00           N  
ATOM   3446  CA  HIS A 858     -24.471 -12.788 -24.631  1.00  0.00           C  
ATOM   3447  C   HIS A 858     -23.983 -11.377 -24.937  1.00  0.00           C  
ATOM   3448  O   HIS A 858     -24.017 -10.943 -26.080  1.00  0.00           O  
ATOM   3449  CB  HIS A 858     -24.387 -13.661 -25.887  1.00  0.00           C  
ATOM   3450  CG  HIS A 858     -23.032 -13.678 -26.528  1.00  0.00           C  
ATOM   3451  ND1 HIS A 858     -22.835 -14.055 -27.838  1.00  0.00           N  
ATOM   3452  CD2 HIS A 858     -21.811 -13.351 -26.048  1.00  0.00           C  
ATOM   3453  CE1 HIS A 858     -21.553 -13.957 -28.140  1.00  0.00           C  
ATOM   3454  NE2 HIS A 858     -20.909 -13.532 -27.071  1.00  0.00           N  
ATOM   3455  N   TRP A 859     -23.538 -10.665 -23.899  1.00  0.00           N  
ATOM   3456  CA  TRP A 859     -23.018  -9.310 -24.054  1.00  0.00           C  
ATOM   3457  C   TRP A 859     -21.728  -9.460 -24.809  1.00  0.00           C  
ATOM   3458  O   TRP A 859     -20.926 -10.327 -24.472  1.00  0.00           O  
ATOM   3459  CB  TRP A 859     -22.757  -8.671 -22.685  1.00  0.00           C  
ATOM   3460  CG  TRP A 859     -23.992  -8.502 -21.905  1.00  0.00           C  
ATOM   3461  CD1 TRP A 859     -24.632  -9.451 -21.180  1.00  0.00           C  
ATOM   3462  CD2 TRP A 859     -24.807  -7.328 -21.851  1.00  0.00           C  
ATOM   3463  NE1 TRP A 859     -25.812  -8.947 -20.673  1.00  0.00           N  
ATOM   3464  CE2 TRP A 859     -25.942  -7.642 -21.076  1.00  0.00           C  
ATOM   3465  CE3 TRP A 859     -24.692  -6.041 -22.392  1.00  0.00           C  
ATOM   3466  CZ2 TRP A 859     -26.962  -6.714 -20.825  1.00  0.00           C  
ATOM   3467  CZ3 TRP A 859     -25.712  -5.116 -22.144  1.00  0.00           C  
ATOM   3468  CH2 TRP A 859     -26.829  -5.461 -21.367  1.00  0.00           C  
ATOM   3469  N   VAL A 860     -21.509  -8.641 -25.832  1.00  0.00           N  
ATOM   3470  CA  VAL A 860     -20.284  -8.827 -26.571  1.00  0.00           C  
ATOM   3471  C   VAL A 860     -19.137  -8.568 -25.624  1.00  0.00           C  
ATOM   3472  O   VAL A 860     -18.594  -9.537 -25.071  1.00  0.00           O  
ATOM   3473  CB  VAL A 860     -20.217  -7.969 -27.814  1.00  0.00           C  
ATOM   3474  CG1 VAL A 860     -18.850  -8.102 -28.456  1.00  0.00           C  
ATOM   3475  CG2 VAL A 860     -21.261  -8.461 -28.793  1.00  0.00           C  
ATOM   3476  N   PRO A 861     -18.733  -7.294 -25.410  1.00  0.00           N  
ATOM   3477  CA  PRO A 861     -17.622  -7.251 -24.448  1.00  0.00           C  
ATOM   3478  C   PRO A 861     -18.202  -7.994 -23.221  1.00  0.00           C  
ATOM   3479  O   PRO A 861     -19.146  -7.529 -22.576  1.00  0.00           O  
ATOM   3480  CB  PRO A 861     -17.406  -5.753 -24.240  1.00  0.00           C  
ATOM   3481  CG  PRO A 861     -18.779  -5.184 -24.408  1.00  0.00           C  
ATOM   3482  CD  PRO A 861     -19.357  -5.967 -25.582  1.00  0.00           C  
ATOM   3483  N   PRO A 862     -17.671  -9.189 -22.926  1.00  0.00           N  
ATOM   3484  CA  PRO A 862     -18.157  -9.988 -21.798  1.00  0.00           C  
ATOM   3485  C   PRO A 862     -18.204  -9.279 -20.449  1.00  0.00           C  
ATOM   3486  O   PRO A 862     -19.138  -9.489 -19.666  1.00  0.00           O  
ATOM   3487  CB  PRO A 862     -17.203 -11.186 -21.773  1.00  0.00           C  
ATOM   3488  CG  PRO A 862     -16.623 -11.225 -23.152  1.00  0.00           C  
ATOM   3489  CD  PRO A 862     -16.450  -9.783 -23.499  1.00  0.00           C  
ATOM   3490  N   HIS A 863     -17.210  -8.441 -20.167  1.00  0.00           N  
ATOM   3491  CA  HIS A 863     -17.191  -7.777 -18.881  1.00  0.00           C  
ATOM   3492  C   HIS A 863     -18.440  -6.990 -18.523  1.00  0.00           C  
ATOM   3493  O   HIS A 863     -18.660  -6.696 -17.345  1.00  0.00           O  
ATOM   3494  CB  HIS A 863     -15.924  -6.922 -18.723  1.00  0.00           C  
ATOM   3495  CG  HIS A 863     -15.776  -5.816 -19.721  1.00  0.00           C  
ATOM   3496  ND1 HIS A 863     -16.528  -4.659 -19.671  1.00  0.00           N  
ATOM   3497  CD2 HIS A 863     -14.885  -5.644 -20.728  1.00  0.00           C  
ATOM   3498  CE1 HIS A 863     -16.100  -3.820 -20.601  1.00  0.00           C  
ATOM   3499  NE2 HIS A 863     -15.103  -4.393 -21.254  1.00  0.00           N  
ATOM   3500  N   ILE A 864     -19.287  -6.682 -19.505  1.00  0.00           N  
ATOM   3501  CA  ILE A 864     -20.515  -5.942 -19.212  1.00  0.00           C  
ATOM   3502  C   ILE A 864     -21.559  -6.808 -18.515  1.00  0.00           C  
ATOM   3503  O   ILE A 864     -22.445  -6.294 -17.849  1.00  0.00           O  
ATOM   3504  CB  ILE A 864     -21.169  -5.351 -20.484  1.00  0.00           C  
ATOM   3505  CG1 ILE A 864     -20.228  -4.350 -21.169  1.00  0.00           C  
ATOM   3506  CG2 ILE A 864     -22.461  -4.632 -20.109  1.00  0.00           C  
ATOM   3507  CD1 ILE A 864     -20.175  -2.987 -20.496  1.00  0.00           C  
ATOM   3508  N   LYS A 865     -21.464  -8.125 -18.651  1.00  0.00           N  
ATOM   3509  CA  LYS A 865     -22.451  -8.988 -18.008  1.00  0.00           C  
ATOM   3510  C   LYS A 865     -22.412  -8.911 -16.490  1.00  0.00           C  
ATOM   3511  O   LYS A 865     -23.452  -8.788 -15.845  1.00  0.00           O  
ATOM   3512  CB  LYS A 865     -22.276 -10.449 -18.431  1.00  0.00           C  
ATOM   3513  CG  LYS A 865     -23.275 -11.381 -17.742  1.00  0.00           C  
ATOM   3514  CD  LYS A 865     -23.036 -12.832 -18.094  1.00  0.00           C  
ATOM   3515  CE  LYS A 865     -23.292 -13.112 -19.563  1.00  0.00           C  
ATOM   3516  NZ  LYS A 865     -23.089 -14.555 -19.872  1.00  0.00           N  
ATOM   3517  N   GLU A 866     -21.214  -8.999 -15.920  1.00  0.00           N  
ATOM   3518  CA  GLU A 866     -21.061  -8.933 -14.472  1.00  0.00           C  
ATOM   3519  C   GLU A 866     -20.648  -7.519 -14.073  1.00  0.00           C  
ATOM   3520  O   GLU A 866     -20.919  -7.073 -12.957  1.00  0.00           O  
ATOM   3521  CB  GLU A 866     -19.992  -9.924 -13.990  1.00  0.00           C  
ATOM   3522  CG  GLU A 866     -19.952 -11.266 -14.721  1.00  0.00           C  
ATOM   3523  CD  GLU A 866     -19.237 -11.180 -16.068  1.00  0.00           C  
ATOM   3524  OE1 GLU A 866     -19.030 -12.240 -16.706  1.00  0.00           O  
ATOM   3525  OE2 GLU A 866     -18.884 -10.051 -16.488  1.00  0.00           O  
ATOM   3526  N   GLY A 867     -19.986  -6.824 -14.997  1.00  0.00           N  
ATOM   3527  CA  GLY A 867     -19.538  -5.468 -14.740  1.00  0.00           C  
ATOM   3528  C   GLY A 867     -20.622  -4.408 -14.835  1.00  0.00           C  
ATOM   3529  O   GLY A 867     -21.560  -4.394 -14.035  1.00  0.00           O  
ATOM   3530  N   ARG A 868     -20.494  -3.528 -15.826  1.00  0.00           N  
ATOM   3531  CA  ARG A 868     -21.435  -2.429 -16.035  1.00  0.00           C  
ATOM   3532  C   ARG A 868     -22.903  -2.715 -15.791  1.00  0.00           C  
ATOM   3533  O   ARG A 868     -23.583  -1.902 -15.166  1.00  0.00           O  
ATOM   3534  CB  ARG A 868     -21.287  -1.840 -17.444  1.00  0.00           C  
ATOM   3535  CG  ARG A 868     -20.164  -0.813 -17.593  1.00  0.00           C  
ATOM   3536  CD  ARG A 868     -20.378   0.405 -16.694  1.00  0.00           C  
ATOM   3537  NE  ARG A 868     -21.515   1.233 -17.104  1.00  0.00           N  
ATOM   3538  CZ  ARG A 868     -21.437   2.252 -17.960  1.00  0.00           C  
ATOM   3539  NH1 ARG A 868     -20.268   2.575 -18.500  1.00  0.00           N  
ATOM   3540  NH2 ARG A 868     -22.524   2.953 -18.272  1.00  0.00           N  
ATOM   3541  N   TYR A 869     -23.415  -3.845 -16.271  1.00  0.00           N  
ATOM   3542  CA  TYR A 869     -24.836  -4.109 -16.074  1.00  0.00           C  
ATOM   3543  C   TYR A 869     -25.138  -5.030 -14.902  1.00  0.00           C  
ATOM   3544  O   TYR A 869     -26.161  -4.863 -14.227  1.00  0.00           O  
ATOM   3545  CB  TYR A 869     -25.478  -4.663 -17.365  1.00  0.00           C  
ATOM   3546  CG  TYR A 869     -26.997  -4.608 -17.334  1.00  0.00           C  
ATOM   3547  CD1 TYR A 869     -27.659  -3.404 -17.098  1.00  0.00           C  
ATOM   3548  CD2 TYR A 869     -27.767  -5.769 -17.438  1.00  0.00           C  
ATOM   3549  CE1 TYR A 869     -29.043  -3.354 -16.948  1.00  0.00           C  
ATOM   3550  CE2 TYR A 869     -29.159  -5.729 -17.295  1.00  0.00           C  
ATOM   3551  CZ  TYR A 869     -29.781  -4.517 -17.047  1.00  0.00           C  
ATOM   3552  OH  TYR A 869     -31.143  -4.461 -16.871  1.00  0.00           O  
ATOM   3553  N   GLY A 870     -24.255  -5.995 -14.655  1.00  0.00           N  
ATOM   3554  CA  GLY A 870     -24.477  -6.921 -13.558  1.00  0.00           C  
ATOM   3555  C   GLY A 870     -24.510  -6.159 -12.256  1.00  0.00           C  
ATOM   3556  O   GLY A 870     -25.432  -6.300 -11.440  1.00  0.00           O  
ATOM   3557  N   GLU A 872     -23.489  -5.324 -12.085  1.00  0.00           N  
ATOM   3558  CA  GLU A 872     -23.340  -4.493 -10.902  1.00  0.00           C  
ATOM   3559  C   GLU A 872     -24.591  -3.658 -10.645  1.00  0.00           C  
ATOM   3560  O   GLU A 872     -25.053  -3.544  -9.514  1.00  0.00           O  
ATOM   3561  CB  GLU A 872     -22.131  -3.566 -11.069  1.00  0.00           C  
ATOM   3562  CG  GLU A 872     -21.296  -3.423  -9.805  1.00  0.00           C  
ATOM   3563  CD  GLU A 872     -20.536  -4.702  -9.466  1.00  0.00           C  
ATOM   3564  OE1 GLU A 872     -19.522  -4.994 -10.150  1.00  0.00           O  
ATOM   3565  OE2 GLU A 872     -20.962  -5.418  -8.526  1.00  0.00           O  
ATOM   3566  N   TRP A 873     -25.141  -3.078 -11.702  1.00  0.00           N  
ATOM   3567  CA  TRP A 873     -26.317  -2.238 -11.568  1.00  0.00           C  
ATOM   3568  C   TRP A 873     -27.527  -3.011 -11.086  1.00  0.00           C  
ATOM   3569  O   TRP A 873     -28.386  -2.456 -10.409  1.00  0.00           O  
ATOM   3570  CB  TRP A 873     -26.639  -1.546 -12.907  1.00  0.00           C  
ATOM   3571  CG  TRP A 873     -27.460  -0.287 -12.728  1.00  0.00           C  
ATOM   3572  CD1 TRP A 873     -27.023   0.933 -12.251  1.00  0.00           C  
ATOM   3573  CD2 TRP A 873     -28.870  -0.158 -12.908  1.00  0.00           C  
ATOM   3574  NE1 TRP A 873     -28.087   1.804 -12.115  1.00  0.00           N  
ATOM   3575  CE2 TRP A 873     -29.230   1.163 -12.511  1.00  0.00           C  
ATOM   3576  CE3 TRP A 873     -29.865  -1.023 -13.358  1.00  0.00           C  
ATOM   3577  CZ2 TRP A 873     -30.540   1.626 -12.554  1.00  0.00           C  
ATOM   3578  CZ3 TRP A 873     -31.172  -0.562 -13.400  1.00  0.00           C  
ATOM   3579  CH2 TRP A 873     -31.500   0.752 -13.001  1.00  0.00           C  
ATOM   3580  N   LEU A 874     -27.593  -4.296 -11.424  1.00  0.00           N  
ATOM   3581  CA  LEU A 874     -28.737  -5.132 -11.037  1.00  0.00           C  
ATOM   3582  C   LEU A 874     -28.770  -5.523  -9.571  1.00  0.00           C  
ATOM   3583  O   LEU A 874     -29.851  -5.628  -8.976  1.00  0.00           O  
ATOM   3584  CB  LEU A 874     -28.798  -6.399 -11.898  1.00  0.00           C  
ATOM   3585  CG  LEU A 874     -29.397  -6.273 -13.300  1.00  0.00           C  
ATOM   3586  CD1 LEU A 874     -29.399  -7.635 -13.973  1.00  0.00           C  
ATOM   3587  CD2 LEU A 874     -30.813  -5.747 -13.196  1.00  0.00           C  
ATOM   3588  N   LYS A1082     -27.586  -5.750  -9.002  1.00  0.00           N  
ATOM   3589  CA  LYS A1082     -27.449  -6.106  -7.586  1.00  0.00           C  
ATOM   3590  C   LYS A1082     -27.978  -4.972  -6.700  1.00  0.00           C  
ATOM   3591  O   LYS A1082     -28.557  -5.224  -5.648  1.00  0.00           O  
ATOM   3592  CB  LYS A1082     -25.981  -6.383  -7.246  1.00  0.00           C  
ATOM   3593  CG  LYS A1082     -25.398  -7.616  -7.936  1.00  0.00           C  
ATOM   3594  CD  LYS A1082     -23.915  -7.797  -7.628  1.00  0.00           C  
ATOM   3595  CE  LYS A1082     -23.345  -9.072  -8.258  1.00  0.00           C  
ATOM   3596  NZ  LYS A1082     -23.262  -9.036  -9.760  1.00  0.00           N  
ATOM   3597  N   ASN A1083     -27.796  -3.728  -7.136  1.00  0.00           N  
ATOM   3598  CA  ASN A1083     -28.273  -2.574  -6.376  1.00  0.00           C  
ATOM   3599  C   ASN A1083     -29.689  -2.119  -6.760  1.00  0.00           C  
ATOM   3600  O   ASN A1083     -30.162  -1.082  -6.292  1.00  0.00           O  
ATOM   3601  CB  ASN A1083     -27.301  -1.409  -6.557  1.00  0.00           C  
ATOM   3602  CG  ASN A1083     -25.899  -1.733  -6.057  1.00  0.00           C  
ATOM   3603  OD1 ASN A1083     -24.925  -1.651  -6.806  1.00  0.00           O  
ATOM   3604  ND2 ASN A1083     -25.793  -2.103  -4.781  1.00  0.00           N  
ATOM   3605  N   LEU A1084     -30.365  -2.907  -7.590  1.00  0.00           N  
ATOM   3606  CA  LEU A1084     -31.712  -2.580  -8.077  1.00  0.00           C  
ATOM   3607  C   LEU A1084     -32.627  -1.949  -7.037  1.00  0.00           C  
ATOM   3608  O   LEU A1084     -32.693  -2.394  -5.893  1.00  0.00           O  
ATOM   3609  CB  LEU A1084     -32.385  -3.840  -8.670  1.00  0.00           C  
ATOM   3610  CG  LEU A1084     -33.428  -3.791  -9.813  1.00  0.00           C  
ATOM   3611  CD1 LEU A1084     -34.776  -3.324  -9.312  1.00  0.00           C  
ATOM   3612  CD2 LEU A1084     -32.920  -2.908 -10.924  1.00  0.00           C  
ATOM   3613  N   VAL A1085     -33.342  -0.914  -7.474  1.00  0.00           N  
ATOM   3614  CA  VAL A1085     -34.287  -0.164  -6.644  1.00  0.00           C  
ATOM   3615  C   VAL A1085     -35.611  -0.084  -7.391  1.00  0.00           C  
ATOM   3616  O   VAL A1085     -35.619  -0.019  -8.607  1.00  0.00           O  
ATOM   3617  CB  VAL A1085     -33.779   1.281  -6.424  1.00  0.00           C  
ATOM   3618  CG1 VAL A1085     -34.766   2.074  -5.593  1.00  0.00           C  
ATOM   3619  CG2 VAL A1085     -32.424   1.245  -5.769  1.00  0.00           C  
ATOM   3620  N   ASP A1087     -36.733  -0.074  -6.686  1.00  0.00           N  
ATOM   3621  CA  ASP A1087     -38.013   0.026  -7.383  1.00  0.00           C  
ATOM   3622  C   ASP A1087     -38.019   1.116  -8.451  1.00  0.00           C  
ATOM   3623  O   ASP A1087     -37.429   2.186  -8.278  1.00  0.00           O  
ATOM   3624  CB  ASP A1087     -39.161   0.267  -6.408  1.00  0.00           C  
ATOM   3625  CG  ASP A1087     -39.658  -1.014  -5.776  1.00  0.00           C  
ATOM   3626  OD1 ASP A1087     -40.655  -0.963  -5.008  1.00  0.00           O  
ATOM   3627  OD2 ASP A1087     -39.041  -2.073  -6.056  1.00  0.00           O  
ATOM   3628  N   TRP A1088     -38.688   0.814  -9.562  1.00  0.00           N  
ATOM   3629  CA  TRP A1088     -38.815   1.710 -10.714  1.00  0.00           C  
ATOM   3630  C   TRP A1088     -39.903   2.759 -10.494  1.00  0.00           C  
ATOM   3631  O   TRP A1088     -41.091   2.416 -10.403  1.00  0.00           O  
ATOM   3632  CB  TRP A1088     -39.174   0.876 -11.934  1.00  0.00           C  
ATOM   3633  CG  TRP A1088     -39.161   1.583 -13.237  1.00  0.00           C  
ATOM   3634  CD1 TRP A1088     -39.148   2.933 -13.456  1.00  0.00           C  
ATOM   3635  CD2 TRP A1088     -39.198   0.969 -14.525  1.00  0.00           C  
ATOM   3636  NE1 TRP A1088     -39.171   3.198 -14.801  1.00  0.00           N  
ATOM   3637  CE2 TRP A1088     -39.204   2.010 -15.486  1.00  0.00           C  
ATOM   3638  CE3 TRP A1088     -39.227  -0.364 -14.967  1.00  0.00           C  
ATOM   3639  CZ2 TRP A1088     -39.236   1.758 -16.868  1.00  0.00           C  
ATOM   3640  CZ3 TRP A1088     -39.260  -0.609 -16.348  1.00  0.00           C  
ATOM   3641  CH2 TRP A1088     -39.264   0.450 -17.274  1.00  0.00           C  
ATOM   3642  N   ALA A1089     -39.495   4.027 -10.398  1.00  0.00           N  
ATOM   3643  CA  ALA A1089     -40.434   5.144 -10.215  1.00  0.00           C  
ATOM   3644  C   ALA A1089     -41.001   5.414 -11.612  1.00  0.00           C  
ATOM   3645  O   ALA A1089     -40.272   5.852 -12.508  1.00  0.00           O  
ATOM   3646  CB  ALA A1089     -39.689   6.367  -9.684  1.00  0.00           C  
ATOM   3647  N   LEU A1090     -42.296   5.158 -11.785  1.00  0.00           N  
ATOM   3648  CA  LEU A1090     -42.937   5.270 -13.099  1.00  0.00           C  
ATOM   3649  C   LEU A1090     -43.696   6.549 -13.428  1.00  0.00           C  
ATOM   3650  O   LEU A1090     -43.541   7.087 -14.517  1.00  0.00           O  
ATOM   3651  CB  LEU A1090     -43.877   4.060 -13.318  1.00  0.00           C  
ATOM   3652  CG  LEU A1090     -44.692   3.954 -14.622  1.00  0.00           C  
ATOM   3653  CD1 LEU A1090     -43.792   3.568 -15.792  1.00  0.00           C  
ATOM   3654  CD2 LEU A1090     -45.799   2.937 -14.453  1.00  0.00           C  
ATOM   3655  N   SER A1091     -44.519   7.019 -12.500  1.00  0.00           N  
ATOM   3656  CA  SER A1091     -45.315   8.225 -12.709  1.00  0.00           C  
ATOM   3657  C   SER A1091     -44.476   9.463 -13.040  1.00  0.00           C  
ATOM   3658  O   SER A1091     -43.334   9.610 -12.583  1.00  0.00           O  
ATOM   3659  CB  SER A1091     -46.169   8.513 -11.467  1.00  0.00           C  
ATOM   3660  OG  SER A1091     -45.429   9.221 -10.479  1.00  0.00           O  
ATOM   3661  N   ARG A1093     -45.062  10.345 -13.849  1.00  0.00           N  
ATOM   3662  CA  ARG A1093     -44.420  11.592 -14.265  1.00  0.00           C  
ATOM   3663  C   ARG A1093     -45.471  12.692 -14.291  1.00  0.00           C  
ATOM   3664  O   ARG A1093     -46.500  12.570 -14.957  1.00  0.00           O  
ATOM   3665  CB  ARG A1093     -43.800  11.431 -15.639  1.00  0.00           C  
ATOM   3666  CG  ARG A1093     -42.636  10.461 -15.656  1.00  0.00           C  
ATOM   3667  CD  ARG A1093     -41.382  11.110 -15.134  1.00  0.00           C  
ATOM   3668  NE  ARG A1093     -40.235  10.203 -15.125  1.00  0.00           N  
ATOM   3669  CZ  ARG A1093     -40.093   9.149 -14.310  1.00  0.00           C  
ATOM   3670  NH1 ARG A1093     -41.037   8.844 -13.417  1.00  0.00           N  
ATOM   3671  NH2 ARG A1093     -38.982   8.415 -14.373  1.00  0.00           N  
ATOM   3672  N   ASN A1094     -45.212  13.763 -13.552  1.00  0.00           N  
ATOM   3673  CA  ASN A1094     -46.161  14.864 -13.468  1.00  0.00           C  
ATOM   3674  C   ASN A1094     -46.013  15.785 -14.683  1.00  0.00           C  
ATOM   3675  O   ASN A1094     -45.747  16.983 -14.546  1.00  0.00           O  
ATOM   3676  CB  ASN A1094     -45.923  15.618 -12.155  1.00  0.00           C  
ATOM   3677  CG  ASN A1094     -45.991  14.697 -10.925  1.00  0.00           C  
ATOM   3678  OD1 ASN A1094     -45.722  13.496 -11.009  1.00  0.00           O  
ATOM   3679  ND2 ASN A1094     -46.329  15.267  -9.780  1.00  0.00           N  
ATOM   3680  N   ARG A1100     -46.197  15.210 -15.873  1.00  0.00           N  
ATOM   3681  CA  ARG A1100     -46.067  15.948 -17.126  1.00  0.00           C  
ATOM   3682  C   ARG A1100     -47.311  15.942 -18.033  1.00  0.00           C  
ATOM   3683  O   ARG A1100     -48.424  15.705 -17.571  1.00  0.00           O  
ATOM   3684  CB  ARG A1100     -44.853  15.423 -17.872  1.00  0.00           C  
ATOM   3685  CG  ARG A1100     -43.593  15.532 -17.059  1.00  0.00           C  
ATOM   3686  CD  ARG A1100     -43.222  16.986 -16.872  1.00  0.00           C  
ATOM   3687  NE  ARG A1100     -42.640  17.534 -18.095  1.00  0.00           N  
ATOM   3688  CZ  ARG A1100     -42.478  18.828 -18.340  1.00  0.00           C  
ATOM   3689  NH1 ARG A1100     -42.866  19.721 -17.445  1.00  0.00           N  
ATOM   3690  NH2 ARG A1100     -41.913  19.225 -19.475  1.00  0.00           N  
ATOM   3691  N   TYR A1101     -47.118  16.191 -19.330  1.00  0.00           N  
ATOM   3692  CA  TYR A1101     -48.250  16.283 -20.253  1.00  0.00           C  
ATOM   3693  C   TYR A1101     -48.234  15.418 -21.511  1.00  0.00           C  
ATOM   3694  O   TYR A1101     -49.238  14.784 -21.836  1.00  0.00           O  
ATOM   3695  CB  TYR A1101     -48.433  17.747 -20.655  1.00  0.00           C  
ATOM   3696  CG  TYR A1101     -48.290  18.686 -19.491  1.00  0.00           C  
ATOM   3697  CD1 TYR A1101     -47.069  19.288 -19.205  1.00  0.00           C  
ATOM   3698  CD2 TYR A1101     -49.355  18.902 -18.620  1.00  0.00           C  
ATOM   3699  CE1 TYR A1101     -46.907  20.085 -18.062  1.00  0.00           C  
ATOM   3700  CE2 TYR A1101     -49.208  19.691 -17.480  1.00  0.00           C  
ATOM   3701  CZ  TYR A1101     -47.980  20.278 -17.209  1.00  0.00           C  
ATOM   3702  OH  TYR A1101     -47.838  21.045 -16.082  1.00  0.00           O  
ATOM   3703  N   TRP A1102     -47.113  15.407 -22.222  1.00  0.00           N  
ATOM   3704  CA  TRP A1102     -47.001  14.626 -23.440  1.00  0.00           C  
ATOM   3705  C   TRP A1102     -46.434  13.230 -23.200  1.00  0.00           C  
ATOM   3706  O   TRP A1102     -45.207  13.037 -23.168  1.00  0.00           O  
ATOM   3707  CB  TRP A1102     -46.108  15.341 -24.461  1.00  0.00           C  
ATOM   3708  CG  TRP A1102     -46.086  14.677 -25.849  1.00  0.00           C  
ATOM   3709  CD1 TRP A1102     -44.980  14.338 -26.590  1.00  0.00           C  
ATOM   3710  CD2 TRP A1102     -47.223  14.329 -26.650  1.00  0.00           C  
ATOM   3711  NE1 TRP A1102     -45.365  13.804 -27.799  1.00  0.00           N  
ATOM   3712  CE2 TRP A1102     -46.735  13.790 -27.859  1.00  0.00           C  
ATOM   3713  CE3 TRP A1102     -48.611  14.427 -26.461  1.00  0.00           C  
ATOM   3714  CZ2 TRP A1102     -47.588  13.347 -28.884  1.00  0.00           C  
ATOM   3715  CZ3 TRP A1102     -49.456  13.989 -27.475  1.00  0.00           C  
ATOM   3716  CH2 TRP A1102     -48.936  13.452 -28.678  1.00  0.00           C  
ATOM   3717  N   GLY A1103     -47.327  12.253 -23.055  1.00  0.00           N  
ATOM   3718  CA  GLY A1103     -46.884  10.888 -22.860  1.00  0.00           C  
ATOM   3719  C   GLY A1103     -48.038   9.934 -22.679  1.00  0.00           C  
ATOM   3720  O   GLY A1103     -49.201  10.338 -22.666  1.00  0.00           O  
ATOM   3721  N   THR A1104     -47.715   8.655 -22.524  1.00  0.00           N  
ATOM   3722  CA  THR A1104     -48.739   7.641 -22.340  1.00  0.00           C  
ATOM   3723  C   THR A1104     -49.423   7.862 -20.996  1.00  0.00           C  
ATOM   3724  O   THR A1104     -48.788   7.807 -19.945  1.00  0.00           O  
ATOM   3725  CB  THR A1104     -48.137   6.227 -22.351  1.00  0.00           C  
ATOM   3726  OG1 THR A1104     -47.182   6.092 -23.419  1.00  0.00           O  
ATOM   3727  CG2 THR A1104     -49.230   5.217 -22.516  1.00  0.00           C  
ATOM   3728  N   PRO A1105     -50.731   8.143 -21.011  1.00  0.00           N  
ATOM   3729  CA  PRO A1105     -51.437   8.359 -19.746  1.00  0.00           C  
ATOM   3730  C   PRO A1105     -51.347   7.124 -18.875  1.00  0.00           C  
ATOM   3731  O   PRO A1105     -51.061   6.040 -19.364  1.00  0.00           O  
ATOM   3732  CB  PRO A1105     -52.870   8.622 -20.193  1.00  0.00           C  
ATOM   3733  CG  PRO A1105     -52.684   9.322 -21.487  1.00  0.00           C  
ATOM   3734  CD  PRO A1105     -51.583   8.506 -22.157  1.00  0.00           C  
ATOM   3735  N   LEU A1106     -51.584   7.292 -17.581  1.00  0.00           N  
ATOM   3736  CA  LEU A1106     -51.574   6.173 -16.654  1.00  0.00           C  
ATOM   3737  C   LEU A1106     -53.071   5.897 -16.487  1.00  0.00           C  
ATOM   3738  O   LEU A1106     -53.788   6.705 -15.895  1.00  0.00           O  
ATOM   3739  CB  LEU A1106     -50.920   6.590 -15.334  1.00  0.00           C  
ATOM   3740  CG  LEU A1106     -50.795   5.543 -14.213  1.00  0.00           C  
ATOM   3741  CD1 LEU A1106     -50.008   4.336 -14.710  1.00  0.00           C  
ATOM   3742  CD2 LEU A1106     -50.116   6.171 -12.993  1.00  0.00           C  
ATOM   3743  N   PRO A1107     -53.555   4.756 -17.025  1.00  0.00           N  
ATOM   3744  CA  PRO A1107     -54.939   4.259 -17.029  1.00  0.00           C  
ATOM   3745  C   PRO A1107     -55.634   3.902 -15.731  1.00  0.00           C  
ATOM   3746  O   PRO A1107     -56.399   2.941 -15.690  1.00  0.00           O  
ATOM   3747  CB  PRO A1107     -54.862   3.057 -17.955  1.00  0.00           C  
ATOM   3748  CG  PRO A1107     -53.518   2.502 -17.640  1.00  0.00           C  
ATOM   3749  CD  PRO A1107     -52.657   3.752 -17.632  1.00  0.00           C  
ATOM   3750  N   ILE A1108     -55.409   4.669 -14.674  1.00  0.00           N  
ATOM   3751  CA  ILE A1108     -56.067   4.353 -13.418  1.00  0.00           C  
ATOM   3752  C   ILE A1108     -57.142   5.360 -13.062  1.00  0.00           C  
ATOM   3753  O   ILE A1108     -56.907   6.563 -13.076  1.00  0.00           O  
ATOM   3754  CB  ILE A1108     -55.045   4.249 -12.267  1.00  0.00           C  
ATOM   3755  CG1 ILE A1108     -53.968   3.227 -12.630  1.00  0.00           C  
ATOM   3756  CG2 ILE A1108     -55.735   3.790 -11.001  1.00  0.00           C  
ATOM   3757  CD1 ILE A1108     -52.943   3.039 -11.591  1.00  0.00           C  
ATOM   3758  N   TRP A1109     -58.326   4.842 -12.755  1.00  0.00           N  
ATOM   3759  CA  TRP A1109     -59.480   5.647 -12.387  1.00  0.00           C  
ATOM   3760  C   TRP A1109     -59.785   5.479 -10.901  1.00  0.00           C  
ATOM   3761  O   TRP A1109     -59.802   4.363 -10.376  1.00  0.00           O  
ATOM   3762  CB  TRP A1109     -60.690   5.238 -13.245  1.00  0.00           C  
ATOM   3763  CG  TRP A1109     -60.837   6.097 -14.483  1.00  0.00           C  
ATOM   3764  CD1 TRP A1109     -61.587   7.234 -14.601  1.00  0.00           C  
ATOM   3765  CD2 TRP A1109     -60.108   5.970 -15.713  1.00  0.00           C  
ATOM   3766  NE1 TRP A1109     -61.361   7.824 -15.817  1.00  0.00           N  
ATOM   3767  CE2 TRP A1109     -60.457   7.071 -16.519  1.00  0.00           C  
ATOM   3768  CE3 TRP A1109     -59.190   5.036 -16.206  1.00  0.00           C  
ATOM   3769  CZ2 TRP A1109     -59.920   7.268 -17.793  1.00  0.00           C  
ATOM   3770  CZ3 TRP A1109     -58.654   5.228 -17.468  1.00  0.00           C  
ATOM   3771  CH2 TRP A1109     -59.022   6.339 -18.248  1.00  0.00           C  
ATOM   3772  N   VAL A1110     -60.028   6.596 -10.225  1.00  0.00           N  
ATOM   3773  CA  VAL A1110     -60.292   6.577  -8.793  1.00  0.00           C  
ATOM   3774  C   VAL A1110     -61.636   7.190  -8.404  1.00  0.00           C  
ATOM   3775  O   VAL A1110     -61.981   8.279  -8.850  1.00  0.00           O  
ATOM   3776  CB  VAL A1110     -59.168   7.329  -8.046  1.00  0.00           C  
ATOM   3777  CG1 VAL A1110     -59.425   7.316  -6.558  1.00  0.00           C  
ATOM   3778  CG2 VAL A1110     -57.828   6.695  -8.365  1.00  0.00           C  
ATOM   3779  N   CYS A1111     -62.392   6.489  -7.568  1.00  0.00           N  
ATOM   3780  CA  CYS A1111     -63.675   7.008  -7.120  1.00  0.00           C  
ATOM   3781  C   CYS A1111     -63.459   8.171  -6.156  1.00  0.00           C  
ATOM   3782  O   CYS A1111     -62.596   8.117  -5.278  1.00  0.00           O  
ATOM   3783  CB  CYS A1111     -64.485   5.926  -6.424  1.00  0.00           C  
ATOM   3784  SG  CYS A1111     -66.063   6.535  -5.794  1.00  0.00           S  
ATOM   3785  N   GLN A1112     -64.254   9.221  -6.321  1.00  0.00           N  
ATOM   3786  CA  GLN A1112     -64.141  10.407  -5.483  1.00  0.00           C  
ATOM   3787  C   GLN A1112     -64.911  10.253  -4.177  1.00  0.00           C  
ATOM   3788  O   GLN A1112     -64.997  11.188  -3.382  1.00  0.00           O  
ATOM   3789  CB  GLN A1112     -64.637  11.631  -6.262  1.00  0.00           C  
ATOM   3790  CG  GLN A1112     -63.930  11.812  -7.610  1.00  0.00           C  
ATOM   3791  CD  GLN A1112     -64.419  13.018  -8.395  1.00  0.00           C  
ATOM   3792  OE1 GLN A1112     -65.615  13.164  -8.660  1.00  0.00           O  
ATOM   3793  NE2 GLN A1112     -63.488  13.886  -8.781  1.00  0.00           N  
ATOM   3794  N   ALA A1113     -65.461   9.062  -3.958  1.00  0.00           N  
ATOM   3795  CA  ALA A1113     -66.220   8.772  -2.748  1.00  0.00           C  
ATOM   3796  C   ALA A1113     -65.576   7.648  -1.934  1.00  0.00           C  
ATOM   3797  O   ALA A1113     -64.551   7.850  -1.285  1.00  0.00           O  
ATOM   3798  CB  ALA A1113     -67.651   8.402  -3.110  1.00  0.00           C  
ATOM   3799  N   CYS A1127     -66.171   6.461  -1.982  1.00  0.00           N  
ATOM   3800  CA  CYS A1127     -65.659   5.321  -1.230  1.00  0.00           C  
ATOM   3801  C   CYS A1127     -64.576   4.545  -1.976  1.00  0.00           C  
ATOM   3802  O   CYS A1127     -63.485   5.067  -2.225  1.00  0.00           O  
ATOM   3803  CB  CYS A1127     -66.816   4.381  -0.863  1.00  0.00           C  
ATOM   3804  SG  CYS A1127     -66.412   3.062   0.330  1.00  0.00           S  
ATOM   3805  N   GLY A1128     -64.894   3.295  -2.318  1.00  0.00           N  
ATOM   3806  CA  GLY A1128     -63.967   2.420  -3.022  1.00  0.00           C  
ATOM   3807  C   GLY A1128     -63.279   3.053  -4.216  1.00  0.00           C  
ATOM   3808  O   GLY A1128     -63.923   3.397  -5.207  1.00  0.00           O  
ATOM   3809  N   LYS A1129     -61.960   3.177  -4.132  1.00  0.00           N  
ATOM   3810  CA  LYS A1129     -61.182   3.803  -5.187  1.00  0.00           C  
ATOM   3811  C   LYS A1129     -60.319   2.832  -5.987  1.00  0.00           C  
ATOM   3812  O   LYS A1129     -60.427   1.618  -5.846  1.00  0.00           O  
ATOM   3813  CB  LYS A1129     -60.273   4.869  -4.566  1.00  0.00           C  
ATOM   3814  CG  LYS A1129     -59.272   4.300  -3.551  1.00  0.00           C  
ATOM   3815  CD  LYS A1129     -58.076   5.225  -3.315  1.00  0.00           C  
ATOM   3816  CE  LYS A1129     -58.475   6.524  -2.625  1.00  0.00           C  
ATOM   3817  NZ  LYS A1129     -57.298   7.406  -2.365  1.00  0.00           N  
ATOM   3818  N   GLU A1130     -59.467   3.414  -6.829  1.00  0.00           N  
ATOM   3819  CA  GLU A1130     -58.492   2.720  -7.674  1.00  0.00           C  
ATOM   3820  C   GLU A1130     -58.918   1.501  -8.508  1.00  0.00           C  
ATOM   3821  O   GLU A1130     -59.269   0.445  -7.982  1.00  0.00           O  
ATOM   3822  CB  GLU A1130     -57.261   2.370  -6.821  1.00  0.00           C  
ATOM   3823  CG  GLU A1130     -56.642   3.582  -6.109  1.00  0.00           C  
ATOM   3824  CD  GLU A1130     -55.426   3.227  -5.264  1.00  0.00           C  
ATOM   3825  OE1 GLU A1130     -54.367   2.896  -5.832  1.00  0.00           O  
ATOM   3826  OE2 GLU A1130     -55.528   3.272  -4.022  1.00  0.00           O  
ATOM   3827  N   GLU A1131     -58.851   1.668  -9.828  1.00  0.00           N  
ATOM   3828  CA  GLU A1131     -59.205   0.617 -10.779  1.00  0.00           C  
ATOM   3829  C   GLU A1131     -58.456   0.874 -12.092  1.00  0.00           C  
ATOM   3830  O   GLU A1131     -58.432   2.001 -12.578  1.00  0.00           O  
ATOM   3831  CB  GLU A1131     -60.717   0.630 -11.023  1.00  0.00           C  
ATOM   3832  CG  GLU A1131     -61.328  -0.743 -11.248  1.00  0.00           C  
ATOM   3833  CD  GLU A1131     -62.845  -0.700 -11.361  1.00  0.00           C  
ATOM   3834  OE1 GLU A1131     -63.511  -0.210 -10.421  1.00  0.00           O  
ATOM   3835  OE2 GLU A1131     -63.374  -1.164 -12.395  1.00  0.00           O  
ATOM   3836  N   ALA A1132     -57.836  -0.160 -12.655  1.00  0.00           N  
ATOM   3837  CA  ALA A1132     -57.096  -0.018 -13.907  1.00  0.00           C  
ATOM   3838  C   ALA A1132     -57.908  -0.490 -15.108  1.00  0.00           C  
ATOM   3839  O   ALA A1132     -58.642  -1.473 -15.023  1.00  0.00           O  
ATOM   3840  CB  ALA A1132     -55.789  -0.783 -13.836  1.00  0.00           C  
ATOM   3841  N   ILE A1133     -57.761   0.226 -16.222  1.00  0.00           N  
ATOM   3842  CA  ILE A1133     -58.470  -0.066 -17.468  1.00  0.00           C  
ATOM   3843  C   ILE A1133     -57.471  -0.586 -18.487  1.00  0.00           C  
ATOM   3844  O   ILE A1133     -56.474   0.069 -18.767  1.00  0.00           O  
ATOM   3845  CB  ILE A1133     -59.165   1.217 -18.013  1.00  0.00           C  
ATOM   3846  CG1 ILE A1133     -60.684   1.087 -17.912  1.00  0.00           C  
ATOM   3847  CG2 ILE A1133     -58.766   1.471 -19.439  1.00  0.00           C  
ATOM   3848  CD1 ILE A1133     -61.209   1.140 -16.501  1.00  0.00           C  
ATOM   3849  N   GLY A1134     -57.745  -1.756 -19.059  1.00  0.00           N  
ATOM   3850  CA  GLY A1134     -56.810  -2.343 -20.007  1.00  0.00           C  
ATOM   3851  C   GLY A1134     -57.098  -2.288 -21.494  1.00  0.00           C  
ATOM   3852  O   GLY A1134     -56.272  -2.732 -22.290  1.00  0.00           O  
ATOM   3853  N   SER A1135     -58.249  -1.756 -21.886  1.00  0.00           N  
ATOM   3854  CA  SER A1135     -58.590  -1.664 -23.302  1.00  0.00           C  
ATOM   3855  C   SER A1135     -59.561  -0.515 -23.499  1.00  0.00           C  
ATOM   3856  O   SER A1135     -60.131  -0.009 -22.518  1.00  0.00           O  
ATOM   3857  CB  SER A1135     -59.245  -2.958 -23.794  1.00  0.00           C  
ATOM   3858  OG  SER A1135     -60.570  -3.076 -23.291  1.00  0.00           O  
ATOM   3859  N   PHE A1136     -59.748  -0.111 -24.761  1.00  0.00           N  
ATOM   3860  CA  PHE A1136     -60.660   0.983 -25.086  1.00  0.00           C  
ATOM   3861  C   PHE A1136     -62.103   0.517 -24.981  1.00  0.00           C  
ATOM   3862  O   PHE A1136     -62.977   1.267 -24.558  1.00  0.00           O  
ATOM   3863  CB  PHE A1136     -60.394   1.530 -26.497  1.00  0.00           C  
ATOM   3864  CG  PHE A1136     -59.040   2.183 -26.664  1.00  0.00           C  
ATOM   3865  CD1 PHE A1136     -58.506   2.994 -25.663  1.00  0.00           C  
ATOM   3866  CD2 PHE A1136     -58.314   2.009 -27.833  1.00  0.00           C  
ATOM   3867  CE1 PHE A1136     -57.274   3.617 -25.828  1.00  0.00           C  
ATOM   3868  CE2 PHE A1136     -57.072   2.633 -28.011  1.00  0.00           C  
ATOM   3869  CZ  PHE A1136     -56.553   3.436 -27.009  1.00  0.00           C  
ATOM   3870  N   GLN A1137     -62.357  -0.732 -25.344  1.00  0.00           N  
ATOM   3871  CA  GLN A1137     -63.717  -1.246 -25.271  1.00  0.00           C  
ATOM   3872  C   GLN A1137     -64.200  -1.247 -23.829  1.00  0.00           C  
ATOM   3873  O   GLN A1137     -65.390  -1.041 -23.563  1.00  0.00           O  
ATOM   3874  CB  GLN A1137     -63.799  -2.660 -25.844  1.00  0.00           C  
ATOM   3875  CG  GLN A1137     -65.214  -3.203 -25.859  1.00  0.00           C  
ATOM   3876  CD  GLN A1137     -65.322  -4.513 -26.604  1.00  0.00           C  
ATOM   3877  OE1 GLN A1137     -64.937  -4.607 -27.773  1.00  0.00           O  
ATOM   3878  NE2 GLN A1137     -65.853  -5.536 -25.936  1.00  0.00           N  
ATOM   3879  N   GLU A1138     -63.277  -1.486 -22.900  1.00  0.00           N  
ATOM   3880  CA  GLU A1138     -63.616  -1.493 -21.484  1.00  0.00           C  
ATOM   3881  C   GLU A1138     -64.027  -0.078 -21.059  1.00  0.00           C  
ATOM   3882  O   GLU A1138     -64.900   0.087 -20.203  1.00  0.00           O  
ATOM   3883  CB  GLU A1138     -62.426  -1.987 -20.655  1.00  0.00           C  
ATOM   3884  CG  GLU A1138     -62.659  -1.956 -19.145  1.00  0.00           C  
ATOM   3885  CD  GLU A1138     -61.615  -2.742 -18.361  1.00  0.00           C  
ATOM   3886  OE1 GLU A1138     -60.400  -2.506 -18.546  1.00  0.00           O  
ATOM   3887  OE2 GLU A1138     -62.018  -3.599 -17.549  1.00  0.00           O  
ATOM   3888  N   LEU A1139     -63.408   0.938 -21.664  1.00  0.00           N  
ATOM   3889  CA  LEU A1139     -63.737   2.327 -21.347  1.00  0.00           C  
ATOM   3890  C   LEU A1139     -65.175   2.609 -21.744  1.00  0.00           C  
ATOM   3891  O   LEU A1139     -65.946   3.156 -20.959  1.00  0.00           O  
ATOM   3892  CB  LEU A1139     -62.818   3.299 -22.092  1.00  0.00           C  
ATOM   3893  CG  LEU A1139     -61.785   4.125 -21.312  1.00  0.00           C  
ATOM   3894  CD1 LEU A1139     -61.376   5.318 -22.167  1.00  0.00           C  
ATOM   3895  CD2 LEU A1139     -62.353   4.617 -19.982  1.00  0.00           C  
ATOM   3896  N   LYS A1140     -65.517   2.236 -22.976  1.00  0.00           N  
ATOM   3897  CA  LYS A1140     -66.862   2.417 -23.523  1.00  0.00           C  
ATOM   3898  C   LYS A1140     -67.939   1.938 -22.551  1.00  0.00           C  
ATOM   3899  O   LYS A1140     -68.812   2.703 -22.135  1.00  0.00           O  
ATOM   3900  CB  LYS A1140     -67.003   1.625 -24.824  1.00  0.00           C  
ATOM   3901  CG  LYS A1140     -66.507   2.307 -26.091  1.00  0.00           C  
ATOM   3902  CD  LYS A1140     -67.513   3.341 -26.584  1.00  0.00           C  
ATOM   3903  CE  LYS A1140     -67.330   3.647 -28.073  1.00  0.00           C  
ATOM   3904  NZ  LYS A1140     -67.678   2.489 -28.962  1.00  0.00           N  
ATOM   3905  N   ALA A1141     -67.861   0.660 -22.198  1.00  0.00           N  
ATOM   3906  CA  ALA A1141     -68.823   0.029 -21.302  1.00  0.00           C  
ATOM   3907  C   ALA A1141     -68.947   0.645 -19.907  1.00  0.00           C  
ATOM   3908  O   ALA A1141     -69.984   0.496 -19.253  1.00  0.00           O  
ATOM   3909  CB  ALA A1141     -68.493  -1.448 -21.179  1.00  0.00           C  
ATOM   3910  N   ARG A1142     -67.898   1.328 -19.450  1.00  0.00           N  
ATOM   3911  CA  ARG A1142     -67.896   1.937 -18.120  1.00  0.00           C  
ATOM   3912  C   ARG A1142     -68.133   3.437 -18.143  1.00  0.00           C  
ATOM   3913  O   ARG A1142     -68.652   3.999 -17.180  1.00  0.00           O  
ATOM   3914  CB  ARG A1142     -66.571   1.646 -17.419  1.00  0.00           C  
ATOM   3915  CG  ARG A1142     -66.351   0.179 -17.114  1.00  0.00           C  
ATOM   3916  CD  ARG A1142     -67.290  -0.282 -16.017  1.00  0.00           C  
ATOM   3917  NE  ARG A1142     -66.959   0.329 -14.731  1.00  0.00           N  
ATOM   3918  CZ  ARG A1142     -65.858   0.056 -14.033  1.00  0.00           C  
ATOM   3919  NH1 ARG A1142     -64.975  -0.822 -14.492  1.00  0.00           N  
ATOM   3920  NH2 ARG A1142     -65.638   0.665 -12.875  1.00  0.00           N  
ATOM   3921  N   ALA A1143     -67.753   4.083 -19.241  1.00  0.00           N  
ATOM   3922  CA  ALA A1143     -67.924   5.527 -19.378  1.00  0.00           C  
ATOM   3923  C   ALA A1143     -69.385   5.954 -19.257  1.00  0.00           C  
ATOM   3924  O   ALA A1143     -70.266   5.386 -19.898  1.00  0.00           O  
ATOM   3925  CB  ALA A1143     -67.357   5.988 -20.706  1.00  0.00           C  
ATOM   3926  N   THR A1144     -69.629   6.965 -18.429  1.00  0.00           N  
ATOM   3927  CA  THR A1144     -70.973   7.485 -18.201  1.00  0.00           C  
ATOM   3928  C   THR A1144     -71.464   8.354 -19.349  1.00  0.00           C  
ATOM   3929  O   THR A1144     -72.537   8.947 -19.271  1.00  0.00           O  
ATOM   3930  CB  THR A1144     -71.028   8.327 -16.918  1.00  0.00           C  
ATOM   3931  OG1 THR A1144     -70.082   9.401 -17.007  1.00  0.00           O  
ATOM   3932  CG2 THR A1144     -70.709   7.466 -15.713  1.00  0.00           C  
ATOM   3933  N   LYS A1146     -70.666   8.435 -20.407  1.00  0.00           N  
ATOM   3934  CA  LYS A1146     -71.006   9.224 -21.586  1.00  0.00           C  
ATOM   3935  C   LYS A1146     -70.173   8.718 -22.756  1.00  0.00           C  
ATOM   3936  O   LYS A1146     -68.948   8.659 -22.676  1.00  0.00           O  
ATOM   3937  CB  LYS A1146     -70.713  10.711 -21.347  1.00  0.00           C  
ATOM   3938  CG  LYS A1146     -71.699  11.417 -20.426  1.00  0.00           C  
ATOM   3939  CD  LYS A1146     -71.216  12.819 -20.066  1.00  0.00           C  
ATOM   3940  CE  LYS A1146     -72.295  13.627 -19.344  1.00  0.00           C  
ATOM   3941  NZ  LYS A1146     -72.791  12.976 -18.096  1.00  0.00           N  
ATOM   3942  N   PRO A1147     -70.830   8.354 -23.868  1.00  0.00           N  
ATOM   3943  CA  PRO A1147     -70.084   7.855 -25.028  1.00  0.00           C  
ATOM   3944  C   PRO A1147     -68.859   8.703 -25.343  1.00  0.00           C  
ATOM   3945  O   PRO A1147     -68.841   9.907 -25.090  1.00  0.00           O  
ATOM   3946  CB  PRO A1147     -71.130   7.865 -26.147  1.00  0.00           C  
ATOM   3947  CG  PRO A1147     -72.114   8.915 -25.704  1.00  0.00           C  
ATOM   3948  CD  PRO A1147     -72.229   8.642 -24.229  1.00  0.00           C  
ATOM   3949  N   LEU A1148     -67.833   8.056 -25.882  1.00  0.00           N  
ATOM   3950  CA  LEU A1148     -66.587   8.726 -26.230  1.00  0.00           C  
ATOM   3951  C   LEU A1148     -66.706   9.389 -27.595  1.00  0.00           C  
ATOM   3952  O   LEU A1148     -67.578   9.042 -28.387  1.00  0.00           O  
ATOM   3953  CB  LEU A1148     -65.447   7.708 -26.257  1.00  0.00           C  
ATOM   3954  CG  LEU A1148     -65.426   6.734 -25.078  1.00  0.00           C  
ATOM   3955  CD1 LEU A1148     -64.350   5.680 -25.297  1.00  0.00           C  
ATOM   3956  CD2 LEU A1148     -65.192   7.502 -23.787  1.00  0.00           C  
ATOM   3957  N   PRO A1149     -65.825  10.355 -27.888  1.00  0.00           N  
ATOM   3958  CA  PRO A1149     -65.858  11.050 -29.178  1.00  0.00           C  
ATOM   3959  C   PRO A1149     -65.566  10.121 -30.364  1.00  0.00           C  
ATOM   3960  O   PRO A1149     -64.804   9.161 -30.229  1.00  0.00           O  
ATOM   3961  CB  PRO A1149     -64.796  12.137 -29.005  1.00  0.00           C  
ATOM   3962  CG  PRO A1149     -63.825  11.512 -28.053  1.00  0.00           C  
ATOM   3963  CD  PRO A1149     -64.745  10.884 -27.037  1.00  0.00           C  
ATOM   3964  N   GLU A1150     -66.180  10.419 -31.512  1.00  0.00           N  
ATOM   3965  CA  GLU A1150     -66.010   9.633 -32.737  1.00  0.00           C  
ATOM   3966  C   GLU A1150     -64.545   9.249 -32.890  1.00  0.00           C  
ATOM   3967  O   GLU A1150     -64.203   8.065 -32.869  1.00  0.00           O  
ATOM   3968  CB  GLU A1150     -66.456  10.444 -33.950  1.00  0.00           C  
ATOM   3969  CG  GLU A1150     -67.816  11.094 -33.814  1.00  0.00           C  
ATOM   3970  CD  GLU A1150     -67.953  12.298 -34.720  1.00  0.00           C  
ATOM   3971  OE1 GLU A1150     -67.602  12.179 -35.915  1.00  0.00           O  
ATOM   3972  OE2 GLU A1150     -68.408  13.359 -34.240  1.00  0.00           O  
ATOM   3973  N   PRO A1151     -63.658  10.242 -33.084  1.00  0.00           N  
ATOM   3974  CA  PRO A1151     -62.241   9.886 -33.215  1.00  0.00           C  
ATOM   3975  C   PRO A1151     -61.625  10.018 -31.810  1.00  0.00           C  
ATOM   3976  O   PRO A1151     -61.426  11.128 -31.309  1.00  0.00           O  
ATOM   3977  CB  PRO A1151     -61.724  10.931 -34.194  1.00  0.00           C  
ATOM   3978  CG  PRO A1151     -62.471  12.158 -33.757  1.00  0.00           C  
ATOM   3979  CD  PRO A1151     -63.881  11.651 -33.473  1.00  0.00           C  
ATOM   3980  N   PHE A1152     -61.348   8.887 -31.170  1.00  0.00           N  
ATOM   3981  CA  PHE A1152     -60.793   8.889 -29.821  1.00  0.00           C  
ATOM   3982  C   PHE A1152     -59.271   8.946 -29.723  1.00  0.00           C  
ATOM   3983  O   PHE A1152     -58.582   8.023 -30.151  1.00  0.00           O  
ATOM   3984  CB  PHE A1152     -61.276   7.656 -29.064  1.00  0.00           C  
ATOM   3985  CG  PHE A1152     -60.852   7.630 -27.624  1.00  0.00           C  
ATOM   3986  CD1 PHE A1152     -61.358   8.561 -26.719  1.00  0.00           C  
ATOM   3987  CD2 PHE A1152     -59.938   6.684 -27.170  1.00  0.00           C  
ATOM   3988  CE1 PHE A1152     -60.959   8.550 -25.379  1.00  0.00           C  
ATOM   3989  CE2 PHE A1152     -59.533   6.668 -25.833  1.00  0.00           C  
ATOM   3990  CZ  PHE A1152     -60.045   7.602 -24.940  1.00  0.00           C  
ATOM   3991  N   ASP A1153     -58.752  10.034 -29.159  1.00  0.00           N  
ATOM   3992  CA  ASP A1153     -57.310  10.189 -28.957  1.00  0.00           C  
ATOM   3993  C   ASP A1153     -57.101   9.999 -27.458  1.00  0.00           C  
ATOM   3994  O   ASP A1153     -57.524  10.831 -26.653  1.00  0.00           O  
ATOM   3995  CB  ASP A1153     -56.835  11.582 -29.384  1.00  0.00           C  
ATOM   3996  CG  ASP A1153     -55.329  11.765 -29.217  1.00  0.00           C  
ATOM   3997  OD1 ASP A1153     -54.576  10.785 -29.397  1.00  0.00           O  
ATOM   3998  OD2 ASP A1153     -54.890  12.895 -28.922  1.00  0.00           O  
ATOM   3999  N   PRO A1154     -56.450   8.894 -27.061  1.00  0.00           N  
ATOM   4000  CA  PRO A1154     -56.202   8.601 -25.650  1.00  0.00           C  
ATOM   4001  C   PRO A1154     -55.009   9.365 -25.080  1.00  0.00           C  
ATOM   4002  O   PRO A1154     -54.134   8.768 -24.459  1.00  0.00           O  
ATOM   4003  CB  PRO A1154     -55.959   7.103 -25.675  1.00  0.00           C  
ATOM   4004  CG  PRO A1154     -55.113   6.975 -26.901  1.00  0.00           C  
ATOM   4005  CD  PRO A1154     -55.824   7.868 -27.915  1.00  0.00           C  
ATOM   4006  N   HIS A1155     -54.958  10.676 -25.291  1.00  0.00           N  
ATOM   4007  CA  HIS A1155     -53.837  11.436 -24.770  1.00  0.00           C  
ATOM   4008  C   HIS A1155     -54.180  12.368 -23.619  1.00  0.00           C  
ATOM   4009  O   HIS A1155     -55.338  12.739 -23.409  1.00  0.00           O  
ATOM   4010  CB  HIS A1155     -53.138  12.200 -25.879  1.00  0.00           C  
ATOM   4011  CG  HIS A1155     -51.959  11.480 -26.454  1.00  0.00           C  
ATOM   4012  ND1 HIS A1155     -52.035  10.718 -27.599  1.00  0.00           N  
ATOM   4013  CD2 HIS A1155     -50.666  11.426 -26.054  1.00  0.00           C  
ATOM   4014  CE1 HIS A1155     -50.838  10.231 -27.882  1.00  0.00           C  
ATOM   4015  NE2 HIS A1155     -49.989  10.646 -26.959  1.00  0.00           N  
ATOM   4016  N   ARG A1156     -53.137  12.739 -22.881  1.00  0.00           N  
ATOM   4017  CA  ARG A1156     -53.250  13.566 -21.686  1.00  0.00           C  
ATOM   4018  C   ARG A1156     -54.396  14.546 -21.526  1.00  0.00           C  
ATOM   4019  O   ARG A1156     -54.929  14.678 -20.426  1.00  0.00           O  
ATOM   4020  CB  ARG A1156     -51.943  14.312 -21.420  1.00  0.00           C  
ATOM   4021  CG  ARG A1156     -51.988  15.111 -20.121  1.00  0.00           C  
ATOM   4022  CD  ARG A1156     -52.472  14.243 -18.971  1.00  0.00           C  
ATOM   4023  NE  ARG A1156     -53.315  14.986 -18.039  1.00  0.00           N  
ATOM   4024  CZ  ARG A1156     -52.897  15.989 -17.270  1.00  0.00           C  
ATOM   4025  NH1 ARG A1156     -51.632  16.393 -17.311  1.00  0.00           N  
ATOM   4026  NH2 ARG A1156     -53.744  16.580 -16.439  1.00  0.00           N  
ATOM   4027  N   PRO A1157     -54.777  15.271 -22.588  1.00  0.00           N  
ATOM   4028  CA  PRO A1157     -55.896  16.211 -22.381  1.00  0.00           C  
ATOM   4029  C   PRO A1157     -57.312  15.626 -22.442  1.00  0.00           C  
ATOM   4030  O   PRO A1157     -58.156  15.932 -21.602  1.00  0.00           O  
ATOM   4031  CB  PRO A1157     -55.660  17.268 -23.453  1.00  0.00           C  
ATOM   4032  CG  PRO A1157     -54.992  16.475 -24.549  1.00  0.00           C  
ATOM   4033  CD  PRO A1157     -54.022  15.595 -23.809  1.00  0.00           C  
ATOM   4034  N   TYR A1158     -57.561  14.760 -23.417  1.00  0.00           N  
ATOM   4035  CA  TYR A1158     -58.882  14.175 -23.600  1.00  0.00           C  
ATOM   4036  C   TYR A1158     -59.280  13.075 -22.629  1.00  0.00           C  
ATOM   4037  O   TYR A1158     -60.461  12.955 -22.300  1.00  0.00           O  
ATOM   4038  CB  TYR A1158     -59.014  13.680 -25.043  1.00  0.00           C  
ATOM   4039  CG  TYR A1158     -58.525  14.708 -26.040  1.00  0.00           C  
ATOM   4040  CD1 TYR A1158     -57.323  14.535 -26.721  1.00  0.00           C  
ATOM   4041  CD2 TYR A1158     -59.219  15.901 -26.227  1.00  0.00           C  
ATOM   4042  CE1 TYR A1158     -56.821  15.524 -27.556  1.00  0.00           C  
ATOM   4043  CE2 TYR A1158     -58.726  16.902 -27.062  1.00  0.00           C  
ATOM   4044  CZ  TYR A1158     -57.529  16.707 -27.718  1.00  0.00           C  
ATOM   4045  OH  TYR A1158     -57.041  17.706 -28.522  1.00  0.00           O  
ATOM   4046  N   VAL A1159     -58.317  12.273 -22.168  1.00  0.00           N  
ATOM   4047  CA  VAL A1159     -58.620  11.180 -21.225  1.00  0.00           C  
ATOM   4048  C   VAL A1159     -59.105  11.637 -19.851  1.00  0.00           C  
ATOM   4049  O   VAL A1159     -59.760  10.882 -19.134  1.00  0.00           O  
ATOM   4050  CB  VAL A1159     -57.403  10.247 -20.990  1.00  0.00           C  
ATOM   4051  CG1 VAL A1159     -57.295   9.244 -22.120  1.00  0.00           C  
ATOM   4052  CG2 VAL A1159     -56.130  11.056 -20.881  1.00  0.00           C  
ATOM   4053  N   ASP A1160     -58.795  12.876 -19.493  1.00  0.00           N  
ATOM   4054  CA  ASP A1160     -59.187  13.413 -18.204  1.00  0.00           C  
ATOM   4055  C   ASP A1160     -60.662  13.759 -18.117  1.00  0.00           C  
ATOM   4056  O   ASP A1160     -61.183  14.002 -17.027  1.00  0.00           O  
ATOM   4057  CB  ASP A1160     -58.347  14.641 -17.897  1.00  0.00           C  
ATOM   4058  CG  ASP A1160     -56.869  14.372 -18.050  1.00  0.00           C  
ATOM   4059  OD1 ASP A1160     -56.455  13.238 -17.756  1.00  0.00           O  
ATOM   4060  OD2 ASP A1160     -56.120  15.283 -18.450  1.00  0.00           O  
ATOM   4061  N   GLN A1161     -61.342  13.774 -19.261  1.00  0.00           N  
ATOM   4062  CA  GLN A1161     -62.763  14.109 -19.286  1.00  0.00           C  
ATOM   4063  C   GLN A1161     -63.652  12.882 -19.237  1.00  0.00           C  
ATOM   4064  O   GLN A1161     -64.864  12.997 -19.072  1.00  0.00           O  
ATOM   4065  CB  GLN A1161     -63.099  14.926 -20.536  1.00  0.00           C  
ATOM   4066  CG  GLN A1161     -62.277  16.201 -20.690  1.00  0.00           C  
ATOM   4067  CD  GLN A1161     -62.433  17.157 -19.513  1.00  0.00           C  
ATOM   4068  OE1 GLN A1161     -61.768  18.196 -19.454  1.00  0.00           O  
ATOM   4069  NE2 GLN A1161     -63.314  16.811 -18.569  1.00  0.00           N  
ATOM   4070  N   VAL A1162     -63.061  11.705 -19.384  1.00  0.00           N  
ATOM   4071  CA  VAL A1162     -63.855  10.493 -19.348  1.00  0.00           C  
ATOM   4072  C   VAL A1162     -64.061  10.088 -17.901  1.00  0.00           C  
ATOM   4073  O   VAL A1162     -63.112  10.062 -17.124  1.00  0.00           O  
ATOM   4074  CB  VAL A1162     -63.161   9.344 -20.097  1.00  0.00           C  
ATOM   4075  CG1 VAL A1162     -64.050   8.111 -20.096  1.00  0.00           C  
ATOM   4076  CG2 VAL A1162     -62.838   9.771 -21.513  1.00  0.00           C  
ATOM   4077  N   GLU A1163     -65.302   9.791 -17.535  1.00  0.00           N  
ATOM   4078  CA  GLU A1163     -65.613   9.370 -16.178  1.00  0.00           C  
ATOM   4079  C   GLU A1163     -66.356   8.049 -16.183  1.00  0.00           C  
ATOM   4080  O   GLU A1163     -67.209   7.800 -17.040  1.00  0.00           O  
ATOM   4081  CB  GLU A1163     -66.461  10.420 -15.461  1.00  0.00           C  
ATOM   4082  CG  GLU A1163     -65.671  11.597 -14.924  1.00  0.00           C  
ATOM   4083  CD  GLU A1163     -66.563  12.657 -14.317  1.00  0.00           C  
ATOM   4084  OE1 GLU A1163     -67.394  12.305 -13.451  1.00  0.00           O  
ATOM   4085  OE2 GLU A1163     -66.432  13.838 -14.706  1.00  0.00           O  
ATOM   4086  N   LEU A1164     -66.029   7.205 -15.211  1.00  0.00           N  
ATOM   4087  CA  LEU A1164     -66.658   5.903 -15.094  1.00  0.00           C  
ATOM   4088  C   LEU A1164     -67.678   5.983 -13.978  1.00  0.00           C  
ATOM   4089  O   LEU A1164     -67.730   6.969 -13.250  1.00  0.00           O  
ATOM   4090  CB  LEU A1164     -65.614   4.841 -14.748  1.00  0.00           C  
ATOM   4091  CG  LEU A1164     -64.249   4.959 -15.422  1.00  0.00           C  
ATOM   4092  CD1 LEU A1164     -63.350   3.851 -14.925  1.00  0.00           C  
ATOM   4093  CD2 LEU A1164     -64.400   4.889 -16.919  1.00  0.00           C  
ATOM   4094  N   ALA A1165     -68.498   4.948 -13.854  1.00  0.00           N  
ATOM   4095  CA  ALA A1165     -69.494   4.900 -12.798  1.00  0.00           C  
ATOM   4096  C   ALA A1165     -68.886   4.046 -11.694  1.00  0.00           C  
ATOM   4097  O   ALA A1165     -68.508   2.899 -11.936  1.00  0.00           O  
ATOM   4098  CB  ALA A1165     -70.771   4.268 -13.313  1.00  0.00           C  
ATOM   4099  N   CYS A1166     -68.772   4.602 -10.490  1.00  0.00           N  
ATOM   4100  CA  CYS A1166     -68.193   3.855  -9.381  1.00  0.00           C  
ATOM   4101  C   CYS A1166     -69.184   2.891  -8.758  1.00  0.00           C  
ATOM   4102  O   CYS A1166     -70.335   3.251  -8.501  1.00  0.00           O  
ATOM   4103  CB  CYS A1166     -67.673   4.793  -8.295  1.00  0.00           C  
ATOM   4104  SG  CYS A1166     -66.908   3.894  -6.923  1.00  0.00           S  
ATOM   4105  N   ALA A1168     -68.719   1.668  -8.511  1.00  0.00           N  
ATOM   4106  CA  ALA A1168     -69.539   0.620  -7.905  1.00  0.00           C  
ATOM   4107  C   ALA A1168     -70.455   1.187  -6.822  1.00  0.00           C  
ATOM   4108  O   ALA A1168     -71.655   0.907  -6.806  1.00  0.00           O  
ATOM   4109  CB  ALA A1168     -68.642  -0.469  -7.314  1.00  0.00           C  
ATOM   4110  N   CYS A1169     -69.885   1.986  -5.923  1.00  0.00           N  
ATOM   4111  CA  CYS A1169     -70.654   2.597  -4.846  1.00  0.00           C  
ATOM   4112  C   CYS A1169     -71.875   3.319  -5.417  1.00  0.00           C  
ATOM   4113  O   CYS A1169     -72.992   3.153  -4.925  1.00  0.00           O  
ATOM   4114  CB  CYS A1169     -69.785   3.592  -4.070  1.00  0.00           C  
ATOM   4115  SG  CYS A1169     -69.271   5.059  -5.018  1.00  0.00           S  
ATOM   4116  N   GLY A1170     -71.655   4.115  -6.460  1.00  0.00           N  
ATOM   4117  CA  GLY A1170     -72.745   4.851  -7.077  1.00  0.00           C  
ATOM   4118  C   GLY A1170     -72.303   6.170  -7.688  1.00  0.00           C  
ATOM   4119  O   GLY A1170     -72.856   6.607  -8.703  1.00  0.00           O  
ATOM   4120  N   GLY A1171     -71.310   6.808  -7.068  1.00  0.00           N  
ATOM   4121  CA  GLY A1171     -70.805   8.074  -7.572  1.00  0.00           C  
ATOM   4122  C   GLY A1171     -70.090   7.915  -8.903  1.00  0.00           C  
ATOM   4123  O   GLY A1171     -70.568   7.195  -9.781  1.00  0.00           O  
ATOM   4124  N   THR A1177     -68.946   8.578  -9.059  1.00  0.00           N  
ATOM   4125  CA  THR A1177     -68.184   8.488 -10.303  1.00  0.00           C  
ATOM   4126  C   THR A1177     -66.669   8.444 -10.083  1.00  0.00           C  
ATOM   4127  O   THR A1177     -66.181   8.743  -8.995  1.00  0.00           O  
ATOM   4128  CB  THR A1177     -68.518   9.668 -11.243  1.00  0.00           C  
ATOM   4129  OG1 THR A1177     -68.180  10.904 -10.605  1.00  0.00           O  
ATOM   4130  CG2 THR A1177     -70.001   9.667 -11.588  1.00  0.00           C  
ATOM   4131  N   MET A1178     -65.937   8.070 -11.131  1.00  0.00           N  
ATOM   4132  CA  MET A1178     -64.483   7.971 -11.077  1.00  0.00           C  
ATOM   4133  C   MET A1178     -63.756   8.865 -12.079  1.00  0.00           C  
ATOM   4134  O   MET A1178     -64.189   9.026 -13.220  1.00  0.00           O  
ATOM   4135  CB  MET A1178     -64.052   6.530 -11.311  1.00  0.00           C  
ATOM   4136  CG  MET A1178     -64.533   5.576 -10.260  1.00  0.00           C  
ATOM   4137  SD  MET A1178     -63.994   3.904 -10.611  1.00  0.00           S  
ATOM   4138  CE  MET A1178     -65.480   3.240 -11.353  1.00  0.00           C  
ATOM   4139  N   ARG A1179     -62.633   9.423 -11.632  1.00  0.00           N  
ATOM   4140  CA  ARG A1179     -61.781  10.301 -12.431  1.00  0.00           C  
ATOM   4141  C   ARG A1179     -60.392   9.668 -12.481  1.00  0.00           C  
ATOM   4142  O   ARG A1179     -59.923   9.155 -11.472  1.00  0.00           O  
ATOM   4143  CB  ARG A1179     -61.685  11.670 -11.761  1.00  0.00           C  
ATOM   4144  CG  ARG A1179     -62.947  12.507 -11.819  1.00  0.00           C  
ATOM   4145  CD  ARG A1179     -63.025  13.246 -13.142  1.00  0.00           C  
ATOM   4146  NE  ARG A1179     -63.836  14.457 -13.050  1.00  0.00           N  
ATOM   4147  CZ  ARG A1179     -63.821  15.435 -13.952  1.00  0.00           C  
ATOM   4148  NH1 ARG A1179     -63.034  15.346 -15.021  1.00  0.00           N  
ATOM   4149  NH2 ARG A1179     -64.586  16.506 -13.782  1.00  0.00           N  
ATOM   4150  N   ARG A1192     -59.726   9.699 -13.630  1.00  0.00           N  
ATOM   4151  CA  ARG A1192     -58.404   9.087 -13.701  1.00  0.00           C  
ATOM   4152  C   ARG A1192     -57.332   9.953 -13.061  1.00  0.00           C  
ATOM   4153  O   ARG A1192     -57.454  11.168 -12.997  1.00  0.00           O  
ATOM   4154  CB  ARG A1192     -57.995   8.772 -15.150  1.00  0.00           C  
ATOM   4155  CG  ARG A1192     -57.538   9.971 -15.960  1.00  0.00           C  
ATOM   4156  CD  ARG A1192     -56.834   9.549 -17.236  1.00  0.00           C  
ATOM   4157  NE  ARG A1192     -55.418   9.311 -17.017  1.00  0.00           N  
ATOM   4158  CZ  ARG A1192     -54.490  10.263 -16.998  1.00  0.00           C  
ATOM   4159  NH1 ARG A1192     -54.831  11.523 -17.190  1.00  0.00           N  
ATOM   4160  NH2 ARG A1192     -53.217   9.954 -16.789  1.00  0.00           N  
ATOM   4161  N   VAL A1193     -56.275   9.312 -12.579  1.00  0.00           N  
ATOM   4162  CA  VAL A1193     -55.185  10.040 -11.958  1.00  0.00           C  
ATOM   4163  C   VAL A1193     -54.684  10.975 -13.039  1.00  0.00           C  
ATOM   4164  O   VAL A1193     -55.023  10.806 -14.194  1.00  0.00           O  
ATOM   4165  CB  VAL A1193     -54.067   9.078 -11.490  1.00  0.00           C  
ATOM   4166  CG1 VAL A1193     -54.658   8.034 -10.541  1.00  0.00           C  
ATOM   4167  CG2 VAL A1193     -53.414   8.405 -12.688  1.00  0.00           C  
ATOM   4168  N   PRO A1194     -53.879  11.977 -12.683  1.00  0.00           N  
ATOM   4169  CA  PRO A1194     -53.413  12.879 -13.742  1.00  0.00           C  
ATOM   4170  C   PRO A1194     -52.074  12.558 -14.391  1.00  0.00           C  
ATOM   4171  O   PRO A1194     -51.673  13.226 -15.347  1.00  0.00           O  
ATOM   4172  CB  PRO A1194     -53.373  14.227 -13.025  1.00  0.00           C  
ATOM   4173  CG  PRO A1194     -52.888  13.836 -11.646  1.00  0.00           C  
ATOM   4174  CD  PRO A1194     -53.734  12.602 -11.350  1.00  0.00           C  
ATOM   4175  N   TYR A1195     -51.391  11.535 -13.901  1.00  0.00           N  
ATOM   4176  CA  TYR A1195     -50.058  11.233 -14.412  1.00  0.00           C  
ATOM   4177  C   TYR A1195     -49.857  10.645 -15.801  1.00  0.00           C  
ATOM   4178  O   TYR A1195     -50.760  10.066 -16.391  1.00  0.00           O  
ATOM   4179  CB  TYR A1195     -49.316  10.335 -13.419  1.00  0.00           C  
ATOM   4180  CG  TYR A1195     -49.522  10.720 -11.987  1.00  0.00           C  
ATOM   4181  CD1 TYR A1195     -50.541  10.141 -11.243  1.00  0.00           C  
ATOM   4182  CD2 TYR A1195     -48.701  11.671 -11.371  1.00  0.00           C  
ATOM   4183  CE1 TYR A1195     -50.744  10.491  -9.918  1.00  0.00           C  
ATOM   4184  CE2 TYR A1195     -48.897  12.027 -10.048  1.00  0.00           C  
ATOM   4185  CZ  TYR A1195     -49.919  11.429  -9.330  1.00  0.00           C  
ATOM   4186  OH  TYR A1195     -50.117  11.743  -8.022  1.00  0.00           O  
ATOM   4187  N   VAL A1196     -48.625  10.806 -16.281  1.00  0.00           N  
ATOM   4188  CA  VAL A1196     -48.153  10.293 -17.555  1.00  0.00           C  
ATOM   4189  C   VAL A1196     -47.115   9.244 -17.138  1.00  0.00           C  
ATOM   4190  O   VAL A1196     -46.866   9.089 -15.957  1.00  0.00           O  
ATOM   4191  CB  VAL A1196     -47.547  11.436 -18.423  1.00  0.00           C  
ATOM   4192  CG1 VAL A1196     -46.516  10.908 -19.388  1.00  0.00           C  
ATOM   4193  CG2 VAL A1196     -48.662  12.105 -19.217  1.00  0.00           C  
ATOM   4194  N   ILE A1198     -46.510   8.538 -18.086  1.00  0.00           N  
ATOM   4195  CA  ILE A1198     -45.580   7.458 -17.779  1.00  0.00           C  
ATOM   4196  C   ILE A1198     -44.141   7.735 -18.195  1.00  0.00           C  
ATOM   4197  O   ILE A1198     -43.904   8.530 -19.103  1.00  0.00           O  
ATOM   4198  CB  ILE A1198     -46.118   6.139 -18.456  1.00  0.00           C  
ATOM   4199  CG1 ILE A1198     -46.680   5.222 -17.391  1.00  0.00           C  
ATOM   4200  CG2 ILE A1198     -45.059   5.454 -19.320  1.00  0.00           C  
ATOM   4201  CD1 ILE A1198     -47.817   5.836 -16.625  1.00  0.00           C  
ATOM   4202  N   ASP A1199     -43.183   7.084 -17.533  1.00  0.00           N  
ATOM   4203  CA  ASP A1199     -41.769   7.263 -17.859  1.00  0.00           C  
ATOM   4204  C   ASP A1199     -41.521   6.865 -19.315  1.00  0.00           C  
ATOM   4205  O   ASP A1199     -42.000   5.833 -19.795  1.00  0.00           O  
ATOM   4206  CB  ASP A1199     -40.898   6.426 -16.913  1.00  0.00           C  
ATOM   4207  CG  ASP A1199     -39.428   6.449 -17.286  1.00  0.00           C  
ATOM   4208  OD1 ASP A1199     -38.981   7.378 -18.014  1.00  0.00           O  
ATOM   4209  OD2 ASP A1199     -38.709   5.532 -16.833  1.00  0.00           O  
ATOM   4210  N   VAL A1200     -40.761   7.690 -20.018  1.00  0.00           N  
ATOM   4211  CA  VAL A1200     -40.476   7.453 -21.420  1.00  0.00           C  
ATOM   4212  C   VAL A1200     -39.740   6.138 -21.699  1.00  0.00           C  
ATOM   4213  O   VAL A1200     -39.824   5.605 -22.812  1.00  0.00           O  
ATOM   4214  CB  VAL A1200     -39.656   8.638 -22.017  1.00  0.00           C  
ATOM   4215  CG1 VAL A1200     -38.172   8.529 -21.613  1.00  0.00           C  
ATOM   4216  CG2 VAL A1200     -39.794   8.665 -23.517  1.00  0.00           C  
ATOM   4217  N   TRP A1201     -39.009   5.605 -20.719  1.00  0.00           N  
ATOM   4218  CA  TRP A1201     -38.279   4.371 -20.994  1.00  0.00           C  
ATOM   4219  C   TRP A1201     -39.209   3.168 -20.949  1.00  0.00           C  
ATOM   4220  O   TRP A1201     -38.865   2.083 -21.435  1.00  0.00           O  
ATOM   4221  CB  TRP A1201     -37.107   4.178 -20.039  1.00  0.00           C  
ATOM   4222  CG  TRP A1201     -36.060   5.235 -20.121  1.00  0.00           C  
ATOM   4223  CD1 TRP A1201     -35.908   6.310 -19.279  1.00  0.00           C  
ATOM   4224  CD2 TRP A1201     -34.996   5.325 -21.076  1.00  0.00           C  
ATOM   4225  NE1 TRP A1201     -34.812   7.056 -19.654  1.00  0.00           N  
ATOM   4226  CE2 TRP A1201     -34.236   6.476 -20.753  1.00  0.00           C  
ATOM   4227  CE3 TRP A1201     -34.610   4.550 -22.174  1.00  0.00           C  
ATOM   4228  CZ2 TRP A1201     -33.116   6.865 -21.486  1.00  0.00           C  
ATOM   4229  CZ3 TRP A1201     -33.489   4.942 -22.909  1.00  0.00           C  
ATOM   4230  CH2 TRP A1201     -32.759   6.087 -22.558  1.00  0.00           C  
ATOM   4231  N   TYR A1202     -40.388   3.355 -20.369  1.00  0.00           N  
ATOM   4232  CA  TYR A1202     -41.334   2.264 -20.338  1.00  0.00           C  
ATOM   4233  C   TYR A1202     -41.789   2.089 -21.782  1.00  0.00           C  
ATOM   4234  O   TYR A1202     -41.819   0.979 -22.302  1.00  0.00           O  
ATOM   4235  CB  TYR A1202     -42.522   2.593 -19.468  1.00  0.00           C  
ATOM   4236  CG  TYR A1202     -43.384   1.381 -19.208  1.00  0.00           C  
ATOM   4237  CD1 TYR A1202     -43.241   0.639 -18.033  1.00  0.00           C  
ATOM   4238  CD2 TYR A1202     -44.345   0.970 -20.137  1.00  0.00           C  
ATOM   4239  CE1 TYR A1202     -44.038  -0.472 -17.788  1.00  0.00           C  
ATOM   4240  CE2 TYR A1202     -45.148  -0.145 -19.898  1.00  0.00           C  
ATOM   4241  CZ  TYR A1202     -44.990  -0.857 -18.722  1.00  0.00           C  
ATOM   4242  OH  TYR A1202     -45.790  -1.947 -18.468  1.00  0.00           O  
ATOM   4243  N   ASP A1203     -42.127   3.208 -22.427  1.00  0.00           N  
ATOM   4244  CA  ASP A1203     -42.552   3.226 -23.826  1.00  0.00           C  
ATOM   4245  C   ASP A1203     -41.512   2.504 -24.686  1.00  0.00           C  
ATOM   4246  O   ASP A1203     -41.825   1.513 -25.338  1.00  0.00           O  
ATOM   4247  CB  ASP A1203     -42.701   4.668 -24.312  1.00  0.00           C  
ATOM   4248  CG  ASP A1203     -43.939   5.361 -23.753  1.00  0.00           C  
ATOM   4249  OD1 ASP A1203     -44.723   4.734 -23.005  1.00  0.00           O  
ATOM   4250  OD2 ASP A1203     -44.129   6.552 -24.072  1.00  0.00           O  
ATOM   4251  N   SER A1204     -40.274   2.992 -24.686  1.00  0.00           N  
ATOM   4252  CA  SER A1204     -39.218   2.347 -25.465  1.00  0.00           C  
ATOM   4253  C   SER A1204     -39.043   0.878 -25.075  1.00  0.00           C  
ATOM   4254  O   SER A1204     -38.556   0.072 -25.867  1.00  0.00           O  
ATOM   4255  CB  SER A1204     -37.872   3.034 -25.242  1.00  0.00           C  
ATOM   4256  OG  SER A1204     -37.988   4.445 -25.177  1.00  0.00           O  
ATOM   4257  N   GLY A1205     -39.424   0.539 -23.850  1.00  0.00           N  
ATOM   4258  CA  GLY A1205     -39.249  -0.815 -23.370  1.00  0.00           C  
ATOM   4259  C   GLY A1205     -40.319  -1.807 -23.754  1.00  0.00           C  
ATOM   4260  O   GLY A1205     -40.011  -2.984 -23.903  1.00  0.00           O  
ATOM   4261  N   ALA A1206     -41.560  -1.334 -23.895  1.00  0.00           N  
ATOM   4262  CA  ALA A1206     -42.698  -2.171 -24.276  1.00  0.00           C  
ATOM   4263  C   ALA A1206     -42.695  -2.396 -25.790  1.00  0.00           C  
ATOM   4264  O   ALA A1206     -43.558  -3.074 -26.345  1.00  0.00           O  
ATOM   4265  CB  ALA A1206     -44.004  -1.499 -23.858  1.00  0.00           C  
ATOM   4266  N   MET A1207     -41.704  -1.832 -26.456  1.00  0.00           N  
ATOM   4267  CA  MET A1207     -41.610  -1.952 -27.891  1.00  0.00           C  
ATOM   4268  C   MET A1207     -41.846  -3.347 -28.488  1.00  0.00           C  
ATOM   4269  O   MET A1207     -42.558  -3.478 -29.484  1.00  0.00           O  
ATOM   4270  CB  MET A1207     -40.263  -1.404 -28.338  1.00  0.00           C  
ATOM   4271  CG  MET A1207     -39.932  -1.691 -29.767  1.00  0.00           C  
ATOM   4272  SD  MET A1207     -39.323  -3.349 -29.900  1.00  0.00           S  
ATOM   4273  CE  MET A1207     -38.081  -3.138 -31.091  1.00  0.00           C  
ATOM   4274  N   PRO A1208     -41.271  -4.409 -27.886  1.00  0.00           N  
ATOM   4275  CA  PRO A1208     -41.450  -5.769 -28.418  1.00  0.00           C  
ATOM   4276  C   PRO A1208     -42.882  -6.256 -28.674  1.00  0.00           C  
ATOM   4277  O   PRO A1208     -43.132  -6.978 -29.635  1.00  0.00           O  
ATOM   4278  CB  PRO A1208     -40.711  -6.627 -27.396  1.00  0.00           C  
ATOM   4279  CG  PRO A1208     -39.586  -5.719 -26.976  1.00  0.00           C  
ATOM   4280  CD  PRO A1208     -40.351  -4.435 -26.736  1.00  0.00           C  
ATOM   4281  N   PHE A1209     -43.821  -5.861 -27.830  1.00  0.00           N  
ATOM   4282  CA  PHE A1209     -45.196  -6.290 -28.007  1.00  0.00           C  
ATOM   4283  C   PHE A1209     -46.135  -5.154 -28.420  1.00  0.00           C  
ATOM   4284  O   PHE A1209     -47.168  -5.397 -29.033  1.00  0.00           O  
ATOM   4285  CB  PHE A1209     -45.705  -6.928 -26.709  1.00  0.00           C  
ATOM   4286  CG  PHE A1209     -45.808  -5.970 -25.555  1.00  0.00           C  
ATOM   4287  CD1 PHE A1209     -47.038  -5.447 -25.174  1.00  0.00           C  
ATOM   4288  CD2 PHE A1209     -44.678  -5.608 -24.829  1.00  0.00           C  
ATOM   4289  CE1 PHE A1209     -47.145  -4.579 -24.080  1.00  0.00           C  
ATOM   4290  CE2 PHE A1209     -44.774  -4.744 -23.740  1.00  0.00           C  
ATOM   4291  CZ  PHE A1209     -46.013  -4.232 -23.367  1.00  0.00           C  
ATOM   4292  N   ALA A1210     -45.774  -3.917 -28.086  1.00  0.00           N  
ATOM   4293  CA  ALA A1210     -46.613  -2.764 -28.398  1.00  0.00           C  
ATOM   4294  C   ALA A1210     -46.557  -2.377 -29.872  1.00  0.00           C  
ATOM   4295  O   ALA A1210     -47.520  -1.833 -30.398  1.00  0.00           O  
ATOM   4296  CB  ALA A1210     -46.221  -1.567 -27.508  1.00  0.00           C  
ATOM   4297  N   SER A1211     -45.441  -2.653 -30.540  1.00  0.00           N  
ATOM   4298  CA  SER A1211     -45.329  -2.329 -31.954  1.00  0.00           C  
ATOM   4299  C   SER A1211     -46.289  -3.200 -32.780  1.00  0.00           C  
ATOM   4300  O   SER A1211     -46.558  -2.924 -33.965  1.00  0.00           O  
ATOM   4301  CB  SER A1211     -43.883  -2.480 -32.428  1.00  0.00           C  
ATOM   4302  OG  SER A1211     -43.277  -3.618 -31.871  1.00  0.00           O  
ATOM   4303  N   LEU A1212     -46.774  -4.268 -32.157  1.00  0.00           N  
ATOM   4304  CA  LEU A1212     -47.782  -5.139 -32.759  1.00  0.00           C  
ATOM   4305  C   LEU A1212     -48.888  -4.673 -31.825  1.00  0.00           C  
ATOM   4306  O   LEU A1212     -48.590  -4.034 -30.829  1.00  0.00           O  
ATOM   4307  CB  LEU A1212     -47.448  -6.625 -32.537  1.00  0.00           C  
ATOM   4308  CG  LEU A1212     -46.019  -7.120 -32.863  1.00  0.00           C  
ATOM   4309  CD1 LEU A1212     -45.899  -8.566 -32.489  1.00  0.00           C  
ATOM   4310  CD2 LEU A1212     -45.665  -6.975 -34.311  1.00  0.00           C  
ATOM   4311  N   HIS A1213     -50.151  -4.932 -32.090  1.00  0.00           N  
ATOM   4312  CA  HIS A1213     -51.165  -4.432 -31.144  1.00  0.00           C  
ATOM   4313  C   HIS A1213     -51.402  -5.655 -30.253  1.00  0.00           C  
ATOM   4314  O   HIS A1213     -52.523  -5.958 -29.815  1.00  0.00           O  
ATOM   4315  CB  HIS A1213     -52.394  -4.034 -31.973  1.00  0.00           C  
ATOM   4316  CG  HIS A1213     -53.481  -3.366 -31.203  1.00  0.00           C  
ATOM   4317  ND1 HIS A1213     -54.813  -3.552 -31.506  1.00  0.00           N  
ATOM   4318  CD2 HIS A1213     -53.448  -2.545 -30.130  1.00  0.00           C  
ATOM   4319  CE1 HIS A1213     -55.555  -2.880 -30.643  1.00  0.00           C  
ATOM   4320  NE2 HIS A1213     -54.751  -2.259 -29.797  1.00  0.00           N  
ATOM   4321  N   TYR A1278     -50.280  -6.321 -29.980  1.00  0.00           N  
ATOM   4322  CA  TYR A1278     -50.188  -7.597 -29.281  1.00  0.00           C  
ATOM   4323  C   TYR A1278     -51.307  -8.268 -28.517  1.00  0.00           C  
ATOM   4324  O   TYR A1278     -51.942  -9.188 -29.033  1.00  0.00           O  
ATOM   4325  CB  TYR A1278     -48.948  -7.682 -28.397  1.00  0.00           C  
ATOM   4326  CG  TYR A1278     -48.950  -8.982 -27.608  1.00  0.00           C  
ATOM   4327  CD1 TYR A1278     -49.077 -10.218 -28.257  1.00  0.00           C  
ATOM   4328  CD2 TYR A1278     -48.963  -8.970 -26.214  1.00  0.00           C  
ATOM   4329  CE1 TYR A1278     -49.232 -11.399 -27.534  1.00  0.00           C  
ATOM   4330  CE2 TYR A1278     -49.116 -10.146 -25.481  1.00  0.00           C  
ATOM   4331  CZ  TYR A1278     -49.252 -11.353 -26.142  1.00  0.00           C  
ATOM   4332  OH  TYR A1278     -49.418 -12.499 -25.401  1.00  0.00           O  
ATOM   4333  N   PRO A1279     -51.550  -7.874 -27.269  1.00  0.00           N  
ATOM   4334  CA  PRO A1279     -52.657  -8.675 -26.727  1.00  0.00           C  
ATOM   4335  C   PRO A1279     -53.823  -8.832 -27.709  1.00  0.00           C  
ATOM   4336  O   PRO A1279     -54.257  -9.944 -27.981  1.00  0.00           O  
ATOM   4337  CB  PRO A1279     -53.028  -7.946 -25.432  1.00  0.00           C  
ATOM   4338  CG  PRO A1279     -52.619  -6.518 -25.721  1.00  0.00           C  
ATOM   4339  CD  PRO A1279     -51.320  -6.639 -26.504  1.00  0.00           C  
ATOM   4340  N   PHE A1280     -54.257  -7.723 -28.302  1.00  0.00           N  
ATOM   4341  CA  PHE A1280     -55.390  -7.720 -29.216  1.00  0.00           C  
ATOM   4342  C   PHE A1280     -55.175  -8.277 -30.626  1.00  0.00           C  
ATOM   4343  O   PHE A1280     -56.148  -8.613 -31.295  1.00  0.00           O  
ATOM   4344  CB  PHE A1280     -55.957  -6.305 -29.318  1.00  0.00           C  
ATOM   4345  CG  PHE A1280     -56.143  -5.631 -27.989  1.00  0.00           C  
ATOM   4346  CD1 PHE A1280     -55.083  -4.947 -27.383  1.00  0.00           C  
ATOM   4347  CD2 PHE A1280     -57.363  -5.695 -27.325  1.00  0.00           C  
ATOM   4348  CE1 PHE A1280     -55.240  -4.340 -26.138  1.00  0.00           C  
ATOM   4349  CE2 PHE A1280     -57.531  -5.091 -26.074  1.00  0.00           C  
ATOM   4350  CZ  PHE A1280     -56.464  -4.412 -25.482  1.00  0.00           C  
ATOM   4351  N   GLU A1281     -53.928  -8.377 -31.081  1.00  0.00           N  
ATOM   4352  CA  GLU A1281     -53.648  -8.894 -32.419  1.00  0.00           C  
ATOM   4353  C   GLU A1281     -52.283  -9.569 -32.466  1.00  0.00           C  
ATOM   4354  O   GLU A1281     -51.561  -9.586 -31.486  1.00  0.00           O  
ATOM   4355  CB  GLU A1281     -53.625  -7.765 -33.451  1.00  0.00           C  
ATOM   4356  CG  GLU A1281     -54.828  -6.864 -33.508  1.00  0.00           C  
ATOM   4357  CD  GLU A1281     -54.558  -5.639 -34.374  1.00  0.00           C  
ATOM   4358  OE1 GLU A1281     -54.167  -5.819 -35.545  1.00  0.00           O  
ATOM   4359  OE2 GLU A1281     -54.728  -4.497 -33.890  1.00  0.00           O  
ATOM   4360  N   HIS A1282     -51.930 -10.084 -33.637  1.00  0.00           N  
ATOM   4361  CA  HIS A1282     -50.653 -10.746 -33.889  1.00  0.00           C  
ATOM   4362  C   HIS A1282     -50.108 -11.663 -32.823  1.00  0.00           C  
ATOM   4363  O   HIS A1282     -48.889 -11.856 -32.737  1.00  0.00           O  
ATOM   4364  CB  HIS A1282     -49.590  -9.719 -34.221  1.00  0.00           C  
ATOM   4365  CG  HIS A1282     -49.993  -8.779 -35.306  1.00  0.00           C  
ATOM   4366  ND1 HIS A1282     -50.635  -7.586 -35.055  1.00  0.00           N  
ATOM   4367  CD2 HIS A1282     -49.886  -8.876 -36.652  1.00  0.00           C  
ATOM   4368  CE1 HIS A1282     -50.902  -6.986 -36.201  1.00  0.00           C  
ATOM   4369  NE2 HIS A1282     -50.460  -7.748 -37.185  1.00  0.00           N  
ATOM   4370  N   GLU A1283     -51.003 -12.242 -32.027  1.00  0.00           N  
ATOM   4371  CA  GLU A1283     -50.607 -13.150 -30.962  1.00  0.00           C  
ATOM   4372  C   GLU A1283     -49.523 -14.085 -31.497  1.00  0.00           C  
ATOM   4373  O   GLU A1283     -48.560 -14.395 -30.802  1.00  0.00           O  
ATOM   4374  CB  GLU A1283     -51.827 -13.949 -30.490  1.00  0.00           C  
ATOM   4375  CG  GLU A1283     -51.643 -14.686 -29.172  1.00  0.00           C  
ATOM   4376  CD  GLU A1283     -50.736 -15.915 -29.280  1.00  0.00           C  
ATOM   4377  OE1 GLU A1283     -50.153 -16.326 -28.244  1.00  0.00           O  
ATOM   4378  OE2 GLU A1283     -50.618 -16.480 -30.392  1.00  0.00           O  
ATOM   4379  N   GLU A1284     -49.662 -14.493 -32.752  1.00  0.00           N  
ATOM   4380  CA  GLU A1284     -48.717 -15.407 -33.380  1.00  0.00           C  
ATOM   4381  C   GLU A1284     -47.429 -14.779 -33.891  1.00  0.00           C  
ATOM   4382  O   GLU A1284     -46.387 -15.424 -33.912  1.00  0.00           O  
ATOM   4383  CB  GLU A1284     -49.408 -16.154 -34.526  1.00  0.00           C  
ATOM   4384  CG  GLU A1284     -49.827 -15.285 -35.722  1.00  0.00           C  
ATOM   4385  CD  GLU A1284     -50.828 -14.174 -35.372  1.00  0.00           C  
ATOM   4386  OE1 GLU A1284     -51.870 -14.447 -34.720  1.00  0.00           O  
ATOM   4387  OE2 GLU A1284     -50.565 -13.019 -35.775  1.00  0.00           O  
ATOM   4388  N   VAL A1285     -47.480 -13.529 -34.328  1.00  0.00           N  
ATOM   4389  CA  VAL A1285     -46.257 -12.899 -34.815  1.00  0.00           C  
ATOM   4390  C   VAL A1285     -45.410 -12.537 -33.596  1.00  0.00           C  
ATOM   4391  O   VAL A1285     -44.178 -12.599 -33.639  1.00  0.00           O  
ATOM   4392  CB  VAL A1285     -46.553 -11.625 -35.665  1.00  0.00           C  
ATOM   4393  CG1 VAL A1285     -45.313 -11.217 -36.441  1.00  0.00           C  
ATOM   4394  CG2 VAL A1285     -47.699 -11.893 -36.627  1.00  0.00           C  
ATOM   4395  N   PHE A1286     -46.070 -12.175 -32.498  1.00  0.00           N  
ATOM   4396  CA  PHE A1286     -45.334 -11.837 -31.286  1.00  0.00           C  
ATOM   4397  C   PHE A1286     -44.540 -13.049 -30.803  1.00  0.00           C  
ATOM   4398  O   PHE A1286     -43.358 -12.942 -30.481  1.00  0.00           O  
ATOM   4399  CB  PHE A1286     -46.277 -11.371 -30.169  1.00  0.00           C  
ATOM   4400  CG  PHE A1286     -45.585 -11.164 -28.841  1.00  0.00           C  
ATOM   4401  CD1 PHE A1286     -44.480 -10.318 -28.740  1.00  0.00           C  
ATOM   4402  CD2 PHE A1286     -46.011 -11.845 -27.701  1.00  0.00           C  
ATOM   4403  CE1 PHE A1286     -43.806 -10.159 -27.522  1.00  0.00           C  
ATOM   4404  CE2 PHE A1286     -45.348 -11.695 -26.482  1.00  0.00           C  
ATOM   4405  CZ  PHE A1286     -44.242 -10.850 -26.393  1.00  0.00           C  
ATOM   4406  N   ARG A1287     -45.191 -14.205 -30.773  1.00  0.00           N  
ATOM   4407  CA  ARG A1287     -44.550 -15.420 -30.309  1.00  0.00           C  
ATOM   4408  C   ARG A1287     -43.334 -15.873 -31.111  1.00  0.00           C  
ATOM   4409  O   ARG A1287     -42.485 -16.591 -30.592  1.00  0.00           O  
ATOM   4410  CB  ARG A1287     -45.586 -16.544 -30.232  1.00  0.00           C  
ATOM   4411  CG  ARG A1287     -46.743 -16.232 -29.265  1.00  0.00           C  
ATOM   4412  CD  ARG A1287     -47.632 -17.441 -28.955  1.00  0.00           C  
ATOM   4413  NE  ARG A1287     -48.305 -17.994 -30.133  1.00  0.00           N  
ATOM   4414  CZ  ARG A1287     -47.753 -18.847 -30.999  1.00  0.00           C  
ATOM   4415  NH1 ARG A1287     -46.503 -19.268 -30.836  1.00  0.00           N  
ATOM   4416  NH2 ARG A1287     -48.455 -19.282 -32.038  1.00  0.00           N  
ATOM   4417  N   GLU A1288     -43.221 -15.444 -32.361  1.00  0.00           N  
ATOM   4418  CA  GLU A1288     -42.089 -15.865 -33.185  1.00  0.00           C  
ATOM   4419  C   GLU A1288     -40.926 -14.905 -33.232  1.00  0.00           C  
ATOM   4420  O   GLU A1288     -39.903 -15.188 -33.857  1.00  0.00           O  
ATOM   4421  CB  GLU A1288     -42.535 -16.092 -34.616  1.00  0.00           C  
ATOM   4422  CG  GLU A1288     -43.347 -17.339 -34.826  1.00  0.00           C  
ATOM   4423  CD  GLU A1288     -43.542 -17.611 -36.288  1.00  0.00           C  
ATOM   4424  OE1 GLU A1288     -42.514 -17.679 -37.007  1.00  0.00           O  
ATOM   4425  OE2 GLU A1288     -44.713 -17.747 -36.711  1.00  0.00           O  
ATOM   4426  N   SER A1289     -41.064 -13.771 -32.567  1.00  0.00           N  
ATOM   4427  CA  SER A1289     -40.011 -12.777 -32.626  1.00  0.00           C  
ATOM   4428  C   SER A1289     -39.777 -12.024 -31.333  1.00  0.00           C  
ATOM   4429  O   SER A1289     -39.027 -11.047 -31.318  1.00  0.00           O  
ATOM   4430  CB  SER A1289     -40.352 -11.789 -33.743  1.00  0.00           C  
ATOM   4431  OG  SER A1289     -41.726 -11.434 -33.668  1.00  0.00           O  
ATOM   4432  N   PHE A1290     -40.403 -12.463 -30.248  1.00  0.00           N  
ATOM   4433  CA  PHE A1290     -40.208 -11.749 -29.003  1.00  0.00           C  
ATOM   4434  C   PHE A1290     -38.752 -11.775 -28.557  1.00  0.00           C  
ATOM   4435  O   PHE A1290     -38.067 -10.744 -28.602  1.00  0.00           O  
ATOM   4436  CB  PHE A1290     -41.109 -12.276 -27.894  1.00  0.00           C  
ATOM   4437  CG  PHE A1290     -40.800 -11.686 -26.559  1.00  0.00           C  
ATOM   4438  CD1 PHE A1290     -40.267 -10.403 -26.464  1.00  0.00           C  
ATOM   4439  CD2 PHE A1290     -40.984 -12.424 -25.399  1.00  0.00           C  
ATOM   4440  CE1 PHE A1290     -39.914  -9.870 -25.240  1.00  0.00           C  
ATOM   4441  CE2 PHE A1290     -40.633 -11.897 -24.158  1.00  0.00           C  
ATOM   4442  CZ  PHE A1290     -40.096 -10.619 -24.080  1.00  0.00           C  
ATOM   4443  N   PRO A1291     -38.241 -12.923 -28.098  1.00  0.00           N  
ATOM   4444  CA  PRO A1291     -36.837 -12.660 -27.754  1.00  0.00           C  
ATOM   4445  C   PRO A1291     -36.167 -12.329 -29.085  1.00  0.00           C  
ATOM   4446  O   PRO A1291     -36.246 -13.116 -30.032  1.00  0.00           O  
ATOM   4447  CB  PRO A1291     -36.356 -13.987 -27.167  1.00  0.00           C  
ATOM   4448  CG  PRO A1291     -37.616 -14.604 -26.632  1.00  0.00           C  
ATOM   4449  CD  PRO A1291     -38.678 -14.262 -27.674  1.00  0.00           C  
ATOM   4450  N   ALA A1292     -35.577 -11.147 -29.196  1.00  0.00           N  
ATOM   4451  CA  ALA A1292     -34.893 -10.806 -30.430  1.00  0.00           C  
ATOM   4452  C   ALA A1292     -33.622 -11.629 -30.405  1.00  0.00           C  
ATOM   4453  O   ALA A1292     -33.276 -12.194 -29.381  1.00  0.00           O  
ATOM   4454  CB  ALA A1292     -34.559  -9.321 -30.471  1.00  0.00           C  
ATOM   4455  N   ASP A1293     -32.926 -11.711 -31.524  1.00  0.00           N  
ATOM   4456  CA  ASP A1293     -31.699 -12.474 -31.553  1.00  0.00           C  
ATOM   4457  C   ASP A1293     -30.531 -11.517 -31.411  1.00  0.00           C  
ATOM   4458  O   ASP A1293     -29.435 -11.909 -30.995  1.00  0.00           O  
ATOM   4459  CB  ASP A1293     -31.562 -13.251 -32.877  1.00  0.00           C  
ATOM   4460  CG  ASP A1293     -32.624 -14.332 -33.041  1.00  0.00           C  
ATOM   4461  OD1 ASP A1293     -33.707 -14.055 -33.630  1.00  0.00           O  
ATOM   4462  OD2 ASP A1293     -32.369 -15.462 -32.560  1.00  0.00           O  
ATOM   4463  N   PHE A1294     -30.764 -10.255 -31.752  1.00  0.00           N  
ATOM   4464  CA  PHE A1294     -29.700  -9.265 -31.696  1.00  0.00           C  
ATOM   4465  C   PHE A1294     -30.173  -7.819 -31.626  1.00  0.00           C  
ATOM   4466  O   PHE A1294     -31.224  -7.461 -32.164  1.00  0.00           O  
ATOM   4467  CB  PHE A1294     -28.819  -9.450 -32.920  1.00  0.00           C  
ATOM   4468  CG  PHE A1294     -27.676  -8.486 -33.015  1.00  0.00           C  
ATOM   4469  CD1 PHE A1294     -27.734  -7.409 -33.890  1.00  0.00           C  
ATOM   4470  CD2 PHE A1294     -26.503  -8.707 -32.302  1.00  0.00           C  
ATOM   4471  CE1 PHE A1294     -26.638  -6.572 -34.065  1.00  0.00           C  
ATOM   4472  CE2 PHE A1294     -25.396  -7.875 -32.468  1.00  0.00           C  
ATOM   4473  CZ  PHE A1294     -25.466  -6.806 -33.355  1.00  0.00           C  
ATOM   4474  N   ILE A1295     -29.400  -7.004 -30.916  1.00  0.00           N  
ATOM   4475  CA  ILE A1295     -29.660  -5.580 -30.805  1.00  0.00           C  
ATOM   4476  C   ILE A1295     -28.293  -4.932 -30.713  1.00  0.00           C  
ATOM   4477  O   ILE A1295     -27.302  -5.612 -30.457  1.00  0.00           O  
ATOM   4478  CB  ILE A1295     -30.536  -5.214 -29.586  1.00  0.00           C  
ATOM   4479  CG1 ILE A1295     -29.842  -5.565 -28.277  1.00  0.00           C  
ATOM   4480  CG2 ILE A1295     -31.881  -5.912 -29.697  1.00  0.00           C  
ATOM   4481  CD1 ILE A1295     -30.655  -5.137 -27.067  1.00  0.00           C  
ATOM   4482  N   ALA A1296     -28.212  -3.631 -30.962  1.00  0.00           N  
ATOM   4483  CA  ALA A1296     -26.912  -2.988 -30.910  1.00  0.00           C  
ATOM   4484  C   ALA A1296     -26.966  -1.480 -30.791  1.00  0.00           C  
ATOM   4485  O   ALA A1296     -27.127  -0.782 -31.792  1.00  0.00           O  
ATOM   4486  CB  ALA A1296     -26.106  -3.379 -32.129  1.00  0.00           C  
ATOM   4487  N   GLU A1297     -26.829  -0.990 -29.556  1.00  0.00           N  
ATOM   4488  CA  GLU A1297     -26.823   0.446 -29.268  1.00  0.00           C  
ATOM   4489  C   GLU A1297     -25.566   0.823 -28.474  1.00  0.00           C  
ATOM   4490  O   GLU A1297     -24.646   0.023 -28.343  1.00  0.00           O  
ATOM   4491  CB  GLU A1297     -28.077   0.840 -28.493  1.00  0.00           C  
ATOM   4492  CG  GLU A1297     -29.386   0.464 -29.184  1.00  0.00           C  
ATOM   4493  CD  GLU A1297     -29.401   0.800 -30.678  1.00  0.00           C  
ATOM   4494  OE1 GLU A1297     -29.192   1.975 -31.031  1.00  0.00           O  
ATOM   4495  OE2 GLU A1297     -29.625  -0.122 -31.498  1.00  0.00           O  
ATOM   4496  N   GLY A1298     -25.522   2.042 -27.947  1.00  0.00           N  
ATOM   4497  CA  GLY A1298     -24.354   2.483 -27.196  1.00  0.00           C  
ATOM   4498  C   GLY A1298     -24.319   2.098 -25.723  1.00  0.00           C  
ATOM   4499  O   GLY A1298     -25.365   1.846 -25.101  1.00  0.00           O  
ATOM   4500  N   ILE A1299     -23.100   2.061 -25.175  1.00  0.00           N  
ATOM   4501  CA  ILE A1299     -22.841   1.725 -23.763  1.00  0.00           C  
ATOM   4502  C   ILE A1299     -23.765   2.480 -22.803  1.00  0.00           C  
ATOM   4503  O   ILE A1299     -24.200   1.933 -21.787  1.00  0.00           O  
ATOM   4504  CB  ILE A1299     -21.359   2.024 -23.387  1.00  0.00           C  
ATOM   4505  CG1 ILE A1299     -21.132   1.811 -21.890  1.00  0.00           C  
ATOM   4506  CG2 ILE A1299     -21.000   3.446 -23.777  1.00  0.00           C  
ATOM   4507  CD1 ILE A1299     -21.005   0.355 -21.471  1.00  0.00           C  
ATOM   4508  N   ASP A1300     -24.072   3.732 -23.123  1.00  0.00           N  
ATOM   4509  CA  ASP A1300     -24.967   4.504 -22.271  1.00  0.00           C  
ATOM   4510  C   ASP A1300     -26.341   3.860 -22.203  1.00  0.00           C  
ATOM   4511  O   ASP A1300     -27.197   4.286 -21.424  1.00  0.00           O  
ATOM   4512  CB  ASP A1300     -25.121   5.929 -22.797  1.00  0.00           C  
ATOM   4513  CG  ASP A1300     -25.556   5.966 -24.242  1.00  0.00           C  
ATOM   4514  OD1 ASP A1300     -26.622   6.554 -24.535  1.00  0.00           O  
ATOM   4515  OD2 ASP A1300     -24.820   5.402 -25.081  1.00  0.00           O  
ATOM   4516  N   GLN A1301     -26.574   2.845 -23.026  1.00  0.00           N  
ATOM   4517  CA  GLN A1301     -27.872   2.193 -22.999  1.00  0.00           C  
ATOM   4518  C   GLN A1301     -27.957   1.142 -21.903  1.00  0.00           C  
ATOM   4519  O   GLN A1301     -28.990   0.493 -21.742  1.00  0.00           O  
ATOM   4520  CB  GLN A1301     -28.212   1.584 -24.357  1.00  0.00           C  
ATOM   4521  CG  GLN A1301     -28.515   2.621 -25.451  1.00  0.00           C  
ATOM   4522  CD  GLN A1301     -29.508   3.711 -25.034  1.00  0.00           C  
ATOM   4523  OE1 GLN A1301     -30.594   3.444 -24.519  1.00  0.00           O  
ATOM   4524  NE2 GLN A1301     -29.132   4.950 -25.279  1.00  0.00           N  
ATOM   4525  N   THR A1302     -26.872   0.976 -21.147  1.00  0.00           N  
ATOM   4526  CA  THR A1302     -26.875   0.036 -20.023  1.00  0.00           C  
ATOM   4527  C   THR A1302     -27.742   0.655 -18.925  1.00  0.00           C  
ATOM   4528  O   THR A1302     -28.051   0.003 -17.930  1.00  0.00           O  
ATOM   4529  CB  THR A1302     -25.463  -0.200 -19.435  1.00  0.00           C  
ATOM   4530  OG1 THR A1302     -24.902   1.054 -19.037  1.00  0.00           O  
ATOM   4531  CG2 THR A1302     -24.553  -0.855 -20.454  1.00  0.00           C  
ATOM   4532  N   ARG A1303     -28.119   1.919 -19.117  1.00  0.00           N  
ATOM   4533  CA  ARG A1303     -28.968   2.636 -18.170  1.00  0.00           C  
ATOM   4534  C   ARG A1303     -30.230   3.120 -18.856  1.00  0.00           C  
ATOM   4535  O   ARG A1303     -30.964   3.941 -18.309  1.00  0.00           O  
ATOM   4536  CB  ARG A1303     -28.237   3.851 -17.599  1.00  0.00           C  
ATOM   4537  CG  ARG A1303     -27.090   3.520 -16.668  1.00  0.00           C  
ATOM   4538  CD  ARG A1303     -27.591   2.866 -15.388  1.00  0.00           C  
ATOM   4539  NE  ARG A1303     -26.832   1.664 -15.046  1.00  0.00           N  
ATOM   4540  CZ  ARG A1303     -25.505   1.576 -15.074  1.00  0.00           C  
ATOM   4541  NH1 ARG A1303     -24.771   2.620 -15.436  1.00  0.00           N  
ATOM   4542  NH2 ARG A1303     -24.907   0.446 -14.728  1.00  0.00           N  
ATOM   4543  N   GLY A1304     -30.476   2.627 -20.064  1.00  0.00           N  
ATOM   4544  CA  GLY A1304     -31.656   3.049 -20.790  1.00  0.00           C  
ATOM   4545  C   GLY A1304     -32.527   1.965 -21.400  1.00  0.00           C  
ATOM   4546  O   GLY A1304     -33.282   1.285 -20.702  1.00  0.00           O  
ATOM   4547  N   TRP A1306     -32.417   1.812 -22.717  1.00  0.00           N  
ATOM   4548  CA  TRP A1306     -33.222   0.855 -23.470  1.00  0.00           C  
ATOM   4549  C   TRP A1306     -32.925  -0.607 -23.143  1.00  0.00           C  
ATOM   4550  O   TRP A1306     -33.864  -1.377 -22.949  1.00  0.00           O  
ATOM   4551  CB  TRP A1306     -33.073   1.129 -24.975  1.00  0.00           C  
ATOM   4552  CG  TRP A1306     -34.084   0.394 -25.835  1.00  0.00           C  
ATOM   4553  CD1 TRP A1306     -35.455   0.348 -25.669  1.00  0.00           C  
ATOM   4554  CD2 TRP A1306     -33.792  -0.402 -26.971  1.00  0.00           C  
ATOM   4555  NE1 TRP A1306     -36.019  -0.437 -26.638  1.00  0.00           N  
ATOM   4556  CE2 TRP A1306     -35.016  -0.907 -27.453  1.00  0.00           C  
ATOM   4557  CE3 TRP A1306     -32.608  -0.743 -27.633  1.00  0.00           C  
ATOM   4558  CZ2 TRP A1306     -35.084  -1.736 -28.576  1.00  0.00           C  
ATOM   4559  CZ3 TRP A1306     -32.676  -1.563 -28.738  1.00  0.00           C  
ATOM   4560  CH2 TRP A1306     -33.909  -2.051 -29.199  1.00  0.00           C  
ATOM   4561  N   PHE A1310     -31.642  -0.986 -23.090  1.00  0.00           N  
ATOM   4562  CA  PHE A1310     -31.248  -2.358 -22.723  1.00  0.00           C  
ATOM   4563  C   PHE A1310     -31.919  -2.750 -21.410  1.00  0.00           C  
ATOM   4564  O   PHE A1310     -32.433  -3.867 -21.271  1.00  0.00           O  
ATOM   4565  CB  PHE A1310     -29.756  -2.474 -22.467  1.00  0.00           C  
ATOM   4566  CG  PHE A1310     -28.891  -2.232 -23.661  1.00  0.00           C  
ATOM   4567  CD1 PHE A1310     -27.518  -2.036 -23.489  1.00  0.00           C  
ATOM   4568  CD2 PHE A1310     -29.416  -2.206 -24.941  1.00  0.00           C  
ATOM   4569  CE1 PHE A1310     -26.676  -1.813 -24.578  1.00  0.00           C  
ATOM   4570  CE2 PHE A1310     -28.582  -1.984 -26.036  1.00  0.00           C  
ATOM   4571  CZ  PHE A1310     -27.207  -1.786 -25.845  1.00  0.00           C  
ATOM   4572  N   ASN A1312     -31.908  -1.818 -20.451  1.00  0.00           N  
ATOM   4573  CA  ASN A1312     -32.486  -2.038 -19.135  1.00  0.00           C  
ATOM   4574  C   ASN A1312     -34.010  -2.132 -19.047  1.00  0.00           C  
ATOM   4575  O   ASN A1312     -34.531  -2.929 -18.267  1.00  0.00           O  
ATOM   4576  CB  ASN A1312     -31.979  -0.960 -18.161  1.00  0.00           C  
ATOM   4577  CG  ASN A1312     -32.479  -1.179 -16.732  1.00  0.00           C  
ATOM   4578  OD1 ASN A1312     -33.465  -0.578 -16.304  1.00  0.00           O  
ATOM   4579  ND2 ASN A1312     -31.814  -2.075 -16.003  1.00  0.00           N  
ATOM   4580  N   SER A1314     -34.747  -1.314 -19.795  1.00  0.00           N  
ATOM   4581  CA  SER A1314     -36.210  -1.410 -19.716  1.00  0.00           C  
ATOM   4582  C   SER A1314     -36.694  -2.563 -20.590  1.00  0.00           C  
ATOM   4583  O   SER A1314     -37.779  -3.105 -20.373  1.00  0.00           O  
ATOM   4584  CB  SER A1314     -36.881  -0.100 -20.131  1.00  0.00           C  
ATOM   4585  OG  SER A1314     -36.295   0.413 -21.308  1.00  0.00           O  
ATOM   4586  N   LEU A1316     -35.887  -2.942 -21.578  1.00  0.00           N  
ATOM   4587  CA  LEU A1316     -36.256  -4.072 -22.416  1.00  0.00           C  
ATOM   4588  C   LEU A1316     -36.247  -5.280 -21.483  1.00  0.00           C  
ATOM   4589  O   LEU A1316     -37.266  -5.958 -21.326  1.00  0.00           O  
ATOM   4590  CB  LEU A1316     -35.250  -4.283 -23.567  1.00  0.00           C  
ATOM   4591  CG  LEU A1316     -35.421  -3.528 -24.907  1.00  0.00           C  
ATOM   4592  CD1 LEU A1316     -34.379  -4.000 -25.900  1.00  0.00           C  
ATOM   4593  CD2 LEU A1316     -36.807  -3.774 -25.487  1.00  0.00           C  
ATOM   4594  N   HIS A1317     -35.097  -5.503 -20.842  1.00  0.00           N  
ATOM   4595  CA  HIS A1317     -34.877  -6.616 -19.906  1.00  0.00           C  
ATOM   4596  C   HIS A1317     -35.937  -6.723 -18.817  1.00  0.00           C  
ATOM   4597  O   HIS A1317     -36.560  -7.771 -18.642  1.00  0.00           O  
ATOM   4598  CB  HIS A1317     -33.497  -6.479 -19.249  1.00  0.00           C  
ATOM   4599  CG  HIS A1317     -33.009  -7.731 -18.580  1.00  0.00           C  
ATOM   4600  ND1 HIS A1317     -32.295  -8.702 -19.248  1.00  0.00           N  
ATOM   4601  CD2 HIS A1317     -33.165  -8.188 -17.315  1.00  0.00           C  
ATOM   4602  CE1 HIS A1317     -32.038  -9.704 -18.428  1.00  0.00           C  
ATOM   4603  NE2 HIS A1317     -32.557  -9.417 -17.250  1.00  0.00           N  
ATOM   4604  N   GLN A1318     -36.157  -5.645 -18.079  1.00  0.00           N  
ATOM   4605  CA  GLN A1318     -37.140  -5.692 -17.003  1.00  0.00           C  
ATOM   4606  C   GLN A1318     -38.576  -5.981 -17.414  1.00  0.00           C  
ATOM   4607  O   GLN A1318     -39.331  -6.547 -16.634  1.00  0.00           O  
ATOM   4608  CB  GLN A1318     -37.097  -4.396 -16.186  1.00  0.00           C  
ATOM   4609  CG  GLN A1318     -35.980  -4.396 -15.152  1.00  0.00           C  
ATOM   4610  CD  GLN A1318     -35.846  -3.087 -14.393  1.00  0.00           C  
ATOM   4611  OE1 GLN A1318     -36.765  -2.660 -13.677  1.00  0.00           O  
ATOM   4612  NE2 GLN A1318     -34.689  -2.439 -14.548  1.00  0.00           N  
ATOM   4613  N   LEU A1319     -38.977  -5.594 -18.620  1.00  0.00           N  
ATOM   4614  CA  LEU A1319     -40.356  -5.844 -19.033  1.00  0.00           C  
ATOM   4615  C   LEU A1319     -40.500  -7.253 -19.571  1.00  0.00           C  
ATOM   4616  O   LEU A1319     -41.558  -7.866 -19.439  1.00  0.00           O  
ATOM   4617  CB  LEU A1319     -40.810  -4.804 -20.070  1.00  0.00           C  
ATOM   4618  CG  LEU A1319     -41.688  -3.660 -19.532  1.00  0.00           C  
ATOM   4619  CD1 LEU A1319     -41.056  -3.064 -18.279  1.00  0.00           C  
ATOM   4620  CD2 LEU A1319     -41.868  -2.587 -20.590  1.00  0.00           C  
ATOM   4621  N   GLY A1321     -39.419  -7.762 -20.159  1.00  0.00           N  
ATOM   4622  CA  GLY A1321     -39.420  -9.113 -20.693  1.00  0.00           C  
ATOM   4623  C   GLY A1321     -39.586 -10.128 -19.576  1.00  0.00           C  
ATOM   4624  O   GLY A1321     -40.390 -11.057 -19.680  1.00  0.00           O  
ATOM   4625  N   VAL A1322     -38.836  -9.936 -18.491  1.00  0.00           N  
ATOM   4626  CA  VAL A1322     -38.896 -10.827 -17.339  1.00  0.00           C  
ATOM   4627  C   VAL A1322     -40.147 -10.679 -16.482  1.00  0.00           C  
ATOM   4628  O   VAL A1322     -40.673 -11.669 -15.985  1.00  0.00           O  
ATOM   4629  CB  VAL A1322     -37.666 -10.640 -16.426  1.00  0.00           C  
ATOM   4630  CG1 VAL A1322     -37.802 -11.511 -15.190  1.00  0.00           C  
ATOM   4631  CG2 VAL A1322     -36.397 -11.003 -17.170  1.00  0.00           C  
ATOM   4632  N   MET A1323     -40.638  -9.464 -16.293  1.00  0.00           N  
ATOM   4633  CA  MET A1323     -41.822  -9.279 -15.451  1.00  0.00           C  
ATOM   4634  C   MET A1323     -43.163  -9.584 -16.112  1.00  0.00           C  
ATOM   4635  O   MET A1323     -44.154  -9.902 -15.432  1.00  0.00           O  
ATOM   4636  CB  MET A1323     -41.861  -7.852 -14.887  1.00  0.00           C  
ATOM   4637  CG  MET A1323     -40.782  -7.555 -13.836  1.00  0.00           C  
ATOM   4638  SD  MET A1323     -40.923  -5.910 -13.069  1.00  0.00           S  
ATOM   4639  CE  MET A1323     -42.450  -6.075 -12.238  1.00  0.00           C  
ATOM   4640  N   LEU A1324     -43.212  -9.471 -17.433  1.00  0.00           N  
ATOM   4641  CA  LEU A1324     -44.456  -9.721 -18.149  1.00  0.00           C  
ATOM   4642  C   LEU A1324     -44.494 -11.094 -18.799  1.00  0.00           C  
ATOM   4643  O   LEU A1324     -45.530 -11.740 -18.781  1.00  0.00           O  
ATOM   4644  CB  LEU A1324     -44.694  -8.639 -19.214  1.00  0.00           C  
ATOM   4645  CG  LEU A1324     -45.129  -7.229 -18.784  1.00  0.00           C  
ATOM   4646  CD1 LEU A1324     -45.131  -6.339 -20.003  1.00  0.00           C  
ATOM   4647  CD2 LEU A1324     -46.513  -7.242 -18.138  1.00  0.00           C  
ATOM   4648  N   PHE A1325     -43.370 -11.536 -19.360  1.00  0.00           N  
ATOM   4649  CA  PHE A1325     -43.306 -12.843 -20.023  1.00  0.00           C  
ATOM   4650  C   PHE A1325     -42.214 -13.757 -19.460  1.00  0.00           C  
ATOM   4651  O   PHE A1325     -41.794 -14.702 -20.127  1.00  0.00           O  
ATOM   4652  CB  PHE A1325     -43.053 -12.666 -21.530  1.00  0.00           C  
ATOM   4653  CG  PHE A1325     -43.835 -11.554 -22.143  1.00  0.00           C  
ATOM   4654  CD1 PHE A1325     -43.208 -10.363 -22.501  1.00  0.00           C  
ATOM   4655  CD2 PHE A1325     -45.212 -11.663 -22.296  1.00  0.00           C  
ATOM   4656  CE1 PHE A1325     -43.943  -9.296 -22.995  1.00  0.00           C  
ATOM   4657  CE2 PHE A1325     -45.949 -10.604 -22.787  1.00  0.00           C  
ATOM   4658  CZ  PHE A1325     -45.311  -9.417 -23.136  1.00  0.00           C  
ATOM   4659  N   GLY A1326     -41.756 -13.472 -18.245  1.00  0.00           N  
ATOM   4660  CA  GLY A1326     -40.706 -14.267 -17.634  1.00  0.00           C  
ATOM   4661  C   GLY A1326     -39.671 -14.679 -18.647  1.00  0.00           C  
ATOM   4662  O   GLY A1326     -39.314 -15.847 -18.737  1.00  0.00           O  
ATOM   4663  N   SER A1341     -39.172 -13.726 -19.417  1.00  0.00           N  
ATOM   4664  CA  SER A1341     -38.201 -14.055 -20.442  1.00  0.00           C  
ATOM   4665  C   SER A1341     -37.273 -12.905 -20.729  1.00  0.00           C  
ATOM   4666  O   SER A1341     -37.630 -11.747 -20.511  1.00  0.00           O  
ATOM   4667  CB  SER A1341     -38.932 -14.411 -21.736  1.00  0.00           C  
ATOM   4668  OG  SER A1341     -38.027 -14.501 -22.830  1.00  0.00           O  
ATOM   4669  N   ILE A1342     -36.080 -13.222 -21.215  1.00  0.00           N  
ATOM   4670  CA  ILE A1342     -35.154 -12.179 -21.581  1.00  0.00           C  
ATOM   4671  C   ILE A1342     -35.823 -11.594 -22.829  1.00  0.00           C  
ATOM   4672  O   ILE A1342     -36.733 -12.217 -23.379  1.00  0.00           O  
ATOM   4673  CB  ILE A1342     -33.765 -12.752 -21.948  1.00  0.00           C  
ATOM   4674  CG1 ILE A1342     -33.857 -13.609 -23.210  1.00  0.00           C  
ATOM   4675  CG2 ILE A1342     -33.234 -13.579 -20.801  1.00  0.00           C  
ATOM   4676  CD1 ILE A1342     -32.511 -14.146 -23.678  1.00  0.00           C  
ATOM   4677  N   ALA A1344     -35.399 -10.409 -23.270  1.00  0.00           N  
ATOM   4678  CA  ALA A1344     -35.996  -9.789 -24.454  1.00  0.00           C  
ATOM   4679  C   ALA A1344     -35.040  -9.793 -25.611  1.00  0.00           C  
ATOM   4680  O   ALA A1344     -35.395  -9.377 -26.700  1.00  0.00           O  
ATOM   4681  CB  ALA A1344     -36.434  -8.353 -24.159  1.00  0.00           C  
ATOM   4682  N   PHE A1345     -33.817 -10.241 -25.375  1.00  0.00           N  
ATOM   4683  CA  PHE A1345     -32.823 -10.303 -26.430  1.00  0.00           C  
ATOM   4684  C   PHE A1345     -31.693 -11.256 -26.070  1.00  0.00           C  
ATOM   4685  O   PHE A1345     -31.276 -11.333 -24.921  1.00  0.00           O  
ATOM   4686  CB  PHE A1345     -32.290  -8.909 -26.752  1.00  0.00           C  
ATOM   4687  CG  PHE A1345     -31.727  -8.176 -25.577  1.00  0.00           C  
ATOM   4688  CD1 PHE A1345     -30.361  -8.155 -25.346  1.00  0.00           C  
ATOM   4689  CD2 PHE A1345     -32.562  -7.452 -24.730  1.00  0.00           C  
ATOM   4690  CE1 PHE A1345     -29.831  -7.414 -24.289  1.00  0.00           C  
ATOM   4691  CE2 PHE A1345     -32.042  -6.711 -23.679  1.00  0.00           C  
ATOM   4692  CZ  PHE A1345     -30.671  -6.694 -23.464  1.00  0.00           C  
ATOM   4693  N   LYS A1347     -31.197 -11.965 -27.076  1.00  0.00           N  
ATOM   4694  CA  LYS A1347     -30.171 -12.983 -26.901  1.00  0.00           C  
ATOM   4695  C   LYS A1347     -28.697 -12.599 -27.046  1.00  0.00           C  
ATOM   4696  O   LYS A1347     -27.836 -13.231 -26.428  1.00  0.00           O  
ATOM   4697  CB  LYS A1347     -30.478 -14.147 -27.853  1.00  0.00           C  
ATOM   4698  CG  LYS A1347     -31.832 -14.808 -27.626  1.00  0.00           C  
ATOM   4699  CD  LYS A1347     -32.038 -15.923 -28.636  1.00  0.00           C  
ATOM   4700  CE  LYS A1347     -33.216 -16.800 -28.269  1.00  0.00           C  
ATOM   4701  NZ  LYS A1347     -34.393 -15.973 -27.886  1.00  0.00           N  
ATOM   4702  N   ASN A1348     -28.397 -11.609 -27.879  1.00  0.00           N  
ATOM   4703  CA  ASN A1348     -27.021 -11.177 -28.081  1.00  0.00           C  
ATOM   4704  C   ASN A1348     -27.031  -9.663 -28.130  1.00  0.00           C  
ATOM   4705  O   ASN A1348     -28.051  -9.058 -28.455  1.00  0.00           O  
ATOM   4706  CB  ASN A1348     -26.464 -11.724 -29.385  1.00  0.00           C  
ATOM   4707  CG  ASN A1348     -26.508 -13.239 -29.449  1.00  0.00           C  
ATOM   4708  OD1 ASN A1348     -25.466 -13.895 -29.469  1.00  0.00           O  
ATOM   4709  ND2 ASN A1348     -27.717 -13.803 -29.489  1.00  0.00           N  
ATOM   4710  N   VAL A1349     -25.901  -9.049 -27.801  1.00  0.00           N  
ATOM   4711  CA  VAL A1349     -25.820  -7.603 -27.775  1.00  0.00           C  
ATOM   4712  C   VAL A1349     -24.423  -7.085 -27.984  1.00  0.00           C  
ATOM   4713  O   VAL A1349     -23.462  -7.647 -27.475  1.00  0.00           O  
ATOM   4714  CB  VAL A1349     -26.222  -7.028 -26.424  1.00  0.00           C  
ATOM   4715  CG1 VAL A1349     -26.644  -5.587 -26.586  1.00  0.00           C  
ATOM   4716  CG2 VAL A1349     -27.291  -7.851 -25.798  1.00  0.00           C  
ATOM   4717  N   ILE A1350     -24.323  -5.999 -28.738  1.00  0.00           N  
ATOM   4718  CA  ILE A1350     -23.056  -5.335 -28.948  1.00  0.00           C  
ATOM   4719  C   ILE A1350     -23.247  -4.005 -28.235  1.00  0.00           C  
ATOM   4720  O   ILE A1350     -24.154  -3.237 -28.557  1.00  0.00           O  
ATOM   4721  CB  ILE A1350     -22.749  -5.098 -30.434  1.00  0.00           C  
ATOM   4722  CG1 ILE A1350     -22.175  -6.380 -31.037  1.00  0.00           C  
ATOM   4723  CG2 ILE A1350     -21.760  -3.934 -30.591  1.00  0.00           C  
ATOM   4724  CD1 ILE A1350     -21.503  -6.203 -32.383  1.00  0.00           C  
ATOM   4725  N   CYS A1351     -22.416  -3.774 -27.226  1.00  0.00           N  
ATOM   4726  CA  CYS A1351     -22.450  -2.551 -26.426  1.00  0.00           C  
ATOM   4727  C   CYS A1351     -21.214  -1.783 -26.886  1.00  0.00           C  
ATOM   4728  O   CYS A1351     -20.109  -2.084 -26.430  1.00  0.00           O  
ATOM   4729  CB  CYS A1351     -22.342  -2.933 -24.949  1.00  0.00           C  
ATOM   4730  SG  CYS A1351     -22.911  -1.689 -23.765  1.00  0.00           S  
ATOM   4731  N   HIS A1352     -21.384  -0.815 -27.794  1.00  0.00           N  
ATOM   4732  CA  HIS A1352     -20.227  -0.084 -28.333  1.00  0.00           C  
ATOM   4733  C   HIS A1352     -19.881   1.278 -27.724  1.00  0.00           C  
ATOM   4734  O   HIS A1352     -20.724   1.942 -27.122  1.00  0.00           O  
ATOM   4735  CB  HIS A1352     -20.343   0.064 -29.861  1.00  0.00           C  
ATOM   4736  CG  HIS A1352     -21.486   0.923 -30.309  1.00  0.00           C  
ATOM   4737  ND1 HIS A1352     -22.796   0.494 -30.292  1.00  0.00           N  
ATOM   4738  CD2 HIS A1352     -21.518   2.203 -30.748  1.00  0.00           C  
ATOM   4739  CE1 HIS A1352     -23.585   1.474 -30.698  1.00  0.00           C  
ATOM   4740  NE2 HIS A1352     -22.834   2.521 -30.979  1.00  0.00           N  
ATOM   4741  N   GLY A1359     -18.626   1.679 -27.913  1.00  0.00           N  
ATOM   4742  CA  GLY A1359     -18.130   2.931 -27.377  1.00  0.00           C  
ATOM   4743  C   GLY A1359     -18.680   4.207 -27.979  1.00  0.00           C  
ATOM   4744  O   GLY A1359     -19.769   4.219 -28.542  1.00  0.00           O  
ATOM   4745  N   LEU A1360     -17.915   5.289 -27.838  1.00  0.00           N  
ATOM   4746  CA  LEU A1360     -18.289   6.600 -28.356  1.00  0.00           C  
ATOM   4747  C   LEU A1360     -17.370   7.076 -29.470  1.00  0.00           C  
ATOM   4748  O   LEU A1360     -16.201   6.689 -29.546  1.00  0.00           O  
ATOM   4749  CB  LEU A1360     -18.276   7.640 -27.241  1.00  0.00           C  
ATOM   4750  CG  LEU A1360     -19.534   7.745 -26.393  1.00  0.00           C  
ATOM   4751  CD1 LEU A1360     -19.821   6.428 -25.685  1.00  0.00           C  
ATOM   4752  CD2 LEU A1360     -19.339   8.863 -25.396  1.00  0.00           C  
ATOM   4753  N   ILE A1361     -17.908   7.936 -30.325  1.00  0.00           N  
ATOM   4754  CA  ILE A1361     -17.152   8.471 -31.445  1.00  0.00           C  
ATOM   4755  C   ILE A1361     -16.425   9.722 -30.978  1.00  0.00           C  
ATOM   4756  O   ILE A1361     -17.059  10.733 -30.674  1.00  0.00           O  
ATOM   4757  CB  ILE A1361     -18.099   8.812 -32.633  1.00  0.00           C  
ATOM   4758  CG1 ILE A1361     -18.844   7.548 -33.084  1.00  0.00           C  
ATOM   4759  CG2 ILE A1361     -17.305   9.397 -33.793  1.00  0.00           C  
ATOM   4760  CD1 ILE A1361     -17.931   6.458 -33.634  1.00  0.00           C  
ATOM   4761  N   LEU A1365     -15.098   9.646 -30.913  1.00  0.00           N  
ATOM   4762  CA  LEU A1365     -14.286  10.777 -30.466  1.00  0.00           C  
ATOM   4763  C   LEU A1365     -13.700  11.604 -31.590  1.00  0.00           C  
ATOM   4764  O   LEU A1365     -13.591  11.160 -32.726  1.00  0.00           O  
ATOM   4765  CB  LEU A1365     -13.136  10.308 -29.573  1.00  0.00           C  
ATOM   4766  CG  LEU A1365     -13.509   9.761 -28.199  1.00  0.00           C  
ATOM   4767  CD1 LEU A1365     -12.240   9.335 -27.477  1.00  0.00           C  
ATOM   4768  CD2 LEU A1365     -14.267  10.815 -27.410  1.00  0.00           C  
ATOM   4769  N   ASP A1366     -13.311  12.818 -31.235  1.00  0.00           N  
ATOM   4770  CA  ASP A1366     -12.712  13.773 -32.154  1.00  0.00           C  
ATOM   4771  C   ASP A1366     -11.486  13.153 -32.822  1.00  0.00           C  
ATOM   4772  O   ASP A1366     -11.051  12.060 -32.457  1.00  0.00           O  
ATOM   4773  CB  ASP A1366     -12.302  15.018 -31.365  1.00  0.00           C  
ATOM   4774  CG  ASP A1366     -12.180  16.238 -32.227  1.00  0.00           C  
ATOM   4775  OD1 ASP A1366     -12.045  17.343 -31.656  1.00  0.00           O  
ATOM   4776  OD2 ASP A1366     -12.220  16.090 -33.470  1.00  0.00           O  
ATOM   4777  N   GLU A1368     -10.924  13.851 -33.799  1.00  0.00           N  
ATOM   4778  CA  GLU A1368      -9.750  13.334 -34.479  1.00  0.00           C  
ATOM   4779  C   GLU A1368      -8.518  13.585 -33.621  1.00  0.00           C  
ATOM   4780  O   GLU A1368      -7.411  13.174 -33.972  1.00  0.00           O  
ATOM   4781  CB  GLU A1368      -9.595  13.998 -35.848  1.00  0.00           C  
ATOM   4782  CG  GLU A1368      -8.667  13.252 -36.792  1.00  0.00           C  
ATOM   4783  CD  GLU A1368      -8.677  13.837 -38.190  1.00  0.00           C  
ATOM   4784  OE1 GLU A1368      -8.369  15.040 -38.332  1.00  0.00           O  
ATOM   4785  OE2 GLU A1368      -8.995  13.096 -39.147  1.00  0.00           O  
ATOM   4786  N   LYS A1369      -8.727  14.264 -32.491  1.00  0.00           N  
ATOM   4787  CA  LYS A1369      -7.653  14.577 -31.543  1.00  0.00           C  
ATOM   4788  C   LYS A1369      -7.853  13.904 -30.190  1.00  0.00           C  
ATOM   4789  O   LYS A1369      -6.959  13.932 -29.348  1.00  0.00           O  
ATOM   4790  CB  LYS A1369      -7.518  16.092 -31.324  1.00  0.00           C  
ATOM   4791  CG  LYS A1369      -6.593  16.798 -32.320  1.00  0.00           C  
ATOM   4792  CD  LYS A1369      -7.309  17.168 -33.610  1.00  0.00           C  
ATOM   4793  CE  LYS A1369      -8.070  18.480 -33.462  1.00  0.00           C  
ATOM   4794  NZ  LYS A1369      -7.145  19.643 -33.372  1.00  0.00           N  
ATOM   4795  N   GLY A1370      -9.025  13.313 -29.978  1.00  0.00           N  
ATOM   4796  CA  GLY A1370      -9.286  12.630 -28.723  1.00  0.00           C  
ATOM   4797  C   GLY A1370     -10.389  13.255 -27.897  1.00  0.00           C  
ATOM   4798  O   GLY A1370     -10.783  12.717 -26.864  1.00  0.00           O  
ATOM   4799  N   GLN A1373     -10.899  14.389 -28.361  1.00  0.00           N  
ATOM   4800  CA  GLN A1373     -11.952  15.098 -27.647  1.00  0.00           C  
ATOM   4801  C   GLN A1373     -13.362  14.623 -27.973  1.00  0.00           C  
ATOM   4802  O   GLN A1373     -13.624  14.076 -29.037  1.00  0.00           O  
ATOM   4803  CB  GLN A1373     -11.867  16.590 -27.945  1.00  0.00           C  
ATOM   4804  CG  GLN A1373     -10.583  17.253 -27.510  1.00  0.00           C  
ATOM   4805  CD  GLN A1373     -10.555  18.714 -27.901  1.00  0.00           C  
ATOM   4806  OE1 GLN A1373     -10.568  19.050 -29.090  1.00  0.00           O  
ATOM   4807  NE2 GLN A1373     -10.529  19.597 -26.903  1.00  0.00           N  
ATOM   4808  N   LYS A1433     -14.273  14.851 -27.039  1.00  0.00           N  
ATOM   4809  CA  LYS A1433     -15.659  14.473 -27.224  1.00  0.00           C  
ATOM   4810  C   LYS A1433     -16.279  15.478 -28.190  1.00  0.00           C  
ATOM   4811  O   LYS A1433     -15.735  16.559 -28.402  1.00  0.00           O  
ATOM   4812  CB  LYS A1433     -16.380  14.495 -25.876  1.00  0.00           C  
ATOM   4813  CG  LYS A1433     -17.835  14.088 -25.939  1.00  0.00           C  
ATOM   4814  CD  LYS A1433     -18.346  13.618 -24.581  1.00  0.00           C  
ATOM   4815  CE  LYS A1433     -17.623  12.352 -24.125  1.00  0.00           C  
ATOM   4816  NZ  LYS A1433     -18.260  11.758 -22.924  1.00  0.00           N  
ATOM   4817  N   MET A1434     -17.408  15.117 -28.787  1.00  0.00           N  
ATOM   4818  CA  MET A1434     -18.077  16.000 -29.730  1.00  0.00           C  
ATOM   4819  C   MET A1434     -19.219  16.765 -29.089  1.00  0.00           C  
ATOM   4820  O   MET A1434     -20.083  16.183 -28.433  1.00  0.00           O  
ATOM   4821  CB  MET A1434     -18.601  15.205 -30.930  1.00  0.00           C  
ATOM   4822  CG  MET A1434     -17.530  14.859 -31.946  1.00  0.00           C  
ATOM   4823  SD  MET A1434     -18.174  14.064 -33.437  1.00  0.00           S  
ATOM   4824  CE  MET A1434     -16.815  12.938 -33.814  1.00  0.00           C  
ATOM   4825  N   SER A1435     -19.210  18.079 -29.284  1.00  0.00           N  
ATOM   4826  CA  SER A1435     -20.245  18.949 -28.744  1.00  0.00           C  
ATOM   4827  C   SER A1435     -20.636  20.003 -29.769  1.00  0.00           C  
ATOM   4828  O   SER A1435     -19.836  20.376 -30.629  1.00  0.00           O  
ATOM   4829  CB  SER A1435     -19.757  19.642 -27.472  1.00  0.00           C  
ATOM   4830  OG  SER A1435     -20.724  20.570 -27.004  1.00  0.00           O  
ATOM   4831  N   LYS A1440     -21.872  20.479 -29.669  1.00  0.00           N  
ATOM   4832  CA  LYS A1440     -22.375  21.501 -30.575  1.00  0.00           C  
ATOM   4833  C   LYS A1440     -21.552  22.778 -30.415  1.00  0.00           C  
ATOM   4834  O   LYS A1440     -21.376  23.539 -31.368  1.00  0.00           O  
ATOM   4835  CB  LYS A1440     -23.846  21.788 -30.268  1.00  0.00           C  
ATOM   4836  CG  LYS A1440     -24.111  22.245 -28.830  1.00  0.00           C  
ATOM   4837  CD  LYS A1440     -25.586  22.597 -28.619  1.00  0.00           C  
ATOM   4838  CE  LYS A1440     -25.831  23.322 -27.294  1.00  0.00           C  
ATOM   4839  NZ  LYS A1440     -25.592  22.472 -26.098  1.00  0.00           N  
ATOM   4840  N   SER A1441     -21.048  22.992 -29.198  1.00  0.00           N  
ATOM   4841  CA  SER A1441     -20.243  24.166 -28.849  1.00  0.00           C  
ATOM   4842  C   SER A1441     -18.782  24.057 -29.290  1.00  0.00           C  
ATOM   4843  O   SER A1441     -18.284  24.905 -30.037  1.00  0.00           O  
ATOM   4844  CB  SER A1441     -20.292  24.395 -27.338  1.00  0.00           C  
ATOM   4845  OG  SER A1441     -19.815  23.256 -26.639  1.00  0.00           O  
ATOM   4846  N   LYS A1444     -18.100  23.017 -28.815  1.00  0.00           N  
ATOM   4847  CA  LYS A1444     -16.695  22.783 -29.150  1.00  0.00           C  
ATOM   4848  C   LYS A1444     -16.385  22.976 -30.635  1.00  0.00           C  
ATOM   4849  O   LYS A1444     -15.221  23.119 -31.013  1.00  0.00           O  
ATOM   4850  CB  LYS A1444     -16.290  21.365 -28.735  1.00  0.00           C  
ATOM   4851  CG  LYS A1444     -16.170  21.149 -27.233  1.00  0.00           C  
ATOM   4852  CD  LYS A1444     -14.896  21.780 -26.689  1.00  0.00           C  
ATOM   4853  CE  LYS A1444     -13.657  21.145 -27.310  1.00  0.00           C  
ATOM   4854  NZ  LYS A1444     -12.395  21.740 -26.791  1.00  0.00           N  
ATOM   4855  N   GLY A1450     -17.424  22.977 -31.469  1.00  0.00           N  
ATOM   4856  CA  GLY A1450     -17.235  23.142 -32.901  1.00  0.00           C  
ATOM   4857  C   GLY A1450     -16.294  22.089 -33.462  1.00  0.00           C  
ATOM   4858  O   GLY A1450     -15.372  22.403 -34.221  1.00  0.00           O  
ATOM   4859  N   ASN A1452     -16.530  20.834 -33.088  1.00  0.00           N  
ATOM   4860  CA  ASN A1452     -15.691  19.732 -33.536  1.00  0.00           C  
ATOM   4861  C   ASN A1452     -16.525  18.566 -34.049  1.00  0.00           C  
ATOM   4862  O   ASN A1452     -15.989  17.514 -34.406  1.00  0.00           O  
ATOM   4863  CB  ASN A1452     -14.783  19.277 -32.388  1.00  0.00           C  
ATOM   4864  CG  ASN A1452     -15.557  18.688 -31.224  1.00  0.00           C  
ATOM   4865  OD1 ASN A1452     -16.660  19.131 -30.904  1.00  0.00           O  
ATOM   4866  ND2 ASN A1452     -14.972  17.694 -30.573  1.00  0.00           N  
ATOM   4867  N   VAL A1455     -17.838  18.767 -34.088  1.00  0.00           N  
ATOM   4868  CA  VAL A1455     -18.770  17.750 -34.565  1.00  0.00           C  
ATOM   4869  C   VAL A1455     -18.464  17.341 -36.003  1.00  0.00           C  
ATOM   4870  O   VAL A1455     -17.898  18.112 -36.776  1.00  0.00           O  
ATOM   4871  CB  VAL A1455     -20.225  18.259 -34.516  1.00  0.00           C  
ATOM   4872  CG1 VAL A1455     -20.737  18.245 -33.089  1.00  0.00           C  
ATOM   4873  CG2 VAL A1455     -20.296  19.683 -35.086  1.00  0.00           C  
ATOM   4874  N   VAL A1456     -18.843  16.121 -36.360  1.00  0.00           N  
ATOM   4875  CA  VAL A1456     -18.619  15.621 -37.709  1.00  0.00           C  
ATOM   4876  C   VAL A1456     -19.905  14.969 -38.207  1.00  0.00           C  
ATOM   4877  O   VAL A1456     -20.366  13.981 -37.635  1.00  0.00           O  
ATOM   4878  CB  VAL A1456     -17.474  14.602 -37.724  1.00  0.00           C  
ATOM   4879  CG1 VAL A1456     -17.251  14.071 -39.130  1.00  0.00           C  
ATOM   4880  CG2 VAL A1456     -16.215  15.261 -37.198  1.00  0.00           C  
ATOM   4881  N   ASP A1457     -20.493  15.539 -39.256  1.00  0.00           N  
ATOM   4882  CA  ASP A1457     -21.733  15.009 -39.810  1.00  0.00           C  
ATOM   4883  C   ASP A1457     -21.437  13.874 -40.780  1.00  0.00           C  
ATOM   4884  O   ASP A1457     -20.675  14.046 -41.735  1.00  0.00           O  
ATOM   4885  CB  ASP A1457     -22.518  16.114 -40.531  1.00  0.00           C  
ATOM   4886  CG  ASP A1457     -23.826  15.611 -41.123  1.00  0.00           C  
ATOM   4887  OD1 ASP A1457     -23.777  14.673 -41.937  1.00  0.00           O  
ATOM   4888  OD2 ASP A1457     -24.905  16.143 -40.784  1.00  0.00           O  
ATOM   4889  N   PRO A1458     -22.039  12.693 -40.545  1.00  0.00           N  
ATOM   4890  CA  PRO A1458     -21.821  11.536 -41.420  1.00  0.00           C  
ATOM   4891  C   PRO A1458     -21.753  11.914 -42.894  1.00  0.00           C  
ATOM   4892  O   PRO A1458     -20.832  11.503 -43.596  1.00  0.00           O  
ATOM   4893  CB  PRO A1458     -23.001  10.613 -41.087  1.00  0.00           C  
ATOM   4894  CG  PRO A1458     -23.992  11.511 -40.366  1.00  0.00           C  
ATOM   4895  CD  PRO A1458     -23.101  12.408 -39.569  1.00  0.00           C  
ATOM   4896  N   TRP A1459     -22.707  12.717 -43.354  1.00  0.00           N  
ATOM   4897  CA  TRP A1459     -22.730  13.148 -44.750  1.00  0.00           C  
ATOM   4898  C   TRP A1459     -21.400  13.662 -45.286  1.00  0.00           C  
ATOM   4899  O   TRP A1459     -21.046  13.373 -46.421  1.00  0.00           O  
ATOM   4900  CB  TRP A1459     -23.808  14.205 -44.974  1.00  0.00           C  
ATOM   4901  CG  TRP A1459     -25.181  13.630 -44.956  1.00  0.00           C  
ATOM   4902  CD1 TRP A1459     -26.051  13.633 -43.916  1.00  0.00           C  
ATOM   4903  CD2 TRP A1459     -25.830  12.919 -46.025  1.00  0.00           C  
ATOM   4904  NE1 TRP A1459     -27.206  12.969 -44.260  1.00  0.00           N  
ATOM   4905  CE2 TRP A1459     -27.097  12.519 -45.550  1.00  0.00           C  
ATOM   4906  CE3 TRP A1459     -25.461  12.582 -47.337  1.00  0.00           C  
ATOM   4907  CZ2 TRP A1459     -28.003  11.797 -46.337  1.00  0.00           C  
ATOM   4908  CZ3 TRP A1459     -26.358  11.864 -48.120  1.00  0.00           C  
ATOM   4909  CH2 TRP A1459     -27.617  11.479 -47.614  1.00  0.00           C  
ATOM   4910  N   ASP A1460     -20.657  14.426 -44.495  1.00  0.00           N  
ATOM   4911  CA  ASP A1460     -19.371  14.911 -44.983  1.00  0.00           C  
ATOM   4912  C   ASP A1460     -18.533  13.724 -45.419  1.00  0.00           C  
ATOM   4913  O   ASP A1460     -17.997  13.696 -46.530  1.00  0.00           O  
ATOM   4914  CB  ASP A1460     -18.608  15.673 -43.899  1.00  0.00           C  
ATOM   4915  CG  ASP A1460     -19.087  17.090 -43.743  1.00  0.00           C  
ATOM   4916  OD1 ASP A1460     -19.187  17.799 -44.770  1.00  0.00           O  
ATOM   4917  OD2 ASP A1460     -19.354  17.495 -42.590  1.00  0.00           O  
ATOM   4918  N   ILE A1461     -18.426  12.742 -44.530  1.00  0.00           N  
ATOM   4919  CA  ILE A1461     -17.651  11.542 -44.810  1.00  0.00           C  
ATOM   4920  C   ILE A1461     -18.251  10.786 -45.985  1.00  0.00           C  
ATOM   4921  O   ILE A1461     -17.524  10.289 -46.850  1.00  0.00           O  
ATOM   4922  CB  ILE A1461     -17.601  10.606 -43.575  1.00  0.00           C  
ATOM   4923  CG1 ILE A1461     -16.862  11.299 -42.428  1.00  0.00           C  
ATOM   4924  CG2 ILE A1461     -16.901   9.299 -43.930  1.00  0.00           C  
ATOM   4925  CD1 ILE A1461     -15.415  11.648 -42.742  1.00  0.00           C  
ATOM   4926  N   ILE A1462     -19.580  10.724 -46.018  1.00  0.00           N  
ATOM   4927  CA  ILE A1462     -20.288  10.014 -47.074  1.00  0.00           C  
ATOM   4928  C   ILE A1462     -20.006  10.501 -48.494  1.00  0.00           C  
ATOM   4929  O   ILE A1462     -19.782   9.684 -49.391  1.00  0.00           O  
ATOM   4930  CB  ILE A1462     -21.812  10.040 -46.841  1.00  0.00           C  
ATOM   4931  CG1 ILE A1462     -22.166   9.150 -45.651  1.00  0.00           C  
ATOM   4932  CG2 ILE A1462     -22.542   9.553 -48.089  1.00  0.00           C  
ATOM   4933  CD1 ILE A1462     -23.648   9.018 -45.413  1.00  0.00           C  
ATOM   4934  N   ARG A1463     -20.013  11.815 -48.708  1.00  0.00           N  
ATOM   4935  CA  ARG A1463     -19.769  12.343 -50.044  1.00  0.00           C  
ATOM   4936  C   ARG A1463     -18.304  12.436 -50.456  1.00  0.00           C  
ATOM   4937  O   ARG A1463     -18.007  12.698 -51.620  1.00  0.00           O  
ATOM   4938  CB  ARG A1463     -20.450  13.701 -50.210  1.00  0.00           C
[truncated: 145,404 more chars]
