# Supplementary material for: Backbone Brackets and Arginine Tweezers delineate Class I and Class II aminoacyl tRNA synthetases
Source: PLoS Comput Biol. 2018 Apr 16;14(4):e1006101. doi: 10.1371/journal.pcbi.1006101 (PMC5919687; doi:10.1371/journal.pcbi.1006101)
Supplement: S11 File — All structures of Class I aaRS with residues renumbered according to the MSA. (GZ) [file pcbi.1006101.s023.tar.gz › 1li5_A_renum.pdb]

ATOM      1  N   MET A 222      62.090 101.800  60.911  1.00  0.00           N  
ATOM      2  CA  MET A 222      62.678 100.510  61.374  1.00  0.00           C  
ATOM      3  C   MET A 222      63.809 100.080  60.458  1.00  0.00           C  
ATOM      4  O   MET A 222      63.975 100.601  59.357  1.00  0.00           O  
ATOM      5  CB  MET A 222      61.620  99.404  61.371  1.00  0.00           C  
ATOM      6  CG  MET A 222      61.296  98.869  59.979  1.00  0.00           C  
ATOM      7  SD  MET A 222      60.126  99.923  59.098  1.00  0.00           S  
ATOM      8  CE  MET A 222      59.093  98.680  58.261  1.00  0.00           C  
ATOM      9  N   LEU A 223      64.587  99.115  60.922  1.00  0.00           N  
ATOM     10  CA  LEU A 223      65.671  98.588  60.123  1.00  0.00           C  
ATOM     11  C   LEU A 223      65.074  97.857  58.918  1.00  0.00           C  
ATOM     12  O   LEU A 223      64.204  96.996  59.050  1.00  0.00           O  
ATOM     13  CB  LEU A 223      66.514  97.620  60.954  1.00  0.00           C  
ATOM     14  CG  LEU A 223      67.418  96.674  60.164  1.00  0.00           C  
ATOM     15  CD1 LEU A 223      68.515  97.463  59.477  1.00  0.00           C  
ATOM     16  CD2 LEU A 223      68.005  95.635  61.095  1.00  0.00           C  
ATOM     17  N   LYS A 224      65.526  98.235  57.732  1.00  0.00           N  
ATOM     18  CA  LYS A 224      65.085  97.584  56.514  1.00  0.00           C  
ATOM     19  C   LYS A 224      66.372  97.120  55.859  1.00  0.00           C  
ATOM     20  O   LYS A 224      67.388  97.821  55.912  1.00  0.00           O  
ATOM     21  CB  LYS A 224      64.334  98.566  55.613  1.00  0.00           C  
ATOM     22  CG  LYS A 224      63.030  99.076  56.211  1.00  0.00           C  
ATOM     23  CD  LYS A 224      62.242  99.918  55.216  1.00  0.00           C  
ATOM     24  CE  LYS A 224      61.472  99.051  54.229  1.00  0.00           C  
ATOM     25  NZ  LYS A 224      60.735  99.852  53.204  1.00  0.00           N  
ATOM     26  N   ILE A 225      66.332  95.941  55.247  1.00  0.00           N  
ATOM     27  CA  ILE A 225      67.502  95.364  54.604  1.00  0.00           C  
ATOM     28  C   ILE A 225      67.231  95.013  53.143  1.00  0.00           C  
ATOM     29  O   ILE A 225      66.209  94.409  52.828  1.00  0.00           O  
ATOM     30  CB  ILE A 225      67.933  94.082  55.351  1.00  0.00           C  
ATOM     31  CG1 ILE A 225      68.252  94.427  56.807  1.00  0.00           C  
ATOM     32  CG2 ILE A 225      69.143  93.448  54.679  1.00  0.00           C  
ATOM     33  CD1 ILE A 225      68.395  93.223  57.710  1.00  0.00           C  
ATOM     34  N   PHE A 226      68.132  95.406  52.248  1.00  0.00           N  
ATOM     35  CA  PHE A 226      67.967  95.061  50.844  1.00  0.00           C  
ATOM     36  C   PHE A 226      68.172  93.551  50.778  1.00  0.00           C  
ATOM     37  O   PHE A 226      69.210  93.034  51.191  1.00  0.00           O  
ATOM     38  CB  PHE A 226      69.026  95.739  49.982  1.00  0.00           C  
ATOM     39  CG  PHE A 226      68.861  95.475  48.515  1.00  0.00           C  
ATOM     40  CD1 PHE A 226      68.072  96.316  47.729  1.00  0.00           C  
ATOM     41  CD2 PHE A 226      69.471  94.376  47.915  1.00  0.00           C  
ATOM     42  CE1 PHE A 226      67.892  96.069  46.356  1.00  0.00           C  
ATOM     43  CE2 PHE A 226      69.299  94.117  46.543  1.00  0.00           C  
ATOM     44  CZ  PHE A 226      68.506  94.968  45.763  1.00  0.00           C  
ATOM     45  N   ASN A 227      67.166  92.848  50.263  1.00  0.00           N  
ATOM     46  CA  ASN A 227      67.201  91.396  50.152  1.00  0.00           C  
ATOM     47  C   ASN A 227      67.443  90.996  48.706  1.00  0.00           C  
ATOM     48  O   ASN A 227      66.555  91.129  47.866  1.00  0.00           O  
ATOM     49  CB  ASN A 227      65.866  90.830  50.633  1.00  0.00           C  
ATOM     50  CG  ASN A 227      65.902  89.336  50.850  1.00  0.00           C  
ATOM     51  OD1 ASN A 227      64.939  88.763  51.347  1.00  0.00           O  
ATOM     52  ND2 ASN A 227      67.008  88.697  50.478  1.00  0.00           N  
ATOM     53  N   THR A 228      68.645  90.509  48.415  1.00  0.00           N  
ATOM     54  CA  THR A 228      68.987  90.086  47.062  1.00  0.00           C  
ATOM     55  C   THR A 228      67.920  89.152  46.501  1.00  0.00           C  
ATOM     56  O   THR A 228      67.607  89.164  45.312  1.00  0.00           O  
ATOM     57  CB  THR A 228      70.341  89.362  47.048  1.00  0.00           C  
ATOM     58  OG1 THR A 228      71.351  90.250  47.534  1.00  0.00           O  
ATOM     59  CG2 THR A 228      70.709  88.932  45.640  1.00  0.00           C  
ATOM     60  N   LEU A 229      67.346  88.346  47.380  1.00  0.00           N  
ATOM     61  CA  LEU A 229      66.331  87.401  46.966  1.00  0.00           C  
ATOM     62  C   LEU A 229      65.114  88.087  46.346  1.00  0.00           C  
ATOM     63  O   LEU A 229      64.542  87.572  45.386  1.00  0.00           O  
ATOM     64  CB  LEU A 229      65.917  86.557  48.168  1.00  0.00           C  
ATOM     65  CG  LEU A 229      65.126  85.285  47.879  1.00  0.00           C  
ATOM     66  CD1 LEU A 229      65.959  84.327  47.044  1.00  0.00           C  
ATOM     67  CD2 LEU A 229      64.725  84.650  49.196  1.00  0.00           C  
ATOM     68  N   THR A 230      64.722  89.241  46.881  1.00  0.00           N  
ATOM     69  CA  THR A 230      63.564  89.969  46.353  1.00  0.00           C  
ATOM     70  C   THR A 230      63.960  91.269  45.666  1.00  0.00           C  
ATOM     71  O   THR A 230      63.109  92.020  45.191  1.00  0.00           O  
ATOM     72  CB  THR A 230      62.555  90.309  47.464  1.00  0.00           C  
ATOM     73  OG1 THR A 230      63.221  91.015  48.518  1.00  0.00           O  
ATOM     74  CG2 THR A 230      61.938  89.047  48.019  1.00  0.00           C  
ATOM     75  N   ARG A 232      65.260  91.527  45.618  1.00  0.00           N  
ATOM     76  CA  ARG A 232      65.798  92.728  44.996  1.00  0.00           C  
ATOM     77  C   ARG A 232      65.153  94.026  45.477  1.00  0.00           C  
ATOM     78  O   ARG A 232      64.875  94.925  44.686  1.00  0.00           O  
ATOM     79  CB  ARG A 232      65.701  92.622  43.478  1.00  0.00           C  
ATOM     80  N   GLN A 233      64.921  94.121  46.783  1.00  0.00           N  
ATOM     81  CA  GLN A 233      64.347  95.329  47.359  1.00  0.00           C  
ATOM     82  C   GLN A 233      64.551  95.393  48.869  1.00  0.00           C  
ATOM     83  O   GLN A 233      64.766  94.376  49.527  1.00  0.00           O  
ATOM     84  CB  GLN A 233      62.854  95.422  47.047  1.00  0.00           C  
ATOM     85  CG  GLN A 233      61.998  94.418  47.791  1.00  0.00           C  
ATOM     86  CD  GLN A 233      60.594  94.318  47.216  1.00  0.00           C  
ATOM     87  OE1 GLN A 233      60.389  93.804  46.113  1.00  0.00           O  
ATOM     88  NE2 GLN A 233      59.614  94.796  47.975  1.00  0.00           N  
ATOM     89  N   LYS A 234      64.489  96.602  49.419  1.00  0.00           N  
ATOM     90  CA  LYS A 234      64.642  96.772  50.855  1.00  0.00           C  
ATOM     91  C   LYS A 234      63.398  96.227  51.540  1.00  0.00           C  
ATOM     92  O   LYS A 234      62.278  96.528  51.133  1.00  0.00           O  
ATOM     93  CB  LYS A 234      64.796  98.250  51.202  1.00  0.00           C  
ATOM     94  CG  LYS A 234      66.006  98.905  50.570  1.00  0.00           C  
ATOM     95  CD  LYS A 234      66.101 100.360  50.964  1.00  0.00           C  
ATOM     96  CE  LYS A 234      67.404 100.963  50.483  1.00  0.00           C  
ATOM     97  NZ  LYS A 234      67.489 102.402  50.849  1.00  0.00           N  
ATOM     98  N   GLU A 235      63.598  95.427  52.579  1.00  0.00           N  
ATOM     99  CA  GLU A 235      62.477  94.858  53.308  1.00  0.00           C  
ATOM    100  C   GLU A 235      62.650  95.032  54.804  1.00  0.00           C  
ATOM    101  O   GLU A 235      63.764  94.980  55.327  1.00  0.00           O  
ATOM    102  CB  GLU A 235      62.336  93.367  53.000  1.00  0.00           C  
ATOM    103  CG  GLU A 235      61.987  93.051  51.557  1.00  0.00           C  
ATOM    104  CD  GLU A 235      61.934  91.559  51.286  1.00  0.00           C  
ATOM    105  OE1 GLU A 235      61.424  91.159  50.216  1.00  0.00           O  
ATOM    106  OE2 GLU A 235      62.395  90.787  52.151  1.00  0.00           O  
ATOM    107  N   GLU A 236      61.529  95.240  55.490  1.00  0.00           N  
ATOM    108  CA  GLU A 236      61.551  95.388  56.933  1.00  0.00           C  
ATOM    109  C   GLU A 236      62.173  94.132  57.495  1.00  0.00           C  
ATOM    110  O   GLU A 236      61.751  93.027  57.169  1.00  0.00           O  
ATOM    111  CB  GLU A 236      60.133  95.501  57.490  1.00  0.00           C  
ATOM    112  CG  GLU A 236      60.076  95.684  59.007  1.00  0.00           C  
ATOM    113  CD  GLU A 236      58.646  95.723  59.539  1.00  0.00           C  
ATOM    114  OE1 GLU A 236      57.762  96.265  58.839  1.00  0.00           O  
ATOM    115  OE2 GLU A 236      58.405  95.222  60.662  1.00  0.00           O  
ATOM    116  N   PHE A 237      63.184  94.283  58.336  1.00  0.00           N  
ATOM    117  CA  PHE A 237      63.784  93.103  58.917  1.00  0.00           C  
ATOM    118  C   PHE A 237      62.914  92.643  60.076  1.00  0.00           C  
ATOM    119  O   PHE A 237      62.562  93.433  60.946  1.00  0.00           O  
ATOM    120  CB  PHE A 237      65.185  93.385  59.444  1.00  0.00           C  
ATOM    121  CG  PHE A 237      65.769  92.229  60.193  1.00  0.00           C  
ATOM    122  CD1 PHE A 237      66.145  91.070  59.524  1.00  0.00           C  
ATOM    123  CD2 PHE A 237      65.857  92.261  61.576  1.00  0.00           C  
ATOM    124  CE1 PHE A 237      66.595  89.952  60.221  1.00  0.00           C  
ATOM    125  CE2 PHE A 237      66.304  91.152  62.285  1.00  0.00           C  
ATOM    126  CZ  PHE A 237      66.674  89.992  61.605  1.00  0.00           C  
ATOM    127  N   LYS A 238      62.569  91.367  60.081  1.00  0.00           N  
ATOM    128  CA  LYS A 238      61.768  90.793  61.149  1.00  0.00           C  
ATOM    129  C   LYS A 238      62.425  89.446  61.428  1.00  0.00           C  
ATOM    130  O   LYS A 238      62.514  88.595  60.549  1.00  0.00           O  
ATOM    131  CB  LYS A 238      60.316  90.619  60.697  1.00  0.00           C  
ATOM    132  N   PRO A 240      62.895  89.238  62.662  1.00  0.00           N  
ATOM    133  CA  PRO A 240      63.559  88.004  63.087  1.00  0.00           C  
ATOM    134  C   PRO A 240      62.617  86.804  63.178  1.00  0.00           C  
ATOM    135  O   PRO A 240      61.437  86.958  63.487  1.00  0.00           O  
ATOM    136  CB  PRO A 240      64.123  88.396  64.441  1.00  0.00           C  
ATOM    137  CG  PRO A 240      62.992  89.223  65.000  1.00  0.00           C  
ATOM    138  CD  PRO A 240      62.605  90.102  63.822  1.00  0.00           C  
ATOM    139  N   ILE A 241      63.134  85.608  62.915  1.00  0.00           N  
ATOM    140  CA  ILE A 241      62.316  84.401  62.994  1.00  0.00           C  
ATOM    141  C   ILE A 241      61.875  84.189  64.439  1.00  0.00           C  
ATOM    142  O   ILE A 241      60.763  83.727  64.698  1.00  0.00           O  
ATOM    143  CB  ILE A 241      63.101  83.158  62.531  1.00  0.00           C  
ATOM    144  CG1 ILE A 241      63.370  83.254  61.030  1.00  0.00           C  
ATOM    145  CG2 ILE A 241      62.331  81.877  62.881  1.00  0.00           C  
ATOM    146  CD1 ILE A 241      64.420  82.277  60.538  1.00  0.00           C  
ATOM    147  N   HIS A 243      62.774  84.509  65.367  1.00  0.00           N  
ATOM    148  CA  HIS A 243      62.526  84.398  66.803  1.00  0.00           C  
ATOM    149  C   HIS A 243      62.759  85.782  67.392  1.00  0.00           C  
ATOM    150  O   HIS A 243      63.831  86.369  67.218  1.00  0.00           O  
ATOM    151  CB  HIS A 243      63.490  83.407  67.455  1.00  0.00           C  
ATOM    152  CG  HIS A 243      63.336  82.002  66.964  1.00  0.00           C  
ATOM    153  ND1 HIS A 243      64.274  81.386  66.168  1.00  0.00           N  
ATOM    154  CD2 HIS A 243      62.353  81.093  67.162  1.00  0.00           C  
ATOM    155  CE1 HIS A 243      63.876  80.157  65.894  1.00  0.00           C  
ATOM    156  NE2 HIS A 243      62.714  79.954  66.485  1.00  0.00           N  
ATOM    157  N   ALA A 244      61.758  86.295  68.093  1.00  0.00           N  
ATOM    158  CA  ALA A 244      61.841  87.627  68.678  1.00  0.00           C  
ATOM    159  C   ALA A 244      63.128  87.924  69.446  1.00  0.00           C  
ATOM    160  O   ALA A 244      63.541  87.164  70.316  1.00  0.00           O  
ATOM    161  CB  ALA A 244      60.622  87.878  69.583  1.00  0.00           C  
ATOM    162  N   GLY A 245      63.758  89.046  69.110  1.00  0.00           N  
ATOM    163  CA  GLY A 245      64.967  89.459  69.798  1.00  0.00           C  
ATOM    164  C   GLY A 245      66.206  88.639  69.524  1.00  0.00           C  
ATOM    165  O   GLY A 245      67.223  88.835  70.181  1.00  0.00           O  
ATOM    166  N   GLU A 265      66.136  87.729  68.559  1.00  0.00           N  
ATOM    167  CA  GLU A 265      67.280  86.891  68.231  1.00  0.00           C  
ATOM    168  C   GLU A 265      67.577  86.950  66.738  1.00  0.00           C  
ATOM    169  O   GLU A 265      66.671  87.069  65.912  1.00  0.00           O  
ATOM    170  CB  GLU A 265      67.014  85.430  68.622  1.00  0.00           C  
ATOM    171  CG  GLU A 265      66.658  85.189  70.085  1.00  0.00           C  
ATOM    172  CD  GLU A 265      66.513  83.700  70.423  1.00  0.00           C  
ATOM    173  OE1 GLU A 265      66.221  83.374  71.594  1.00  0.00           O  
ATOM    174  OE2 GLU A 265      66.693  82.851  69.521  1.00  0.00           O  
ATOM    175  N   VAL A 266      68.856  86.870  66.395  1.00  0.00           N  
ATOM    176  CA  VAL A 266      69.255  86.882  64.997  1.00  0.00           C  
ATOM    177  C   VAL A 266      70.366  85.874  64.741  1.00  0.00           C  
ATOM    178  O   VAL A 266      71.369  85.841  65.456  1.00  0.00           O  
ATOM    179  CB  VAL A 266      69.750  88.274  64.553  1.00  0.00           C  
ATOM    180  CG1 VAL A 266      70.086  88.247  63.072  1.00  0.00           C  
ATOM    181  CG2 VAL A 266      68.691  89.320  64.831  1.00  0.00           C  
ATOM    182  N   GLY A 267      70.168  85.041  63.727  1.00  0.00           N  
ATOM    183  CA  GLY A 267      71.174  84.063  63.360  1.00  0.00           C  
ATOM    184  C   GLY A 267      71.740  84.502  62.021  1.00  0.00           C  
ATOM    185  O   GLY A 267      70.995  84.625  61.046  1.00  0.00           O  
ATOM    186  N   MET A 268      73.040  84.766  61.958  1.00  0.00           N  
ATOM    187  CA  MET A 268      73.625  85.197  60.696  1.00  0.00           C  
ATOM    188  C   MET A 268      74.844  84.407  60.249  1.00  0.00           C  
ATOM    189  O   MET A 268      75.735  84.111  61.042  1.00  0.00           O  
ATOM    190  CB  MET A 268      73.973  86.686  60.764  1.00  0.00           C  
ATOM    191  CG  MET A 268      74.723  87.219  59.552  1.00  0.00           C  
ATOM    192  SD  MET A 268      74.882  89.025  59.594  1.00  0.00           S  
ATOM    193  CE  MET A 268      76.015  89.234  60.959  1.00  0.00           C  
ATOM    194  N   TYR A 269      74.868  84.073  58.963  1.00  0.00           N  
ATOM    195  CA  TYR A 269      75.969  83.327  58.371  1.00  0.00           C  
ATOM    196  C   TYR A 269      76.561  84.117  57.207  1.00  0.00           C  
ATOM    197  O   TYR A 269      75.835  84.620  56.346  1.00  0.00           O  
ATOM    198  CB  TYR A 269      75.477  81.979  57.841  1.00  0.00           C  
ATOM    199  CG  TYR A 269      76.578  81.077  57.323  1.00  0.00           C  
ATOM    200  CD1 TYR A 269      77.288  80.244  58.186  1.00  0.00           C  
ATOM    201  CD2 TYR A 269      76.907  81.048  55.971  1.00  0.00           C  
ATOM    202  CE1 TYR A 269      78.299  79.401  57.713  1.00  0.00           C  
ATOM    203  CE2 TYR A 269      77.915  80.214  55.487  1.00  0.00           C  
ATOM    204  CZ  TYR A 269      78.606  79.392  56.361  1.00  0.00           C  
ATOM    205  OH  TYR A 269      79.604  78.571  55.877  1.00  0.00           O  
ATOM    206  N   VAL A 270      77.884  84.226  57.192  1.00  0.00           N  
ATOM    207  CA  VAL A 270      78.575  84.912  56.111  1.00  0.00           C  
ATOM    208  C   VAL A 270      79.696  83.985  55.652  1.00  0.00           C  
ATOM    209  O   VAL A 270      80.318  83.300  56.463  1.00  0.00           O  
ATOM    210  CB  VAL A 270      79.134  86.277  56.572  1.00  0.00           C  
ATOM    211  CG1 VAL A 270      79.932  86.922  55.450  1.00  0.00           C  
ATOM    212  CG2 VAL A 270      77.971  87.198  56.976  1.00  0.00           C  
ATOM    213  N   CYS A 271      79.926  83.934  54.345  1.00  0.00           N  
ATOM    214  CA  CYS A 271      80.964  83.070  53.796  1.00  0.00           C  
ATOM    215  C   CYS A 271      82.341  83.664  54.012  1.00  0.00           C  
ATOM    216  O   CYS A 271      82.558  84.838  53.720  1.00  0.00           O  
ATOM    217  CB  CYS A 271      80.759  82.868  52.297  1.00  0.00           C  
ATOM    218  SG  CYS A 271      79.134  82.257  51.836  1.00  0.00           S  
ATOM    219  N   GLY A 272      83.260  82.846  54.522  1.00  0.00           N  
ATOM    220  CA  GLY A 272      84.628  83.282  54.743  1.00  0.00           C  
ATOM    221  C   GLY A 272      85.431  83.059  53.472  1.00  0.00           C  
ATOM    222  O   GLY A 272      84.867  82.734  52.431  1.00  0.00           O  
ATOM    223  N   ILE A 273      86.746  83.224  53.540  1.00  0.00           N  
ATOM    224  CA  ILE A 273      87.572  83.036  52.356  1.00  0.00           C  
ATOM    225  C   ILE A 273      88.140  81.627  52.344  1.00  0.00           C  
ATOM    226  O   ILE A 273      87.893  80.841  53.257  1.00  0.00           O  
ATOM    227  CB  ILE A 273      88.749  84.062  52.324  1.00  0.00           C  
ATOM    228  CG1 ILE A 273      89.798  83.726  53.396  1.00  0.00           C  
ATOM    229  CG2 ILE A 273      88.214  85.464  52.557  1.00  0.00           C  
ATOM    230  CD1 ILE A 273      89.230  83.484  54.782  1.00  0.00           C  
ATOM    231  N   THR A 274      88.832  81.301  51.261  1.00  0.00           N  
ATOM    232  CA  THR A 274      89.528  80.039  51.146  1.00  0.00           C  
ATOM    233  C   THR A 274      90.762  80.715  51.658  1.00  0.00           C  
ATOM    234  O   THR A 274      91.028  81.860  51.336  1.00  0.00           O  
ATOM    235  CB  THR A 274      89.769  79.623  49.699  1.00  0.00           C  
ATOM    236  OG1 THR A 274      88.511  79.402  49.059  1.00  0.00           O  
ATOM    237  CG2 THR A 274      90.603  78.354  49.632  1.00  0.00           C  
ATOM    238  N   VAL A 275      91.520  79.989  52.429  1.00  0.00           N  
ATOM    239  CA  VAL A 275      92.682  80.486  53.086  1.00  0.00           C  
ATOM    240  C   VAL A 275      93.845  79.892  52.303  1.00  0.00           C  
ATOM    241  O   VAL A 275      94.491  78.986  52.794  1.00  0.00           O  
ATOM    242  CB  VAL A 275      92.513  79.881  54.458  1.00  0.00           C  
ATOM    243  CG1 VAL A 275      93.638  80.152  55.327  1.00  0.00           C  
ATOM    244  CG2 VAL A 275      91.175  80.332  55.020  1.00  0.00           C  
ATOM    245  N   TYR A 276      94.086  80.347  51.073  1.00  0.00           N  
ATOM    246  CA  TYR A 276      95.185  79.780  50.294  1.00  0.00           C  
ATOM    247  C   TYR A 276      96.168  80.906  50.030  1.00  0.00           C  
ATOM    248  O   TYR A 276      97.335  80.679  49.708  1.00  0.00           O  
ATOM    249  CB  TYR A 276      94.650  79.141  48.992  1.00  0.00           C  
ATOM    250  CG  TYR A 276      94.193  80.111  47.926  1.00  0.00           C  
ATOM    251  CD1 TYR A 276      95.102  80.660  47.024  1.00  0.00           C  
ATOM    252  CD2 TYR A 276      92.856  80.508  47.839  1.00  0.00           C  
ATOM    253  CE1 TYR A 276      94.699  81.587  46.063  1.00  0.00           C  
ATOM    254  CE2 TYR A 276      92.439  81.438  46.880  1.00  0.00           C  
ATOM    255  CZ  TYR A 276      93.368  81.977  45.998  1.00  0.00           C  
ATOM    256  OH  TYR A 276      92.978  82.933  45.083  1.00  0.00           O  
ATOM    257  N   ASP A 277      95.682  82.133  50.201  1.00  0.00           N  
ATOM    258  CA  ASP A 277      96.502  83.326  50.030  1.00  0.00           C  
ATOM    259  C   ASP A 277      96.008  84.423  50.970  1.00  0.00           C  
ATOM    260  O   ASP A 277      94.923  84.308  51.544  1.00  0.00           O  
ATOM    261  CB  ASP A 277      96.438  83.828  48.588  1.00  0.00           C  
ATOM    262  CG  ASP A 277      97.740  84.458  48.145  1.00  0.00           C  
ATOM    263  OD1 ASP A 277      97.884  84.693  46.926  1.00  0.00           O  
ATOM    264  OD2 ASP A 277      98.609  84.720  49.007  1.00  0.00           O  
ATOM    265  N   LEU A 279      96.804  85.479  51.132  1.00  0.00           N  
ATOM    266  CA  LEU A 279      96.423  86.600  51.990  1.00  0.00           C  
ATOM    267  C   LEU A 279      95.164  87.247  51.426  1.00  0.00           C  
ATOM    268  O   LEU A 279      95.002  87.343  50.207  1.00  0.00           O  
ATOM    269  CB  LEU A 279      97.538  87.656  52.042  1.00  0.00           C  
ATOM    270  CG  LEU A 279      98.917  87.292  52.596  1.00  0.00           C  
ATOM    271  CD1 LEU A 279      98.764  86.670  53.970  1.00  0.00           C  
ATOM    272  CD2 LEU A 279      99.618  86.330  51.665  1.00  0.00           C  
ATOM    273  N   CYS A 280      94.278  87.691  52.309  1.00  0.00           N  
ATOM    274  CA  CYS A 280      93.038  88.329  51.883  1.00  0.00           C  
ATOM    275  C   CYS A 280      93.329  89.684  51.231  1.00  0.00           C  
ATOM    276  O   CYS A 280      94.233  90.401  51.655  1.00  0.00           O  
ATOM    277  CB  CYS A 280      92.102  88.501  53.090  1.00  0.00           C  
ATOM    278  SG  CYS A 280      92.816  89.380  54.503  1.00  0.00           S  
ATOM    279  N   HIS A 281      92.592  90.030  50.179  1.00  0.00           N  
ATOM    280  CA  HIS A 281      92.809  91.322  49.534  1.00  0.00           C  
ATOM    281  C   HIS A 281      91.762  92.327  50.027  1.00  0.00           C  
ATOM    282  O   HIS A 281      90.826  91.955  50.729  1.00  0.00           O  
ATOM    283  CB  HIS A 281      92.769  91.183  48.006  1.00  0.00           C  
ATOM    284  CG  HIS A 281      91.488  90.622  47.479  1.00  0.00           C  
ATOM    285  ND1 HIS A 281      91.418  89.403  46.836  1.00  0.00           N  
ATOM    286  CD2 HIS A 281      90.229  91.116  47.483  1.00  0.00           C  
ATOM    287  CE1 HIS A 281      90.172  89.175  46.467  1.00  0.00           C  
ATOM    288  NE2 HIS A 281      89.428  90.200  46.848  1.00  0.00           N  
ATOM    289  N   ILE A 282      91.920  93.599  49.667  1.00  0.00           N  
ATOM    290  CA  ILE A 282      90.999  94.650  50.113  1.00  0.00           C  
ATOM    291  C   ILE A 282      89.518  94.416  49.888  1.00  0.00           C  
ATOM    292  O   ILE A 282      88.692  94.980  50.607  1.00  0.00           O  
ATOM    293  CB  ILE A 282      91.336  96.000  49.477  1.00  0.00           C  
ATOM    294  CG1 ILE A 282      92.003  95.771  48.121  1.00  0.00           C  
ATOM    295  CG2 ILE A 282      92.140  96.841  50.448  1.00  0.00           C  
ATOM    296  CD1 ILE A 282      92.224  97.024  47.324  1.00  0.00           C  
ATOM    297  N   GLY A 283      89.185  93.622  48.875  1.00  0.00           N  
ATOM    298  CA  GLY A 283      87.792  93.325  48.598  1.00  0.00           C  
ATOM    299  C   GLY A 283      87.255  92.498  49.744  1.00  0.00           C  
ATOM    300  O   GLY A 283      86.159  92.750  50.248  1.00  0.00           O  
ATOM    301  N   HIS A 284      88.035  91.503  50.151  1.00  0.00           N  
ATOM    302  CA  HIS A 284      87.668  90.642  51.265  1.00  0.00           C  
ATOM    303  C   HIS A 284      87.563  91.530  52.495  1.00  0.00           C  
ATOM    304  O   HIS A 284      86.674  91.356  53.330  1.00  0.00           O  
ATOM    305  CB  HIS A 284      88.739  89.569  51.475  1.00  0.00           C  
ATOM    306  CG  HIS A 284      88.770  88.532  50.396  1.00  0.00           C  
ATOM    307  ND1 HIS A 284      89.923  87.878  50.022  1.00  0.00           N  
ATOM    308  CD2 HIS A 284      87.785  88.028  49.616  1.00  0.00           C  
ATOM    309  CE1 HIS A 284      89.648  87.018  49.059  1.00  0.00           C  
ATOM    310  NE2 HIS A 284      88.356  87.089  48.794  1.00  0.00           N  
ATOM    311  N   GLY A 285      88.470  92.497  52.593  1.00  0.00           N  
ATOM    312  CA  GLY A 285      88.450  93.406  53.722  1.00  0.00           C  
ATOM    313  C   GLY A 285      87.158  94.195  53.752  1.00  0.00           C  
ATOM    314  O   GLY A 285      86.505  94.306  54.789  1.00  0.00           O  
ATOM    315  N   ARG A 286      86.777  94.751  52.605  1.00  0.00           N  
ATOM    316  CA  ARG A 286      85.548  95.530  52.522  1.00  0.00           C  
ATOM    317  C   ARG A 286      84.381  94.642  52.956  1.00  0.00           C  
ATOM    318  O   ARG A 286      83.597  95.000  53.833  1.00  0.00           O  
ATOM    319  CB  ARG A 286      85.350  96.036  51.081  1.00  0.00           C  
ATOM    320  CG  ARG A 286      84.352  97.197  50.908  1.00  0.00           C  
ATOM    321  CD  ARG A 286      82.916  96.709  50.809  1.00  0.00           C  
ATOM    322  NE  ARG A 286      82.187  97.313  49.695  1.00  0.00           N  
ATOM    323  CZ  ARG A 286      81.619  98.517  49.727  1.00  0.00           C  
ATOM    324  NH1 ARG A 286      81.692  99.257  50.823  1.00  0.00           N  
ATOM    325  NH2 ARG A 286      80.964  98.971  48.667  1.00  0.00           N  
ATOM    326  N   THR A 288      84.287  93.463  52.357  1.00  0.00           N  
ATOM    327  CA  THR A 288      83.216  92.535  52.682  1.00  0.00           C  
ATOM    328  C   THR A 288      83.125  92.199  54.167  1.00  0.00           C  
ATOM    329  O   THR A 288      82.048  92.257  54.758  1.00  0.00           O  
ATOM    330  CB  THR A 288      83.392  91.223  51.903  1.00  0.00           C  
ATOM    331  OG1 THR A 288      83.370  91.501  50.500  1.00  0.00           O  
ATOM    332  CG2 THR A 288      82.288  90.237  52.243  1.00  0.00           C  
ATOM    333  N   PHE A 289      84.244  91.847  54.784  1.00  0.00           N  
ATOM    334  CA  PHE A 289      84.173  91.477  56.184  1.00  0.00           C  
ATOM    335  C   PHE A 289      84.052  92.641  57.164  1.00  0.00           C  
ATOM    336  O   PHE A 289      83.576  92.471  58.289  1.00  0.00           O  
ATOM    337  CB  PHE A 289      85.304  90.498  56.489  1.00  0.00           C  
ATOM    338  CG  PHE A 289      85.152  89.194  55.744  1.00  0.00           C  
ATOM    339  CD1 PHE A 289      84.025  88.393  55.950  1.00  0.00           C  
ATOM    340  CD2 PHE A 289      86.078  88.803  54.784  1.00  0.00           C  
ATOM    341  CE1 PHE A 289      83.818  87.226  55.207  1.00  0.00           C  
ATOM    342  CE2 PHE A 289      85.882  87.637  54.034  1.00  0.00           C  
ATOM    343  CZ  PHE A 289      84.747  86.847  54.247  1.00  0.00           C  
ATOM    344  N   VAL A 290      84.439  93.836  56.739  1.00  0.00           N  
ATOM    345  CA  VAL A 290      84.240  94.985  57.606  1.00  0.00           C  
ATOM    346  C   VAL A 290      82.722  95.272  57.571  1.00  0.00           C  
ATOM    347  O   VAL A 290      82.089  95.469  58.611  1.00  0.00           O  
ATOM    348  CB  VAL A 290      85.032  96.210  57.095  1.00  0.00           C  
ATOM    349  CG1 VAL A 290      84.470  97.498  57.696  1.00  0.00           C  
ATOM    350  CG2 VAL A 290      86.503  96.055  57.473  1.00  0.00           C  
ATOM    351  N   ALA A 291      82.136  95.259  56.372  1.00  0.00           N  
ATOM    352  CA  ALA A 291      80.703  95.522  56.197  1.00  0.00           C  
ATOM    353  C   ALA A 291      79.828  94.639  57.080  1.00  0.00           C  
ATOM    354  O   ALA A 291      78.944  95.122  57.791  1.00  0.00           O  
ATOM    355  CB  ALA A 291      80.312  95.341  54.736  1.00  0.00           C  
ATOM    356  N   PHE A 292      80.060  93.337  57.037  1.00  0.00           N  
ATOM    357  CA  PHE A 292      79.263  92.463  57.865  1.00  0.00           C  
ATOM    358  C   PHE A 292      79.635  92.593  59.321  1.00  0.00           C  
ATOM    359  O   PHE A 292      78.829  92.297  60.195  1.00  0.00           O  
ATOM    360  CB  PHE A 292      79.360  91.036  57.364  1.00  0.00           C  
ATOM    361  CG  PHE A 292      78.586  90.826  56.111  1.00  0.00           C  
ATOM    362  CD1 PHE A 292      79.219  90.781  54.876  1.00  0.00           C  
ATOM    363  CD2 PHE A 292      77.194  90.770  56.158  1.00  0.00           C  
ATOM    364  CE1 PHE A 292      78.471  90.688  53.695  1.00  0.00           C  
ATOM    365  CE2 PHE A 292      76.437  90.677  54.992  1.00  0.00           C  
ATOM    366  CZ  PHE A 292      77.077  90.636  53.756  1.00  0.00           C  
ATOM    367  N   ASP A 293      80.850  93.049  59.593  1.00  0.00           N  
ATOM    368  CA  ASP A 293      81.241  93.269  60.974  1.00  0.00           C  
ATOM    369  C   ASP A 293      80.350  94.417  61.489  1.00  0.00           C  
ATOM    370  O   ASP A 293      79.906  94.405  62.640  1.00  0.00           O  
ATOM    371  CB  ASP A 293      82.721  93.654  61.054  1.00  0.00           C  
ATOM    372  CG  ASP A 293      83.190  93.872  62.481  1.00  0.00           C  
ATOM    373  OD1 ASP A 293      83.665  94.987  62.790  1.00  0.00           O  
ATOM    374  OD2 ASP A 293      83.082  92.932  63.295  1.00  0.00           O  
ATOM    375  N   VAL A 294      80.073  95.403  60.636  1.00  0.00           N  
ATOM    376  CA  VAL A 294      79.210  96.520  61.033  1.00  0.00           C  
ATOM    377  C   VAL A 294      77.775  96.028  61.218  1.00  0.00           C  
ATOM    378  O   VAL A 294      77.106  96.373  62.191  1.00  0.00           O  
ATOM    379  CB  VAL A 294      79.206  97.666  59.990  1.00  0.00           C  
ATOM    380  CG1 VAL A 294      78.139  98.704  60.366  1.00  0.00           C  
ATOM    381  CG2 VAL A 294      80.577  98.335  59.936  1.00  0.00           C  
ATOM    382  N   VAL A 295      77.294  95.217  60.279  1.00  0.00           N  
ATOM    383  CA  VAL A 295      75.942  94.679  60.377  1.00  0.00           C  
ATOM    384  C   VAL A 295      75.788  94.028  61.750  1.00  0.00           C  
ATOM    385  O   VAL A 295      74.847  94.324  62.493  1.00  0.00           O  
ATOM    386  CB  VAL A 295      75.678  93.635  59.258  1.00  0.00           C  
ATOM    387  CG1 VAL A 295      74.353  92.912  59.490  1.00  0.00           C  
ATOM    388  CG2 VAL A 295      75.672  94.329  57.908  1.00  0.00           C  
ATOM    389  N   ALA A 296      76.729  93.156  62.088  1.00  0.00           N  
ATOM    390  CA  ALA A 296      76.700  92.476  63.375  1.00  0.00           C  
ATOM    391  C   ALA A 296      76.689  93.480  64.525  1.00  0.00           C  
ATOM    392  O   ALA A 296      75.838  93.411  65.412  1.00  0.00           O  
ATOM    393  CB  ALA A 296      77.903  91.544  63.505  1.00  0.00           C  
ATOM    394  N   ARG A 297      77.635  94.418  64.518  1.00  0.00           N  
ATOM    395  CA  ARG A 297      77.699  95.414  65.584  1.00  0.00           C  
ATOM    396  C   ARG A 297      76.387  96.189  65.699  1.00  0.00           C  
ATOM    397  O   ARG A 297      75.902  96.453  66.799  1.00  0.00           O  
ATOM    398  CB  ARG A 297      78.854  96.397  65.351  1.00  0.00           C  
ATOM    399  CG  ARG A 297      80.257  95.865  65.646  1.00  0.00           C  
ATOM    400  CD  ARG A 297      81.270  96.847  65.077  1.00  0.00           C  
ATOM    401  NE  ARG A 297      82.658  96.391  65.127  1.00  0.00           N  
ATOM    402  CZ  ARG A 297      83.483  96.595  66.146  1.00  0.00           C  
ATOM    403  NH1 ARG A 297      83.070  97.245  67.227  1.00  0.00           N  
ATOM    404  NH2 ARG A 297      84.743  96.190  66.074  1.00  0.00           N  
ATOM    405  N   TYR A 298      75.805  96.556  64.565  1.00  0.00           N  
ATOM    406  CA  TYR A 298      74.557  97.297  64.597  1.00  0.00           C  
ATOM    407  C   TYR A 298      73.394  96.476  65.169  1.00  0.00           C  
ATOM    408  O   TYR A 298      72.634  96.966  66.009  1.00  0.00           O  
ATOM    409  CB  TYR A 298      74.202  97.792  63.197  1.00  0.00           C  
ATOM    410  CG  TYR A 298      73.061  98.766  63.225  1.00  0.00           C  
ATOM    411  CD1 TYR A 298      73.105  99.873  64.068  1.00  0.00           C  
ATOM    412  CD2 TYR A 298      71.921  98.568  62.447  1.00  0.00           C  
ATOM    413  CE1 TYR A 298      72.050 100.756  64.141  1.00  0.00           C  
ATOM    414  CE2 TYR A 298      70.848  99.454  62.512  1.00  0.00           C  
ATOM    415  CZ  TYR A 298      70.926 100.547  63.366  1.00  0.00           C  
ATOM    416  OH  TYR A 298      69.889 101.444  63.464  1.00  0.00           O  
ATOM    417  N   LEU A 299      73.252  95.236  64.714  1.00  0.00           N  
ATOM    418  CA  LEU A 299      72.179  94.382  65.209  1.00  0.00           C  
ATOM    419  C   LEU A 299      72.263  94.261  66.729  1.00  0.00           C  
ATOM    420  O   LEU A 299      71.237  94.295  67.413  1.00  0.00           O  
ATOM    421  CB  LEU A 299      72.246  92.998  64.541  1.00  0.00           C  
ATOM    422  CG  LEU A 299      71.917  93.004  63.039  1.00  0.00           C  
ATOM    423  CD1 LEU A 299      72.222  91.637  62.386  1.00  0.00           C  
ATOM    424  CD2 LEU A 299      70.439  93.388  62.871  1.00  0.00           C  
ATOM    425  N   ARG A 300      73.479  94.134  67.256  1.00  0.00           N  
ATOM    426  CA  ARG A 300      73.674  94.025  68.704  1.00  0.00           C  
ATOM    427  C   ARG A 300      73.369  95.358  69.354  1.00  0.00           C  
ATOM    428  O   ARG A 300      72.819  95.421  70.453  1.00  0.00           O  
ATOM    429  CB  ARG A 300      75.107  93.595  69.032  1.00  0.00           C  
ATOM    430  CG  ARG A 300      75.351  92.134  68.733  1.00  0.00           C  
ATOM    431  CD  ARG A 300      76.751  91.658  69.072  1.00  0.00           C  
ATOM    432  NE  ARG A 300      76.752  90.203  69.050  1.00  0.00           N  
ATOM    433  CZ  ARG A 300      77.584  89.450  68.341  1.00  0.00           C  
ATOM    434  NH1 ARG A 300      78.518  90.010  67.583  1.00  0.00           N  
ATOM    435  NH2 ARG A 300      77.451  88.131  68.373  1.00  0.00           N  
ATOM    436  N   PHE A 301      73.733  96.424  68.660  1.00  0.00           N  
ATOM    437  CA  PHE A 301      73.479  97.762  69.147  1.00  0.00           C  
ATOM    438  C   PHE A 301      71.970  97.942  69.307  1.00  0.00           C  
ATOM    439  O   PHE A 301      71.507  98.565  70.261  1.00  0.00           O  
ATOM    440  CB  PHE A 301      74.029  98.773  68.149  1.00  0.00           C  
ATOM    441  CG  PHE A 301      73.784 100.194  68.530  1.00  0.00           C  
ATOM    442  CD1 PHE A 301      74.210 100.681  69.757  1.00  0.00           C  
ATOM    443  CD2 PHE A 301      73.166 101.061  67.643  1.00  0.00           C  
ATOM    444  CE1 PHE A 301      74.031 102.013  70.098  1.00  0.00           C  
ATOM    445  CE2 PHE A 301      72.981 102.396  67.973  1.00  0.00           C  
ATOM    446  CZ  PHE A 301      73.418 102.873  69.206  1.00  0.00           C  
ATOM    447  N   LEU A 302      71.199  97.387  68.372  1.00  0.00           N  
ATOM    448  CA  LEU A 302      69.743  97.501  68.433  1.00  0.00           C  
ATOM    449  C   LEU A 302      69.150  96.670  69.568  1.00  0.00           C  
ATOM    450  O   LEU A 302      68.003  96.872  69.965  1.00  0.00           O  
ATOM    451  CB  LEU A 302      69.106  97.099  67.094  1.00  0.00           C  
ATOM    452  CG  LEU A 302      69.285  98.114  65.955  1.00  0.00           C  
ATOM    453  CD1 LEU A 302      68.587  97.625  64.713  1.00  0.00           C  
ATOM    454  CD2 LEU A 302      68.723  99.468  66.366  1.00  0.00           C  
ATOM    455  N   GLY A 303      69.932  95.733  70.092  1.00  0.00           N  
ATOM    456  CA  GLY A 303      69.442  94.925  71.189  1.00  0.00           C  
ATOM    457  C   GLY A 303      69.162  93.469  70.882  1.00  0.00           C  
ATOM    458  O   GLY A 303      68.682  92.752  71.757  1.00  0.00           O  
ATOM    459  N   TYR A 304      69.434  93.028  69.658  1.00  0.00           N  
ATOM    460  CA  TYR A 304      69.208  91.630  69.297  1.00  0.00           C  
ATOM    461  C   TYR A 304      70.315  90.736  69.852  1.00  0.00           C  
ATOM    462  O   TYR A 304      71.483  91.127  69.879  1.00  0.00           O  
ATOM    463  CB  TYR A 304      69.196  91.441  67.776  1.00  0.00           C  
ATOM    464  CG  TYR A 304      68.028  92.047  67.036  1.00  0.00           C  
ATOM    465  CD1 TYR A 304      68.194  93.187  66.253  1.00  0.00           C  
ATOM    466  CD2 TYR A 304      66.765  91.451  67.074  1.00  0.00           C  
ATOM    467  CE1 TYR A 304      67.135  93.711  65.516  1.00  0.00           C  
ATOM    468  CE2 TYR A 304      65.699  91.967  66.342  1.00  0.00           C  
ATOM    469  CZ  TYR A 304      65.890  93.095  65.563  1.00  0.00           C  
ATOM    470  OH  TYR A 304      64.845  93.574  64.805  1.00  0.00           O  
ATOM    471  N   LYS A 305      69.948  89.540  70.308  1.00  0.00           N  
ATOM    472  CA  LYS A 305      70.943  88.588  70.786  1.00  0.00           C  
ATOM    473  C   LYS A 305      71.313  87.900  69.475  1.00  0.00           C  
ATOM    474  O   LYS A 305      70.531  87.135  68.914  1.00  0.00           O  
ATOM    475  CB  LYS A 305      70.325  87.590  71.776  1.00  0.00           C  
ATOM    476  N   LEU A 306      72.508  88.204  68.983  1.00  0.00           N  
ATOM    477  CA  LEU A 306      72.977  87.686  67.710  1.00  0.00           C  
ATOM    478  C   LEU A 306      73.989  86.553  67.754  1.00  0.00           C  
ATOM    479  O   LEU A 306      74.929  86.565  68.553  1.00  0.00           O  
ATOM    480  CB  LEU A 306      73.576  88.842  66.910  1.00  0.00           C  
ATOM    481  CG  LEU A 306      74.412  88.539  65.667  1.00  0.00           C  
ATOM    482  CD1 LEU A 306      73.518  88.123  64.495  1.00  0.00           C  
ATOM    483  CD2 LEU A 306      75.195  89.777  65.311  1.00  0.00           C  
ATOM    484  N   LYS A 307      73.778  85.572  66.885  1.00  0.00           N  
ATOM    485  CA  LYS A 307      74.711  84.469  66.745  1.00  0.00           C  
ATOM    486  C   LYS A 307      75.258  84.642  65.336  1.00  0.00           C  
ATOM    487  O   LYS A 307      74.559  84.417  64.348  1.00  0.00           O  
ATOM    488  CB  LYS A 307      74.032  83.106  66.880  1.00  0.00           C  
ATOM    489  CG  LYS A 307      75.040  81.968  66.767  1.00  0.00           C  
ATOM    490  CD  LYS A 307      74.504  80.639  67.279  1.00  0.00           C  
ATOM    491  CE  LYS A 307      75.540  79.539  67.084  1.00  0.00           C  
ATOM    492  NZ  LYS A 307      75.073  78.209  67.565  1.00  0.00           N  
ATOM    493  N   TYR A 308      76.507  85.077  65.250  1.00  0.00           N  
ATOM    494  CA  TYR A 308      77.140  85.310  63.965  1.00  0.00           C  
ATOM    495  C   TYR A 308      78.152  84.214  63.626  1.00  0.00           C  
ATOM    496  O   TYR A 308      79.143  84.014  64.325  1.00  0.00           O  
ATOM    497  CB  TYR A 308      77.775  86.707  63.981  1.00  0.00           C  
ATOM    498  CG  TYR A 308      78.633  87.044  62.789  1.00  0.00           C  
ATOM    499  CD1 TYR A 308      78.372  86.499  61.536  1.00  0.00           C  
ATOM    500  CD2 TYR A 308      79.712  87.913  62.919  1.00  0.00           C  
ATOM    501  CE1 TYR A 308      79.170  86.807  60.442  1.00  0.00           C  
ATOM    502  CE2 TYR A 308      80.514  88.231  61.832  1.00  0.00           C  
ATOM    503  CZ  TYR A 308      80.243  87.673  60.599  1.00  0.00           C  
ATOM    504  OH  TYR A 308      81.075  87.960  59.540  1.00  0.00           O  
ATOM    505  N   VAL A 309      77.876  83.492  62.546  1.00  0.00           N  
ATOM    506  CA  VAL A 309      78.741  82.408  62.108  1.00  0.00           C  
ATOM    507  C   VAL A 309      79.372  82.753  60.761  1.00  0.00           C  
ATOM    508  O   VAL A 309      78.675  83.125  59.810  1.00  0.00           O  
ATOM    509  CB  VAL A 309      77.945  81.083  61.988  1.00  0.00           C  
ATOM    510  CG1 VAL A 309      78.852  79.965  61.484  1.00  0.00           C  
ATOM    511  CG2 VAL A 309      77.346  80.711  63.339  1.00  0.00           C  
ATOM    512  N   ARG A 310      80.698  82.638  60.710  1.00  0.00           N  
ATOM    513  CA  ARG A 310      81.494  82.912  59.514  1.00  0.00           C  
ATOM    514  C   ARG A 310      82.511  81.787  59.375  1.00  0.00           C  
ATOM    515  O   ARG A 310      83.382  81.627  60.226  1.00  0.00           O  
ATOM    516  CB  ARG A 310      82.225  84.248  59.657  1.00  0.00           C  
ATOM    517  CG  ARG A 310      83.158  84.575  58.508  1.00  0.00           C  
ATOM    518  CD  ARG A 310      83.461  86.065  58.448  1.00  0.00           C  
ATOM    519  NE  ARG A 310      84.251  86.534  59.583  1.00  0.00           N  
ATOM    520  CZ  ARG A 310      85.344  85.924  60.028  1.00  0.00           C  
ATOM    521  NH1 ARG A 310      85.768  84.818  59.434  1.00  0.00           N  
ATOM    522  NH2 ARG A 310      86.020  86.420  61.055  1.00  0.00           N  
ATOM    523  N   ASN A 311      82.403  81.020  58.300  1.00  0.00           N  
ATOM    524  CA  ASN A 311      83.289  79.887  58.078  1.00  0.00           C  
ATOM    525  C   ASN A 311      84.662  80.226  57.513  1.00  0.00           C  
ATOM    526  O   ASN A 311      84.975  81.371  57.168  1.00  0.00           O  
ATOM    527  CB  ASN A 311      82.623  78.897  57.125  1.00  0.00           C  
ATOM    528  CG  ASN A 311      82.646  79.386  55.688  1.00  0.00           C  
ATOM    529  OD1 ASN A 311      82.274  80.527  55.411  1.00  0.00           O  
ATOM    530  ND2 ASN A 311      83.088  78.533  54.768  1.00  0.00           N  
ATOM    531  N   ILE A 312      85.467  79.175  57.420  1.00  0.00           N  
ATOM    532  CA  ILE A 312      86.812  79.232  56.881  1.00  0.00           C  
ATOM    533  C   ILE A 312      86.897  78.039  55.941  1.00  0.00           C  
ATOM    534  O   ILE A 312      86.675  76.903  56.358  1.00  0.00           O  
ATOM    535  CB  ILE A 312      87.871  79.091  57.993  1.00  0.00           C  
ATOM    536  CG1 ILE A 312      87.881  80.358  58.853  1.00  0.00           C  
ATOM    537  CG2 ILE A 312      89.245  78.839  57.384  1.00  0.00           C  
ATOM    538  CD1 ILE A 312      88.796  80.285  60.061  1.00  0.00           C  
ATOM    539  N   THR A 313      87.185  78.297  54.671  1.00  0.00           N  
ATOM    540  CA  THR A 313      87.285  77.220  53.701  1.00  0.00           C  
ATOM    541  C   THR A 313      88.685  76.639  53.775  1.00  0.00           C  
ATOM    542  O   THR A 313      89.672  77.286  53.430  1.00  0.00           O  
ATOM    543  CB  THR A 313      86.953  77.726  52.292  1.00  0.00           C  
ATOM    544  OG1 THR A 313      85.616  78.238  52.295  1.00  0.00           O  
ATOM    545  CG2 THR A 313      87.031  76.598  51.276  1.00  0.00           C  
ATOM    546  N   ASP A 314      88.727  75.397  54.250  1.00  0.00           N  
ATOM    547  CA  ASP A 314      89.936  74.621  54.488  1.00  0.00           C  
ATOM    548  C   ASP A 314      90.544  73.761  53.384  1.00  0.00           C  
ATOM    549  O   ASP A 314      91.735  73.461  53.422  1.00  0.00           O  
ATOM    550  CB  ASP A 314      89.691  73.741  55.702  1.00  0.00           C  
ATOM    551  CG  ASP A 314      90.403  74.241  56.907  1.00  0.00           C  
ATOM    552  OD1 ASP A 314      91.135  75.236  56.747  1.00  0.00           O  
ATOM    553  OD2 ASP A 314      90.242  73.653  57.994  1.00  0.00           O  
ATOM    554  N   ILE A 315      89.724  73.317  52.438  1.00  0.00           N  
ATOM    555  CA  ILE A 315      90.185  72.493  51.325  1.00  0.00           C  
ATOM    556  C   ILE A 315      89.328  72.907  50.150  1.00  0.00           C  
ATOM    557  O   ILE A 315      88.187  73.305  50.307  1.00  0.00           O  
ATOM    558  CB  ILE A 315      89.974  70.970  51.558  1.00  0.00           C  
ATOM    559  CG1 ILE A 315      89.394  70.719  52.949  1.00  0.00           C  
ATOM    560  CG2 ILE A 315      91.284  70.219  51.379  1.00  0.00           C  
ATOM    561  CD1 ILE A 315      87.943  71.112  53.081  1.00  0.00           C  
ATOM    562  N   ASP A 316      89.888  72.793  48.969  1.00  0.00           N  
ATOM    563  CA  ASP A 316      89.227  73.173  47.754  1.00  0.00           C  
ATOM    564  C   ASP A 316      90.521  72.971  47.041  1.00  0.00           C  
ATOM    565  O   ASP A 316      91.559  72.841  47.662  1.00  0.00           O  
ATOM    566  CB  ASP A 316      88.967  74.669  47.714  1.00  0.00           C  
ATOM    567  CG  ASP A 316      90.267  75.465  47.803  1.00  0.00           C  
ATOM    568  OD1 ASP A 316      90.376  76.539  47.201  1.00  0.00           O  
ATOM    569  OD2 ASP A 316      91.211  75.018  48.480  1.00  0.00           O  
ATOM    570  N   ASP A 317      90.440  72.967  45.739  1.00  0.00           N  
ATOM    571  CA  ASP A 317      91.549  72.856  44.813  1.00  0.00           C  
ATOM    572  C   ASP A 317      92.841  73.723  44.864  1.00  0.00           C  
ATOM    573  O   ASP A 317      93.966  73.240  44.640  1.00  0.00           O  
ATOM    574  CB  ASP A 317      90.903  73.080  43.485  1.00  0.00           C  
ATOM    575  CG  ASP A 317      90.067  71.924  43.065  1.00  0.00           C  
ATOM    576  OD1 ASP A 317      90.081  70.865  43.734  1.00  0.00           O  
ATOM    577  OD2 ASP A 317      89.403  72.071  42.033  1.00  0.00           O  
ATOM    578  N   LYS A 333      92.648  75.023  45.057  1.00  0.00           N  
ATOM    579  CA  LYS A 333      93.733  75.995  45.071  1.00  0.00           C  
ATOM    580  C   LYS A 333      94.670  75.763  46.236  1.00  0.00           C  
ATOM    581  O   LYS A 333      95.884  75.908  46.109  1.00  0.00           O  
ATOM    582  CB  LYS A 333      93.149  77.406  45.124  1.00  0.00           C  
ATOM    583  N   ILE A 334      94.092  75.398  47.371  1.00  0.00           N  
ATOM    584  CA  ILE A 334      94.864  75.137  48.573  1.00  0.00           C  
ATOM    585  C   ILE A 334      95.787  73.949  48.367  1.00  0.00           C  
ATOM    586  O   ILE A 334      97.007  74.063  48.502  1.00  0.00           O  
ATOM    587  CB  ILE A 334      93.933  74.832  49.759  1.00  0.00           C  
ATOM    588  CG1 ILE A 334      93.221  76.109  50.203  1.00  0.00           C  
ATOM    589  CG2 ILE A 334      94.727  74.215  50.899  1.00  0.00           C  
ATOM    590  CD1 ILE A 334      92.146  75.861  51.245  1.00  0.00           C  
ATOM    591  N   ILE A 336      95.202  72.804  48.038  1.00  0.00           N  
ATOM    592  CA  ILE A 336      96.007  71.614  47.847  1.00  0.00           C  
ATOM    593  C   ILE A 336      96.982  71.834  46.701  1.00  0.00           C  
ATOM    594  O   ILE A 336      98.120  71.378  46.754  1.00  0.00           O  
ATOM    595  CB  ILE A 336      95.126  70.368  47.591  1.00  0.00           C  
ATOM    596  CG1 ILE A 336      94.598  70.370  46.162  1.00  0.00           C  
ATOM    597  CG2 ILE A 336      93.977  70.337  48.573  1.00  0.00           C  
ATOM    598  CD1 ILE A 336      95.485  69.585  45.214  1.00  0.00           C  
ATOM    599  N   LYS A 340      96.548  72.552  45.671  1.00  0.00           N  
ATOM    600  CA  LYS A 340      97.422  72.833  44.539  1.00  0.00           C  
ATOM    601  C   LYS A 340      98.617  73.665  45.002  1.00  0.00           C  
ATOM    602  O   LYS A 340      99.762  73.381  44.652  1.00  0.00           O  
ATOM    603  CB  LYS A 340      96.656  73.579  43.464  1.00  0.00           C  
ATOM    604  N   ARG A 341      98.340  74.699  45.790  1.00  0.00           N  
ATOM    605  CA  ARG A 341      99.391  75.573  46.291  1.00  0.00           C  
ATOM    606  C   ARG A 341     100.354  74.820  47.205  1.00  0.00           C  
ATOM    607  O   ARG A 341     101.572  74.955  47.087  1.00  0.00           O  
ATOM    608  CB  ARG A 341      98.780  76.770  47.034  1.00  0.00           C  
ATOM    609  CG  ARG A 341      99.809  77.659  47.718  1.00  0.00           C  
ATOM    610  CD  ARG A 341      99.499  79.130  47.522  1.00  0.00           C  
ATOM    611  NE  ARG A 341      99.084  79.418  46.150  1.00  0.00           N  
ATOM    612  CZ  ARG A 341      98.957  80.642  45.653  1.00  0.00           C  
ATOM    613  NH1 ARG A 341      99.224  81.692  46.418  1.00  0.00           N  
ATOM    614  NH2 ARG A 341      98.554  80.824  44.401  1.00  0.00           N  
ATOM    615  N   ALA A 342      99.801  74.015  48.108  1.00  0.00           N  
ATOM    616  CA  ALA A 342     100.612  73.242  49.046  1.00  0.00           C  
ATOM    617  C   ALA A 342     101.582  72.276  48.364  1.00  0.00           C  
ATOM    618  O   ALA A 342     102.737  72.152  48.774  1.00  0.00           O  
ATOM    619  CB  ALA A 342      99.703  72.472  50.007  1.00  0.00           C  
ATOM    620  N   ASN A 343     101.114  71.584  47.328  1.00  0.00           N  
ATOM    621  CA  ASN A 343     101.961  70.627  46.628  1.00  0.00           C  
ATOM    622  C   ASN A 343     103.036  71.241  45.737  1.00  0.00           C  
ATOM    623  O   ASN A 343     104.110  70.660  45.585  1.00  0.00           O  
ATOM    624  CB  ASN A 343     101.109  69.658  45.806  1.00  0.00           C  
ATOM    625  CG  ASN A 343     100.271  68.747  46.674  1.00  0.00           C  
ATOM    626  OD1 ASN A 343     100.595  68.509  47.836  1.00  0.00           O  
ATOM    627  ND2 ASN A 343      99.197  68.218  46.108  1.00  0.00           N  
ATOM    628  N   GLU A 344     102.762  72.405  45.151  1.00  0.00           N  
ATOM    629  CA  GLU A 344     103.737  73.061  44.279  1.00  0.00           C  
ATOM    630  C   GLU A 344     104.893  73.635  45.080  1.00  0.00           C  
ATOM    631  O   GLU A 344     106.042  73.648  44.629  1.00  0.00           O  
ATOM    632  CB  GLU A 344     103.081  74.185  43.480  1.00  0.00           C  
ATOM    633  CG  GLU A 344     102.080  73.712  42.451  1.00  0.00           C  
ATOM    634  CD  GLU A 344     101.673  74.822  41.507  1.00  0.00           C  
ATOM    635  OE1 GLU A 344     101.928  75.998  41.847  1.00  0.00           O  
ATOM    636  OE2 GLU A 344     101.097  74.523  40.438  1.00  0.00           O  
ATOM    637  N   ASN A 345     104.575  74.117  46.275  1.00  0.00           N  
ATOM    638  CA  ASN A 345     105.577  74.685  47.155  1.00  0.00           C  
ATOM    639  C   ASN A 345     105.996  73.637  48.170  1.00  0.00           C  
ATOM    640  O   ASN A 345     106.542  73.956  49.223  1.00  0.00           O  
ATOM    641  CB  ASN A 345     105.028  75.932  47.846  1.00  0.00           C  
ATOM    642  CG  ASN A 345     104.787  77.071  46.871  1.00  0.00           C  
ATOM    643  OD1 ASN A 345     103.922  76.983  46.002  1.00  0.00           O  
ATOM    644  ND2 ASN A 345     105.560  78.140  47.004  1.00  0.00           N  
ATOM    645  N   GLY A 407     105.728  72.381  47.823  1.00  0.00           N  
ATOM    646  CA  GLY A 407     106.083  71.257  48.668  1.00  0.00           C  
ATOM    647  C   GLY A 407     105.864  71.477  50.148  1.00  0.00           C  
ATOM    648  O   GLY A 407     106.749  71.196  50.954  1.00  0.00           O  
ATOM    649  N   GLU A 408     104.691  71.976  50.510  1.00  0.00           N  
ATOM    650  CA  GLU A 408     104.391  72.214  51.912  1.00  0.00           C  
ATOM    651  C   GLU A 408     103.224  71.356  52.376  1.00  0.00           C  
ATOM    652  O   GLU A 408     102.334  71.022  51.599  1.00  0.00           O  
ATOM    653  CB  GLU A 408     104.060  73.686  52.148  1.00  0.00           C  
ATOM    654  CG  GLU A 408     104.238  74.111  53.592  1.00  0.00           C  
ATOM    655  CD  GLU A 408     103.684  75.494  53.867  1.00  0.00           C  
ATOM    656  OE1 GLU A 408     103.551  76.286  52.910  1.00  0.00           O  
ATOM    657  OE2 GLU A 408     103.391  75.793  55.045  1.00  0.00           O  
ATOM    658  N   SER A 418     103.234  70.998  53.654  1.00  0.00           N  
ATOM    659  CA  SER A 418     102.173  70.184  54.223  1.00  0.00           C  
ATOM    660  C   SER A 418     100.826  70.917  54.169  1.00  0.00           C  
ATOM    661  O   SER A 418     100.744  72.104  54.481  1.00  0.00           O  
ATOM    662  CB  SER A 418     102.532  69.837  55.667  1.00  0.00           C  
ATOM    663  OG  SER A 418     101.482  69.131  56.295  1.00  0.00           O  
ATOM    664  N   PHE A 419      99.774  70.205  53.770  1.00  0.00           N  
ATOM    665  CA  PHE A 419      98.428  70.770  53.661  1.00  0.00           C  
ATOM    666  C   PHE A 419      97.949  71.428  54.952  1.00  0.00           C  
ATOM    667  O   PHE A 419      97.645  72.622  54.980  1.00  0.00           O  
ATOM    668  CB  PHE A 419      97.449  69.665  53.228  1.00  0.00           C  
ATOM    669  CG  PHE A 419      96.012  69.924  53.604  1.00  0.00           C  
ATOM    670  CD1 PHE A 419      95.351  71.066  53.171  1.00  0.00           C  
ATOM    671  CD2 PHE A 419      95.312  69.003  54.376  1.00  0.00           C  
ATOM    672  CE1 PHE A 419      94.015  71.289  53.502  1.00  0.00           C  
ATOM    673  CE2 PHE A 419      93.974  69.218  54.711  1.00  0.00           C  
ATOM    674  CZ  PHE A 419      93.327  70.363  54.271  1.00  0.00           C  
ATOM    675  N   VAL A 420      97.885  70.641  56.017  1.00  0.00           N  
ATOM    676  CA  VAL A 420      97.433  71.130  57.313  1.00  0.00           C  
ATOM    677  C   VAL A 420      98.318  72.256  57.827  1.00  0.00           C  
ATOM    678  O   VAL A 420      97.837  73.218  58.420  1.00  0.00           O  
ATOM    679  CB  VAL A 420      97.424  69.989  58.351  1.00  0.00           C  
ATOM    680  CG1 VAL A 420      96.552  68.842  57.857  1.00  0.00           C  
ATOM    681  CG2 VAL A 420      98.837  69.502  58.603  1.00  0.00           C  
ATOM    682  N   ALA A 421      99.621  72.135  57.595  1.00  0.00           N  
ATOM    683  CA  ALA A 421     100.563  73.146  58.048  1.00  0.00           C  
ATOM    684  C   ALA A 421     100.364  74.467  57.316  1.00  0.00           C  
ATOM    685  O   ALA A 421     100.547  75.541  57.895  1.00  0.00           O  
ATOM    686  CB  ALA A 421     101.994  72.648  57.850  1.00  0.00           C  
ATOM    687  N   MET A 422      99.994  74.391  56.042  1.00  0.00           N  
ATOM    688  CA  MET A 422      99.794  75.602  55.262  1.00  0.00           C  
ATOM    689  C   MET A 422      98.540  76.358  55.686  1.00  0.00           C  
ATOM    690  O   MET A 422      98.572  77.578  55.839  1.00  0.00           O  
ATOM    691  CB  MET A 422      99.714  75.282  53.767  1.00  0.00           C  
ATOM    692  CG  MET A 422      99.790  76.533  52.904  1.00  0.00           C  
ATOM    693  SD  MET A 422      99.502  76.271  51.146  1.00  0.00           S  
ATOM    694  CE  MET A 422      97.777  76.784  51.027  1.00  0.00           C  
ATOM    695  N   VAL A 423      97.437  75.642  55.891  1.00  0.00           N  
ATOM    696  CA  VAL A 423      96.197  76.304  56.279  1.00  0.00           C  
ATOM    697  C   VAL A 423      96.301  76.959  57.654  1.00  0.00           C  
ATOM    698  O   VAL A 423      95.859  78.092  57.832  1.00  0.00           O  
ATOM    699  CB  VAL A 423      94.987  75.331  56.225  1.00  0.00           C  
ATOM    700  CG1 VAL A 423      94.854  74.754  54.815  1.00  0.00           C  
ATOM    701  CG2 VAL A 423      95.151  74.221  57.235  1.00  0.00           C  
ATOM    702  N   ASP A 424      96.893  76.266  58.622  1.00  0.00           N  
ATOM    703  CA  ASP A 424      97.057  76.846  59.951  1.00  0.00           C  
ATOM    704  C   ASP A 424      97.863  78.141  59.840  1.00  0.00           C  
ATOM    705  O   ASP A 424      97.603  79.111  60.550  1.00  0.00           O  
ATOM    706  CB  ASP A 424      97.787  75.876  60.880  1.00  0.00           C  
ATOM    707  CG  ASP A 424      96.941  74.677  61.261  1.00  0.00           C  
ATOM    708  OD1 ASP A 424      97.493  73.761  61.900  1.00  0.00           O  
ATOM    709  OD2 ASP A 424      95.734  74.643  60.936  1.00  0.00           O  
ATOM    710  N   ARG A 425      98.840  78.156  58.941  1.00  0.00           N  
ATOM    711  CA  ARG A 425      99.667  79.340  58.748  1.00  0.00           C  
ATOM    712  C   ARG A 425      98.843  80.464  58.109  1.00  0.00           C  
ATOM    713  O   ARG A 425      98.859  81.605  58.574  1.00  0.00           O  
ATOM    714  CB  ARG A 425     100.872  78.992  57.869  1.00  0.00           C  
ATOM    715  CG  ARG A 425     102.038  79.966  57.977  1.00  0.00           C  
ATOM    716  CD  ARG A 425     103.306  79.364  57.362  1.00  0.00           C  
ATOM    717  NE  ARG A 425     103.154  79.155  55.928  1.00  0.00           N  
ATOM    718  CZ  ARG A 425     103.047  80.146  55.051  1.00  0.00           C  
ATOM    719  NH1 ARG A 425     103.088  81.404  55.470  1.00  0.00           N  
ATOM    720  NH2 ARG A 425     102.880  79.885  53.762  1.00  0.00           N  
ATOM    721  N   MET A 426      98.114  80.138  57.049  1.00  0.00           N  
ATOM    722  CA  MET A 426      97.287  81.129  56.370  1.00  0.00           C  
ATOM    723  C   MET A 426      96.137  81.625  57.256  1.00  0.00           C  
ATOM    724  O   MET A 426      95.755  82.796  57.202  1.00  0.00           O  
ATOM    725  CB  MET A 426      96.755  80.536  55.067  1.00  0.00           C  
ATOM    726  CG  MET A 426      97.839  80.271  54.031  1.00  0.00           C  
ATOM    727  SD  MET A 426      98.669  81.798  53.506  1.00  0.00           S  
ATOM    728  CE  MET A 426      99.922  81.969  54.776  1.00  0.00           C  
ATOM    729  N   ILE A 427      95.590  80.734  58.077  1.00  0.00           N  
ATOM    730  CA  ILE A 427      94.510  81.112  58.980  1.00  0.00           C  
ATOM    731  C   ILE A 427      95.017  82.156  59.978  1.00  0.00           C  
ATOM    732  O   ILE A 427      94.331  83.143  60.255  1.00  0.00           O  
ATOM    733  CB  ILE A 427      93.958  79.875  59.724  1.00  0.00           C  
ATOM    734  CG1 ILE A 427      93.140  79.022  58.750  1.00  0.00           C  
ATOM    735  CG2 ILE A 427      93.127  80.306  60.926  1.00  0.00           C  
ATOM    736  CD1 ILE A 427      92.484  77.819  59.390  1.00  0.00           C  
ATOM    737  N   ALA A 430      96.222  81.953  60.511  1.00  0.00           N  
ATOM    738  CA  ALA A 430      96.808  82.906  61.453  1.00  0.00           C  
ATOM    739  C   ALA A 430      97.061  84.232  60.741  1.00  0.00           C  
ATOM    740  O   ALA A 430      96.891  85.302  61.323  1.00  0.00           O  
ATOM    741  CB  ALA A 430      98.122  82.369  62.019  1.00  0.00           C  
ATOM    742  N   GLU A 431      97.486  84.151  59.486  1.00  0.00           N  
ATOM    743  CA  GLU A 431      97.752  85.339  58.682  1.00  0.00           C  
ATOM    744  C   GLU A 431      96.422  86.088  58.490  1.00  0.00           C  
ATOM    745  O   GLU A 431      96.332  87.311  58.655  1.00  0.00           O  
ATOM    746  CB  GLU A 431      98.334  84.912  57.330  1.00  0.00           C  
ATOM    747  CG  GLU A 431      99.565  85.690  56.893  1.00  0.00           C  
ATOM    748  CD  GLU A 431     100.762  85.486  57.810  1.00  0.00           C  
ATOM    749  OE1 GLU A 431     101.730  86.270  57.702  1.00  0.00           O  
ATOM    750  OE2 GLU A 431     100.744  84.542  58.630  1.00  0.00           O  
ATOM    751  N   MET A 432      95.385  85.331  58.155  1.00  0.00           N  
ATOM    752  CA  MET A 432      94.053  85.885  57.949  1.00  0.00           C  
ATOM    753  C   MET A 432      93.578  86.625  59.207  1.00  0.00           C  
ATOM    754  O   MET A 432      93.133  87.770  59.130  1.00  0.00           O  
ATOM    755  CB  MET A 432      93.076  84.758  57.606  1.00  0.00           C  
ATOM    756  CG  MET A 432      91.717  85.222  57.115  1.00  0.00           C  
ATOM    757  SD  MET A 432      90.408  84.101  57.661  1.00  0.00           S  
ATOM    758  CE  MET A 432      90.129  84.826  59.271  1.00  0.00           C  
ATOM    759  N   HIS A 433      93.681  85.971  60.362  1.00  0.00           N  
ATOM    760  CA  HIS A 433      93.257  86.583  61.621  1.00  0.00           C  
ATOM    761  C   HIS A 433      94.031  87.858  61.939  1.00  0.00           C  
ATOM    762  O   HIS A 433      93.482  88.793  62.532  1.00  0.00           O  
ATOM    763  CB  HIS A 433      93.410  85.604  62.791  1.00  0.00           C  
ATOM    764  CG  HIS A 433      92.335  84.561  62.853  1.00  0.00           C  
ATOM    765  ND1 HIS A 433      91.033  84.812  62.475  1.00  0.00           N  
ATOM    766  CD2 HIS A 433      92.359  83.280  63.288  1.00  0.00           C  
ATOM    767  CE1 HIS A 433      90.304  83.733  62.675  1.00  0.00           C  
ATOM    768  NE2 HIS A 433      91.084  82.787  63.168  1.00  0.00           N  
ATOM    769  N   LYS A 434      95.299  87.892  61.548  1.00  0.00           N  
ATOM    770  CA  LYS A 434      96.125  89.064  61.807  1.00  0.00           C  
ATOM    771  C   LYS A 434      95.620  90.263  61.009  1.00  0.00           C  
ATOM    772  O   LYS A 434      95.593  91.379  61.522  1.00  0.00           O  
ATOM    773  CB  LYS A 434      97.588  88.777  61.463  1.00  0.00           C  
ATOM    774  N   ASP A 435      95.223  90.034  59.761  1.00  0.00           N  
ATOM    775  CA  ASP A 435      94.711  91.116  58.916  1.00  0.00           C  
ATOM    776  C   ASP A 435      93.331  91.595  59.393  1.00  0.00           C  
ATOM    777  O   ASP A 435      93.069  92.797  59.472  1.00  0.00           O  
ATOM    778  CB  ASP A 435      94.626  90.655  57.454  1.00  0.00           C  
ATOM    779  CG  ASP A 435      95.984  90.625  56.757  1.00  0.00           C  
ATOM    780  OD1 ASP A 435      96.182  89.750  55.884  1.00  0.00           O  
ATOM    781  OD2 ASP A 435      96.848  91.479  57.064  1.00  0.00           O  
ATOM    782  N   PHE A 436      92.447  90.653  59.708  1.00  0.00           N  
ATOM    783  CA  PHE A 436      91.109  90.996  60.179  1.00  0.00           C  
ATOM    784  C   PHE A 436      91.160  91.745  61.503  1.00  0.00           C  
ATOM    785  O   PHE A 436      90.453  92.735  61.694  1.00  0.00           O  
ATOM    786  CB  PHE A 436      90.271  89.729  60.357  1.00  0.00           C  
ATOM    787  CG  PHE A 436      89.729  89.166  59.074  1.00  0.00           C  
ATOM    788  CD1 PHE A 436      90.334  89.453  57.853  1.00  0.00           C  
ATOM    789  CD2 PHE A 436      88.631  88.313  59.092  1.00  0.00           C  
ATOM    790  CE1 PHE A 436      89.854  88.898  56.667  1.00  0.00           C  
ATOM    791  CE2 PHE A 436      88.143  87.751  57.912  1.00  0.00           C  
ATOM    792  CZ  PHE A 436      88.758  88.046  56.696  1.00  0.00           C  
ATOM    793  N   ASP A 437      91.990  91.261  62.421  1.00  0.00           N  
ATOM    794  CA  ASP A 437      92.116  91.892  63.724  1.00  0.00           C  
ATOM    795  C   ASP A 437      92.634  93.309  63.580  1.00  0.00           C  
ATOM    796  O   ASP A 437      92.224  94.196  64.317  1.00  0.00           O  
ATOM    797  CB  ASP A 437      93.036  91.076  64.637  1.00  0.00           C  
ATOM    798  CG  ASP A 437      92.396  89.770  65.092  1.00  0.00           C  
ATOM    799  OD1 ASP A 437      91.166  89.619  64.916  1.00  0.00           O  
ATOM    800  OD2 ASP A 437      93.114  88.898  65.630  1.00  0.00           O  
ATOM    801  N   ALA A 438      93.521  93.532  62.619  1.00  0.00           N  
ATOM    802  CA  ALA A 438      94.056  94.870  62.415  1.00  0.00           C  
ATOM    803  C   ALA A 438      92.962  95.823  61.940  1.00  0.00           C  
ATOM    804  O   ALA A 438      92.997  97.019  62.235  1.00  0.00           O  
ATOM    805  CB  ALA A 438      95.182  94.831  61.411  1.00  0.00           C  
ATOM    806  N   LEU A 439      91.996  95.294  61.198  1.00  0.00           N  
ATOM    807  CA  LEU A 439      90.894  96.112  60.700  1.00  0.00           C  
ATOM    808  C   LEU A 439      89.788  96.207  61.751  1.00  0.00           C  
ATOM    809  O   LEU A 439      88.687  96.695  61.478  1.00  0.00           O  
ATOM    810  CB  LEU A 439      90.348  95.529  59.393  1.00  0.00           C  
ATOM    811  CG  LEU A 439      91.301  95.608  58.194  1.00  0.00           C  
ATOM    812  CD1 LEU A 439      90.657  94.978  56.965  1.00  0.00           C  
ATOM    813  CD2 LEU A 439      91.665  97.068  57.934  1.00  0.00           C  
ATOM    814  N   ASN A 444      90.091  95.733  62.955  1.00  0.00           N  
ATOM    815  CA  ASN A 444      89.141  95.776  64.059  1.00  0.00           C  
ATOM    816  C   ASN A 444      87.859  95.005  63.734  1.00  0.00           C  
ATOM    817  O   ASN A 444      86.765  95.378  64.159  1.00  0.00           O  
ATOM    818  CB  ASN A 444      88.839  97.245  64.414  1.00  0.00           C  
ATOM    819  CG  ASN A 444      88.158  97.407  65.773  1.00  0.00           C  
ATOM    820  OD1 ASN A 444      88.263  96.545  66.649  1.00  0.00           O  
ATOM    821  ND2 ASN A 444      87.472  98.534  65.956  1.00  0.00           N  
ATOM    822  N   ILE A 445      87.993  93.925  62.966  1.00  0.00           N  
ATOM    823  CA  ILE A 445      86.841  93.091  62.642  1.00  0.00           C  
ATOM    824  C   ILE A 445      86.711  92.107  63.800  1.00  0.00           C  
ATOM    825  O   ILE A 445      87.646  91.367  64.107  1.00  0.00           O  
ATOM    826  CB  ILE A 445      87.052  92.282  61.342  1.00  0.00           C  
ATOM    827  CG1 ILE A 445      87.118  93.223  60.139  1.00  0.00           C  
ATOM    828  CG2 ILE A 445      85.927  91.259  61.176  1.00  0.00           C  
ATOM    829  CD1 ILE A 445      87.454  92.515  58.854  1.00  0.00           C  
ATOM    830  N   LEU A 460      85.557  92.101  64.459  1.00  0.00           N  
ATOM    831  CA  LEU A 460      85.352  91.200  65.584  1.00  0.00           C  
ATOM    832  C   LEU A 460      85.248  89.734  65.154  1.00  0.00           C  
ATOM    833  O   LEU A 460      84.746  89.419  64.076  1.00  0.00           O  
ATOM    834  CB  LEU A 460      84.096  91.618  66.357  1.00  0.00           C  
ATOM    835  CG  LEU A 460      84.088  93.073  66.850  1.00  0.00           C  
ATOM    836  CD1 LEU A 460      82.743  93.380  67.481  1.00  0.00           C  
ATOM    837  CD2 LEU A 460      85.219  93.316  67.850  1.00  0.00           C  
ATOM    838  N   ARG A 461      85.740  88.841  66.004  1.00  0.00           N  
ATOM    839  CA  ARG A 461      85.682  87.416  65.721  1.00  0.00           C  
ATOM    840  C   ARG A 461      84.237  86.945  65.714  1.00  0.00           C  
ATOM    841  O   ARG A 461      83.410  87.419  66.493  1.00  0.00           O  
ATOM    842  CB  ARG A 461      86.448  86.621  66.782  1.00  0.00           C  
ATOM    843  CG  ARG A 461      87.959  86.723  66.689  1.00  0.00           C  
ATOM    844  CD  ARG A 461      88.456  86.293  65.314  1.00  0.00           C  
ATOM    845  NE  ARG A 461      89.819  85.782  65.381  1.00  0.00           N  
ATOM    846  CZ  ARG A 461      90.841  86.460  65.889  1.00  0.00           C  
ATOM    847  NH1 ARG A 461      90.654  87.682  66.369  1.00  0.00           N  
ATOM    848  NH2 ARG A 461      92.045  85.908  65.937  1.00  0.00           N  
ATOM    849  N   PRO A 463      83.910  86.006  64.820  1.00  0.00           N  
ATOM    850  CA  PRO A 463      82.550  85.473  64.730  1.00  0.00           C  
ATOM    851  C   PRO A 463      82.258  84.742  66.038  1.00  0.00           C  
ATOM    852  O   PRO A 463      83.182  84.384  66.770  1.00  0.00           O  
ATOM    853  CB  PRO A 463      82.635  84.497  63.562  1.00  0.00           C  
ATOM    854  CG  PRO A 463      83.746  85.070  62.709  1.00  0.00           C  
ATOM    855  CD  PRO A 463      84.762  85.492  63.735  1.00  0.00           C  
ATOM    856  N   ASP A 472      80.981  84.527  66.332  1.00  0.00           N  
ATOM    857  CA  ASP A 472      80.620  83.802  67.540  1.00  0.00           C  
ATOM    858  C   ASP A 472      81.084  82.368  67.341  1.00  0.00           C  
ATOM    859  O   ASP A 472      81.348  81.656  68.305  1.00  0.00           O  
ATOM    860  CB  ASP A 472      79.109  83.853  67.769  1.00  0.00           C  
ATOM    861  CG  ASP A 472      78.628  85.242  68.143  1.00  0.00           C  
ATOM    862  OD1 ASP A 472      79.099  85.776  69.168  1.00  0.00           O  
ATOM    863  OD2 ASP A 472      77.790  85.804  67.409  1.00  0.00           O  
ATOM    864  N   MET A 473      81.182  81.958  66.081  1.00  0.00           N  
ATOM    865  CA  MET A 473      81.635  80.617  65.720  1.00  0.00           C  
ATOM    866  C   MET A 473      82.311  80.696  64.357  1.00  0.00           C  
ATOM    867  O   MET A 473      81.822  81.375  63.454  1.00  0.00           O  
ATOM    868  CB  MET A 473      80.454  79.642  65.646  1.00  0.00           C  
ATOM    869  CG  MET A 473      79.764  79.363  66.974  1.00  0.00           C  
ATOM    870  SD  MET A 473      80.803  78.437  68.125  1.00  0.00           S  
ATOM    871  CE  MET A 473      80.388  76.732  67.660  1.00  0.00           C  
ATOM    872  N   GLU A 474      83.435  79.997  64.214  1.00  0.00           N  
ATOM    873  CA  GLU A 474      84.187  79.997  62.963  1.00  0.00           C  
ATOM    874  C   GLU A 474      84.535  78.563  62.553  1.00  0.00           C  
ATOM    875  O   GLU A 474      85.691  78.155  62.558  1.00  0.00           O  
ATOM    876  CB  GLU A 474      85.456  80.832  63.148  1.00  0.00           C  
ATOM    877  CG  GLU A 474      86.065  81.354  61.864  1.00  0.00           C  
ATOM    878  CD  GLU A 474      87.164  82.370  62.121  1.00  0.00           C  
ATOM    879  OE1 GLU A 474      87.946  82.170  63.074  1.00  0.00           O  
ATOM    880  OE2 GLU A 474      87.256  83.365  61.369  1.00  0.00           O  
ATOM    881  N   PRO A 475      83.522  77.785  62.157  1.00  0.00           N  
ATOM    882  CA  PRO A 475      83.722  76.395  61.751  1.00  0.00           C  
ATOM    883  C   PRO A 475      84.583  76.209  60.501  1.00  0.00           C  
ATOM    884  O   PRO A 475      84.483  76.974  59.540  1.00  0.00           O  
ATOM    885  CB  PRO A 475      82.297  75.912  61.547  1.00  0.00           C  
ATOM    886  CG  PRO A 475      81.677  77.097  60.898  1.00  0.00           C  
ATOM    887  CD  PRO A 475      82.168  78.235  61.790  1.00  0.00           C  
ATOM    888  N   ARG A 476      85.424  75.177  60.521  1.00  0.00           N  
ATOM    889  CA  ARG A 476      86.273  74.877  59.380  1.00  0.00           C  
ATOM    890  C   ARG A 476      85.738  73.627  58.688  1.00  0.00           C  
ATOM    891  O   ARG A 476      85.347  72.657  59.341  1.00  0.00           O  
ATOM    892  CB  ARG A 476      87.717  74.644  59.827  1.00  0.00           C  
ATOM    893  CG  ARG A 476      88.315  75.785  60.630  1.00  0.00           C  
ATOM    894  CD  ARG A 476      89.613  75.360  61.300  1.00  0.00           C  
ATOM    895  NE  ARG A 476      90.444  74.543  60.420  1.00  0.00           N  
ATOM    896  CZ  ARG A 476      91.745  74.338  60.602  1.00  0.00           C  
ATOM    897  NH1 ARG A 476      92.362  74.895  61.633  1.00  0.00           N  
ATOM    898  NH2 ARG A 476      92.429  73.583  59.753  1.00  0.00           N  
ATOM    899  N   ALA A 477      85.706  73.675  57.362  1.00  0.00           N  
ATOM    900  CA  ALA A 477      85.218  72.572  56.542  1.00  0.00           C  
ATOM    901  C   ALA A 477      85.808  71.232  56.968  1.00  0.00           C  
ATOM    902  O   ALA A 477      85.090  70.245  57.137  1.00  0.00           O  
ATOM    903  CB  ALA A 477      85.549  72.840  55.083  1.00  0.00           C  
ATOM    904  N   THR A 478      87.124  71.201  57.128  1.00  0.00           N  
ATOM    905  CA  THR A 478      87.812  69.984  57.535  1.00  0.00           C  
ATOM    906  C   THR A 478      87.304  69.414  58.856  1.00  0.00           C  
ATOM    907  O   THR A 478      87.490  68.230  59.126  1.00  0.00           O  
ATOM    908  CB  THR A 478      89.316  70.216  57.702  1.00  0.00           C  
ATOM    909  OG1 THR A 478      89.528  71.372  58.521  1.00  0.00           O  
ATOM    910  CG2 THR A 478      89.977  70.417  56.368  1.00  0.00           C  
ATOM    911  N   HIS A 479      86.679  70.242  59.682  1.00  0.00           N  
ATOM    912  CA  HIS A 479      86.181  69.773  60.971  1.00  0.00           C  
ATOM    913  C   HIS A 479      84.750  69.291  60.902  1.00  0.00           C  
ATOM    914  O   HIS A 479      84.193  68.852  61.902  1.00  0.00           O  
ATOM    915  CB  HIS A 479      86.271  70.883  62.015  1.00  0.00           C  
ATOM    916  CG  HIS A 479      87.666  71.160  62.473  1.00  0.00           C  
ATOM    917  ND1 HIS A 479      88.772  70.848  61.712  1.00  0.00           N  
ATOM    918  CD2 HIS A 479      88.135  71.748  63.598  1.00  0.00           C  
ATOM    919  CE1 HIS A 479      89.862  71.232  62.350  1.00  0.00           C  
ATOM    920  NE2 HIS A 479      89.503  71.781  63.497  1.00  0.00           N  
ATOM    921  N   HIS A 482      84.148  69.358  59.722  1.00  0.00           N  
ATOM    922  CA  HIS A 482      82.761  68.941  59.598  1.00  0.00           C  
ATOM    923  C   HIS A 482      82.446  68.016  58.431  1.00  0.00           C  
ATOM    924  O   HIS A 482      81.401  68.149  57.789  1.00  0.00           O  
ATOM    925  CB  HIS A 482      81.859  70.175  59.545  1.00  0.00           C  
ATOM    926  CG  HIS A 482      81.929  71.017  60.781  1.00  0.00           C  
ATOM    927  ND1 HIS A 482      82.904  71.970  60.977  1.00  0.00           N  
ATOM    928  CD2 HIS A 482      81.189  71.000  61.912  1.00  0.00           C  
ATOM    929  CE1 HIS A 482      82.762  72.502  62.178  1.00  0.00           C  
ATOM    930  NE2 HIS A 482      81.727  71.929  62.767  1.00  0.00           N  
ATOM    931  N   ILE A 489      83.347  67.081  58.156  1.00  0.00           N  
ATOM    932  CA  ILE A 489      83.128  66.124  57.082  1.00  0.00           C  
ATOM    933  C   ILE A 489      81.898  65.296  57.436  1.00  0.00           C  
ATOM    934  O   ILE A 489      81.103  64.954  56.563  1.00  0.00           O  
ATOM    935  CB  ILE A 489      84.346  65.176  56.902  1.00  0.00           C  
ATOM    936  CG1 ILE A 489      85.486  65.926  56.210  1.00  0.00           C  
ATOM    937  CG2 ILE A 489      83.957  63.936  56.087  1.00  0.00           C  
ATOM    938  CD1 ILE A 489      86.139  66.959  57.070  1.00  0.00           C  
ATOM    939  N   ALA A 490      81.735  64.983  58.716  1.00  0.00           N  
ATOM    940  CA  ALA A 490      80.591  64.188  59.150  1.00  0.00           C  
ATOM    941  C   ALA A 490      79.278  64.814  58.675  1.00  0.00           C  
ATOM    942  O   ALA A 490      78.508  64.163  57.964  1.00  0.00           O  
ATOM    943  CB  ALA A 490      80.595  64.031  60.671  1.00  0.00           C  
ATOM    944  N   GLU A 494      79.019  66.070  59.044  1.00  0.00           N  
ATOM    945  CA  GLU A 494      77.779  66.712  58.607  1.00  0.00           C  
ATOM    946  C   GLU A 494      77.747  66.959  57.103  1.00  0.00           C  
ATOM    947  O   GLU A 494      76.671  67.051  56.510  1.00  0.00           O  
ATOM    948  CB  GLU A 494      77.507  68.025  59.356  1.00  0.00           C  
ATOM    949  CG  GLU A 494      78.712  68.766  59.862  1.00  0.00           C  
ATOM    950  CD  GLU A 494      79.246  68.181  61.150  1.00  0.00           C  
ATOM    951  OE1 GLU A 494      80.083  67.256  61.089  1.00  0.00           O  
ATOM    952  OE2 GLU A 494      78.815  68.645  62.227  1.00  0.00           O  
ATOM    953  N   ILE A 495      78.911  67.063  56.476  1.00  0.00           N  
ATOM    954  CA  ILE A 495      78.918  67.254  55.035  1.00  0.00           C  
ATOM    955  C   ILE A 495      78.439  65.955  54.390  1.00  0.00           C  
ATOM    956  O   ILE A 495      77.748  65.971  53.367  1.00  0.00           O  
ATOM    957  CB  ILE A 495      80.320  67.607  54.510  1.00  0.00           C  
ATOM    958  CG1 ILE A 495      80.632  69.071  54.843  1.00  0.00           C  
ATOM    959  CG2 ILE A 495      80.389  67.360  53.002  1.00  0.00           C  
ATOM    960  CD1 ILE A 495      81.951  69.569  54.309  1.00  0.00           C  
ATOM    961  N   ILE A 496      78.799  64.834  55.009  1.00  0.00           N  
ATOM    962  CA  ILE A 496      78.420  63.511  54.522  1.00  0.00           C  
ATOM    963  C   ILE A 496      76.922  63.276  54.715  1.00  0.00           C  
ATOM    964  O   ILE A 496      76.234  62.814  53.803  1.00  0.00           O  
ATOM    965  CB  ILE A 496      79.231  62.429  55.253  1.00  0.00           C  
ATOM    966  N   GLU A 498      76.425  63.595  55.908  1.00  0.00           N  
ATOM    967  CA  GLU A 498      75.008  63.426  56.217  1.00  0.00           C  
ATOM    968  C   GLU A 498      74.161  64.200  55.216  1.00  0.00           C  
ATOM    969  O   GLU A 498      73.296  63.633  54.548  1.00  0.00           O  
ATOM    970  CB  GLU A 498      74.714  63.912  57.640  1.00  0.00           C  
ATOM    971  N   LEU A 499      74.426  65.498  55.105  1.00  0.00           N  
ATOM    972  CA  LEU A 499      73.676  66.340  54.188  1.00  0.00           C  
ATOM    973  C   LEU A 499      73.682  65.710  52.803  1.00  0.00           C  
ATOM    974  O   LEU A 499      72.654  65.671  52.128  1.00  0.00           O  
ATOM    975  CB  LEU A 499      74.295  67.739  54.129  1.00  0.00           C  
ATOM    976  CG  LEU A 499      73.380  68.895  53.718  1.00  0.00           C  
ATOM    977  CD1 LEU A 499      74.117  70.204  53.935  1.00  0.00           C  
ATOM    978  CD2 LEU A 499      72.958  68.766  52.270  1.00  0.00           C  
ATOM    979  N   THR A 500      74.839  65.211  52.384  1.00  0.00           N  
ATOM    980  CA  THR A 500      74.960  64.585  51.074  1.00  0.00           C  
ATOM    981  C   THR A 500      74.083  63.343  50.964  1.00  0.00           C  
ATOM    982  O   THR A 500      73.479  63.096  49.919  1.00  0.00           O  
ATOM    983  CB  THR A 500      76.426  64.213  50.768  1.00  0.00           C  
ATOM    984  OG1 THR A 500      77.205  65.412  50.686  1.00  0.00           O  
ATOM    985  CG2 THR A 500      76.536  63.468  49.442  1.00  0.00           C  
ATOM    986  N   GLU A 501      74.000  62.571  52.042  1.00  0.00           N  
ATOM    987  CA  GLU A 501      73.188  61.358  52.040  1.00  0.00           C  
ATOM    988  C   GLU A 501      71.702  61.680  51.947  1.00  0.00           C  
ATOM    989  O   GLU A 501      70.941  60.966  51.290  1.00  0.00           O  
ATOM    990  CB  GLU A 501      73.445  60.537  53.305  1.00  0.00           C  
ATOM    991  CG  GLU A 501      74.897  60.143  53.507  1.00  0.00           C  
ATOM    992  CD  GLU A 501      75.106  59.279  54.737  1.00  0.00           C  
ATOM    993  OE1 GLU A 501      74.940  58.046  54.630  1.00  0.00           O  
ATOM    994  OE2 GLU A 501      75.430  59.829  55.811  1.00  0.00           O  
ATOM    995  N   GLN A 502      71.284  62.753  52.608  1.00  0.00           N  
ATOM    996  CA  GLN A 502      69.882  63.130  52.576  1.00  0.00           C  
ATOM    997  C   GLN A 502      69.498  63.524  51.156  1.00  0.00           C  
ATOM    998  O   GLN A 502      68.412  63.183  50.685  1.00  0.00           O  
ATOM    999  CB  GLN A 502      69.623  64.280  53.542  1.00  0.00           C  
ATOM   1000  N   LEU A 503      70.396  64.220  50.466  1.00  0.00           N  
ATOM   1001  CA  LEU A 503      70.125  64.643  49.098  1.00  0.00           C  
ATOM   1002  C   LEU A 503      69.988  63.463  48.143  1.00  0.00           C  
ATOM   1003  O   LEU A 503      69.148  63.487  47.244  1.00  0.00           O  
ATOM   1004  CB  LEU A 503      71.221  65.587  48.596  1.00  0.00           C  
ATOM   1005  CG  LEU A 503      71.179  67.013  49.152  1.00  0.00           C  
ATOM   1006  CD1 LEU A 503      72.464  67.750  48.775  1.00  0.00           C  
ATOM   1007  CD2 LEU A 503      69.936  67.742  48.612  1.00  0.00           C  
ATOM   1008  N   ILE A 504      70.817  62.438  48.320  1.00  0.00           N  
ATOM   1009  CA  ILE A 504      70.720  61.267  47.456  1.00  0.00           C  
ATOM   1010  C   ILE A 504      69.424  60.546  47.809  1.00  0.00           C  
ATOM   1011  O   ILE A 504      68.650  60.177  46.928  1.00  0.00           O  
ATOM   1012  CB  ILE A 504      71.905  60.282  47.650  1.00  0.00           C  
ATOM   1013  CG1 ILE A 504      73.195  60.861  47.059  1.00  0.00           C  
ATOM   1014  CG2 ILE A 504      71.596  58.956  46.953  1.00  0.00           C  
ATOM   1015  CD1 ILE A 504      74.437  60.030  47.373  1.00  0.00           C  
ATOM   1016  N   ALA A 505      69.193  60.357  49.106  1.00  0.00           N  
ATOM   1017  CA  ALA A 505      67.995  59.686  49.599  1.00  0.00           C  
ATOM   1018  C   ALA A 505      66.749  60.390  49.074  1.00  0.00           C  
ATOM   1019  O   ALA A 505      65.858  59.762  48.505  1.00  0.00           O  
ATOM   1020  CB  ALA A 505      67.991  59.682  51.132  1.00  0.00           C  
ATOM   1021  N   LYS A 506      66.701  61.703  49.249  1.00  0.00           N  
ATOM   1022  CA  LYS A 506      65.551  62.471  48.799  1.00  0.00           C  
ATOM   1023  C   LYS A 506      65.420  62.719  47.301  1.00  0.00           C  
ATOM   1024  O   LYS A 506      64.640  63.576  46.916  1.00  0.00           O  
ATOM   1025  CB  LYS A 506      65.507  63.833  49.488  1.00  0.00           C  
ATOM   1026  CG  LYS A 506      65.073  63.814  50.929  1.00  0.00           C  
ATOM   1027  CD  LYS A 506      65.039  65.226  51.512  1.00  0.00           C  
ATOM   1028  CE  LYS A 506      63.855  65.417  52.457  1.00  0.00           C  
ATOM   1029  NZ  LYS A 506      62.542  65.359  51.753  1.00  0.00           N  
ATOM   1030  N   GLY A 507      66.180  62.031  46.452  1.00  0.00           N  
ATOM   1031  CA  GLY A 507      66.017  62.248  45.019  1.00  0.00           C  
ATOM   1032  C   GLY A 507      66.821  63.306  44.272  1.00  0.00           C  
ATOM   1033  O   GLY A 507      66.757  63.357  43.043  1.00  0.00           O  
ATOM   1034  N   HIS A 508      67.605  64.111  44.979  1.00  0.00           N  
ATOM   1035  CA  HIS A 508      68.374  65.189  44.350  1.00  0.00           C  
ATOM   1036  C   HIS A 508      69.868  65.031  43.997  1.00  0.00           C  
ATOM   1037  O   HIS A 508      70.474  65.971  43.474  1.00  0.00           O  
ATOM   1038  CB  HIS A 508      68.192  66.441  45.199  1.00  0.00           C  
ATOM   1039  CG  HIS A 508      66.759  66.790  45.439  1.00  0.00           C  
ATOM   1040  ND1 HIS A 508      65.940  67.301  44.455  1.00  0.00           N  
ATOM   1041  CD2 HIS A 508      65.993  66.703  46.554  1.00  0.00           C  
ATOM   1042  CE1 HIS A 508      64.739  67.518  44.953  1.00  0.00           C  
ATOM   1043  NE2 HIS A 508      64.743  67.165  46.224  1.00  0.00           N  
ATOM   1044  N   ALA A 509      70.463  63.870  44.261  1.00  0.00           N  
ATOM   1045  CA  ALA A 509      71.880  63.665  43.936  1.00  0.00           C  
ATOM   1046  C   ALA A 509      72.176  62.238  43.458  1.00  0.00           C  
ATOM   1047  O   ALA A 509      71.577  61.279  43.944  1.00  0.00           O  
ATOM   1048  CB  ALA A 509      72.737  64.004  45.146  1.00  0.00           C  
ATOM   1049  N   TYR A 510      73.107  62.103  42.512  1.00  0.00           N  
ATOM   1050  CA  TYR A 510      73.463  60.794  41.956  1.00  0.00           C  
ATOM   1051  C   TYR A 510      74.972  60.584  41.843  1.00  0.00           C  
ATOM   1052  O   TYR A 510      75.726  61.533  41.623  1.00  0.00           O  
ATOM   1053  CB  TYR A 510      72.850  60.639  40.560  1.00  0.00           C  
ATOM   1054  CG  TYR A 510      73.429  61.609  39.551  1.00  0.00           C  
ATOM   1055  CD1 TYR A 510      74.669  61.375  38.952  1.00  0.00           C  
ATOM   1056  CD2 TYR A 510      72.775  62.800  39.254  1.00  0.00           C  
ATOM   1057  CE1 TYR A 510      75.239  62.308  38.088  1.00  0.00           C  
ATOM   1058  CE2 TYR A 510      73.339  63.736  38.394  1.00  0.00           C  
ATOM   1059  CZ  TYR A 510      74.567  63.488  37.818  1.00  0.00           C  
ATOM   1060  OH  TYR A 510      75.121  64.429  36.984  1.00  0.00           O  
ATOM   1061  N   VAL A 511      75.397  59.329  41.974  1.00  0.00           N  
ATOM   1062  CA  VAL A 511      76.810  58.981  41.856  1.00  0.00           C  
ATOM   1063  C   VAL A 511      77.172  58.974  40.378  1.00  0.00           C  
ATOM   1064  O   VAL A 511      76.599  58.211  39.606  1.00  0.00           O  
ATOM   1065  CB  VAL A 511      77.110  57.574  42.408  1.00  0.00           C  
ATOM   1066  CG1 VAL A 511      78.617  57.306  42.364  1.00  0.00           C  
ATOM   1067  CG2 VAL A 511      76.577  57.447  43.822  1.00  0.00           C  
ATOM   1068  N   ALA A 512      78.118  59.822  39.984  1.00  0.00           N  
ATOM   1069  CA  ALA A 512      78.539  59.882  38.589  1.00  0.00           C  
ATOM   1070  C   ALA A 512      79.283  58.606  38.226  1.00  0.00           C  
ATOM   1071  O   ALA A 512      79.580  57.784  39.095  1.00  0.00           O  
ATOM   1072  CB  ALA A 512      79.436  61.092  38.358  1.00  0.00           C  
ATOM   1073  N   ASP A 513      79.586  58.436  36.946  1.00  0.00           N  
ATOM   1074  CA  ASP A 513      80.299  57.248  36.511  1.00  0.00           C  
ATOM   1075  C   ASP A 513      81.686  57.207  37.135  1.00  0.00           C  
ATOM   1076  O   ASP A 513      82.242  56.131  37.369  1.00  0.00           O  
ATOM   1077  CB  ASP A 513      80.401  57.216  34.984  1.00  0.00           C  
ATOM   1078  CG  ASP A 513      79.074  56.891  34.319  1.00  0.00           C  
ATOM   1079  OD1 ASP A 513      78.288  56.127  34.919  1.00  0.00           O  
ATOM   1080  OD2 ASP A 513      78.824  57.380  33.197  1.00  0.00           O  
ATOM   1081  N   ASN A 514      82.229  58.386  37.420  1.00  0.00           N  
ATOM   1082  CA  ASN A 514      83.557  58.508  38.013  1.00  0.00           C  
ATOM   1083  C   ASN A 514      83.551  58.366  39.537  1.00  0.00           C  
ATOM   1084  O   ASN A 514      84.601  58.442  40.178  1.00  0.00           O  
ATOM   1085  CB  ASN A 514      84.169  59.860  37.650  1.00  0.00           C  
ATOM   1086  CG  ASN A 514      83.401  61.023  38.250  1.00  0.00           C  
ATOM   1087  OD1 ASN A 514      83.010  60.990  39.417  1.00  0.00           O  
ATOM   1088  ND2 ASN A 514      83.192  62.064  37.455  1.00  0.00           N  
ATOM   1089  N   GLY A 833      82.372  58.183  40.121  1.00  0.00           N  
ATOM   1090  CA  GLY A 833      82.300  58.034  41.563  1.00  0.00           C  
ATOM   1091  C   GLY A 833      81.974  59.295  42.345  1.00  0.00           C  
ATOM   1092  O   GLY A 833      81.654  59.219  43.531  1.00  0.00           O  
ATOM   1093  N   ASP A 834      82.070  60.460  41.712  1.00  0.00           N  
ATOM   1094  CA  ASP A 834      81.742  61.701  42.405  1.00  0.00           C  
ATOM   1095  C   ASP A 834      80.246  61.693  42.684  1.00  0.00           C  
ATOM   1096  O   ASP A 834      79.469  61.172  41.886  1.00  0.00           O  
ATOM   1097  CB  ASP A 834      82.058  62.930  41.543  1.00  0.00           C  
ATOM   1098  CG  ASP A 834      83.542  63.158  41.353  1.00  0.00           C  
ATOM   1099  OD1 ASP A 834      84.338  62.598  42.132  1.00  0.00           O  
ATOM   1100  OD2 ASP A 834      83.910  63.918  40.431  1.00  0.00           O  
ATOM   1101  N   VAL A 835      79.839  62.243  43.823  1.00  0.00           N  
ATOM   1102  CA  VAL A 835      78.418  62.327  44.131  1.00  0.00           C  
ATOM   1103  C   VAL A 835      78.021  63.703  43.619  1.00  0.00           C  
ATOM   1104  O   VAL A 835      78.530  64.716  44.099  1.00  0.00           O  
ATOM   1105  CB  VAL A 835      78.134  62.243  45.648  1.00  0.00           C  
ATOM   1106  CG1 VAL A 835      76.635  62.360  45.900  1.00  0.00           C  
ATOM   1107  CG2 VAL A 835      78.638  60.922  46.196  1.00  0.00           C  
ATOM   1108  N   MET A 836      77.129  63.728  42.638  1.00  0.00           N  
ATOM   1109  CA  MET A 836      76.678  64.971  42.017  1.00  0.00           C  
ATOM   1110  C   MET A 836      75.271  65.421  42.424  1.00  0.00           C  
ATOM   1111  O   MET A 836      74.438  64.609  42.826  1.00  0.00           O  
ATOM   1112  CB  MET A 836      76.705  64.809  40.493  1.00  0.00           C  
ATOM   1113  CG  MET A 836      78.016  64.314  39.910  1.00  0.00           C  
ATOM   1114  SD  MET A 836      79.324  65.510  40.110  1.00  0.00           S  
ATOM   1115  CE  MET A 836      78.788  66.780  38.953  1.00  0.00           C  
ATOM   1116  N   PHE A 837      75.021  66.723  42.320  1.00  0.00           N  
ATOM   1117  CA  PHE A 837      73.704  67.299  42.601  1.00  0.00           C  
ATOM   1118  C   PHE A 837      73.128  67.497  41.204  1.00  0.00           C  
ATOM   1119  O   PHE A 837      73.741  68.186  40.390  1.00  0.00           O  
ATOM   1120  CB  PHE A 837      73.821  68.675  43.276  1.00  0.00           C  
ATOM   1121  CG  PHE A 837      72.488  69.294  43.634  1.00  0.00           C  
ATOM   1122  CD1 PHE A 837      72.007  69.236  44.941  1.00  0.00           C  
ATOM   1123  CD2 PHE A 837      71.690  69.882  42.652  1.00  0.00           C  
ATOM   1124  CE1 PHE A 837      70.749  69.752  45.271  1.00  0.00           C  
ATOM   1125  CE2 PHE A 837      70.431  70.399  42.963  1.00  0.00           C  
ATOM   1126  CZ  PHE A 837      69.957  70.332  44.279  1.00  0.00           C  
ATOM   1127  N   ASP A 838      71.983  66.904  40.880  1.00  0.00           N  
ATOM   1128  CA  ASP A 838      71.488  67.146  39.536  1.00  0.00           C  
ATOM   1129  C   ASP A 838      70.377  68.186  39.582  1.00  0.00           C  
ATOM   1130  O   ASP A 838      69.268  67.981  40.076  1.00  0.00           O  
ATOM   1131  CB  ASP A 838      71.163  65.816  38.801  1.00  0.00           C  
ATOM   1132  CG  ASP A 838      69.701  65.450  38.775  1.00  0.00           C  
ATOM   1133  OD1 ASP A 838      68.926  66.141  38.086  1.00  0.00           O  
ATOM   1134  OD2 ASP A 838      69.332  64.442  39.414  1.00  0.00           O  
ATOM   1135  N   VAL A 839      70.769  69.355  39.100  1.00  0.00           N  
ATOM   1136  CA  VAL A 839      69.943  70.538  39.087  1.00  0.00           C  
ATOM   1137  C   VAL A 839      68.528  70.391  38.517  1.00  0.00           C  
ATOM   1138  O   VAL A 839      67.609  71.060  38.995  1.00  0.00           O  
ATOM   1139  CB  VAL A 839      70.743  71.677  38.423  1.00  0.00           C  
ATOM   1140  CG1 VAL A 839      71.688  71.073  37.377  1.00  0.00           C  
ATOM   1141  CG2 VAL A 839      69.822  72.646  37.735  1.00  0.00           C  
ATOM   1142  N   PRO A 840      68.329  69.529  37.497  1.00  0.00           N  
ATOM   1143  CA  PRO A 840      66.979  69.363  36.946  1.00  0.00           C  
ATOM   1144  C   PRO A 840      65.931  69.010  38.008  1.00  0.00           C  
ATOM   1145  O   PRO A 840      64.753  69.322  37.851  1.00  0.00           O  
ATOM   1146  CB  PRO A 840      67.165  68.251  35.923  1.00  0.00           C  
ATOM   1147  CG  PRO A 840      68.492  68.604  35.334  1.00  0.00           C  
ATOM   1148  CD  PRO A 840      69.328  68.949  36.574  1.00  0.00           C  
ATOM   1149  N   THR A 841      66.361  68.356  39.082  1.00  0.00           N  
ATOM   1150  CA  THR A 841      65.449  67.984  40.161  1.00  0.00           C  
ATOM   1151  C   THR A 841      65.102  69.191  41.021  1.00  0.00           C  
ATOM   1152  O   THR A 841      64.318  69.080  41.966  1.00  0.00           O  
ATOM   1153  CB  THR A 841      66.078  66.933  41.094  1.00  0.00           C  
ATOM   1154  OG1 THR A 841      67.301  67.449  41.640  1.00  0.00           O  
ATOM   1155  CG2 THR A 841      66.375  65.657  40.337  1.00  0.00           C  
ATOM   1156  N   ASP A 844      65.666  70.350  40.704  1.00  0.00           N  
ATOM   1157  CA  ASP A 844      65.398  71.508  41.537  1.00  0.00           C  
ATOM   1158  C   ASP A 844      64.624  72.686  40.941  1.00  0.00           C  
ATOM   1159  O   ASP A 844      65.185  73.529  40.241  1.00  0.00           O  
ATOM   1160  CB  ASP A 844      66.708  71.999  42.147  1.00  0.00           C  
ATOM   1161  CG  ASP A 844      66.498  73.126  43.122  1.00  0.00           C  
ATOM   1162  OD1 ASP A 844      65.475  73.093  43.837  1.00  0.00           O  
ATOM   1163  OD2 ASP A 844      67.354  74.033  43.184  1.00  0.00           O  
ATOM   1164  N   PRO A 845      63.310  72.747  41.231  1.00  0.00           N  
ATOM   1165  CA  PRO A 845      62.294  73.729  40.837  1.00  0.00           C  
ATOM   1166  C   PRO A 845      62.715  75.191  40.970  1.00  0.00           C  
ATOM   1167  O   PRO A 845      62.504  75.998  40.064  1.00  0.00           O  
ATOM   1168  CB  PRO A 845      61.136  73.411  41.774  1.00  0.00           C  
ATOM   1169  CG  PRO A 845      61.193  71.933  41.871  1.00  0.00           C  
ATOM   1170  CD  PRO A 845      62.674  71.582  41.882  1.00  0.00           C  
ATOM   1171  N   THR A 846      63.311  75.527  42.101  1.00  0.00           N  
ATOM   1172  CA  THR A 846      63.706  76.898  42.357  1.00  0.00           C  
ATOM   1173  C   THR A 846      65.133  77.165  41.954  1.00  0.00           C  
ATOM   1174  O   THR A 846      65.718  78.158  42.365  1.00  0.00           O  
ATOM   1175  CB  THR A 846      63.573  77.203  43.843  1.00  0.00           C  
ATOM   1176  OG1 THR A 846      64.471  76.361  44.581  1.00  0.00           O  
ATOM   1177  CG2 THR A 846      62.142  76.927  44.299  1.00  0.00           C  
ATOM   1178  N   TYR A 847      65.714  76.312  41.136  1.00  0.00           N  
ATOM   1179  CA  TYR A 847      67.096  76.573  40.830  1.00  0.00           C  
ATOM   1180  C   TYR A 847      67.360  77.858  40.049  1.00  0.00           C  
ATOM   1181  O   TYR A 847      66.798  78.091  38.979  1.00  0.00           O  
ATOM   1182  CB  TYR A 847      67.707  75.385  40.125  1.00  0.00           C  
ATOM   1183  CG  TYR A 847      69.193  75.508  40.064  1.00  0.00           C  
ATOM   1184  CD1 TYR A 847      69.987  75.218  41.173  1.00  0.00           C  
ATOM   1185  CD2 TYR A 847      69.809  75.963  38.908  1.00  0.00           C  
ATOM   1186  CE1 TYR A 847      71.362  75.372  41.124  1.00  0.00           C  
ATOM   1187  CE2 TYR A 847      71.179  76.122  38.848  1.00  0.00           C  
ATOM   1188  CZ  TYR A 847      71.951  75.825  39.960  1.00  0.00           C  
ATOM   1189  OH  TYR A 847      73.313  75.970  39.909  1.00  0.00           O  
ATOM   1190  N   GLY A 848      68.230  78.694  40.603  1.00  0.00           N  
ATOM   1191  CA  GLY A 848      68.542  79.950  39.955  1.00  0.00           C  
ATOM   1192  C   GLY A 848      67.642  81.051  40.472  1.00  0.00           C  
ATOM   1193  O   GLY A 848      67.609  82.144  39.914  1.00  0.00           O  
ATOM   1194  N   VAL A 849      66.906  80.770  41.543  1.00  0.00           N  
ATOM   1195  CA  VAL A 849      66.011  81.763  42.118  1.00  0.00           C  
ATOM   1196  C   VAL A 849      66.745  82.994  42.632  1.00  0.00           C  
ATOM   1197  O   VAL A 849      66.243  84.107  42.503  1.00  0.00           O  
ATOM   1198  CB  VAL A 849      65.202  81.191  43.293  1.00  0.00           C  
ATOM   1199  CG1 VAL A 849      66.127  80.810  44.434  1.00  0.00           C  
ATOM   1200  CG2 VAL A 849      64.216  82.224  43.775  1.00  0.00           C  
ATOM   1201  N   LEU A 850      67.925  82.797  43.212  1.00  0.00           N  
ATOM   1202  CA  LEU A 850      68.689  83.911  43.767  1.00  0.00           C  
ATOM   1203  C   LEU A 850      69.199  84.876  42.704  1.00  0.00           C  
ATOM   1204  O   LEU A 850      68.988  86.086  42.801  1.00  0.00           O  
ATOM   1205  CB  LEU A 850      69.872  83.394  44.603  1.00  0.00           C  
ATOM   1206  CG  LEU A 850      70.680  84.472  45.341  1.00  0.00           C  
ATOM   1207  CD1 LEU A 850      69.825  85.062  46.457  1.00  0.00           C  
ATOM   1208  CD2 LEU A 850      71.968  83.893  45.913  1.00  0.00           C  
ATOM   1209  N   SER A 851      69.873  84.341  41.692  1.00  0.00           N  
ATOM   1210  CA  SER A 851      70.421  85.165  40.619  1.00  0.00           C  
ATOM   1211  C   SER A 851      69.400  85.426  39.516  1.00  0.00           C  
ATOM   1212  O   SER A 851      69.611  86.277  38.652  1.00  0.00           O  
ATOM   1213  CB  SER A 851      71.662  84.488  40.023  1.00  0.00           C  
ATOM   1214  OG  SER A 851      71.359  83.190  39.538  1.00  0.00           O  
ATOM   1215  N   ARG A 852      68.288  84.697  39.561  1.00  0.00           N  
ATOM   1216  CA  ARG A 852      67.240  84.812  38.549  1.00  0.00           C  
ATOM   1217  C   ARG A 852      67.877  84.552  37.194  1.00  0.00           C  
ATOM   1218  O   ARG A 852      68.182  85.475  36.440  1.00  0.00           O  
ATOM   1219  CB  ARG A 852      66.593  86.201  38.575  1.00  0.00           C  
ATOM   1220  CG  ARG A 852      66.113  86.591  39.952  1.00  0.00           C  
ATOM   1221  CD  ARG A 852      65.333  87.883  39.962  1.00  0.00           C  
ATOM   1222  NE  ARG A 852      64.760  88.094  41.286  1.00  0.00           N  
ATOM   1223  CZ  ARG A 852      63.696  88.845  41.541  1.00  0.00           C  
ATOM   1224  NH1 ARG A 852      63.063  89.476  40.561  1.00  0.00           N  
ATOM   1225  NH2 ARG A 852      63.252  88.947  42.786  1.00  0.00           N  
ATOM   1226  N   GLN A 853      68.097  83.276  36.906  1.00  0.00           N  
ATOM   1227  CA  GLN A 853      68.699  82.865  35.651  1.00  0.00           C  
ATOM   1228  C   GLN A 853      67.862  81.728  35.080  1.00  0.00           C  
ATOM   1229  O   GLN A 853      66.792  81.418  35.609  1.00  0.00           O  
ATOM   1230  CB  GLN A 853      70.134  82.406  35.889  1.00  0.00           C  
ATOM   1231  N   LYS A 874      78.504  64.182  34.852  1.00  0.00           N  
ATOM   1232  CA  LYS A 874      77.445  65.179  34.746  1.00  0.00           C  
ATOM   1233  C   LYS A 874      76.388  64.760  33.725  1.00  0.00           C  
ATOM   1234  O   LYS A 874      76.654  64.698  32.526  1.00  0.00           O  
ATOM   1235  CB  LYS A 874      78.041  66.538  34.357  1.00  0.00           C  
ATOM   1236  N   ARG A1082      75.188  64.461  34.213  1.00  0.00           N  
ATOM   1237  CA  ARG A1082      74.083  64.065  33.349  1.00  0.00           C  
ATOM   1238  C   ARG A1082      73.497  65.334  32.755  1.00  0.00           C  
ATOM   1239  O   ARG A1082      72.747  65.303  31.779  1.00  0.00           O  
ATOM   1240  CB  ARG A1082      73.040  63.321  34.169  1.00  0.00           C  
ATOM   1241  CG  ARG A1082      73.607  62.066  34.786  1.00  0.00           C  
ATOM   1242  CD  ARG A1082      72.637  61.380  35.707  1.00  0.00           C  
ATOM   1243  NE  ARG A1082      73.179  60.103  36.153  1.00  0.00           N  
ATOM   1244  CZ  ARG A1082      72.642  59.359  37.111  1.00  0.00           C  
ATOM   1245  NH1 ARG A1082      71.544  59.773  37.728  1.00  0.00           N  
ATOM   1246  NH2 ARG A1082      73.197  58.201  37.445  1.00  0.00           N  
ATOM   1247  N   ASN A1083      73.852  66.453  33.370  1.00  0.00           N  
ATOM   1248  CA  ASN A1083      73.413  67.758  32.916  1.00  0.00           C  
ATOM   1249  C   ASN A1083      74.561  68.709  33.275  1.00  0.00           C  
ATOM   1250  O   ASN A1083      75.062  68.713  34.401  1.00  0.00           O  
ATOM   1251  CB  ASN A1083      72.094  68.145  33.601  1.00  0.00           C  
ATOM   1252  CG  ASN A1083      71.638  69.553  33.249  1.00  0.00           C  
ATOM   1253  OD1 ASN A1083      70.721  69.749  32.449  1.00  0.00           O  
ATOM   1254  ND2 ASN A1083      72.289  70.540  33.848  1.00  0.00           N  
ATOM   1255  N   PRO A1084      75.004  69.516  32.303  1.00  0.00           N  
ATOM   1256  CA  PRO A1084      76.103  70.466  32.501  1.00  0.00           C  
ATOM   1257  C   PRO A1084      76.002  71.368  33.728  1.00  0.00           C  
ATOM   1258  O   PRO A1084      77.022  71.821  34.253  1.00  0.00           O  
ATOM   1259  CB  PRO A1084      76.125  71.243  31.183  1.00  0.00           C  
ATOM   1260  CG  PRO A1084      74.687  71.230  30.765  1.00  0.00           C  
ATOM   1261  CD  PRO A1084      74.285  69.800  31.052  1.00  0.00           C  
ATOM   1262  N   MET A1085      74.785  71.625  34.193  1.00  0.00           N  
ATOM   1263  CA  MET A1085      74.603  72.478  35.360  1.00  0.00           C  
ATOM   1264  C   MET A1085      74.897  71.738  36.671  1.00  0.00           C  
ATOM   1265  O   MET A1085      75.208  72.369  37.681  1.00  0.00           O  
ATOM   1266  CB  MET A1085      73.178  73.053  35.387  1.00  0.00           C  
ATOM   1267  CG  MET A1085      72.823  73.946  34.194  1.00  0.00           C  
ATOM   1268  SD  MET A1085      71.169  74.721  34.302  1.00  0.00           S  
ATOM   1269  CE  MET A1085      70.061  73.365  33.792  1.00  0.00           C  
ATOM   1270  N   ASP A1087      74.810  70.407  36.659  1.00  0.00           N  
ATOM   1271  CA  ASP A1087      75.079  69.623  37.870  1.00  0.00           C  
ATOM   1272  C   ASP A1087      76.441  69.978  38.448  1.00  0.00           C  
ATOM   1273  O   ASP A1087      77.358  70.336  37.710  1.00  0.00           O  
ATOM   1274  CB  ASP A1087      75.054  68.120  37.575  1.00  0.00           C  
ATOM   1275  CG  ASP A1087      73.722  67.653  37.039  1.00  0.00           C  
ATOM   1276  OD1 ASP A1087      72.747  68.426  37.135  1.00  0.00           O  
ATOM   1277  OD2 ASP A1087      73.647  66.513  36.533  1.00  0.00           O  
ATOM   1278  N   PHE A1088      76.571  69.869  39.768  1.00  0.00           N  
ATOM   1279  CA  PHE A1088      77.824  70.188  40.443  1.00  0.00           C  
ATOM   1280  C   PHE A1088      78.182  69.133  41.487  1.00  0.00           C  
ATOM   1281  O   PHE A1088      77.312  68.428  42.006  1.00  0.00           O  
ATOM   1282  CB  PHE A1088      77.749  71.592  41.079  1.00  0.00           C  
ATOM   1283  CG  PHE A1088      76.562  71.804  41.998  1.00  0.00           C  
ATOM   1284  CD1 PHE A1088      76.659  71.549  43.367  1.00  0.00           C  
ATOM   1285  CD2 PHE A1088      75.345  72.264  41.493  1.00  0.00           C  
ATOM   1286  CE1 PHE A1088      75.562  71.750  44.223  1.00  0.00           C  
ATOM   1287  CE2 PHE A1088      74.244  72.466  42.335  1.00  0.00           C  
ATOM   1288  CZ  PHE A1088      74.355  72.210  43.705  1.00  0.00           C  
ATOM   1289  N   VAL A1089      79.474  69.036  41.782  1.00  0.00           N  
ATOM   1290  CA  VAL A1089      79.985  68.063  42.742  1.00  0.00           C  
ATOM   1291  C   VAL A1089      79.626  68.347  44.191  1.00  0.00           C  
ATOM   1292  O   VAL A1089      79.789  69.465  44.671  1.00  0.00           O  
ATOM   1293  CB  VAL A1089      81.522  67.967  42.659  1.00  0.00           C  
ATOM   1294  CG1 VAL A1089      82.037  66.933  43.650  1.00  0.00           C  
ATOM   1295  CG2 VAL A1089      81.943  67.615  41.248  1.00  0.00           C  
ATOM   1296  N   LEU A1090      79.140  67.319  44.880  1.00  0.00           N  
ATOM   1297  CA  LEU A1090      78.793  67.414  46.292  1.00  0.00           C  
ATOM   1298  C   LEU A1090      79.924  66.717  47.034  1.00  0.00           C  
ATOM   1299  O   LEU A1090      80.345  67.152  48.106  1.00  0.00           O  
ATOM   1300  CB  LEU A1090      77.475  66.695  46.579  1.00  0.00           C  
ATOM   1301  CG  LEU A1090      76.218  67.290  45.940  1.00  0.00           C  
ATOM   1302  CD1 LEU A1090      75.012  66.484  46.389  1.00  0.00           C  
ATOM   1303  CD2 LEU A1090      76.066  68.771  46.334  1.00  0.00           C  
ATOM   1304  N   TRP A1095      80.417  65.635  46.441  1.00  0.00           N  
ATOM   1305  CA  TRP A1095      81.508  64.864  47.027  1.00  0.00           C  
ATOM   1306  C   TRP A1095      82.396  64.322  45.910  1.00  0.00           C  
ATOM   1307  O   TRP A1095      81.969  63.483  45.120  1.00  0.00           O  
ATOM   1308  CB  TRP A1095      80.941  63.720  47.879  1.00  0.00           C  
ATOM   1309  CG  TRP A1095      81.989  62.933  48.616  1.00  0.00           C  
ATOM   1310  CD1 TRP A1095      82.533  61.736  48.243  1.00  0.00           C  
ATOM   1311  CD2 TRP A1095      82.646  63.307  49.837  1.00  0.00           C  
ATOM   1312  NE1 TRP A1095      83.486  61.341  49.152  1.00  0.00           N  
ATOM   1313  CE2 TRP A1095      83.577  62.286  50.138  1.00  0.00           C  
ATOM   1314  CE3 TRP A1095      82.539  64.405  50.700  1.00  0.00           C  
ATOM   1315  CZ2 TRP A1095      84.398  62.330  51.272  1.00  0.00           C  
ATOM   1316  CZ3 TRP A1095      83.358  64.449  51.828  1.00  0.00           C  
ATOM   1317  CH2 TRP A1095      84.275  63.415  52.101  1.00  0.00           C  
ATOM   1318  N   LYS A1096      83.632  64.815  45.850  1.00  0.00           N  
ATOM   1319  CA  LYS A1096      84.585  64.414  44.818  1.00  0.00           C  
ATOM   1320  C   LYS A1096      85.537  63.309  45.251  1.00  0.00           C  
ATOM   1321  O   LYS A1096      86.044  63.313  46.373  1.00  0.00           O  
ATOM   1322  CB  LYS A1096      85.396  65.631  44.358  1.00  0.00           C  
ATOM   1323  N   MET A1097      85.783  62.364  44.349  1.00  0.00           N  
ATOM   1324  CA  MET A1097      86.702  61.271  44.629  1.00  0.00           C  
ATOM   1325  C   MET A1097      88.091  61.878  44.756  1.00  0.00           C  
ATOM   1326  O   MET A1097      88.500  62.680  43.916  1.00  0.00           O  
ATOM   1327  CB  MET A1097      86.699  60.251  43.488  1.00  0.00           C  
ATOM   1328  CG  MET A1097      85.370  59.544  43.284  1.00  0.00           C  
ATOM   1329  SD  MET A1097      84.769  58.760  44.796  1.00  0.00           S  
ATOM   1330  CE  MET A1097      86.201  57.826  45.278  1.00  0.00           C  
ATOM   1331  N   SER A1098      88.813  61.512  45.809  1.00  0.00           N  
ATOM   1332  CA  SER A1098      90.150  62.051  45.988  1.00  0.00           C  
ATOM   1333  C   SER A1098      91.153  61.384  45.060  1.00  0.00           C  
ATOM   1334  O   SER A1098      91.025  60.209  44.722  1.00  0.00           O  
ATOM   1335  CB  SER A1098      90.607  61.908  47.444  1.00  0.00           C  
ATOM   1336  OG  SER A1098      90.436  63.126  48.152  1.00  0.00           O  
ATOM   1337  N   LYS A1099      92.136  62.161  44.629  1.00  0.00           N  
ATOM   1338  CA  LYS A1099      93.184  61.666  43.752  1.00  0.00           C  
ATOM   1339  C   LYS A1099      94.416  61.441  44.627  1.00  0.00           C  
ATOM   1340  O   LYS A1099      94.505  61.986  45.727  1.00  0.00           O  
ATOM   1341  CB  LYS A1099      93.484  62.701  42.665  1.00  0.00           C  
ATOM   1342  CG  LYS A1099      92.266  63.123  41.854  1.00  0.00           C  
ATOM   1343  CD  LYS A1099      92.595  64.286  40.926  1.00  0.00           C  
ATOM   1344  CE  LYS A1099      91.380  64.723  40.113  1.00  0.00           C  
ATOM   1345  NZ  LYS A1099      90.902  63.657  39.182  1.00  0.00           N  
ATOM   1346  N   GLU A1165      95.355  60.630  44.155  1.00  0.00           N  
ATOM   1347  CA  GLU A1165      96.563  60.371  44.928  1.00  0.00           C  
ATOM   1348  C   GLU A1165      97.326  61.682  45.094  1.00  0.00           C  
ATOM   1349  O   GLU A1165      97.506  62.423  44.131  1.00  0.00           O  
ATOM   1350  CB  GLU A1165      97.435  59.336  44.217  1.00  0.00           C  
ATOM   1351  N   GLY A1166      97.746  61.977  46.319  1.00  0.00           N  
ATOM   1352  CA  GLY A1166      98.492  63.198  46.563  1.00  0.00           C  
ATOM   1353  C   GLY A1166      97.725  64.308  47.262  1.00  0.00           C  
ATOM   1354  O   GLY A1166      98.305  65.340  47.602  1.00  0.00           O  
ATOM   1355  N   GLU A1168      96.431  64.114  47.476  1.00  0.00           N  
ATOM   1356  CA  GLU A1168      95.633  65.134  48.146  1.00  0.00           C  
ATOM   1357  C   GLU A1168      94.890  64.575  49.352  1.00  0.00           C  
ATOM   1358  O   GLU A1168      94.705  63.366  49.476  1.00  0.00           O  
ATOM   1359  CB  GLU A1168      94.639  65.771  47.159  1.00  0.00           C  
ATOM   1360  CG  GLU A1168      93.761  64.781  46.408  1.00  0.00           C  
ATOM   1361  CD  GLU A1168      92.861  65.441  45.367  1.00  0.00           C  
ATOM   1362  OE1 GLU A1168      93.364  66.252  44.560  1.00  0.00           O  
ATOM   1363  OE2 GLU A1168      91.649  65.138  45.348  1.00  0.00           O  
ATOM   1364  N   PRO A1169      94.477  65.458  50.276  1.00  0.00           N  
ATOM   1365  CA  PRO A1169      93.750  65.059  51.483  1.00  0.00           C  
ATOM   1366  C   PRO A1169      92.495  64.285  51.085  1.00  0.00           C  
ATOM   1367  O   PRO A1169      91.914  64.544  50.031  1.00  0.00           O  
ATOM   1368  CB  PRO A1169      93.403  66.397  52.133  1.00  0.00           C  
ATOM   1369  CG  PRO A1169      94.526  67.277  51.708  1.00  0.00           C  
ATOM   1370  CD  PRO A1169      94.705  66.911  50.259  1.00  0.00           C  
ATOM   1371  N   SER A1170      92.085  63.334  51.917  1.00  0.00           N  
ATOM   1372  CA  SER A1170      90.886  62.555  51.634  1.00  0.00           C  
ATOM   1373  C   SER A1170      90.255  62.073  52.923  1.00  0.00           C  
ATOM   1374  O   SER A1170      90.917  61.992  53.958  1.00  0.00           O  
ATOM   1375  CB  SER A1170      91.208  61.341  50.761  1.00  0.00           C  
ATOM   1376  OG  SER A1170      91.790  60.302  51.528  1.00  0.00           O  
ATOM   1377  N   TRP A1171      88.973  61.751  52.848  1.00  0.00           N  
ATOM   1378  CA  TRP A1171      88.225  61.279  54.001  1.00  0.00           C  
ATOM   1379  C   TRP A1171      87.356  60.132  53.557  1.00  0.00           C  
ATOM   1380  O   TRP A1171      86.851  60.129  52.435  1.00  0.00           O  
ATOM   1381  CB  TRP A1171      87.335  62.388  54.557  1.00  0.00           C  
ATOM   1382  CG  TRP A1171      88.082  63.432  55.307  1.00  0.00           C  
ATOM   1383  CD1 TRP A1171      88.310  63.467  56.649  1.00  0.00           C  
ATOM   1384  CD2 TRP A1171      88.724  64.585  54.758  1.00  0.00           C  
ATOM   1385  NE1 TRP A1171      89.056  64.571  56.974  1.00  0.00           N  
ATOM   1386  CE2 TRP A1171      89.323  65.277  55.831  1.00  0.00           C  
ATOM   1387  CE3 TRP A1171      88.853  65.103  53.464  1.00  0.00           C  
ATOM   1388  CZ2 TRP A1171      90.040  66.458  55.653  1.00  0.00           C  
ATOM   1389  CZ3 TRP A1171      89.566  66.278  53.285  1.00  0.00           C  
ATOM   1390  CH2 TRP A1171      90.149  66.944  54.376  1.00  0.00           C  
ATOM   1391  N   PRO A1177      87.169  59.139  54.434  1.00  0.00           N  
ATOM   1392  CA  PRO A1177      86.343  57.973  54.131  1.00  0.00           C  
ATOM   1393  C   PRO A1177      84.907  58.436  53.968  1.00  0.00           C  
ATOM   1394  O   PRO A1177      84.524  59.478  54.498  1.00  0.00           O  
ATOM   1395  CB  PRO A1177      86.537  57.088  55.357  1.00  0.00           C  
ATOM   1396  CG  PRO A1177      86.724  58.095  56.460  1.00  0.00           C  
ATOM   1397  CD  PRO A1177      87.664  59.085  55.822  1.00  0.00           C  
ATOM   1398  N   SER A1178      84.123  57.674  53.219  1.00  0.00           N  
ATOM   1399  CA  SER A1178      82.727  58.008  52.998  1.00  0.00           C  
ATOM   1400  C   SER A1178      82.060  56.833  52.307  1.00  0.00           C  
ATOM   1401  O   SER A1178      82.726  55.990  51.704  1.00  0.00           O  
ATOM   1402  CB  SER A1178      82.592  59.251  52.114  1.00  0.00           C  
ATOM   1403  OG  SER A1178      82.445  58.890  50.751  1.00  0.00           O  
ATOM   1404  N   PRO A1179      80.728  56.761  52.382  1.00  0.00           N  
ATOM   1405  CA  PRO A1179      79.976  55.673  51.755  1.00  0.00           C  
ATOM   1406  C   PRO A1179      80.218  55.583  50.252  1.00  0.00           C  
ATOM   1407  O   PRO A1179      79.858  54.593  49.619  1.00  0.00           O  
ATOM   1408  CB  PRO A1179      78.529  56.029  52.081  1.00  0.00           C  
ATOM   1409  CG  PRO A1179      78.649  56.762  53.389  1.00  0.00           C  
ATOM   1410  CD  PRO A1179      79.832  57.653  53.133  1.00  0.00           C  
ATOM   1411  N   TRP A1192      80.832  56.611  49.678  1.00  0.00           N  
ATOM   1412  CA  TRP A1192      81.082  56.620  48.242  1.00  0.00           C  
ATOM   1413  C   TRP A1192      82.561  56.443  47.914  1.00  0.00           C  
ATOM   1414  O   TRP A1192      82.946  56.367  46.746  1.00  0.00           O  
ATOM   1415  CB  TRP A1192      80.554  57.927  47.648  1.00  0.00           C  
ATOM   1416  CG  TRP A1192      79.174  58.237  48.132  1.00  0.00           C  
ATOM   1417  CD1 TRP A1192      78.013  57.630  47.748  1.00  0.00           C  
ATOM   1418  CD2 TRP A1192      78.819  59.161  49.169  1.00  0.00           C  
ATOM   1419  NE1 TRP A1192      76.956  58.113  48.485  1.00  0.00           N  
ATOM   1420  CE2 TRP A1192      77.424  59.055  49.364  1.00  0.00           C  
ATOM   1421  CE3 TRP A1192      79.545  60.067  49.952  1.00  0.00           C  
ATOM   1422  CZ2 TRP A1192      76.738  59.820  50.316  1.00  0.00           C  
ATOM   1423  CZ3 TRP A1192      78.864  60.828  50.900  1.00  0.00           C  
ATOM   1424  CH2 TRP A1192      77.472  60.698  51.072  1.00  0.00           C  
ATOM   1425  N   GLY A1193      83.386  56.369  48.952  1.00  0.00           N  
ATOM   1426  CA  GLY A1193      84.812  56.204  48.745  1.00  0.00           C  
ATOM   1427  C   GLY A1193      85.614  57.380  49.273  1.00  0.00           C  
ATOM   1428  O   GLY A1193      85.047  58.408  49.655  1.00  0.00           O  
ATOM   1429  N   ALA A1194      86.935  57.218  49.296  1.00  0.00           N  
ATOM   1430  CA  ALA A1194      87.835  58.263  49.771  1.00  0.00           C  
ATOM   1431  C   ALA A1194      87.619  59.508  48.931  1.00  0.00           C  
ATOM   1432  O   ALA A1194      87.623  59.444  47.701  1.00  0.00           O  
ATOM   1433  CB  ALA A1194      89.279  57.800  49.663  1.00  0.00           C  
ATOM   1434  N   GLY A1195      87.420  60.642  49.594  1.00  0.00           N  
ATOM   1435  CA  GLY A1195      87.190  61.874  48.868  1.00  0.00           C  
ATOM   1436  C   GLY A1195      87.234  63.147  49.690  1.00  0.00           C  
ATOM   1437  O   GLY A1195      87.708  63.160  50.829  1.00  0.00           O  
ATOM   1438  N   ARG A1196      86.718  64.218  49.094  1.00  0.00           N  
ATOM   1439  CA  ARG A1196      86.690  65.543  49.705  1.00  0.00           C  
ATOM   1440  C   ARG A1196      85.390  66.266  49.364  1.00  0.00           C  
ATOM   1441  O   ARG A1196      84.671  65.888  48.441  1.00  0.00           O  
ATOM   1442  CB  ARG A1196      87.845  66.382  49.170  1.00  0.00           C  
ATOM   1443  CG  ARG A1196      88.464  65.870  47.899  1.00  0.00           C  
ATOM   1444  CD  ARG A1196      89.743  66.634  47.602  1.00  0.00           C  
ATOM   1445  NE  ARG A1196      89.492  68.040  47.287  1.00  0.00           N  
ATOM   1446  CZ  ARG A1196      89.736  68.585  46.101  1.00  0.00           C  
ATOM   1447  NH1 ARG A1196      90.236  67.841  45.124  1.00  0.00           N  
ATOM   1448  NH2 ARG A1196      89.475  69.866  45.883  1.00  0.00           N  
ATOM   1449  N   PRO A1198      85.083  67.343  50.093  1.00  0.00           N  
ATOM   1450  CA  PRO A1198      83.862  68.108  49.846  1.00  0.00           C  
ATOM   1451  C   PRO A1198      83.900  68.820  48.503  1.00  0.00           C  
ATOM   1452  O   PRO A1198      84.969  69.208  48.028  1.00  0.00           O  
ATOM   1453  CB  PRO A1198      83.843  69.120  50.990  1.00  0.00           C  
ATOM   1454  CG  PRO A1198      84.662  68.442  52.074  1.00  0.00           C  
ATOM   1455  CD  PRO A1198      85.787  67.832  51.288  1.00  0.00           C  
ATOM   1456  N   GLY A1199      82.731  68.975  47.891  1.00  0.00           N  
ATOM   1457  CA  GLY A1199      82.661  69.705  46.643  1.00  0.00           C  
ATOM   1458  C   GLY A1199      82.899  71.170  46.985  1.00  0.00           C  
ATOM   1459  O   GLY A1199      83.191  71.507  48.130  1.00  0.00           O  
ATOM   1460  N   TRP A1200      82.767  72.055  46.007  1.00  0.00           N  
ATOM   1461  CA  TRP A1200      82.992  73.474  46.251  1.00  0.00           C  
ATOM   1462  C   TRP A1200      81.949  74.183  47.119  1.00  0.00           C  
ATOM   1463  O   TRP A1200      82.273  75.164  47.790  1.00  0.00           O  
ATOM   1464  CB  TRP A1200      83.076  74.235  44.922  1.00  0.00           C  
ATOM   1465  CG  TRP A1200      84.247  73.891  44.036  1.00  0.00           C  
ATOM   1466  CD1 TRP A1200      84.268  72.988  43.009  1.00  0.00           C  
ATOM   1467  CD2 TRP A1200      85.550  74.491  44.068  1.00  0.00           C  
ATOM   1468  NE1 TRP A1200      85.500  72.993  42.397  1.00  0.00           N  
ATOM   1469  CE2 TRP A1200      86.307  73.904  43.025  1.00  0.00           C  
ATOM   1470  CE3 TRP A1200      86.152  75.466  44.876  1.00  0.00           C  
ATOM   1471  CZ2 TRP A1200      87.639  74.264  42.770  1.00  0.00           C  
ATOM   1472  CZ3 TRP A1200      87.480  75.824  44.622  1.00  0.00           C  
ATOM   1473  CH2 TRP A1200      88.206  75.222  43.575  1.00  0.00           C  
ATOM   1474  N   HIS A1201      80.712  73.692  47.127  1.00  0.00           N  
ATOM   1475  CA  HIS A1201      79.651  74.396  47.849  1.00  0.00           C  
ATOM   1476  C   HIS A1201      78.938  73.713  49.012  1.00  0.00           C  
ATOM   1477  O   HIS A1201      78.146  74.350  49.702  1.00  0.00           O  
ATOM   1478  CB  HIS A1201      78.585  74.824  46.837  1.00  0.00           C  
ATOM   1479  CG  HIS A1201      79.141  75.216  45.502  1.00  0.00           C  
ATOM   1480  ND1 HIS A1201      79.865  76.375  45.306  1.00  0.00           N  
ATOM   1481  CD2 HIS A1201      79.112  74.587  44.303  1.00  0.00           C  
ATOM   1482  CE1 HIS A1201      80.256  76.440  44.046  1.00  0.00           C  
ATOM   1483  NE2 HIS A1201      79.811  75.364  43.415  1.00  0.00           N  
ATOM   1484  N   ILE A1202      79.213  72.437  49.235  1.00  0.00           N  
ATOM   1485  CA  ILE A1202      78.525  71.698  50.287  1.00  0.00           C  
ATOM   1486  C   ILE A1202      78.830  72.078  51.735  1.00  0.00           C  
ATOM   1487  O   ILE A1202      77.985  71.895  52.615  1.00  0.00           O  
ATOM   1488  CB  ILE A1202      78.775  70.185  50.127  1.00  0.00           C  
ATOM   1489  CG1 ILE A1202      77.772  69.395  50.970  1.00  0.00           C  
ATOM   1490  CG2 ILE A1202      80.202  69.853  50.542  1.00  0.00           C  
ATOM   1491  CD1 ILE A1202      76.330  69.706  50.650  1.00  0.00           C  
ATOM   1492  N   GLU A1203      80.025  72.600  51.987  1.00  0.00           N  
ATOM   1493  CA  GLU A1203      80.430  72.960  53.344  1.00  0.00           C  
ATOM   1494  C   GLU A1203      79.518  73.973  54.035  1.00  0.00           C  
ATOM   1495  O   GLU A1203      79.108  73.786  55.183  1.00  0.00           O  
ATOM   1496  CB  GLU A1203      81.876  73.483  53.341  1.00  0.00           C  
ATOM   1497  CG  GLU A1203      82.078  74.855  52.695  1.00  0.00           C  
ATOM   1498  CD  GLU A1203      83.550  75.217  52.530  1.00  0.00           C  
ATOM   1499  OE1 GLU A1203      84.212  74.622  51.653  1.00  0.00           O  
ATOM   1500  OE2 GLU A1203      84.049  76.088  53.279  1.00  0.00           O  
ATOM   1501  N   CYS A1204      79.201  75.053  53.331  1.00  0.00           N  
ATOM   1502  CA  CYS A1204      78.359  76.084  53.907  1.00  0.00           C  
ATOM   1503  C   CYS A1204      76.990  75.562  54.314  1.00  0.00           C  
ATOM   1504  O   CYS A1204      76.536  75.814  55.429  1.00  0.00           O  
ATOM   1505  CB  CYS A1204      78.255  77.257  52.938  1.00  0.00           C  
ATOM   1506  SG  CYS A1204      79.587  78.447  53.247  1.00  0.00           S  
ATOM   1507  N   SER A1205      76.334  74.816  53.434  1.00  0.00           N  
ATOM   1508  CA  SER A1205      75.025  74.269  53.764  1.00  0.00           C  
ATOM   1509  C   SER A1205      75.107  73.301  54.946  1.00  0.00           C  
ATOM   1510  O   SER A1205      74.259  73.330  55.838  1.00  0.00           O  
ATOM   1511  CB  SER A1205      74.423  73.557  52.551  1.00  0.00           C  
ATOM   1512  OG  SER A1205      74.028  74.492  51.564  1.00  0.00           O  
ATOM   1513  N   ALA A1206      76.129  72.448  54.957  1.00  0.00           N  
ATOM   1514  CA  ALA A1206      76.292  71.471  56.030  1.00  0.00           C  
ATOM   1515  C   ALA A1206      76.616  72.091  57.383  1.00  0.00           C  
ATOM   1516  O   ALA A1206      76.108  71.641  58.407  1.00  0.00           O  
ATOM   1517  CB  ALA A1206      77.368  70.447  55.660  1.00  0.00           C  
ATOM   1518  N   MET A1207      77.460  73.116  57.391  1.00  0.00           N  
ATOM   1519  CA  MET A1207      77.840  73.765  58.639  1.00  0.00           C  
ATOM   1520  C   MET A1207      76.791  74.746  59.165  1.00  0.00           C  
ATOM   1521  O   MET A1207      76.531  74.772  60.373  1.00  0.00           O  
ATOM   1522  CB  MET A1207      79.189  74.479  58.475  1.00  0.00           C  
ATOM   1523  CG  MET A1207      80.305  73.593  57.926  1.00  0.00           C  
ATOM   1524  SD  MET A1207      81.840  74.518  57.633  1.00  0.00           S  
ATOM   1525  CE  MET A1207      82.727  74.145  59.067  1.00  0.00           C  
ATOM   1526  N   ASN A1208      76.160  75.544  58.291  1.00  0.00           N  
ATOM   1527  CA  ASN A1208      75.195  76.477  58.848  1.00  0.00           C  
ATOM   1528  C   ASN A1208      73.941  75.819  59.519  1.00  0.00           C  
ATOM   1529  O   ASN A1208      73.636  76.194  60.649  1.00  0.00           O  
ATOM   1530  CB  ASN A1208      74.942  77.766  57.932  1.00  0.00           C  
ATOM   1531  CG  ASN A1208      74.317  77.521  56.524  1.00  0.00           C  
ATOM   1532  OD1 ASN A1208      73.480  76.646  56.326  1.00  0.00           O  
ATOM   1533  ND2 ASN A1208      74.691  78.382  55.565  1.00  0.00           N  
ATOM   1534  N   CYS A1209      73.307  74.790  58.931  1.00  0.00           N  
ATOM   1535  CA  CYS A1209      72.129  74.092  59.531  1.00  0.00           C  
ATOM   1536  C   CYS A1209      72.400  73.522  60.948  1.00  0.00           C  
ATOM   1537  O   CYS A1209      71.497  73.431  61.798  1.00  0.00           O  
ATOM   1538  CB  CYS A1209      71.659  72.951  58.607  1.00  0.00           C  
ATOM   1539  SG  CYS A1209      72.676  71.455  58.649  1.00  0.00           S  
ATOM   1540  N   LYS A1210      73.643  73.125  61.187  1.00  0.00           N  
ATOM   1541  CA  LYS A1210      74.045  72.611  62.491  1.00  0.00           C  
ATOM   1542  C   LYS A1210      74.229  73.768  63.492  1.00  0.00           C  
ATOM   1543  O   LYS A1210      73.889  73.645  64.667  1.00  0.00           O  
ATOM   1544  CB  LYS A1210      75.344  71.817  62.361  1.00  0.00           C  
ATOM   1545  N   GLN A1211      74.761  74.897  63.035  1.00  0.00           N  
ATOM   1546  CA  GLN A1211      74.986  76.029  63.934  1.00  0.00           C  
ATOM   1547  C   GLN A1211      73.794  76.971  64.100  1.00  0.00           C  
ATOM   1548  O   GLN A1211      73.594  77.536  65.178  1.00  0.00           O  
ATOM   1549  CB  GLN A1211      76.183  76.843  63.449  1.00  0.00           C  
ATOM   1550  CG  GLN A1211      77.472  76.060  63.349  1.00  0.00           C  
ATOM   1551  CD  GLN A1211      78.134  75.881  64.693  1.00  0.00           C  
ATOM   1552  OE1 GLN A1211      78.190  76.816  65.495  1.00  0.00           O  
ATOM   1553  NE2 GLN A1211      78.660  74.688  64.942  1.00  0.00           N  
ATOM   1554  N   LEU A1212      73.009  77.137  63.039  1.00  0.00           N  
ATOM   1555  CA  LEU A1212      71.871  78.055  63.065  1.00  0.00           C  
ATOM   1556  C   LEU A1212      70.511  77.433  62.796  1.00  0.00           C  
ATOM   1557  O   LEU A1212      69.494  78.124  62.840  1.00  0.00           O  
ATOM   1558  CB  LEU A1212      72.102  79.175  62.049  1.00  0.00           C  
ATOM   1559  CG  LEU A1212      73.367  80.011  62.249  1.00  0.00           C  
ATOM   1560  CD1 LEU A1212      73.584  80.902  61.041  1.00  0.00           C  
ATOM   1561  CD2 LEU A1212      73.239  80.837  63.519  1.00  0.00           C  
ATOM   1562  N   GLY A1289      70.485  76.133  62.519  1.00  0.00           N  
ATOM   1563  CA  GLY A1289      69.227  75.471  62.230  1.00  0.00           C  
ATOM   1564  C   GLY A1289      68.989  75.455  60.731  1.00  0.00           C  
ATOM   1565  O   GLY A1289      69.710  76.110  59.977  1.00  0.00           O  
ATOM   1566  N   ASN A1290      67.985  74.705  60.288  1.00  0.00           N  
ATOM   1567  CA  ASN A1290      67.666  74.617  58.866  1.00  0.00           C  
ATOM   1568  C   ASN A1290      67.153  75.941  58.306  1.00  0.00           C  
ATOM   1569  O   ASN A1290      67.254  76.204  57.106  1.00  0.00           O  
ATOM   1570  CB  ASN A1290      66.616  73.531  58.638  1.00  0.00           C  
ATOM   1571  CG  ASN A1290      67.159  72.126  58.862  1.00  0.00           C  
ATOM   1572  OD1 ASN A1290      66.397  71.164  58.951  1.00  0.00           O  
ATOM   1573  ND2 ASN A1290      68.482  72.003  58.943  1.00  0.00           N  
ATOM   1574  N   HIS A1291      66.607  76.772  59.187  1.00  0.00           N  
ATOM   1575  CA  HIS A1291      66.045  78.056  58.791  1.00  0.00           C  
ATOM   1576  C   HIS A1291      66.601  79.163  59.673  1.00  0.00           C  
ATOM   1577  O   HIS A1291      66.411  79.142  60.888  1.00  0.00           O  
ATOM   1578  CB  HIS A1291      64.517  77.988  58.925  1.00  0.00           C  
ATOM   1579  CG  HIS A1291      63.799  79.234  58.505  1.00  0.00           C  
ATOM   1580  ND1 HIS A1291      64.293  80.095  57.550  1.00  0.00           N  
ATOM   1581  CD2 HIS A1291      62.574  79.707  58.840  1.00  0.00           C  
ATOM   1582  CE1 HIS A1291      63.404  81.042  57.310  1.00  0.00           C  
ATOM   1583  NE2 HIS A1291      62.350  80.827  58.078  1.00  0.00           N  
ATOM   1584  N   PHE A1292      67.317  80.109  59.075  1.00  0.00           N  
ATOM   1585  CA  PHE A1292      67.841  81.226  59.846  1.00  0.00           C  
ATOM   1586  C   PHE A1292      67.611  82.551  59.144  1.00  0.00           C  
ATOM   1587  O   PHE A1292      67.231  82.587  57.977  1.00  0.00           O  
ATOM   1588  CB  PHE A1292      69.321  81.041  60.211  1.00  0.00           C  
ATOM   1589  CG  PHE A1292      70.245  80.846  59.041  1.00  0.00           C  
ATOM   1590  CD1 PHE A1292      70.451  79.576  58.500  1.00  0.00           C  
ATOM   1591  CD2 PHE A1292      70.998  81.916  58.553  1.00  0.00           C  
ATOM   1592  CE1 PHE A1292      71.411  79.363  57.497  1.00  0.00           C  
ATOM   1593  CE2 PHE A1292      71.962  81.721  57.550  1.00  0.00           C  
ATOM   1594  CZ  PHE A1292      72.170  80.439  57.024  1.00  0.00           C  
ATOM   1595  N   ASP A1293      67.860  83.634  59.866  1.00  0.00           N  
ATOM   1596  CA  ASP A1293      67.607  84.987  59.396  1.00  0.00           C  
ATOM   1597  C   ASP A1293      68.373  85.631  58.242  1.00  0.00           C  
ATOM   1598  O   ASP A1293      67.764  85.979  57.232  1.00  0.00           O  
ATOM   1599  CB  ASP A1293      67.663  85.925  60.600  1.00  0.00           C  
ATOM   1600  CG  ASP A1293      66.673  85.542  61.677  1.00  0.00           C  
ATOM   1601  OD1 ASP A1293      65.457  85.529  61.398  1.00  0.00           O  
ATOM   1602  OD2 ASP A1293      67.114  85.250  62.806  1.00  0.00           O  
ATOM   1603  N   ILE A1294      69.686  85.788  58.389  1.00  0.00           N  
ATOM   1604  CA  ILE A1294      70.524  86.468  57.384  1.00  0.00           C  
ATOM   1605  C   ILE A1294      71.756  85.682  56.827  1.00  0.00           C  
ATOM   1606  O   ILE A1294      72.498  85.098  57.612  1.00  0.00           O  
ATOM   1607  CB  ILE A1294      71.061  87.799  58.014  1.00  0.00           C  
ATOM   1608  CG1 ILE A1294      69.910  88.759  58.335  1.00  0.00           C  
ATOM   1609  CG2 ILE A1294      72.061  88.451  57.097  1.00  0.00           C  
ATOM   1610  CD1 ILE A1294      70.330  89.924  59.228  1.00  0.00           C  
ATOM   1611  N   HIS A1295      71.978  85.675  55.499  1.00  0.00           N  
ATOM   1612  CA  HIS A1295      73.168  85.021  54.878  1.00  0.00           C  
ATOM   1613  C   HIS A1295      73.894  86.106  54.074  1.00  0.00           C  
ATOM   1614  O   HIS A1295      73.305  86.720  53.186  1.00  0.00           O  
ATOM   1615  CB  HIS A1295      72.800  83.858  53.917  1.00  0.00           C  
ATOM   1616  CG  HIS A1295      73.955  83.000  53.501  1.00  0.00           C  
ATOM   1617  ND1 HIS A1295      73.937  81.615  53.594  1.00  0.00           N  
ATOM   1618  CD2 HIS A1295      75.172  83.300  52.951  1.00  0.00           C  
ATOM   1619  CE1 HIS A1295      75.067  81.120  53.132  1.00  0.00           C  
ATOM   1620  NE2 HIS A1295      75.829  82.120  52.737  1.00  0.00           N  
ATOM   1621  N   GLY A1296      75.166  86.350  54.392  1.00  0.00           N  
ATOM   1622  CA  GLY A1296      75.921  87.367  53.682  1.00  0.00           C  
ATOM   1623  C   GLY A1296      77.112  86.835  52.906  1.00  0.00           C  
ATOM   1624  O   GLY A1296      77.372  85.632  52.902  1.00  0.00           O  
ATOM   1625  N   GLY A1297      77.821  87.748  52.245  1.00  0.00           N  
ATOM   1626  CA  GLY A1297      78.992  87.404  51.456  1.00  0.00           C  
ATOM   1627  C   GLY A1297      79.191  88.442  50.365  1.00  0.00           C  
ATOM   1628  O   GLY A1297      78.395  89.374  50.244  1.00  0.00           O  
ATOM   1629  N   GLY A1298      80.248  88.292  49.576  1.00  0.00           N  
ATOM   1630  CA  GLY A1298      80.494  89.238  48.502  1.00  0.00           C  
ATOM   1631  C   GLY A1298      79.547  88.965  47.351  1.00  0.00           C  
ATOM   1632  O   GLY A1298      78.942  87.895  47.286  1.00  0.00           O  
ATOM   1633  N   SER A1299      79.410  89.925  46.438  1.00  0.00           N  
ATOM   1634  CA  SER A1299      78.519  89.767  45.291  1.00  0.00           C  
ATOM   1635  C   SER A1299      78.991  88.642  44.370  1.00  0.00           C  
ATOM   1636  O   SER A1299      78.189  88.009  43.681  1.00  0.00           O  
ATOM   1637  CB  SER A1299      78.426  91.082  44.501  1.00  0.00           C  
ATOM   1638  OG  SER A1299      79.653  91.406  43.869  1.00  0.00           O  
ATOM   1639  N   ASP A1300      80.294  88.379  44.373  1.00  0.00           N  
ATOM   1640  CA  ASP A1300      80.857  87.340  43.527  1.00  0.00           C  
ATOM   1641  C   ASP A1300      80.389  85.941  43.924  1.00  0.00           C  
ATOM   1642  O   ASP A1300      80.468  85.011  43.124  1.00  0.00           O  
ATOM   1643  CB  ASP A1300      82.390  87.403  43.564  1.00  0.00           C  
ATOM   1644  CG  ASP A1300      82.958  87.076  44.936  1.00  0.00           C  
ATOM   1645  OD1 ASP A1300      82.495  87.671  45.935  1.00  0.00           O  
ATOM   1646  OD2 ASP A1300      83.870  86.224  45.015  1.00  0.00           O  
ATOM   1647  N   LEU A1301      79.883  85.792  45.146  1.00  0.00           N  
ATOM   1648  CA  LEU A1301      79.424  84.483  45.607  1.00  0.00           C  
ATOM   1649  C   LEU A1301      77.963  84.144  45.283  1.00  0.00           C  
ATOM   1650  O   LEU A1301      77.564  82.983  45.377  1.00  0.00           O  
ATOM   1651  CB  LEU A1301      79.666  84.340  47.119  1.00  0.00           C  
ATOM   1652  CG  LEU A1301      81.124  84.367  47.604  1.00  0.00           C  
ATOM   1653  CD1 LEU A1301      81.150  84.052  49.099  1.00  0.00           C  
ATOM   1654  CD2 LEU A1301      81.981  83.358  46.828  1.00  0.00           C  
ATOM   1655  N   MET A1302      77.175  85.142  44.887  1.00  0.00           N  
ATOM   1656  CA  MET A1302      75.759  84.927  44.569  1.00  0.00           C  
ATOM   1657  C   MET A1302      75.469  83.777  43.612  1.00  0.00           C  
ATOM   1658  O   MET A1302      74.675  82.894  43.930  1.00  0.00           O  
ATOM   1659  CB  MET A1302      75.129  86.202  44.008  1.00  0.00           C  
ATOM   1660  CG  MET A1302      73.639  86.076  43.713  1.00  0.00           C  
ATOM   1661  SD  MET A1302      72.943  87.591  42.994  1.00  0.00           S  
ATOM   1662  CE  MET A1302      73.237  87.278  41.252  1.00  0.00           C  
ATOM   1663  N   PHE A1303      76.038  83.800  42.415  1.00  0.00           N  
ATOM   1664  CA  PHE A1303      75.773  82.671  41.544  1.00  0.00           C  
ATOM   1665  C   PHE A1303      77.060  82.036  41.357  1.00  0.00           C  
ATOM   1666  O   PHE A1303      78.052  82.710  40.948  1.00  0.00           O  
ATOM   1667  CB  PHE A1303      75.263  82.991  40.148  1.00  0.00           C  
ATOM   1668  CG  PHE A1303      75.121  81.747  39.254  1.00  0.00           C  
ATOM   1669  CD1 PHE A1303      74.137  80.790  39.507  1.00  0.00           C  
ATOM   1670  CD2 PHE A1303      75.944  81.565  38.143  1.00  0.00           C  
ATOM   1671  CE1 PHE A1303      73.971  79.685  38.664  1.00  0.00           C  
ATOM   1672  CE2 PHE A1303      75.783  80.458  37.296  1.00  0.00           C  
ATOM   1673  CZ  PHE A1303      74.793  79.523  37.556  1.00  0.00           C  
ATOM   1674  N   PRO A1304      77.056  80.727  41.598  1.00  0.00           N  
ATOM   1675  CA  PRO A1304      77.396  79.345  41.773  1.00  0.00           C  
ATOM   1676  C   PRO A1304      77.119  79.094  43.168  1.00  0.00           C  
ATOM   1677  O   PRO A1304      76.058  78.606  43.574  1.00  0.00           O  
ATOM   1678  CB  PRO A1304      78.857  79.385  41.458  1.00  0.00           C  
ATOM   1679  CG  PRO A1304      78.716  79.933  40.206  1.00  0.00           C  
ATOM   1680  CD  PRO A1304      78.028  81.158  40.598  1.00  0.00           C  
ATOM   1681  N   HIS A1305      78.117  79.544  43.894  1.00  0.00           N  
ATOM   1682  CA  HIS A1305      78.137  79.395  45.272  1.00  0.00           C  
ATOM   1683  C   HIS A1305      76.800  79.581  45.951  1.00  0.00           C  
ATOM   1684  O   HIS A1305      76.190  78.576  46.260  1.00  0.00           O  
ATOM   1685  CB  HIS A1305      79.203  80.260  45.863  1.00  0.00           C  
ATOM   1686  CG  HIS A1305      79.504  79.855  47.242  1.00  0.00           C  
ATOM   1687  ND1 HIS A1305      79.836  78.541  47.540  1.00  0.00           N  
ATOM   1688  CD2 HIS A1305      79.340  80.478  48.423  1.00  0.00           C  
ATOM   1689  CE1 HIS A1305      79.846  78.391  48.851  1.00  0.00           C  
ATOM   1690  NE2 HIS A1305      79.547  79.548  49.408  1.00  0.00           N  
ATOM   1691  N   HIS A1306      76.292  80.795  46.158  1.00  0.00           N  
ATOM   1692  CA  HIS A1306      75.001  80.911  46.861  1.00  0.00           C  
ATOM   1693  C   HIS A1306      73.797  80.224  46.220  1.00  0.00           C  
ATOM   1694  O   HIS A1306      72.937  79.680  46.919  1.00  0.00           O  
ATOM   1695  CB  HIS A1306      74.666  82.375  47.154  1.00  0.00           C  
ATOM   1696  CG  HIS A1306      75.607  83.022  48.104  1.00  0.00           C  
ATOM   1697  ND1 HIS A1306      76.439  82.293  48.943  1.00  0.00           N  
ATOM   1698  CD2 HIS A1306      75.865  84.322  48.384  1.00  0.00           C  
ATOM   1699  CE1 HIS A1306      77.150  83.123  49.681  1.00  0.00           C  
ATOM   1700  NE2 HIS A1306      76.819  84.358  49.360  1.00  0.00           N  
ATOM   1701  N   GLU A1310      73.724  80.235  44.896  1.00  0.00           N  
ATOM   1702  CA  GLU A1310      72.610  79.588  44.228  1.00  0.00           C  
ATOM   1703  C   GLU A1310      72.656  78.101  44.573  1.00  0.00           C  
ATOM   1704  O   GLU A1310      71.629  77.492  44.882  1.00  0.00           O  
ATOM   1705  CB  GLU A1310      72.705  79.775  42.712  1.00  0.00           C  
ATOM   1706  CG  GLU A1310      71.389  79.507  41.996  1.00  0.00           C  
ATOM   1707  CD  GLU A1310      70.377  80.625  42.211  1.00  0.00           C  
ATOM   1708  OE1 GLU A1310      70.683  81.769  41.822  1.00  0.00           O  
ATOM   1709  OE2 GLU A1310      69.284  80.370  42.771  1.00  0.00           O  
ATOM   1710  N   ASN A1312      73.853  77.519  44.538  1.00  0.00           N  
ATOM   1711  CA  ASN A1312      74.003  76.103  44.839  1.00  0.00           C  
ATOM   1712  C   ASN A1312      73.743  75.800  46.304  1.00  0.00           C  
ATOM   1713  O   ASN A1312      73.289  74.707  46.630  1.00  0.00           O  
ATOM   1714  CB  ASN A1312      75.386  75.600  44.406  1.00  0.00           C  
ATOM   1715  CG  ASN A1312      75.553  75.619  42.898  1.00  0.00           C  
ATOM   1716  OD1 ASN A1312      74.640  76.038  42.181  1.00  0.00           O  
ATOM   1717  ND2 ASN A1312      76.708  75.172  42.407  1.00  0.00           N  
ATOM   1718  N   GLU A1314      74.020  76.759  47.187  1.00  0.00           N  
ATOM   1719  CA  GLU A1314      73.759  76.566  48.613  1.00  0.00           C  
ATOM   1720  C   GLU A1314      72.253  76.422  48.792  1.00  0.00           C  
ATOM   1721  O   GLU A1314      71.774  75.513  49.471  1.00  0.00           O  
ATOM   1722  CB  GLU A1314      74.256  77.759  49.439  1.00  0.00           C  
ATOM   1723  CG  GLU A1314      75.735  77.716  49.808  1.00  0.00           C  
ATOM   1724  CD  GLU A1314      76.094  78.752  50.860  1.00  0.00           C  
ATOM   1725  OE1 GLU A1314      75.357  78.829  51.866  1.00  0.00           O  
ATOM   1726  OE2 GLU A1314      77.104  79.474  50.686  1.00  0.00           O  
ATOM   1727  N   ILE A1316      71.506  77.331  48.176  1.00  0.00           N  
ATOM   1728  CA  ILE A1316      70.055  77.290  48.243  1.00  0.00           C  
ATOM   1729  C   ILE A1316      69.623  75.923  47.729  1.00  0.00           C  
ATOM   1730  O   ILE A1316      68.863  75.208  48.380  1.00  0.00           O  
ATOM   1731  CB  ILE A1316      69.445  78.420  47.386  1.00  0.00           C  
ATOM   1732  CG1 ILE A1316      69.809  79.769  48.017  1.00  0.00           C  
ATOM   1733  CG2 ILE A1316      67.924  78.247  47.272  1.00  0.00           C  
ATOM   1734  CD1 ILE A1316      69.490  80.972  47.168  1.00  0.00           C  
ATOM   1735  N   ALA A1317      70.142  75.551  46.564  1.00  0.00           N  
ATOM   1736  CA  ALA A1317      69.824  74.262  45.972  1.00  0.00           C  
ATOM   1737  C   ALA A1317      70.012  73.121  46.982  1.00  0.00           C  
ATOM   1738  O   ALA A1317      69.083  72.357  47.249  1.00  0.00           O  
ATOM   1739  CB  ALA A1317      70.701  74.033  44.748  1.00  0.00           C  
ATOM   1740  N   GLN A1318      71.209  73.026  47.552  1.00  0.00           N  
ATOM   1741  CA  GLN A1318      71.523  71.977  48.522  1.00  0.00           C  
ATOM   1742  C   GLN A1318      70.647  72.001  49.772  1.00  0.00           C  
ATOM   1743  O   GLN A1318      70.157  70.961  50.216  1.00  0.00           O  
ATOM   1744  CB  GLN A1318      72.982  72.088  48.977  1.00  0.00           C  
ATOM   1745  CG  GLN A1318      74.013  72.079  47.868  1.00  0.00           C  
ATOM   1746  CD  GLN A1318      75.384  72.524  48.354  1.00  0.00           C  
ATOM   1747  OE1 GLN A1318      75.495  73.327  49.281  1.00  0.00           O  
ATOM   1748  NE2 GLN A1318      76.431  72.020  47.715  1.00  0.00           N  
ATOM   1749  N   SER A1319      70.473  73.190  50.345  1.00  0.00           N  
ATOM   1750  CA  SER A1319      69.699  73.340  51.572  1.00  0.00           C  
ATOM   1751  C   SER A1319      68.201  73.132  51.456  1.00  0.00           C  
ATOM   1752  O   SER A1319      67.624  72.372  52.233  1.00  0.00           O  
ATOM   1753  CB  SER A1319      69.972  74.707  52.203  1.00  0.00           C  
ATOM   1754  OG  SER A1319      71.294  74.770  52.707  1.00  0.00           O  
ATOM   1755  N   THR A1321      67.561  73.807  50.506  1.00  0.00           N  
ATOM   1756  CA  THR A1321      66.119  73.666  50.342  1.00  0.00           C  
ATOM   1757  C   THR A1321      65.713  72.280  49.851  1.00  0.00           C  
ATOM   1758  O   THR A1321      64.616  71.813  50.151  1.00  0.00           O  
ATOM   1759  CB  THR A1321      65.539  74.726  49.371  1.00  0.00           C  
ATOM   1760  OG1 THR A1321      66.148  74.588  48.082  1.00  0.00           O  
ATOM   1761  CG2 THR A1321      65.786  76.130  49.909  1.00  0.00           C  
ATOM   1762  N   CYS A1322      66.588  71.616  49.106  1.00  0.00           N  
ATOM   1763  CA  CYS A1322      66.253  70.290  48.605  1.00  0.00           C  
ATOM   1764  C   CYS A1322      66.526  69.207  49.646  1.00  0.00           C  
ATOM   1765  O   CYS A1322      65.978  68.110  49.564  1.00  0.00           O  
ATOM   1766  CB  CYS A1322      67.010  69.996  47.302  1.00  0.00           C  
ATOM   1767  SG  CYS A1322      66.419  70.954  45.872  1.00  0.00           S  
ATOM   1768  N   ALA A1323      67.355  69.525  50.636  1.00  0.00           N  
ATOM   1769  CA  ALA A1323      67.672  68.563  51.688  1.00  0.00           C  
ATOM   1770  C   ALA A1323      66.786  68.695  52.933  1.00  0.00           C  
ATOM   1771  O   ALA A1323      66.676  67.755  53.718  1.00  0.00           O  
ATOM   1772  CB  ALA A1323      69.137  68.686  52.084  1.00  0.00           C  
ATOM   1773  N   HIS A1324      66.159  69.851  53.128  1.00  0.00           N  
ATOM   1774  CA  HIS A1324      65.310  70.033  54.303  1.00  0.00           C  
ATOM   1775  C   HIS A1324      63.884  70.354  53.881  1.00  0.00           C  
ATOM   1776  O   HIS A1324      63.670  70.946  52.826  1.00  0.00           O  
ATOM   1777  CB  HIS A1324      65.850  71.160  55.192  1.00  0.00           C  
ATOM   1778  CG  HIS A1324      67.328  71.100  55.417  1.00  0.00           C  
ATOM   1779  ND1 HIS A1324      67.975  69.953  55.821  1.00  0.00           N  
ATOM   1780  CD2 HIS A1324      68.286  72.051  55.305  1.00  0.00           C  
ATOM   1781  CE1 HIS A1324      69.268  70.197  55.946  1.00  0.00           C  
ATOM   1782  NE2 HIS A1324      69.482  71.464  55.639  1.00  0.00           N  
ATOM   1783  N   ASP A1325      62.972  70.199  54.713  1.00  0.00           N  
ATOM   1784  CA  ASP A1325      61.793  70.782  54.231  1.00  0.00           C  
ATOM   1785  C   ASP A1325      61.766  72.185  54.733  1.00  0.00           C  
ATOM   1786  O   ASP A1325      62.451  72.523  55.706  1.00  0.00           O  
ATOM   1787  CB  ASP A1325      60.575  70.015  54.686  1.00  0.00           C  
ATOM   1788  N   GLY A1341      60.988  72.982  54.111  1.00  0.00           N  
ATOM   1789  CA  GLY A1341      60.959  74.302  54.619  1.00  0.00           C  
ATOM   1790  C   GLY A1341      62.029  75.214  54.048  1.00  0.00           C  
ATOM   1791  O   GLY A1341      62.609  75.056  52.961  1.00  0.00           O  
ATOM   1792  N   GLN A1342      62.187  76.201  54.935  1.00  0.00           N  
ATOM   1793  CA  GLN A1342      62.927  77.370  54.804  1.00  0.00           C  
ATOM   1794  C   GLN A1342      64.332  77.355  55.207  1.00  0.00           C  
ATOM   1795  O   GLN A1342      64.793  76.844  56.238  1.00  0.00           O  
ATOM   1796  CB  GLN A1342      62.104  78.517  55.416  1.00  0.00           C  
ATOM   1797  CG  GLN A1342      61.179  79.159  54.355  1.00  0.00           C  
ATOM   1798  CD  GLN A1342      60.502  80.470  54.766  1.00  0.00           C  
ATOM   1799  OE1 GLN A1342      59.869  80.537  55.817  1.00  0.00           O  
ATOM   1800  NE2 GLN A1342      60.508  81.607  54.080  1.00  0.00           N  
ATOM   1801  N   TYR A1344      64.999  78.001  54.231  1.00  0.00           N  
ATOM   1802  CA  TYR A1344      66.434  78.165  54.259  1.00  0.00           C  
ATOM   1803  C   TYR A1344      66.850  79.505  54.869  1.00  0.00           C  
ATOM   1804  O   TYR A1344      67.076  79.604  56.073  1.00  0.00           O  
ATOM   1805  CB  TYR A1344      67.087  78.019  52.892  1.00  0.00           C  
ATOM   1806  CG  TYR A1344      68.627  78.022  52.997  1.00  0.00           C  
ATOM   1807  CD1 TYR A1344      69.419  78.464  51.939  1.00  0.00           C  
ATOM   1808  CD2 TYR A1344      69.267  77.577  54.158  1.00  0.00           C  
ATOM   1809  CE1 TYR A1344      70.808  78.464  52.029  1.00  0.00           C  
ATOM   1810  CE2 TYR A1344      70.662  77.570  54.258  1.00  0.00           C  
ATOM   1811  CZ  TYR A1344      71.427  78.015  53.189  1.00  0.00           C  
ATOM   1812  OH  TYR A1344      72.803  78.013  53.269  1.00  0.00           O  
ATOM   1813  N   VAL A1345      66.967  80.565  54.043  1.00  0.00           N  
ATOM   1814  CA  VAL A1345      67.431  81.871  54.524  1.00  0.00           C  
ATOM   1815  C   VAL A1345      66.407  82.968  54.174  1.00  0.00           C  
ATOM   1816  O   VAL A1345      65.888  82.987  53.054  1.00  0.00           O  
ATOM   1817  CB  VAL A1345      68.799  82.218  53.867  1.00  0.00           C  
ATOM   1818  CG1 VAL A1345      69.099  83.699  54.028  1.00  0.00           C  
ATOM   1819  CG2 VAL A1345      69.921  81.356  54.477  1.00  0.00           C  
ATOM   1820  N   ASN A1347      66.115  83.878  55.108  1.00  0.00           N  
ATOM   1821  CA  ASN A1347      65.147  84.950  54.844  1.00  0.00           C  
ATOM   1822  C   ASN A1347      65.696  86.200  54.158  1.00  0.00           C  
ATOM   1823  O   ASN A1347      65.036  86.754  53.281  1.00  0.00           O  
ATOM   1824  CB  ASN A1347      64.425  85.387  56.124  1.00  0.00           C  
ATOM   1825  CG  ASN A1347      63.436  84.347  56.622  1.00  0.00           C  
ATOM   1826  OD1 ASN A1347      63.082  83.414  55.904  1.00  0.00           O  
ATOM   1827  ND2 ASN A1347      62.979  84.511  57.857  1.00  0.00           N  
ATOM   1828  N   TYR A1348      66.868  86.666  54.565  1.00  0.00           N  
ATOM   1829  CA  TYR A1348      67.428  87.855  53.936  1.00  0.00           C  
ATOM   1830  C   TYR A1348      68.825  87.569  53.429  1.00  0.00           C  
ATOM   1831  O   TYR A1348      69.693  87.144  54.186  1.00  0.00           O  
ATOM   1832  CB  TYR A1348      67.492  89.033  54.918  1.00  0.00           C  
ATOM   1833  CG  TYR A1348      66.174  89.408  55.563  1.00  0.00           C  
ATOM   1834  CD1 TYR A1348      65.636  88.637  56.597  1.00  0.00           C  
ATOM   1835  CD2 TYR A1348      65.466  90.540  55.148  1.00  0.00           C  
ATOM   1836  CE1 TYR A1348      64.423  88.984  57.203  1.00  0.00           C  
ATOM   1837  CE2 TYR A1348      64.249  90.894  55.747  1.00  0.00           C  
ATOM   1838  CZ  TYR A1348      63.743  90.110  56.771  1.00  0.00           C  
ATOM   1839  OH  TYR A1348      62.550  90.454  57.358  1.00  0.00           O  
ATOM   1840  N   TRP A1349      69.032  87.792  52.136  1.00  0.00           N  
ATOM   1841  CA  TRP A1349      70.332  87.583  51.520  1.00  0.00           C  
ATOM   1842  C   TRP A1349      71.000  88.938  51.326  1.00  0.00           C  
ATOM   1843  O   TRP A1349      70.378  89.878  50.829  1.00  0.00           O  
ATOM   1844  CB  TRP A1349      70.182  86.892  50.164  1.00  0.00           C  
ATOM   1845  CG  TRP A1349      69.965  85.421  50.258  1.00  0.00           C  
ATOM   1846  CD1 TRP A1349      68.767  84.762  50.311  1.00  0.00           C  
ATOM   1847  CD2 TRP A1349      70.980  84.419  50.350  1.00  0.00           C  
ATOM   1848  NE1 TRP A1349      68.977  83.409  50.431  1.00  0.00           N  
ATOM   1849  CE2 TRP A1349      70.326  83.171  50.461  1.00  0.00           C  
ATOM   1850  CE3 TRP A1349      72.383  84.453  50.356  1.00  0.00           C  
ATOM   1851  CZ2 TRP A1349      71.027  81.968  50.571  1.00  0.00           C  
ATOM   1852  CZ3 TRP A1349      73.079  83.254  50.468  1.00  0.00           C  
ATOM   1853  CH2 TRP A1349      72.397  82.028  50.577  1.00  0.00           C  
ATOM   1854  N   MET A1350      72.267  89.036  51.715  1.00  0.00           N  
ATOM   1855  CA  MET A1350      73.011  90.284  51.583  1.00  0.00           C  
ATOM   1856  C   MET A1350      74.319  90.064  50.835  1.00  0.00           C  
ATOM   1857  O   MET A1350      75.079  89.151  51.152  1.00  0.00           O  
ATOM   1858  CB  MET A1350      73.325  90.867  52.965  1.00  0.00           C  
ATOM   1859  CG  MET A1350      72.108  91.201  53.813  1.00  0.00           C  
ATOM   1860  SD  MET A1350      72.536  91.782  55.480  1.00  0.00           S  
ATOM   1861  CE  MET A1350      73.327  93.307  55.088  1.00  0.00           C  
ATOM   1862  N   HIS A1351      74.586  90.904  49.843  1.00  0.00           N  
ATOM   1863  CA  HIS A1351      75.820  90.781  49.086  1.00  0.00           C  
ATOM   1864  C   HIS A1351      76.535  92.115  49.030  1.00  0.00           C  
ATOM   1865  O   HIS A1351      75.960  93.135  48.643  1.00  0.00           O  
ATOM   1866  CB  HIS A1351      75.528  90.275  47.675  1.00  0.00           C  
ATOM   1867  CG  HIS A1351      74.841  88.946  47.647  1.00  0.00           C  
ATOM   1868  ND1 HIS A1351      75.502  87.766  47.392  1.00  0.00           N  
ATOM   1869  CD2 HIS A1351      73.551  88.612  47.882  1.00  0.00           C  
ATOM   1870  CE1 HIS A1351      74.648  86.763  47.468  1.00  0.00           C  
ATOM   1871  NE2 HIS A1351      73.458  87.247  47.764  1.00  0.00           N  
ATOM   1872  N   SER A1352      77.798  92.103  49.435  1.00  0.00           N  
ATOM   1873  CA  SER A1352      78.590  93.316  49.421  1.00  0.00           C  
ATOM   1874  C   SER A1352      79.191  93.529  48.035  1.00  0.00           C  
ATOM   1875  O   SER A1352      79.486  92.571  47.325  1.00  0.00           O  
ATOM   1876  CB  SER A1352      79.685  93.236  50.489  1.00  0.00           C  
ATOM   1877  OG  SER A1352      80.421  92.028  50.397  1.00  0.00           O  
ATOM   1878  N   GLY A1358      79.353  94.791  47.649  1.00  0.00           N  
ATOM   1879  CA  GLY A1358      79.907  95.093  46.343  1.00  0.00           C  
ATOM   1880  C   GLY A1358      81.398  94.831  46.258  1.00  0.00           C  
ATOM   1881  O   GLY A1358      82.051  94.531  47.256  1.00  0.00           O  
ATOM   1882  N   MET A1360      81.947  94.948  45.060  1.00  0.00           N  
ATOM   1883  CA  MET A1360      83.368  94.717  44.882  1.00  0.00           C  
ATOM   1884  C   MET A1360      84.160  96.013  45.018  1.00  0.00           C  
ATOM   1885  O   MET A1360      83.602  97.113  45.018  1.00  0.00           O  
ATOM   1886  CB  MET A1360      83.622  94.083  43.512  1.00  0.00           C  
ATOM   1887  CG  MET A1360      82.996  92.698  43.323  1.00  0.00           C  
ATOM   1888  SD  MET A1360      83.732  91.380  44.355  1.00  0.00           S  
ATOM   1889  CE  MET A1360      82.364  91.009  45.470  1.00  0.00           C  
ATOM   1890  N   VAL A1361      85.472  95.867  45.142  1.00  0.00           N  
ATOM   1891  CA  VAL A1361      86.361  97.006  45.273  1.00  0.00           C  
ATOM   1892  C   VAL A1361      87.045  97.240  43.937  1.00  0.00           C  
ATOM   1893  O   VAL A1361      87.636  96.331  43.358  1.00  0.00           O  
ATOM   1894  CB  VAL A1361      87.439  96.747  46.347  1.00  0.00           C  
ATOM   1895  CG1 VAL A1361      88.363  97.948  46.466  1.00  0.00           C  
ATOM   1896  CG2 VAL A1361      86.779  96.453  47.680  1.00  0.00           C  
ATOM   1897  N   MET A1365      86.964  98.468  43.445  1.00  0.00           N  
ATOM   1898  CA  MET A1365      87.589  98.801  42.179  1.00  0.00           C  
ATOM   1899  C   MET A1365      88.831  99.634  42.435  1.00  0.00           C  
ATOM   1900  O   MET A1365      88.927 100.336  43.440  1.00  0.00           O  
ATOM   1901  CB  MET A1365      86.629  99.615  41.314  1.00  0.00           C  
ATOM   1902  CG  MET A1365      85.303  98.944  41.026  1.00  0.00           C  
ATOM   1903  SD  MET A1365      85.454  97.503  39.962  1.00  0.00           S  
ATOM   1904  CE  MET A1365      85.003  96.181  41.085  1.00  0.00           C  
ATOM   1905  N   VAL A1366      89.787  99.537  41.525  1.00  0.00           N  
ATOM   1906  CA  VAL A1366      91.003 100.321  41.672  1.00  0.00           C  
ATOM   1907  C   VAL A1366      91.160 101.185  40.449  1.00  0.00           C  
ATOM   1908  O   VAL A1366      91.435 100.717  39.350  1.00  0.00           O  
ATOM   1909  CB  VAL A1366      92.236  99.430  41.938  1.00  0.00           C  
ATOM   1910  CG1 VAL A1366      93.502 100.276  41.959  1.00  0.00           C  
ATOM   1911  CG2 VAL A1366      92.071  98.647  43.228  1.00  0.00           C  
ATOM   1912  N   ASP A1368      90.949 102.476  40.667  1.00  0.00           N  
ATOM   1913  CA  ASP A1368      90.983 103.420  39.601  1.00  0.00           C  
ATOM   1914  C   ASP A1368      89.675 103.312  38.900  1.00  0.00           C  
ATOM   1915  O   ASP A1368      88.913 104.267  38.839  1.00  0.00           O  
ATOM   1916  CB  ASP A1368      92.140 103.158  38.633  1.00  0.00           C  
ATOM   1917  N   ARG A1369      89.395 102.124  38.371  1.00  0.00           N  
ATOM   1918  CA  ARG A1369      88.044 102.066  37.767  1.00  0.00           C  
ATOM   1919  C   ARG A1369      87.540 100.644  37.200  1.00  0.00           C  
ATOM   1920  O   ARG A1369      86.373 100.489  36.826  1.00  0.00           O  
ATOM   1921  CB  ARG A1369      87.969 103.111  36.662  1.00  0.00           C  
ATOM   1922  N   GLU A1370      88.436  99.709  37.142  1.00  0.00           N  
ATOM   1923  CA  GLU A1370      88.837  98.391  36.613  1.00  0.00           C  
ATOM   1924  C   GLU A1370      88.849  97.495  37.877  1.00  0.00           C  
ATOM   1925  O   GLU A1370      89.196  97.964  38.958  1.00  0.00           O  
ATOM   1926  CB  GLU A1370      90.134  98.177  35.860  1.00  0.00           C  
ATOM   1927  N   LYS A1373      88.163  96.508  37.704  1.00  0.00           N  
ATOM   1928  CA  LYS A1373      88.513  95.339  38.531  1.00  0.00           C  
ATOM   1929  C   LYS A1373      90.001  95.148  38.888  1.00  0.00           C  
ATOM   1930  O   LYS A1373      90.879  95.647  38.187  1.00  0.00           O  
ATOM   1931  CB  LYS A1373      87.968  94.074  37.874  1.00  0.00           C  
ATOM   1932  N   MET A1415      90.253  94.401  39.978  1.00  0.00           N  
ATOM   1933  CA  MET A1415      91.593  94.091  40.524  1.00  0.00           C  
ATOM   1934  C   MET A1415      92.285  92.877  39.890  1.00  0.00           C  
ATOM   1935  O   MET A1415      91.723  91.784  39.870  1.00  0.00           O  
ATOM   1936  CB  MET A1415      91.504  93.838  42.041  1.00  0.00           C  
ATOM   1937  CG  MET A1415      91.068  95.035  42.869  1.00  0.00           C  
ATOM   1938  SD  MET A1415      91.871  95.109  44.500  1.00  0.00           S  
ATOM   1939  CE  MET A1415      91.259  93.663  45.252  1.00  0.00           C  
ATOM   1940  N   SER A1416      93.513  93.069  39.406  1.00  0.00           N  
ATOM   1941  CA  SER A1416      94.274  91.995  38.767  1.00  0.00           C  
ATOM   1942  C   SER A1416      95.774  92.191  38.844  1.00  0.00           C  
ATOM   1943  O   SER A1416      96.299  93.261  38.523  1.00  0.00           O  
ATOM   1944  CB  SER A1416      93.870  91.851  37.300  1.00  0.00           C  
ATOM   1945  N   LYS A1417      96.458  91.140  39.265  1.00  0.00           N  
ATOM   1946  CA  LYS A1417      97.896  91.196  39.337  1.00  0.00           C  
ATOM   1947  C   LYS A1417      98.324  91.465  37.904  1.00  0.00           C  
ATOM   1948  O   LYS A1417      99.298  92.171  37.665  1.00  0.00           O  
ATOM   1949  CB  LYS A1417      98.447  89.881  39.832  1.00  0.00           C  
ATOM   1950  N   SER A1441      97.573  90.930  36.942  1.00  0.00           N  
ATOM   1951  CA  SER A1441      97.910  91.166  35.549  1.00  0.00           C  
ATOM   1952  C   SER A1441      97.808  92.663  35.205  1.00  0.00           C  
ATOM   1953  O   SER A1441      98.486  93.131  34.304  1.00  0.00           O  
ATOM   1954  CB  SER A1441      97.027  90.320  34.616  1.00  0.00           C  
ATOM   1955  OG  SER A1441      95.667  90.701  34.681  1.00  0.00           O  
ATOM   1956  N   LEU A1444      97.000  93.429  35.933  1.00  0.00           N  
ATOM   1957  CA  LEU A1444      96.895  94.859  35.634  1.00  0.00           C  
ATOM   1958  C   LEU A1444      97.644  95.784  36.598  1.00  0.00           C  
ATOM   1959  O   LEU A1444      97.705  96.986  36.369  1.00  0.00           O  
ATOM   1960  CB  LEU A1444      95.424  95.287  35.575  1.00  0.00           C  
ATOM   1961  CG  LEU A1444      94.698  95.135  34.232  1.00  0.00           C  
ATOM   1962  CD1 LEU A1444      95.180  93.889  33.529  1.00  0.00           C  
ATOM   1963  CD2 LEU A1444      93.198  95.054  34.444  1.00  0.00           C  
ATOM   1964  N   GLY A1450      98.216  95.251  37.669  1.00  0.00           N  
ATOM   1965  CA  GLY A1450      98.904  96.132  38.601  1.00  0.00           C  
ATOM   1966  C   GLY A1450      98.027  97.005  39.512  1.00  0.00           C  
ATOM   1967  O   GLY A1450      98.487  98.057  39.969  1.00  0.00           O  
ATOM   1968  N   ASN A1452      96.783  96.579  39.776  1.00  0.00           N  
ATOM   1969  CA  ASN A1452      95.814  97.296  40.643  1.00  0.00           C  
ATOM   1970  C   ASN A1452      95.381  96.376  41.762  1.00  0.00           C  
ATOM   1971  O   ASN A1452      94.328  96.545  42.380  1.00  0.00           O  
ATOM   1972  CB  ASN A1452      94.544  97.699  39.871  1.00  0.00           C  
ATOM   1973  CG  ASN A1452      93.951  96.553  39.029  1.00  0.00           C  
ATOM   1974  OD1 ASN A1452      94.246  95.379  39.245  1.00  0.00           O  
ATOM   1975  ND2 ASN A1452      93.111  96.909  38.063  1.00  0.00           N  
ATOM   1976  N   PHE A1455      96.198  95.394  42.042  1.00  0.00           N  
ATOM   1977  CA  PHE A1455      95.753  94.487  43.038  1.00  0.00           C  
ATOM   1978  C   PHE A1455      96.474  94.691  44.337  1.00  0.00           C  
ATOM   1979  O   PHE A1455      97.704  94.708  44.389  1.00  0.00           O  
ATOM   1980  CB  PHE A1455      95.918  93.086  42.482  1.00  0.00           C  
ATOM   1981  CG  PHE A1455      95.508  92.028  43.416  1.00  0.00           C  
ATOM   1982  CD1 PHE A1455      94.318  91.336  43.239  1.00  0.00           C  
ATOM   1983  CD2 PHE A1455      96.313  91.727  44.497  1.00  0.00           C  
ATOM   1984  CE1 PHE A1455      93.951  90.336  44.129  1.00  0.00           C  
ATOM   1985  CE2 PHE A1455      95.963  90.742  45.387  1.00  0.00           C  
ATOM   1986  CZ  PHE A1455      94.775  90.044  45.214  1.00  0.00           C  
ATOM   1987  N   PHE A1456      95.705  94.898  45.392  1.00  0.00           N  
ATOM   1988  CA  PHE A1456      96.325  95.080  46.677  1.00  0.00           C  
ATOM   1989  C   PHE A1456      95.678  94.195  47.721  1.00  0.00           C  
ATOM   1990  O   PHE A1456      94.465  93.971  47.725  1.00  0.00           O  
ATOM   1991  CB  PHE A1456      96.265  96.543  47.118  1.00  0.00           C  
ATOM   1992  CG  PHE A1456      96.689  97.515  46.055  1.00  0.00           C  
ATOM   1993  CD1 PHE A1456      95.747  98.087  45.211  1.00  0.00           C  
ATOM   1994  CD2 PHE A1456      98.028  97.863  45.897  1.00  0.00           C  
ATOM   1995  CE1 PHE A1456      96.130  98.997  44.224  1.00  0.00           C  
ATOM   1996  CE2 PHE A1456      98.425  98.773  44.909  1.00  0.00           C  
ATOM   1997  CZ  PHE A1456      97.475  99.340  44.073  1.00  0.00           C  
ATOM   1998  N   THR A1457      96.522  93.671  48.594  1.00  0.00           N  
ATOM   1999  CA  THR A1457      96.068  92.824  49.676  1.00  0.00           C  
ATOM   2000  C   THR A1457      95.879  93.761  50.854  1.00  0.00           C  
ATOM   2001  O   THR A1457      96.280  94.924  50.798  1.00  0.00           O  
ATOM   2002  CB  THR A1457      97.136  91.795  50.044  1.00  0.00           C  
ATOM   2003  OG1 THR A1457      98.304  92.480  50.516  1.00  0.00           O  
ATOM   2004  CG2 THR A1457      97.506  90.952  48.832  1.00  0.00           C  
ATOM   2005  N   VAL A1458      95.269  93.274  51.926  1.00  0.00           N  
ATOM   2006  CA  VAL A1458      95.095  94.124  53.087  1.00  0.00           C  
ATOM   2007  C   VAL A1458      96.488  94.535  53.565  1.00  0.00           C  
ATOM   2008  O   VAL A1458      96.714  95.701  53.881  1.00  0.00           O  
ATOM   2009  CB  VAL A1458      94.315  93.401  54.204  1.00  0.00           C  
ATOM   2010  CG1 VAL A1458      94.248  94.274  55.459  1.00  0.00           C  
ATOM   2011  CG2 VAL A1458      92.903  93.085  53.705  1.00  0.00           C  
ATOM   2012  N   ARG A1459      97.417  93.580  53.597  1.00  0.00           N  
ATOM   2013  CA  ARG A1459      98.796  93.861  54.009  1.00  0.00           C  
ATOM   2014  C   ARG A1459      99.387  94.996  53.196  1.00  0.00           C  
ATOM   2015  O   ARG A1459      99.946  95.942  53.751  1.00  0.00           O  
ATOM   2016  CB  ARG A1459      99.703  92.651  53.799  1.00  0.00           C  
ATOM   2017  CG  ARG A1459      99.534  91.540  54.786  1.00  0.00           C  
ATOM   2018  CD  ARG A1459     100.132  91.861  56.137  1.00  0.00           C  
ATOM   2019  NE  ARG A1459      99.867  90.735  57.017  1.00  0.00           N  
ATOM   2020  CZ  ARG A1459     100.409  89.533  56.861  1.00  0.00           C  
ATOM   2021  NH1 ARG A1459     101.264  89.312  55.869  1.00  0.00           N  
ATOM   2022  NH2 ARG A1459     100.058  88.536  57.658  1.00  0.00           N  
ATOM   2023  N   ASP A1460      99.295  94.883  51.874  1.00  0.00           N  
ATOM   2024  CA  ASP A1460      99.842  95.911  50.998  1.00  0.00           C  
ATOM   2025  C   ASP A1460      99.307  97.276  51.412  1.00  0.00           C  
ATOM   2026  O   ASP A1460     100.072  98.215  51.649  1.00  0.00           O  
ATOM   2027  CB  ASP A1460      99.486  95.627  49.528  1.00  0.00           C  
ATOM   2028  CG  ASP A1460     100.085  94.320  49.011  1.00  0.00           C  
ATOM   2029  OD1 ASP A1460     101.179  93.942  49.480  1.00  0.00           O  
ATOM   2030  OD2 ASP A1460      99.470  93.680  48.125  1.00  0.00           O  
ATOM   2031  N   VAL A1461      97.989  97.378  51.520  1.00  0.00           N  
ATOM   2032  CA  VAL A1461      97.362  98.634  51.890  1.00  0.00           C  
ATOM   2033  C   VAL A1461      97.764  99.125  53.278  1.00  0.00           C  
ATOM   2034  O   VAL A1461      97.947 100.321  53.475  1.00  0.00           O  
ATOM   2035  CB  VAL A1461      95.829  98.532  51.810  1.00  0.00           C  
ATOM   2036  CG1 VAL A1461      95.201  99.854  52.215  1.00  0.00           C  
ATOM   2037  CG2 VAL A1461      95.410  98.148  50.396  1.00  0.00           C  
ATOM   2038  N   LEU A1462      97.911  98.208  54.232  1.00  0.00           N  
ATOM   2039  CA  LEU A1462      98.288  98.582  55.598  1.00  0.00           C  
ATOM   2040  C   LEU A1462      99.709  99.118  55.747  1.00  0.00           C  
ATOM   2041  O   LEU A1462     100.059  99.665  56.793  1.00  0.00           O  
ATOM   2042  CB  LEU A1462      98.088  97.395  56.551  1.00  0.00           C  
ATOM   2043  CG  LEU A1462      96.651  97.218  57.061  1.00  0.00           C  
ATOM   2044  CD1 LEU A1462      96.534  95.960  57.909  1.00  0.00           C  
ATOM   2045  CD2 LEU A1462      96.244  98.444  57.871  1.00  0.00           C  
ATOM   2046  N   LYS A1463     100.527  98.964  54.712  1.00  0.00           N  
ATOM   2047  CA  LYS A1463     101.902  99.454  54.759  1.00  0.00           C  
ATOM   2048  C   LYS A1463     101.967 100.942  54.408  1.00  0.00           C  
ATOM   2049  O   LYS A1463     102.982 101.602  54.640  1.00  0.00           O  
ATOM   2050  CB  LYS A1463     102.784  98.642  53.798  1.00  0.00           C  
ATOM   2051  N   TYR A1465     100.883 101.472  53.850  1.00  0.00           N  
ATOM   2052  CA  TYR A1465     100.848 102.879  53.470  1.00  0.00           C  
ATOM   2053  C   TYR A1465      99.838 103.694  54.276  1.00  0.00           C  
ATOM   2054  O   TYR A1465      99.949 104.917  54.355  1.00  0.00           O  
ATOM   2055  CB  TYR A1465     100.551 103.003  51.984  1.00  0.00           C  
ATOM   2056  N   TYR A1467      98.851 103.028  54.868  1.00  0.00           N  
ATOM   2057  CA  TYR A1467      97.854 103.734  55.666  1.00  0.00           C  
ATOM   2058  C   TYR A1467      97.582 103.017  56.982  1.00  0.00           C  
ATOM   2059  O   TYR A1467      97.686 101.793  57.066  1.00  0.00           O  
ATOM   2060  CB  TYR A1467      96.545 103.892  54.887  1.00  0.00           C  
ATOM   2061  CG  TYR A1467      96.725 104.553  53.545  1.00  0.00           C  
ATOM   2062  CD1 TYR A1467      96.735 103.802  52.372  1.00  0.00           C  
ATOM   2063  CD2 TYR A1467      96.942 105.925  53.450  1.00  0.00           C  
ATOM   2064  CE1 TYR A1467      96.959 104.402  51.134  1.00  0.00           C  
ATOM   2065  CE2 TYR A1467      97.168 106.535  52.220  1.00  0.00           C  
ATOM   2066  CZ  TYR A1467      97.178 105.769  51.066  1.00  0.00           C  
ATOM   2067  OH  TYR A1467      97.427 106.364  49.850  1.00  0.00           O  
ATOM   2068  N   ASP A1506      97.239 103.787  58.008  1.00  0.00           N  
ATOM   2069  CA  ASP A1506      96.960 103.217  59.317  1.00  0.00           C  
ATOM   2070  C   ASP A1506      95.683 102.380  59.257  1.00  0.00           C  
ATOM   2071  O   ASP A1506      94.797 102.646  58.447  1.00  0.00           O  
ATOM   2072  CB  ASP A1506      96.866 104.338  60.364  1.00  0.00           C  
ATOM   2073  CG  ASP A1506      95.675 105.255  60.148  1.00  0.00           C  
ATOM   2074  OD1 ASP A1506      94.596 104.964  60.701  1.00  0.00           O  
ATOM   2075  OD2 ASP A1506      95.811 106.265  59.427  1.00  0.00           O  
ATOM   2076  N   ALA A1507      95.603 101.357  60.104  1.00  0.00           N  
ATOM   2077  CA  ALA A1507      94.465 100.442  60.149  1.00  0.00           C  
ATOM   2078  C   ALA A1507      93.079 101.066  60.287  1.00  0.00           C  
ATOM   2079  O   ALA A1507      92.109 100.520  59.762  1.00  0.00           O  
ATOM   2080  CB  ALA A1507      94.674  99.420  61.262  1.00  0.00           C  
ATOM   2081  N   GLU A1508      92.957 102.182  60.999  1.00  0.00           N  
ATOM   2082  CA  GLU A1508      91.635 102.780  61.151  1.00  0.00           C  
ATOM   2083  C   GLU A1508      91.228 103.585  59.919  1.00  0.00           C  
ATOM   2084  O   GLU A1508      90.048 103.630  59.568  1.00  0.00           O  
ATOM   2085  CB  GLU A1508      91.553 103.642  62.418  1.00  0.00           C  
ATOM   2086  CG  GLU A1508      90.149 104.205  62.654  1.00  0.00           C  
ATOM   2087  CD  GLU A1508      89.861 104.571  64.104  1.00  0.00           C  
ATOM   2088  OE1 GLU A1508      88.786 105.158  64.352  1.00  0.00           O  
ATOM   2089  OE2 GLU A1508      90.688 104.273  64.995  1.00  0.00           O  
ATOM   2090  N   THR A1509      92.196 104.213  59.259  1.00  0.00           N  
ATOM   2091  CA  THR A1509      91.896 104.977  58.054  1.00  0.00           C  
ATOM   2092  C   THR A1509      91.387 104.012  56.997  1.00  0.00           C  
ATOM   2093  O   THR A1509      90.465 104.326  56.244  1.00  0.00           O  
ATOM   2094  CB  THR A1509      93.141 105.690  57.506  1.00  0.00           C  
ATOM   2095  OG1 THR A1509      93.512 106.735  58.410  1.00  0.00           O  
ATOM   2096  CG2 THR A1509      92.871 106.287  56.122  1.00  0.00           C  
ATOM   2097  N   VAL A1510      91.985 102.828  56.938  1.00  0.00           N  
ATOM   2098  CA  VAL A1510      91.540 101.849  55.960  1.00  0.00           C  
ATOM   2099  C   VAL A1510      90.109 101.401  56.283  1.00  0.00           C  
ATOM   2100  O   VAL A1510      89.264 101.318  55.384  1.00  0.00           O  
ATOM   2101  CB  VAL A1510      92.475 100.613  55.904  1.00  0.00           C  
ATOM   2102  CG1 VAL A1510      91.983  99.643  54.830  1.00  0.00           C  
ATOM   2103  CG2 VAL A1510      93.917 101.051  55.610  1.00  0.00           C  
ATOM   2104  N   ARG A1511      89.825 101.124  57.557  1.00  0.00           N  
ATOM   2105  CA  ARG A1511      88.477 100.696  57.933  1.00  0.00           C  
ATOM   2106  C   ARG A1511      87.474 101.792  57.594  1.00  0.00           C  
ATOM   2107  O   ARG A1511      86.380 101.512  57.104  1.00  0.00           O  
ATOM   2108  CB  ARG A1511      88.367 100.368  59.428  1.00  0.00           C  
ATOM   2109  CG  ARG A1511      86.981  99.829  59.801  1.00  0.00           C  
ATOM   2110  CD  ARG A1511      86.812  99.622  61.295  1.00  0.00           C  
ATOM   2111  NE  ARG A1511      85.446  99.231  61.648  1.00  0.00           N  
ATOM   2112  CZ  ARG A1511      85.032  97.976  61.806  1.00  0.00           C  
ATOM   2113  NH1 ARG A1511      85.879  96.966  61.649  1.00  0.00           N  
ATOM   2114  NH2 ARG A1511      83.768  97.731  62.128  1.00  0.00           N  
ATOM   2115  N   TYR A1516      87.855 103.042  57.852  1.00  0.00           N  
ATOM   2116  CA  TYR A1516      86.998 104.190  57.559  1.00  0.00           C  
ATOM   2117  C   TYR A1516      86.703 104.218  56.067  1.00  0.00           C  
ATOM   2118  O   TYR A1516      85.560 104.402  55.644  1.00  0.00           O  
ATOM   2119  CB  TYR A1516      87.692 105.501  57.937  1.00  0.00           C  
ATOM   2120  CG  TYR A1516      86.809 106.719  57.769  1.00  0.00           C  
ATOM   2121  CD1 TYR A1516      85.961 107.142  58.794  1.00  0.00           C  
ATOM   2122  CD2 TYR A1516      86.806 107.435  56.573  1.00  0.00           C  
ATOM   2123  CE1 TYR A1516      85.127 108.253  58.633  1.00  0.00           C  
ATOM   2124  CE2 TYR A1516      85.978 108.542  56.401  1.00  0.00           C  
ATOM   2125  CZ  TYR A1516      85.142 108.945  57.431  1.00  0.00           C  
ATOM   2126  OH  TYR A1516      84.300 110.016  57.239  1.00  0.00           O  
ATOM   2127  N   PHE A1517      87.748 104.059  55.266  1.00  0.00           N  
ATOM   2128  CA  PHE A1517      87.575 104.064  53.824  1.00  0.00           C  
ATOM   2129  C   PHE A1517      86.679 102.909  53.396  1.00  0.00           C  
ATOM   2130  O   PHE A1517      85.794 103.072  52.553  1.00  0.00           O  
ATOM   2131  CB  PHE A1517      88.918 103.929  53.111  1.00  0.00           C  
ATOM   2132  CG  PHE A1517      88.787 103.465  51.695  1.00  0.00           C  
ATOM   2133  CD1 PHE A1517      88.245 104.302  50.725  1.00  0.00           C  
ATOM   2134  CD2 PHE A1517      89.143 102.172  51.340  1.00  0.00           C  
ATOM   2135  CE1 PHE A1517      88.057 103.855  49.419  1.00  0.00           C  
ATOM   2136  CE2 PHE A1517      88.958 101.712  50.037  1.00  0.00           C  
ATOM   2137  CZ  PHE A1517      88.413 102.557  49.074  1.00  0.00           C  
ATOM   2138  N   LEU A1518      86.915 101.739  53.978  1.00  0.00           N  
ATOM   2139  CA  LEU A1518      86.132 100.566  53.631  1.00  0.00           C  
ATOM   2140  C   LEU A1518      84.630 100.721  53.867  1.00  0.00           C  
ATOM   2141  O   LEU A1518      83.840  99.988  53.279  1.00  0.00           O  
ATOM   2142  CB  LEU A1518      86.669  99.333  54.369  1.00  0.00           C  
ATOM   2143  CG  LEU A1518      88.048  98.834  53.908  1.00  0.00           C  
ATOM   2144  CD1 LEU A1518      88.458  97.607  54.727  1.00  0.00           C  
ATOM   2145  CD2 LEU A1518      88.010  98.488  52.415  1.00  0.00           C  
ATOM   2146  N   MET A1526      84.219 101.671  54.701  1.00  0.00           N  
ATOM   2147  CA  MET A1526      82.791 101.859  54.953  1.00  0.00           C  
ATOM   2148  C   MET A1526      82.241 103.145  54.340  1.00  0.00           C  
ATOM   2149  O   MET A1526      81.038 103.396  54.404  1.00  0.00           O  
ATOM   2150  CB  MET A1526      82.510 101.877  56.458  1.00  0.00           C  
ATOM   2151  CG  MET A1526      82.939 100.626  57.194  1.00  0.00           C  
ATOM   2152  SD  MET A1526      82.692 100.815  58.973  1.00  0.00           S  
ATOM   2153  CE  MET A1526      83.739 102.235  59.312  1.00  0.00           C  
ATOM   2154  N   SER A1528      83.121 103.944  53.741  1.00  0.00           N  
ATOM   2155  CA  SER A1528      82.744 105.227  53.145  1.00  0.00           C  
ATOM   2156  C   SER A1528      81.755 105.153  51.988  1.00  0.00           C  
ATOM   2157  O   SER A1528      81.218 106.173  51.558  1.00  0.00           O  
ATOM   2158  CB  SER A1528      83.998 105.976  52.681  1.00  0.00           C  
ATOM   2159  OG  SER A1528      84.680 105.252  51.673  1.00  0.00           O  
ATOM   2160  N   GLY A1529      81.529 103.955  51.468  1.00  0.00           N  
ATOM   2161  CA  GLY A1529      80.588 103.803  50.376  1.00  0.00           C  
ATOM   2162  C   GLY A1529      79.553 102.795  50.824  1.00  0.00           C  
ATOM   2163  O   GLY A1529      79.869 101.931  51.637  1.00  0.00           O  
ATOM   2164  N   HIS A1551      78.324 102.896  50.324  1.00  0.00           N  
ATOM   2165  CA  HIS A1551      77.289 101.948  50.720  1.00  0.00           C  
ATOM   2166  C   HIS A1551      77.815 100.551  50.414  1.00  0.00           C  
ATOM   2167  O   HIS A1551      78.307 100.303  49.319  1.00  0.00           O  
ATOM   2168  CB  HIS A1551      76.002 102.199  49.945  1.00  0.00           C  
ATOM   2169  CG  HIS A1551      74.894 101.270  50.320  1.00  0.00           C  
ATOM   2170  ND1 HIS A1551      74.186 101.393  51.495  1.00  0.00           N  
ATOM   2171  CD2 HIS A1551      74.403 100.173  49.700  1.00  0.00           C  
ATOM   2172  CE1 HIS A1551      73.309 100.411  51.582  1.00  0.00           C  
ATOM   2173  NE2 HIS A1551      73.421  99.656  50.503  1.00  0.00           N  
ATOM   2174  N   TYR A1594      77.701  99.638  51.375  1.00  0.00           N  
ATOM   2175  CA  TYR A1594      78.227  98.283  51.213  1.00  0.00           C  
ATOM   2176  C   TYR A1594      77.794  97.546  49.955  1.00  0.00           C  
ATOM   2177  O   TYR A1594      78.514  96.686  49.446  1.00  0.00           O  
ATOM   2178  CB  TYR A1594      77.876  97.433  52.441  1.00  0.00           C  
ATOM   2179  CG  TYR A1594      76.473  96.861  52.435  1.00  0.00           C  
ATOM   2180  CD1 TYR A1594      76.223  95.577  51.941  1.00  0.00           C  
ATOM   2181  CD2 TYR A1594      75.395  97.607  52.908  1.00  0.00           C  
ATOM   2182  CE1 TYR A1594      74.927  95.050  51.924  1.00  0.00           C  
ATOM   2183  CE2 TYR A1594      74.099  97.093  52.894  1.00  0.00           C  
ATOM   2184  CZ  TYR A1594      73.874  95.816  52.402  1.00  0.00           C  
ATOM   2185  OH  TYR A1594      72.597  95.304  52.393  1.00  0.00           O  
ATOM   2186  N   ARG A1596      76.621  97.883  49.439  1.00  0.00           N  
ATOM   2187  CA  ARG A1596      76.113  97.197  48.266  1.00  0.00           C  
ATOM   2188  C   ARG A1596      76.717  97.642  46.940  1.00  0.00           C  
ATOM   2189  O   ARG A1596      76.744  96.867  45.984  1.00  0.00           O  
ATOM   2190  CB  ARG A1596      74.593  97.343  48.215  1.00  0.00           C  
ATOM   2191  CG  ARG A1596      73.864  96.081  47.853  1.00  0.00           C  
ATOM   2192  CD  ARG A1596      72.635  95.867  48.731  1.00  0.00           C  
ATOM   2193  NE  ARG A1596      71.884  97.088  49.039  1.00  0.00           N  
ATOM   2194  CZ  ARG A1596      71.316  97.897  48.147  1.00  0.00           C  
ATOM   2195  NH1 ARG A1596      71.402  97.647  46.845  1.00  0.00           N  
ATOM   2196  NH2 ARG A1596      70.624  98.950  48.563  1.00  0.00           N  
ATOM   2197  N   SER A1601      77.216  98.874  46.879  1.00  0.00           N  
ATOM   2198  CA  SER A1601      77.777  99.398  45.636  1.00  0.00           C  
ATOM   2199  C   SER A1601      79.273  99.139  45.500  1.00  0.00           C  
ATOM   2200  O   SER A1601      79.919  98.644  46.425  1.00  0.00           O  
ATOM   2201  CB  SER A1601      77.508 100.900  45.530  1.00  0.00           C  
ATOM   2202  OG  SER A1601      78.320 101.617  46.443  1.00  0.00           O  
ATOM   2203  N   GLN A1602      79.826  99.469  44.335  1.00  0.00           N  
ATOM   2204  CA  GLN A1602      81.249  99.277  44.103  1.00  0.00           C  
ATOM   2205  C   GLN A1602      82.010 100.376  44.836  1.00  0.00           C  
ATOM   2206  O   GLN A1602      81.592 101.533  44.840  1.00  0.00           O  
ATOM   2207  CB  GLN A1602      81.576  99.322  42.601  1.00  0.00           C  
ATOM   2208  CG  GLN A1602      80.957  98.195  41.774  1.00  0.00           C  
ATOM   2209  CD  GLN A1602      81.599  98.042  40.393  1.00  0.00           C  
ATOM   2210  OE1 GLN A1602      81.689  99.000  39.619  1.00  0.00           O  
ATOM   2211  NE2 GLN A1602      82.040  96.825  40.082  1.00  0.00           N  
ATOM   2212  N   LEU A1603      83.119 100.010  45.467  1.00  0.00           N  
ATOM   2213  CA  LEU A1603      83.925 100.985  46.190  1.00  0.00           C  
ATOM   2214  C   LEU A1603      85.183 101.265  45.389  1.00  0.00           C  
ATOM   2215  O   LEU A1603      85.862 100.343  44.947  1.00  0.00           O  
ATOM   2216  CB  LEU A1603      84.308 100.444  47.565  1.00  0.00           C  
ATOM   2217  CG  LEU A1603      85.093 101.407  48.455  1.00  0.00           C  
ATOM   2218  CD1 LEU A1603      84.184 102.553  48.869  1.00  0.00           C  
ATOM   2219  CD2 LEU A1603      85.621 100.672  49.674  1.00  0.00           C  
ATOM   2220  N   ASN A1604      85.505 102.539  45.209  1.00  0.00           N  
ATOM   2221  CA  ASN A1604      86.688 102.879  44.445  1.00  0.00           C  
ATOM   2222  C   ASN A1604      87.897 103.217  45.301  1.00  0.00           C  
ATOM   2223  O   ASN A1604      87.948 104.270  45.944  1.00  0.00           O  
ATOM   2224  CB  ASN A1604      86.394 104.040  43.502  1.00  0.00           C  
ATOM   2225  CG  ASN A1604      87.521 104.279  42.526  1.00  0.00           C  
ATOM   2226  OD1 ASN A1604      88.012 103.344  41.889  1.00  0.00           O  
ATOM   2227  ND2 ASN A1604      87.937 105.536  42.397  1.00  0.00           N  
ATOM   2228  N   TYR A1613      88.863 102.302  45.298  1.00  0.00           N  
ATOM   2229  CA  TYR A1613      90.098 102.481  46.041  1.00  0.00           C  
ATOM   2230  C   TYR A1613      91.002 103.379  45.232  1.00  0.00           C  
ATOM   2231  O   TYR A1613      91.170 103.209  44.020  1.00  0.00           O  
ATOM   2232  CB  TYR A1613      90.815 101.147  46.265  1.00  0.00           C  
ATOM   2233  CG  TYR A1613      92.131 101.264  47.022  1.00  0.00           C  
ATOM   2234  CD1 TYR A1613      92.180 101.088  48.405  1.00  0.00           C  
ATOM   2235  CD2 TYR A1613      93.327 101.536  46.354  1.00  0.00           C  
ATOM   2236  CE1 TYR A1613      93.383 101.167  49.101  1.00  0.00           C  
ATOM   2237  CE2 TYR A1613      94.539 101.622  47.044  1.00  0.00           C  
ATOM   2238  CZ  TYR A1613      94.558 101.434  48.416  1.00  0.00           C  
ATOM   2239  OH  TYR A1613      95.750 101.492  49.102  1.00  0.00           O  
ATOM   2240  N   SER A1614      91.573 104.350  45.919  1.00  0.00           N  
ATOM   2241  CA  SER A1614      92.485 105.265  45.289  1.00  0.00           C  
ATOM   2242  C   SER A1614      93.226 106.003  46.378  1.00  0.00           C  
ATOM   2243  O   SER A1614      92.764 106.108  47.519  1.00  0.00           O  
ATOM   2244  CB  SER A1614      91.744 106.243  44.368  1.00  0.00           C  
ATOM   2245  OG  SER A1614      91.022 107.222  45.093  1.00  0.00           O  
ATOM   2246  N   GLU A1615      94.406 106.478  46.013  1.00  0.00           N  
ATOM   2247  CA  GLU A1615      95.246 107.221  46.926  1.00  0.00           C  
ATOM   2248  C   GLU A1615      94.459 108.429  47.469  1.00  0.00           C  
ATOM   2249  O   GLU A1615      94.483 108.701  48.667  1.00  0.00           O  
ATOM   2250  CB  GLU A1615      96.534 107.655  46.199  1.00  0.00           C  
ATOM   2251  N   GLU A1616      93.740 109.127  46.585  1.00  0.00           N  
ATOM   2252  CA  GLU A1616      92.916 110.292  46.942  1.00  0.00           C  
ATOM   2253  C   GLU A1616      91.893 109.988  48.043  1.00  0.00           C  
ATOM   2254  O   GLU A1616      91.848 110.665  49.075  1.00  0.00           O  
ATOM   2255  CB  GLU A1616      92.183 110.802  45.694  1.00  0.00           C  
ATOM   2256  N   ASN A1617      91.059 108.978  47.808  1.00  0.00           N  
ATOM   2257  CA  ASN A1617      90.030 108.586  48.766  1.00  0.00           C  
ATOM   2258  C   ASN A1617      90.621 108.126  50.092  1.00  0.00           C  
ATOM   2259  O   ASN A1617      90.046 108.364  51.153  1.00  0.00           O  
ATOM   2260  CB  ASN A1617      89.154 107.483  48.169  1.00  0.00           C  
ATOM   2261  CG  ASN A1617      88.326 107.971  46.994  1.00  0.00           C  
ATOM   2262  OD1 ASN A1617      87.697 107.183  46.290  1.00  0.00           O  
ATOM   2263  ND2 ASN A1617      88.319 109.281  46.783  1.00  0.00           N  
ATOM   2264  N   LEU A1619      91.771 107.465  50.034  1.00  0.00           N  
ATOM   2265  CA  LEU A1619      92.418 107.016  51.255  1.00  0.00           C  
ATOM   2266  C   LEU A1619      93.022 108.219  51.982  1.00  0.00           C  
ATOM   2267  O   LEU A1619      93.131 108.222  53.209  1.00  0.00           O  
ATOM   2268  CB  LEU A1619      93.482 105.967  50.926  1.00  0.00           C  
ATOM   2269  CG  LEU A1619      92.970 104.524  50.833  1.00  0.00           C  
ATOM   2270  CD1 LEU A1619      92.839 103.966  52.233  1.00  0.00           C  
ATOM   2271  CD2 LEU A1619      91.633 104.456  50.093  1.00  0.00           C  
ATOM   2272  N   LYS A1620      93.415 109.244  51.228  1.00  0.00           N  
ATOM   2273  CA  LYS A1620      93.961 110.451  51.844  1.00  0.00           C  
ATOM   2274  C   LYS A1620      92.777 111.180  52.471  1.00  0.00           C  
ATOM   2275  O   LYS A1620      92.888 111.740  53.561  1.00  0.00           O  
ATOM   2276  CB  LYS A1620      94.640 111.341  50.798  1.00  0.00           C  
ATOM   2277  N   GLN A1621      91.642 111.175  51.775  1.00  0.00           N  
ATOM   2278  CA  GLN A1621      90.434 111.816  52.287  1.00  0.00           C  
ATOM   2279  C   GLN A1621      89.998 111.084  53.545  1.00  0.00           C  
ATOM   2280  O   GLN A1621      89.685 111.706  54.557  1.00  0.00           O  
ATOM   2281  CB  GLN A1621      89.306 111.761  51.255  1.00  0.00           C  
ATOM   2282  CG  GLN A1621      89.602 112.548  50.008  1.00  0.00           C  
ATOM   2283  CD  GLN A1621      89.890 113.998  50.318  1.00  0.00           C  
ATOM   2284  OE1 GLN A1621      89.036 114.710  50.845  1.00  0.00           O  
ATOM   2285  NE2 GLN A1621      91.101 114.443  50.002  1.00  0.00           N  
ATOM   2286  N   ALA A1622      89.980 109.758  53.472  1.00  0.00           N  
ATOM   2287  CA  ALA A1622      89.598 108.942  54.615  1.00  0.00           C  
ATOM   2288  C   ALA A1622      90.433 109.365  55.824  1.00  0.00           C  
ATOM   2289  O   ALA A1622      89.908 109.533  56.925  1.00  0.00           O  
ATOM   2290  CB  ALA A1622      89.824 107.465  54.305  1.00  0.00           C  
ATOM   2291  N   ARG A1634      91.735 109.546  55.613  1.00  0.00           N  
ATOM   2292  CA  ARG A1634      92.630 109.957  56.694  1.00  0.00           C  
ATOM   2293  C   ARG A1634      92.297 111.349  57.233  1.00  0.00           C  
ATOM   2294  O   ARG A1634      92.298 111.572  58.445  1.00  0.00           O  
ATOM   2295  CB  ARG A1634      94.087 109.933  56.221  1.00  0.00           C  
ATOM   2296  CG  ARG A1634      95.068 110.588  57.200  1.00  0.00           C  
ATOM   2297  CD  ARG A1634      95.289 109.753  58.458  1.00  0.00           C  
ATOM   2298  NE  ARG A1634      95.982 110.514  59.497  1.00  0.00           N  
ATOM   2299  CZ  ARG A1634      96.533 109.978  60.582  1.00  0.00           C  
ATOM   2300  NH1 ARG A1634      96.477 108.668  60.776  1.00  0.00           N  
ATOM   2301  NH2 ARG A1634      97.145 110.748  61.473  1.00  0.00           N  
ATOM   2302  N   ALA A1635      92.023 112.290  56.335  1.00  0.00           N  
ATOM   2303  CA  ALA A1635      91.700 113.651  56.745  1.00  0.00           C  
ATOM   2304  C   ALA A1635      90.364 113.680  57.479  1.00  0.00           C  
ATOM   2305  O   ALA A1635      90.189 114.423  58.444  1.00  0.00           O  
ATOM   2306  CB  ALA A1635      91.656 114.565  55.529  1.00  0.00           C  
ATOM   2307  N   ALA A1636      89.423 112.862  57.016  1.00  0.00           N  
ATOM   2308  CA  ALA A1636      88.105 112.799  57.631  1.00  0.00           C  
ATOM   2309  C   ALA A1636      88.225 112.321  59.073  1.00  0.00           C  
ATOM   2310  O   ALA A1636      87.607 112.877  59.988  1.00  0.00           O  
ATOM   2311  CB  ALA A1636      87.208 111.856  56.845  1.00  0.00           C  
ATOM   2312  N   LEU A1637      89.040 111.290  59.265  1.00  0.00           N  
ATOM   2313  CA  LEU A1637      89.245 110.720  60.586  1.00  0.00           C  
ATOM   2314  C   LEU A1637      89.955 111.729  61.481  1.00  0.00           C  
ATOM   2315  O   LEU A1637      89.650 111.837  62.668  1.00  0.00           O  
ATOM   2316  CB  LEU A1637      90.051 109.424  60.462  1.00  0.00           C  
ATOM   2317  CG  LEU A1637      89.721 108.238  61.379  1.00  0.00           C  
ATOM   2318  CD1 LEU A1637      88.226 108.135  61.652  1.00  0.00           C  
ATOM   2319  CD2 LEU A1637      90.234 106.966  60.711  1.00  0.00           C  
ATOM   2320  N   GLU A1638      90.891 112.477  60.903  1.00  0.00           N  
ATOM   2321  CA  GLU A1638      91.624 113.492  61.652  1.00  0.00           C  
ATOM   2322  C   GLU A1638      90.687 114.562  62.214  1.00  0.00           C  
ATOM   2323  O   GLU A1638      90.905 115.061  63.318  1.00  0.00           O  
ATOM   2324  CB  GLU A1638      92.691 114.139  60.766  1.00  0.00           C  
ATOM   2325  CG  GLU A1638      94.091 113.583  60.991  1.00  0.00           C  
ATOM   2326  CD  GLU A1638      95.030 113.890  59.844  1.00  0.00           C  
ATOM   2327  OE1 GLU A1638      94.946 115.010  59.298  1.00  0.00           O  
ATOM   2328  OE2 GLU A1638      95.856 113.017  59.496  1.00  0.00           O  
ATOM   2329  N   ARG A1639      89.648 114.914  61.459  1.00  0.00           N  
ATOM   2330  CA  ARG A1639      88.693 115.916  61.918  1.00  0.00           C  
ATOM   2331  C   ARG A1639      87.851 115.362  63.058  1.00  0.00           C  
ATOM   2332  O   ARG A1639      87.460 116.100  63.959  1.00  0.00           O  
ATOM   2333  CB  ARG A1639      87.779 116.375  60.774  1.00  0.00           C  
ATOM   2334  CG  ARG A1639      88.479 117.216  59.716  1.00  0.00           C  
ATOM   2335  CD  ARG A1639      87.482 117.992  58.869  1.00  0.00           C  
ATOM   2336  NE  ARG A1639      86.864 117.194  57.813  1.00  0.00           N  
ATOM   2337  CZ  ARG A1639      87.481 116.810  56.700  1.00  0.00           C  
ATOM   2338  NH1 ARG A1639      88.747 117.145  56.485  1.00  0.00           N  
ATOM   2339  NH2 ARG A1639      86.827 116.100  55.789  1.00  0.00           N  
ATOM   2340  N   LEU A1640      87.570 114.062  63.020  1.00  0.00           N  
ATOM   2341  CA  LEU A1640      86.778 113.443  64.077  1.00  0.00           C  
ATOM   2342  C   LEU A1640      87.610 113.327  65.350  1.00  0.00           C  
ATOM   2343  O   LEU A1640      87.155 113.695  66.432  1.00  0.00           O  
ATOM   2344  CB  LEU A1640      86.280 112.057  63.651  1.00  0.00           C  
ATOM   2345  CG  LEU A1640      85.221 111.999  62.543  1.00  0.00           C  
ATOM   2346  CD1 LEU A1640      84.917 110.547  62.218  1.00  0.00           C  
ATOM   2347  CD2 LEU A1640      83.944 112.718  62.981  1.00  0.00           C  
ATOM   2348  N   TYR A1641      88.833 112.825  65.226  1.00  0.00           N  
ATOM   2349  CA  TYR A1641      89.692 112.684  66.395  1.00  0.00           C  
ATOM   2350  C   TYR A1641      90.111 114.027  66.987  1.00  0.00           C  
ATOM   2351  O   TYR A1641      90.339 114.132  68.192  1.00  0.00           O  
ATOM   2352  CB  TYR A1641      90.926 111.851  66.058  1.00  0.00           C  
ATOM   2353  CG  TYR A1641      90.729 110.375  66.306  1.00  0.00           C  
ATOM   2354  CD1 TYR A1641      90.693 109.460  65.253  1.00  0.00           C  
ATOM   2355  CD2 TYR A1641      90.570 109.892  67.600  1.00  0.00           C  
ATOM   2356  CE1 TYR A1641      90.512 108.099  65.487  1.00  0.00           C  
ATOM   2357  CE2 TYR A1641      90.383 108.544  67.842  1.00  0.00           C  
ATOM   2358  CZ  TYR A1641      90.357 107.651  66.785  1.00  0.00           C  
ATOM   2359  OH  TYR A1641      90.191 106.311  67.034  1.00  0.00           O  
ATOM   2360  N   THR A1642      90.222 115.050  66.148  1.00  0.00           N  
ATOM   2361  CA  THR A1642      90.595 116.368  66.642  1.00  0.00           C  
ATOM   2362  C   THR A1642      89.490 116.867  67.570  1.00  0.00           C  
ATOM   2363  O   THR A1642      89.765 117.462  68.610  1.00  0.00           O  
ATOM   2364  CB  THR A1642      90.805 117.364  65.482  1.00  0.00           C  
ATOM   2365  OG1 THR A1642      91.968 116.981  64.740  1.00  0.00           O  
ATOM   2366  CG2 THR A1642      90.999 118.787  66.013  1.00  0.00           C  
ATOM   2367  N   ALA A1662      88.240 116.604  67.205  1.00  0.00           N  
ATOM   2368  CA  ALA A1662      87.119 117.027  68.032  1.00  0.00           C  
ATOM   2369  C   ALA A1662      87.189 116.347  69.393  1.00  0.00           C  
ATOM   2370  O   ALA A1662      86.898 116.965  70.410  1.00  0.00           O  
ATOM   2371  CB  ALA A1662      85.805 116.695  67.352  1.00  0.00           C  
ATOM   2372  N   LEU A1663      87.587 115.079  69.417  1.00  0.00           N  
ATOM   2373  CA  LEU A1663      87.675 114.336  70.674  1.00  0.00           C  
ATOM   2374  C   LEU A1663      88.922 114.644  71.511  1.00  0.00           C  
ATOM   2375  O   LEU A1663      88.995 114.283  72.689  1.00  0.00           O  
ATOM   2376  CB  LEU A1663      87.619 112.831  70.400  1.00  0.00           C  
ATOM   2377  CG  LEU A1663      86.364 112.257  69.737  1.00  0.00           C  
ATOM   2378  CD1 LEU A1663      86.521 110.736  69.591  1.00  0.00           C  
ATOM   2379  CD2 LEU A1663      85.132 112.592  70.576  1.00  0.00           C  
ATOM   2380  N   ARG A1664      89.904 115.300  70.899  1.00  0.00           N  
ATOM   2381  CA  ARG A1664      91.140 115.650  71.596  1.00  0.00           C  
ATOM   2382  C   ARG A1664      90.862 116.408  72.894  1.00  0.00           C  
ATOM   2383  O   ARG A1664      90.135 117.398  72.902  1.00  0.00           O  
ATOM   2384  CB  ARG A1664      92.039 116.484  70.682  1.00  0.00           C  
ATOM   2385  N   GLY A1665      91.446 115.934  73.990  1.00  0.00           N  
ATOM   2386  CA  GLY A1665      91.250 116.581  75.276  1.00  0.00           C  
ATOM   2387  C   GLY A1665      89.877 116.352  75.877  1.00  0.00           C  
ATOM   2388  O   GLY A1665      89.368 117.174  76.638  1.00  0.00           O  
ATOM   2389  N   THR A1666      89.267 115.230  75.529  1.00  0.00           N  
ATOM   2390  CA  THR A1666      87.955 114.905  76.051  1.00  0.00           C  
ATOM   2391  C   THR A1666      88.117 113.804  77.085  1.00  0.00           C  
ATOM   2392  O   THR A1666      89.020 112.979  76.987  1.00  0.00           O  
ATOM   2393  CB  THR A1666      87.034 114.473  74.904  1.00  0.00           C  
ATOM   2394  OG1 THR A1666      86.111 115.530  74.619  1.00  0.00           O  
ATOM   2395  CG2 THR A1666      86.303 113.211  75.241  1.00  0.00           C  
ATOM   2396  N   ASP A1667      87.250 113.803  78.090  1.00  0.00           N  
ATOM   2397  CA  ASP A1667      87.330 112.803  79.142  1.00  0.00           C  
ATOM   2398  C   ASP A1667      86.438 111.595  78.865  1.00  0.00           C  
ATOM   2399  O   ASP A1667      85.221 111.644  79.057  1.00  0.00           O  
ATOM   2400  CB  ASP A1667      86.964 113.443  80.478  1.00  0.00           C  
ATOM   2401  CG  ASP A1667      87.194 112.516  81.641  1.00  0.00           C  
ATOM   2402  OD1 ASP A1667      87.054 112.972  82.792  1.00  0.00           O  
ATOM   2403  OD2 ASP A1667      87.513 111.331  81.404  1.00  0.00           O  
ATOM   2404  N   LYS A1668      87.066 110.505  78.432  1.00  0.00           N  
ATOM   2405  CA  LYS A1668      86.362 109.272  78.096  1.00  0.00           C  
ATOM   2406  C   LYS A1668      85.650 108.639  79.285  1.00  0.00           C  
ATOM   2407  O   LYS A1668      84.889 107.685  79.128  1.00  0.00           O  
ATOM   2408  CB  LYS A1668      87.346 108.269  77.474  1.00  0.00           C  
ATOM   2409  N   THR A1669      85.885 109.180  80.474  1.00  0.00           N  
ATOM   2410  CA  THR A1669      85.267 108.641  81.677  1.00  0.00           C  
ATOM   2411  C   THR A1669      83.864 109.213  81.909  1.00  0.00           C  
ATOM   2412  O   THR A1669      83.107 108.716  82.745  1.00  0.00           O  
ATOM   2413  CB  THR A1669      86.154 108.922  82.909  1.00  0.00           C  
ATOM   2414  OG1 THR A1669      85.998 107.864  83.859  1.00  0.00           O  
ATOM   2415  CG2 THR A1669      85.768 110.248  83.560  1.00  0.00           C  
ATOM   2416  N   VAL A1670      83.525 110.261  81.165  1.00  0.00           N  
ATOM   2417  CA  VAL A1670      82.215 110.895  81.294  1.00  0.00           C  
ATOM   2418  C   VAL A1670      81.118 110.110  80.566  1.00  0.00           C  
ATOM   2419  O   VAL A1670      81.323 109.610  79.461  1.00  0.00           O  
ATOM   2420  CB  VAL A1670      82.252 112.337  80.752  1.00  0.00           C  
ATOM   2421  CG1 VAL A1670      80.893 112.993  80.925  1.00  0.00           C  
ATOM   2422  CG2 VAL A1670      83.325 113.139  81.485  1.00  0.00           C  
ATOM   2423  N   ALA A1671      79.949 110.011  81.196  1.00  0.00           N  
ATOM   2424  CA  ALA A1671      78.817 109.286  80.623  1.00  0.00           C  
ATOM   2425  C   ALA A1671      78.250 110.016  79.415  1.00  0.00           C  
ATOM   2426  O   ALA A1671      78.270 111.243  79.354  1.00  0.00           O  
ATOM   2427  CB  ALA A1671      77.729 109.097  81.677  1.00  0.00           C  
ATOM   2428  N   PRO A1672      77.734 109.267  78.430  1.00  0.00           N  
ATOM   2429  CA  PRO A1672      77.174 109.915  77.244  1.00  0.00           C  
ATOM   2430  C   PRO A1672      75.849 110.579  77.571  1.00  0.00           C  
ATOM   2431  O   PRO A1672      74.999 109.992  78.234  1.00  0.00           O  
ATOM   2432  CB  PRO A1672      76.979 108.760  76.262  1.00  0.00           C  
ATOM   2433  CG  PRO A1672      77.836 107.654  76.808  1.00  0.00           C  
ATOM   2434  CD  PRO A1672      77.703 107.807  78.288  1.00  0.00           C  
ATOM   2435  N   ALA A1673      75.675 111.807  77.104  1.00  0.00           N  
ATOM   2436  CA  ALA A1673      74.437 112.530  77.334  1.00  0.00           C  
ATOM   2437  C   ALA A1673      74.422 113.704  76.377  1.00  0.00           C  
ATOM   2438  O   ALA A1673      75.482 114.184  75.973  1.00  0.00           O  
ATOM   2439  CB  ALA A1673      74.367 113.019  78.775  1.00  0.00           C  
ATOM   2440  N   GLY A1684      73.223 114.138  75.994  1.00  0.00           N  
ATOM   2441  CA  GLY A1684      73.083 115.274  75.101  1.00  0.00           C  
ATOM   2442  C   GLY A1684      72.980 115.011  73.609  1.00  0.00           C  
ATOM   2443  O   GLY A1684      72.423 115.834  72.886  1.00  0.00           O  
ATOM   2444  N   GLY A1685      73.494 113.886  73.135  1.00  0.00           N  
ATOM   2445  CA  GLY A1685      73.442 113.617  71.707  1.00  0.00           C  
ATOM   2446  C   GLY A1685      72.210 112.917  71.166  1.00  0.00           C  
ATOM   2447  O   GLY A1685      72.244 112.393  70.056  1.00  0.00           O  
ATOM   2448  N   GLU A1688      71.111 112.925  71.916  1.00  0.00           N  
ATOM   2449  CA  GLU A1688      69.891 112.248  71.481  1.00  0.00           C  
ATOM   2450  C   GLU A1688      69.439 112.545  70.055  1.00  0.00           C  
ATOM   2451  O   GLU A1688      69.045 111.637  69.325  1.00  0.00           O  
ATOM   2452  CB  GLU A1688      68.746 112.528  72.459  1.00  0.00           C  
ATOM   2453  CG  GLU A1688      68.862 111.739  73.763  1.00  0.00           C  
ATOM   2454  CD  GLU A1688      70.071 112.139  74.588  1.00  0.00           C  
ATOM   2455  OE1 GLU A1688      70.596 111.280  75.332  1.00  0.00           O  
ATOM   2456  OE2 GLU A1688      70.488 113.316  74.500  1.00  0.00           O  
ATOM   2457  N   ALA A1689      69.495 113.807  69.647  1.00  0.00           N  
ATOM   2458  CA  ALA A1689      69.083 114.136  68.293  1.00  0.00           C  
ATOM   2459  C   ALA A1689      70.025 113.455  67.294  1.00  0.00           C  
ATOM   2460  O   ALA A1689      69.584 113.005  66.238  1.00  0.00           O  
ATOM   2461  CB  ALA A1689      69.080 115.654  68.088  1.00  0.00           C  
ATOM   2462  N   PHE A1690      71.312 113.367  67.619  1.00  0.00           N  
ATOM   2463  CA  PHE A1690      72.257 112.717  66.706  1.00  0.00           C  
ATOM   2464  C   PHE A1690      72.031 111.213  66.662  1.00  0.00           C  
ATOM   2465  O   PHE A1690      72.084 110.598  65.593  1.00  0.00           O  
ATOM   2466  CB  PHE A1690      73.712 113.020  67.096  1.00  0.00           C  
ATOM   2467  CG  PHE A1690      74.082 114.472  66.957  1.00  0.00           C  
ATOM   2468  CD1 PHE A1690      74.109 115.310  68.069  1.00  0.00           C  
ATOM   2469  CD2 PHE A1690      74.331 115.017  65.695  1.00  0.00           C  
ATOM   2470  CE1 PHE A1690      74.372 116.675  67.930  1.00  0.00           C  
ATOM   2471  CE2 PHE A1690      74.594 116.381  65.539  1.00  0.00           C  
ATOM   2472  CZ  PHE A1690      74.615 117.213  66.659  1.00  0.00           C  
ATOM   2473  N   GLU A1691      71.767 110.611  67.819  1.00  0.00           N  
ATOM   2474  CA  GLU A1691      71.533 109.178  67.839  1.00  0.00           C  
ATOM   2475  C   GLU A1691      70.338 108.833  66.965  1.00  0.00           C  
ATOM   2476  O   GLU A1691      70.358 107.841  66.239  1.00  0.00           O  
ATOM   2477  CB  GLU A1691      71.281 108.665  69.258  1.00  0.00           C  
ATOM   2478  CG  GLU A1691      71.212 107.141  69.305  1.00  0.00           C  
ATOM   2479  CD  GLU A1691      71.310 106.576  70.708  1.00  0.00           C  
ATOM   2480  OE1 GLU A1691      71.997 107.189  71.548  1.00  0.00           O  
ATOM   2481  OE2 GLU A1691      70.718 105.508  70.970  1.00  0.00           O  
ATOM   2482  N   ALA A1692      69.298 109.660  67.031  1.00  0.00           N  
ATOM   2483  CA  ALA A1692      68.096 109.429  66.240  1.00  0.00           C  
ATOM   2484  C   ALA A1692      68.474 109.325  64.774  1.00  0.00           C  
ATOM   2485  O   ALA A1692      68.057 108.404  64.076  1.00  0.00           O  
ATOM   2486  CB  ALA A1692      67.096 110.568  66.441  1.00  0.00           C  
ATOM   2487  N   ARG A1695      69.277 110.282  64.321  1.00  0.00           N  
ATOM   2488  CA  ARG A1695      69.719 110.324  62.936  1.00  0.00           C  
ATOM   2489  C   ARG A1695      70.611 109.155  62.547  1.00  0.00           C  
ATOM   2490  O   ARG A1695      70.465 108.591  61.461  1.00  0.00           O  
ATOM   2491  CB  ARG A1695      70.450 111.635  62.659  1.00  0.00           C  
ATOM   2492  CG  ARG A1695      69.533 112.832  62.589  1.00  0.00           C  
ATOM   2493  CD  ARG A1695      70.077 113.838  61.595  1.00  0.00           C  
ATOM   2494  NE  ARG A1695      71.111 114.690  62.174  1.00  0.00           N  
ATOM   2495  CZ  ARG A1695      72.181 115.123  61.517  1.00  0.00           C  
ATOM   2496  NH1 ARG A1695      72.375 114.778  60.252  1.00  0.00           N  
ATOM   2497  NH2 ARG A1695      73.049 115.927  62.114  1.00  0.00           N  
ATOM   2498  N   PHE A1707      71.545 108.807  63.426  1.00  0.00           N  
ATOM   2499  CA  PHE A1707      72.455 107.695  63.186  1.00  0.00           C  
ATOM   2500  C   PHE A1707      71.592 106.464  62.946  1.00  0.00           C  
ATOM   2501  O   PHE A1707      71.790 105.724  61.981  1.00  0.00           O  
ATOM   2502  CB  PHE A1707      73.336 107.474  64.411  1.00  0.00           C  
ATOM   2503  CG  PHE A1707      74.348 106.384  64.247  1.00  0.00           C  
ATOM   2504  CD1 PHE A1707      75.511 106.599  63.508  1.00  0.00           C  
ATOM   2505  CD2 PHE A1707      74.154 105.142  64.849  1.00  0.00           C  
ATOM   2506  CE1 PHE A1707      76.475 105.596  63.374  1.00  0.00           C  
ATOM   2507  CE2 PHE A1707      75.108 104.128  64.724  1.00  0.00           C  
ATOM   2508  CZ  PHE A1707      76.274 104.357  63.985  1.00  0.00           C  
ATOM   2509  N   ILE A1708      70.632 106.259  63.845  1.00  0.00           N  
ATOM   2510  CA  ILE A1708      69.692 105.144  63.766  1.00  0.00           C  
ATOM   2511  C   ILE A1708      68.921 105.168  62.444  1.00  0.00           C  
ATOM   2512  O   ILE A1708      68.768 104.132  61.795  1.00  0.00           O  
ATOM   2513  CB  ILE A1708      68.668 105.189  64.934  1.00  0.00           C  
ATOM   2514  CG1 ILE A1708      69.367 104.892  66.262  1.00  0.00           C  
ATOM   2515  CG2 ILE A1708      67.523 104.195  64.681  1.00  0.00           C  
ATOM   2516  CD1 ILE A1708      69.949 103.518  66.341  1.00  0.00           C  
ATOM   2517  N   GLU A1716      68.423 106.338  62.045  1.00  0.00           N  
ATOM   2518  CA  GLU A1716      67.676 106.424  60.789  1.00  0.00           C  
ATOM   2519  C   GLU A1716      68.572 106.051  59.614  1.00  0.00           C  
ATOM   2520  O   GLU A1716      68.145 105.367  58.680  1.00  0.00           O  
ATOM   2521  CB  GLU A1716      67.099 107.836  60.573  1.00  0.00           C  
ATOM   2522  CG  GLU A1716      66.553 108.070  59.152  1.00  0.00           C  
ATOM   2523  CD  GLU A1716      65.871 109.432  58.953  1.00  0.00           C  
ATOM   2524  OE1 GLU A1716      66.332 110.436  59.548  1.00  0.00           O  
ATOM   2525  OE2 GLU A1716      64.885 109.497  58.180  1.00  0.00           O  
ATOM   2526  N   ALA A1717      69.819 106.502  59.656  1.00  0.00           N  
ATOM   2527  CA  ALA A1717      70.744 106.192  58.579  1.00  0.00           C  
ATOM   2528  C   ALA A1717      71.051 104.696  58.523  1.00  0.00           C  
ATOM   2529  O   ALA A1717      70.923 104.076  57.471  1.00  0.00           O  
ATOM   2530  CB  ALA A1717      72.031 106.986  58.747  1.00  0.00           C  
ATOM   2531  N   MET A1718      71.443 104.113  59.654  1.00  0.00           N  
ATOM   2532  CA  MET A1718      71.783 102.690  59.685  1.00  0.00           C  
ATOM   2533  C   MET A1718      70.577 101.775  59.494  1.00  0.00           C  
ATOM   2534  O   MET A1718      70.723 100.626  59.074  1.00  0.00           O  
ATOM   2535  CB  MET A1718      72.511 102.336  60.994  1.00  0.00           C  
ATOM   2536  CG  MET A1718      73.795 103.136  61.253  1.00  0.00           C  
ATOM   2537  SD  MET A1718      75.140 102.806  60.069  1.00  0.00           S  
ATOM   2538  CE  MET A1718      75.536 101.221  60.474  1.00  0.00           C  
ATOM   2539  N   ASP A1719      69.391 102.290  59.807  1.00  0.00           N  
ATOM   2540  CA  ASP A1719      68.152 101.528  59.657  1.00  0.00           C  
ATOM   2541  C   ASP A1719      67.793 101.373  58.187  1.00  0.00           C  
ATOM   2542  O   ASP A1719      67.034 100.478  57.809  1.00  0.00           O  
ATOM   2543  CB  ASP A1719      67.002 102.240  60.364  1.00  0.00           C  
ATOM   2544  CG  ASP A1719      66.706 101.674  61.733  1.00  0.00           C  
ATOM   2545  OD1 ASP A1719      67.408 100.737  62.179  1.00  0.00           O  
ATOM   2546  OD2 ASP A1719      65.748 102.171  62.360  1.00  0.00           O  
ATOM   2547  N   ASP A1720      68.328 102.277  57.372  1.00  0.00           N  
ATOM   2548  CA  ASP A1720      68.087 102.286  55.936  1.00  0.00           C  
ATOM   2549  C   ASP A1720      69.141 101.456  55.211  1.00  0.00           C  
ATOM   2550  O   ASP A1720      70.008 101.977  54.510  1.00  0.00           O  
ATOM   2551  CB  ASP A1720      68.079 103.730  55.424  1.00  0.00           C  
ATOM   2552  CG  ASP A1720      67.975 103.819  53.914  1.00  0.00           C  
ATOM   2553  OD1 ASP A1720      67.283 102.977  53.310  1.00  0.00           O  
ATOM   2554  OD2 ASP A1720      68.581 104.738  53.329  1.00  0.00           O  
ATOM   2555  N   ASP A1721      69.059 100.146  55.408  1.00  0.00           N  
ATOM   2556  CA  ASP A1721      69.973  99.201  54.789  1.00  0.00           C  
ATOM   2557  C   ASP A1721      71.448  99.532  55.033  1.00  0.00           C  
ATOM   2558  O   ASP A1721      72.247  99.590  54.101  1.00  0.00           O  
ATOM   2559  CB  ASP A1721      69.678  99.115  53.291  1.00  0.00           C  
ATOM   2560  CG  ASP A1721      70.361  97.944  52.639  1.00  0.00           C  
ATOM   2561  OD1 ASP A1721      70.207  96.816  53.150  1.00  0.00           O  
ATOM   2562  OD2 ASP A1721      71.047  98.146  51.621  1.00  0.00           O  
ATOM   2563  N   PHE A1739      71.787  99.742  56.304  1.00  0.00           N  
ATOM   2564  CA  PHE A1739      73.145 100.058  56.747  1.00  0.00           C  
ATOM   2565  C   PHE A1739      73.781 101.089  55.873  1.00  0.00           C  
ATOM   2566  O   PHE A1739      74.830 100.875  55.252  1.00  0.00           O  
ATOM   2567  CB  PHE A1739      73.994  98.802  56.772  1.00  0.00           C  
ATOM   2568  CG  PHE A1739      73.316  97.663  57.435  1.00  0.00           C  
ATOM   2569  CD1 PHE A1739      72.552  96.775  56.695  1.00  0.00           C  
ATOM   2570  CD2 PHE A1739      73.355  97.530  58.816  1.00  0.00           C  
ATOM   2571  CE1 PHE A1739      71.832  95.761  57.316  1.00  0.00           C  
ATOM   2572  CE2 PHE A1739      72.640  96.517  59.450  1.00  0.00           C  
ATOM   2573  CZ  PHE A1739      71.873  95.634  58.698  1.00  0.00           C  
ATOM   2574  N   ASN A1740      73.118 102.230  55.838  1.00  0.00           N  
ATOM   2575  CA  ASN A1740      73.602 103.309  55.037  1.00  0.00           C  
ATOM   2576  C   ASN A1740      74.722 104.042  55.744  1.00  0.00           C  
ATOM   2577  O   ASN A1740      74.580 105.171  56.221  1.00  0.00           O  
ATOM   2578  CB  ASN A1740      72.489 104.276  54.694  1.00  0.00           C  
ATOM   2579  CG  ASN A1740      72.951 105.313  53.713  1.00  0.00           C  
ATOM   2580  OD1 ASN A1740      74.120 105.317  53.328  1.00  0.00           O  
ATOM   2581  ND2 ASN A1740      72.056 106.195  53.298  1.00  0.00           N  
ATOM   2582  N   THR A1741      75.864 103.383  55.795  1.00  0.00           N  
ATOM   2583  CA  THR A1741      77.005 103.992  56.434  1.00  0.00           C  
ATOM   2584  C   THR A1741      77.401 105.459  56.032  1.00  0.00           C  
ATOM   2585  O   THR A1741      77.634 106.252  56.939  1.00  0.00           O  
ATOM   2586  CB  THR A1741      78.220 103.035  56.352  1.00  0.00           C  
ATOM   2587  OG1 THR A1741      78.365 102.579  55.008  1.00  0.00           O  
ATOM   2588  CG2 THR A1741      78.029 101.807  57.267  1.00  0.00           C  
ATOM   2589  N   PRO A1742      77.485 105.851  54.713  1.00  0.00           N  
ATOM   2590  CA  PRO A1742      77.860 107.242  54.347  1.00  0.00           C  
ATOM   2591  C   PRO A1742      77.021 108.295  55.071  1.00  0.00           C  
ATOM   2592  O   PRO A1742      77.537 109.285  55.593  1.00  0.00           O  
ATOM   2593  CB  PRO A1742      77.621 107.300  52.831  1.00  0.00           C  
ATOM   2594  CG  PRO A1742      77.940 105.916  52.398  1.00  0.00           C  
ATOM   2595  CD  PRO A1742      77.275 105.051  53.489  1.00  0.00           C  
ATOM   2596  N   GLU A1743      75.710 108.080  55.093  1.00  0.00           N  
ATOM   2597  CA  GLU A1743      74.833 109.014  55.775  1.00  0.00           C  
ATOM   2598  C   GLU A1743      75.226 109.053  57.250  1.00  0.00           C  
ATOM   2599  O   GLU A1743      75.300 110.129  57.845  1.00  0.00           O  
ATOM   2600  CB  GLU A1743      73.374 108.585  55.628  1.00  0.00           C  
ATOM   2601  CG  GLU A1743      72.367 109.621  56.120  1.00  0.00           C  
ATOM   2602  CD  GLU A1743      70.924 109.194  55.880  1.00  0.00           C  
ATOM   2603  OE1 GLU A1743      70.595 108.853  54.725  1.00  0.00           O  
ATOM   2604  OE2 GLU A1743      70.121 109.199  56.841  1.00  0.00           O  
ATOM   2605  N   ALA A1744      75.486 107.881  57.826  1.00  0.00           N  
ATOM   2606  CA  ALA A1744      75.886 107.786  59.230  1.00  0.00           C  
ATOM   2607  C   ALA A1744      77.131 108.629  59.482  1.00  0.00           C  
ATOM   2608  O   ALA A1744      77.230 109.307  60.506  1.00  0.00           O  
ATOM   2609  CB  ALA A1744      76.152 106.336  59.612  1.00  0.00           C  
ATOM   2610  N   TYR A1745      78.080 108.577  58.549  1.00  0.00           N  
ATOM   2611  CA  TYR A1745      79.310 109.357  58.657  1.00  0.00           C  
ATOM   2612  C   TYR A1745      78.962 110.830  58.757  1.00  0.00           C  
ATOM   2613  O   TYR A1745      79.508 111.551  59.592  1.00  0.00           O  
ATOM   2614  CB  TYR A1745      80.192 109.149  57.426  1.00  0.00           C  
ATOM   2615  CG  TYR A1745      81.104 107.945  57.480  1.00  0.00           C  
ATOM   2616  CD1 TYR A1745      80.960 106.970  58.469  1.00  0.00           C  
ATOM   2617  CD2 TYR A1745      82.105 107.768  56.524  1.00  0.00           C  
ATOM   2618  CE1 TYR A1745      81.790 105.852  58.499  1.00  0.00           C  
ATOM   2619  CE2 TYR A1745      82.937 106.652  56.543  1.00  0.00           C  
ATOM   2620  CZ  TYR A1745      82.775 105.701  57.530  1.00  0.00           C  
ATOM   2621  OH  TYR A1745      83.599 104.601  57.537  1.00  0.00           O  
ATOM   2622  N   SER A1746      78.054 111.263  57.890  1.00  0.00           N  
ATOM   2623  CA  SER A1746      77.616 112.651  57.841  1.00  0.00           C  
ATOM   2624  C   SER A1746      77.102 113.080  59.214  1.00  0.00           C  
ATOM   2625  O   SER A1746      77.333 114.207  59.654  1.00  0.00           O  
ATOM   2626  CB  SER A1746      76.522 112.794  56.787  1.00  0.00           C  
ATOM   2627  OG  SER A1746      76.228 114.153  56.543  1.00  0.00           O  
ATOM   2628  N   VAL A1747      76.405 112.171  59.888  1.00  0.00           N  
ATOM   2629  CA  VAL A1747      75.888 112.444  61.226  1.00  0.00           C  
ATOM   2630  C   VAL A1747      77.044 112.598  62.222  1.00  0.00           C  
ATOM   2631  O   VAL A1747      77.069 113.541  63.017  1.00  0.00           O  
ATOM   2632  CB  VAL A1747      74.956 111.305  61.701  1.00  0.00           C  
ATOM   2633  CG1 VAL A1747      74.708 111.424  63.195  1.00  0.00           C  
ATOM   2634  CG2 VAL A1747      73.631 111.355  60.927  1.00  0.00           C  
ATOM   2635  N   LEU A1748      78.003 111.675  62.184  1.00  0.00           N  
ATOM   2636  CA  LEU A1748      79.142 111.752  63.096  1.00  0.00           C  
ATOM   2637  C   LEU A1748      79.885 113.083  62.973  1.00  0.00           C  
ATOM   2638  O   LEU A1748      80.332 113.639  63.976  1.00  0.00           O  
ATOM   2639  CB  LEU A1748      80.119 110.589  62.858  1.00  0.00           C  
ATOM   2640  CG  LEU A1748      79.591 109.183  63.172  1.00  0.00           C  
ATOM   2641  CD1 LEU A1748      80.712 108.158  63.013  1.00  0.00           C  
ATOM   2642  CD2 LEU A1748      79.038 109.140  64.590  1.00  0.00           C  
ATOM   2643  N   PHE A1749      80.015 113.597  61.753  1.00  0.00           N  
ATOM   2644  CA  PHE A1749      80.703 114.869  61.558  1.00  0.00           C  
ATOM   2645  C   PHE A1749      79.923 116.011  62.157  1.00  0.00           C  
ATOM   2646  O   PHE A1749      80.507 116.920  62.745  1.00  0.00           O  
ATOM   2647  CB  PHE A1749      80.963 115.135  60.080  1.00  0.00           C  
ATOM   2648  CG  PHE A1749      82.208 114.491  59.577  1.00  0.00           C  
ATOM   2649  CD1 PHE A1749      82.225 113.137  59.262  1.00  0.00           C  
ATOM   2650  CD2 PHE A1749      83.385 115.223  59.477  1.00  0.00           C  
ATOM   2651  CE1 PHE A1749      83.400 112.516  58.858  1.00  0.00           C  
ATOM   2652  CE2 PHE A1749      84.570 114.615  59.073  1.00  0.00           C  
ATOM   2653  CZ  PHE A1749      84.578 113.259  58.764  1.00  0.00           C  
ATOM   2654  N   ASP A1750      78.604 115.982  62.010  1.00  0.00           N  
ATOM   2655  CA  ASP A1750      77.804 117.043  62.595  1.00  0.00           C  
ATOM   2656  C   ASP A1750      77.969 116.980  64.100  1.00  0.00           C  
ATOM   2657  O   ASP A1750      78.113 118.007  64.760  1.00  0.00           O  
ATOM   2658  CB  ASP A1750      76.328 116.898  62.230  1.00  0.00           C  
ATOM   2659  CG  ASP A1750      76.044 117.313  60.807  1.00  0.00           C  
ATOM   2660  OD1 ASP A1750      76.901 117.995  60.205  1.00  0.00           O  
ATOM   2661  OD2 ASP A1750      74.958 116.966  60.297  1.00  0.00           O  
ATOM   2662  N   MET A1751      77.965 115.772  64.644  1.00  0.00           N  
ATOM   2663  CA  MET A1751      78.108 115.612  66.081  1.00  0.00           C  
ATOM   2664  C   MET A1751      79.485 116.080  66.560  1.00  0.00           C  
ATOM   2665  O   MET A1751      79.620 116.646  67.646  1.00  0.00           O  
ATOM   2666  CB  MET A1751      77.875 114.155  66.454  1.00  0.00           C  
ATOM   2667  CG  MET A1751      77.753 113.919  67.933  1.00  0.00           C  
ATOM   2668  SD  MET A1751      76.934 112.356  68.167  1.00  0.00           S  
ATOM   2669  CE  MET A1751      77.873 111.294  67.062  1.00  0.00           C  
ATOM   2670  N   ALA A1752      80.509 115.849  65.747  1.00  0.00           N  
ATOM   2671  CA  ALA A1752      81.856 116.268  66.103  1.00  0.00           C  
ATOM   2672  C   ALA A1752      81.949 117.795  66.112  1.00  0.00           C  
ATOM   2673  O   ALA A1752      82.555 118.384  67.008  1.00  0.00           O  
ATOM   2674  CB  ALA A1752      82.859 115.678  65.119  1.00  0.00           C  
ATOM   2675  N   ARG A1753      81.338 118.441  65.122  1.00  0.00           N  
ATOM   2676  CA  ARG A1753      81.374 119.897  65.053  1.00  0.00           C  
ATOM   2677  C   ARG A1753      80.647 120.491  66.254  1.00  0.00           C  
ATOM   2678  O   ARG A1753      80.988 121.571  66.728  1.00  0.00           O  
ATOM   2679  CB  ARG A1753      80.741 120.383  63.751  1.00  0.00           C  
ATOM   2680  N   GLU A1754      79.641 119.780  66.753  1.00  0.00           N  
ATOM   2681  CA  GLU A1754      78.899 120.250  67.912  1.00  0.00           C  
ATOM   2682  C   GLU A1754      79.769 120.074  69.155  1.00  0.00           C  
ATOM   2683  O   GLU A1754      79.676 120.856  70.104  1.00  0.00           O  
ATOM   2684  CB  GLU A1754      77.592 119.465  68.043  1.00  0.00           C  
ATOM   2685  CG  GLU A1754      76.794 119.721  69.313  1.00  0.00           C  
ATOM   2686  CD  GLU A1754      76.346 121.166  69.477  1.00  0.00           C  
ATOM   2687  OE1 GLU A1754      76.573 121.990  68.562  1.00  0.00           O  
ATOM   2688  OE2 GLU A1754      75.750 121.471  70.533  1.00  0.00           O  
ATOM   2689  N   VAL A1755      80.624 119.054  69.143  1.00  0.00           N  
ATOM   2690  CA  VAL A1755      81.518 118.809  70.270  1.00  0.00           C  
ATOM   2691  C   VAL A1755      82.504 119.977  70.372  1.00  0.00           C  
ATOM   2692  O   VAL A1755      82.745 120.494  71.464  1.00  0.00           O  
ATOM   2693  CB  VAL A1755      82.284 117.464  70.105  1.00  0.00           C  
ATOM   2694  CG1 VAL A1755      83.465 117.404  71.063  1.00  0.00           C  
ATOM   2695  CG2 VAL A1755      81.336 116.290  70.381  1.00  0.00           C  
ATOM   2696  N   ASN A1756      83.057 120.401  69.238  1.00  0.00           N  
ATOM   2697  CA  ASN A1756      83.989 121.526  69.223  1.00  0.00           C  
ATOM   2698  C   ASN A1756      83.312 122.788  69.761  1.00  0.00           C  
ATOM   2699  O   ASN A1756      83.861 123.462  70.633  1.00  0.00           O  
ATOM   2700  CB  ASN A1756      84.502 121.808  67.804  1.00  0.00           C  
ATOM   2701  CG  ASN A1756      85.436 120.733  67.284  1.00  0.00           C  
ATOM   2702  OD1 ASN A1756      86.154 120.087  68.052  1.00  0.00           O  
ATOM   2703  ND2 ASN A1756      85.451 120.555  65.963  1.00  0.00           N  
ATOM   2704  N   ARG A1757      82.130 123.112  69.237  1.00  0.00           N  
ATOM   2705  CA  ARG A1757      81.392 124.298  69.681  1.00  0.00           C  
ATOM   2706  C   ARG A1757      81.260 124.313  71.196  1.00  0.00           C  
ATOM   2707  O   ARG A1757      81.486 125.337  71.834  1.00  0.00           O  
ATOM   2708  CB  ARG A1757      80.004 124.338  69.039  1.00  0.00           C  
ATOM   2709  N   LEU A1758      80.894 123.178  71.773  1.00  0.00           N  
ATOM   2710  CA  LEU A1758      80.739 123.088  73.215  1.00  0.00           C  
ATOM   2711  C   LEU A1758      82.067 123.231  73.966  1.00  0.00           C  
ATOM   2712  O   LEU A1758      82.083 123.663  75.118  1.00  0.00           O  
ATOM   2713  CB  LEU A1758      80.066 121.759  73.577  1.00  0.00           C  
ATOM   2714  CG  LEU A1758      78.582 121.620  73.202  1.00  0.00           C  
ATOM   2715  CD1 LEU A1758      78.110 120.191  73.483  1.00  0.00           C  
ATOM   2716  CD2 LEU A1758      77.746 122.633  73.993  1.00  0.00           C  
ATOM   2717  N   LYS A1760      83.175 122.873  73.320  1.00  0.00           N  
ATOM   2718  CA  LYS A1760      84.500 122.970  73.942  1.00  0.00           C  
ATOM   2719  C   LYS A1760      84.782 124.356  74.512  1.00  0.00           C  
ATOM   2720  O   LYS A1760      85.335 124.483  75.604  1.00  0.00           O  
ATOM   2721  CB  LYS A1760      85.601 122.647  72.929  1.00  0.00           C  
ATOM   2722  CG  LYS A1760      85.618 121.231  72.400  1.00  0.00           C  
ATOM   2723  CD  LYS A1760      86.393 120.304  73.305  1.00  0.00           C  
ATOM   2724  CE  LYS A1760      86.940 119.131  72.506  1.00  0.00           C  
ATOM   2725  NZ  LYS A1760      87.918 119.580  71.463  1.00  0.00           N  
ATOM   2726  N   ALA A1761      84.416 125.393  73.766  1.00  0.00           N  
ATOM   2727  CA  ALA A1761      84.649 126.767  74.198  1.00  0.00           C  
ATOM   2728  C   ALA A1761      83.850 127.112  75.446  1.00  0.00           C  
ATOM   2729  O   ALA A1761      84.402 127.566  76.449  1.00  0.00           O  
ATOM   2730  CB  ALA A1761      84.286 127.737  73.078  1.00  0.00           C  
ATOM   2731  N   GLU A1762      82.546 126.867  75.360  1.00  0.00           N  
ATOM   2732  CA  GLU A1762      81.584 127.166  76.417  1.00  0.00           C  
ATOM   2733  C   GLU A1762      81.562 126.272  77.655  1.00  0.00           C  
ATOM   2734  O   GLU A1762      81.968 126.693  78.740  1.00  0.00           O  
ATOM   2735  CB  GLU A1762      80.175 127.215  75.811  1.00  0.00           C  
ATOM   2736  N   ASP A1819      81.060 125.053  77.486  1.00  0.00           N  
ATOM   2737  CA  ASP A1819      80.926 124.106  78.588  1.00  0.00           C  
ATOM   2738  C   ASP A1819      81.545 122.742  78.305  1.00  0.00           C  
ATOM   2739  O   ASP A1819      80.959 121.927  77.594  1.00  0.00           O  
ATOM   2740  CB  ASP A1819      79.439 123.942  78.910  1.00  0.00           C  
ATOM   2741  CG  ASP A1819      79.188 123.019  80.082  1.00  0.00           C  
ATOM   2742  OD1 ASP A1819      80.137 122.734  80.849  1.00  0.00           O  
ATOM   2743  OD2 ASP A1819      78.025 122.589  80.241  1.00  0.00           O  
ATOM   2744  N   MET A1820      82.722 122.485  78.867  1.00  0.00           N  
ATOM   2745  CA  MET A1820      83.377 121.198  78.655  1.00  0.00           C  
ATOM   2746  C   MET A1820      82.631 120.052  79.331  1.00  0.00           C  
ATOM   2747  O   MET A1820      82.888 118.881  79.042  1.00  0.00           O  
ATOM   2748  CB  MET A1820      84.825 121.231  79.159  1.00  0.00           C  
ATOM   2749  CG  MET A1820      85.839 121.768  78.159  1.00  0.00           C  
ATOM   2750  SD  MET A1820      86.112 120.683  76.743  1.00  0.00           S  
ATOM   2751  CE  MET A1820      86.731 119.236  77.555  1.00  0.00           C  
ATOM   2752  N   ALA A1821      81.715 120.373  80.243  1.00  0.00           N  
ATOM   2753  CA  ALA A1821      80.951 119.329  80.911  1.00  0.00           C  
ATOM   2754  C   ALA A1821      80.055 118.739  79.836  1.00  0.00           C  
ATOM   2755  O   ALA A1821      79.992 117.522  79.650  1.00  0.00           O  
ATOM   2756  CB  ALA A1821      80.112 119.915  82.060  1.00  0.00           C  
ATOM   2757  N   ALA A1822      79.376 119.621  79.107  1.00  0.00           N  
ATOM   2758  CA  ALA A1822      78.486 119.205  78.031  1.00  0.00           C  
ATOM   2759  C   ALA A1822      79.290 118.608  76.876  1.00  0.00           C  
ATOM   2760  O   ALA A1822      78.868 117.635  76.248  1.00  0.00           O  
ATOM   2761  CB  ALA A1822      77.655 120.398  77.544  1.00  0.00           C  
ATOM   2762  N   ALA A1823      80.452 119.191  76.600  1.00  0.00           N  
ATOM   2763  CA  ALA A1823      81.308 118.701  75.529  1.00  0.00           C  
ATOM   2764  C   ALA A1823      81.689 117.251  75.793  1.00  0.00           C  
ATOM   2765  O   ALA A1823      81.534 116.399  74.921  1.00  0.00           O  
ATOM   2766  CB  ALA A1823      82.557 119.559  75.421  1.00  0.00           C  
ATOM   2767  N   ASN A1824      82.189 116.979  76.996  1.00  0.00           N  
ATOM   2768  CA  ASN A1824      82.587 115.624  77.365  1.00  0.00           C  
ATOM   2769  C   ASN A1824      81.408 114.668  77.236  1.00  0.00           C  
ATOM   2770  O   ASN A1824      81.572 113.534  76.788  1.00  0.00           O  
ATOM   2771  CB  ASN A1824      83.118 115.575  78.806  1.00  0.00           C  
ATOM   2772  CG  ASN A1824      84.508 116.188  78.955  1.00  0.00           C  
ATOM   2773  OD1 ASN A1824      85.328 116.132  78.039  1.00  0.00           O  
ATOM   2774  ND2 ASN A1824      84.783 116.754  80.128  1.00  0.00           N  
ATOM   2775  N   ALA A1825      80.222 115.112  77.641  1.00  0.00           N  
ATOM   2776  CA  ALA A1825      79.036 114.266  77.552  1.00  0.00           C  
ATOM   2777  C   ALA A1825      78.756 113.981  76.079  1.00  0.00           C  
ATOM   2778  O   ALA A1825      78.486 112.848  75.689  1.00  0.00           O  
ATOM   2779  CB  ALA A1825      77.836 114.963  78.211  1.00  0.00           C  
ATOM   2780  N   MET A1826      78.842 115.023  75.262  1.00  0.00           N  
ATOM   2781  CA  MET A1826      78.621 114.898  73.830  1.00  0.00           C  
ATOM   2782  C   MET A1826      79.647 113.961  73.188  1.00  0.00           C  
ATOM   2783  O   MET A1826      79.299 113.107  72.369  1.00  0.00           O  
ATOM   2784  CB  MET A1826      78.719 116.277  73.175  1.00  0.00           C  
ATOM   2785  CG  MET A1826      77.389 116.872  72.760  1.00  0.00           C  
ATOM   2786  SD  MET A1826      76.590 115.883  71.489  1.00  0.00           S  
ATOM   2787  CE  MET A1826      74.958 116.374  71.727  1.00  0.00           C  
ATOM   2788  N   ALA A1827      80.915 114.134  73.561  1.00  0.00           N  
ATOM   2789  CA  ALA A1827      82.001 113.326  73.010  1.00  0.00           C  
ATOM   2790  C   ALA A1827      81.839 111.855  73.349  1.00  0.00           C  
ATOM   2791  O   ALA A1827      82.211 110.987  72.556  1.00  0.00           O  
ATOM   2792  CB  ALA A1827      83.349 113.837  73.513  1.00  0.00           C  
ATOM   2793  N   SER A1991      81.311 111.566  74.535  1.00  0.00           N  
ATOM   2794  CA  SER A1991      81.092 110.179  74.909  1.00  0.00           C  
ATOM   2795  C   SER A1991      79.912 109.638  74.120  1.00  0.00           C  
ATOM   2796  O   SER A1991      79.830 108.440  73.861  1.00  0.00           O  
ATOM   2797  CB  SER A1991      80.819 110.037  76.405  1.00  0.00           C  
ATOM   2798  OG  SER A1991      82.031 109.866  77.111  1.00  0.00           O  
ATOM   2799  N   HIS A1992      78.993 110.523  73.735  1.00  0.00           N  
ATOM   2800  CA  HIS A1992      77.834 110.098  72.959  1.00  0.00           C  
ATOM   2801  C   HIS A1992      78.311 109.808  71.539  1.00  0.00           C  
ATOM   2802  O   HIS A1992      77.867 108.851  70.905  1.00  0.00           O  
ATOM   2803  CB  HIS A1992      76.756 111.189  72.936  1.00  0.00           C  
ATOM   2804  CG  HIS A1992      75.353 110.655  72.929  1.00  0.00           C  
ATOM   2805  ND1 HIS A1992      74.956 109.613  72.122  1.00  0.00           N  
ATOM   2806  CD2 HIS A1992      74.258 111.023  73.633  1.00  0.00           C  
ATOM   2807  CE1 HIS A1992      73.676 109.360  72.328  1.00  0.00           C  
ATOM   2808  NE2 HIS A1992      73.226 110.203  73.242  1.00  0.00           N  
ATOM   2809  N   LEU A1993      79.224 110.635  71.045  1.00  0.00           N  
ATOM   2810  CA  LEU A1993      79.775 110.451  69.712  1.00  0.00           C  
ATOM   2811  C   LEU A1993      80.526 109.119  69.657  1.00  0.00           C  
ATOM   2812  O   LEU A1993      80.336 108.337  68.727  1.00  0.00           O  
ATOM   2813  CB  LEU A1993      80.697 111.629  69.369  1.00  0.00           C  
ATOM   2814  CG  LEU A1993      81.687 111.619  68.200  1.00  0.00           C  
ATOM   2815  CD1 LEU A1993      81.055 111.100  66.919  1.00  0.00           C  
ATOM   2816  CD2 LEU A1993      82.178 113.047  68.001  1.00  0.00           C  
ATOM   2817  N   ARG A1994      81.355 108.849  70.669  1.00  0.00           N  
ATOM   2818  CA  ARG A1994      82.115 107.600  70.708  1.00  0.00           C  
ATOM   2819  C   ARG A1994      81.196 106.392  70.836  1.00  0.00           C  
ATOM   2820  O   ARG A1994      81.547 105.290  70.417  1.00  0.00           O  
ATOM   2821  CB  ARG A1994      83.145 107.603  71.856  1.00  0.00           C  
ATOM   2822  CG  ARG A1994      84.390 108.480  71.592  1.00  0.00           C  
ATOM   2823  CD  ARG A1994      85.484 108.252  72.630  1.00  0.00           C  
ATOM   2824  NE  ARG A1994      84.966 108.492  73.971  1.00  0.00           N  
ATOM   2825  CZ  ARG A1994      84.936 109.677  74.565  1.00  0.00           C  
ATOM   2826  NH1 ARG A1994      85.416 110.756  73.953  1.00  0.00           N  
ATOM   2827  NH2 ARG A1994      84.384 109.794  75.764  1.00  0.00           N  
ATOM   2828  N   LYS A1995      80.021 106.590  71.417  1.00  0.00           N  
ATOM   2829  CA  LYS A1995      79.087 105.485  71.552  1.00  0.00           C  
ATOM   2830  C   LYS A1995      78.557 105.072  70.168  1.00  0.00           C  
ATOM   2831  O   LYS A1995      78.493 103.885  69.848  1.00  0.00           O  
ATOM   2832  CB  LYS A1995      77.934 105.888  72.474  1.00  0.00           C  
ATOM   2833  CG  LYS A1995      76.863 104.823  72.664  1.00  0.00           C  
ATOM   2834  CD  LYS A1995      75.548 105.466  73.116  1.00  0.00           C  
ATOM   2835  CE  LYS A1995      74.413 104.449  73.247  1.00  0.00           C  
ATOM   2836  NZ  LYS A1995      73.074 105.118  73.370  1.00  0.00           N  
ATOM   2837  N   LEU A2012      78.196 106.049  69.339  1.00  0.00           N  
ATOM   2838  CA  LEU A2012      77.683 105.750  68.001  1.00  0.00           C  
ATOM   2839  C   LEU A2012      78.804 105.291  67.062  1.00  0.00           C  
ATOM   2840  O   LEU A2012      78.659 104.314  66.319  1.00  0.00           O  
ATOM   2841  CB  LEU A2012      76.985 106.984  67.414  1.00  0.00           C  
ATOM   2842  CG  LEU A2012      75.916 107.658  68.283  1.00  0.00           C  
ATOM   2843  CD1 LEU A2012      75.353 108.858  67.535  1.00  0.00           C  
ATOM   2844  CD2 LEU A2012      74.804 106.670  68.636  1.00  0.00           C  
ATOM   2845  N   SER A2013      79.929 105.994  67.117  1.00  0.00           N  
ATOM   2846  CA  SER A2013      81.065 105.663  66.270  1.00  0.00           C  
ATOM   2847  C   SER A2013      81.584 104.262  66.587  1.00  0.00           C  
ATOM   2848  O   SER A2013      82.203 103.627  65.737  1.00  0.00           O  
ATOM   2849  CB  SER A2013      82.185 106.692  66.452  1.00  0.00           C  
ATOM   2850  OG  SER A2013      82.949 106.418  67.610  1.00  0.00           O  
ATOM   2851  N   ALA A2014      81.328 103.781  67.803  1.00  0.00           N  
ATOM   2852  CA  ALA A2014      81.779 102.443  68.200  1.00  0.00           C  
ATOM   2853  C   ALA A2014      80.982 101.368  67.466  1.00  0.00           C  
ATOM   2854  O   ALA A2014      81.458 100.243  67.289  1.00  0.00           O  
ATOM   2855  CB  ALA A2014      81.644 102.255  69.723  1.00  0.00           C  
ATOM   2856  N   VAL A2015      79.763 101.710  67.057  1.00  0.00           N  
ATOM   2857  CA  VAL A2015      78.927 100.769  66.325  1.00  0.00           C  
ATOM   2858  C   VAL A2015      79.615 100.484  64.996  1.00  0.00           C  
ATOM   2859  O   VAL A2015      79.510  99.388  64.451  1.00  0.00           O  
ATOM   2860  CB  VAL A2015      77.517 101.341  66.051  1.00  0.00           C  
ATOM   2861  CG1 VAL A2015      76.707 100.356  65.208  1.00  0.00           C  
ATOM   2862  CG2 VAL A2015      76.796 101.613  67.372  1.00  0.00           C  
ATOM   2863  N   LEU A2016      80.332 101.478  64.481  1.00  0.00           N  
ATOM   2864  CA  LEU A2016      81.039 101.319  63.215  1.00  0.00           C  
ATOM   2865  C   LEU A2016      82.480 100.880  63.446  1.00  0.00           C  
ATOM   2866  O   LEU A2016      83.248 100.714  62.496  1.00  0.00           O  
ATOM   2867  CB  LEU A2016      81.032 102.635  62.442  1.00  0.00           C  
ATOM   2868  CG  LEU A2016      79.678 103.289  62.171  1.00  0.00           C  
ATOM   2869  CD1 LEU A2016      79.912 104.609  61.445  1.00  0.00           C  
ATOM   2870  CD2 LEU A2016      78.788 102.358  61.337  1.00  0.00           C  
ATOM   2871  N   GLY A2017      82.844 100.700  64.711  1.00  0.00           N  
ATOM   2872  CA  GLY A2017      84.196 100.291  65.046  1.00  0.00           C  
ATOM   2873  C   GLY A2017      85.195 101.407  64.808  1.00  0.00           C  
ATOM   2874  O   GLY A2017      86.306 101.165  64.339  1.00  0.00           O  
ATOM   2875  N   LEU A2018      84.810 102.636  65.129  1.00  0.00           N  
ATOM   2876  CA  LEU A2018      85.695 103.779  64.933  1.00  0.00           C  
ATOM   2877  C   LEU A2018      85.856 104.637  66.185  1.00  0.00           C  
ATOM   2878  O   LEU A2018      85.066 104.542  67.127  1.00  0.00           O  
ATOM   2879  CB  LEU A2018      85.153 104.676  63.822  1.00  0.00           C  
ATOM   2880  CG  LEU A2018      85.095 104.194  62.374  1.00  0.00           C  
ATOM   2881  CD1 LEU A2018      84.226 105.151  61.584  1.00  0.00           C  
ATOM   2882  CD2 LEU A2018      86.481 104.120  61.778  1.00  0.00           C  
ATOM   2883  N   LEU A2019      86.883 105.483  66.167  1.00  0.00           N  
ATOM   2884  CA  LEU A2019      87.180 106.432  67.241  1.00  0.00           C  
ATOM   2885  C   LEU A2019      87.465 105.866  68.631  1.00  0.00           C  
ATOM   2886  O   LEU A2019      87.331 106.571  69.626  1.00  0.00           O  
ATOM   2887  CB  LEU A2019      86.045 107.465  67.332  1.00  0.00           C  
ATOM   2888  CG  LEU A2019      85.639 108.084  65.984  1.00  0.00           C  
ATOM   2889  CD1 LEU A2019      84.624 109.201  66.193  1.00  0.00           C  
ATOM   2890  CD2 LEU A2019      86.872 108.632  65.282  1.00  0.00           C  
ATOM   2891  N   GLU A2020      87.884 104.606  68.698  1.00  0.00           N  
ATOM   2892  CA  GLU A2020      88.180 103.963  69.977  1.00  0.00           C  
ATOM   2893  C   GLU A2020      89.594 104.239  70.514  1.00  0.00           C  
ATOM   2894  O   GLU A2020      89.887 103.967  71.677  1.00  0.00           O  
ATOM   2895  CB  GLU A2020      87.963 102.447  69.847  1.00  0.00           C  
ATOM   2896  CG  GLU A2020      86.499 102.034  69.666  1.00  0.00           C  
ATOM   2897  CD  GLU A2020      86.317 100.557  69.305  1.00  0.00           C  
ATOM   2898  OE1 GLU A2020      85.188 100.040  69.461  1.00  0.00           O  
ATOM   2899  OE2 GLU A2020      87.290  99.912  68.853  1.00  0.00           O  
ATOM   2900  N   GLN A2021      90.470 104.776  69.671  1.00  0.00           N  
ATOM   2901  CA  GLN A2021      91.843 105.068  70.087  1.00  0.00           C  
ATOM   2902  C   GLN A2021      91.997 106.397  70.813  1.00  0.00           C  
ATOM   2903  O   GLN A2021      91.103 107.246  70.790  1.00  0.00           O  
ATOM   2904  CB  GLN A2021      92.776 105.104  68.878  1.00  0.00           C  
ATOM   2905  CG  GLN A2021      93.015 103.784  68.194  1.00  0.00           C  
ATOM   2906  CD  GLN A2021      93.821 103.958  66.923  1.00  0.00           C  
ATOM   2907  OE1 GLN A2021      93.288 104.343  65.882  1.00  0.00           O  
ATOM   2908  NE2 GLN A2021      95.119 103.694  67.006  1.00  0.00           N  
ATOM   2909  N   GLU A2022      93.156 106.568  71.443  1.00  0.00           N  
ATOM   2910  CA  GLU A2022      93.491 107.794  72.151  1.00  0.00           C  
ATOM   2911  C   GLU A2022      93.723 108.822  71.054  1.00  0.00           C  
ATOM   2912  O   GLU A2022      94.621 108.661  70.230  1.00  0.00           O  
ATOM   2913  CB  GLU A2022      94.766 107.603  72.966  1.00  0.00           C  
ATOM   2914  N   PRO A2023      92.917 109.891  71.027  1.00  0.00           N  
ATOM   2915  CA  PRO A2023      93.084 110.914  69.993  1.00  0.00           C  
ATOM   2916  C   PRO A2023      94.541 111.299  69.730  1.00  0.00           C  
ATOM   2917  O   PRO A2023      94.956 111.423  68.576  1.00  0.00           O  
ATOM   2918  CB  PRO A2023      92.256 112.077  70.529  1.00  0.00           C  
ATOM   2919  CG  PRO A2023      91.156 111.385  71.272  1.00  0.00           C  
ATOM   2920  CD  PRO A2023      91.891 110.290  72.007  1.00  0.00           C  
ATOM   2921  N   GLU A2024      95.315 111.475  70.801  1.00  0.00           N  
ATOM   2922  CA  GLU A2024      96.723 111.851  70.680  1.00  0.00           C  
ATOM   2923  C   GLU A2024      97.494 110.830  69.854  1.00  0.00           C  
ATOM   2924  O   GLU A2024      98.192 111.189  68.906  1.00  0.00           O  
ATOM   2925  CB  GLU A2024      97.356 111.995  72.066  1.00  0.00           C  
ATOM   2926  N   ALA A2025      97.369 109.555  70.208  1.00  0.00           N  
ATOM   2927  CA  ALA A2025      98.063 108.512  69.464  1.00  0.00           C  
ATOM   2928  C   ALA A2025      97.747 108.615  67.969  1.00  0.00           C  
ATOM   2929  O   ALA A2025      98.650 108.783  67.148  1.00  0.00           O  
ATOM   2930  CB  ALA A2025      97.668 107.139  69.990  1.00  0.00           C  
ATOM   2931  N   PHE A2026      96.469 108.531  67.614  1.00  0.00           N  
ATOM   2932  CA  PHE A2026      96.096 108.607  66.205  1.00  0.00           C  
ATOM   2933  C   PHE A2026      96.710 109.819  65.520  1.00  0.00           C  
ATOM   2934  O   PHE A2026      97.434 109.689  64.532  1.00  0.00           O  
ATOM   2935  CB  PHE A2026      94.578 108.671  66.035  1.00  0.00           C  
ATOM   2936  CG  PHE A2026      94.148 108.728  64.599  1.00  0.00           C  
ATOM   2937  CD1 PHE A2026      94.173 107.584  63.804  1.00  0.00           C  
ATOM   2938  CD2 PHE A2026      93.795 109.941  64.017  1.00  0.00           C  
ATOM   2939  CE1 PHE A2026      93.858 107.646  62.451  1.00  0.00           C  
ATOM   2940  CE2 PHE A2026      93.478 110.017  62.665  1.00  0.00           C  
ATOM   2941  CZ  PHE A2026      93.511 108.870  61.879  1.00  0.00           C  
ATOM   2942  N   LEU A2027      96.410 110.999  66.044  1.00  0.00           N  
ATOM   2943  CA  LEU A2027      96.923 112.231  65.469  1.00  0.00           C  
ATOM   2944  C   LEU A2027      98.443 112.298  65.564  1.00  0.00           C  
ATOM   2945  O   LEU A2027      99.023 111.494  66.322  1.00  0.00           O  
ATOM   2946  CB  LEU A2027      96.294 113.427  66.181  1.00  0.00           C  
ATOM   2947  CG  LEU A2027      94.778 113.552  66.012  1.00  0.00           C  
ATOM   2948  CD1 LEU A2027      94.217 114.510  67.041  1.00  0.00           C  
ATOM   2949  CD2 LEU A2027      94.468 114.037  64.609  1.00  0.00           C  
TER
END
