# Supplementary material for: Backbone Brackets and Arginine Tweezers delineate Class I and Class II aminoacyl tRNA synthetases
Source: PLoS Comput Biol. 2018 Apr 16;14(4):e1006101. doi: 10.1371/journal.pcbi.1006101 (PMC5919687; doi:10.1371/journal.pcbi.1006101)
Supplement: S11 File — All structures of Class I aaRS with residues renumbered according to the MSA. (GZ) [file pcbi.1006101.s023.tar.gz › 1li5_B_renum.pdb]

ATOM      1  N   MET B 222      96.442  56.336  82.402  1.00  0.00           N  
ATOM      2  CA  MET B 222      96.814  57.008  81.126  1.00  0.00           C  
ATOM      3  C   MET B 222      97.373  56.015  80.101  1.00  0.00           C  
ATOM      4  O   MET B 222      97.730  54.885  80.432  1.00  0.00           O  
ATOM      5  CB  MET B 222      97.848  58.107  81.386  1.00  0.00           C  
ATOM      6  CG  MET B 222      99.272  57.597  81.447  1.00  0.00           C  
ATOM      7  SD  MET B 222      99.472  56.383  82.752  1.00  0.00           S  
ATOM      8  CE  MET B 222     101.258  56.418  82.987  1.00  0.00           C  
ATOM      9  N   LEU B 223      97.450  56.462  78.854  1.00  0.00           N  
ATOM     10  CA  LEU B 223      97.951  55.650  77.755  1.00  0.00           C  
ATOM     11  C   LEU B 223      99.403  55.210  77.901  1.00  0.00           C  
ATOM     12  O   LEU B 223     100.316  56.031  78.028  1.00  0.00           O  
ATOM     13  CB  LEU B 223      97.800  56.422  76.444  1.00  0.00           C  
ATOM     14  CG  LEU B 223      98.469  55.799  75.216  1.00  0.00           C  
ATOM     15  CD1 LEU B 223      97.768  54.489  74.825  1.00  0.00           C  
ATOM     16  CD2 LEU B 223      98.427  56.798  74.062  1.00  0.00           C  
ATOM     17  N   LYS B 224      99.597  53.895  77.888  1.00  0.00           N  
ATOM     18  CA  LYS B 224     100.920  53.301  77.968  1.00  0.00           C  
ATOM     19  C   LYS B 224     101.091  52.472  76.702  1.00  0.00           C  
ATOM     20  O   LYS B 224     100.148  51.840  76.222  1.00  0.00           O  
ATOM     21  CB  LYS B 224     101.038  52.422  79.216  1.00  0.00           C  
ATOM     22  CG  LYS B 224     100.852  53.203  80.513  1.00  0.00           C  
ATOM     23  CD  LYS B 224     101.078  52.348  81.757  1.00  0.00           C  
ATOM     24  CE  LYS B 224     102.557  52.071  81.965  1.00  0.00           C  
ATOM     25  NZ  LYS B 224     102.825  51.666  83.371  1.00  0.00           N  
ATOM     26  N   ILE B 225     102.294  52.497  76.151  1.00  0.00           N  
ATOM     27  CA  ILE B 225     102.569  51.764  74.928  1.00  0.00           C  
ATOM     28  C   ILE B 225     103.772  50.856  75.122  1.00  0.00           C  
ATOM     29  O   ILE B 225     104.807  51.285  75.633  1.00  0.00           O  
ATOM     30  CB  ILE B 225     102.857  52.729  73.760  1.00  0.00           C  
ATOM     31  CG1 ILE B 225     101.633  53.608  73.481  1.00  0.00           C  
ATOM     32  CG2 ILE B 225     103.264  51.932  72.523  1.00  0.00           C  
ATOM     33  CD1 ILE B 225     101.849  54.641  72.377  1.00  0.00           C  
ATOM     34  N   PHE B 226     103.639  49.598  74.716  1.00  0.00           N  
ATOM     35  CA  PHE B 226     104.743  48.661  74.843  1.00  0.00           C  
ATOM     36  C   PHE B 226     105.814  49.125  73.870  1.00  0.00           C  
ATOM     37  O   PHE B 226     105.555  49.273  72.680  1.00  0.00           O  
ATOM     38  CB  PHE B 226     104.299  47.248  74.476  1.00  0.00           C  
ATOM     39  CG  PHE B 226     105.387  46.218  74.593  1.00  0.00           C  
ATOM     40  CD1 PHE B 226     105.638  45.579  75.806  1.00  0.00           C  
ATOM     41  CD2 PHE B 226     106.135  45.860  73.473  1.00  0.00           C  
ATOM     42  CE1 PHE B 226     106.618  44.584  75.906  1.00  0.00           C  
ATOM     43  CE2 PHE B 226     107.118  44.871  73.557  1.00  0.00           C  
ATOM     44  CZ  PHE B 226     107.360  44.230  74.777  1.00  0.00           C  
ATOM     45  N   ASN B 227     107.016  49.363  74.383  1.00  0.00           N  
ATOM     46  CA  ASN B 227     108.129  49.832  73.568  1.00  0.00           C  
ATOM     47  C   ASN B 227     109.114  48.689  73.334  1.00  0.00           C  
ATOM     48  O   ASN B 227     109.770  48.244  74.273  1.00  0.00           O  
ATOM     49  CB  ASN B 227     108.831  50.977  74.300  1.00  0.00           C  
ATOM     50  CG  ASN B 227     109.858  51.692  73.446  1.00  0.00           C  
ATOM     51  OD1 ASN B 227     110.413  52.713  73.859  1.00  0.00           O  
ATOM     52  ND2 ASN B 227     110.118  51.163  72.250  1.00  0.00           N  
ATOM     53  N   THR B 228     109.217  48.210  72.098  1.00  0.00           N  
ATOM     54  CA  THR B 228     110.136  47.113  71.805  1.00  0.00           C  
ATOM     55  C   THR B 228     111.534  47.459  72.312  1.00  0.00           C  
ATOM     56  O   THR B 228     112.283  46.589  72.753  1.00  0.00           O  
ATOM     57  CB  THR B 228     110.215  46.827  70.295  1.00  0.00           C  
ATOM     58  OG1 THR B 228     108.912  46.488  69.804  1.00  0.00           O  
ATOM     59  CG2 THR B 228     111.167  45.665  70.031  1.00  0.00           C  
ATOM     60  N   LEU B 229     111.865  48.741  72.262  1.00  0.00           N  
ATOM     61  CA  LEU B 229     113.160  49.232  72.708  1.00  0.00           C  
ATOM     62  C   LEU B 229     113.463  48.867  74.168  1.00  0.00           C  
ATOM     63  O   LEU B 229     114.603  48.540  74.508  1.00  0.00           O  
ATOM     64  CB  LEU B 229     113.199  50.753  72.528  1.00  0.00           C  
ATOM     65  CG  LEU B 229     114.489  51.456  72.097  1.00  0.00           C  
ATOM     66  CD1 LEU B 229     115.229  50.613  71.076  1.00  0.00           C  
ATOM     67  CD2 LEU B 229     114.136  52.824  71.514  1.00  0.00           C  
ATOM     68  N   THR B 230     112.445  48.914  75.026  1.00  0.00           N  
ATOM     69  CA  THR B 230     112.625  48.607  76.449  1.00  0.00           C  
ATOM     70  C   THR B 230     111.974  47.289  76.856  1.00  0.00           C  
ATOM     71  O   THR B 230     112.206  46.784  77.955  1.00  0.00           O  
ATOM     72  CB  THR B 230     112.007  49.702  77.350  1.00  0.00           C  
ATOM     73  OG1 THR B 230     110.602  49.790  77.088  1.00  0.00           O  
ATOM     74  CG2 THR B 230     112.660  51.059  77.096  1.00  0.00           C  
ATOM     75  N   ARG B 232     111.147  46.747  75.971  1.00  0.00           N  
ATOM     76  CA  ARG B 232     110.442  45.500  76.234  1.00  0.00           C  
ATOM     77  C   ARG B 232     109.441  45.640  77.376  1.00  0.00           C  
ATOM     78  O   ARG B 232     109.238  44.705  78.148  1.00  0.00           O  
ATOM     79  CB  ARG B 232     111.432  44.381  76.555  1.00  0.00           C  
ATOM     80  CG  ARG B 232     112.589  44.266  75.570  1.00  0.00           C  
ATOM     81  CD  ARG B 232     112.185  43.483  74.335  1.00  0.00           C  
ATOM     82  NE  ARG B 232     113.300  43.319  73.406  1.00  0.00           N  
ATOM     83  CZ  ARG B 232     113.175  42.918  72.144  1.00  0.00           C  
ATOM     84  NH1 ARG B 232     111.976  42.631  71.661  1.00  0.00           N  
ATOM     85  NH2 ARG B 232     114.244  42.794  71.366  1.00  0.00           N  
ATOM     86  N   GLN B 233     108.826  46.812  77.494  1.00  0.00           N  
ATOM     87  CA  GLN B 233     107.817  47.025  78.525  1.00  0.00           C  
ATOM     88  C   GLN B 233     106.899  48.187  78.167  1.00  0.00           C  
ATOM     89  O   GLN B 233     107.228  49.017  77.324  1.00  0.00           O  
ATOM     90  CB  GLN B 233     108.459  47.257  79.895  1.00  0.00           C  
ATOM     91  CG  GLN B 233     109.524  48.316  79.910  1.00  0.00           C  
ATOM     92  CD  GLN B 233     110.066  48.572  81.301  1.00  0.00           C  
ATOM     93  OE1 GLN B 233     110.417  47.638  82.027  1.00  0.00           O  
ATOM     94  NE2 GLN B 233     110.149  49.843  81.678  1.00  0.00           N  
ATOM     95  N   LYS B 234     105.732  48.222  78.801  1.00  0.00           N  
ATOM     96  CA  LYS B 234     104.773  49.281  78.531  1.00  0.00           C  
ATOM     97  C   LYS B 234     105.299  50.583  79.099  1.00  0.00           C  
ATOM     98  O   LYS B 234     105.663  50.657  80.270  1.00  0.00           O  
ATOM     99  CB  LYS B 234     103.419  48.941  79.152  1.00  0.00           C  
ATOM    100  CG  LYS B 234     102.742  47.749  78.520  1.00  0.00           C  
ATOM    101  CD  LYS B 234     101.479  47.371  79.290  1.00  0.00           C  
ATOM    102  CE  LYS B 234     100.967  46.003  78.863  1.00  0.00           C  
ATOM    103  NZ  LYS B 234      99.743  45.618  79.612  1.00  0.00           N  
ATOM    104  N   GLU B 235     105.350  51.611  78.260  1.00  0.00           N  
ATOM    105  CA  GLU B 235     105.854  52.906  78.689  1.00  0.00           C  
ATOM    106  C   GLU B 235     104.758  53.951  78.584  1.00  0.00           C  
ATOM    107  O   GLU B 235     103.965  53.941  77.640  1.00  0.00           O  
ATOM    108  CB  GLU B 235     107.040  53.340  77.815  1.00  0.00           C  
ATOM    109  CG  GLU B 235     108.226  52.370  77.755  1.00  0.00           C  
ATOM    110  CD  GLU B 235     109.019  52.310  79.051  1.00  0.00           C  
ATOM    111  OE1 GLU B 235     108.977  53.289  79.823  1.00  0.00           O  
ATOM    112  OE2 GLU B 235     109.700  51.290  79.291  1.00  0.00           O  
ATOM    113  N   GLU B 236     104.712  54.849  79.561  1.00  0.00           N  
ATOM    114  CA  GLU B 236     103.726  55.917  79.547  1.00  0.00           C  
ATOM    115  C   GLU B 236     103.979  56.702  78.268  1.00  0.00           C  
ATOM    116  O   GLU B 236     105.127  56.992  77.936  1.00  0.00           O  
ATOM    117  CB  GLU B 236     103.906  56.851  80.749  1.00  0.00           C  
ATOM    118  CG  GLU B 236     102.971  58.059  80.695  1.00  0.00           C  
ATOM    119  CD  GLU B 236     103.089  58.996  81.889  1.00  0.00           C  
ATOM    120  OE1 GLU B 236     103.490  58.537  82.982  1.00  0.00           O  
ATOM    121  OE2 GLU B 236     102.757  60.192  81.730  1.00  0.00           O  
ATOM    122  N   PHE B 237     102.926  57.049  77.541  1.00  0.00           N  
ATOM    123  CA  PHE B 237     103.141  57.807  76.325  1.00  0.00           C  
ATOM    124  C   PHE B 237     103.230  59.303  76.581  1.00  0.00           C  
ATOM    125  O   PHE B 237     102.300  59.908  77.117  1.00  0.00           O  
ATOM    126  CB  PHE B 237     102.039  57.563  75.304  1.00  0.00           C  
ATOM    127  CG  PHE B 237     102.218  58.364  74.051  1.00  0.00           C  
ATOM    128  CD1 PHE B 237     103.239  58.047  73.160  1.00  0.00           C  
ATOM    129  CD2 PHE B 237     101.410  59.469  73.788  1.00  0.00           C  
ATOM    130  CE1 PHE B 237     103.458  58.820  72.022  1.00  0.00           C  
ATOM    131  CE2 PHE B 237     101.617  60.252  72.652  1.00  0.00           C  
ATOM    132  CZ  PHE B 237     102.643  59.928  71.768  1.00  0.00           C  
ATOM    133  N   LYS B 238     104.358  59.891  76.204  1.00  0.00           N  
ATOM    134  CA  LYS B 238     104.564  61.324  76.348  1.00  0.00           C  
ATOM    135  C   LYS B 238     105.045  61.846  74.991  1.00  0.00           C  
ATOM    136  O   LYS B 238     106.144  61.529  74.542  1.00  0.00           O  
ATOM    137  CB  LYS B 238     105.592  61.612  77.434  1.00  0.00           C  
ATOM    138  N   PRO B 240     104.213  62.641  74.309  1.00  0.00           N  
ATOM    139  CA  PRO B 240     104.579  63.186  72.996  1.00  0.00           C  
ATOM    140  C   PRO B 240     105.786  64.132  73.047  1.00  0.00           C  
ATOM    141  O   PRO B 240     106.128  64.652  74.107  1.00  0.00           O  
ATOM    142  CB  PRO B 240     103.304  63.904  72.566  1.00  0.00           C  
ATOM    143  CG  PRO B 240     102.775  64.443  73.899  1.00  0.00           C  
ATOM    144  CD  PRO B 240     102.966  63.246  74.818  1.00  0.00           C  
ATOM    145  N   ILE B 241     106.432  64.343  71.902  1.00  0.00           N  
ATOM    146  CA  ILE B 241     107.577  65.251  71.802  1.00  0.00           C  
ATOM    147  C   ILE B 241     107.076  66.707  71.835  1.00  0.00           C  
ATOM    148  O   ILE B 241     107.739  67.604  72.362  1.00  0.00           O  
ATOM    149  CB  ILE B 241     108.359  64.997  70.489  1.00  0.00           C  
ATOM    150  CG1 ILE B 241     109.014  63.611  70.538  1.00  0.00           C  
ATOM    151  CG2 ILE B 241     109.412  66.082  70.283  1.00  0.00           C  
ATOM    152  CD1 ILE B 241     109.476  63.072  69.189  1.00  0.00           C  
ATOM    153  N   HIS B 243     105.902  66.937  71.257  1.00  0.00           N  
ATOM    154  CA  HIS B 243     105.289  68.262  71.238  1.00  0.00           C  
ATOM    155  C   HIS B 243     103.887  68.109  71.796  1.00  0.00           C  
ATOM    156  O   HIS B 243     103.090  67.314  71.289  1.00  0.00           O  
ATOM    157  CB  HIS B 243     105.223  68.822  69.813  1.00  0.00           C  
ATOM    158  CG  HIS B 243     106.562  69.138  69.228  1.00  0.00           C  
ATOM    159  ND1 HIS B 243     107.060  68.499  68.115  1.00  0.00           N  
ATOM    160  CD2 HIS B 243     107.531  69.993  69.632  1.00  0.00           C  
ATOM    161  CE1 HIS B 243     108.277  68.942  67.860  1.00  0.00           C  
ATOM    162  NE2 HIS B 243     108.587  69.849  68.767  1.00  0.00           N  
ATOM    163  N   ALA B 244     103.593  68.865  72.845  1.00  0.00           N  
ATOM    164  CA  ALA B 244     102.293  68.802  73.490  1.00  0.00           C  
ATOM    165  C   ALA B 244     101.137  68.770  72.497  1.00  0.00           C  
ATOM    166  O   ALA B 244     101.094  69.544  71.539  1.00  0.00           O  
ATOM    167  CB  ALA B 244     102.127  69.976  74.437  1.00  0.00           C  
ATOM    168  N   GLY B 245     100.210  67.852  72.734  1.00  0.00           N  
ATOM    169  CA  GLY B 245      99.042  67.727  71.883  1.00  0.00           C  
ATOM    170  C   GLY B 245      99.261  67.210  70.473  1.00  0.00           C  
ATOM    171  O   GLY B 245      98.322  67.195  69.676  1.00  0.00           O  
ATOM    172  N   GLU B 265     100.476  66.768  70.150  1.00  0.00           N  
ATOM    173  CA  GLU B 265     100.748  66.276  68.800  1.00  0.00           C  
ATOM    174  C   GLU B 265     101.488  64.946  68.782  1.00  0.00           C  
ATOM    175  O   GLU B 265     102.208  64.611  69.720  1.00  0.00           O  
ATOM    176  CB  GLU B 265     101.566  67.297  68.001  1.00  0.00           C  
ATOM    177  CG  GLU B 265     101.006  68.707  67.997  1.00  0.00           C  
ATOM    178  CD  GLU B 265     101.831  69.655  67.146  1.00  0.00           C  
ATOM    179  OE1 GLU B 265     102.142  70.769  67.620  1.00  0.00           O  
ATOM    180  OE2 GLU B 265     102.159  69.292  65.998  1.00  0.00           O  
ATOM    181  N   VAL B 266     101.317  64.201  67.697  1.00  0.00           N  
ATOM    182  CA  VAL B 266     101.965  62.907  67.550  1.00  0.00           C  
ATOM    183  C   VAL B 266     102.446  62.699  66.131  1.00  0.00           C  
ATOM    184  O   VAL B 266     101.719  62.968  65.173  1.00  0.00           O  
ATOM    185  CB  VAL B 266     101.009  61.721  67.865  1.00  0.00           C  
ATOM    186  CG1 VAL B 266     101.756  60.402  67.681  1.00  0.00           C  
ATOM    187  CG2 VAL B 266     100.449  61.828  69.285  1.00  0.00           C  
ATOM    188  N   GLY B 267     103.677  62.221  66.007  1.00  0.00           N  
ATOM    189  CA  GLY B 267     104.233  61.917  64.703  1.00  0.00           C  
ATOM    190  C   GLY B 267     104.392  60.408  64.648  1.00  0.00           C  
ATOM    191  O   GLY B 267     105.084  59.833  65.485  1.00  0.00           O  
ATOM    192  N   MET B 268     103.760  59.747  63.686  1.00  0.00           N  
ATOM    193  CA  MET B 268     103.863  58.292  63.595  1.00  0.00           C  
ATOM    194  C   MET B 268     104.233  57.839  62.191  1.00  0.00           C  
ATOM    195  O   MET B 268     103.803  58.429  61.207  1.00  0.00           O  
ATOM    196  CB  MET B 268     102.540  57.644  64.044  1.00  0.00           C  
ATOM    197  CG  MET B 268     102.477  56.126  63.888  1.00  0.00           C  
ATOM    198  SD  MET B 268     101.141  55.324  64.827  1.00  0.00           S  
ATOM    199  CE  MET B 268      99.712  55.627  63.800  1.00  0.00           C  
ATOM    200  N   TYR B 269     105.045  56.792  62.107  1.00  0.00           N  
ATOM    201  CA  TYR B 269     105.463  56.248  60.823  1.00  0.00           C  
ATOM    202  C   TYR B 269     105.395  54.733  60.863  1.00  0.00           C  
ATOM    203  O   TYR B 269     105.943  54.102  61.768  1.00  0.00           O  
ATOM    204  CB  TYR B 269     106.895  56.656  60.493  1.00  0.00           C  
ATOM    205  CG  TYR B 269     107.366  56.130  59.154  1.00  0.00           C  
ATOM    206  CD1 TYR B 269     107.174  56.868  57.982  1.00  0.00           C  
ATOM    207  CD2 TYR B 269     108.013  54.895  59.059  1.00  0.00           C  
ATOM    208  CE1 TYR B 269     107.621  56.394  56.744  1.00  0.00           C  
ATOM    209  CE2 TYR B 269     108.460  54.407  57.829  1.00  0.00           C  
ATOM    210  CZ  TYR B 269     108.264  55.161  56.674  1.00  0.00           C  
ATOM    211  OH  TYR B 269     108.724  54.683  55.463  1.00  0.00           O  
ATOM    212  N   VAL B 270     104.719  54.156  59.882  1.00  0.00           N  
ATOM    213  CA  VAL B 270     104.601  52.711  59.798  1.00  0.00           C  
ATOM    214  C   VAL B 270     105.046  52.274  58.406  1.00  0.00           C  
ATOM    215  O   VAL B 270     104.709  52.911  57.405  1.00  0.00           O  
ATOM    216  CB  VAL B 270     103.148  52.256  60.064  1.00  0.00           C  
ATOM    217  CG1 VAL B 270     103.030  50.747  59.882  1.00  0.00           C  
ATOM    218  CG2 VAL B 270     102.735  52.654  61.482  1.00  0.00           C  
ATOM    219  N   CYS B 271     105.823  51.194  58.352  1.00  0.00           N  
ATOM    220  CA  CYS B 271     106.320  50.667  57.087  1.00  0.00           C  
ATOM    221  C   CYS B 271     105.198  50.091  56.247  1.00  0.00           C  
ATOM    222  O   CYS B 271     104.455  49.220  56.700  1.00  0.00           O  
ATOM    223  CB  CYS B 271     107.358  49.579  57.332  1.00  0.00           C  
ATOM    224  SG  CYS B 271     108.874  50.207  58.017  1.00  0.00           S  
ATOM    225  N   GLY B 272     105.086  50.582  55.017  1.00  0.00           N  
ATOM    226  CA  GLY B 272     104.050  50.108  54.120  1.00  0.00           C  
ATOM    227  C   GLY B 272     104.434  48.807  53.452  1.00  0.00           C  
ATOM    228  O   GLY B 272     105.399  48.152  53.846  1.00  0.00           O  
ATOM    229  N   ILE B 273     103.688  48.429  52.423  1.00  0.00           N  
ATOM    230  CA  ILE B 273     103.961  47.185  51.727  1.00  0.00           C  
ATOM    231  C   ILE B 273     104.567  47.399  50.354  1.00  0.00           C  
ATOM    232  O   ILE B 273     104.411  48.456  49.741  1.00  0.00           O  
ATOM    233  CB  ILE B 273     102.673  46.367  51.603  1.00  0.00           C  
ATOM    234  N   THR B 274     105.277  46.383  49.885  1.00  0.00           N  
ATOM    235  CA  THR B 274     105.865  46.438  48.567  1.00  0.00           C  
ATOM    236  C   THR B 274     104.740  46.048  47.618  1.00  0.00           C  
ATOM    237  O   THR B 274     104.238  44.921  47.647  1.00  0.00           O  
ATOM    238  CB  THR B 274     107.046  45.469  48.445  1.00  0.00           C  
ATOM    239  OG1 THR B 274     108.175  46.022  49.134  1.00  0.00           O  
ATOM    240  CG2 THR B 274     107.406  45.241  46.986  1.00  0.00           C  
ATOM    241  N   VAL B 275     104.333  47.019  46.808  1.00  0.00           N  
ATOM    242  CA  VAL B 275     103.259  46.863  45.838  1.00  0.00           C  
ATOM    243  C   VAL B 275     103.656  45.959  44.673  1.00  0.00           C  
ATOM    244  O   VAL B 275     103.772  46.416  43.536  1.00  0.00           O  
ATOM    245  CB  VAL B 275     102.840  48.241  45.318  1.00  0.00           C  
ATOM    246  N   TYR B 276     103.863  44.678  44.963  1.00  0.00           N  
ATOM    247  CA  TYR B 276     104.242  43.702  43.942  1.00  0.00           C  
ATOM    248  C   TYR B 276     103.011  42.894  43.549  1.00  0.00           C  
ATOM    249  O   TYR B 276     102.767  42.626  42.373  1.00  0.00           O  
ATOM    250  CB  TYR B 276     105.328  42.774  44.482  1.00  0.00           C  
ATOM    251  N   ASP B 277     102.243  42.504  44.560  1.00  0.00           N  
ATOM    252  CA  ASP B 277     101.025  41.733  44.371  1.00  0.00           C  
ATOM    253  C   ASP B 277     100.060  42.150  45.473  1.00  0.00           C  
ATOM    254  O   ASP B 277     100.323  43.101  46.207  1.00  0.00           O  
ATOM    255  CB  ASP B 277     101.328  40.237  44.459  1.00  0.00           C  
ATOM    256  N   LEU B 279      98.948  41.442  45.598  1.00  0.00           N  
ATOM    257  CA  LEU B 279      97.969  41.782  46.617  1.00  0.00           C  
ATOM    258  C   LEU B 279      98.443  41.506  48.038  1.00  0.00           C  
ATOM    259  O   LEU B 279      99.175  40.547  48.300  1.00  0.00           O  
ATOM    260  CB  LEU B 279      96.663  41.043  46.344  1.00  0.00           C  
ATOM    261  CG  LEU B 279      96.127  41.326  44.942  1.00  0.00           C  
ATOM    262  CD1 LEU B 279      96.921  40.528  43.917  1.00  0.00           C  
ATOM    263  CD2 LEU B 279      94.666  40.947  44.875  1.00  0.00           C  
ATOM    264  N   CYS B 280      98.013  42.370  48.949  1.00  0.00           N  
ATOM    265  CA  CYS B 280      98.366  42.272  50.359  1.00  0.00           C  
ATOM    266  C   CYS B 280      97.736  41.039  50.994  1.00  0.00           C  
ATOM    267  O   CYS B 280      96.600  40.685  50.677  1.00  0.00           O  
ATOM    268  CB  CYS B 280      97.906  43.531  51.091  1.00  0.00           C  
ATOM    269  N   HIS B 281      98.475  40.383  51.888  1.00  0.00           N  
ATOM    270  CA  HIS B 281      97.958  39.202  52.570  1.00  0.00           C  
ATOM    271  C   HIS B 281      97.432  39.589  53.944  1.00  0.00           C  
ATOM    272  O   HIS B 281      97.763  40.656  54.461  1.00  0.00           O  
ATOM    273  CB  HIS B 281      99.035  38.118  52.711  1.00  0.00           C  
ATOM    274  CG  HIS B 281     100.225  38.528  53.520  1.00  0.00           C  
ATOM    275  ND1 HIS B 281     101.326  39.151  52.967  1.00  0.00           N  
ATOM    276  CD2 HIS B 281     100.508  38.372  54.834  1.00  0.00           C  
ATOM    277  CE1 HIS B 281     102.232  39.351  53.905  1.00  0.00           C  
ATOM    278  NE2 HIS B 281     101.760  38.890  55.048  1.00  0.00           N  
ATOM    279  N   ILE B 282      96.614  38.717  54.529  1.00  0.00           N  
ATOM    280  CA  ILE B 282      96.019  38.971  55.834  1.00  0.00           C  
ATOM    281  C   ILE B 282      97.041  39.439  56.852  1.00  0.00           C  
ATOM    282  O   ILE B 282      96.747  40.298  57.680  1.00  0.00           O  
ATOM    283  CB  ILE B 282      95.280  37.724  56.377  1.00  0.00           C  
ATOM    284  CG1 ILE B 282      95.977  36.443  55.915  1.00  0.00           C  
ATOM    285  CG2 ILE B 282      93.838  37.737  55.912  1.00  0.00           C  
ATOM    286  CD1 ILE B 282      97.272  36.163  56.614  1.00  0.00           C  
ATOM    287  N   GLY B 283      98.244  38.878  56.784  1.00  0.00           N  
ATOM    288  CA  GLY B 283      99.290  39.276  57.706  1.00  0.00           C  
ATOM    289  C   GLY B 283      99.478  40.780  57.648  1.00  0.00           C  
ATOM    290  O   GLY B 283      99.506  41.448  58.682  1.00  0.00           O  
ATOM    291  N   HIS B 284      99.598  41.315  56.437  1.00  0.00           N  
ATOM    292  CA  HIS B 284      99.771  42.752  56.256  1.00  0.00           C  
ATOM    293  C   HIS B 284      98.486  43.463  56.644  1.00  0.00           C  
ATOM    294  O   HIS B 284      98.511  44.595  57.127  1.00  0.00           O  
ATOM    295  CB  HIS B 284     100.122  43.071  54.798  1.00  0.00           C  
ATOM    296  CG  HIS B 284     101.527  42.717  54.421  1.00  0.00           C  
ATOM    297  ND1 HIS B 284     101.987  42.786  53.123  1.00  0.00           N  
ATOM    298  CD2 HIS B 284     102.571  42.291  55.167  1.00  0.00           C  
ATOM    299  CE1 HIS B 284     103.254  42.412  53.086  1.00  0.00           C  
ATOM    300  NE2 HIS B 284     103.632  42.106  54.314  1.00  0.00           N  
ATOM    301  N   GLY B 285      97.360  42.787  56.434  1.00  0.00           N  
ATOM    302  CA  GLY B 285      96.076  43.370  56.777  1.00  0.00           C  
ATOM    303  C   GLY B 285      95.933  43.567  58.273  1.00  0.00           C  
ATOM    304  O   GLY B 285      95.405  44.583  58.727  1.00  0.00           O  
ATOM    305  N   ARG B 286      96.404  42.588  59.041  1.00  0.00           N  
ATOM    306  CA  ARG B 286      96.347  42.646  60.498  1.00  0.00           C  
ATOM    307  C   ARG B 286      97.152  43.859  60.955  1.00  0.00           C  
ATOM    308  O   ARG B 286      96.667  44.700  61.712  1.00  0.00           O  
ATOM    309  CB  ARG B 286      96.949  41.363  61.084  1.00  0.00           C  
ATOM    310  CG  ARG B 286      96.636  41.099  62.555  1.00  0.00           C  
ATOM    311  CD  ARG B 286      97.509  41.891  63.527  1.00  0.00           C  
ATOM    312  NE  ARG B 286      97.153  41.572  64.911  1.00  0.00           N  
ATOM    313  CZ  ARG B 286      97.732  40.629  65.649  1.00  0.00           C  
ATOM    314  NH1 ARG B 286      98.721  39.899  65.151  1.00  0.00           N  
ATOM    315  NH2 ARG B 286      97.302  40.390  66.881  1.00  0.00           N  
ATOM    316  N   THR B 288      98.383  43.943  60.470  1.00  0.00           N  
ATOM    317  CA  THR B 288      99.290  45.032  60.802  1.00  0.00           C  
ATOM    318  C   THR B 288      98.693  46.428  60.618  1.00  0.00           C  
ATOM    319  O   THR B 288      98.697  47.249  61.538  1.00  0.00           O  
ATOM    320  CB  THR B 288     100.559  44.933  59.945  1.00  0.00           C  
ATOM    321  OG1 THR B 288     101.196  43.672  60.181  1.00  0.00           O  
ATOM    322  CG2 THR B 288     101.519  46.056  60.283  1.00  0.00           C  
ATOM    323  N   PHE B 289      98.176  46.692  59.424  1.00  0.00           N  
ATOM    324  CA  PHE B 289      97.619  47.999  59.125  1.00  0.00           C  
ATOM    325  C   PHE B 289      96.300  48.309  59.815  1.00  0.00           C  
ATOM    326  O   PHE B 289      95.930  49.473  59.968  1.00  0.00           O  
ATOM    327  CB  PHE B 289      97.555  48.165  57.610  1.00  0.00           C  
ATOM    328  CG  PHE B 289      98.909  48.089  56.967  1.00  0.00           C  
ATOM    329  CD1 PHE B 289      99.930  48.935  57.396  1.00  0.00           C  
ATOM    330  CD2 PHE B 289      99.194  47.135  55.997  1.00  0.00           C  
ATOM    331  CE1 PHE B 289     101.217  48.828  56.875  1.00  0.00           C  
ATOM    332  CE2 PHE B 289     100.483  47.020  55.467  1.00  0.00           C  
ATOM    333  CZ  PHE B 289     101.495  47.868  55.909  1.00  0.00           C  
ATOM    334  N   VAL B 290      95.594  47.273  60.239  1.00  0.00           N  
ATOM    335  CA  VAL B 290      94.363  47.476  60.980  1.00  0.00           C  
ATOM    336  C   VAL B 290      94.844  47.864  62.380  1.00  0.00           C  
ATOM    337  O   VAL B 290      94.387  48.849  62.963  1.00  0.00           O  
ATOM    338  CB  VAL B 290      93.527  46.186  61.027  1.00  0.00           C  
ATOM    339  CG1 VAL B 290      92.525  46.252  62.172  1.00  0.00           C  
ATOM    340  CG2 VAL B 290      92.793  46.008  59.695  1.00  0.00           C  
ATOM    341  N   ALA B 291      95.802  47.096  62.896  1.00  0.00           N  
ATOM    342  CA  ALA B 291      96.364  47.363  64.212  1.00  0.00           C  
ATOM    343  C   ALA B 291      96.812  48.813  64.289  1.00  0.00           C  
ATOM    344  O   ALA B 291      96.423  49.533  65.205  1.00  0.00           O  
ATOM    345  CB  ALA B 291      97.545  46.440  64.489  1.00  0.00           C  
ATOM    346  N   PHE B 292      97.627  49.256  63.335  1.00  0.00           N  
ATOM    347  CA  PHE B 292      98.073  50.640  63.381  1.00  0.00           C  
ATOM    348  C   PHE B 292      96.983  51.641  63.001  1.00  0.00           C  
ATOM    349  O   PHE B 292      97.080  52.826  63.322  1.00  0.00           O  
ATOM    350  CB  PHE B 292      99.363  50.823  62.567  1.00  0.00           C  
ATOM    351  CG  PHE B 292     100.565  50.213  63.241  1.00  0.00           C  
ATOM    352  CD1 PHE B 292     101.060  48.974  62.839  1.00  0.00           C  
ATOM    353  CD2 PHE B 292     101.130  50.826  64.355  1.00  0.00           C  
ATOM    354  CE1 PHE B 292     102.098  48.348  63.547  1.00  0.00           C  
ATOM    355  CE2 PHE B 292     102.162  50.213  65.067  1.00  0.00           C  
ATOM    356  CZ  PHE B 292     102.647  48.969  64.663  1.00  0.00           C  
ATOM    357  N   ASP B 293      95.925  51.165  62.352  1.00  0.00           N  
ATOM    358  CA  ASP B 293      94.812  52.047  62.018  1.00  0.00           C  
ATOM    359  C   ASP B 293      94.117  52.330  63.351  1.00  0.00           C  
ATOM    360  O   ASP B 293      93.691  53.456  63.624  1.00  0.00           O  
ATOM    361  CB  ASP B 293      93.830  51.363  61.059  1.00  0.00           C  
ATOM    362  CG  ASP B 293      92.620  52.239  60.738  1.00  0.00           C  
ATOM    363  OD1 ASP B 293      91.475  51.805  61.000  1.00  0.00           O  
ATOM    364  OD2 ASP B 293      92.812  53.363  60.223  1.00  0.00           O  
ATOM    365  N   VAL B 294      94.022  51.295  64.179  1.00  0.00           N  
ATOM    366  CA  VAL B 294      93.399  51.418  65.490  1.00  0.00           C  
ATOM    367  C   VAL B 294      94.212  52.393  66.342  1.00  0.00           C  
ATOM    368  O   VAL B 294      93.638  53.215  67.059  1.00  0.00           O  
ATOM    369  CB  VAL B 294      93.290  50.034  66.195  1.00  0.00           C  
ATOM    370  CG1 VAL B 294      92.787  50.202  67.628  1.00  0.00           C  
ATOM    371  CG2 VAL B 294      92.328  49.138  65.425  1.00  0.00           C  
ATOM    372  N   VAL B 295      95.539  52.312  66.253  1.00  0.00           N  
ATOM    373  CA  VAL B 295      96.410  53.206  67.017  1.00  0.00           C  
ATOM    374  C   VAL B 295      96.133  54.653  66.619  1.00  0.00           C  
ATOM    375  O   VAL B 295      95.918  55.512  67.477  1.00  0.00           O  
ATOM    376  CB  VAL B 295      97.924  52.894  66.785  1.00  0.00           C  
ATOM    377  CG1 VAL B 295      98.791  54.038  67.326  1.00  0.00           C  
ATOM    378  CG2 VAL B 295      98.305  51.586  67.495  1.00  0.00           C  
ATOM    379  N   ALA B 296      96.130  54.912  65.316  1.00  0.00           N  
ATOM    380  CA  ALA B 296      95.873  56.253  64.804  1.00  0.00           C  
ATOM    381  C   ALA B 296      94.499  56.735  65.248  1.00  0.00           C  
ATOM    382  O   ALA B 296      94.366  57.828  65.793  1.00  0.00           O  
ATOM    383  CB  ALA B 296      95.966  56.260  63.278  1.00  0.00           C  
ATOM    384  N   ARG B 297      93.473  55.927  65.017  1.00  0.00           N  
ATOM    385  CA  ARG B 297      92.124  56.306  65.414  1.00  0.00           C  
ATOM    386  C   ARG B 297      92.031  56.625  66.906  1.00  0.00           C  
ATOM    387  O   ARG B 297      91.378  57.592  67.299  1.00  0.00           O  
ATOM    388  CB  ARG B 297      91.130  55.188  65.102  1.00  0.00           C  
ATOM    389  CG  ARG B 297      90.716  55.039  63.649  1.00  0.00           C  
ATOM    390  CD  ARG B 297      89.977  53.720  63.501  1.00  0.00           C  
ATOM    391  NE  ARG B 297      89.535  53.441  62.140  1.00  0.00           N  
ATOM    392  CZ  ARG B 297      88.490  54.019  61.559  1.00  0.00           C  
ATOM    393  NH1 ARG B 297      87.768  54.916  62.220  1.00  0.00           N  
ATOM    394  NH2 ARG B 297      88.158  53.683  60.321  1.00  0.00           N  
ATOM    395  N   TYR B 298      92.676  55.821  67.746  1.00  0.00           N  
ATOM    396  CA  TYR B 298      92.583  56.064  69.184  1.00  0.00           C  
ATOM    397  C   TYR B 298      93.301  57.329  69.653  1.00  0.00           C  
ATOM    398  O   TYR B 298      92.799  58.055  70.510  1.00  0.00           O  
ATOM    399  CB  TYR B 298      93.082  54.852  69.978  1.00  0.00           C  
ATOM    400  CG  TYR B 298      92.857  54.999  71.466  1.00  0.00           C  
ATOM    401  CD1 TYR B 298      91.567  55.137  71.980  1.00  0.00           C  
ATOM    402  CD2 TYR B 298      93.927  55.054  72.354  1.00  0.00           C  
ATOM    403  CE1 TYR B 298      91.352  55.329  73.340  1.00  0.00           C  
ATOM    404  CE2 TYR B 298      93.722  55.245  73.716  1.00  0.00           C  
ATOM    405  CZ  TYR B 298      92.434  55.385  74.203  1.00  0.00           C  
ATOM    406  OH  TYR B 298      92.238  55.586  75.551  1.00  0.00           O  
ATOM    407  N   LEU B 299      94.480  57.596  69.100  1.00  0.00           N  
ATOM    408  CA  LEU B 299      95.220  58.794  69.472  1.00  0.00           C  
ATOM    409  C   LEU B 299      94.385  60.035  69.161  1.00  0.00           C  
ATOM    410  O   LEU B 299      94.332  60.975  69.957  1.00  0.00           O  
ATOM    411  CB  LEU B 299      96.547  58.839  68.716  1.00  0.00           C  
ATOM    412  CG  LEU B 299      97.552  57.782  69.181  1.00  0.00           C  
ATOM    413  CD1 LEU B 299      98.734  57.687  68.222  1.00  0.00           C  
ATOM    414  CD2 LEU B 299      98.017  58.152  70.575  1.00  0.00           C  
ATOM    415  N   ARG B 300      93.726  60.045  68.004  1.00  0.00           N  
ATOM    416  CA  ARG B 300      92.883  61.175  67.625  1.00  0.00           C  
ATOM    417  C   ARG B 300      91.687  61.282  68.556  1.00  0.00           C  
ATOM    418  O   ARG B 300      91.342  62.370  69.015  1.00  0.00           O  
ATOM    419  CB  ARG B 300      92.424  61.039  66.173  1.00  0.00           C  
ATOM    420  CG  ARG B 300      93.552  61.348  65.212  1.00  0.00           C  
ATOM    421  CD  ARG B 300      93.189  61.194  63.756  1.00  0.00           C  
ATOM    422  NE  ARG B 300      94.253  61.781  62.949  1.00  0.00           N  
ATOM    423  CZ  ARG B 300      94.774  61.233  61.859  1.00  0.00           C  
ATOM    424  NH1 ARG B 300      94.329  60.064  61.412  1.00  0.00           N  
ATOM    425  NH2 ARG B 300      95.763  61.854  61.231  1.00  0.00           N  
ATOM    426  N   PHE B 301      91.070  60.143  68.838  1.00  0.00           N  
ATOM    427  CA  PHE B 301      89.932  60.089  69.738  1.00  0.00           C  
ATOM    428  C   PHE B 301      90.320  60.803  71.036  1.00  0.00           C  
ATOM    429  O   PHE B 301      89.520  61.542  71.605  1.00  0.00           O  
ATOM    430  CB  PHE B 301      89.568  58.628  70.013  1.00  0.00           C  
ATOM    431  CG  PHE B 301      88.404  58.456  70.937  1.00  0.00           C  
ATOM    432  CD1 PHE B 301      87.171  59.027  70.639  1.00  0.00           C  
ATOM    433  CD2 PHE B 301      88.533  57.707  72.100  1.00  0.00           C  
ATOM    434  CE1 PHE B 301      86.081  58.854  71.490  1.00  0.00           C  
ATOM    435  CE2 PHE B 301      87.452  57.529  72.957  1.00  0.00           C  
ATOM    436  CZ  PHE B 301      86.224  58.103  72.651  1.00  0.00           C  
ATOM    437  N   LEU B 302      91.555  60.596  71.492  1.00  0.00           N  
ATOM    438  CA  LEU B 302      92.031  61.237  72.720  1.00  0.00           C  
ATOM    439  C   LEU B 302      92.281  62.736  72.526  1.00  0.00           C  
ATOM    440  O   LEU B 302      92.489  63.464  73.498  1.00  0.00           O  
ATOM    441  CB  LEU B 302      93.311  60.557  73.237  1.00  0.00           C  
ATOM    442  CG  LEU B 302      93.234  59.092  73.701  1.00  0.00           C  
ATOM    443  CD1 LEU B 302      94.630  58.605  74.085  1.00  0.00           C  
ATOM    444  CD2 LEU B 302      92.271  58.948  74.882  1.00  0.00           C  
ATOM    445  N   GLY B 303      92.275  63.193  71.279  1.00  0.00           N  
ATOM    446  CA  GLY B 303      92.485  64.609  71.020  1.00  0.00           C  
ATOM    447  C   GLY B 303      93.839  65.008  70.461  1.00  0.00           C  
ATOM    448  O   GLY B 303      94.111  66.197  70.285  1.00  0.00           O  
ATOM    449  N   TYR B 304      94.699  64.038  70.179  1.00  0.00           N  
ATOM    450  CA  TYR B 304      96.007  64.376  69.634  1.00  0.00           C  
ATOM    451  C   TYR B 304      95.923  64.844  68.204  1.00  0.00           C  
ATOM    452  O   TYR B 304      95.111  64.358  67.418  1.00  0.00           O  
ATOM    453  CB  TYR B 304      96.955  63.181  69.655  1.00  0.00           C  
ATOM    454  CG  TYR B 304      97.502  62.838  71.010  1.00  0.00           C  
ATOM    455  CD1 TYR B 304      96.983  61.768  71.732  1.00  0.00           C  
ATOM    456  CD2 TYR B 304      98.544  63.575  71.575  1.00  0.00           C  
ATOM    457  CE1 TYR B 304      97.483  61.431  72.978  1.00  0.00           C  
ATOM    458  CE2 TYR B 304      99.054  63.246  72.834  1.00  0.00           C  
ATOM    459  CZ  TYR B 304      98.512  62.170  73.527  1.00  0.00           C  
ATOM    460  OH  TYR B 304      98.978  61.834  74.776  1.00  0.00           O  
ATOM    461  N   LYS B 305      96.758  65.804  67.849  1.00  0.00           N  
ATOM    462  CA  LYS B 305      96.765  66.227  66.474  1.00  0.00           C  
ATOM    463  C   LYS B 305      97.867  65.276  65.950  1.00  0.00           C  
ATOM    464  O   LYS B 305      99.050  65.353  66.308  1.00  0.00           O  
ATOM    465  CB  LYS B 305      97.057  67.738  66.390  1.00  0.00           C  
ATOM    466  CG  LYS B 305      97.325  68.271  64.996  1.00  0.00           C  
ATOM    467  CD  LYS B 305      97.545  69.780  65.001  1.00  0.00           C  
ATOM    468  CE  LYS B 305      98.307  70.226  63.757  1.00  0.00           C  
ATOM    469  NZ  LYS B 305      98.699  71.667  63.825  1.00  0.00           N  
ATOM    470  N   LEU B 306      97.407  64.294  65.180  1.00  0.00           N  
ATOM    471  CA  LEU B 306      98.261  63.243  64.643  1.00  0.00           C  
ATOM    472  C   LEU B 306      98.602  63.336  63.170  1.00  0.00           C  
ATOM    473  O   LEU B 306      97.739  63.586  62.326  1.00  0.00           O  
ATOM    474  CB  LEU B 306      97.618  61.867  64.890  1.00  0.00           C  
ATOM    475  CG  LEU B 306      98.208  60.717  64.054  1.00  0.00           C  
ATOM    476  CD1 LEU B 306      99.545  60.292  64.647  1.00  0.00           C  
ATOM    477  CD2 LEU B 306      97.249  59.534  64.008  1.00  0.00           C  
ATOM    478  N   LYS B 307      99.874  63.115  62.874  1.00  0.00           N  
ATOM    479  CA  LYS B 307     100.349  63.099  61.505  1.00  0.00           C  
ATOM    480  C   LYS B 307     100.848  61.668  61.321  1.00  0.00           C  
ATOM    481  O   LYS B 307     101.864  61.270  61.886  1.00  0.00           O  
ATOM    482  CB  LYS B 307     101.474  64.115  61.304  1.00  0.00           C  
ATOM    483  CG  LYS B 307     102.072  64.084  59.908  1.00  0.00           C  
ATOM    484  CD  LYS B 307     102.837  65.362  59.600  1.00  0.00           C  
ATOM    485  CE  LYS B 307     103.316  65.370  58.150  1.00  0.00           C  
ATOM    486  NZ  LYS B 307     104.305  66.450  57.830  1.00  0.00           N  
ATOM    487  N   TYR B 308     100.091  60.892  60.548  1.00  0.00           N  
ATOM    488  CA  TYR B 308     100.399  59.491  60.299  1.00  0.00           C  
ATOM    489  C   TYR B 308     100.990  59.276  58.920  1.00  0.00           C  
ATOM    490  O   TYR B 308     100.317  59.470  57.905  1.00  0.00           O  
ATOM    491  CB  TYR B 308      99.119  58.660  60.464  1.00  0.00           C  
ATOM    492  CG  TYR B 308      99.227  57.185  60.121  1.00  0.00           C  
ATOM    493  CD1 TYR B 308     100.431  56.494  60.258  1.00  0.00           C  
ATOM    494  CD2 TYR B 308      98.102  56.467  59.718  1.00  0.00           C  
ATOM    495  CE1 TYR B 308     100.507  55.120  60.003  1.00  0.00           C  
ATOM    496  CE2 TYR B 308      98.166  55.097  59.466  1.00  0.00           C  
ATOM    497  CZ  TYR B 308      99.368  54.430  59.610  1.00  0.00           C  
ATOM    498  OH  TYR B 308      99.413  53.075  59.369  1.00  0.00           O  
ATOM    499  N   VAL B 309     102.254  58.872  58.896  1.00  0.00           N  
ATOM    500  CA  VAL B 309     102.944  58.619  57.644  1.00  0.00           C  
ATOM    501  C   VAL B 309     103.193  57.130  57.441  1.00  0.00           C  
ATOM    502  O   VAL B 309     103.785  56.467  58.287  1.00  0.00           O  
ATOM    503  CB  VAL B 309     104.299  59.351  57.590  1.00  0.00           C  
ATOM    504  CG1 VAL B 309     104.965  59.120  56.237  1.00  0.00           C  
ATOM    505  CG2 VAL B 309     104.090  60.835  57.832  1.00  0.00           C  
ATOM    506  N   ARG B 310     102.723  56.612  56.315  1.00  0.00           N  
ATOM    507  CA  ARG B 310     102.914  55.210  55.974  1.00  0.00           C  
ATOM    508  C   ARG B 310     103.402  55.211  54.527  1.00  0.00           C  
ATOM    509  O   ARG B 310     102.712  55.699  53.635  1.00  0.00           O  
ATOM    510  CB  ARG B 310     101.592  54.447  56.116  1.00  0.00           C  
ATOM    511  CG  ARG B 310     101.684  52.976  55.773  1.00  0.00           C  
ATOM    512  CD  ARG B 310     100.442  52.202  56.208  1.00  0.00           C  
ATOM    513  NE  ARG B 310      99.202  52.615  55.548  1.00  0.00           N  
ATOM    514  CZ  ARG B 310      99.054  52.749  54.234  1.00  0.00           C  
ATOM    515  NH1 ARG B 310     100.073  52.520  53.422  1.00  0.00           N  
ATOM    516  NH2 ARG B 310      97.873  53.080  53.725  1.00  0.00           N  
ATOM    517  N   ASN B 311     104.598  54.679  54.300  1.00  0.00           N  
ATOM    518  CA  ASN B 311     105.186  54.662  52.963  1.00  0.00           C  
ATOM    519  C   ASN B 311     104.682  53.552  52.054  1.00  0.00           C  
ATOM    520  O   ASN B 311     103.879  52.707  52.449  1.00  0.00           O  
ATOM    521  CB  ASN B 311     106.700  54.522  53.059  1.00  0.00           C  
ATOM    522  CG  ASN B 311     107.125  53.099  53.357  1.00  0.00           C  
ATOM    523  OD1 ASN B 311     106.774  52.544  54.398  1.00  0.00           O  
ATOM    524  ND2 ASN B 311     107.870  52.496  52.438  1.00  0.00           N  
ATOM    525  N   ILE B 312     105.191  53.573  50.826  1.00  0.00           N  
ATOM    526  CA  ILE B 312     104.871  52.589  49.803  1.00  0.00           C  
ATOM    527  C   ILE B 312     106.170  52.285  49.065  1.00  0.00           C  
ATOM    528  O   ILE B 312     106.879  53.200  48.654  1.00  0.00           O  
ATOM    529  CB  ILE B 312     103.860  53.139  48.778  1.00  0.00           C  
ATOM    530  CG1 ILE B 312     102.505  53.360  49.447  1.00  0.00           C  
ATOM    531  CG2 ILE B 312     103.723  52.173  47.611  1.00  0.00           C  
ATOM    532  CD1 ILE B 312     101.453  53.912  48.508  1.00  0.00           C  
ATOM    533  N   THR B 313     106.501  51.009  48.903  1.00  0.00           N  
ATOM    534  CA  THR B 313     107.724  50.665  48.194  1.00  0.00           C  
ATOM    535  C   THR B 313     107.374  50.271  46.761  1.00  0.00           C  
ATOM    536  O   THR B 313     107.014  49.127  46.491  1.00  0.00           O  
ATOM    537  CB  THR B 313     108.477  49.517  48.898  1.00  0.00           C  
ATOM    538  OG1 THR B 313     108.776  49.903  50.246  1.00  0.00           O  
ATOM    539  CG2 THR B 313     109.783  49.216  48.181  1.00  0.00           C  
ATOM    540  N   ASP B 314     107.474  51.245  45.856  1.00  0.00           N  
ATOM    541  CA  ASP B 314     107.158  51.063  44.440  1.00  0.00           C  
ATOM    542  C   ASP B 314     108.353  50.614  43.595  1.00  0.00           C  
ATOM    543  O   ASP B 314     108.238  50.467  42.376  1.00  0.00           O  
ATOM    544  CB  ASP B 314     106.577  52.362  43.872  1.00  0.00           C  
ATOM    545  CG  ASP B 314     107.416  53.578  44.225  1.00  0.00           C  
ATOM    546  OD1 ASP B 314     107.126  54.674  43.703  1.00  0.00           O  
ATOM    547  OD2 ASP B 314     108.362  53.443  45.028  1.00  0.00           O  
ATOM    548  N   ILE B 315     109.492  50.410  44.258  1.00  0.00           N  
ATOM    549  CA  ILE B 315     110.722  49.947  43.614  1.00  0.00           C  
ATOM    550  C   ILE B 315     111.463  48.899  44.461  1.00  0.00           C  
ATOM    551  O   ILE B 315     112.161  49.256  45.402  1.00  0.00           O  
ATOM    552  CB  ILE B 315     111.668  51.133  43.337  1.00  0.00           C  
ATOM    553  N   ASP B 316     111.295  47.615  44.159  1.00  0.00           N  
ATOM    554  CA  ASP B 316     112.034  46.549  44.855  1.00  0.00           C  
ATOM    555  C   ASP B 316     112.198  45.476  43.770  1.00  0.00           C  
ATOM    556  O   ASP B 316     111.391  45.448  42.849  1.00  0.00           O  
ATOM    557  CB  ASP B 316     111.246  46.012  46.056  1.00  0.00           C  
ATOM    558  N   ASP B 317     113.225  44.620  43.849  1.00  0.00           N  
ATOM    559  CA  ASP B 317     113.473  43.565  42.838  1.00  0.00           C  
ATOM    560  C   ASP B 317     112.198  42.857  42.391  1.00  0.00           C  
ATOM    561  O   ASP B 317     111.862  42.782  41.198  1.00  0.00           O  
ATOM    562  CB  ASP B 317     114.425  42.497  43.398  1.00  0.00           C  
ATOM    563  CG  ASP B 317     115.735  43.073  43.881  1.00  0.00           C  
ATOM    564  OD1 ASP B 317     116.294  43.934  43.177  1.00  0.00           O  
ATOM    565  OD2 ASP B 317     116.213  42.654  44.957  1.00  0.00           O  
ATOM    566  N   LYS B 333     111.521  42.311  43.390  1.00  0.00           N  
ATOM    567  CA  LYS B 333     110.272  41.603  43.215  1.00  0.00           C  
ATOM    568  C   LYS B 333     109.378  42.412  42.283  1.00  0.00           C  
ATOM    569  O   LYS B 333     108.527  41.853  41.596  1.00  0.00           O  
ATOM    570  CB  LYS B 333     109.607  41.421  44.567  1.00  0.00           C  
ATOM    571  N   ILE B 334     109.581  43.729  42.265  1.00  0.00           N  
ATOM    572  CA  ILE B 334     108.802  44.624  41.414  1.00  0.00           C  
ATOM    573  C   ILE B 334     109.636  45.089  40.223  1.00  0.00           C  
ATOM    574  O   ILE B 334     109.647  44.448  39.173  1.00  0.00           O  
ATOM    575  CB  ILE B 334     108.320  45.834  42.219  1.00  0.00           C  
ATOM    576  N   VAL B 420     106.701  51.135  36.692  1.00  0.00           N  
ATOM    577  CA  VAL B 420     106.048  52.438  36.710  1.00  0.00           C  
ATOM    578  C   VAL B 420     104.530  52.320  36.621  1.00  0.00           C  
ATOM    579  O   VAL B 420     103.817  52.684  37.556  1.00  0.00           O  
ATOM    580  CB  VAL B 420     106.573  53.304  35.567  1.00  0.00           C  
ATOM    581  N   ALA B 421     104.042  51.813  35.494  1.00  0.00           N  
ATOM    582  CA  ALA B 421     102.609  51.651  35.288  1.00  0.00           C  
ATOM    583  C   ALA B 421     102.040  50.548  36.178  1.00  0.00           C  
ATOM    584  O   ALA B 421     100.925  50.665  36.689  1.00  0.00           O  
ATOM    585  CB  ALA B 421     102.325  51.341  33.821  1.00  0.00           C  
ATOM    586  N   MET B 422     102.815  49.482  36.366  1.00  0.00           N  
ATOM    587  CA  MET B 422     102.384  48.352  37.185  1.00  0.00           C  
ATOM    588  C   MET B 422     102.232  48.713  38.661  1.00  0.00           C  
ATOM    589  O   MET B 422     101.322  48.224  39.336  1.00  0.00           O  
ATOM    590  CB  MET B 422     103.363  47.183  37.025  1.00  0.00           C  
ATOM    591  N   VAL B 423     103.115  49.564  39.172  1.00  0.00           N  
ATOM    592  CA  VAL B 423     103.028  49.949  40.573  1.00  0.00           C  
ATOM    593  C   VAL B 423     101.810  50.837  40.798  1.00  0.00           C  
ATOM    594  O   VAL B 423     101.129  50.708  41.813  1.00  0.00           O  
ATOM    595  CB  VAL B 423     104.306  50.677  41.050  1.00  0.00           C  
ATOM    596  CG1 VAL B 423     105.521  49.809  40.766  1.00  0.00           C  
ATOM    597  CG2 VAL B 423     104.431  52.034  40.380  1.00  0.00           C  
ATOM    598  N   ASP B 424     101.525  51.725  39.849  1.00  0.00           N  
ATOM    599  CA  ASP B 424     100.371  52.611  39.965  1.00  0.00           C  
ATOM    600  C   ASP B 424      99.070  51.819  40.033  1.00  0.00           C  
ATOM    601  O   ASP B 424      98.101  52.254  40.656  1.00  0.00           O  
ATOM    602  CB  ASP B 424     100.319  53.589  38.789  1.00  0.00           C  
ATOM    603  CG  ASP B 424     101.433  54.612  38.839  1.00  0.00           C  
ATOM    604  OD1 ASP B 424     101.513  55.443  37.908  1.00  0.00           O  
ATOM    605  OD2 ASP B 424     102.229  54.585  39.801  1.00  0.00           O  
ATOM    606  N   ARG B 425      99.051  50.656  39.390  1.00  0.00           N  
ATOM    607  CA  ARG B 425      97.869  49.804  39.402  1.00  0.00           C  
ATOM    608  C   ARG B 425      97.758  49.122  40.766  1.00  0.00           C  
ATOM    609  O   ARG B 425      96.697  49.134  41.392  1.00  0.00           O  
ATOM    610  CB  ARG B 425      97.966  48.754  38.298  1.00  0.00           C  
ATOM    611  N   MET B 426      98.864  48.538  41.217  1.00  0.00           N  
ATOM    612  CA  MET B 426      98.907  47.847  42.503  1.00  0.00           C  
ATOM    613  C   MET B 426      98.509  48.758  43.654  1.00  0.00           C  
ATOM    614  O   MET B 426      97.701  48.382  44.500  1.00  0.00           O  
ATOM    615  CB  MET B 426     100.307  47.278  42.750  1.00  0.00           C  
ATOM    616  CG  MET B 426     100.643  46.083  41.873  1.00  0.00           C  
ATOM    617  SD  MET B 426      99.495  44.707  42.126  1.00  0.00           S  
ATOM    618  CE  MET B 426      98.178  45.146  40.957  1.00  0.00           C  
ATOM    619  N   ILE B 427      99.077  49.959  43.682  1.00  0.00           N  
ATOM    620  CA  ILE B 427      98.769  50.925  44.729  1.00  0.00           C  
ATOM    621  C   ILE B 427      97.260  51.154  44.839  1.00  0.00           C  
ATOM    622  O   ILE B 427      96.745  51.444  45.922  1.00  0.00           O  
ATOM    623  CB  ILE B 427      99.475  52.271  44.452  1.00  0.00           C  
ATOM    624  CG1 ILE B 427     100.993  52.079  44.548  1.00  0.00           C  
ATOM    625  CG2 ILE B 427      98.991  53.332  45.436  1.00  0.00           C  
ATOM    626  CD1 ILE B 427     101.807  53.307  44.170  1.00  0.00           C  
ATOM    627  N   ALA B 430      96.556  51.014  43.718  1.00  0.00           N  
ATOM    628  CA  ALA B 430      95.107  51.198  43.692  1.00  0.00           C  
ATOM    629  C   ALA B 430      94.418  49.908  44.118  1.00  0.00           C  
ATOM    630  O   ALA B 430      93.338  49.926  44.710  1.00  0.00           O  
ATOM    631  CB  ALA B 430      94.650  51.597  42.294  1.00  0.00           C  
ATOM    632  N   GLU B 431      95.050  48.785  43.803  1.00  0.00           N  
ATOM    633  CA  GLU B 431      94.508  47.490  44.169  1.00  0.00           C  
ATOM    634  C   GLU B 431      94.562  47.399  45.690  1.00  0.00           C  
ATOM    635  O   GLU B 431      93.664  46.850  46.332  1.00  0.00           O  
ATOM    636  CB  GLU B 431      95.355  46.378  43.556  1.00  0.00           C  
ATOM    637  CG  GLU B 431      94.673  45.036  43.561  1.00  0.00           C  
ATOM    638  CD  GLU B 431      93.604  44.937  42.494  1.00  0.00           C  
ATOM    639  OE1 GLU B 431      92.771  45.865  42.387  1.00  0.00           O  
ATOM    640  OE2 GLU B 431      93.596  43.925  41.763  1.00  0.00           O  
ATOM    641  N   MET B 432      95.627  47.950  46.259  1.00  0.00           N  
ATOM    642  CA  MET B 432      95.819  47.947  47.699  1.00  0.00           C  
ATOM    643  C   MET B 432      94.868  48.926  48.374  1.00  0.00           C  
ATOM    644  O   MET B 432      94.205  48.572  49.348  1.00  0.00           O  
ATOM    645  CB  MET B 432      97.265  48.309  48.031  1.00  0.00           C  
ATOM    646  CG  MET B 432      97.541  48.486  49.507  1.00  0.00           C  
ATOM    647  SD  MET B 432      99.103  49.337  49.754  1.00  0.00           S  
ATOM    648  CE  MET B 432      98.596  51.061  49.488  1.00  0.00           C  
ATOM    649  N   HIS B 433      94.797  50.156  47.869  1.00  0.00           N  
ATOM    650  CA  HIS B 433      93.888  51.133  48.457  1.00  0.00           C  
ATOM    651  C   HIS B 433      92.504  50.502  48.521  1.00  0.00           C  
ATOM    652  O   HIS B 433      91.755  50.716  49.476  1.00  0.00           O  
ATOM    653  CB  HIS B 433      93.824  52.413  47.618  1.00  0.00           C  
ATOM    654  CG  HIS B 433      94.935  53.377  47.894  1.00  0.00           C  
ATOM    655  ND1 HIS B 433      95.310  53.739  49.169  1.00  0.00           N  
ATOM    656  CD2 HIS B 433      95.725  54.089  47.055  1.00  0.00           C  
ATOM    657  CE1 HIS B 433      96.280  54.631  49.105  1.00  0.00           C  
ATOM    658  NE2 HIS B 433      96.552  54.861  47.833  1.00  0.00           N  
ATOM    659  N   LYS B 434      92.181  49.707  47.504  1.00  0.00           N  
ATOM    660  CA  LYS B 434      90.892  49.028  47.433  1.00  0.00           C  
ATOM    661  C   LYS B 434      90.699  48.088  48.621  1.00  0.00           C  
ATOM    662  O   LYS B 434      89.722  48.206  49.358  1.00  0.00           O  
ATOM    663  CB  LYS B 434      90.780  48.253  46.124  1.00  0.00           C  
ATOM    664  N   ASP B 435      91.626  47.153  48.808  1.00  0.00           N  
ATOM    665  CA  ASP B 435      91.531  46.215  49.921  1.00  0.00           C  
ATOM    666  C   ASP B 435      91.508  46.945  51.265  1.00  0.00           C  
ATOM    667  O   ASP B 435      90.602  46.746  52.073  1.00  0.00           O  
ATOM    668  CB  ASP B 435      92.701  45.227  49.878  1.00  0.00           C  
ATOM    669  CG  ASP B 435      92.688  44.364  48.629  1.00  0.00           C  
ATOM    670  OD1 ASP B 435      91.596  43.871  48.276  1.00  0.00           O  
ATOM    671  OD2 ASP B 435      93.757  44.169  48.010  1.00  0.00           O  
ATOM    672  N   PHE B 436      92.505  47.795  51.488  1.00  0.00           N  
ATOM    673  CA  PHE B 436      92.614  48.573  52.721  1.00  0.00           C  
ATOM    674  C   PHE B 436      91.347  49.380  53.028  1.00  0.00           C  
ATOM    675  O   PHE B 436      90.878  49.396  54.167  1.00  0.00           O  
ATOM    676  CB  PHE B 436      93.812  49.527  52.629  1.00  0.00           C  
ATOM    677  CG  PHE B 436      95.152  48.862  52.826  1.00  0.00           C  
ATOM    678  CD1 PHE B 436      95.268  47.474  52.868  1.00  0.00           C  
ATOM    679  CD2 PHE B 436      96.302  49.635  52.950  1.00  0.00           C  
ATOM    680  CE1 PHE B 436      96.512  46.868  53.029  1.00  0.00           C  
ATOM    681  CE2 PHE B 436      97.548  49.041  53.109  1.00  0.00           C  
ATOM    682  CZ  PHE B 436      97.652  47.653  53.150  1.00  0.00           C  
ATOM    683  N   ASP B 437      90.803  50.056  52.020  1.00  0.00           N  
ATOM    684  CA  ASP B 437      89.598  50.858  52.217  1.00  0.00           C  
ATOM    685  C   ASP B 437      88.406  50.005  52.623  1.00  0.00           C  
ATOM    686  O   ASP B 437      87.529  50.464  53.356  1.00  0.00           O  
ATOM    687  CB  ASP B 437      89.260  51.650  50.947  1.00  0.00           C  
ATOM    688  CG  ASP B 437      90.137  52.884  50.773  1.00  0.00           C  
ATOM    689  OD1 ASP B 437      91.130  53.014  51.518  1.00  0.00           O  
ATOM    690  OD2 ASP B 437      89.838  53.723  49.895  1.00  0.00           O  
ATOM    691  N   ALA B 438      88.378  48.760  52.153  1.00  0.00           N  
ATOM    692  CA  ALA B 438      87.278  47.858  52.473  1.00  0.00           C  
ATOM    693  C   ALA B 438      87.333  47.385  53.920  1.00  0.00           C  
ATOM    694  O   ALA B 438      86.309  47.019  54.498  1.00  0.00           O  
ATOM    695  CB  ALA B 438      87.286  46.663  51.530  1.00  0.00           C  
ATOM    696  N   LEU B 439      88.529  47.380  54.501  1.00  0.00           N  
ATOM    697  CA  LEU B 439      88.696  46.966  55.890  1.00  0.00           C  
ATOM    698  C   LEU B 439      88.589  48.190  56.802  1.00  0.00           C  
ATOM    699  O   LEU B 439      89.041  48.174  57.946  1.00  0.00           O  
ATOM    700  CB  LEU B 439      90.052  46.274  56.080  1.00  0.00           C  
ATOM    701  CG  LEU B 439      90.248  44.951  55.329  1.00  0.00           C  
ATOM    702  CD1 LEU B 439      91.682  44.486  55.482  1.00  0.00           C  
ATOM    703  CD2 LEU B 439      89.290  43.890  55.861  1.00  0.00           C  
ATOM    704  N   ASN B 444      87.979  49.248  56.274  1.00  0.00           N  
ATOM    705  CA  ASN B 444      87.780  50.503  56.994  1.00  0.00           C  
ATOM    706  C   ASN B 444      89.085  51.078  57.549  1.00  0.00           C  
ATOM    707  O   ASN B 444      89.090  51.754  58.578  1.00  0.00           O  
ATOM    708  CB  ASN B 444      86.773  50.310  58.135  1.00  0.00           C  
ATOM    709  CG  ASN B 444      85.876  51.524  58.338  1.00  0.00           C  
ATOM    710  OD1 ASN B 444      86.230  52.643  57.969  1.00  0.00           O  
ATOM    711  ND2 ASN B 444      84.709  51.306  58.935  1.00  0.00           N  
ATOM    712  N   ILE B 445      90.189  50.803  56.861  1.00  0.00           N  
ATOM    713  CA  ILE B 445      91.499  51.304  57.267  1.00  0.00           C  
ATOM    714  C   ILE B 445      91.667  52.724  56.739  1.00  0.00           C  
ATOM    715  O   ILE B 445      91.539  52.967  55.546  1.00  0.00           O  
ATOM    716  CB  ILE B 445      92.625  50.421  56.700  1.00  0.00           C  
ATOM    717  CG1 ILE B 445      92.525  49.018  57.300  1.00  0.00           C  
ATOM    718  CG2 ILE B 445      93.985  51.047  56.991  1.00  0.00           C  
ATOM    719  CD1 ILE B 445      93.570  48.070  56.784  1.00  0.00           C  
ATOM    720  N   LEU B 460      91.960  53.666  57.626  1.00  0.00           N  
ATOM    721  CA  LEU B 460      92.112  55.047  57.196  1.00  0.00           C  
ATOM    722  C   LEU B 460      93.366  55.353  56.394  1.00  0.00           C  
ATOM    723  O   LEU B 460      94.425  54.757  56.597  1.00  0.00           O  
ATOM    724  CB  LEU B 460      92.048  55.981  58.405  1.00  0.00           C  
ATOM    725  CG  LEU B 460      90.761  55.888  59.225  1.00  0.00           C  
ATOM    726  CD1 LEU B 460      90.761  57.000  60.259  1.00  0.00           C  
ATOM    727  CD2 LEU B 460      89.534  56.012  58.317  1.00  0.00           C  
ATOM    728  N   ARG B 461      93.230  56.298  55.472  1.00  0.00           N  
ATOM    729  CA  ARG B 461      94.348  56.725  54.650  1.00  0.00           C  
ATOM    730  C   ARG B 461      95.342  57.433  55.558  1.00  0.00           C  
ATOM    731  O   ARG B 461      94.957  58.107  56.512  1.00  0.00           O  
ATOM    732  CB  ARG B 461      93.874  57.713  53.576  1.00  0.00           C  
ATOM    733  CG  ARG B 461      93.144  57.109  52.385  1.00  0.00           C  
ATOM    734  CD  ARG B 461      93.960  57.305  51.100  1.00  0.00           C  
ATOM    735  NE  ARG B 461      93.261  56.820  49.914  1.00  0.00           N  
ATOM    736  CZ  ARG B 461      92.756  55.599  49.801  1.00  0.00           C  
ATOM    737  NH1 ARG B 461      92.879  54.743  50.807  1.00  0.00           N  
ATOM    738  NH2 ARG B 461      92.114  55.240  48.697  1.00  0.00           N  
ATOM    739  N   PRO B 463      96.643  57.261  55.301  1.00  0.00           N  
ATOM    740  CA  PRO B 463      97.618  57.945  56.150  1.00  0.00           C  
ATOM    741  C   PRO B 463      97.492  59.427  55.790  1.00  0.00           C  
ATOM    742  O   PRO B 463      96.803  59.773  54.831  1.00  0.00           O  
ATOM    743  CB  PRO B 463      98.949  57.367  55.677  1.00  0.00           C  
ATOM    744  CG  PRO B 463      98.580  56.024  55.150  1.00  0.00           C  
ATOM    745  CD  PRO B 463      97.302  56.290  54.413  1.00  0.00           C  
ATOM    746  N   ASP B 472      98.138  60.308  56.543  1.00  0.00           N  
ATOM    747  CA  ASP B 472      98.075  61.730  56.222  1.00  0.00           C  
ATOM    748  C   ASP B 472      99.021  62.000  55.057  1.00  0.00           C  
ATOM    749  O   ASP B 472      98.843  62.950  54.295  1.00  0.00           O  
ATOM    750  CB  ASP B 472      98.466  62.559  57.438  1.00  0.00           C  
ATOM    751  CG  ASP B 472      97.481  62.411  58.564  1.00  0.00           C  
ATOM    752  OD1 ASP B 472      96.351  62.927  58.428  1.00  0.00           O  
ATOM    753  OD2 ASP B 472      97.826  61.765  59.573  1.00  0.00           O  
ATOM    754  N   MET B 473     100.026  61.142  54.934  1.00  0.00           N  
ATOM    755  CA  MET B 473     101.015  61.229  53.869  1.00  0.00           C  
ATOM    756  C   MET B 473     101.477  59.818  53.540  1.00  0.00           C  
ATOM    757  O   MET B 473     101.756  59.017  54.432  1.00  0.00           O  
ATOM    758  CB  MET B 473     102.203  62.087  54.308  1.00  0.00           C  
ATOM    759  CG  MET B 473     101.868  63.565  54.483  1.00  0.00           C  
ATOM    760  SD  MET B 473     102.016  64.530  52.959  1.00  0.00           S  
ATOM    761  CE  MET B 473     100.701  63.827  51.967  1.00  0.00           C  
ATOM    762  N   GLU B 474     101.535  59.519  52.246  1.00  0.00           N  
ATOM    763  CA  GLU B 474     101.960  58.210  51.770  1.00  0.00           C  
ATOM    764  C   GLU B 474     103.103  58.362  50.786  1.00  0.00           C  
ATOM    765  O   GLU B 474     102.924  58.183  49.585  1.00  0.00           O  
ATOM    766  CB  GLU B 474     100.803  57.485  51.079  1.00  0.00           C  
ATOM    767  CG  GLU B 474     100.190  56.372  51.907  1.00  0.00           C  
ATOM    768  CD  GLU B 474      99.233  55.500  51.113  1.00  0.00           C  
ATOM    769  OE1 GLU B 474      98.250  56.033  50.561  1.00  0.00           O  
ATOM    770  OE2 GLU B 474      99.461  54.276  51.046  1.00  0.00           O  
ATOM    771  N   PRO B 475     104.303  58.688  51.283  1.00  0.00           N  
ATOM    772  CA  PRO B 475     105.441  58.849  50.378  1.00  0.00           C  
ATOM    773  C   PRO B 475     105.843  57.525  49.727  1.00  0.00           C  
ATOM    774  O   PRO B 475     105.832  56.475  50.370  1.00  0.00           O  
ATOM    775  CB  PRO B 475     106.524  59.405  51.293  1.00  0.00           C  
ATOM    776  CG  PRO B 475     106.243  58.697  52.581  1.00  0.00           C  
ATOM    777  CD  PRO B 475     104.728  58.796  52.691  1.00  0.00           C  
ATOM    778  N   ARG B 476     106.180  57.586  48.444  1.00  0.00           N  
ATOM    779  CA  ARG B 476     106.593  56.407  47.696  1.00  0.00           C  
ATOM    780  C   ARG B 476     108.073  56.562  47.348  1.00  0.00           C  
ATOM    781  O   ARG B 476     108.497  57.613  46.873  1.00  0.00           O  
ATOM    782  CB  ARG B 476     105.752  56.275  46.433  1.00  0.00           C  
ATOM    783  N   ALA B 477     108.856  55.516  47.598  1.00  0.00           N  
ATOM    784  CA  ALA B 477     110.295  55.540  47.347  1.00  0.00           C  
ATOM    785  C   ALA B 477     110.721  56.266  46.068  1.00  0.00           C  
ATOM    786  O   ALA B 477     111.713  56.998  46.061  1.00  0.00           O  
ATOM    787  CB  ALA B 477     110.836  54.112  47.351  1.00  0.00           C  
ATOM    788  N   THR B 478     109.973  56.074  44.989  1.00  0.00           N  
ATOM    789  CA  THR B 478     110.287  56.711  43.715  1.00  0.00           C  
ATOM    790  C   THR B 478     110.308  58.245  43.726  1.00  0.00           C  
ATOM    791  O   THR B 478     110.986  58.861  42.903  1.00  0.00           O  
ATOM    792  CB  THR B 478     109.316  56.220  42.620  1.00  0.00           C  
ATOM    793  OG1 THR B 478     109.743  54.934  42.155  1.00  0.00           O  
ATOM    794  CG2 THR B 478     109.256  57.196  41.456  1.00  0.00           C  
ATOM    795  N   HIS B 479     109.585  58.867  44.648  1.00  0.00           N  
ATOM    796  CA  HIS B 479     109.566  60.325  44.685  1.00  0.00           C  
ATOM    797  C   HIS B 479     110.607  60.925  45.622  1.00  0.00           C  
ATOM    798  O   HIS B 479     110.713  62.145  45.727  1.00  0.00           O  
ATOM    799  CB  HIS B 479     108.170  60.821  45.075  1.00  0.00           C  
ATOM    800  CG  HIS B 479     107.087  60.351  44.151  1.00  0.00           C  
ATOM    801  ND1 HIS B 479     107.300  59.390  43.188  1.00  0.00           N  
ATOM    802  CD2 HIS B 479     105.781  60.694  44.059  1.00  0.00           C  
ATOM    803  CE1 HIS B 479     106.171  59.160  42.541  1.00  0.00           C  
ATOM    804  NE2 HIS B 479     105.235  59.939  43.051  1.00  0.00           N  
ATOM    805  N   HIS B 482     111.393  60.078  46.280  1.00  0.00           N  
ATOM    806  CA  HIS B 482     112.398  60.582  47.209  1.00  0.00           C  
ATOM    807  C   HIS B 482     113.822  60.098  46.980  1.00  0.00           C  
ATOM    808  O   HIS B 482     114.522  59.716  47.920  1.00  0.00           O  
ATOM    809  CB  HIS B 482     111.959  60.289  48.644  1.00  0.00           C  
ATOM    810  CG  HIS B 482     110.648  60.917  48.997  1.00  0.00           C  
ATOM    811  ND1 HIS B 482     109.449  60.468  48.488  1.00  0.00           N  
ATOM    812  CD2 HIS B 482     110.356  62.020  49.728  1.00  0.00           C  
ATOM    813  CE1 HIS B 482     108.477  61.270  48.884  1.00  0.00           C  
ATOM    814  NE2 HIS B 482     109.001  62.219  49.636  1.00  0.00           N  
ATOM    815  N   ILE B 489     114.255  60.141  45.726  1.00  0.00           N  
ATOM    816  CA  ILE B 489     115.604  59.722  45.390  1.00  0.00           C  
ATOM    817  C   ILE B 489     116.621  60.716  45.957  1.00  0.00           C  
ATOM    818  O   ILE B 489     117.657  60.311  46.478  1.00  0.00           O  
ATOM    819  CB  ILE B 489     115.777  59.574  43.848  1.00  0.00           C  
ATOM    820  CG1 ILE B 489     114.920  58.409  43.333  1.00  0.00           C  
ATOM    821  CG2 ILE B 489     117.232  59.325  43.494  1.00  0.00           C  
ATOM    822  CD1 ILE B 489     115.253  57.061  43.933  1.00  0.00           C  
ATOM    823  N   ALA B 490     116.324  62.012  45.876  1.00  0.00           N  
ATOM    824  CA  ALA B 490     117.241  63.023  46.405  1.00  0.00           C  
ATOM    825  C   ALA B 490     117.378  62.862  47.921  1.00  0.00           C  
ATOM    826  O   ALA B 490     118.472  62.988  48.484  1.00  0.00           O  
ATOM    827  CB  ALA B 490     116.738  64.428  46.070  1.00  0.00           C  
ATOM    828  N   GLU B 494     116.253  62.593  48.574  1.00  0.00           N  
ATOM    829  CA  GLU B 494     116.237  62.397  50.017  1.00  0.00           C  
ATOM    830  C   GLU B 494     117.095  61.173  50.327  1.00  0.00           C  
ATOM    831  O   GLU B 494     117.886  61.175  51.271  1.00  0.00           O  
ATOM    832  CB  GLU B 494     114.805  62.190  50.504  1.00  0.00           C  
ATOM    833  N   ILE B 495     116.944  60.133  49.517  1.00  0.00           N  
ATOM    834  CA  ILE B 495     117.725  58.916  49.699  1.00  0.00           C  
ATOM    835  C   ILE B 495     119.228  59.172  49.502  1.00  0.00           C  
ATOM    836  O   ILE B 495     120.040  58.828  50.368  1.00  0.00           O  
ATOM    837  CB  ILE B 495     117.252  57.811  48.727  1.00  0.00           C  
ATOM    838  CG1 ILE B 495     115.838  57.364  49.115  1.00  0.00           C  
ATOM    839  CG2 ILE B 495     118.225  56.640  48.749  1.00  0.00           C  
ATOM    840  CD1 ILE B 495     115.264  56.268  48.243  1.00  0.00           C  
ATOM    841  N   ILE B 496     119.593  59.785  48.379  1.00  0.00           N  
ATOM    842  CA  ILE B 496     120.997  60.071  48.082  1.00  0.00           C  
ATOM    843  C   ILE B 496     121.605  61.009  49.119  1.00  0.00           C  
ATOM    844  O   ILE B 496     122.706  60.763  49.618  1.00  0.00           O  
ATOM    845  CB  ILE B 496     121.132  60.673  46.686  1.00  0.00           C  
ATOM    846  N   GLU B 498     120.880  62.078  49.435  1.00  0.00           N  
ATOM    847  CA  GLU B 498     121.338  63.056  50.415  1.00  0.00           C  
ATOM    848  C   GLU B 498     121.710  62.340  51.707  1.00  0.00           C  
ATOM    849  O   GLU B 498     122.750  62.616  52.311  1.00  0.00           O  
ATOM    850  CB  GLU B 498     120.243  64.085  50.685  1.00  0.00           C  
ATOM    851  N   LEU B 499     120.851  61.411  52.115  1.00  0.00           N  
ATOM    852  CA  LEU B 499     121.064  60.642  53.334  1.00  0.00           C  
ATOM    853  C   LEU B 499     122.308  59.747  53.225  1.00  0.00           C  
ATOM    854  O   LEU B 499     123.113  59.670  54.161  1.00  0.00           O  
ATOM    855  CB  LEU B 499     119.821  59.794  53.637  1.00  0.00           C  
ATOM    856  CG  LEU B 499     119.759  59.156  55.026  1.00  0.00           C  
ATOM    857  CD1 LEU B 499     119.534  60.240  56.078  1.00  0.00           C  
ATOM    858  CD2 LEU B 499     118.633  58.130  55.077  1.00  0.00           C  
ATOM    859  N   THR B 500     122.469  59.079  52.086  1.00  0.00           N  
ATOM    860  CA  THR B 500     123.628  58.211  51.886  1.00  0.00           C  
ATOM    861  C   THR B 500     124.908  59.049  51.909  1.00  0.00           C  
ATOM    862  O   THR B 500     125.913  58.655  52.510  1.00  0.00           O  
ATOM    863  CB  THR B 500     123.554  57.469  50.544  1.00  0.00           C  
ATOM    864  OG1 THR B 500     122.302  56.780  50.445  1.00  0.00           O  
ATOM    865  CG2 THR B 500     124.690  56.462  50.442  1.00  0.00           C  
ATOM    866  N   GLU B 501     124.858  60.206  51.256  1.00  0.00           N  
ATOM    867  CA  GLU B 501     126.005  61.109  51.205  1.00  0.00           C  
ATOM    868  C   GLU B 501     126.419  61.510  52.619  1.00  0.00           C  
ATOM    869  O   GLU B 501     127.604  61.509  52.962  1.00  0.00           O  
ATOM    870  CB  GLU B 501     125.655  62.356  50.390  1.00  0.00           C  
ATOM    871  N   GLN B 502     125.429  61.846  53.438  1.00  0.00           N  
ATOM    872  CA  GLN B 502     125.702  62.259  54.804  1.00  0.00           C  
ATOM    873  C   GLN B 502     126.319  61.115  55.599  1.00  0.00           C  
ATOM    874  O   GLN B 502     127.038  61.351  56.569  1.00  0.00           O  
ATOM    875  CB  GLN B 502     124.419  62.748  55.480  1.00  0.00           C  
ATOM    876  N   LEU B 503     126.040  59.879  55.188  1.00  0.00           N  
ATOM    877  CA  LEU B 503     126.585  58.708  55.875  1.00  0.00           C  
ATOM    878  C   LEU B 503     128.017  58.443  55.418  1.00  0.00           C  
ATOM    879  O   LEU B 503     128.874  58.026  56.204  1.00  0.00           O  
ATOM    880  CB  LEU B 503     125.710  57.472  55.615  1.00  0.00           C  
ATOM    881  CG  LEU B 503     124.346  57.418  56.320  1.00  0.00           C  
ATOM    882  CD1 LEU B 503     123.584  56.167  55.901  1.00  0.00           C  
ATOM    883  CD2 LEU B 503     124.552  57.424  57.831  1.00  0.00           C  
ATOM    884  N   ILE B 504     128.270  58.683  54.138  1.00  0.00           N  
ATOM    885  CA  ILE B 504     129.603  58.498  53.591  1.00  0.00           C  
ATOM    886  C   ILE B 504     130.453  59.607  54.194  1.00  0.00           C  
ATOM    887  O   ILE B 504     131.559  59.365  54.678  1.00  0.00           O  
ATOM    888  CB  ILE B 504     129.597  58.618  52.045  1.00  0.00           C  
ATOM    889  CG1 ILE B 504     128.909  57.395  51.434  1.00  0.00           C  
ATOM    890  CG2 ILE B 504     131.019  58.739  51.517  1.00  0.00           C  
ATOM    891  CD1 ILE B 504     128.659  57.502  49.948  1.00  0.00           C  
ATOM    892  N   ALA B 505     129.908  60.818  54.186  1.00  0.00           N  
ATOM    893  CA  ALA B 505     130.589  61.989  54.724  1.00  0.00           C  
ATOM    894  C   ALA B 505     131.001  61.800  56.181  1.00  0.00           C  
ATOM    895  O   ALA B 505     132.024  62.329  56.614  1.00  0.00           O  
ATOM    896  CB  ALA B 505     129.691  63.213  54.594  1.00  0.00           C  
ATOM    897  N   LYS B 506     130.209  61.045  56.936  1.00  0.00           N  
ATOM    898  CA  LYS B 506     130.516  60.817  58.344  1.00  0.00           C  
ATOM    899  C   LYS B 506     131.145  59.451  58.609  1.00  0.00           C  
ATOM    900  O   LYS B 506     131.225  59.001  59.753  1.00  0.00           O  
ATOM    901  CB  LYS B 506     129.258  60.996  59.190  1.00  0.00           C  
ATOM    902  N   GLY B 507     131.588  58.793  57.544  1.00  0.00           N  
ATOM    903  CA  GLY B 507     132.233  57.504  57.691  1.00  0.00           C  
ATOM    904  C   GLY B 507     131.416  56.382  58.297  1.00  0.00           C  
ATOM    905  O   GLY B 507     131.850  55.737  59.249  1.00  0.00           O  
ATOM    906  N   HIS B 508     130.228  56.152  57.760  1.00  0.00           N  
ATOM    907  CA  HIS B 508     129.396  55.068  58.238  1.00  0.00           C  
ATOM    908  C   HIS B 508     129.096  54.245  56.982  1.00  0.00           C  
ATOM    909  O   HIS B 508     128.576  53.130  57.049  1.00  0.00           O  
ATOM    910  CB  HIS B 508     128.146  55.637  58.940  1.00  0.00           C  
ATOM    911  CG  HIS B 508     128.444  56.223  60.294  1.00  0.00           C  
ATOM    912  ND1 HIS B 508     129.096  55.509  61.274  1.00  0.00           N  
ATOM    913  CD2 HIS B 508     128.233  57.460  60.807  1.00  0.00           C  
ATOM    914  CE1 HIS B 508     129.280  56.278  62.333  1.00  0.00           C  
ATOM    915  NE2 HIS B 508     128.767  57.466  62.076  1.00  0.00           N  
ATOM    916  N   ALA B 509     129.522  54.801  55.842  1.00  0.00           N  
ATOM    917  CA  ALA B 509     129.338  54.197  54.517  1.00  0.00           C  
ATOM    918  C   ALA B 509     130.591  54.252  53.622  1.00  0.00           C  
ATOM    919  O   ALA B 509     131.427  55.146  53.760  1.00  0.00           O  
ATOM    920  CB  ALA B 509     128.184  54.886  53.806  1.00  0.00           C  
ATOM    921  N   TYR B 510     130.697  53.295  52.696  1.00  0.00           N  
ATOM    922  CA  TYR B 510     131.827  53.207  51.758  1.00  0.00           C  
ATOM    923  C   TYR B 510     131.361  52.573  50.447  1.00  0.00           C  
ATOM    924  O   TYR B 510     130.365  51.850  50.430  1.00  0.00           O  
ATOM    925  CB  TYR B 510     132.952  52.333  52.342  1.00  0.00           C  
ATOM    926  CG  TYR B 510     132.585  50.862  52.467  1.00  0.00           C  
ATOM    927  CD1 TYR B 510     132.401  50.064  51.333  1.00  0.00           C  
ATOM    928  CD2 TYR B 510     132.333  50.293  53.714  1.00  0.00           C  
ATOM    929  CE1 TYR B 510     131.963  48.745  51.438  1.00  0.00           C  
ATOM    930  CE2 TYR B 510     131.896  48.974  53.831  1.00  0.00           C  
ATOM    931  CZ  TYR B 510     131.708  48.208  52.689  1.00  0.00           C  
ATOM    932  OH  TYR B 510     131.224  46.922  52.798  1.00  0.00           O  
ATOM    933  N   VAL B 511     132.077  52.839  49.356  1.00  0.00           N  
ATOM    934  CA  VAL B 511     131.728  52.224  48.077  1.00  0.00           C  
ATOM    935  C   VAL B 511     132.578  50.968  47.964  1.00  0.00           C  
ATOM    936  O   VAL B 511     133.806  51.041  47.991  1.00  0.00           O  
ATOM    937  CB  VAL B 511     132.046  53.116  46.861  1.00  0.00           C  
ATOM    938  CG1 VAL B 511     131.505  52.469  45.597  1.00  0.00           C  
ATOM    939  CG2 VAL B 511     131.431  54.479  47.039  1.00  0.00           C  
ATOM    940  N   ALA B 512     131.925  49.817  47.850  1.00  0.00           N  
ATOM    941  CA  ALA B 512     132.636  48.551  47.752  1.00  0.00           C  
ATOM    942  C   ALA B 512     133.176  48.335  46.355  1.00  0.00           C  
ATOM    943  O   ALA B 512     132.752  48.990  45.406  1.00  0.00           O  
ATOM    944  CB  ALA B 512     131.724  47.401  48.137  1.00  0.00           C  
ATOM    945  N   ASP B 513     134.111  47.401  46.236  1.00  0.00           N  
ATOM    946  CA  ASP B 513     134.731  47.092  44.962  1.00  0.00           C  
ATOM    947  C   ASP B 513     133.710  46.850  43.867  1.00  0.00           C  
ATOM    948  O   ASP B 513     134.008  47.009  42.685  1.00  0.00           O  
ATOM    949  CB  ASP B 513     135.662  45.897  45.130  1.00  0.00           C  
ATOM    950  CG  ASP B 513     136.748  46.175  46.142  1.00  0.00           C  
ATOM    951  OD1 ASP B 513     137.259  47.316  46.134  1.00  0.00           O  
ATOM    952  OD2 ASP B 513     137.093  45.274  46.933  1.00  0.00           O  
ATOM    953  N   ASN B 514     132.501  46.475  44.268  1.00  0.00           N  
ATOM    954  CA  ASN B 514     131.412  46.250  43.331  1.00  0.00           C  
ATOM    955  C   ASN B 514     130.909  47.625  42.899  1.00  0.00           C  
ATOM    956  O   ASN B 514     130.315  47.786  41.836  1.00  0.00           O  
ATOM    957  CB  ASN B 514     130.277  45.491  44.017  1.00  0.00           C  
ATOM    958  CG  ASN B 514     128.986  45.518  43.219  1.00  0.00           C  
ATOM    959  OD1 ASN B 514     129.005  45.681  42.000  1.00  0.00           O  
ATOM    960  ND2 ASN B 514     127.858  45.368  43.904  1.00  0.00           N  
ATOM    961  N   GLY B 833     131.152  48.617  43.745  1.00  0.00           N  
ATOM    962  CA  GLY B 833     130.703  49.959  43.440  1.00  0.00           C  
ATOM    963  C   GLY B 833     129.415  50.279  44.171  1.00  0.00           C  
ATOM    964  O   GLY B 833     128.981  51.429  44.185  1.00  0.00           O  
ATOM    965  N   ASP B 834     128.785  49.265  44.760  1.00  0.00           N  
ATOM    966  CA  ASP B 834     127.554  49.493  45.509  1.00  0.00           C  
ATOM    967  C   ASP B 834     127.957  50.316  46.727  1.00  0.00           C  
ATOM    968  O   ASP B 834     129.082  50.194  47.210  1.00  0.00           O  
ATOM    969  CB  ASP B 834     126.931  48.168  45.987  1.00  0.00           C  
ATOM    970  CG  ASP B 834     126.067  47.495  44.931  1.00  0.00           C  
ATOM    971  OD1 ASP B 834     125.653  48.176  43.972  1.00  0.00           O  
ATOM    972  OD2 ASP B 834     125.778  46.287  45.077  1.00  0.00           O  
ATOM    973  N   VAL B 835     127.064  51.171  47.213  1.00  0.00           N  
ATOM    974  CA  VAL B 835     127.387  51.953  48.400  1.00  0.00           C  
ATOM    975  C   VAL B 835     126.889  51.149  49.589  1.00  0.00           C  
ATOM    976  O   VAL B 835     125.692  50.895  49.714  1.00  0.00           O  
ATOM    977  CB  VAL B 835     126.697  53.327  48.421  1.00  0.00           C  
ATOM    978  CG1 VAL B 835     127.126  54.081  49.664  1.00  0.00           C  
ATOM    979  CG2 VAL B 835     127.060  54.122  47.179  1.00  0.00           C  
ATOM    980  N   MET B 836     127.811  50.758  50.460  1.00  0.00           N  
ATOM    981  CA  MET B 836     127.483  49.945  51.623  1.00  0.00           C  
ATOM    982  C   MET B 836     127.468  50.705  52.938  1.00  0.00           C  
ATOM    983  O   MET B 836     128.127  51.735  53.085  1.00  0.00           O  
ATOM    984  CB  MET B 836     128.496  48.807  51.751  1.00  0.00           C  
ATOM    985  CG  MET B 836     128.697  47.995  50.488  1.00  0.00           C  
ATOM    986  SD  MET B 836     127.278  46.952  50.143  1.00  0.00           S  
ATOM    987  CE  MET B 836     126.362  48.011  49.080  1.00  0.00           C  
ATOM    988  N   PHE B 837     126.709  50.177  53.892  1.00  0.00           N  
ATOM    989  CA  PHE B 837     126.648  50.754  55.223  1.00  0.00           C  
ATOM    990  C   PHE B 837     127.718  49.996  56.002  1.00  0.00           C  
ATOM    991  O   PHE B 837     127.658  48.772  56.129  1.00  0.00           O  
ATOM    992  CB  PHE B 837     125.283  50.523  55.882  1.00  0.00           C  
ATOM    993  CG  PHE B 837     125.178  51.101  57.268  1.00  0.00           C  
ATOM    994  CD1 PHE B 837     124.656  52.375  57.468  1.00  0.00           C  
ATOM    995  CD2 PHE B 837     125.688  50.408  58.364  1.00  0.00           C  
ATOM    996  CE1 PHE B 837     124.632  52.944  58.738  1.00  0.00           C  
ATOM    997  CE2 PHE B 837     125.670  50.967  59.636  1.00  0.00           C  
ATOM    998  CZ  PHE B 837     125.150  52.242  59.823  1.00  0.00           C  
ATOM    999  N   ASP B 838     128.706  50.721  56.515  1.00  0.00           N  
ATOM   1000  CA  ASP B 838     129.783  50.101  57.271  1.00  0.00           C  
ATOM   1001  C   ASP B 838     129.288  49.769  58.676  1.00  0.00           C  
ATOM   1002  O   ASP B 838     129.571  50.483  59.632  1.00  0.00           O  
ATOM   1003  CB  ASP B 838     130.975  51.051  57.351  1.00  0.00           C  
ATOM   1004  CG  ASP B 838     132.291  50.320  57.464  1.00  0.00           C  
ATOM   1005  OD1 ASP B 838     132.311  49.227  58.072  1.00  0.00           O  
ATOM   1006  OD2 ASP B 838     133.306  50.845  56.955  1.00  0.00           O  
ATOM   1007  N   VAL B 839     128.543  48.675  58.784  1.00  0.00           N  
ATOM   1008  CA  VAL B 839     127.980  48.231  60.053  1.00  0.00           C  
ATOM   1009  C   VAL B 839     128.935  48.417  61.228  1.00  0.00           C  
ATOM   1010  O   VAL B 839     128.583  49.038  62.229  1.00  0.00           O  
ATOM   1011  CB  VAL B 839     127.545  46.759  59.944  1.00  0.00           C  
ATOM   1012  CG1 VAL B 839     127.227  46.195  61.313  1.00  0.00           C  
ATOM   1013  CG2 VAL B 839     126.333  46.662  59.033  1.00  0.00           C  
ATOM   1014  N   PRO B 840     130.162  47.883  61.118  1.00  0.00           N  
ATOM   1015  CA  PRO B 840     131.173  47.995  62.172  1.00  0.00           C  
ATOM   1016  C   PRO B 840     131.290  49.394  62.792  1.00  0.00           C  
ATOM   1017  O   PRO B 840     131.745  49.539  63.930  1.00  0.00           O  
ATOM   1018  CB  PRO B 840     132.443  47.558  61.455  1.00  0.00           C  
ATOM   1019  CG  PRO B 840     131.931  46.454  60.589  1.00  0.00           C  
ATOM   1020  CD  PRO B 840     130.667  47.059  60.003  1.00  0.00           C  
ATOM   1021  N   THR B 841     130.874  50.416  62.045  1.00  0.00           N  
ATOM   1022  CA  THR B 841     130.923  51.793  62.535  1.00  0.00           C  
ATOM   1023  C   THR B 841     129.906  52.034  63.641  1.00  0.00           C  
ATOM   1024  O   THR B 841     130.185  52.766  64.577  1.00  0.00           O  
ATOM   1025  CB  THR B 841     130.592  52.828  61.438  1.00  0.00           C  
ATOM   1026  OG1 THR B 841     130.714  52.231  60.146  1.00  0.00           O  
ATOM   1027  CG2 THR B 841     131.547  53.996  61.509  1.00  0.00           C  
ATOM   1028  N   ASP B 844     128.732  51.419  63.527  1.00  0.00           N  
ATOM   1029  CA  ASP B 844     127.653  51.620  64.493  1.00  0.00           C  
ATOM   1030  C   ASP B 844     127.837  51.110  65.923  1.00  0.00           C  
ATOM   1031  O   ASP B 844     127.655  49.921  66.196  1.00  0.00           O  
ATOM   1032  CB  ASP B 844     126.357  51.029  63.935  1.00  0.00           C  
ATOM   1033  CG  ASP B 844     125.117  51.698  64.497  1.00  0.00           C  
ATOM   1034  OD1 ASP B 844     125.205  52.337  65.568  1.00  0.00           O  
ATOM   1035  OD2 ASP B 844     124.050  51.571  63.862  1.00  0.00           O  
ATOM   1036  N   PRO B 845     128.195  52.009  66.859  1.00  0.00           N  
ATOM   1037  CA  PRO B 845     128.387  51.635  68.260  1.00  0.00           C  
ATOM   1038  C   PRO B 845     127.117  51.073  68.878  1.00  0.00           C  
ATOM   1039  O   PRO B 845     127.179  50.334  69.858  1.00  0.00           O  
ATOM   1040  CB  PRO B 845     128.793  52.951  68.910  1.00  0.00           C  
ATOM   1041  CG  PRO B 845     129.612  53.568  67.870  1.00  0.00           C  
ATOM   1042  CD  PRO B 845     128.764  53.347  66.620  1.00  0.00           C  
ATOM   1043  N   THR B 846     125.966  51.428  68.317  1.00  0.00           N  
ATOM   1044  CA  THR B 846     124.702  50.937  68.849  1.00  0.00           C  
ATOM   1045  C   THR B 846     124.018  49.976  67.895  1.00  0.00           C  
ATOM   1046  O   THR B 846     122.804  49.799  67.961  1.00  0.00           O  
ATOM   1047  CB  THR B 846     123.721  52.098  69.173  1.00  0.00           C  
ATOM   1048  OG1 THR B 846     123.243  52.698  67.963  1.00  0.00           O  
ATOM   1049  CG2 THR B 846     124.416  53.150  70.001  1.00  0.00           C  
ATOM   1050  N   TYR B 847     124.779  49.340  67.012  1.00  0.00           N  
ATOM   1051  CA  TYR B 847     124.147  48.417  66.087  1.00  0.00           C  
ATOM   1052  C   TYR B 847     123.616  47.203  66.839  1.00  0.00           C  
ATOM   1053  O   TYR B 847     124.317  46.614  67.664  1.00  0.00           O  
ATOM   1054  CB  TYR B 847     125.108  47.947  64.999  1.00  0.00           C  
ATOM   1055  CG  TYR B 847     124.383  47.152  63.939  1.00  0.00           C  
ATOM   1056  CD1 TYR B 847     123.673  47.800  62.928  1.00  0.00           C  
ATOM   1057  CD2 TYR B 847     124.344  45.758  63.983  1.00  0.00           C  
ATOM   1058  CE1 TYR B 847     122.939  47.090  61.992  1.00  0.00           C  
ATOM   1059  CE2 TYR B 847     123.606  45.033  63.046  1.00  0.00           C  
ATOM   1060  CZ  TYR B 847     122.904  45.711  62.053  1.00  0.00           C  
ATOM   1061  OH  TYR B 847     122.151  45.030  61.123  1.00  0.00           O  
ATOM   1062  N   GLY B 848     122.372  46.836  66.547  1.00  0.00           N  
ATOM   1063  CA  GLY B 848     121.757  45.697  67.203  1.00  0.00           C  
ATOM   1064  C   GLY B 848     120.974  46.107  68.436  1.00  0.00           C  
ATOM   1065  O   GLY B 848     120.453  45.261  69.160  1.00  0.00           O  
ATOM   1066  N   VAL B 849     120.878  47.414  68.666  1.00  0.00           N  
ATOM   1067  CA  VAL B 849     120.169  47.935  69.829  1.00  0.00           C  
ATOM   1068  C   VAL B 849     118.708  47.478  69.974  1.00  0.00           C  
ATOM   1069  O   VAL B 849     118.322  47.007  71.043  1.00  0.00           O  
ATOM   1070  CB  VAL B 849     120.216  49.478  69.856  1.00  0.00           C  
ATOM   1071  CG1 VAL B 849     119.486  50.044  68.654  1.00  0.00           C  
ATOM   1072  CG2 VAL B 849     119.609  49.988  71.154  1.00  0.00           C  
ATOM   1073  N   LEU B 850     117.908  47.610  68.914  1.00  0.00           N  
ATOM   1074  CA  LEU B 850     116.500  47.212  68.951  1.00  0.00           C  
ATOM   1075  C   LEU B 850     116.254  45.703  69.054  1.00  0.00           C  
ATOM   1076  O   LEU B 850     115.359  45.294  69.800  1.00  0.00           O  
ATOM   1077  CB  LEU B 850     115.756  47.787  67.739  1.00  0.00           C  
ATOM   1078  CG  LEU B 850     114.262  47.459  67.629  1.00  0.00           C  
ATOM   1079  CD1 LEU B 850     113.448  48.350  68.577  1.00  0.00           C  
ATOM   1080  CD2 LEU B 850     113.811  47.668  66.183  1.00  0.00           C  
ATOM   1081  N   SER B 851     116.999  44.842  68.347  1.00  0.00           N  
ATOM   1082  CA  SER B 851     116.630  43.452  68.569  1.00  0.00           C  
ATOM   1083  C   SER B 851     117.283  42.598  69.695  1.00  0.00           C  
ATOM   1084  O   SER B 851     116.642  41.647  70.065  1.00  0.00           O  
ATOM   1085  CB  SER B 851     116.595  42.578  67.229  1.00  0.00           C  
ATOM   1086  OG  SER B 851     117.685  42.648  66.311  1.00  0.00           O  
ATOM   1087  N   ARG B 852     118.328  42.948  70.435  1.00  0.00           N  
ATOM   1088  CA  ARG B 852     118.998  41.790  71.164  1.00  0.00           C  
ATOM   1089  C   ARG B 852     119.074  40.319  70.468  1.00  0.00           C  
ATOM   1090  O   ARG B 852     119.156  39.261  71.148  1.00  0.00           O  
ATOM   1091  CB  ARG B 852     118.597  41.619  72.642  1.00  0.00           C  
ATOM   1092  CG  ARG B 852     118.474  42.955  73.402  1.00  0.00           C  
ATOM   1093  CD  ARG B 852     117.045  43.528  73.310  1.00  0.00           C  
ATOM   1094  NE  ARG B 852     116.831  44.719  74.137  1.00  0.00           N  
ATOM   1095  CZ  ARG B 852     116.391  44.686  75.395  1.00  0.00           C  
ATOM   1096  NH1 ARG B 852     116.121  43.520  75.971  1.00  0.00           N  
ATOM   1097  NH2 ARG B 852     116.227  45.815  76.077  1.00  0.00           N  
ATOM   1098  N   GLN B 853     119.130  40.340  69.117  1.00  0.00           N  
ATOM   1099  CA  GLN B 853     119.254  39.205  68.157  1.00  0.00           C  
ATOM   1100  C   GLN B 853     120.397  39.520  67.166  1.00  0.00           C  
ATOM   1101  O   GLN B 853     120.335  39.172  65.976  1.00  0.00           O  
ATOM   1102  CB  GLN B 853     117.941  39.017  67.354  1.00  0.00           C  
ATOM   1103  N   ARG B1082     132.873  44.715  53.109  1.00  0.00           N  
ATOM   1104  CA  ARG B1082     133.961  44.613  54.073  1.00  0.00           C  
ATOM   1105  C   ARG B1082     133.551  43.731  55.248  1.00  0.00           C  
ATOM   1106  O   ARG B1082     134.356  42.949  55.754  1.00  0.00           O  
ATOM   1107  CB  ARG B1082     134.361  46.003  54.563  1.00  0.00           C  
ATOM   1108  N   ASN B1083     132.303  43.856  55.690  1.00  0.00           N  
ATOM   1109  CA  ASN B1083     131.829  43.027  56.791  1.00  0.00           C  
ATOM   1110  C   ASN B1083     130.684  42.168  56.306  1.00  0.00           C  
ATOM   1111  O   ASN B1083     130.075  42.448  55.276  1.00  0.00           O  
ATOM   1112  CB  ASN B1083     131.330  43.866  57.970  1.00  0.00           C  
ATOM   1113  CG  ASN B1083     131.094  43.024  59.221  1.00  0.00           C  
ATOM   1114  OD1 ASN B1083     132.042  42.531  59.832  1.00  0.00           O  
ATOM   1115  ND2 ASN B1083     129.831  42.847  59.596  1.00  0.00           N  
ATOM   1116  N   PRO B1084     130.409  41.070  57.017  1.00  0.00           N  
ATOM   1117  CA  PRO B1084     129.292  40.244  56.559  1.00  0.00           C  
ATOM   1118  C   PRO B1084     127.949  40.900  56.887  1.00  0.00           C  
ATOM   1119  O   PRO B1084     126.953  40.686  56.195  1.00  0.00           O  
ATOM   1120  CB  PRO B1084     129.512  38.906  57.278  1.00  0.00           C  
ATOM   1121  CG  PRO B1084     130.528  39.205  58.362  1.00  0.00           C  
ATOM   1122  CD  PRO B1084     131.383  40.277  57.784  1.00  0.00           C  
ATOM   1123  N   MET B1085     127.935  41.724  57.932  1.00  0.00           N  
ATOM   1124  CA  MET B1085     126.720  42.412  58.347  1.00  0.00           C  
ATOM   1125  C   MET B1085     126.392  43.634  57.481  1.00  0.00           C  
ATOM   1126  O   MET B1085     125.237  44.060  57.431  1.00  0.00           O  
ATOM   1127  CB  MET B1085     126.832  42.825  59.809  1.00  0.00           C  
ATOM   1128  N   ASP B1087     127.394  44.197  56.805  1.00  0.00           N  
ATOM   1129  CA  ASP B1087     127.163  45.370  55.957  1.00  0.00           C  
ATOM   1130  C   ASP B1087     125.961  45.132  55.046  1.00  0.00           C  
ATOM   1131  O   ASP B1087     125.672  43.995  54.688  1.00  0.00           O  
ATOM   1132  CB  ASP B1087     128.402  45.687  55.107  1.00  0.00           C  
ATOM   1133  CG  ASP B1087     129.613  46.065  55.946  1.00  0.00           C  
ATOM   1134  OD1 ASP B1087     129.444  46.328  57.157  1.00  0.00           O  
ATOM   1135  OD2 ASP B1087     130.733  46.109  55.393  1.00  0.00           O  
ATOM   1136  N   PHE B1088     125.253  46.204  54.691  1.00  0.00           N  
ATOM   1137  CA  PHE B1088     124.084  46.095  53.818  1.00  0.00           C  
ATOM   1138  C   PHE B1088     124.073  47.208  52.778  1.00  0.00           C  
ATOM   1139  O   PHE B1088     124.747  48.222  52.938  1.00  0.00           O  
ATOM   1140  CB  PHE B1088     122.787  46.108  54.641  1.00  0.00           C  
ATOM   1141  CG  PHE B1088     122.603  47.334  55.495  1.00  0.00           C  
ATOM   1142  CD1 PHE B1088     121.975  48.466  54.985  1.00  0.00           C  
ATOM   1143  CD2 PHE B1088     123.028  47.341  56.821  1.00  0.00           C  
ATOM   1144  CE1 PHE B1088     121.765  49.594  55.783  1.00  0.00           C  
ATOM   1145  CE2 PHE B1088     122.826  48.462  57.633  1.00  0.00           C  
ATOM   1146  CZ  PHE B1088     122.190  49.593  57.111  1.00  0.00           C  
ATOM   1147  N   VAL B1089     123.305  47.016  51.713  1.00  0.00           N  
ATOM   1148  CA  VAL B1089     123.249  47.996  50.634  1.00  0.00           C  
ATOM   1149  C   VAL B1089     122.464  49.276  50.883  1.00  0.00           C  
ATOM   1150  O   VAL B1089     121.268  49.240  51.170  1.00  0.00           O  
ATOM   1151  CB  VAL B1089     122.676  47.373  49.339  1.00  0.00           C  
ATOM   1152  CG1 VAL B1089     122.471  48.463  48.289  1.00  0.00           C  
ATOM   1153  CG2 VAL B1089     123.614  46.296  48.809  1.00  0.00           C  
ATOM   1154  N   LEU B1090     123.147  50.408  50.746  1.00  0.00           N  
ATOM   1155  CA  LEU B1090     122.505  51.707  50.890  1.00  0.00           C  
ATOM   1156  C   LEU B1090     122.014  52.106  49.501  1.00  0.00           C  
ATOM   1157  O   LEU B1090     120.879  52.545  49.334  1.00  0.00           O  
ATOM   1158  CB  LEU B1090     123.491  52.747  51.426  1.00  0.00           C  
ATOM   1159  CG  LEU B1090     123.687  52.708  52.943  1.00  0.00           C  
ATOM   1160  CD1 LEU B1090     124.637  53.815  53.364  1.00  0.00           C  
ATOM   1161  CD2 LEU B1090     122.336  52.876  53.642  1.00  0.00           C  
ATOM   1162  N   TRP B1095     122.877  51.933  48.504  1.00  0.00           N  
ATOM   1163  CA  TRP B1095     122.541  52.244  47.116  1.00  0.00           C  
ATOM   1164  C   TRP B1095     123.241  51.215  46.228  1.00  0.00           C  
ATOM   1165  O   TRP B1095     124.444  50.984  46.358  1.00  0.00           O  
ATOM   1166  CB  TRP B1095     122.979  53.674  46.767  1.00  0.00           C  
ATOM   1167  CG  TRP B1095     122.661  54.104  45.354  1.00  0.00           C  
ATOM   1168  CD1 TRP B1095     123.449  53.940  44.248  1.00  0.00           C  
ATOM   1169  CD2 TRP B1095     121.468  54.763  44.899  1.00  0.00           C  
ATOM   1170  NE1 TRP B1095     122.823  54.456  43.137  1.00  0.00           N  
ATOM   1171  CE2 TRP B1095     121.609  54.965  43.507  1.00  0.00           C  
ATOM   1172  CE3 TRP B1095     120.297  55.199  45.532  1.00  0.00           C  
ATOM   1173  CZ2 TRP B1095     120.618  55.588  42.737  1.00  0.00           C  
ATOM   1174  CZ3 TRP B1095     119.312  55.819  44.763  1.00  0.00           C  
ATOM   1175  CH2 TRP B1095     119.482  56.007  43.380  1.00  0.00           C  
ATOM   1176  N   LYS B1096     122.475  50.591  45.336  1.00  0.00           N  
ATOM   1177  CA  LYS B1096     123.004  49.555  44.455  1.00  0.00           C  
ATOM   1178  C   LYS B1096     123.135  49.966  42.998  1.00  0.00           C  
ATOM   1179  O   LYS B1096     122.162  50.396  42.378  1.00  0.00           O  
ATOM   1180  CB  LYS B1096     122.127  48.310  44.550  1.00  0.00           C  
ATOM   1181  N   MET B1097     124.342  49.831  42.453  1.00  0.00           N  
ATOM   1182  CA  MET B1097     124.568  50.149  41.050  1.00  0.00           C  
ATOM   1183  C   MET B1097     123.423  49.437  40.345  1.00  0.00           C  
ATOM   1184  O   MET B1097     123.091  48.303  40.694  1.00  0.00           O  
ATOM   1185  CB  MET B1097     125.909  49.582  40.571  1.00  0.00           C  
ATOM   1186  CG  MET B1097     127.124  50.113  41.317  1.00  0.00           C  
ATOM   1187  SD  MET B1097     127.192  51.922  41.370  1.00  0.00           S  
ATOM   1188  CE  MET B1097     127.033  52.336  39.631  1.00  0.00           C  
ATOM   1189  N   SER B1098     122.807  50.106  39.376  1.00  0.00           N  
ATOM   1190  CA  SER B1098     121.678  49.538  38.647  1.00  0.00           C  
ATOM   1191  C   SER B1098     122.089  48.370  37.759  1.00  0.00           C  
ATOM   1192  O   SER B1098     123.248  47.957  37.757  1.00  0.00           O  
ATOM   1193  CB  SER B1098     121.005  50.618  37.818  1.00  0.00           C  
ATOM   1194  N   LYS B1099     121.134  47.834  37.004  1.00  0.00           N  
ATOM   1195  CA  LYS B1099     121.423  46.707  36.126  1.00  0.00           C  
ATOM   1196  C   LYS B1099     120.606  46.734  34.838  1.00  0.00           C  
ATOM   1197  O   LYS B1099     119.489  47.252  34.804  1.00  0.00           O  
ATOM   1198  CB  LYS B1099     121.184  45.390  36.869  1.00  0.00           C  
ATOM   1199  N   GLU B1165     121.184  46.161  33.786  1.00  0.00           N  
ATOM   1200  CA  GLU B1165     120.561  46.090  32.468  1.00  0.00           C  
ATOM   1201  C   GLU B1165     119.088  45.688  32.507  1.00  0.00           C  
ATOM   1202  O   GLU B1165     118.739  44.614  33.000  1.00  0.00           O  
ATOM   1203  CB  GLU B1165     121.336  45.115  31.585  1.00  0.00           C  
ATOM   1204  N   GLY B1166     118.232  46.555  31.974  1.00  0.00           N  
ATOM   1205  CA  GLY B1166     116.807  46.279  31.948  1.00  0.00           C  
ATOM   1206  C   GLY B1166     116.090  46.765  33.191  1.00  0.00           C  
ATOM   1207  O   GLY B1166     114.863  46.681  33.288  1.00  0.00           O  
ATOM   1208  N   GLU B1168     116.858  47.278  34.145  1.00  0.00           N  
ATOM   1209  CA  GLU B1168     116.290  47.774  35.388  1.00  0.00           C  
ATOM   1210  C   GLU B1168     116.325  49.290  35.450  1.00  0.00           C  
ATOM   1211  O   GLU B1168     117.229  49.928  34.906  1.00  0.00           O  
ATOM   1212  CB  GLU B1168     117.040  47.187  36.583  1.00  0.00           C  
ATOM   1213  N   PRO B1169     115.309  49.887  36.089  1.00  0.00           N  
ATOM   1214  CA  PRO B1169     115.220  51.336  36.238  1.00  0.00           C  
ATOM   1215  C   PRO B1169     116.413  51.810  37.028  1.00  0.00           C  
ATOM   1216  O   PRO B1169     117.052  51.036  37.735  1.00  0.00           O  
ATOM   1217  CB  PRO B1169     113.933  51.518  37.023  1.00  0.00           C  
ATOM   1218  CG  PRO B1169     113.080  50.451  36.472  1.00  0.00           C  
ATOM   1219  CD  PRO B1169     114.017  49.259  36.412  1.00  0.00           C  
ATOM   1220  N   SER B1170     116.724  53.087  36.907  1.00  0.00           N  
ATOM   1221  CA  SER B1170     117.833  53.614  37.654  1.00  0.00           C  
ATOM   1222  C   SER B1170     117.623  55.083  37.887  1.00  0.00           C  
ATOM   1223  O   SER B1170     116.637  55.680  37.451  1.00  0.00           O  
ATOM   1224  CB  SER B1170     119.158  53.387  36.909  1.00  0.00           C  
ATOM   1225  OG  SER B1170     119.193  54.084  35.675  1.00  0.00           O  
ATOM   1226  N   TRP B1171     118.561  55.649  38.612  1.00  0.00           N  
ATOM   1227  CA  TRP B1171     118.553  57.050  38.921  1.00  0.00           C  
ATOM   1228  C   TRP B1171     120.026  57.292  39.074  1.00  0.00           C  
ATOM   1229  O   TRP B1171     120.782  56.370  39.371  1.00  0.00           O  
ATOM   1230  CB  TRP B1171     117.814  57.309  40.232  1.00  0.00           C  
ATOM   1231  CG  TRP B1171     116.340  57.156  40.092  1.00  0.00           C  
ATOM   1232  CD1 TRP B1171     115.444  58.123  39.730  1.00  0.00           C  
ATOM   1233  CD2 TRP B1171     115.591  55.945  40.228  1.00  0.00           C  
ATOM   1234  NE1 TRP B1171     114.183  57.586  39.631  1.00  0.00           N  
ATOM   1235  CE2 TRP B1171     114.245  56.250  39.936  1.00  0.00           C  
ATOM   1236  CE3 TRP B1171     115.926  54.628  40.576  1.00  0.00           C  
ATOM   1237  CZ2 TRP B1171     113.233  55.283  39.969  1.00  0.00           C  
ATOM   1238  CZ3 TRP B1171     114.919  53.667  40.609  1.00  0.00           C  
ATOM   1239  CH2 TRP B1171     113.589  54.004  40.310  1.00  0.00           C  
ATOM   1240  N   PRO B1177     120.464  58.517  38.814  1.00  0.00           N  
ATOM   1241  CA  PRO B1177     121.871  58.873  38.930  1.00  0.00           C  
ATOM   1242  C   PRO B1177     122.542  58.420  40.212  1.00  0.00           C  
ATOM   1243  O   PRO B1177     122.644  57.228  40.501  1.00  0.00           O  
ATOM   1244  CB  PRO B1177     121.835  60.383  38.811  1.00  0.00           C  
ATOM   1245  CG  PRO B1177     120.819  60.562  37.738  1.00  0.00           C  
ATOM   1246  CD  PRO B1177     119.721  59.570  38.101  1.00  0.00           C  
ATOM   1247  N   SER B1178     122.977  59.411  40.974  1.00  0.00           N  
ATOM   1248  CA  SER B1178     123.698  59.213  42.211  1.00  0.00           C  
ATOM   1249  C   SER B1178     125.134  59.402  41.771  1.00  0.00           C  
ATOM   1250  O   SER B1178     125.561  58.859  40.753  1.00  0.00           O  
ATOM   1251  CB  SER B1178     123.495  57.802  42.779  1.00  0.00           C  
ATOM   1252  N   PRO B1179     125.872  60.237  42.502  1.00  0.00           N  
ATOM   1253  CA  PRO B1179     127.273  60.624  42.345  1.00  0.00           C  
ATOM   1254  C   PRO B1179     128.172  59.401  42.244  1.00  0.00           C  
ATOM   1255  O   PRO B1179     129.279  59.462  41.709  1.00  0.00           O  
ATOM   1256  CB  PRO B1179     127.529  61.424  43.607  1.00  0.00           C  
ATOM   1257  CG  PRO B1179     126.248  62.178  43.741  1.00  0.00           C  
ATOM   1258  CD  PRO B1179     125.191  61.134  43.452  1.00  0.00           C  
ATOM   1259  N   TRP B1192     127.672  58.296  42.782  1.00  0.00           N  
ATOM   1260  CA  TRP B1192     128.380  57.029  42.777  1.00  0.00           C  
ATOM   1261  C   TRP B1192     128.028  56.361  41.458  1.00  0.00           C  
ATOM   1262  O   TRP B1192     128.574  55.320  41.099  1.00  0.00           O  
ATOM   1263  CB  TRP B1192     127.907  56.190  43.961  1.00  0.00           C  
ATOM   1264  CG  TRP B1192     127.863  56.997  45.217  1.00  0.00           C  
ATOM   1265  CD1 TRP B1192     128.931  57.462  45.928  1.00  0.00           C  
ATOM   1266  CD2 TRP B1192     126.693  57.505  45.873  1.00  0.00           C  
ATOM   1267  NE1 TRP B1192     128.500  58.231  46.982  1.00  0.00           N  
ATOM   1268  CE2 TRP B1192     127.132  58.277  46.969  1.00  0.00           C  
ATOM   1269  CE3 TRP B1192     125.317  57.390  45.629  1.00  0.00           C  
ATOM   1270  CZ2 TRP B1192     126.241  58.923  47.833  1.00  0.00           C  
ATOM   1271  CZ3 TRP B1192     124.432  58.035  46.490  1.00  0.00           C  
ATOM   1272  CH2 TRP B1192     124.900  58.795  47.575  1.00  0.00           C  
ATOM   1273  N   GLY B1193     127.101  56.984  40.738  1.00  0.00           N  
ATOM   1274  CA  GLY B1193     126.679  56.466  39.452  1.00  0.00           C  
ATOM   1275  C   GLY B1193     125.270  55.915  39.468  1.00  0.00           C  
ATOM   1276  O   GLY B1193     124.714  55.642  40.531  1.00  0.00           O  
ATOM   1277  N   ALA B1194     124.696  55.756  38.278  1.00  0.00           N  
ATOM   1278  CA  ALA B1194     123.345  55.230  38.134  1.00  0.00           C  
ATOM   1279  C   ALA B1194     123.140  54.042  39.066  1.00  0.00           C  
ATOM   1280  O   ALA B1194     123.997  53.160  39.171  1.00  0.00           O  
ATOM   1281  CB  ALA B1194     123.101  54.812  36.691  1.00  0.00           C  
ATOM   1282  N   GLY B1195     121.995  54.029  39.743  1.00  0.00           N  
ATOM   1283  CA  GLY B1195     121.709  52.953  40.669  1.00  0.00           C  
ATOM   1284  C   GLY B1195     120.256  52.805  41.075  1.00  0.00           C  
ATOM   1285  O   GLY B1195     119.349  53.309  40.412  1.00  0.00           O  
ATOM   1286  N   ARG B1196     120.052  52.115  42.194  1.00  0.00           N  
ATOM   1287  CA  ARG B1196     118.725  51.835  42.728  1.00  0.00           C  
ATOM   1288  C   ARG B1196     118.842  51.808  44.261  1.00  0.00           C  
ATOM   1289  O   ARG B1196     119.890  51.455  44.800  1.00  0.00           O  
ATOM   1290  CB  ARG B1196     118.277  50.476  42.189  1.00  0.00           C  
ATOM   1291  CG  ARG B1196     116.793  50.289  42.022  1.00  0.00           C  
ATOM   1292  CD  ARG B1196     116.505  48.910  41.440  1.00  0.00           C  
ATOM   1293  NE  ARG B1196     117.339  47.868  42.041  1.00  0.00           N  
ATOM   1294  CZ  ARG B1196     117.163  46.564  41.845  1.00  0.00           C  
ATOM   1295  NH1 ARG B1196     116.181  46.137  41.064  1.00  0.00           N  
ATOM   1296  NH2 ARG B1196     117.966  45.686  42.434  1.00  0.00           N  
ATOM   1297  N   PRO B1198     117.765  52.175  44.981  1.00  0.00           N  
ATOM   1298  CA  PRO B1198     117.771  52.194  46.451  1.00  0.00           C  
ATOM   1299  C   PRO B1198     118.070  50.853  47.117  1.00  0.00           C  
ATOM   1300  O   PRO B1198     117.710  49.797  46.598  1.00  0.00           O  
ATOM   1301  CB  PRO B1198     116.362  52.681  46.798  1.00  0.00           C  
ATOM   1302  CG  PRO B1198     115.951  53.457  45.596  1.00  0.00           C  
ATOM   1303  CD  PRO B1198     116.448  52.588  44.475  1.00  0.00           C  
ATOM   1304  N   GLY B1199     118.730  50.906  48.269  1.00  0.00           N  
ATOM   1305  CA  GLY B1199     119.022  49.696  49.014  1.00  0.00           C  
ATOM   1306  C   GLY B1199     117.711  49.193  49.597  1.00  0.00           C  
ATOM   1307  O   GLY B1199     116.654  49.775  49.352  1.00  0.00           O  
ATOM   1308  N   TRP B1200     117.768  48.132  50.389  1.00  0.00           N  
ATOM   1309  CA  TRP B1200     116.554  47.568  50.965  1.00  0.00           C  
ATOM   1310  C   TRP B1200     115.879  48.369  52.079  1.00  0.00           C  
ATOM   1311  O   TRP B1200     114.658  48.330  52.206  1.00  0.00           O  
ATOM   1312  CB  TRP B1200     116.829  46.144  51.454  1.00  0.00           C  
ATOM   1313  N   HIS B1201     116.653  49.112  52.868  1.00  0.00           N  
ATOM   1314  CA  HIS B1201     116.080  49.842  54.003  1.00  0.00           C  
ATOM   1315  C   HIS B1201     116.333  51.344  54.044  1.00  0.00           C  
ATOM   1316  O   HIS B1201     116.002  52.005  55.033  1.00  0.00           O  
ATOM   1317  CB  HIS B1201     116.619  49.224  55.288  1.00  0.00           C  
ATOM   1318  CG  HIS B1201     117.029  47.793  55.131  1.00  0.00           C  
ATOM   1319  ND1 HIS B1201     116.127  46.754  55.146  1.00  0.00           N  
ATOM   1320  CD2 HIS B1201     118.241  47.237  54.890  1.00  0.00           C  
ATOM   1321  CE1 HIS B1201     116.762  45.617  54.918  1.00  0.00           C  
ATOM   1322  NE2 HIS B1201     118.048  45.885  54.759  1.00  0.00           N  
ATOM   1323  N   ILE B1202     116.909  51.883  52.979  1.00  0.00           N  
ATOM   1324  CA  ILE B1202     117.226  53.303  52.931  1.00  0.00           C  
ATOM   1325  C   ILE B1202     116.018  54.242  52.780  1.00  0.00           C  
ATOM   1326  O   ILE B1202     115.967  55.297  53.413  1.00  0.00           O  
ATOM   1327  CB  ILE B1202     118.264  53.592  51.797  1.00  0.00           C  
ATOM   1328  CG1 ILE B1202     118.824  55.010  51.940  1.00  0.00           C  
ATOM   1329  CG2 ILE B1202     117.629  53.383  50.432  1.00  0.00           C  
ATOM   1330  CD1 ILE B1202     119.689  55.200  53.179  1.00  0.00           C  
ATOM   1331  N   GLU B1203     115.039  53.857  51.966  1.00  0.00           N  
ATOM   1332  CA  GLU B1203     113.869  54.703  51.728  1.00  0.00           C  
ATOM   1333  C   GLU B1203     113.165  55.178  52.995  1.00  0.00           C  
ATOM   1334  O   GLU B1203     112.866  56.367  53.146  1.00  0.00           O  
ATOM   1335  CB  GLU B1203     112.865  53.969  50.837  1.00  0.00           C  
ATOM   1336  CG  GLU B1203     112.212  52.777  51.499  1.00  0.00           C  
ATOM   1337  CD  GLU B1203     111.508  51.877  50.507  1.00  0.00           C  
ATOM   1338  OE1 GLU B1203     112.207  51.120  49.796  1.00  0.00           O  
ATOM   1339  OE2 GLU B1203     110.262  51.938  50.436  1.00  0.00           O  
ATOM   1340  N   CYS B1204     112.913  54.250  53.910  1.00  0.00           N  
ATOM   1341  CA  CYS B1204     112.224  54.585  55.147  1.00  0.00           C  
ATOM   1342  C   CYS B1204     112.876  55.681  55.977  1.00  0.00           C  
ATOM   1343  O   CYS B1204     112.201  56.622  56.394  1.00  0.00           O  
ATOM   1344  CB  CYS B1204     112.021  53.330  55.993  1.00  0.00           C  
ATOM   1345  SG  CYS B1204     110.718  52.267  55.331  1.00  0.00           S  
ATOM   1346  N   SER B1205     114.177  55.564  56.217  1.00  0.00           N  
ATOM   1347  CA  SER B1205     114.886  56.564  57.005  1.00  0.00           C  
ATOM   1348  C   SER B1205     114.909  57.917  56.306  1.00  0.00           C  
ATOM   1349  O   SER B1205     114.803  58.960  56.951  1.00  0.00           O  
ATOM   1350  CB  SER B1205     116.319  56.106  57.279  1.00  0.00           C  
ATOM   1351  OG  SER B1205     116.328  54.969  58.122  1.00  0.00           O  
ATOM   1352  N   ALA B1206     115.044  57.890  54.983  1.00  0.00           N  
ATOM   1353  CA  ALA B1206     115.090  59.117  54.193  1.00  0.00           C  
ATOM   1354  C   ALA B1206     113.737  59.817  54.112  1.00  0.00           C  
ATOM   1355  O   ALA B1206     113.644  61.026  54.321  1.00  0.00           O  
ATOM   1356  CB  ALA B1206     115.602  58.813  52.786  1.00  0.00           C  
ATOM   1357  N   MET B1207     112.693  59.059  53.801  1.00  0.00           N  
ATOM   1358  CA  MET B1207     111.360  59.625  53.686  1.00  0.00           C  
ATOM   1359  C   MET B1207     110.764  59.971  55.024  1.00  0.00           C  
ATOM   1360  O   MET B1207     109.904  60.858  55.092  1.00  0.00           O  
ATOM   1361  CB  MET B1207     110.421  58.665  52.977  1.00  0.00           C  
ATOM   1362  CG  MET B1207     110.456  58.768  51.476  1.00  0.00           C  
ATOM   1363  SD  MET B1207     110.085  57.203  50.697  1.00  0.00           S  
ATOM   1364  CE  MET B1207     108.541  56.768  51.490  1.00  0.00           C  
ATOM   1365  N   ASN B1208     111.167  59.283  56.099  1.00  0.00           N  
ATOM   1366  CA  ASN B1208     110.535  59.710  57.327  1.00  0.00           C  
ATOM   1367  C   ASN B1208     111.129  60.980  57.975  1.00  0.00           C  
ATOM   1368  O   ASN B1208     110.358  61.758  58.514  1.00  0.00           O  
ATOM   1369  CB  ASN B1208     110.106  58.539  58.330  1.00  0.00           C  
ATOM   1370  CG  ASN B1208     111.244  57.751  59.041  1.00  0.00           C  
ATOM   1371  OD1 ASN B1208     112.327  58.258  59.323  1.00  0.00           O  
ATOM   1372  ND2 ASN B1208     110.927  56.497  59.409  1.00  0.00           N  
ATOM   1373  N   CYS B1209     112.431  61.279  57.843  1.00  0.00           N  
ATOM   1374  CA  CYS B1209     112.976  62.532  58.429  1.00  0.00           C  
ATOM   1375  C   CYS B1209     112.441  63.813  57.748  1.00  0.00           C  
ATOM   1376  O   CYS B1209     112.503  64.912  58.315  1.00  0.00           O  
ATOM   1377  CB  CYS B1209     114.512  62.553  58.359  1.00  0.00           C  
ATOM   1378  SG  CYS B1209     115.179  62.680  56.680  1.00  0.00           S  
ATOM   1379  N   LYS B1210     111.930  63.662  56.528  1.00  0.00           N  
ATOM   1380  CA  LYS B1210     111.374  64.777  55.762  1.00  0.00           C  
ATOM   1381  C   LYS B1210     109.966  65.128  56.239  1.00  0.00           C  
ATOM   1382  O   LYS B1210     109.656  66.289  56.499  1.00  0.00           O  
ATOM   1383  CB  LYS B1210     111.335  64.425  54.267  1.00  0.00           C  
ATOM   1384  N   GLN B1211     109.120  64.111  56.360  1.00  0.00           N  
ATOM   1385  CA  GLN B1211     107.736  64.304  56.773  1.00  0.00           C  
ATOM   1386  C   GLN B1211     107.484  64.400  58.275  1.00  0.00           C  
ATOM   1387  O   GLN B1211     106.461  64.944  58.692  1.00  0.00           O  
ATOM   1388  CB  GLN B1211     106.870  63.178  56.199  1.00  0.00           C  
ATOM   1389  CG  GLN B1211     105.730  63.662  55.326  1.00  0.00           C  
ATOM   1390  CD  GLN B1211     106.217  64.264  54.028  1.00  0.00           C  
ATOM   1391  OE1 GLN B1211     106.722  63.559  53.157  1.00  0.00           O  
ATOM   1392  NE2 GLN B1211     106.075  65.578  53.896  1.00  0.00           N  
ATOM   1393  N   LEU B1212     108.403  63.892  59.089  1.00  0.00           N  
ATOM   1394  CA  LEU B1212     108.211  63.902  60.537  1.00  0.00           C  
ATOM   1395  C   LEU B1212     109.340  64.536  61.349  1.00  0.00           C  
ATOM   1396  O   LEU B1212     109.173  64.816  62.538  1.00  0.00           O  
ATOM   1397  CB  LEU B1212     107.984  62.466  61.019  1.00  0.00           C  
ATOM   1398  CG  LEU B1212     106.792  61.738  60.392  1.00  0.00           C  
ATOM   1399  CD1 LEU B1212     106.713  60.310  60.914  1.00  0.00           C  
ATOM   1400  CD2 LEU B1212     105.515  62.488  60.708  1.00  0.00           C  
ATOM   1401  N   GLY B1289     110.480  64.770  60.709  1.00  0.00           N  
ATOM   1402  CA  GLY B1289     111.613  65.343  61.413  1.00  0.00           C  
ATOM   1403  C   GLY B1289     112.600  64.234  61.720  1.00  0.00           C  
ATOM   1404  O   GLY B1289     112.323  63.071  61.433  1.00  0.00           O  
ATOM   1405  N   ASN B1290     113.751  64.578  62.298  1.00  0.00           N  
ATOM   1406  CA  ASN B1290     114.783  63.593  62.637  1.00  0.00           C  
ATOM   1407  C   ASN B1290     114.453  62.802  63.901  1.00  0.00           C  
ATOM   1408  O   ASN B1290     115.058  61.765  64.178  1.00  0.00           O  
ATOM   1409  CB  ASN B1290     116.124  64.294  62.851  1.00  0.00           C  
ATOM   1410  CG  ASN B1290     116.713  64.846  61.570  1.00  0.00           C  
ATOM   1411  OD1 ASN B1290     117.587  65.707  61.611  1.00  0.00           O  
ATOM   1412  ND2 ASN B1290     116.251  64.344  60.428  1.00  0.00           N  
ATOM   1413  N   HIS B1291     113.495  63.300  64.668  1.00  0.00           N  
ATOM   1414  CA  HIS B1291     113.105  62.669  65.915  1.00  0.00           C  
ATOM   1415  C   HIS B1291     111.590  62.727  65.999  1.00  0.00           C  
ATOM   1416  O   HIS B1291     111.021  63.813  66.069  1.00  0.00           O  
ATOM   1417  CB  HIS B1291     113.761  63.448  67.066  1.00  0.00           C  
ATOM   1418  CG  HIS B1291     113.386  62.983  68.440  1.00  0.00           C  
ATOM   1419  ND1 HIS B1291     113.126  61.666  68.745  1.00  0.00           N  
ATOM   1420  CD2 HIS B1291     113.315  63.662  69.610  1.00  0.00           C  
ATOM   1421  CE1 HIS B1291     112.911  61.554  70.045  1.00  0.00           C  
ATOM   1422  NE2 HIS B1291     113.021  62.749  70.593  1.00  0.00           N  
ATOM   1423  N   PHE B1292     110.931  61.577  65.925  1.00  0.00           N  
ATOM   1424  CA  PHE B1292     109.482  61.562  66.048  1.00  0.00           C  
ATOM   1425  C   PHE B1292     109.040  60.595  67.136  1.00  0.00           C  
ATOM   1426  O   PHE B1292     109.854  59.854  67.691  1.00  0.00           O  
ATOM   1427  CB  PHE B1292     108.781  61.270  64.713  1.00  0.00           C  
ATOM   1428  CG  PHE B1292     109.299  60.076  63.976  1.00  0.00           C  
ATOM   1429  CD1 PHE B1292     110.473  60.160  63.237  1.00  0.00           C  
ATOM   1430  CD2 PHE B1292     108.567  58.893  63.944  1.00  0.00           C  
ATOM   1431  CE1 PHE B1292     110.905  59.095  62.463  1.00  0.00           C  
ATOM   1432  CE2 PHE B1292     108.988  57.819  63.171  1.00  0.00           C  
ATOM   1433  CZ  PHE B1292     110.162  57.920  62.427  1.00  0.00           C  
ATOM   1434  N   ASP B1293     107.748  60.610  67.440  1.00  0.00           N  
ATOM   1435  CA  ASP B1293     107.202  59.804  68.522  1.00  0.00           C  
ATOM   1436  C   ASP B1293     107.167  58.283  68.351  1.00  0.00           C  
ATOM   1437  O   ASP B1293     107.842  57.562  69.092  1.00  0.00           O  
ATOM   1438  CB  ASP B1293     105.810  60.338  68.879  1.00  0.00           C  
ATOM   1439  CG  ASP B1293     105.809  61.834  69.139  1.00  0.00           C  
ATOM   1440  OD1 ASP B1293     106.429  62.279  70.129  1.00  0.00           O  
ATOM   1441  OD2 ASP B1293     105.190  62.564  68.341  1.00  0.00           O  
ATOM   1442  N   ILE B1294     106.397  57.781  67.386  1.00  0.00           N  
ATOM   1443  CA  ILE B1294     106.319  56.329  67.210  1.00  0.00           C  
ATOM   1444  C   ILE B1294     106.547  55.765  65.781  1.00  0.00           C  
ATOM   1445  O   ILE B1294     106.224  56.415  64.785  1.00  0.00           O  
ATOM   1446  CB  ILE B1294     104.957  55.791  67.804  1.00  0.00           C  
ATOM   1447  CG1 ILE B1294     104.066  55.241  66.697  1.00  0.00           C  
ATOM   1448  CG2 ILE B1294     104.206  56.896  68.570  1.00  0.00           C  
ATOM   1449  CD1 ILE B1294     104.206  53.764  66.497  1.00  0.00           C  
ATOM   1450  N   HIS B1295     107.139  54.556  65.720  1.00  0.00           N  
ATOM   1451  CA  HIS B1295     107.439  53.797  64.480  1.00  0.00           C  
ATOM   1452  C   HIS B1295     106.898  52.371  64.667  1.00  0.00           C  
ATOM   1453  O   HIS B1295     107.257  51.678  65.627  1.00  0.00           O  
ATOM   1454  CB  HIS B1295     108.964  53.733  64.195  1.00  0.00           C  
ATOM   1455  CG  HIS B1295     109.323  53.207  62.835  1.00  0.00           C  
ATOM   1456  ND1 HIS B1295     110.426  53.642  62.124  1.00  0.00           N  
ATOM   1457  CD2 HIS B1295     108.716  52.287  62.034  1.00  0.00           C  
ATOM   1458  CE1 HIS B1295     110.475  53.027  60.959  1.00  0.00           C  
ATOM   1459  NE2 HIS B1295     109.452  52.199  60.880  1.00  0.00           N  
ATOM   1460  N   GLY B1296     106.023  51.951  63.757  1.00  0.00           N  
ATOM   1461  CA  GLY B1296     105.446  50.624  63.831  1.00  0.00           C  
ATOM   1462  C   GLY B1296     105.795  49.791  62.614  1.00  0.00           C  
ATOM   1463  O   GLY B1296     106.523  50.238  61.724  1.00  0.00           O  
ATOM   1464  N   GLY B1297     105.259  48.575  62.586  1.00  0.00           N  
ATOM   1465  CA  GLY B1297     105.506  47.656  61.491  1.00  0.00           C  
ATOM   1466  C   GLY B1297     105.343  46.233  61.993  1.00  0.00           C  
ATOM   1467  O   GLY B1297     105.198  46.008  63.200  1.00  0.00           O  
ATOM   1468  N   GLY B1298     105.352  45.270  61.078  1.00  0.00           N  
ATOM   1469  CA  GLY B1298     105.212  43.885  61.483  1.00  0.00           C  
ATOM   1470  C   GLY B1298     106.418  43.466  62.302  1.00  0.00           C  
ATOM   1471  O   GLY B1298     107.496  44.041  62.155  1.00  0.00           O  
ATOM   1472  N   SER B1299     106.241  42.469  63.165  1.00  0.00           N  
ATOM   1473  CA  SER B1299     107.325  41.976  64.014  1.00  0.00           C  
ATOM   1474  C   SER B1299     108.461  41.371  63.195  1.00  0.00           C  
ATOM   1475  O   SER B1299     109.588  41.247  63.677  1.00  0.00           O  
ATOM   1476  CB  SER B1299     106.803  40.912  64.982  1.00  0.00           C  
ATOM   1477  OG  SER B1299     106.577  39.683  64.310  1.00  0.00           O  
ATOM   1478  N   ASP B1300     108.154  40.974  61.964  1.00  0.00           N  
ATOM   1479  CA  ASP B1300     109.151  40.372  61.087  1.00  0.00           C  
ATOM   1480  C   ASP B1300     110.117  41.427  60.571  1.00  0.00           C  
ATOM   1481  O   ASP B1300     111.184  41.105  60.046  1.00  0.00           O  
ATOM   1482  CB  ASP B1300     108.459  39.679  59.910  1.00  0.00           C  
ATOM   1483  CG  ASP B1300     107.604  40.629  59.095  1.00  0.00           C  
ATOM   1484  OD1 ASP B1300     106.836  41.406  59.703  1.00  0.00           O  
ATOM   1485  OD2 ASP B1300     107.691  40.597  57.850  1.00  0.00           O  
ATOM   1486  N   LEU B1301     109.741  42.689  60.733  1.00  0.00           N  
ATOM   1487  CA  LEU B1301     110.576  43.785  60.273  1.00  0.00           C  
ATOM   1488  C   LEU B1301     111.586  44.226  61.314  1.00  0.00           C  
ATOM   1489  O   LEU B1301     112.471  45.025  61.009  1.00  0.00           O  
ATOM   1490  CB  LEU B1301     109.710  44.983  59.882  1.00  0.00           C  
ATOM   1491  CG  LEU B1301     108.838  44.813  58.638  1.00  0.00           C  
ATOM   1492  CD1 LEU B1301     107.965  46.053  58.464  1.00  0.00           C  
ATOM   1493  CD2 LEU B1301     109.722  44.583  57.408  1.00  0.00           C  
ATOM   1494  N   MET B1302     111.470  43.707  62.535  1.00  0.00           N  
ATOM   1495  CA  MET B1302     112.385  44.097  63.605  1.00  0.00           C  
ATOM   1496  C   MET B1302     113.848  43.932  63.220  1.00  0.00           C  
ATOM   1497  O   MET B1302     114.581  44.918  63.133  1.00  0.00           O  
ATOM   1498  CB  MET B1302     112.108  43.322  64.886  1.00  0.00           C  
ATOM   1499  CG  MET B1302     112.945  43.830  66.036  1.00  0.00           C  
ATOM   1500  SD  MET B1302     112.552  43.017  67.575  1.00  0.00           S  
ATOM   1501  CE  MET B1302     113.398  41.439  67.333  1.00  0.00           C  
ATOM   1502  N   PHE B1303     114.302  42.695  63.037  1.00  0.00           N  
ATOM   1503  CA  PHE B1303     115.674  42.525  62.593  1.00  0.00           C  
ATOM   1504  C   PHE B1303     115.557  42.047  61.169  1.00  0.00           C  
ATOM   1505  O   PHE B1303     114.774  41.134  60.874  1.00  0.00           O  
ATOM   1506  CB  PHE B1303     116.479  41.497  63.390  1.00  0.00           C  
ATOM   1507  CG  PHE B1303     117.916  41.410  62.938  1.00  0.00           C  
ATOM   1508  CD1 PHE B1303     118.748  42.519  63.059  1.00  0.00           C  
ATOM   1509  CD2 PHE B1303     118.399  40.282  62.273  1.00  0.00           C  
ATOM   1510  CE1 PHE B1303     120.038  42.509  62.538  1.00  0.00           C  
ATOM   1511  CE2 PHE B1303     119.692  40.264  61.744  1.00  0.00           C  
ATOM   1512  CZ  PHE B1303     120.509  41.385  61.870  1.00  0.00           C  
ATOM   1513  N   PRO B1304     116.279  42.716  60.261  1.00  0.00           N  
ATOM   1514  CA  PRO B1304     117.060  43.438  59.270  1.00  0.00           C  
ATOM   1515  C   PRO B1304     116.545  44.856  59.136  1.00  0.00           C  
ATOM   1516  O   PRO B1304     117.217  45.813  59.514  1.00  0.00           O  
ATOM   1517  CB  PRO B1304     116.827  42.635  57.999  1.00  0.00           C  
ATOM   1518  CG  PRO B1304     116.721  41.262  58.472  1.00  0.00           C  
ATOM   1519  CD  PRO B1304     116.579  41.302  59.979  1.00  0.00           C  
ATOM   1520  N   HIS B1305     115.320  44.977  58.635  1.00  0.00           N  
ATOM   1521  CA  HIS B1305     114.738  46.281  58.375  1.00  0.00           C  
ATOM   1522  C   HIS B1305     114.832  47.363  59.447  1.00  0.00           C  
ATOM   1523  O   HIS B1305     115.586  48.327  59.281  1.00  0.00           O  
ATOM   1524  CB  HIS B1305     113.289  46.140  57.916  1.00  0.00           C  
ATOM   1525  CG  HIS B1305     112.762  47.375  57.263  1.00  0.00           C  
ATOM   1526  ND1 HIS B1305     113.492  48.076  56.327  1.00  0.00           N  
ATOM   1527  CD2 HIS B1305     111.593  48.041  57.407  1.00  0.00           C  
ATOM   1528  CE1 HIS B1305     112.795  49.124  55.923  1.00  0.00           C  
ATOM   1529  NE2 HIS B1305     111.639  49.124  56.562  1.00  0.00           N  
ATOM   1530  N   HIS B1306     114.085  47.223  60.538  1.00  0.00           N  
ATOM   1531  CA  HIS B1306     114.115  48.245  61.579  1.00  0.00           C  
ATOM   1532  C   HIS B1306     115.489  48.483  62.195  1.00  0.00           C  
ATOM   1533  O   HIS B1306     115.859  49.629  62.459  1.00  0.00           O  
ATOM   1534  CB  HIS B1306     113.100  47.929  62.686  1.00  0.00           C  
ATOM   1535  CG  HIS B1306     111.674  48.040  62.245  1.00  0.00           C  
ATOM   1536  ND1 HIS B1306     111.285  48.771  61.144  1.00  0.00           N  
ATOM   1537  CD2 HIS B1306     110.536  47.543  62.784  1.00  0.00           C  
ATOM   1538  CE1 HIS B1306     109.973  48.718  61.023  1.00  0.00           C  
ATOM   1539  NE2 HIS B1306     109.492  47.981  62.005  1.00  0.00           N  
ATOM   1540  N   GLU B1310     116.253  47.415  62.416  1.00  0.00           N  
ATOM   1541  CA  GLU B1310     117.579  47.561  63.010  1.00  0.00           C  
ATOM   1542  C   GLU B1310     118.482  48.410  62.130  1.00  0.00           C  
ATOM   1543  O   GLU B1310     119.286  49.197  62.629  1.00  0.00           O  
ATOM   1544  CB  GLU B1310     118.244  46.202  63.222  1.00  0.00           C  
ATOM   1545  CG  GLU B1310     119.402  46.252  64.206  1.00  0.00           C  
ATOM   1546  CD  GLU B1310     118.923  46.405  65.639  1.00  0.00           C  
ATOM   1547  OE1 GLU B1310     118.206  45.499  66.123  1.00  0.00           O  
ATOM   1548  OE2 GLU B1310     119.260  47.427  66.278  1.00  0.00           O  
ATOM   1549  N   ASN B1312     118.360  48.242  60.816  1.00  0.00           N  
ATOM   1550  CA  ASN B1312     119.178  49.007  59.891  1.00  0.00           C  
ATOM   1551  C   ASN B1312     118.648  50.426  59.692  1.00  0.00           C  
ATOM   1552  O   ASN B1312     119.400  51.313  59.288  1.00  0.00           O  
ATOM   1553  CB  ASN B1312     119.310  48.276  58.548  1.00  0.00           C  
ATOM   1554  CG  ASN B1312     120.030  46.938  58.678  1.00  0.00           C  
ATOM   1555  OD1 ASN B1312     120.838  46.735  59.590  1.00  0.00           O  
ATOM   1556  ND2 ASN B1312     119.753  46.027  57.755  1.00  0.00           N  
ATOM   1557  N   GLU B1314     117.364  50.648  59.972  1.00  0.00           N  
ATOM   1558  CA  GLU B1314     116.797  51.991  59.855  1.00  0.00           C  
ATOM   1559  C   GLU B1314     117.442  52.834  60.957  1.00  0.00           C  
ATOM   1560  O   GLU B1314     117.833  53.977  60.728  1.00  0.00           O  
ATOM   1561  CB  GLU B1314     115.276  51.981  60.054  1.00  0.00           C  
ATOM   1562  CG  GLU B1314     114.443  51.577  58.833  1.00  0.00           C  
ATOM   1563  CD  GLU B1314     112.971  51.938  59.015  1.00  0.00           C  
ATOM   1564  OE1 GLU B1314     112.731  53.076  59.460  1.00  0.00           O  
ATOM   1565  OE2 GLU B1314     112.068  51.120  58.716  1.00  0.00           O  
ATOM   1566  N   ILE B1316     117.541  52.244  62.147  1.00  0.00           N  
ATOM   1567  CA  ILE B1316     118.151  52.882  63.319  1.00  0.00           C  
ATOM   1568  C   ILE B1316     119.631  53.192  63.065  1.00  0.00           C  
ATOM   1569  O   ILE B1316     120.133  54.258  63.439  1.00  0.00           O  
ATOM   1570  CB  ILE B1316     118.053  51.951  64.559  1.00  0.00           C  
ATOM   1571  CG1 ILE B1316     116.601  51.847  65.029  1.00  0.00           C  
ATOM   1572  CG2 ILE B1316     118.953  52.465  65.679  1.00  0.00           C  
ATOM   1573  CD1 ILE B1316     116.354  50.694  65.996  1.00  0.00           C  
ATOM   1574  N   ALA B1317     120.325  52.241  62.445  1.00  0.00           N  
ATOM   1575  CA  ALA B1317     121.739  52.408  62.127  1.00  0.00           C  
ATOM   1576  C   ALA B1317     121.874  53.615  61.204  1.00  0.00           C  
ATOM   1577  O   ALA B1317     122.660  54.526  61.462  1.00  0.00           O  
ATOM   1578  CB  ALA B1317     122.280  51.146  61.436  1.00  0.00           C  
ATOM   1579  N   GLN B1318     121.084  53.609  60.131  1.00  0.00           N  
ATOM   1580  CA  GLN B1318     121.073  54.679  59.134  1.00  0.00           C  
ATOM   1581  C   GLN B1318     120.719  56.045  59.707  1.00  0.00           C  
ATOM   1582  O   GLN B1318     121.510  56.987  59.626  1.00  0.00           O  
ATOM   1583  CB  GLN B1318     120.065  54.358  58.028  1.00  0.00           C  
ATOM   1584  CG  GLN B1318     120.418  53.156  57.181  1.00  0.00           C  
ATOM   1585  CD  GLN B1318     119.267  52.725  56.296  1.00  0.00           C  
ATOM   1586  OE1 GLN B1318     118.104  52.969  56.611  1.00  0.00           O  
ATOM   1587  NE2 GLN B1318     119.585  52.063  55.193  1.00  0.00           N  
ATOM   1588  N   SER B1319     119.521  56.143  60.271  1.00  0.00           N  
ATOM   1589  CA  SER B1319     119.036  57.397  60.832  1.00  0.00           C  
ATOM   1590  C   SER B1319     119.879  57.981  61.963  1.00  0.00           C  
ATOM   1591  O   SER B1319     120.259  59.148  61.900  1.00  0.00           O  
ATOM   1592  CB  SER B1319     117.586  57.227  61.285  1.00  0.00           C  
ATOM   1593  OG  SER B1319     116.775  56.847  60.186  1.00  0.00           O  
ATOM   1594  N   THR B1321     120.181  57.182  62.983  1.00  0.00           N  
ATOM   1595  CA  THR B1321     120.971  57.660  64.122  1.00  0.00           C  
ATOM   1596  C   THR B1321     122.403  58.021  63.745  1.00  0.00           C  
ATOM   1597  O   THR B1321     123.005  58.906  64.352  1.00  0.00           O  
ATOM   1598  CB  THR B1321     121.044  56.612  65.260  1.00  0.00           C  
ATOM   1599  OG1 THR B1321     121.674  55.419  64.776  1.00  0.00           O  
ATOM   1600  CG2 THR B1321     119.650  56.284  65.784  1.00  0.00           C  
ATOM   1601  N   CYS B1322     122.961  57.323  62.763  1.00  0.00           N  
ATOM   1602  CA  CYS B1322     124.321  57.614  62.337  1.00  0.00           C  
ATOM   1603  C   CYS B1322     124.342  58.845  61.437  1.00  0.00           C  
ATOM   1604  O   CYS B1322     125.351  59.539  61.343  1.00  0.00           O  
ATOM   1605  CB  CYS B1322     124.930  56.399  61.621  1.00  0.00           C  
ATOM   1606  SG  CYS B1322     125.426  55.046  62.748  1.00  0.00           S  
ATOM   1607  N   ALA B1323     123.213  59.127  60.793  1.00  0.00           N  
ATOM   1608  CA  ALA B1323     123.114  60.283  59.914  1.00  0.00           C  
ATOM   1609  C   ALA B1323     122.746  61.529  60.705  1.00  0.00           C  
ATOM   1610  O   ALA B1323     123.274  62.608  60.447  1.00  0.00           O  
ATOM   1611  CB  ALA B1323     122.076  60.030  58.836  1.00  0.00           C  
ATOM   1612  N   HIS B1324     121.919  61.360  61.744  1.00  0.00           N  
ATOM   1613  CA  HIS B1324     121.452  62.647  62.270  1.00  0.00           C  
ATOM   1614  C   HIS B1324     121.795  63.363  63.539  1.00  0.00           C  
ATOM   1615  O   HIS B1324     121.643  64.573  63.623  1.00  0.00           O  
ATOM   1616  CB  HIS B1324     119.956  62.528  62.309  1.00  0.00           C  
ATOM   1617  CG  HIS B1324     119.447  62.316  60.924  1.00  0.00           C  
ATOM   1618  ND1 HIS B1324     119.900  63.057  59.835  1.00  0.00           N  
ATOM   1619  CD2 HIS B1324     118.520  61.455  60.454  1.00  0.00           C  
ATOM   1620  CE1 HIS B1324     119.283  62.665  58.769  1.00  0.00           C  
ATOM   1621  NE2 HIS B1324     118.447  61.693  59.094  1.00  0.00           N  
ATOM   1622  N   ASP B1325     122.438  62.715  64.432  1.00  0.00           N  
ATOM   1623  CA  ASP B1325     122.753  63.499  65.488  1.00  0.00           C  
ATOM   1624  C   ASP B1325     121.467  63.738  66.183  1.00  0.00           C  
ATOM   1625  O   ASP B1325     120.343  63.745  65.648  1.00  0.00           O  
ATOM   1626  CB  ASP B1325     123.416  64.800  65.046  1.00  0.00           C  
ATOM   1627  N   GLY B1341     121.827  63.912  67.425  1.00  0.00           N  
ATOM   1628  CA  GLY B1341     121.039  64.109  68.528  1.00  0.00           C  
ATOM   1629  C   GLY B1341     120.422  62.752  68.825  1.00  0.00           C  
ATOM   1630  O   GLY B1341     120.659  62.171  69.881  1.00  0.00           O  
ATOM   1631  N   GLN B1342     119.633  62.254  67.840  1.00  0.00           N  
ATOM   1632  CA  GLN B1342     118.581  61.002  68.075  1.00  0.00           C  
ATOM   1633  C   GLN B1342     117.664  60.395  66.850  1.00  0.00           C  
ATOM   1634  O   GLN B1342     118.154  60.375  65.711  1.00  0.00           O  
ATOM   1635  CB  GLN B1342     117.618  61.353  69.202  1.00  0.00           C  
ATOM   1636  CG  GLN B1342     116.799  62.588  68.823  1.00  0.00           C  
ATOM   1637  CD  GLN B1342     117.032  63.776  69.732  1.00  0.00           C  
ATOM   1638  OE1 GLN B1342     116.975  63.650  70.951  1.00  0.00           O  
ATOM   1639  NE2 GLN B1342     117.310  65.017  69.353  1.00  0.00           N  
ATOM   1640  N   TYR B1344     116.311  59.895  67.036  1.00  0.00           N  
ATOM   1641  CA  TYR B1344     115.340  59.213  65.943  1.00  0.00           C  
ATOM   1642  C   TYR B1344     113.897  58.761  66.391  1.00  0.00           C  
ATOM   1643  O   TYR B1344     112.937  59.516  66.186  1.00  0.00           O  
ATOM   1644  CB  TYR B1344     115.972  57.879  65.345  1.00  0.00           C  
ATOM   1645  CG  TYR B1344     115.257  57.163  64.130  1.00  0.00           C  
ATOM   1646  CD1 TYR B1344     115.285  55.782  63.954  1.00  0.00           C  
ATOM   1647  CD2 TYR B1344     114.588  57.890  63.174  1.00  0.00           C  
ATOM   1648  CE1 TYR B1344     114.658  55.173  62.853  1.00  0.00           C  
ATOM   1649  CE2 TYR B1344     113.960  57.295  62.072  1.00  0.00           C  
ATOM   1650  CZ  TYR B1344     113.999  55.920  61.919  1.00  0.00           C  
ATOM   1651  OH  TYR B1344     113.404  55.321  60.838  1.00  0.00           O  
ATOM   1652  N   VAL B1345     113.702  57.544  67.014  1.00  0.00           N  
ATOM   1653  CA  VAL B1345     112.373  57.070  67.426  1.00  0.00           C  
ATOM   1654  C   VAL B1345     112.162  56.774  68.913  1.00  0.00           C  
ATOM   1655  O   VAL B1345     112.857  55.937  69.482  1.00  0.00           O  
ATOM   1656  CB  VAL B1345     112.026  55.766  66.647  1.00  0.00           C  
ATOM   1657  CG1 VAL B1345     110.757  55.127  67.196  1.00  0.00           C  
ATOM   1658  CG2 VAL B1345     111.895  56.068  65.162  1.00  0.00           C  
ATOM   1659  N   ASN B1347     111.170  57.430  69.520  1.00  0.00           N  
ATOM   1660  CA  ASN B1347     110.850  57.221  70.939  1.00  0.00           C  
ATOM   1661  C   ASN B1347     110.197  55.869  71.283  1.00  0.00           C  
ATOM   1662  O   ASN B1347     110.644  55.176  72.195  1.00  0.00           O  
ATOM   1663  CB  ASN B1347     109.944  58.345  71.464  1.00  0.00           C  
ATOM   1664  CG  ASN B1347     110.692  59.649  71.717  1.00  0.00           C  
ATOM   1665  OD1 ASN B1347     111.915  59.715  71.596  1.00  0.00           O  
ATOM   1666  ND2 ASN B1347     109.952  60.691  72.079  1.00  0.00           N  
ATOM   1667  N   TYR B1348     109.127  55.506  70.580  1.00  0.00           N  
ATOM   1668  CA  TYR B1348     108.446  54.238  70.854  1.00  0.00           C  
ATOM   1669  C   TYR B1348     108.415  53.365  69.613  1.00  0.00           C  
ATOM   1670  O   TYR B1348     107.988  53.816  68.554  1.00  0.00           O  
ATOM   1671  CB  TYR B1348     106.998  54.471  71.305  1.00  0.00           C  
ATOM   1672  CG  TYR B1348     106.840  55.372  72.506  1.00  0.00           C  
ATOM   1673  CD1 TYR B1348     107.035  56.749  72.394  1.00  0.00           C  
ATOM   1674  CD2 TYR B1348     106.508  54.846  73.757  1.00  0.00           C  
ATOM   1675  CE1 TYR B1348     106.907  57.590  73.505  1.00  0.00           C  
ATOM   1676  CE2 TYR B1348     106.379  55.678  74.877  1.00  0.00           C  
ATOM   1677  CZ  TYR B1348     106.583  57.047  74.740  1.00  0.00           C  
ATOM   1678  OH  TYR B1348     106.502  57.871  75.840  1.00  0.00           O  
ATOM   1679  N   TRP B1349     108.864  52.118  69.747  1.00  0.00           N  
ATOM   1680  CA  TRP B1349     108.863  51.154  68.643  1.00  0.00           C  
ATOM   1681  C   TRP B1349     107.720  50.161  68.843  1.00  0.00           C  
ATOM   1682  O   TRP B1349     107.649  49.507  69.886  1.00  0.00           O  
ATOM   1683  CB  TRP B1349     110.188  50.385  68.585  1.00  0.00           C  
ATOM   1684  CG  TRP B1349     111.263  51.129  67.886  1.00  0.00           C  
ATOM   1685  CD1 TRP B1349     112.191  51.957  68.445  1.00  0.00           C  
ATOM   1686  CD2 TRP B1349     111.448  51.216  66.468  1.00  0.00           C  
ATOM   1687  NE1 TRP B1349     112.938  52.563  67.463  1.00  0.00           N  
ATOM   1688  CE2 TRP B1349     112.499  52.129  66.239  1.00  0.00           C  
ATOM   1689  CE3 TRP B1349     110.816  50.618  65.367  1.00  0.00           C  
ATOM   1690  CZ2 TRP B1349     112.939  52.455  64.951  1.00  0.00           C  
ATOM   1691  CZ3 TRP B1349     111.254  50.943  64.086  1.00  0.00           C  
ATOM   1692  CH2 TRP B1349     112.304  51.858  63.891  1.00  0.00           C  
ATOM   1693  N   MET B1350     106.842  50.042  67.848  1.00  0.00           N  
ATOM   1694  CA  MET B1350     105.694  49.132  67.929  1.00  0.00           C  
ATOM   1695  C   MET B1350     105.799  48.001  66.923  1.00  0.00           C  
ATOM   1696  O   MET B1350     106.138  48.223  65.762  1.00  0.00           O  
ATOM   1697  CB  MET B1350     104.378  49.889  67.688  1.00  0.00           C  
ATOM   1698  CG  MET B1350     104.138  51.060  68.635  1.00  0.00           C  
ATOM   1699  SD  MET B1350     102.542  51.886  68.364  1.00  0.00           S  
ATOM   1700  CE  MET B1350     101.364  50.658  69.154  1.00  0.00           C  
ATOM   1701  N   HIS B1351     105.498  46.788  67.370  1.00  0.00           N  
ATOM   1702  CA  HIS B1351     105.559  45.628  66.495  1.00  0.00           C  
ATOM   1703  C   HIS B1351     104.358  44.715  66.653  1.00  0.00           C  
ATOM   1704  O   HIS B1351     104.156  44.106  67.706  1.00  0.00           O  
ATOM   1705  CB  HIS B1351     106.847  44.844  66.732  1.00  0.00           C  
ATOM   1706  CG  HIS B1351     108.076  45.553  66.257  1.00  0.00           C  
ATOM   1707  ND1 HIS B1351     108.841  46.355  67.078  1.00  0.00           N  
ATOM   1708  CD2 HIS B1351     108.656  45.606  65.036  1.00  0.00           C  
ATOM   1709  CE1 HIS B1351     109.840  46.865  66.384  1.00  0.00           C  
ATOM   1710  NE2 HIS B1351     109.751  46.428  65.142  1.00  0.00           N  
ATOM   1711  N   SER B1352     103.566  44.638  65.589  1.00  0.00           N  
ATOM   1712  CA  SER B1352     102.368  43.811  65.544  1.00  0.00           C  
ATOM   1713  C   SER B1352     102.730  42.354  65.264  1.00  0.00           C  
ATOM   1714  O   SER B1352     103.609  42.071  64.449  1.00  0.00           O  
ATOM   1715  CB  SER B1352     101.435  44.320  64.448  1.00  0.00           C  
ATOM   1716  OG  SER B1352     102.098  44.315  63.197  1.00  0.00           O  
ATOM   1717  N   GLY B1358     102.044  41.435  65.938  1.00  0.00           N  
ATOM   1718  CA  GLY B1358     102.305  40.017  65.756  1.00  0.00           C  
ATOM   1719  C   GLY B1358     101.960  39.489  64.377  1.00  0.00           C  
ATOM   1720  O   GLY B1358     101.318  40.167  63.579  1.00  0.00           O  
ATOM   1721  N   MET B1360     102.380  38.263  64.085  1.00  0.00           N  
ATOM   1722  CA  MET B1360     102.104  37.672  62.786  1.00  0.00           C  
ATOM   1723  C   MET B1360     100.824  36.840  62.812  1.00  0.00           C  
ATOM   1724  O   MET B1360     100.303  36.507  63.877  1.00  0.00           O  
ATOM   1725  CB  MET B1360     103.287  36.811  62.347  1.00  0.00           C  
ATOM   1726  N   VAL B1361     100.320  36.517  61.626  1.00  0.00           N  
ATOM   1727  CA  VAL B1361      99.113  35.712  61.501  1.00  0.00           C  
ATOM   1728  C   VAL B1361      99.455  34.328  60.976  1.00  0.00           C  
ATOM   1729  O   VAL B1361     100.076  34.189  59.924  1.00  0.00           O  
ATOM   1730  CB  VAL B1361      98.107  36.350  60.531  1.00  0.00           C  
ATOM   1731  CG1 VAL B1361      96.907  35.430  60.352  1.00  0.00           C  
ATOM   1732  CG2 VAL B1361      97.659  37.701  61.065  1.00  0.00           C  
ATOM   1733  N   MET B1365      99.043  33.309  61.721  1.00  0.00           N  
ATOM   1734  CA  MET B1365      99.285  31.930  61.339  1.00  0.00           C  
ATOM   1735  C   MET B1365      97.960  31.393  60.810  1.00  0.00           C  
ATOM   1736  O   MET B1365      96.927  32.066  60.880  1.00  0.00           O  
ATOM   1737  CB  MET B1365      99.747  31.130  62.566  1.00  0.00           C  
ATOM   1738  CG  MET B1365     100.859  31.831  63.351  1.00  0.00           C  
ATOM   1739  SD  MET B1365     101.278  31.073  64.934  1.00  0.00           S  
ATOM   1740  CE  MET B1365     102.841  30.254  64.530  1.00  0.00           C  
ATOM   1741  N   VAL B1366      97.967  30.211  60.232  1.00  0.00           N  
ATOM   1742  CA  VAL B1366      96.695  29.709  59.780  1.00  0.00           C  
ATOM   1743  C   VAL B1366      96.534  28.338  60.306  1.00  0.00           C  
ATOM   1744  O   VAL B1366      97.397  27.480  60.118  1.00  0.00           O  
ATOM   1745  CB  VAL B1366      96.548  29.671  58.262  1.00  0.00           C  
ATOM   1746  CG1 VAL B1366      96.413  31.082  57.730  1.00  0.00           C  
ATOM   1747  CG2 VAL B1366      97.717  28.952  57.647  1.00  0.00           C  
ATOM   1748  N   ASP B1368      95.415  28.156  60.993  1.00  0.00           N  
ATOM   1749  CA  ASP B1368      95.074  26.885  61.587  1.00  0.00           C  
ATOM   1750  C   ASP B1368      95.808  26.759  62.905  1.00  0.00           C  
ATOM   1751  O   ASP B1368      95.218  26.409  63.932  1.00  0.00           O  
ATOM   1752  CB  ASP B1368      95.474  25.756  60.656  1.00  0.00           C  
ATOM   1753  N   ARG B1369      97.108  27.041  62.847  1.00  0.00           N  
ATOM   1754  CA  ARG B1369      98.011  26.986  63.996  1.00  0.00           C  
ATOM   1755  C   ARG B1369      99.424  26.969  63.441  1.00  0.00           C  
ATOM   1756  O   ARG B1369     100.417  27.272  64.123  1.00  0.00           O  
ATOM   1757  CB  ARG B1369      97.750  25.741  64.810  1.00  0.00           C  
ATOM   1758  N   GLU B1370      99.470  26.583  62.175  1.00  0.00           N  
ATOM   1759  CA  GLU B1370     100.677  26.526  61.430  1.00  0.00           C  
ATOM   1760  C   GLU B1370     100.692  27.879  60.849  1.00  0.00           C  
ATOM   1761  O   GLU B1370      99.768  28.711  61.010  1.00  0.00           O  
ATOM   1762  CB  GLU B1370     100.639  25.487  60.344  1.00  0.00           C  
ATOM   1763  N   LYS B1373     101.755  28.041  60.117  1.00  0.00           N  
ATOM   1764  CA  LYS B1373     102.035  29.301  59.616  1.00  0.00           C  
ATOM   1765  C   LYS B1373     102.082  29.637  58.189  1.00  0.00           C  
ATOM   1766  O   LYS B1373     101.707  28.900  57.270  1.00  0.00           O  
ATOM   1767  CB  LYS B1373     103.282  29.722  60.232  1.00  0.00           C  
ATOM   1768  N   MET B1415     102.655  30.815  58.090  1.00  0.00           N  
ATOM   1769  CA  MET B1415     102.929  31.518  56.881  1.00  0.00           C  
ATOM   1770  C   MET B1415     104.355  32.049  56.922  1.00  0.00           C  
ATOM   1771  O   MET B1415     105.089  31.829  57.887  1.00  0.00           O  
ATOM   1772  CB  MET B1415     101.941  32.670  56.768  1.00  0.00           C  
ATOM   1773  CG  MET B1415     100.569  32.252  56.283  1.00  0.00           C  
ATOM   1774  SD  MET B1415      99.408  33.626  56.253  1.00  0.00           S  
ATOM   1775  CE  MET B1415     100.072  34.591  54.865  1.00  0.00           C  
ATOM   1776  N   ASN B1452      98.106  27.630  52.545  1.00  0.00           N  
ATOM   1777  CA  ASN B1452      97.977  28.338  53.811  1.00  0.00           C  
ATOM   1778  C   ASN B1452      98.429  29.755  53.608  1.00  0.00           C  
ATOM   1779  O   ASN B1452      99.171  30.292  54.426  1.00  0.00           O  
ATOM   1780  CB  ASN B1452      98.844  27.692  54.869  1.00  0.00           C  
ATOM   1781  N   PHE B1455      98.033  30.386  52.530  1.00  0.00           N  
ATOM   1782  CA  PHE B1455      98.512  31.734  52.420  1.00  0.00           C  
ATOM   1783  C   PHE B1455      97.393  32.699  52.686  1.00  0.00           C  
ATOM   1784  O   PHE B1455      97.245  33.209  53.807  1.00  0.00           O  
ATOM   1785  CB  PHE B1455      99.145  31.949  51.043  1.00  0.00           C  
ATOM   1786  CG  PHE B1455     100.066  33.122  50.981  1.00  0.00           C  
ATOM   1787  CD1 PHE B1455     101.292  33.096  51.628  1.00  0.00           C  
ATOM   1788  CD2 PHE B1455      99.705  34.258  50.265  1.00  0.00           C  
ATOM   1789  CE1 PHE B1455     102.144  34.181  51.559  1.00  0.00           C  
ATOM   1790  CE2 PHE B1455     100.546  35.350  50.189  1.00  0.00           C  
ATOM   1791  CZ  PHE B1455     101.770  35.315  50.834  1.00  0.00           C  
ATOM   1792  N   PHE B1456      96.597  32.909  51.646  1.00  0.00           N  
ATOM   1793  CA  PHE B1456      95.459  33.801  51.684  1.00  0.00           C  
ATOM   1794  C   PHE B1456      95.821  35.282  51.703  1.00  0.00           C  
ATOM   1795  O   PHE B1456      96.477  35.769  52.628  1.00  0.00           O  
ATOM   1796  CB  PHE B1456      94.586  33.472  52.876  1.00  0.00           C  
ATOM   1797  N   THR B1457      95.378  35.993  50.675  1.00  0.00           N  
ATOM   1798  CA  THR B1457      95.600  37.428  50.576  1.00  0.00           C  
ATOM   1799  C   THR B1457      94.333  38.072  51.135  1.00  0.00           C  
ATOM   1800  O   THR B1457      93.306  37.403  51.274  1.00  0.00           O  
ATOM   1801  CB  THR B1457      95.805  37.832  49.120  1.00  0.00           C  
ATOM   1802  N   VAL B1458      94.400  39.357  51.467  1.00  0.00           N  
ATOM   1803  CA  VAL B1458      93.228  40.044  51.996  1.00  0.00           C  
ATOM   1804  C   VAL B1458      92.098  39.903  50.980  1.00  0.00           C  
ATOM   1805  O   VAL B1458      90.925  39.816  51.343  1.00  0.00           O  
ATOM   1806  CB  VAL B1458      93.516  41.538  52.251  1.00  0.00           C  
ATOM   1807  CG1 VAL B1458      92.259  42.237  52.737  1.00  0.00           C  
ATOM   1808  CG2 VAL B1458      94.621  41.678  53.285  1.00  0.00           C  
ATOM   1809  N   ARG B1459      92.465  39.855  49.704  1.00  0.00           N  
ATOM   1810  CA  ARG B1459      91.489  39.709  48.635  1.00  0.00           C  
ATOM   1811  C   ARG B1459      90.825  38.333  48.727  1.00  0.00           C  
ATOM   1812  O   ARG B1459      89.626  38.196  48.493  1.00  0.00           O  
ATOM   1813  CB  ARG B1459      92.175  39.884  47.275  1.00  0.00           C  
ATOM   1814  CG  ARG B1459      91.226  39.955  46.089  1.00  0.00           C  
ATOM   1815  CD  ARG B1459      90.316  41.166  46.190  1.00  0.00           C  
ATOM   1816  NE  ARG B1459      91.032  42.426  46.003  1.00  0.00           N  
ATOM   1817  CZ  ARG B1459      91.433  42.890  44.824  1.00  0.00           C  
ATOM   1818  NH1 ARG B1459      91.190  42.200  43.718  1.00  0.00           N  
ATOM   1819  NH2 ARG B1459      92.072  44.051  44.749  1.00  0.00           N  
ATOM   1820  N   ASP B1460      91.609  37.316  49.076  1.00  0.00           N  
ATOM   1821  CA  ASP B1460      91.077  35.963  49.200  1.00  0.00           C  
ATOM   1822  C   ASP B1460      89.993  35.898  50.273  1.00  0.00           C  
ATOM   1823  O   ASP B1460      88.836  35.590  49.984  1.00  0.00           O  
ATOM   1824  CB  ASP B1460      92.191  34.968  49.551  1.00  0.00           C  
ATOM   1825  CG  ASP B1460      93.227  34.828  48.448  1.00  0.00           C  
ATOM   1826  OD1 ASP B1460      93.873  35.838  48.096  1.00  0.00           O  
ATOM   1827  OD2 ASP B1460      93.393  33.701  47.933  1.00  0.00           O  
ATOM   1828  N   VAL B1461      90.381  36.197  51.507  1.00  0.00           N  
ATOM   1829  CA  VAL B1461      89.466  36.162  52.642  1.00  0.00           C  
ATOM   1830  C   VAL B1461      88.172  36.939  52.407  1.00  0.00           C  
ATOM   1831  O   VAL B1461      87.096  36.483  52.785  1.00  0.00           O  
ATOM   1832  CB  VAL B1461      90.151  36.710  53.915  1.00  0.00           C  
ATOM   1833  CG1 VAL B1461      89.188  36.679  55.088  1.00  0.00           C  
ATOM   1834  CG2 VAL B1461      91.390  35.888  54.229  1.00  0.00           C  
ATOM   1835  N   LEU B1462      88.278  38.100  51.770  1.00  0.00           N  
ATOM   1836  CA  LEU B1462      87.116  38.949  51.514  1.00  0.00           C  
ATOM   1837  C   LEU B1462      86.008  38.336  50.651  1.00  0.00           C  
ATOM   1838  O   LEU B1462      84.907  38.884  50.580  1.00  0.00           O  
ATOM   1839  CB  LEU B1462      87.574  40.269  50.900  1.00  0.00           C  
ATOM   1840  N   LYS B1463      86.287  37.210  50.004  1.00  0.00           N  
ATOM   1841  CA  LYS B1463      85.295  36.564  49.147  1.00  0.00           C  
ATOM   1842  C   LYS B1463      84.442  35.544  49.896  1.00  0.00           C  
ATOM   1843  O   LYS B1463      83.377  35.151  49.416  1.00  0.00           O  
ATOM   1844  CB  LYS B1463      85.987  35.896  47.962  1.00  0.00           C  
ATOM   1845  N   TYR B1465      84.908  35.120  51.067  1.00  0.00           N  
ATOM   1846  CA  TYR B1465      84.184  34.139  51.871  1.00  0.00           C  
ATOM   1847  C   TYR B1465      83.673  34.702  53.201  1.00  0.00           C  
ATOM   1848  O   TYR B1465      82.900  34.048  53.904  1.00  0.00           O  
ATOM   1849  CB  TYR B1465      85.073  32.917  52.123  1.00  0.00           C  
ATOM   1850  N   TYR B1467      84.113  35.910  53.547  1.00  0.00           N  
ATOM   1851  CA  TYR B1467      83.692  36.560  54.788  1.00  0.00           C  
ATOM   1852  C   TYR B1467      83.508  38.053  54.536  1.00  0.00           C  
ATOM   1853  O   TYR B1467      84.312  38.669  53.841  1.00  0.00           O  
ATOM   1854  CB  TYR B1467      84.736  36.345  55.888  1.00  0.00           C  
ATOM   1855  CG  TYR B1467      84.962  34.892  56.239  1.00  0.00           C  
ATOM   1856  CD1 TYR B1467      85.913  34.130  55.562  1.00  0.00           C  
ATOM   1857  CD2 TYR B1467      84.210  34.272  57.235  1.00  0.00           C  
ATOM   1858  CE1 TYR B1467      86.110  32.786  55.873  1.00  0.00           C  
ATOM   1859  CE2 TYR B1467      84.395  32.929  57.551  1.00  0.00           C  
ATOM   1860  CZ  TYR B1467      85.348  32.191  56.869  1.00  0.00           C  
ATOM   1861  OH  TYR B1467      85.541  30.865  57.184  1.00  0.00           O  
ATOM   1862  N   ASP B1506      82.458  38.635  55.103  1.00  0.00           N  
ATOM   1863  CA  ASP B1506      82.191  40.052  54.894  1.00  0.00           C  
ATOM   1864  C   ASP B1506      83.288  40.954  55.460  1.00  0.00           C  
ATOM   1865  O   ASP B1506      84.007  40.576  56.385  1.00  0.00           O  
ATOM   1866  CB  ASP B1506      80.832  40.421  55.494  1.00  0.00           C  
ATOM   1867  CG  ASP B1506      80.798  40.269  56.995  1.00  0.00           C  
ATOM   1868  OD1 ASP B1506      81.026  41.277  57.697  1.00  0.00           O  
ATOM   1869  OD2 ASP B1506      80.551  39.138  57.467  1.00  0.00           O  
ATOM   1870  N   ALA B1507      83.395  42.150  54.890  1.00  0.00           N  
ATOM   1871  CA  ALA B1507      84.401  43.137  55.280  1.00  0.00           C  
ATOM   1872  C   ALA B1507      84.558  43.366  56.782  1.00  0.00           C  
ATOM   1873  O   ALA B1507      85.618  43.090  57.349  1.00  0.00           O  
ATOM   1874  CB  ALA B1507      84.112  44.467  54.583  1.00  0.00           C  
ATOM   1875  N   GLU B1508      83.511  43.876  57.424  1.00  0.00           N  
ATOM   1876  CA  GLU B1508      83.587  44.162  58.850  1.00  0.00           C  
ATOM   1877  C   GLU B1508      83.900  42.947  59.721  1.00  0.00           C  
ATOM   1878  O   GLU B1508      84.564  43.081  60.746  1.00  0.00           O  
ATOM   1879  CB  GLU B1508      82.309  44.849  59.341  1.00  0.00           C  
ATOM   1880  CG  GLU B1508      82.452  45.372  60.766  1.00  0.00           C  
ATOM   1881  CD  GLU B1508      81.349  46.325  61.175  1.00  0.00           C  
ATOM   1882  OE1 GLU B1508      81.345  46.758  62.345  1.00  0.00           O  
ATOM   1883  OE2 GLU B1508      80.487  46.648  60.334  1.00  0.00           O  
ATOM   1884  N   THR B1509      83.435  41.761  59.330  1.00  0.00           N  
ATOM   1885  CA  THR B1509      83.731  40.571  60.125  1.00  0.00           C  
ATOM   1886  C   THR B1509      85.235  40.347  60.136  1.00  0.00           C  
ATOM   1887  O   THR B1509      85.819  40.006  61.164  1.00  0.00           O  
ATOM   1888  CB  THR B1509      83.072  39.293  59.554  1.00  0.00           C  
ATOM   1889  OG1 THR B1509      81.648  39.388  59.675  1.00  0.00           O  
ATOM   1890  CG2 THR B1509      83.541  38.064  60.319  1.00  0.00           C  
ATOM   1891  N   VAL B1510      85.856  40.533  58.977  1.00  0.00           N  
ATOM   1892  CA  VAL B1510      87.295  40.352  58.846  1.00  0.00           C  
ATOM   1893  C   VAL B1510      88.043  41.339  59.736  1.00  0.00           C  
ATOM   1894  O   VAL B1510      89.021  40.977  60.393  1.00  0.00           O  
ATOM   1895  CB  VAL B1510      87.750  40.549  57.377  1.00  0.00           C  
ATOM   1896  CG1 VAL B1510      89.268  40.402  57.269  1.00  0.00           C  
ATOM   1897  CG2 VAL B1510      87.051  39.538  56.475  1.00  0.00           C  
ATOM   1898  N   ARG B1511      87.581  42.585  59.764  1.00  0.00           N  
ATOM   1899  CA  ARG B1511      88.237  43.600  60.576  1.00  0.00           C  
ATOM   1900  C   ARG B1511      88.082  43.261  62.048  1.00  0.00           C  
ATOM   1901  O   ARG B1511      89.036  43.363  62.819  1.00  0.00           O  
ATOM   1902  CB  ARG B1511      87.649  44.985  60.297  1.00  0.00           C  
ATOM   1903  CG  ARG B1511      88.421  46.111  60.962  1.00  0.00           C  
ATOM   1904  CD  ARG B1511      87.708  47.445  60.817  1.00  0.00           C  
ATOM   1905  NE  ARG B1511      88.277  48.447  61.715  1.00  0.00           N  
ATOM   1906  CZ  ARG B1511      89.392  49.126  61.468  1.00  0.00           C  
ATOM   1907  NH1 ARG B1511      90.061  48.920  60.344  1.00  0.00           N  
ATOM   1908  NH2 ARG B1511      89.849  49.998  62.356  1.00  0.00           N  
ATOM   1909  N   TYR B1516      86.874  42.852  62.429  1.00  0.00           N  
ATOM   1910  CA  TYR B1516      86.582  42.479  63.808  1.00  0.00           C  
ATOM   1911  C   TYR B1516      87.591  41.412  64.205  1.00  0.00           C  
ATOM   1912  O   TYR B1516      88.229  41.484  65.256  1.00  0.00           O  
ATOM   1913  CB  TYR B1516      85.167  41.905  63.912  1.00  0.00           C  
ATOM   1914  CG  TYR B1516      84.779  41.503  65.315  1.00  0.00           C  
ATOM   1915  CD1 TYR B1516      84.134  42.397  66.168  1.00  0.00           C  
ATOM   1916  CD2 TYR B1516      85.093  40.237  65.804  1.00  0.00           C  
ATOM   1917  CE1 TYR B1516      83.816  42.041  67.480  1.00  0.00           C  
ATOM   1918  CE2 TYR B1516      84.783  39.873  67.111  1.00  0.00           C  
ATOM   1919  CZ  TYR B1516      84.148  40.781  67.944  1.00  0.00           C  
ATOM   1920  OH  TYR B1516      83.884  40.448  69.250  1.00  0.00           O  
ATOM   1921  N   PHE B1517      87.721  40.413  63.340  1.00  0.00           N  
ATOM   1922  CA  PHE B1517      88.650  39.315  63.562  1.00  0.00           C  
ATOM   1923  C   PHE B1517      90.089  39.799  63.712  1.00  0.00           C  
ATOM   1924  O   PHE B1517      90.813  39.371  64.608  1.00  0.00           O  
ATOM   1925  CB  PHE B1517      88.595  38.324  62.400  1.00  0.00           C  
ATOM   1926  CG  PHE B1517      89.766  37.386  62.356  1.00  0.00           C  
ATOM   1927  CD1 PHE B1517      89.933  36.419  63.340  1.00  0.00           C  
ATOM   1928  CD2 PHE B1517      90.729  37.501  61.362  1.00  0.00           C  
ATOM   1929  CE1 PHE B1517      91.043  35.584  63.337  1.00  0.00           C  
ATOM   1930  CE2 PHE B1517      91.844  36.668  61.352  1.00  0.00           C  
ATOM   1931  CZ  PHE B1517      91.999  35.708  62.343  1.00  0.00           C  
ATOM   1932  N   LEU B1518      90.501  40.681  62.808  1.00  0.00           N  
ATOM   1933  CA  LEU B1518      91.854  41.207  62.819  1.00  0.00           C  
ATOM   1934  C   LEU B1518      92.193  41.993  64.088  1.00  0.00           C  
ATOM   1935  O   LEU B1518      93.365  42.179  64.402  1.00  0.00           O  
ATOM   1936  CB  LEU B1518      92.081  42.064  61.568  1.00  0.00           C  
ATOM   1937  CG  LEU B1518      92.112  41.298  60.234  1.00  0.00           C  
ATOM   1938  CD1 LEU B1518      92.161  42.282  59.067  1.00  0.00           C  
ATOM   1939  CD2 LEU B1518      93.314  40.354  60.198  1.00  0.00           C  
ATOM   1940  N   MET B1526      91.179  42.448  64.818  1.00  0.00           N  
ATOM   1941  CA  MET B1526      91.411  43.187  66.060  1.00  0.00           C  
ATOM   1942  C   MET B1526      91.097  42.311  67.275  1.00  0.00           C  
ATOM   1943  O   MET B1526      91.360  42.695  68.416  1.00  0.00           O  
ATOM   1944  CB  MET B1526      90.530  44.442  66.113  1.00  0.00           C  
ATOM   1945  CG  MET B1526      90.738  45.417  64.964  1.00  0.00           C  
ATOM   1946  SD  MET B1526      89.817  46.973  65.154  1.00  0.00           S  
ATOM   1947  CE  MET B1526      88.143  46.410  64.885  1.00  0.00           C  
ATOM   1948  N   SER B1528      90.559  41.123  67.013  1.00  0.00           N  
ATOM   1949  CA  SER B1528      90.156  40.176  68.052  1.00  0.00           C  
ATOM   1950  C   SER B1528      91.237  39.741  69.049  1.00  0.00           C  
ATOM   1951  O   SER B1528      90.920  39.263  70.138  1.00  0.00           O  
ATOM   1952  CB  SER B1528      89.513  38.944  67.398  1.00  0.00           C  
ATOM   1953  OG  SER B1528      90.451  37.905  67.177  1.00  0.00           O  
ATOM   1954  N   GLY B1529      92.504  39.897  68.685  1.00  0.00           N  
ATOM   1955  CA  GLY B1529      93.577  39.526  69.594  1.00  0.00           C  
ATOM   1956  C   GLY B1529      94.465  40.729  69.865  1.00  0.00           C  
ATOM   1957  O   GLY B1529      94.415  41.712  69.127  1.00  0.00           O  
ATOM   1958  N   HIS B1551      95.269  40.684  70.923  1.00  0.00           N  
ATOM   1959  CA  HIS B1551      96.152  41.814  71.192  1.00  0.00           C  
ATOM   1960  C   HIS B1551      97.052  41.944  69.968  1.00  0.00           C  
ATOM   1961  O   HIS B1551      97.617  40.956  69.497  1.00  0.00           O  
ATOM   1962  CB  HIS B1551      97.012  41.582  72.434  1.00  0.00           C  
ATOM   1963  CG  HIS B1551      97.864  42.759  72.793  1.00  0.00           C  
ATOM   1964  ND1 HIS B1551      97.354  43.889  73.399  1.00  0.00           N  
ATOM   1965  CD2 HIS B1551      99.177  43.009  72.576  1.00  0.00           C  
ATOM   1966  CE1 HIS B1551      98.318  44.783  73.537  1.00  0.00           C  
ATOM   1967  NE2 HIS B1551      99.434  44.277  73.044  1.00  0.00           N  
ATOM   1968  N   TYR B1594      97.184  43.164  69.460  1.00  0.00           N  
ATOM   1969  CA  TYR B1594      97.980  43.408  68.270  1.00  0.00           C  
ATOM   1970  C   TYR B1594      99.390  42.817  68.302  1.00  0.00           C  
ATOM   1971  O   TYR B1594      99.915  42.446  67.257  1.00  0.00           O  
ATOM   1972  CB  TYR B1594      98.038  44.915  67.982  1.00  0.00           C  
ATOM   1973  CG  TYR B1594      99.016  45.695  68.836  1.00  0.00           C  
ATOM   1974  CD1 TYR B1594     100.358  45.801  68.468  1.00  0.00           C  
ATOM   1975  CD2 TYR B1594      98.600  46.324  70.016  1.00  0.00           C  
ATOM   1976  CE1 TYR B1594     101.265  46.512  69.247  1.00  0.00           C  
ATOM   1977  CE2 TYR B1594      99.506  47.043  70.810  1.00  0.00           C  
ATOM   1978  CZ  TYR B1594     100.838  47.126  70.419  1.00  0.00           C  
ATOM   1979  OH  TYR B1594     101.749  47.791  71.208  1.00  0.00           O  
ATOM   1980  N   ARG B1596      99.996  42.715  69.484  1.00  0.00           N  
ATOM   1981  CA  ARG B1596     101.352  42.166  69.595  1.00  0.00           C  
ATOM   1982  C   ARG B1596     101.452  40.650  69.581  1.00  0.00           C  
ATOM   1983  O   ARG B1596     102.511  40.100  69.285  1.00  0.00           O  
ATOM   1984  CB  ARG B1596     102.054  42.679  70.856  1.00  0.00           C  
ATOM   1985  CG  ARG B1596     102.522  44.108  70.747  1.00  0.00           C  
ATOM   1986  CD  ARG B1596     103.466  44.486  71.877  1.00  0.00           C  
ATOM   1987  NE  ARG B1596     102.810  44.627  73.177  1.00  0.00           N  
ATOM   1988  CZ  ARG B1596     102.910  43.755  74.176  1.00  0.00           C  
ATOM   1989  NH1 ARG B1596     103.639  42.654  74.044  1.00  0.00           N  
ATOM   1990  NH2 ARG B1596     102.309  44.008  75.331  1.00  0.00           N  
ATOM   1991  N   SER B1601     100.365  39.965  69.907  1.00  0.00           N  
ATOM   1992  CA  SER B1601     100.400  38.512  69.922  1.00  0.00           C  
ATOM   1993  C   SER B1601     100.074  37.948  68.545  1.00  0.00           C  
ATOM   1994  O   SER B1601      99.549  38.646  67.677  1.00  0.00           O  
ATOM   1995  CB  SER B1601      99.397  37.976  70.937  1.00  0.00           C  
ATOM   1996  OG  SER B1601      98.078  38.237  70.497  1.00  0.00           O  
ATOM   1997  N   GLN B1602     100.392  36.676  68.346  1.00  0.00           N  
ATOM   1998  CA  GLN B1602     100.104  36.035  67.077  1.00  0.00           C  
ATOM   1999  C   GLN B1602      98.604  35.765  66.989  1.00  0.00           C  
ATOM   2000  O   GLN B1602      97.977  35.332  67.956  1.00  0.00           O  
ATOM   2001  CB  GLN B1602     100.878  34.724  66.953  1.00  0.00           C  
ATOM   2002  CG  GLN B1602     102.382  34.895  67.060  1.00  0.00           C  
ATOM   2003  CD  GLN B1602     103.139  33.656  66.631  1.00  0.00           C  
ATOM   2004  OE1 GLN B1602     102.895  32.560  67.139  1.00  0.00           O  
ATOM   2005  NE2 GLN B1602     104.075  33.823  65.701  1.00  0.00           N  
ATOM   2006  N   LEU B1603      98.043  36.033  65.818  1.00  0.00           N  
ATOM   2007  CA  LEU B1603      96.624  35.840  65.559  1.00  0.00           C  
ATOM   2008  C   LEU B1603      96.440  34.592  64.690  1.00  0.00           C  
ATOM   2009  O   LEU B1603      97.174  34.402  63.717  1.00  0.00           O  
ATOM   2010  CB  LEU B1603      96.081  37.064  64.826  1.00  0.00           C  
ATOM   2011  CG  LEU B1603      94.571  37.124  64.626  1.00  0.00           C  
ATOM   2012  CD1 LEU B1603      93.912  37.445  65.960  1.00  0.00           C  
ATOM   2013  CD2 LEU B1603      94.223  38.184  63.597  1.00  0.00           C  
ATOM   2014  N   ASN B1604      95.463  33.749  65.028  1.00  0.00           N  
ATOM   2015  CA  ASN B1604      95.222  32.523  64.262  1.00  0.00           C  
ATOM   2016  C   ASN B1604      93.969  32.538  63.400  1.00  0.00           C  
ATOM   2017  O   ASN B1604      92.846  32.550  63.903  1.00  0.00           O  
ATOM   2018  CB  ASN B1604      95.171  31.328  65.191  1.00  0.00           C  
ATOM   2019  N   TYR B1613      94.182  32.497  62.092  1.00  0.00           N  
ATOM   2020  CA  TYR B1613      93.095  32.494  61.128  1.00  0.00           C  
ATOM   2021  C   TYR B1613      92.495  31.093  61.020  1.00  0.00           C  
ATOM   2022  O   TYR B1613      93.189  30.147  60.647  1.00  0.00           O  
ATOM   2023  CB  TYR B1613      93.639  32.911  59.770  1.00  0.00           C  
ATOM   2024  CG  TYR B1613      92.594  33.089  58.705  1.00  0.00           C  
ATOM   2025  CD1 TYR B1613      91.932  34.304  58.555  1.00  0.00           C  
ATOM   2026  CD2 TYR B1613      92.295  32.058  57.819  1.00  0.00           C  
ATOM   2027  CE1 TYR B1613      91.006  34.492  57.546  1.00  0.00           C  
ATOM   2028  CE2 TYR B1613      91.366  32.231  56.805  1.00  0.00           C  
ATOM   2029  CZ  TYR B1613      90.725  33.453  56.671  1.00  0.00           C  
ATOM   2030  OH  TYR B1613      89.821  33.647  55.651  1.00  0.00           O  
ATOM   2031  N   SER B1614      91.214  30.956  61.353  1.00  0.00           N  
ATOM   2032  CA  SER B1614      90.551  29.658  61.262  1.00  0.00           C  
ATOM   2033  C   SER B1614      89.058  29.808  60.985  1.00  0.00           C  
ATOM   2034  O   SER B1614      88.417  30.740  61.473  1.00  0.00           O  
ATOM   2035  CB  SER B1614      90.744  28.856  62.554  1.00  0.00           C  
ATOM   2036  OG  SER B1614      89.938  29.369  63.599  1.00  0.00           O  
ATOM   2037  N   GLU B1615      88.515  28.884  60.194  1.00  0.00           N  
ATOM   2038  CA  GLU B1615      87.097  28.887  59.849  1.00  0.00           C  
ATOM   2039  C   GLU B1615      86.262  29.126  61.101  1.00  0.00           C  
ATOM   2040  O   GLU B1615      85.321  29.918  61.092  1.00  0.00           O  
ATOM   2041  CB  GLU B1615      86.711  27.554  59.211  1.00  0.00           C  
ATOM   2042  N   GLU B1616      86.621  28.438  62.179  1.00  0.00           N  
ATOM   2043  CA  GLU B1616      85.916  28.571  63.446  1.00  0.00           C  
ATOM   2044  C   GLU B1616      86.014  30.000  63.980  1.00  0.00           C  
ATOM   2045  O   GLU B1616      85.006  30.606  64.350  1.00  0.00           O  
ATOM   2046  CB  GLU B1616      86.494  27.592  64.461  1.00  0.00           C  
ATOM   2047  N   ASN B1617      87.233  30.534  64.006  1.00  0.00           N  
ATOM   2048  CA  ASN B1617      87.480  31.885  64.503  1.00  0.00           C  
ATOM   2049  C   ASN B1617      86.737  32.983  63.751  1.00  0.00           C  
ATOM   2050  O   ASN B1617      86.147  33.863  64.372  1.00  0.00           O  
ATOM   2051  CB  ASN B1617      88.983  32.183  64.496  1.00  0.00           C  
ATOM   2052  CG  ASN B1617      89.702  31.571  65.684  1.00  0.00           C  
ATOM   2053  OD1 ASN B1617      90.932  31.504  65.715  1.00  0.00           O  
ATOM   2054  ND2 ASN B1617      88.936  31.130  66.676  1.00  0.00           N  
ATOM   2055  N   LEU B1619      86.765  32.942  62.424  1.00  0.00           N  
ATOM   2056  CA  LEU B1619      86.081  33.963  61.642  1.00  0.00           C  
ATOM   2057  C   LEU B1619      84.574  33.832  61.772  1.00  0.00           C  
ATOM   2058  O   LEU B1619      83.858  34.833  61.803  1.00  0.00           O  
ATOM   2059  CB  LEU B1619      86.487  33.880  60.170  1.00  0.00           C  
ATOM   2060  CG  LEU B1619      87.570  34.877  59.752  1.00  0.00           C  
ATOM   2061  CD1 LEU B1619      88.855  34.600  60.513  1.00  0.00           C  
ATOM   2062  CD2 LEU B1619      87.808  34.773  58.267  1.00  0.00           C  
ATOM   2063  N   LYS B1620      84.098  32.595  61.856  1.00  0.00           N  
ATOM   2064  CA  LYS B1620      82.670  32.351  61.994  1.00  0.00           C  
ATOM   2065  C   LYS B1620      82.201  32.874  63.350  1.00  0.00           C  
ATOM   2066  O   LYS B1620      81.118  33.447  63.469  1.00  0.00           O  
ATOM   2067  CB  LYS B1620      82.376  30.854  61.867  1.00  0.00           C  
ATOM   2068  N   GLN B1621      83.027  32.678  64.372  1.00  0.00           N  
ATOM   2069  CA  GLN B1621      82.681  33.150  65.702  1.00  0.00           C  
ATOM   2070  C   GLN B1621      82.736  34.679  65.661  1.00  0.00           C  
ATOM   2071  O   GLN B1621      82.003  35.357  66.382  1.00  0.00           O  
ATOM   2072  CB  GLN B1621      83.652  32.572  66.744  1.00  0.00           C  
ATOM   2073  N   ALA B1622      83.584  35.211  64.782  1.00  0.00           N  
ATOM   2074  CA  ALA B1622      83.714  36.658  64.613  1.00  0.00           C  
ATOM   2075  C   ALA B1622      82.400  37.200  64.054  1.00  0.00           C  
ATOM   2076  O   ALA B1622      81.785  38.090  64.643  1.00  0.00           O  
ATOM   2077  CB  ALA B1622      84.862  36.980  63.663  1.00  0.00           C  
ATOM   2078  N   ARG B1634      81.978  36.659  62.913  1.00  0.00           N  
ATOM   2079  CA  ARG B1634      80.724  37.062  62.279  1.00  0.00           C  
ATOM   2080  C   ARG B1634      79.591  37.034  63.309  1.00  0.00           C  
ATOM   2081  O   ARG B1634      78.832  37.994  63.438  1.00  0.00           O  
ATOM   2082  CB  ARG B1634      80.390  36.113  61.118  1.00  0.00           C  
ATOM   2083  CG  ARG B1634      78.945  36.205  60.614  1.00  0.00           C  
ATOM   2084  CD  ARG B1634      78.725  37.399  59.700  1.00  0.00           C  
ATOM   2085  NE  ARG B1634      77.307  37.677  59.493  1.00  0.00           N  
ATOM   2086  CZ  ARG B1634      76.837  38.606  58.665  1.00  0.00           C  
ATOM   2087  NH1 ARG B1634      77.669  39.354  57.953  1.00  0.00           N  
ATOM   2088  NH2 ARG B1634      75.530  38.795  58.558  1.00  0.00           N  
ATOM   2089  N   ALA B1635      79.481  35.931  64.043  1.00  0.00           N  
ATOM   2090  CA  ALA B1635      78.437  35.792  65.054  1.00  0.00           C  
ATOM   2091  C   ALA B1635      78.547  36.895  66.103  1.00  0.00           C  
ATOM   2092  O   ALA B1635      77.581  37.619  66.363  1.00  0.00           O  
ATOM   2093  CB  ALA B1635      78.535  34.428  65.717  1.00  0.00           C  
ATOM   2094  N   ALA B1636      79.725  37.021  66.705  1.00  0.00           N  
ATOM   2095  CA  ALA B1636      79.949  38.049  67.714  1.00  0.00           C  
ATOM   2096  C   ALA B1636      79.486  39.402  67.194  1.00  0.00           C  
ATOM   2097  O   ALA B1636      78.856  40.171  67.916  1.00  0.00           O  
ATOM   2098  CB  ALA B1636      81.420  38.119  68.077  1.00  0.00           C  
ATOM   2099  N   LEU B1637      79.801  39.680  65.933  1.00  0.00           N  
ATOM   2100  CA  LEU B1637      79.435  40.943  65.307  1.00  0.00           C  
ATOM   2101  C   LEU B1637      77.925  41.025  65.082  1.00  0.00           C  
ATOM   2102  O   LEU B1637      77.373  42.110  64.902  1.00  0.00           O  
ATOM   2103  CB  LEU B1637      80.194  41.082  63.981  1.00  0.00           C  
ATOM   2104  CG  LEU B1637      80.396  42.444  63.311  1.00  0.00           C  
ATOM   2105  CD1 LEU B1637      80.867  43.481  64.313  1.00  0.00           C  
ATOM   2106  CD2 LEU B1637      81.425  42.287  62.209  1.00  0.00           C  
ATOM   2107  N   GLU B1638      77.261  39.873  65.103  1.00  0.00           N  
ATOM   2108  CA  GLU B1638      75.815  39.831  64.915  1.00  0.00           C  
ATOM   2109  C   GLU B1638      75.120  40.362  66.166  1.00  0.00           C  
ATOM   2110  O   GLU B1638      74.211  41.190  66.082  1.00  0.00           O  
ATOM   2111  CB  GLU B1638      75.350  38.398  64.616  1.00  0.00           C  
ATOM   2112  CG  GLU B1638      75.853  37.852  63.282  1.00  0.00           C  
ATOM   2113  CD  GLU B1638      75.283  36.487  62.938  1.00  0.00           C  
ATOM   2114  OE1 GLU B1638      75.149  35.644  63.853  1.00  0.00           O  
ATOM   2115  OE2 GLU B1638      74.982  36.259  61.745  1.00  0.00           O  
ATOM   2116  N   ARG B1639      75.563  39.888  67.325  1.00  0.00           N  
ATOM   2117  CA  ARG B1639      75.001  40.327  68.593  1.00  0.00           C  
ATOM   2118  C   ARG B1639      75.055  41.848  68.715  1.00  0.00           C  
ATOM   2119  O   ARG B1639      74.081  42.481  69.123  1.00  0.00           O  
ATOM   2120  CB  ARG B1639      75.768  39.692  69.755  1.00  0.00           C  
ATOM   2121  CG  ARG B1639      75.502  38.212  69.927  1.00  0.00           C  
ATOM   2122  CD  ARG B1639      75.983  37.713  71.284  1.00  0.00           C  
ATOM   2123  NE  ARG B1639      77.433  37.559  71.350  1.00  0.00           N  
ATOM   2124  CZ  ARG B1639      78.134  36.799  70.515  1.00  0.00           C  
ATOM   2125  NH1 ARG B1639      77.518  36.130  69.549  1.00  0.00           N  
ATOM   2126  NH2 ARG B1639      79.450  36.703  70.648  1.00  0.00           N  
ATOM   2127  N   LEU B1640      76.195  42.430  68.354  1.00  0.00           N  
ATOM   2128  CA  LEU B1640      76.370  43.874  68.433  1.00  0.00           C  
ATOM   2129  C   LEU B1640      75.397  44.610  67.519  1.00  0.00           C  
ATOM   2130  O   LEU B1640      74.695  45.525  67.951  1.00  0.00           O  
ATOM   2131  CB  LEU B1640      77.809  44.250  68.073  1.00  0.00           C  
ATOM   2132  CG  LEU B1640      78.906  43.774  69.031  1.00  0.00           C  
ATOM   2133  CD1 LEU B1640      80.260  44.190  68.485  1.00  0.00           C  
ATOM   2134  CD2 LEU B1640      78.688  44.366  70.417  1.00  0.00           C  
ATOM   2135  N   TYR B1641      75.351  44.209  66.256  1.00  0.00           N  
ATOM   2136  CA  TYR B1641      74.450  44.851  65.312  1.00  0.00           C  
ATOM   2137  C   TYR B1641      72.977  44.586  65.623  1.00  0.00           C  
ATOM   2138  O   TYR B1641      72.107  45.387  65.272  1.00  0.00           O  
ATOM   2139  CB  TYR B1641      74.778  44.409  63.889  1.00  0.00           C  
ATOM   2140  CG  TYR B1641      75.712  45.354  63.167  1.00  0.00           C  
ATOM   2141  CD1 TYR B1641      76.945  44.917  62.686  1.00  0.00           C  
ATOM   2142  CD2 TYR B1641      75.349  46.682  62.938  1.00  0.00           C  
ATOM   2143  CE1 TYR B1641      77.796  45.779  61.991  1.00  0.00           C  
ATOM   2144  CE2 TYR B1641      76.194  47.553  62.245  1.00  0.00           C  
ATOM   2145  CZ  TYR B1641      77.414  47.093  61.772  1.00  0.00           C  
ATOM   2146  OH  TYR B1641      78.249  47.944  61.084  1.00  0.00           O  
ATOM   2147  N   THR B1642      72.688  43.465  66.282  1.00  0.00           N  
ATOM   2148  CA  THR B1642      71.307  43.151  66.632  1.00  0.00           C  
ATOM   2149  C   THR B1642      70.829  44.085  67.741  1.00  0.00           C  
ATOM   2150  O   THR B1642      69.686  44.539  67.739  1.00  0.00           O  
ATOM   2151  CB  THR B1642      71.149  41.696  67.118  1.00  0.00           C  
ATOM   2152  OG1 THR B1642      71.471  40.795  66.051  1.00  0.00           O  
ATOM   2153  CG2 THR B1642      69.713  41.439  67.570  1.00  0.00           C  
ATOM   2154  N   ALA B1662      71.705  44.372  68.694  1.00  0.00           N  
ATOM   2155  CA  ALA B1662      71.341  45.258  69.786  1.00  0.00           C  
ATOM   2156  C   ALA B1662      71.101  46.669  69.258  1.00  0.00           C  
ATOM   2157  O   ALA B1662      70.409  47.461  69.888  1.00  0.00           O  
ATOM   2158  CB  ALA B1662      72.439  45.268  70.837  1.00  0.00           C  
ATOM   2159  N   LEU B1663      71.662  46.981  68.092  1.00  0.00           N  
ATOM   2160  CA  LEU B1663      71.499  48.315  67.518  1.00  0.00           C  
ATOM   2161  C   LEU B1663      70.304  48.445  66.569  1.00  0.00           C  
ATOM   2162  O   LEU B1663      69.963  49.553  66.149  1.00  0.00           O  
ATOM   2163  CB  LEU B1663      72.792  48.738  66.805  1.00  0.00           C  
ATOM   2164  N   ARG B1664      69.671  47.324  66.229  1.00  0.00           N  
ATOM   2165  CA  ARG B1664      68.517  47.350  65.331  1.00  0.00           C  
ATOM   2166  C   ARG B1664      67.348  48.100  65.968  1.00  0.00           C  
ATOM   2167  O   ARG B1664      67.023  47.884  67.136  1.00  0.00           O  
ATOM   2168  CB  ARG B1664      68.093  45.923  64.970  1.00  0.00           C  
ATOM   2169  N   GLY B1665      66.725  48.988  65.198  1.00  0.00           N  
ATOM   2170  CA  GLY B1665      65.601  49.755  65.707  1.00  0.00           C  
ATOM   2171  C   GLY B1665      66.020  51.017  66.439  1.00  0.00           C  
ATOM   2172  O   GLY B1665      65.191  51.690  67.056  1.00  0.00           O  
ATOM   2173  N   THR B1666      67.309  51.337  66.366  1.00  0.00           N  
ATOM   2174  CA  THR B1666      67.855  52.519  67.021  1.00  0.00           C  
ATOM   2175  C   THR B1666      67.927  53.719  66.093  1.00  0.00           C  
ATOM   2176  O   THR B1666      68.310  53.594  64.931  1.00  0.00           O  
ATOM   2177  CB  THR B1666      69.280  52.267  67.556  1.00  0.00           C  
ATOM   2178  OG1 THR B1666      69.228  51.374  68.674  1.00  0.00           O  
ATOM   2179  CG2 THR B1666      69.928  53.579  67.977  1.00  0.00           C  
ATOM   2180  N   ASP B1667      67.571  54.885  66.620  1.00  0.00           N  
ATOM   2181  CA  ASP B1667      67.621  56.120  65.850  1.00  0.00           C  
ATOM   2182  C   ASP B1667      69.034  56.703  65.938  1.00  0.00           C  
ATOM   2183  O   ASP B1667      69.428  57.273  66.957  1.00  0.00           O  
ATOM   2184  CB  ASP B1667      66.597  57.124  66.389  1.00  0.00           C  
ATOM   2185  CG  ASP B1667      66.583  58.428  65.604  1.00  0.00           C  
ATOM   2186  OD1 ASP B1667      65.758  59.308  65.931  1.00  0.00           O  
ATOM   2187  OD2 ASP B1667      67.391  58.573  64.660  1.00  0.00           O  
ATOM   2188  N   LYS B1668      69.794  56.552  64.859  1.00  0.00           N  
ATOM   2189  CA  LYS B1668      71.163  57.044  64.805  1.00  0.00           C  
ATOM   2190  C   LYS B1668      71.247  58.567  64.843  1.00  0.00           C  
ATOM   2191  O   LYS B1668      72.341  59.128  64.800  1.00  0.00           O  
ATOM   2192  CB  LYS B1668      71.842  56.523  63.547  1.00  0.00           C  
ATOM   2193  N   THR B1669      70.100  59.233  64.928  1.00  0.00           N  
ATOM   2194  CA  THR B1669      70.077  60.693  64.946  1.00  0.00           C  
ATOM   2195  C   THR B1669      70.121  61.287  66.352  1.00  0.00           C  
ATOM   2196  O   THR B1669      70.344  62.486  66.517  1.00  0.00           O  
ATOM   2197  CB  THR B1669      68.839  61.203  64.203  1.00  0.00           C  
ATOM   2198  N   VAL B1670      69.909  60.450  67.359  1.00  0.00           N  
ATOM   2199  CA  VAL B1670      69.916  60.914  68.742  1.00  0.00           C  
ATOM   2200  C   VAL B1670      71.333  61.154  69.232  1.00  0.00           C  
ATOM   2201  O   VAL B1670      72.248  60.400  68.902  1.00  0.00           O  
ATOM   2202  CB  VAL B1670      69.211  59.899  69.669  1.00  0.00           C  
ATOM   2203  CG1 VAL B1670      69.237  60.388  71.111  1.00  0.00           C  
ATOM   2204  CG2 VAL B1670      67.774  59.712  69.215  1.00  0.00           C  
ATOM   2205  N   ALA B1671      71.505  62.213  70.014  1.00  0.00           N  
ATOM   2206  CA  ALA B1671      72.809  62.565  70.556  1.00  0.00           C  
ATOM   2207  C   ALA B1671      73.287  61.520  71.558  1.00  0.00           C  
ATOM   2208  O   ALA B1671      72.506  60.997  72.357  1.00  0.00           O  
ATOM   2209  CB  ALA B1671      72.744  63.934  71.221  1.00  0.00           C  
ATOM   2210  N   PRO B1672      74.589  61.199  71.525  1.00  0.00           N  
ATOM   2211  CA  PRO B1672      75.163  60.208  72.439  1.00  0.00           C  
ATOM   2212  C   PRO B1672      74.974  60.652  73.886  1.00  0.00           C  
ATOM   2213  O   PRO B1672      75.240  61.807  74.215  1.00  0.00           O  
ATOM   2214  CB  PRO B1672      76.639  60.187  72.043  1.00  0.00           C  
ATOM   2215  CG  PRO B1672      76.628  60.631  70.598  1.00  0.00           C  
ATOM   2216  CD  PRO B1672      75.619  61.742  70.623  1.00  0.00           C  
ATOM   2217  N   ALA B1673      74.525  59.744  74.747  1.00  0.00           N  
ATOM   2218  CA  ALA B1673      74.323  60.090  76.150  1.00  0.00           C  
ATOM   2219  C   ALA B1673      74.018  58.897  77.049  1.00  0.00           C  
ATOM   2220  O   ALA B1673      73.370  57.938  76.633  1.00  0.00           O  
ATOM   2221  CB  ALA B1673      73.206  61.121  76.270  1.00  0.00           C  
ATOM   2222  N   GLY B1684      74.502  58.966  78.285  1.00  0.00           N  
ATOM   2223  CA  GLY B1684      74.248  57.913  79.252  1.00  0.00           C  
ATOM   2224  C   GLY B1684      75.244  56.775  79.387  1.00  0.00           C  
ATOM   2225  O   GLY B1684      75.100  55.950  80.288  1.00  0.00           O  
ATOM   2226  N   GLY B1685      76.252  56.720  78.519  1.00  0.00           N  
ATOM   2227  CA  GLY B1685      77.219  55.635  78.591  1.00  0.00           C  
ATOM   2228  C   GLY B1685      78.590  56.036  79.093  1.00  0.00           C  
ATOM   2229  O   GLY B1685      79.595  55.396  78.766  1.00  0.00           O  
ATOM   2230  N   GLU B1688      78.623  57.100  79.889  1.00  0.00           N  
ATOM   2231  CA  GLU B1688      79.860  57.619  80.456  1.00  0.00           C  
ATOM   2232  C   GLU B1688      80.694  56.544  81.132  1.00  0.00           C  
ATOM   2233  O   GLU B1688      81.912  56.507  80.972  1.00  0.00           O  
ATOM   2234  CB  GLU B1688      79.546  58.726  81.462  1.00  0.00           C  
ATOM   2235  CG  GLU B1688      79.263  60.067  80.820  1.00  0.00           C  
ATOM   2236  CD  GLU B1688      78.016  60.075  79.952  1.00  0.00           C  
ATOM   2237  OE1 GLU B1688      77.990  60.878  78.994  1.00  0.00           O  
ATOM   2238  OE2 GLU B1688      77.063  59.308  80.223  1.00  0.00           O  
ATOM   2239  N   ALA B1689      80.028  55.677  81.889  1.00  0.00           N  
ATOM   2240  CA  ALA B1689      80.689  54.587  82.603  1.00  0.00           C  
ATOM   2241  C   ALA B1689      81.351  53.627  81.628  1.00  0.00           C  
ATOM   2242  O   ALA B1689      82.423  53.093  81.900  1.00  0.00           O  
ATOM   2243  CB  ALA B1689      79.675  53.841  83.473  1.00  0.00           C  
ATOM   2244  N   PHE B1690      80.708  53.399  80.486  1.00  0.00           N  
ATOM   2245  CA  PHE B1690      81.273  52.502  79.492  1.00  0.00           C  
ATOM   2246  C   PHE B1690      82.451  53.178  78.816  1.00  0.00           C  
ATOM   2247  O   PHE B1690      83.473  52.538  78.555  1.00  0.00           O  
ATOM   2248  CB  PHE B1690      80.220  52.108  78.450  1.00  0.00           C  
ATOM   2249  CG  PHE B1690      79.152  51.197  78.985  1.00  0.00           C  
ATOM   2250  CD1 PHE B1690      77.843  51.646  79.144  1.00  0.00           C  
ATOM   2251  CD2 PHE B1690      79.464  49.895  79.365  1.00  0.00           C  
ATOM   2252  CE1 PHE B1690      76.856  50.808  79.682  1.00  0.00           C  
ATOM   2253  CE2 PHE B1690      78.491  49.048  79.903  1.00  0.00           C  
ATOM   2254  CZ  PHE B1690      77.184  49.503  80.063  1.00  0.00           C  
ATOM   2255  N   GLU B1691      82.327  54.474  78.546  1.00  0.00           N  
ATOM   2256  CA  GLU B1691      83.419  55.180  77.895  1.00  0.00           C  
ATOM   2257  C   GLU B1691      84.670  55.133  78.766  1.00  0.00           C  
ATOM   2258  O   GLU B1691      85.760  54.877  78.261  1.00  0.00           O  
ATOM   2259  CB  GLU B1691      83.050  56.637  77.572  1.00  0.00           C  
ATOM   2260  CG  GLU B1691      84.114  57.299  76.686  1.00  0.00           C  
ATOM   2261  CD  GLU B1691      83.727  58.668  76.152  1.00  0.00           C  
ATOM   2262  OE1 GLU B1691      82.522  58.930  75.959  1.00  0.00           O  
ATOM   2263  OE2 GLU B1691      84.642  59.481  75.899  1.00  0.00           O  
ATOM   2264  N   ALA B1692      84.536  55.356  80.072  1.00  0.00           N  
ATOM   2265  CA  ALA B1692      85.707  55.312  80.944  1.00  0.00           C  
ATOM   2266  C   ALA B1692      86.372  53.927  80.923  1.00  0.00           C  
ATOM   2267  O   ALA B1692      87.598  53.821  81.019  1.00  0.00           O  
ATOM   2268  CB  ALA B1692      85.326  55.698  82.377  1.00  0.00           C  
ATOM   2269  N   ARG B1695      85.576  52.866  80.799  1.00  0.00           N  
ATOM   2270  CA  ARG B1695      86.142  51.516  80.758  1.00  0.00           C  
ATOM   2271  C   ARG B1695      86.800  51.260  79.409  1.00  0.00           C  
ATOM   2272  O   ARG B1695      87.840  50.604  79.325  1.00  0.00           O  
ATOM   2273  CB  ARG B1695      85.070  50.448  81.024  1.00  0.00           C  
ATOM   2274  CG  ARG B1695      84.709  50.266  82.502  1.00  0.00           C  
ATOM   2275  CD  ARG B1695      84.201  48.852  82.771  1.00  0.00           C  
ATOM   2276  NE  ARG B1695      82.891  48.605  82.174  1.00  0.00           N  
ATOM   2277  CZ  ARG B1695      82.507  47.442  81.662  1.00  0.00           C  
ATOM   2278  NH1 ARG B1695      83.325  46.397  81.656  1.00  0.00           N  
ATOM   2279  NH2 ARG B1695      81.290  47.315  81.154  1.00  0.00           N  
ATOM   2280  N   PHE B1707      86.194  51.783  78.349  1.00  0.00           N  
ATOM   2281  CA  PHE B1707      86.736  51.629  77.007  1.00  0.00           C  
ATOM   2282  C   PHE B1707      88.117  52.293  76.985  1.00  0.00           C  
ATOM   2283  O   PHE B1707      89.107  51.708  76.541  1.00  0.00           O  
ATOM   2284  CB  PHE B1707      85.809  52.311  75.996  1.00  0.00           C  
ATOM   2285  CG  PHE B1707      86.274  52.208  74.574  1.00  0.00           C  
ATOM   2286  CD1 PHE B1707      86.021  51.063  73.826  1.00  0.00           C  
ATOM   2287  CD2 PHE B1707      86.975  53.256  73.980  1.00  0.00           C  
ATOM   2288  CE1 PHE B1707      86.459  50.966  72.505  1.00  0.00           C  
ATOM   2289  CE2 PHE B1707      87.419  53.170  72.660  1.00  0.00           C  
ATOM   2290  CZ  PHE B1707      87.160  52.023  71.922  1.00  0.00           C  
ATOM   2291  N   ILE B1708      88.168  53.521  77.487  1.00  0.00           N  
ATOM   2292  CA  ILE B1708      89.397  54.302  77.556  1.00  0.00           C  
ATOM   2293  C   ILE B1708      90.480  53.582  78.365  1.00  0.00           C  
ATOM   2294  O   ILE B1708      91.654  53.592  77.996  1.00  0.00           O  
ATOM   2295  CB  ILE B1708      89.112  55.685  78.202  1.00  0.00           C  
ATOM   2296  CG1 ILE B1708      88.292  56.542  77.234  1.00  0.00           C  
ATOM   2297  CG2 ILE B1708      90.415  56.372  78.611  1.00  0.00           C  
ATOM   2298  CD1 ILE B1708      87.903  57.886  77.792  1.00  0.00           C  
ATOM   2299  N   GLU B1716      90.080  52.964  79.475  1.00  0.00           N  
ATOM   2300  CA  GLU B1716      91.023  52.248  80.331  1.00  0.00           C  
ATOM   2301  C   GLU B1716      91.625  51.058  79.590  1.00  0.00           C  
ATOM   2302  O   GLU B1716      92.821  50.788  79.702  1.00  0.00           O  
ATOM   2303  CB  GLU B1716      90.327  51.778  81.619  1.00  0.00           C  
ATOM   2304  CG  GLU B1716      91.182  50.876  82.514  1.00  0.00           C  
ATOM   2305  CD  GLU B1716      90.411  50.305  83.706  1.00  0.00           C  
ATOM   2306  OE1 GLU B1716      89.267  49.830  83.513  1.00  0.00           O  
ATOM   2307  OE2 GLU B1716      90.961  50.319  84.832  1.00  0.00           O  
ATOM   2308  N   ALA B1717      90.796  50.352  78.823  1.00  0.00           N  
ATOM   2309  CA  ALA B1717      91.255  49.196  78.056  1.00  0.00           C  
ATOM   2310  C   ALA B1717      92.210  49.627  76.944  1.00  0.00           C  
ATOM   2311  O   ALA B1717      93.336  49.127  76.834  1.00  0.00           O  
ATOM   2312  CB  ALA B1717      90.057  48.455  77.462  1.00  0.00           C  
ATOM   2313  N   MET B1718      91.763  50.565  76.114  1.00  0.00           N  
ATOM   2314  CA  MET B1718      92.606  51.033  75.028  1.00  0.00           C  
ATOM   2315  C   MET B1718      93.895  51.689  75.534  1.00  0.00           C  
ATOM   2316  O   MET B1718      94.925  51.611  74.865  1.00  0.00           O  
ATOM   2317  CB  MET B1718      91.820  51.972  74.108  1.00  0.00           C  
ATOM   2318  CG  MET B1718      90.612  51.303  73.446  1.00  0.00           C  
ATOM   2319  SD  MET B1718      91.069  49.932  72.364  1.00  0.00           S  
ATOM   2320  CE  MET B1718      91.942  50.828  71.038  1.00  0.00           C  
ATOM   2321  N   ASP B1719      93.854  52.318  76.707  1.00  0.00           N  
ATOM   2322  CA  ASP B1719      95.055  52.948  77.276  1.00  0.00           C  
ATOM   2323  C   ASP B1719      96.145  51.938  77.641  1.00  0.00           C  
ATOM   2324  O   ASP B1719      97.326  52.287  77.725  1.00  0.00           O  
ATOM   2325  CB  ASP B1719      94.715  53.740  78.542  1.00  0.00           C  
ATOM   2326  CG  ASP B1719      94.235  55.147  78.248  1.00  0.00           C  
ATOM   2327  OD1 ASP B1719      94.122  55.508  77.057  1.00  0.00           O  
ATOM   2328  OD2 ASP B1719      93.971  55.893  79.213  1.00  0.00           O  
ATOM   2329  N   ASP B1720      95.737  50.699  77.886  1.00  0.00           N  
ATOM   2330  CA  ASP B1720      96.657  49.630  78.262  1.00  0.00           C  
ATOM   2331  C   ASP B1720      97.227  48.952  77.017  1.00  0.00           C  
ATOM   2332  O   ASP B1720      96.863  47.829  76.674  1.00  0.00           O  
ATOM   2333  CB  ASP B1720      95.921  48.624  79.164  1.00  0.00           C  
ATOM   2334  CG  ASP B1720      96.768  47.409  79.520  1.00  0.00           C  
ATOM   2335  OD1 ASP B1720      98.007  47.544  79.620  1.00  0.00           O  
ATOM   2336  OD2 ASP B1720      96.185  46.319  79.715  1.00  0.00           O  
ATOM   2337  N   ASP B1721      98.118  49.667  76.339  1.00  0.00           N  
ATOM   2338  CA  ASP B1721      98.765  49.183  75.125  1.00  0.00           C  
ATOM   2339  C   ASP B1721      97.742  48.746  74.077  1.00  0.00           C  
ATOM   2340  O   ASP B1721      97.898  47.712  73.428  1.00  0.00           O  
ATOM   2341  CB  ASP B1721      99.722  48.034  75.464  1.00  0.00           C  
ATOM   2342  CG  ASP B1721     100.628  47.659  74.303  1.00  0.00           C  
ATOM   2343  OD1 ASP B1721     101.131  48.568  73.611  1.00  0.00           O  
ATOM   2344  OD2 ASP B1721     100.852  46.449  74.095  1.00  0.00           O  
ATOM   2345  N   PHE B1739      96.696  49.549  73.922  1.00  0.00           N  
ATOM   2346  CA  PHE B1739      95.645  49.273  72.944  1.00  0.00           C  
ATOM   2347  C   PHE B1739      95.105  47.847  73.089  1.00  0.00           C  
ATOM   2348  O   PHE B1739      95.154  47.055  72.145  1.00  0.00           O  
ATOM   2349  CB  PHE B1739      96.184  49.478  71.520  1.00  0.00           C  
ATOM   2350  CG  PHE B1739      96.982  50.745  71.343  1.00  0.00           C  
ATOM   2351  CD1 PHE B1739      98.364  50.735  71.468  1.00  0.00           C  
ATOM   2352  CD2 PHE B1739      96.349  51.955  71.087  1.00  0.00           C  
ATOM   2353  CE1 PHE B1739      99.098  51.909  71.343  1.00  0.00           C  
ATOM   2354  CE2 PHE B1739      97.080  53.134  70.961  1.00  0.00           C  
ATOM   2355  CZ  PHE B1739      98.452  53.110  71.090  1.00  0.00           C  
ATOM   2356  N   ASN B1740      94.583  47.530  74.273  1.00  0.00           N  
ATOM   2357  CA  ASN B1740      94.039  46.203  74.563  1.00  0.00           C  
ATOM   2358  C   ASN B1740      92.643  46.034  73.970  1.00  0.00           C  
ATOM   2359  O   ASN B1740      91.649  46.103  74.688  1.00  0.00           O  
ATOM   2360  CB  ASN B1740      93.963  45.983  76.076  1.00  0.00           C  
ATOM   2361  CG  ASN B1740      93.676  44.540  76.444  1.00  0.00           C  
ATOM   2362  OD1 ASN B1740      92.913  43.854  75.764  1.00  0.00           O  
ATOM   2363  ND2 ASN B1740      94.277  44.074  77.533  1.00  0.00           N  
ATOM   2364  N   THR B1741      92.572  45.792  72.664  1.00  0.00           N  
ATOM   2365  CA  THR B1741      91.287  45.647  71.989  1.00  0.00           C  
ATOM   2366  C   THR B1741      90.394  44.510  72.477  1.00  0.00           C  
ATOM   2367  O   THR B1741      89.171  44.653  72.483  1.00  0.00           O  
ATOM   2368  CB  THR B1741      91.481  45.534  70.466  1.00  0.00           C  
ATOM   2369  OG1 THR B1741      92.438  44.511  70.174  1.00  0.00           O  
ATOM   2370  CG2 THR B1741      91.967  46.865  69.901  1.00  0.00           C  
ATOM   2371  N   PRO B1742      90.975  43.364  72.882  1.00  0.00           N  
ATOM   2372  CA  PRO B1742      90.112  42.277  73.359  1.00  0.00           C  
ATOM   2373  C   PRO B1742      89.295  42.772  74.549  1.00  0.00           C  
ATOM   2374  O   PRO B1742      88.100  42.502  74.662  1.00  0.00           O  
ATOM   2375  CB  PRO B1742      91.107  41.193  73.765  1.00  0.00           C  
ATOM   2376  CG  PRO B1742      92.247  41.413  72.816  1.00  0.00           C  
ATOM   2377  CD  PRO B1742      92.382  42.927  72.813  1.00  0.00           C  
ATOM   2378  N   GLU B1743      89.961  43.512  75.431  1.00  0.00           N  
ATOM   2379  CA  GLU B1743      89.320  44.058  76.618  1.00  0.00           C  
ATOM   2380  C   GLU B1743      88.306  45.133  76.216  1.00  0.00           C  
ATOM   2381  O   GLU B1743      87.234  45.235  76.811  1.00  0.00           O  
ATOM   2382  CB  GLU B1743      90.380  44.640  77.558  1.00  0.00           C  
ATOM   2383  CG  GLU B1743      89.962  44.697  79.010  1.00  0.00           C  
ATOM   2384  CD  GLU B1743      89.572  43.328  79.542  1.00  0.00           C  
ATOM   2385  OE1 GLU B1743      88.356  43.039  79.612  1.00  0.00           O  
ATOM   2386  OE2 GLU B1743      90.487  42.539  79.871  1.00  0.00           O  
ATOM   2387  N   ALA B1744      88.638  45.929  75.200  1.00  0.00           N  
ATOM   2388  CA  ALA B1744      87.721  46.969  74.731  1.00  0.00           C  
ATOM   2389  C   ALA B1744      86.468  46.286  74.183  1.00  0.00           C  
ATOM   2390  O   ALA B1744      85.364  46.832  74.247  1.00  0.00           O  
ATOM   2391  CB  ALA B1744      88.382  47.821  73.646  1.00  0.00           C  
ATOM   2392  N   TYR B1745      86.653  45.093  73.629  1.00  0.00           N  
ATOM   2393  CA  TYR B1745      85.540  44.315  73.100  1.00  0.00           C  
ATOM   2394  C   TYR B1745      84.596  43.962  74.249  1.00  0.00           C  
ATOM   2395  O   TYR B1745      83.381  44.083  74.117  1.00  0.00           O  
ATOM   2396  CB  TYR B1745      86.052  43.030  72.437  1.00  0.00           C  
ATOM   2397  CG  TYR B1745      86.450  43.172  70.981  1.00  0.00           C  
ATOM   2398  CD1 TYR B1745      86.697  44.423  70.418  1.00  0.00           C  
ATOM   2399  CD2 TYR B1745      86.593  42.045  70.170  1.00  0.00           C  
ATOM   2400  CE1 TYR B1745      87.073  44.546  69.081  1.00  0.00           C  
ATOM   2401  CE2 TYR B1745      86.970  42.156  68.835  1.00  0.00           C  
ATOM   2402  CZ  TYR B1745      87.207  43.406  68.298  1.00  0.00           C  
ATOM   2403  OH  TYR B1745      87.558  43.513  66.974  1.00  0.00           O  
ATOM   2404  N   SER B1746      85.152  43.531  75.382  1.00  0.00           N  
ATOM   2405  CA  SER B1746      84.319  43.174  76.529  1.00  0.00           C  
ATOM   2406  C   SER B1746      83.413  44.343  76.889  1.00  0.00           C  
ATOM   2407  O   SER B1746      82.219  44.167  77.139  1.00  0.00           O  
ATOM   2408  CB  SER B1746      85.181  42.811  77.739  1.00  0.00           C  
ATOM   2409  OG  SER B1746      85.939  41.641  77.493  1.00  0.00           O  
ATOM   2410  N   VAL B1747      83.986  45.539  76.914  1.00  0.00           N  
ATOM   2411  CA  VAL B1747      83.224  46.736  77.239  1.00  0.00           C  
ATOM   2412  C   VAL B1747      82.089  46.947  76.235  1.00  0.00           C  
ATOM   2413  O   VAL B1747      80.934  47.110  76.624  1.00  0.00           O  
ATOM   2414  CB  VAL B1747      84.132  47.986  77.246  1.00  0.00           C  
ATOM   2415  CG1 VAL B1747      83.304  49.222  77.556  1.00  0.00           C  
ATOM   2416  CG2 VAL B1747      85.250  47.818  78.279  1.00  0.00           C  
ATOM   2417  N   LEU B1748      82.410  46.933  74.944  1.00  0.00           N  
ATOM   2418  CA  LEU B1748      81.387  47.145  73.924  1.00  0.00           C  
ATOM   2419  C   LEU B1748      80.211  46.176  74.055  1.00  0.00           C  
ATOM   2420  O   LEU B1748      79.052  46.589  73.981  1.00  0.00           O  
ATOM   2421  CB  LEU B1748      81.998  47.051  72.516  1.00  0.00           C  
ATOM   2422  CG  LEU B1748      83.062  48.097  72.150  1.00  0.00           C  
ATOM   2423  CD1 LEU B1748      83.577  47.849  70.746  1.00  0.00           C  
ATOM   2424  CD2 LEU B1748      82.475  49.492  72.246  1.00  0.00           C  
ATOM   2425  N   PHE B1749      80.493  44.890  74.254  1.00  0.00           N  
ATOM   2426  CA  PHE B1749      79.414  43.913  74.388  1.00  0.00           C  
ATOM   2427  C   PHE B1749      78.525  44.166  75.607  1.00  0.00           C  
ATOM   2428  O   PHE B1749      77.296  44.086  75.519  1.00  0.00           O  
ATOM   2429  CB  PHE B1749      79.972  42.488  74.427  1.00  0.00           C  
ATOM   2430  CG  PHE B1749      80.241  41.908  73.070  1.00  0.00           C  
ATOM   2431  CD1 PHE B1749      81.495  42.015  72.481  1.00  0.00           C  
ATOM   2432  CD2 PHE B1749      79.226  41.270  72.370  1.00  0.00           C  
ATOM   2433  CE1 PHE B1749      81.734  41.491  71.214  1.00  0.00           C  
ATOM   2434  CE2 PHE B1749      79.455  40.748  71.106  1.00  0.00           C  
ATOM   2435  CZ  PHE B1749      80.712  40.858  70.527  1.00  0.00           C  
ATOM   2436  N   ASP B1750      79.145  44.475  76.740  1.00  0.00           N  
ATOM   2437  CA  ASP B1750      78.396  44.754  77.958  1.00  0.00           C  
ATOM   2438  C   ASP B1750      77.560  46.014  77.729  1.00  0.00           C  
ATOM   2439  O   ASP B1750      76.484  46.170  78.309  1.00  0.00           O  
ATOM   2440  CB  ASP B1750      79.362  44.928  79.133  1.00  0.00           C  
ATOM   2441  CG  ASP B1750      78.649  45.115  80.460  1.00  0.00           C  
ATOM   2442  OD1 ASP B1750      77.701  44.352  80.751  1.00  0.00           O  
ATOM   2443  OD2 ASP B1750      79.048  46.022  81.220  1.00  0.00           O  
ATOM   2444  N   MET B1751      78.050  46.907  76.873  1.00  0.00           N  
ATOM   2445  CA  MET B1751      77.320  48.128  76.550  1.00  0.00           C  
ATOM   2446  C   MET B1751      76.158  47.788  75.603  1.00  0.00           C  
ATOM   2447  O   MET B1751      75.078  48.374  75.696  1.00  0.00           O  
ATOM   2448  CB  MET B1751      78.260  49.146  75.902  1.00  0.00           C  
ATOM   2449  CG  MET B1751      77.630  50.503  75.673  1.00  0.00           C  
ATOM   2450  SD  MET B1751      78.819  51.718  75.089  1.00  0.00           S  
ATOM   2451  CE  MET B1751      78.047  53.227  75.697  1.00  0.00           C  
ATOM   2452  N   ALA B1752      76.378  46.846  74.690  1.00  0.00           N  
ATOM   2453  CA  ALA B1752      75.314  46.438  73.774  1.00  0.00           C  
ATOM   2454  C   ALA B1752      74.207  45.754  74.579  1.00  0.00           C  
ATOM   2455  O   ALA B1752      73.021  45.963  74.317  1.00  0.00           O  
ATOM   2456  CB  ALA B1752      75.861  45.496  72.716  1.00  0.00           C  
ATOM   2457  N   ARG B1753      74.586  44.928  75.556  1.00  0.00           N  
ATOM   2458  CA  ARG B1753      73.591  44.258  76.394  1.00  0.00           C  
ATOM   2459  C   ARG B1753      72.712  45.315  77.061  1.00  0.00           C  
ATOM   2460  O   ARG B1753      71.495  45.157  77.143  1.00  0.00           O  
ATOM   2461  CB  ARG B1753      74.257  43.398  77.481  1.00  0.00           C  
ATOM   2462  CG  ARG B1753      74.744  42.025  77.024  1.00  0.00           C  
ATOM   2463  CD  ARG B1753      75.651  41.402  78.074  1.00  0.00           C  
ATOM   2464  NE  ARG B1753      76.715  40.611  77.466  1.00  0.00           N  
ATOM   2465  CZ  ARG B1753      78.004  40.736  77.765  1.00  0.00           C  
ATOM   2466  NH1 ARG B1753      78.408  41.624  78.663  1.00  0.00           N  
ATOM   2467  NH2 ARG B1753      78.894  39.963  77.167  1.00  0.00           N  
ATOM   2468  N   GLU B1754      73.329  46.398  77.527  1.00  0.00           N  
ATOM   2469  CA  GLU B1754      72.581  47.465  78.188  1.00  0.00           C  
ATOM   2470  C   GLU B1754      71.614  48.143  77.232  1.00  0.00           C  
ATOM   2471  O   GLU B1754      70.526  48.549  77.635  1.00  0.00           O  
ATOM   2472  CB  GLU B1754      73.530  48.505  78.784  1.00  0.00           C  
ATOM   2473  CG  GLU B1754      72.837  49.722  79.395  1.00  0.00           C  
ATOM   2474  CD  GLU B1754      71.950  49.377  80.586  1.00  0.00           C  
ATOM   2475  OE1 GLU B1754      72.261  48.399  81.302  1.00  0.00           O  
ATOM   2476  OE2 GLU B1754      70.951  50.095  80.816  1.00  0.00           O  
ATOM   2477  N   VAL B1755      72.010  48.274  75.972  1.00  0.00           N  
ATOM   2478  CA  VAL B1755      71.135  48.891  74.985  1.00  0.00           C  
ATOM   2479  C   VAL B1755      69.881  48.032  74.814  1.00  0.00           C  
ATOM   2480  O   VAL B1755      68.773  48.556  74.726  1.00  0.00           O  
ATOM   2481  CB  VAL B1755      71.841  49.048  73.615  1.00  0.00           C  
ATOM   2482  CG1 VAL B1755      70.838  49.515  72.566  1.00  0.00           C  
ATOM   2483  CG2 VAL B1755      72.980  50.061  73.723  1.00  0.00           C  
ATOM   2484  N   ASN B1756      70.044  46.711  74.773  1.00  0.00           N  
ATOM   2485  CA  ASN B1756      68.887  45.840  74.612  1.00  0.00           C  
ATOM   2486  C   ASN B1756      67.876  45.993  75.756  1.00  0.00           C  
ATOM   2487  O   ASN B1756      66.675  46.094  75.511  1.00  0.00           O  
ATOM   2488  CB  ASN B1756      69.319  44.372  74.471  1.00  0.00           C  
ATOM   2489  CG  ASN B1756      69.842  44.042  73.073  1.00  0.00           C  
ATOM   2490  OD1 ASN B1756      69.239  44.419  72.065  1.00  0.00           O  
ATOM   2491  ND2 ASN B1756      70.957  43.319  73.011  1.00  0.00           N  
ATOM   2492  N   ARG B1757      68.349  46.027  77.000  1.00  0.00           N  
ATOM   2493  CA  ARG B1757      67.444  46.176  78.141  1.00  0.00           C  
ATOM   2494  C   ARG B1757      66.712  47.519  78.113  1.00  0.00           C  
ATOM   2495  O   ARG B1757      65.539  47.608  78.476  1.00  0.00           O  
ATOM   2496  CB  ARG B1757      68.212  46.023  79.455  1.00  0.00           C  
ATOM   2497  N   LEU B1758      67.407  48.567  77.684  1.00  0.00           N  
ATOM   2498  CA  LEU B1758      66.794  49.885  77.614  1.00  0.00           C  
ATOM   2499  C   LEU B1758      65.717  49.924  76.529  1.00  0.00           C  
ATOM   2500  O   LEU B1758      64.769  50.705  76.610  1.00  0.00           O  
ATOM   2501  CB  LEU B1758      67.867  50.948  77.353  1.00  0.00           C  
ATOM   2502  CG  LEU B1758      68.723  51.327  78.568  1.00  0.00           C  
ATOM   2503  CD1 LEU B1758      69.828  52.279  78.145  1.00  0.00           C  
ATOM   2504  CD2 LEU B1758      67.843  51.970  79.633  1.00  0.00           C  
ATOM   2505  N   LYS B1760      65.860  49.075  75.516  1.00  0.00           N  
ATOM   2506  CA  LYS B1760      64.882  49.019  74.432  1.00  0.00           C  
ATOM   2507  C   LYS B1760      63.501  48.719  75.008  1.00  0.00           C  
ATOM   2508  O   LYS B1760      62.516  49.378  74.670  1.00  0.00           O  
ATOM   2509  CB  LYS B1760      65.266  47.925  73.430  1.00  0.00           C  
ATOM   2510  CG  LYS B1760      66.685  48.043  72.891  1.00  0.00           C  
ATOM   2511  CD  LYS B1760      66.744  48.667  71.502  1.00  0.00           C  
ATOM   2512  CE  LYS B1760      66.449  47.642  70.409  1.00  0.00           C  
ATOM   2513  NZ  LYS B1760      67.440  46.524  70.375  1.00  0.00           N  
ATOM   2514  N   ALA B1761      63.440  47.728  75.889  1.00  0.00           N  
ATOM   2515  CA  ALA B1761      62.184  47.331  76.513  1.00  0.00           C  
ATOM   2516  C   ALA B1761      61.651  48.362  77.509  1.00  0.00           C  
ATOM   2517  O   ALA B1761      60.440  48.509  77.657  1.00  0.00           O  
ATOM   2518  CB  ALA B1761      62.351  45.975  77.205  1.00  0.00           C  
ATOM   2519  N   GLU B1762      62.549  49.081  78.178  1.00  0.00           N  
ATOM   2520  CA  GLU B1762      62.136  50.065  79.179  1.00  0.00           C  
ATOM   2521  C   GLU B1762      61.961  51.518  78.720  1.00  0.00           C  
ATOM   2522  O   GLU B1762      60.955  52.148  79.050  1.00  0.00           O  
ATOM   2523  CB  GLU B1762      63.090  50.011  80.365  1.00  0.00           C  
ATOM   2524  N   ASP B1819      62.928  52.059  77.981  1.00  0.00           N  
ATOM   2525  CA  ASP B1819      62.835  53.445  77.514  1.00  0.00           C  
ATOM   2526  C   ASP B1819      63.653  53.708  76.252  1.00  0.00           C  
ATOM   2527  O   ASP B1819      64.859  53.950  76.325  1.00  0.00           O  
ATOM   2528  CB  ASP B1819      63.281  54.399  78.628  1.00  0.00           C  
ATOM   2529  N   MET B1820      62.992  53.677  75.096  1.00  0.00           N  
ATOM   2530  CA  MET B1820      63.673  53.909  73.825  1.00  0.00           C  
ATOM   2531  C   MET B1820      64.556  55.147  73.850  1.00  0.00           C  
ATOM   2532  O   MET B1820      65.645  55.149  73.274  1.00  0.00           O  
ATOM   2533  CB  MET B1820      62.666  54.037  72.677  1.00  0.00           C  
ATOM   2534  CG  MET B1820      62.326  52.715  72.016  1.00  0.00           C  
ATOM   2535  SD  MET B1820      63.816  51.789  71.571  1.00  0.00           S  
ATOM   2536  CE  MET B1820      64.010  52.231  69.847  1.00  0.00           C  
ATOM   2537  N   ALA B1821      64.083  56.199  74.511  1.00  0.00           N  
ATOM   2538  CA  ALA B1821      64.844  57.439  74.605  1.00  0.00           C  
ATOM   2539  C   ALA B1821      66.260  57.117  75.065  1.00  0.00           C  
ATOM   2540  O   ALA B1821      67.234  57.385  74.356  1.00  0.00           O  
ATOM   2541  CB  ALA B1821      64.172  58.392  75.588  1.00  0.00           C  
ATOM   2542  N   ALA B1822      66.361  56.533  76.256  1.00  0.00           N  
ATOM   2543  CA  ALA B1822      67.645  56.157  76.832  1.00  0.00           C  
ATOM   2544  C   ALA B1822      68.380  55.184  75.917  1.00  0.00           C  
ATOM   2545  O   ALA B1822      69.587  55.311  75.711  1.00  0.00           O  
ATOM   2546  CB  ALA B1822      67.436  55.530  78.202  1.00  0.00           C  
ATOM   2547  N   ALA B1823      67.651  54.210  75.378  1.00  0.00           N  
ATOM   2548  CA  ALA B1823      68.242  53.227  74.476  1.00  0.00           C  
ATOM   2549  C   ALA B1823      68.873  53.968  73.306  1.00  0.00           C  
ATOM   2550  O   ALA B1823      69.996  53.675  72.901  1.00  0.00           O  
ATOM   2551  CB  ALA B1823      67.179  52.262  73.974  1.00  0.00           C  
ATOM   2552  N   ASN B1824      68.148  54.943  72.770  1.00  0.00           N  
ATOM   2553  CA  ASN B1824      68.649  55.737  71.656  1.00  0.00           C  
ATOM   2554  C   ASN B1824      69.978  56.401  71.984  1.00  0.00           C  
ATOM   2555  O   ASN B1824      70.957  56.251  71.253  1.00  0.00           O  
ATOM   2556  CB  ASN B1824      67.622  56.795  71.247  1.00  0.00           C  
ATOM   2557  CG  ASN B1824      66.303  56.188  70.812  1.00  0.00           C  
ATOM   2558  OD1 ASN B1824      66.275  55.165  70.128  1.00  0.00           O  
ATOM   2559  ND2 ASN B1824      65.203  56.818  71.208  1.00  0.00           N  
ATOM   2560  N   ALA B1825      70.002  57.149  73.082  1.00  0.00           N  
ATOM   2561  CA  ALA B1825      71.203  57.851  73.519  1.00  0.00           C  
ATOM   2562  C   ALA B1825      72.354  56.881  73.768  1.00  0.00           C  
ATOM   2563  O   ALA B1825      73.499  57.154  73.397  1.00  0.00           O  
ATOM   2564  CB  ALA B1825      70.904  58.637  74.783  1.00  0.00           C  
ATOM   2565  N   MET B1826      72.038  55.749  74.390  1.00  0.00           N  
ATOM   2566  CA  MET B1826      73.038  54.730  74.698  1.00  0.00           C  
ATOM   2567  C   MET B1826      73.555  54.049  73.428  1.00  0.00           C  
ATOM   2568  O   MET B1826      74.755  53.802  73.288  1.00  0.00           O  
ATOM   2569  CB  MET B1826      72.433  53.692  75.650  1.00  0.00           C  
ATOM   2570  CG  MET B1826      73.420  52.663  76.190  1.00  0.00           C  
ATOM   2571  SD  MET B1826      74.633  53.377  77.319  1.00  0.00           S  
ATOM   2572  CE  MET B1826      73.592  53.723  78.762  1.00  0.00           C  
ATOM   2573  N   ALA B1827      72.649  53.743  72.505  1.00  0.00           N  
ATOM   2574  CA  ALA B1827      73.039  53.103  71.255  1.00  0.00           C  
ATOM   2575  C   ALA B1827      73.968  54.058  70.524  1.00  0.00           C  
ATOM   2576  O   ALA B1827      74.975  53.655  69.938  1.00  0.00           O  
ATOM   2577  CB  ALA B1827      71.820  52.824  70.415  1.00  0.00           C  
ATOM   2578  N   SER B1991      73.619  55.336  70.570  1.00  0.00           N  
ATOM   2579  CA  SER B1991      74.430  56.344  69.917  1.00  0.00           C  
ATOM   2580  C   SER B1991      75.793  56.431  70.594  1.00  0.00           C  
ATOM   2581  O   SER B1991      76.805  56.701  69.948  1.00  0.00           O  
ATOM   2582  CB  SER B1991      73.727  57.701  69.970  1.00  0.00           C  
ATOM   2583  OG  SER B1991      74.560  58.712  69.436  1.00  0.00           O  
ATOM   2584  N   HIS B1992      75.826  56.187  71.901  1.00  0.00           N  
ATOM   2585  CA  HIS B1992      77.079  56.258  72.637  1.00  0.00           C  
ATOM   2586  C   HIS B1992      77.931  55.050  72.282  1.00  0.00           C  
ATOM   2587  O   HIS B1992      79.158  55.134  72.226  1.00  0.00           O  
ATOM   2588  CB  HIS B1992      76.810  56.281  74.144  1.00  0.00           C  
ATOM   2589  CG  HIS B1992      77.813  57.076  74.925  1.00  0.00           C  
ATOM   2590  ND1 HIS B1992      79.167  57.017  74.675  1.00  0.00           N  
ATOM   2591  CD2 HIS B1992      77.658  57.929  75.964  1.00  0.00           C  
ATOM   2592  CE1 HIS B1992      79.803  57.800  75.529  1.00  0.00           C  
ATOM   2593  NE2 HIS B1992      78.910  58.366  76.321  1.00  0.00           N  
ATOM   2594  N   LEU B1993      77.268  53.925  72.030  1.00  0.00           N  
ATOM   2595  CA  LEU B1993      77.956  52.695  71.667  1.00  0.00           C  
ATOM   2596  C   LEU B1993      78.616  52.883  70.310  1.00  0.00           C  
ATOM   2597  O   LEU B1993      79.722  52.397  70.063  1.00  0.00           O  
ATOM   2598  CB  LEU B1993      76.958  51.535  71.613  1.00  0.00           C  
ATOM   2599  CG  LEU B1993      77.444  50.159  71.144  1.00  0.00           C  
ATOM   2600  CD1 LEU B1993      78.787  49.807  71.784  1.00  0.00           C  
ATOM   2601  CD2 LEU B1993      76.379  49.121  71.508  1.00  0.00           C  
ATOM   2602  N   ARG B1994      77.929  53.605  69.434  1.00  0.00           N  
ATOM   2603  CA  ARG B1994      78.445  53.860  68.101  1.00  0.00           C  
ATOM   2604  C   ARG B1994      79.662  54.773  68.172  1.00  0.00           C  
ATOM   2605  O   ARG B1994      80.621  54.599  67.425  1.00  0.00           O  
ATOM   2606  CB  ARG B1994      77.358  54.490  67.226  1.00  0.00           C  
ATOM   2607  N   LYS B1995      79.627  55.743  69.077  1.00  0.00           N  
ATOM   2608  CA  LYS B1995      80.743  56.662  69.212  1.00  0.00           C  
ATOM   2609  C   LYS B1995      82.013  55.904  69.605  1.00  0.00           C  
ATOM   2610  O   LYS B1995      83.086  56.166  69.066  1.00  0.00           O  
ATOM   2611  CB  LYS B1995      80.414  57.743  70.245  1.00  0.00           C  
ATOM   2612  CG  LYS B1995      81.625  58.508  70.748  1.00  0.00           C  
ATOM   2613  CD  LYS B1995      81.289  59.315  71.996  1.00  0.00           C  
ATOM   2614  CE  LYS B1995      82.506  60.091  72.496  1.00  0.00           C  
ATOM   2615  NZ  LYS B1995      82.249  60.724  73.826  1.00  0.00           N  
ATOM   2616  N   LEU B2012      81.896  54.952  70.525  1.00  0.00           N  
ATOM   2617  CA  LEU B2012      83.067  54.192  70.953  1.00  0.00           C  
ATOM   2618  C   LEU B2012      83.486  53.149  69.920  1.00  0.00           C  
ATOM   2619  O   LEU B2012      84.673  52.927  69.697  1.00  0.00           O  
ATOM   2620  CB  LEU B2012      82.797  53.504  72.296  1.00  0.00           C  
ATOM   2621  CG  LEU B2012      82.332  54.412  73.441  1.00  0.00           C  
ATOM   2622  CD1 LEU B2012      82.133  53.579  74.695  1.00  0.00           C  
ATOM   2623  CD2 LEU B2012      83.352  55.533  73.685  1.00  0.00           C  
ATOM   2624  N   SER B2013      82.512  52.510  69.284  1.00  0.00           N  
ATOM   2625  CA  SER B2013      82.817  51.490  68.292  1.00  0.00           C  
ATOM   2626  C   SER B2013      83.508  52.087  67.070  1.00  0.00           C  
ATOM   2627  O   SER B2013      84.370  51.454  66.459  1.00  0.00           O  
ATOM   2628  CB  SER B2013      81.531  50.773  67.875  1.00  0.00           C  
ATOM   2629  OG  SER B2013      80.898  50.183  68.998  1.00  0.00           O  
ATOM   2630  N   ALA B2014      83.127  53.311  66.722  1.00  0.00           N  
ATOM   2631  CA  ALA B2014      83.708  53.995  65.572  1.00  0.00           C  
ATOM   2632  C   ALA B2014      85.222  54.137  65.723  1.00  0.00           C  
ATOM   2633  O   ALA B2014      85.957  54.142  64.734  1.00  0.00           O  
ATOM   2634  CB  ALA B2014      83.063  55.368  65.401  1.00  0.00           C  
ATOM   2635  N   VAL B2015      85.680  54.258  66.964  1.00  0.00           N  
ATOM   2636  CA  VAL B2015      87.102  54.397  67.245  1.00  0.00           C  
ATOM   2637  C   VAL B2015      87.832  53.132  66.817  1.00  0.00           C  
ATOM   2638  O   VAL B2015      89.013  53.174  66.484  1.00  0.00           O  
ATOM   2639  CB  VAL B2015      87.351  54.652  68.740  1.00  0.00           C  
ATOM   2640  CG1 VAL B2015      88.838  54.792  69.007  1.00  0.00           C  
ATOM   2641  CG2 VAL B2015      86.618  55.909  69.166  1.00  0.00           C  
ATOM   2642  N   LEU B2016      87.120  52.008  66.835  1.00  0.00           N  
ATOM   2643  CA  LEU B2016      87.697  50.737  66.407  1.00  0.00           C  
ATOM   2644  C   LEU B2016      87.275  50.479  64.962  1.00  0.00           C  
ATOM   2645  O   LEU B2016      87.644  49.469  64.362  1.00  0.00           O  
ATOM   2646  CB  LEU B2016      87.217  49.586  67.300  1.00  0.00           C  
ATOM   2647  CG  LEU B2016      87.616  49.698  68.774  1.00  0.00           C  
ATOM   2648  CD1 LEU B2016      87.177  48.456  69.540  1.00  0.00           C  
ATOM   2649  CD2 LEU B2016      89.124  49.876  68.865  1.00  0.00           C  
ATOM   2650  N   GLY B2017      86.496  51.408  64.412  1.00  0.00           N  
ATOM   2651  CA  GLY B2017      86.031  51.282  63.042  1.00  0.00           C  
ATOM   2652  C   GLY B2017      84.943  50.240  62.855  1.00  0.00           C  
ATOM   2653  O   GLY B2017      84.856  49.603  61.804  1.00  0.00           O  
ATOM   2654  N   LEU B2018      84.103  50.072  63.870  1.00  0.00           N  
ATOM   2655  CA  LEU B2018      83.025  49.092  63.811  1.00  0.00           C  
ATOM   2656  C   LEU B2018      81.649  49.710  64.004  1.00  0.00           C  
ATOM   2657  O   LEU B2018      81.520  50.840  64.483  1.00  0.00           O  
ATOM   2658  CB  LEU B2018      83.224  48.032  64.892  1.00  0.00           C  
ATOM   2659  CG  LEU B2018      84.496  47.190  64.847  1.00  0.00           C  
ATOM   2660  CD1 LEU B2018      84.684  46.503  66.191  1.00  0.00           C  
ATOM   2661  CD2 LEU B2018      84.401  46.172  63.721  1.00  0.00           C  
ATOM   2662  N   LEU B2019      80.634  48.945  63.620  1.00  0.00           N  
ATOM   2663  CA  LEU B2019      79.237  49.330  63.769  1.00  0.00           C  
ATOM   2664  C   LEU B2019      78.836  50.623  63.079  1.00  0.00           C  
ATOM   2665  O   LEU B2019      77.938  51.313  63.551  1.00  0.00           O  
ATOM   2666  CB  LEU B2019      78.900  49.429  65.259  1.00  0.00           C  
ATOM   2667  CG  LEU B2019      79.362  48.246  66.114  1.00  0.00           C  
ATOM   2668  CD1 LEU B2019      78.848  48.389  67.545  1.00  0.00           C  
ATOM   2669  CD2 LEU B2019      78.859  46.958  65.487  1.00  0.00           C  
ATOM   2670  N   GLU B2020      79.477  50.945  61.960  1.00  0.00           N  
ATOM   2671  CA  GLU B2020      79.155  52.174  61.240  1.00  0.00           C  
ATOM   2672  C   GLU B2020      78.082  51.962  60.167  1.00  0.00           C  
ATOM   2673  O   GLU B2020      77.599  52.917  59.556  1.00  0.00           O  
ATOM   2674  CB  GLU B2020      80.422  52.752  60.600  1.00  0.00           C  
ATOM   2675  CG  GLU B2020      81.635  52.776  61.524  1.00  0.00           C  
ATOM   2676  CD  GLU B2020      82.743  53.681  61.014  1.00  0.00           C  
ATOM   2677  OE1 GLU B2020      82.543  54.914  61.015  1.00  0.00           O  
ATOM   2678  OE2 GLU B2020      83.809  53.164  60.613  1.00  0.00           O  
ATOM   2679  N   GLN B2021      77.712  50.708  59.941  1.00  0.00           N  
ATOM   2680  CA  GLN B2021      76.696  50.384  58.947  1.00  0.00           C  
ATOM   2681  C   GLN B2021      75.306  50.403  59.565  1.00  0.00           C  
ATOM   2682  O   GLN B2021      75.154  50.499  60.786  1.00  0.00           O  
ATOM   2683  CB  GLN B2021      76.926  48.984  58.385  1.00  0.00           C  
ATOM   2684  CG  GLN B2021      78.203  48.772  57.605  1.00  0.00           C  
ATOM   2685  CD  GLN B2021      78.292  47.348  57.086  1.00  0.00           C  
ATOM   2686  OE1 GLN B2021      78.868  46.471  57.733  1.00  0.00           O  
ATOM   2687  NE2 GLN B2021      77.697  47.105  55.925  1.00  0.00           N  
ATOM   2688  N   GLU B2022      74.294  50.307  58.710  1.00  0.00           N  
ATOM   2689  CA  GLU B2022      72.914  50.254  59.166  1.00  0.00           C  
ATOM   2690  C   GLU B2022      72.738  48.799  59.583  1.00  0.00           C  
ATOM   2691  O   GLU B2022      73.133  47.889  58.859  1.00  0.00           O  
ATOM   2692  CB  GLU B2022      71.955  50.597  58.025  1.00  0.00           C  
ATOM   2693  N   PRO B2023      72.169  48.560  60.769  1.00  0.00           N  
ATOM   2694  CA  PRO B2023      71.958  47.194  61.256  1.00  0.00           C  
ATOM   2695  C   PRO B2023      71.283  46.300  60.222  1.00  0.00           C  
ATOM   2696  O   PRO B2023      71.825  45.261  59.845  1.00  0.00           O  
ATOM   2697  CB  PRO B2023      71.100  47.409  62.492  1.00  0.00           C  
ATOM   2698  CG  PRO B2023      71.641  48.694  63.029  1.00  0.00           C  
ATOM   2699  CD  PRO B2023      71.758  49.547  61.782  1.00  0.00           C  
ATOM   2700  N   GLU B2024      70.100  46.709  59.772  1.00  0.00           N  
ATOM   2701  CA  GLU B2024      69.345  45.954  58.776  1.00  0.00           C  
ATOM   2702  C   GLU B2024      70.280  45.436  57.690  1.00  0.00           C  
ATOM   2703  O   GLU B2024      70.266  44.251  57.350  1.00  0.00           O  
ATOM   2704  CB  GLU B2024      68.266  46.840  58.157  1.00  0.00           C  
ATOM   2705  N   ALA B2025      71.098  46.339  57.158  1.00  0.00           N  
ATOM   2706  CA  ALA B2025      72.050  45.994  56.111  1.00  0.00           C  
ATOM   2707  C   ALA B2025      72.904  44.789  56.500  1.00  0.00           C  
ATOM   2708  O   ALA B2025      72.701  43.686  55.986  1.00  0.00           O  
ATOM   2709  CB  ALA B2025      72.941  47.196  55.800  1.00  0.00           C  
ATOM   2710  N   PHE B2026      73.852  44.999  57.409  1.00  0.00           N  
ATOM   2711  CA  PHE B2026      74.739  43.928  57.852  1.00  0.00           C  
ATOM   2712  C   PHE B2026      73.982  42.639  58.121  1.00  0.00           C  
ATOM   2713  O   PHE B2026      74.242  41.615  57.490  1.00  0.00           O  
ATOM   2714  CB  PHE B2026      75.481  44.328  59.128  1.00  0.00           C  
ATOM   2715  CG  PHE B2026      76.391  43.253  59.659  1.00  0.00           C  
ATOM   2716  CD1 PHE B2026      77.638  43.031  59.084  1.00  0.00           C  
ATOM   2717  CD2 PHE B2026      75.992  42.448  60.724  1.00  0.00           C  
ATOM   2718  CE1 PHE B2026      78.477  42.024  59.563  1.00  0.00           C  
ATOM   2719  CE2 PHE B2026      76.823  41.439  61.210  1.00  0.00           C  
ATOM   2720  CZ  PHE B2026      78.069  41.227  60.629  1.00  0.00           C  
ATOM   2721  N   LEU B2027      73.048  42.699  59.062  1.00  0.00           N  
ATOM   2722  CA  LEU B2027      72.253  41.538  59.441  1.00  0.00           C  
ATOM   2723  C   LEU B2027      71.771  40.705  58.246  1.00  0.00           C  
ATOM   2724  O   LEU B2027      71.287  41.288  57.248  1.00  0.00           O  
ATOM   2725  CB  LEU B2027      71.064  41.989  60.284  1.00  0.00           C  
TER
END
