# Supplementary material for: Backbone Brackets and Arginine Tweezers delineate Class I and Class II aminoacyl tRNA synthetases
Source: PLoS Comput Biol. 2018 Apr 16;14(4):e1006101. doi: 10.1371/journal.pcbi.1006101 (PMC5919687; doi:10.1371/journal.pcbi.1006101)
Supplement: S11 File — All structures of Class I aaRS with residues renumbered according to the MSA. (GZ) [file pcbi.1006101.s023.tar.gz › 1li7_A_renum.pdb]

ATOM      1  N   MET A 222      62.126 101.748  60.617  1.00  0.00           N  
ATOM      2  CA  MET A 222      62.734 100.489  61.140  1.00  0.00           C  
ATOM      3  C   MET A 222      63.830 100.012  60.214  1.00  0.00           C  
ATOM      4  O   MET A 222      63.986 100.509  59.095  1.00  0.00           O  
ATOM      5  CB  MET A 222      61.680  99.383  61.247  1.00  0.00           C  
ATOM      6  CG  MET A 222      61.354  98.706  59.916  1.00  0.00           C  
ATOM      7  SD  MET A 222      59.812  99.289  59.184  1.00  0.00           S  
ATOM      8  CE  MET A 222      60.414 100.554  58.049  1.00  0.00           C  
ATOM      9  N   LEU A 223      64.592  99.033  60.681  1.00  0.00           N  
ATOM     10  CA  LEU A 223      65.650  98.461  59.876  1.00  0.00           C  
ATOM     11  C   LEU A 223      65.031  97.808  58.644  1.00  0.00           C  
ATOM     12  O   LEU A 223      64.103  97.006  58.744  1.00  0.00           O  
ATOM     13  CB  LEU A 223      66.420  97.414  60.682  1.00  0.00           C  
ATOM     14  CG  LEU A 223      67.494  96.638  59.917  1.00  0.00           C  
ATOM     15  CD1 LEU A 223      68.547  97.595  59.388  1.00  0.00           C  
ATOM     16  CD2 LEU A 223      68.125  95.602  60.830  1.00  0.00           C  
ATOM     17  N   LYS A 224      65.527  98.190  57.472  1.00  0.00           N  
ATOM     18  CA  LYS A 224      65.059  97.604  56.230  1.00  0.00           C  
ATOM     19  C   LYS A 224      66.319  97.081  55.570  1.00  0.00           C  
ATOM     20  O   LYS A 224      67.350  97.754  55.569  1.00  0.00           O  
ATOM     21  CB  LYS A 224      64.375  98.649  55.344  1.00  0.00           C  
ATOM     22  CG  LYS A 224      62.877  98.785  55.595  1.00  0.00           C  
ATOM     23  CD  LYS A 224      62.321 100.103  55.068  1.00  0.00           C  
ATOM     24  CE  LYS A 224      60.964  99.915  54.403  1.00  0.00           C  
ATOM     25  NZ  LYS A 224      61.052  99.213  53.090  1.00  0.00           N  
ATOM     26  N   ILE A 225      66.244  95.874  55.028  1.00  0.00           N  
ATOM     27  CA  ILE A 225      67.386  95.236  54.392  1.00  0.00           C  
ATOM     28  C   ILE A 225      67.104  94.891  52.935  1.00  0.00           C  
ATOM     29  O   ILE A 225      66.092  94.264  52.627  1.00  0.00           O  
ATOM     30  CB  ILE A 225      67.759  93.937  55.147  1.00  0.00           C  
ATOM     31  CG1 ILE A 225      67.929  94.244  56.637  1.00  0.00           C  
ATOM     32  CG2 ILE A 225      69.031  93.326  54.579  1.00  0.00           C  
ATOM     33  CD1 ILE A 225      68.326  93.050  57.475  1.00  0.00           C  
ATOM     34  N   PHE A 226      67.984  95.319  52.032  1.00  0.00           N  
ATOM     35  CA  PHE A 226      67.807  94.990  50.630  1.00  0.00           C  
ATOM     36  C   PHE A 226      68.032  93.490  50.547  1.00  0.00           C  
ATOM     37  O   PHE A 226      69.118  92.996  50.860  1.00  0.00           O  
ATOM     38  CB  PHE A 226      68.844  95.700  49.759  1.00  0.00           C  
ATOM     39  CG  PHE A 226      68.663  95.453  48.288  1.00  0.00           C  
ATOM     40  CD1 PHE A 226      68.010  96.390  47.491  1.00  0.00           C  
ATOM     41  CD2 PHE A 226      69.120  94.278  47.701  1.00  0.00           C  
ATOM     42  CE1 PHE A 226      67.817  96.164  46.127  1.00  0.00           C  
ATOM     43  CE2 PHE A 226      68.932  94.037  46.335  1.00  0.00           C  
ATOM     44  CZ  PHE A 226      68.280  94.983  45.547  1.00  0.00           C  
ATOM     45  N   ASN A 227      67.000  92.766  50.124  1.00  0.00           N  
ATOM     46  CA  ASN A 227      67.054  91.313  50.007  1.00  0.00           C  
ATOM     47  C   ASN A 227      67.249  90.915  48.556  1.00  0.00           C  
ATOM     48  O   ASN A 227      66.363  91.118  47.729  1.00  0.00           O  
ATOM     49  CB  ASN A 227      65.748  90.727  50.537  1.00  0.00           C  
ATOM     50  CG  ASN A 227      65.777  89.215  50.646  1.00  0.00           C  
ATOM     51  OD1 ASN A 227      64.885  88.619  51.244  1.00  0.00           O  
ATOM     52  ND2 ASN A 227      66.797  88.592  50.066  1.00  0.00           N  
ATOM     53  N   THR A 228      68.407  90.346  48.241  1.00  0.00           N  
ATOM     54  CA  THR A 228      68.706  89.917  46.880  1.00  0.00           C  
ATOM     55  C   THR A 228      67.614  89.001  46.348  1.00  0.00           C  
ATOM     56  O   THR A 228      67.217  89.080  45.186  1.00  0.00           O  
ATOM     57  CB  THR A 228      70.052  89.168  46.826  1.00  0.00           C  
ATOM     58  OG1 THR A 228      71.096  90.037  47.281  1.00  0.00           O  
ATOM     59  CG2 THR A 228      70.361  88.719  45.413  1.00  0.00           C  
ATOM     60  N   LEU A 229      67.122  88.130  47.219  1.00  0.00           N  
ATOM     61  CA  LEU A 229      66.087  87.193  46.830  1.00  0.00           C  
ATOM     62  C   LEU A 229      64.856  87.894  46.250  1.00  0.00           C  
ATOM     63  O   LEU A 229      64.180  87.335  45.384  1.00  0.00           O  
ATOM     64  CB  LEU A 229      65.700  86.340  48.030  1.00  0.00           C  
ATOM     65  CG  LEU A 229      64.969  85.031  47.744  1.00  0.00           C  
ATOM     66  CD1 LEU A 229      65.786  84.173  46.788  1.00  0.00           C  
ATOM     67  CD2 LEU A 229      64.741  84.299  49.051  1.00  0.00           C  
ATOM     68  N   THR A 230      64.568  89.106  46.711  1.00  0.00           N  
ATOM     69  CA  THR A 230      63.410  89.858  46.220  1.00  0.00           C  
ATOM     70  C   THR A 230      63.806  91.159  45.532  1.00  0.00           C  
ATOM     71  O   THR A 230      62.952  91.916  45.067  1.00  0.00           O  
ATOM     72  CB  THR A 230      62.436  90.202  47.365  1.00  0.00           C  
ATOM     73  OG1 THR A 230      63.141  90.902  48.397  1.00  0.00           O  
ATOM     74  CG2 THR A 230      61.822  88.939  47.934  1.00  0.00           C  
ATOM     75  N   ARG A 232      65.109  91.410  45.470  1.00  0.00           N  
ATOM     76  CA  ARG A 232      65.652  92.609  44.844  1.00  0.00           C  
ATOM     77  C   ARG A 232      65.019  93.914  45.330  1.00  0.00           C  
ATOM     78  O   ARG A 232      64.779  94.829  44.546  1.00  0.00           O  
ATOM     79  CB  ARG A 232      65.529  92.503  43.326  1.00  0.00           C  
ATOM     80  N   GLN A 233      64.759  93.993  46.634  1.00  0.00           N  
ATOM     81  CA  GLN A 233      64.184  95.200  47.212  1.00  0.00           C  
ATOM     82  C   GLN A 233      64.406  95.263  48.719  1.00  0.00           C  
ATOM     83  O   GLN A 233      64.730  94.260  49.352  1.00  0.00           O  
ATOM     84  CB  GLN A 233      62.688  95.278  46.912  1.00  0.00           C  
ATOM     85  CG  GLN A 233      61.831  94.315  47.724  1.00  0.00           C  
ATOM     86  CD  GLN A 233      60.439  94.159  47.156  1.00  0.00           C  
ATOM     87  OE1 GLN A 233      59.596  95.045  47.288  1.00  0.00           O  
ATOM     88  NE2 GLN A 233      60.183  93.017  46.521  1.00  0.00           N  
ATOM     89  N   LYS A 234      64.243  96.452  49.286  1.00  0.00           N  
ATOM     90  CA  LYS A 234      64.407  96.624  50.722  1.00  0.00           C  
ATOM     91  C   LYS A 234      63.158  96.100  51.411  1.00  0.00           C  
ATOM     92  O   LYS A 234      62.038  96.358  50.967  1.00  0.00           O  
ATOM     93  CB  LYS A 234      64.593  98.100  51.065  1.00  0.00           C  
ATOM     94  CG  LYS A 234      65.837  98.716  50.476  1.00  0.00           C  
ATOM     95  CD  LYS A 234      65.993 100.155  50.917  1.00  0.00           C  
ATOM     96  CE  LYS A 234      67.316 100.730  50.458  1.00  0.00           C  
ATOM     97  NZ  LYS A 234      67.268 102.213  50.414  1.00  0.00           N  
ATOM     98  N   GLU A 235      63.354  95.362  52.495  1.00  0.00           N  
ATOM     99  CA  GLU A 235      62.226  94.806  53.234  1.00  0.00           C  
ATOM    100  C   GLU A 235      62.421  94.976  54.728  1.00  0.00           C  
ATOM    101  O   GLU A 235      63.533  94.864  55.240  1.00  0.00           O  
ATOM    102  CB  GLU A 235      62.069  93.321  52.918  1.00  0.00           C  
ATOM    103  CG  GLU A 235      61.895  93.002  51.451  1.00  0.00           C  
ATOM    104  CD  GLU A 235      61.934  91.510  51.169  1.00  0.00           C  
ATOM    105  OE1 GLU A 235      61.758  91.127  49.994  1.00  0.00           O  
ATOM    106  OE2 GLU A 235      62.143  90.726  52.115  1.00  0.00           O  
ATOM    107  N   GLU A 236      61.322  95.253  55.420  1.00  0.00           N  
ATOM    108  CA  GLU A 236      61.365  95.405  56.863  1.00  0.00           C  
ATOM    109  C   GLU A 236      62.008  94.150  57.417  1.00  0.00           C  
ATOM    110  O   GLU A 236      61.563  93.041  57.122  1.00  0.00           O  
ATOM    111  CB  GLU A 236      59.957  95.512  57.443  1.00  0.00           C  
ATOM    112  CG  GLU A 236      59.907  95.604  58.968  1.00  0.00           C  
ATOM    113  CD  GLU A 236      58.501  95.792  59.502  1.00  0.00           C  
ATOM    114  OE1 GLU A 236      57.653  96.341  58.768  1.00  0.00           O  
ATOM    115  OE2 GLU A 236      58.234  95.410  60.664  1.00  0.00           O  
ATOM    116  N   PHE A 237      63.060  94.313  58.208  1.00  0.00           N  
ATOM    117  CA  PHE A 237      63.685  93.141  58.779  1.00  0.00           C  
ATOM    118  C   PHE A 237      62.819  92.644  59.926  1.00  0.00           C  
ATOM    119  O   PHE A 237      62.472  93.408  60.825  1.00  0.00           O  
ATOM    120  CB  PHE A 237      65.074  93.446  59.320  1.00  0.00           C  
ATOM    121  CG  PHE A 237      65.685  92.291  60.045  1.00  0.00           C  
ATOM    122  CD1 PHE A 237      66.089  91.155  59.352  1.00  0.00           C  
ATOM    123  CD2 PHE A 237      65.772  92.292  61.437  1.00  0.00           C  
ATOM    124  CE1 PHE A 237      66.562  90.030  60.027  1.00  0.00           C  
ATOM    125  CE2 PHE A 237      66.240  91.175  62.118  1.00  0.00           C  
ATOM    126  CZ  PHE A 237      66.634  90.043  61.412  1.00  0.00           C  
ATOM    127  N   LYS A 238      62.457  91.371  59.878  1.00  0.00           N  
ATOM    128  CA  LYS A 238      61.653  90.760  60.925  1.00  0.00           C  
ATOM    129  C   LYS A 238      62.344  89.432  61.204  1.00  0.00           C  
ATOM    130  O   LYS A 238      62.464  88.590  60.315  1.00  0.00           O  
ATOM    131  CB  LYS A 238      60.224  90.544  60.452  1.00  0.00           C  
ATOM    132  N   PRO A 240      62.813  89.226  62.444  1.00  0.00           N  
ATOM    133  CA  PRO A 240      63.504  88.004  62.868  1.00  0.00           C  
ATOM    134  C   PRO A 240      62.594  86.780  62.951  1.00  0.00           C  
ATOM    135  O   PRO A 240      61.386  86.916  63.128  1.00  0.00           O  
ATOM    136  CB  PRO A 240      64.059  88.402  64.225  1.00  0.00           C  
ATOM    137  CG  PRO A 240      62.915  89.203  64.780  1.00  0.00           C  
ATOM    138  CD  PRO A 240      62.519  90.084  63.605  1.00  0.00           C  
ATOM    139  N   ILE A 241      63.174  85.590  62.825  1.00  0.00           N  
ATOM    140  CA  ILE A 241      62.394  84.360  62.906  1.00  0.00           C  
ATOM    141  C   ILE A 241      61.931  84.161  64.348  1.00  0.00           C  
ATOM    142  O   ILE A 241      60.862  83.601  64.597  1.00  0.00           O  
ATOM    143  CB  ILE A 241      63.220  83.132  62.480  1.00  0.00           C  
ATOM    144  CG1 ILE A 241      63.495  83.198  60.973  1.00  0.00           C  
ATOM    145  CG2 ILE A 241      62.488  81.842  62.855  1.00  0.00           C  
ATOM    146  CD1 ILE A 241      64.552  82.221  60.503  1.00  0.00           C  
ATOM    147  N   HIS A 243      62.759  84.615  65.282  1.00  0.00           N  
ATOM    148  CA  HIS A 243      62.480  84.542  66.714  1.00  0.00           C  
ATOM    149  C   HIS A 243      62.752  85.927  67.290  1.00  0.00           C  
ATOM    150  O   HIS A 243      63.793  86.521  67.029  1.00  0.00           O  
ATOM    151  CB  HIS A 243      63.386  83.526  67.406  1.00  0.00           C  
ATOM    152  CG  HIS A 243      63.273  82.139  66.855  1.00  0.00           C  
ATOM    153  ND1 HIS A 243      64.234  81.580  66.044  1.00  0.00           N  
ATOM    154  CD2 HIS A 243      62.307  81.200  66.992  1.00  0.00           C  
ATOM    155  CE1 HIS A 243      63.867  80.358  65.706  1.00  0.00           C  
ATOM    156  NE2 HIS A 243      62.701  80.102  66.268  1.00  0.00           N  
ATOM    157  N   ALA A 244      61.810  86.429  68.081  1.00  0.00           N  
ATOM    158  CA  ALA A 244      61.929  87.758  68.671  1.00  0.00           C  
ATOM    159  C   ALA A 244      63.237  88.024  69.406  1.00  0.00           C  
ATOM    160  O   ALA A 244      63.683  87.221  70.231  1.00  0.00           O  
ATOM    161  CB  ALA A 244      60.747  88.024  69.604  1.00  0.00           C  
ATOM    162  N   GLY A 245      63.856  89.162  69.094  1.00  0.00           N  
ATOM    163  CA  GLY A 245      65.093  89.549  69.753  1.00  0.00           C  
ATOM    164  C   GLY A 245      66.312  88.701  69.464  1.00  0.00           C  
ATOM    165  O   GLY A 245      67.327  88.829  70.147  1.00  0.00           O  
ATOM    166  N   GLU A 265      66.227  87.838  68.456  1.00  0.00           N  
ATOM    167  CA  GLU A 265      67.347  86.979  68.103  1.00  0.00           C  
ATOM    168  C   GLU A 265      67.592  86.999  66.603  1.00  0.00           C  
ATOM    169  O   GLU A 265      66.659  87.111  65.808  1.00  0.00           O  
ATOM    170  CB  GLU A 265      67.082  85.534  68.541  1.00  0.00           C  
ATOM    171  CG  GLU A 265      66.449  85.361  69.924  1.00  0.00           C  
ATOM    172  CD  GLU A 265      66.645  83.958  70.490  1.00  0.00           C  
ATOM    173  OE1 GLU A 265      66.628  83.807  71.731  1.00  0.00           O  
ATOM    174  OE2 GLU A 265      66.811  83.002  69.704  1.00  0.00           O  
ATOM    175  N   VAL A 266      68.859  86.888  66.213  1.00  0.00           N  
ATOM    176  CA  VAL A 266      69.204  86.864  64.800  1.00  0.00           C  
ATOM    177  C   VAL A 266      70.291  85.837  64.526  1.00  0.00           C  
ATOM    178  O   VAL A 266      71.266  85.729  65.268  1.00  0.00           O  
ATOM    179  CB  VAL A 266      69.694  88.239  64.304  1.00  0.00           C  
ATOM    180  CG1 VAL A 266      69.983  88.173  62.812  1.00  0.00           C  
ATOM    181  CG2 VAL A 266      68.651  89.302  64.583  1.00  0.00           C  
ATOM    182  N   GLY A 267      70.102  85.066  63.461  1.00  0.00           N  
ATOM    183  CA  GLY A 267      71.084  84.077  63.071  1.00  0.00           C  
ATOM    184  C   GLY A 267      71.657  84.538  61.746  1.00  0.00           C  
ATOM    185  O   GLY A 267      70.910  84.759  60.798  1.00  0.00           O  
ATOM    186  N   MET A 268      72.968  84.703  61.667  1.00  0.00           N  
ATOM    187  CA  MET A 268      73.573  85.157  60.422  1.00  0.00           C  
ATOM    188  C   MET A 268      74.791  84.360  59.983  1.00  0.00           C  
ATOM    189  O   MET A 268      75.640  83.991  60.793  1.00  0.00           O  
ATOM    190  CB  MET A 268      73.942  86.643  60.525  1.00  0.00           C  
ATOM    191  CG  MET A 268      74.560  87.224  59.263  1.00  0.00           C  
ATOM    192  SD  MET A 268      74.608  89.027  59.305  1.00  0.00           S  
ATOM    193  CE  MET A 268      75.712  89.309  60.672  1.00  0.00           C  
ATOM    194  N   TYR A 269      74.861  84.105  58.680  1.00  0.00           N  
ATOM    195  CA  TYR A 269      75.964  83.361  58.087  1.00  0.00           C  
ATOM    196  C   TYR A 269      76.547  84.150  56.922  1.00  0.00           C  
ATOM    197  O   TYR A 269      75.834  84.541  56.005  1.00  0.00           O  
ATOM    198  CB  TYR A 269      75.479  82.009  57.557  1.00  0.00           C  
ATOM    199  CG  TYR A 269      76.579  81.115  57.026  1.00  0.00           C  
ATOM    200  CD1 TYR A 269      77.254  80.232  57.872  1.00  0.00           C  
ATOM    201  CD2 TYR A 269      76.950  81.150  55.684  1.00  0.00           C  
ATOM    202  CE1 TYR A 269      78.271  79.402  57.390  1.00  0.00           C  
ATOM    203  CE2 TYR A 269      77.967  80.326  55.192  1.00  0.00           C  
ATOM    204  CZ  TYR A 269      78.622  79.457  56.046  1.00  0.00           C  
ATOM    205  OH  TYR A 269      79.622  78.648  55.561  1.00  0.00           O  
ATOM    206  N   VAL A 270      77.822  84.358  57.036  1.00  0.00           N  
ATOM    207  CA  VAL A 270      78.484  84.999  55.939  1.00  0.00           C  
ATOM    208  C   VAL A 270      79.464  83.981  55.295  1.00  0.00           C  
ATOM    209  O   VAL A 270      79.998  83.154  56.035  1.00  0.00           O  
ATOM    210  CB  VAL A 270      79.138  86.346  56.406  1.00  0.00           C  
ATOM    211  CG1 VAL A 270      79.889  86.997  55.267  1.00  0.00           C  
ATOM    212  CG2 VAL A 270      78.088  87.307  56.950  1.00  0.00           C  
ATOM    213  N   CYS A 271      79.754  84.050  54.005  1.00  0.00           N  
ATOM    214  CA  CYS A 271      80.787  83.146  53.511  1.00  0.00           C  
ATOM    215  C   CYS A 271      82.140  83.823  53.757  1.00  0.00           C  
ATOM    216  O   CYS A 271      82.256  85.046  53.669  1.00  0.00           O  
ATOM    217  CB  CYS A 271      80.518  82.782  52.050  1.00  0.00           C  
ATOM    218  SG  CYS A 271      78.956  81.889  51.779  1.00  0.00           S  
ATOM    219  N   GLY A 272      83.123  83.027  54.068  1.00  0.00           N  
ATOM    220  CA  GLY A 272      84.346  83.558  54.426  1.00  0.00           C  
ATOM    221  C   GLY A 272      85.370  83.303  53.461  1.00  0.00           C  
ATOM    222  O   GLY A 272      85.217  83.385  52.256  1.00  0.00           O  
ATOM    223  N   ILE A 273      86.416  82.967  54.028  1.00  0.00           N  
ATOM    224  CA  ILE A 273      87.363  82.972  53.087  1.00  0.00           C  
ATOM    225  C   ILE A 273      87.968  81.654  52.866  1.00  0.00           C  
ATOM    226  O   ILE A 273      87.982  80.727  53.689  1.00  0.00           O  
ATOM    227  CB  ILE A 273      88.344  84.087  53.386  1.00  0.00           C  
ATOM    228  CG1 ILE A 273      88.434  84.897  52.097  1.00  0.00           C  
ATOM    229  CG2 ILE A 273      89.734  83.569  53.744  1.00  0.00           C  
ATOM    230  CD1 ILE A 273      89.157  86.220  52.241  1.00  0.00           C  
ATOM    231  N   THR A 274      88.483  81.540  51.614  1.00  0.00           N  
ATOM    232  CA  THR A 274      89.302  80.407  51.259  1.00  0.00           C  
ATOM    233  C   THR A 274      90.645  80.835  51.719  1.00  0.00           C  
ATOM    234  O   THR A 274      91.209  81.892  51.409  1.00  0.00           O  
ATOM    235  CB  THR A 274      89.444  80.077  49.785  1.00  0.00           C  
ATOM    236  OG1 THR A 274      88.154  79.820  49.232  1.00  0.00           O  
ATOM    237  CG2 THR A 274      90.341  78.874  49.601  1.00  0.00           C  
ATOM    238  N   VAL A 275      91.106  79.942  52.490  1.00  0.00           N  
ATOM    239  CA  VAL A 275      92.357  80.126  53.074  1.00  0.00           C  
ATOM    240  C   VAL A 275      93.459  79.552  52.125  1.00  0.00           C  
ATOM    241  O   VAL A 275      93.944  78.448  52.359  1.00  0.00           O  
ATOM    242  CB  VAL A 275      92.264  79.520  54.514  1.00  0.00           C  
ATOM    243  CG1 VAL A 275      92.249  78.008  54.448  1.00  0.00           C  
ATOM    244  CG2 VAL A 275      93.424  79.991  55.379  1.00  0.00           C  
ATOM    245  N   TYR A 276      93.854  80.271  51.049  1.00  0.00           N  
ATOM    246  CA  TYR A 276      94.959  79.813  50.154  1.00  0.00           C  
ATOM    247  C   TYR A 276      95.906  80.968  49.820  1.00  0.00           C  
ATOM    248  O   TYR A 276      97.044  80.784  49.397  1.00  0.00           O  
ATOM    249  CB  TYR A 276      94.406  79.207  48.840  1.00  0.00           C  
ATOM    250  CG  TYR A 276      94.442  80.085  47.597  1.00  0.00           C  
ATOM    251  CD1 TYR A 276      95.246  79.806  46.499  1.00  0.00           C  
ATOM    252  CD2 TYR A 276      93.634  81.208  47.515  1.00  0.00           C  
ATOM    253  CE1 TYR A 276      95.242  80.624  45.384  1.00  0.00           C  
ATOM    254  CE2 TYR A 276      93.621  82.033  46.406  1.00  0.00           C  
ATOM    255  CZ  TYR A 276      94.427  81.737  45.329  1.00  0.00           C  
ATOM    256  OH  TYR A 276      94.418  82.555  44.221  1.00  0.00           O  
ATOM    257  N   ASP A 277      95.388  82.161  50.034  1.00  0.00           N  
ATOM    258  CA  ASP A 277      96.151  83.343  49.733  1.00  0.00           C  
ATOM    259  C   ASP A 277      95.652  84.507  50.581  1.00  0.00           C  
ATOM    260  O   ASP A 277      94.503  84.507  51.027  1.00  0.00           O  
ATOM    261  CB  ASP A 277      96.043  83.693  48.249  1.00  0.00           C  
ATOM    262  CG  ASP A 277      97.386  84.004  47.634  1.00  0.00           C  
ATOM    263  OD1 ASP A 277      97.449  84.187  46.401  1.00  0.00           O  
ATOM    264  OD2 ASP A 277      98.378  84.064  48.387  1.00  0.00           O  
ATOM    265  N   LEU A 279      96.520  85.485  50.816  1.00  0.00           N  
ATOM    266  CA  LEU A 279      96.150  86.658  51.609  1.00  0.00           C  
ATOM    267  C   LEU A 279      94.907  87.289  50.997  1.00  0.00           C  
ATOM    268  O   LEU A 279      94.822  87.451  49.780  1.00  0.00           O  
ATOM    269  CB  LEU A 279      97.283  87.698  51.612  1.00  0.00           C  
ATOM    270  CG  LEU A 279      98.357  87.657  52.698  1.00  0.00           C  
ATOM    271  CD1 LEU A 279      98.671  86.219  53.053  1.00  0.00           C  
ATOM    272  CD2 LEU A 279      99.609  88.367  52.221  1.00  0.00           C  
ATOM    273  N   CYS A 280      93.946  87.645  51.838  1.00  0.00           N  
ATOM    274  CA  CYS A 280      92.715  88.258  51.363  1.00  0.00           C  
ATOM    275  C   CYS A 280      93.011  89.612  50.708  1.00  0.00           C  
ATOM    276  O   CYS A 280      93.875  90.353  51.174  1.00  0.00           O  
ATOM    277  CB  CYS A 280      91.735  88.433  52.530  1.00  0.00           C  
ATOM    278  SG  CYS A 280      92.483  88.966  54.090  1.00  0.00           S  
ATOM    279  N   HIS A 281      92.316  89.933  49.617  1.00  0.00           N  
ATOM    280  CA  HIS A 281      92.534  91.217  48.963  1.00  0.00           C  
ATOM    281  C   HIS A 281      91.563  92.261  49.516  1.00  0.00           C  
ATOM    282  O   HIS A 281      90.704  91.937  50.341  1.00  0.00           O  
ATOM    283  CB  HIS A 281      92.402  91.087  47.436  1.00  0.00           C  
ATOM    284  CG  HIS A 281      91.120  90.458  46.991  1.00  0.00           C  
ATOM    285  ND1 HIS A 281      91.055  89.181  46.474  1.00  0.00           N  
ATOM    286  CD2 HIS A 281      89.854  90.932  46.974  1.00  0.00           C  
ATOM    287  CE1 HIS A 281      89.805  88.898  46.158  1.00  0.00           C  
ATOM    288  NE2 HIS A 281      89.055  89.945  46.451  1.00  0.00           N  
ATOM    289  N   ILE A 282      91.699  93.515  49.076  1.00  0.00           N  
ATOM    290  CA  ILE A 282      90.838  94.601  49.567  1.00  0.00           C  
ATOM    291  C   ILE A 282      89.344  94.440  49.375  1.00  0.00           C  
ATOM    292  O   ILE A 282      88.561  95.149  50.012  1.00  0.00           O  
ATOM    293  CB  ILE A 282      91.187  95.907  48.872  1.00  0.00           C  
ATOM    294  N   GLY A 283      88.946  93.544  48.479  1.00  0.00           N  
ATOM    295  CA  GLY A 283      87.530  93.317  48.247  1.00  0.00           C  
ATOM    296  C   GLY A 283      87.010  92.461  49.382  1.00  0.00           C  
ATOM    297  O   GLY A 283      85.929  92.706  49.919  1.00  0.00           O  
ATOM    298  N   HIS A 284      87.790  91.450  49.742  1.00  0.00           N  
ATOM    299  CA  HIS A 284      87.432  90.557  50.836  1.00  0.00           C  
ATOM    300  C   HIS A 284      87.332  91.411  52.089  1.00  0.00           C  
ATOM    301  O   HIS A 284      86.440  91.225  52.912  1.00  0.00           O  
ATOM    302  CB  HIS A 284      88.507  89.481  51.012  1.00  0.00           C  
ATOM    303  CG  HIS A 284      88.484  88.430  49.945  1.00  0.00           C  
ATOM    304  ND1 HIS A 284      87.321  87.823  49.524  1.00  0.00           N  
ATOM    305  CD2 HIS A 284      89.479  87.889  49.206  1.00  0.00           C  
ATOM    306  CE1 HIS A 284      87.602  86.951  48.575  1.00  0.00           C  
ATOM    307  NE2 HIS A 284      88.904  86.971  48.362  1.00  0.00           N  
ATOM    308  N   GLY A 285      88.253  92.358  52.222  1.00  0.00           N  
ATOM    309  CA  GLY A 285      88.241  93.239  53.374  1.00  0.00           C  
ATOM    310  C   GLY A 285      86.947  94.027  53.436  1.00  0.00           C  
ATOM    311  O   GLY A 285      86.282  94.069  54.471  1.00  0.00           O  
ATOM    312  N   ARG A 286      86.584  94.655  52.321  1.00  0.00           N  
ATOM    313  CA  ARG A 286      85.357  95.444  52.266  1.00  0.00           C  
ATOM    314  C   ARG A 286      84.198  94.569  52.736  1.00  0.00           C  
ATOM    315  O   ARG A 286      83.459  94.927  53.650  1.00  0.00           O  
ATOM    316  CB  ARG A 286      85.126  95.937  50.827  1.00  0.00           C  
ATOM    317  CG  ARG A 286      84.141  97.103  50.665  1.00  0.00           C  
ATOM    318  CD  ARG A 286      82.706  96.625  50.486  1.00  0.00           C  
ATOM    319  NE  ARG A 286      82.052  97.222  49.324  1.00  0.00           N  
ATOM    320  CZ  ARG A 286      81.437  98.403  49.326  1.00  0.00           C  
ATOM    321  NH1 ARG A 286      81.384  99.125  50.429  1.00  0.00           N  
ATOM    322  NH2 ARG A 286      80.866  98.855  48.214  1.00  0.00           N  
ATOM    323  N   THR A 288      84.062  93.399  52.120  1.00  0.00           N  
ATOM    324  CA  THR A 288      82.993  92.479  52.478  1.00  0.00           C  
ATOM    325  C   THR A 288      82.918  92.167  53.966  1.00  0.00           C  
ATOM    326  O   THR A 288      81.838  92.186  54.556  1.00  0.00           O  
ATOM    327  CB  THR A 288      83.149  91.161  51.711  1.00  0.00           C  
ATOM    328  OG1 THR A 288      83.135  91.424  50.305  1.00  0.00           O  
ATOM    329  CG2 THR A 288      82.015  90.205  52.057  1.00  0.00           C  
ATOM    330  N   PHE A 289      84.055  91.889  54.590  1.00  0.00           N  
ATOM    331  CA  PHE A 289      84.006  91.544  55.999  1.00  0.00           C  
ATOM    332  C   PHE A 289      83.856  92.716  56.957  1.00  0.00           C  
ATOM    333  O   PHE A 289      83.306  92.566  58.047  1.00  0.00           O  
ATOM    334  CB  PHE A 289      85.180  90.615  56.313  1.00  0.00           C  
ATOM    335  CG  PHE A 289      85.080  89.294  55.590  1.00  0.00           C  
ATOM    336  CD1 PHE A 289      83.939  88.500  55.736  1.00  0.00           C  
ATOM    337  CD2 PHE A 289      86.070  88.880  54.707  1.00  0.00           C  
ATOM    338  CE1 PHE A 289      83.783  87.319  55.007  1.00  0.00           C  
ATOM    339  CE2 PHE A 289      85.925  87.693  53.973  1.00  0.00           C  
ATOM    340  CZ  PHE A 289      84.779  86.917  54.125  1.00  0.00           C  
ATOM    341  N   VAL A 290      84.310  93.895  56.554  1.00  0.00           N  
ATOM    342  CA  VAL A 290      84.102  95.061  57.394  1.00  0.00           C  
ATOM    343  C   VAL A 290      82.604  95.374  57.278  1.00  0.00           C  
ATOM    344  O   VAL A 290      81.968  95.795  58.247  1.00  0.00           O  
ATOM    345  CB  VAL A 290      84.948  96.260  56.909  1.00  0.00           C  
ATOM    346  CG1 VAL A 290      84.395  97.561  57.486  1.00  0.00           C  
ATOM    347  CG2 VAL A 290      86.394  96.072  57.335  1.00  0.00           C  
ATOM    348  N   ALA A 291      82.031  95.132  56.097  1.00  0.00           N  
ATOM    349  CA  ALA A 291      80.612  95.384  55.844  1.00  0.00           C  
ATOM    350  C   ALA A 291      79.697  94.554  56.733  1.00  0.00           C  
ATOM    351  O   ALA A 291      78.781  95.080  57.373  1.00  0.00           O  
ATOM    352  CB  ALA A 291      80.284  95.124  54.377  1.00  0.00           C  
ATOM    353  N   PHE A 292      79.921  93.249  56.771  1.00  0.00           N  
ATOM    354  CA  PHE A 292      79.079  92.430  57.609  1.00  0.00           C  
ATOM    355  C   PHE A 292      79.452  92.564  59.065  1.00  0.00           C  
ATOM    356  O   PHE A 292      78.660  92.234  59.949  1.00  0.00           O  
ATOM    357  CB  PHE A 292      79.103  90.989  57.130  1.00  0.00           C  
ATOM    358  CG  PHE A 292      78.268  90.785  55.906  1.00  0.00           C  
ATOM    359  CD1 PHE A 292      78.841  90.811  54.638  1.00  0.00           C  
ATOM    360  CD2 PHE A 292      76.890  90.669  56.021  1.00  0.00           C  
ATOM    361  CE1 PHE A 292      78.045  90.732  53.499  1.00  0.00           C  
ATOM    362  CE2 PHE A 292      76.084  90.588  54.889  1.00  0.00           C  
ATOM    363  CZ  PHE A 292      76.659  90.622  53.626  1.00  0.00           C  
ATOM    364  N   ASP A 293      80.652  93.072  59.332  1.00  0.00           N  
ATOM    365  CA  ASP A 293      81.050  93.296  60.706  1.00  0.00           C  
ATOM    366  C   ASP A 293      80.170  94.438  61.214  1.00  0.00           C  
ATOM    367  O   ASP A 293      79.745  94.438  62.373  1.00  0.00           O  
ATOM    368  CB  ASP A 293      82.530  93.679  60.786  1.00  0.00           C  
ATOM    369  CG  ASP A 293      83.010  93.831  62.208  1.00  0.00           C  
ATOM    370  OD1 ASP A 293      83.420  94.948  62.578  1.00  0.00           O  
ATOM    371  OD2 ASP A 293      82.972  92.832  62.960  1.00  0.00           O  
ATOM    372  N   VAL A 294      79.886  95.414  60.355  1.00  0.00           N  
ATOM    373  CA  VAL A 294      79.026  96.533  60.748  1.00  0.00           C  
ATOM    374  C   VAL A 294      77.587  96.053  60.916  1.00  0.00           C  
ATOM    375  O   VAL A 294      76.883  96.478  61.836  1.00  0.00           O  
ATOM    376  CB  VAL A 294      79.043  97.689  59.714  1.00  0.00           C  
ATOM    377  CG1 VAL A 294      77.999  98.739  60.090  1.00  0.00           C  
ATOM    378  CG2 VAL A 294      80.429  98.326  59.664  1.00  0.00           C  
ATOM    379  N   VAL A 295      77.133  95.168  60.027  1.00  0.00           N  
ATOM    380  CA  VAL A 295      75.777  94.638  60.120  1.00  0.00           C  
ATOM    381  C   VAL A 295      75.634  93.947  61.477  1.00  0.00           C  
ATOM    382  O   VAL A 295      74.646  94.144  62.184  1.00  0.00           O  
ATOM    383  CB  VAL A 295      75.498  93.630  58.976  1.00  0.00           C  
ATOM    384  CG1 VAL A 295      74.126  92.981  59.149  1.00  0.00           C  
ATOM    385  CG2 VAL A 295      75.563  94.355  57.640  1.00  0.00           C  
ATOM    386  N   ALA A 296      76.633  93.158  61.839  1.00  0.00           N  
ATOM    387  CA  ALA A 296      76.616  92.452  63.113  1.00  0.00           C  
ATOM    388  C   ALA A 296      76.609  93.431  64.284  1.00  0.00           C  
ATOM    389  O   ALA A 296      75.846  93.257  65.235  1.00  0.00           O  
ATOM    390  CB  ALA A 296      77.818  91.515  63.216  1.00  0.00           C  
ATOM    391  N   ARG A 297      77.445  94.468  64.224  1.00  0.00           N  
ATOM    392  CA  ARG A 297      77.501  95.452  65.295  1.00  0.00           C  
ATOM    393  C   ARG A 297      76.196  96.230  65.416  1.00  0.00           C  
ATOM    394  O   ARG A 297      75.711  96.487  66.519  1.00  0.00           O  
ATOM    395  CB  ARG A 297      78.661  96.430  65.078  1.00  0.00           C  
ATOM    396  CG  ARG A 297      80.069  95.861  65.274  1.00  0.00           C  
ATOM    397  CD  ARG A 297      81.077  96.829  64.677  1.00  0.00           C  
ATOM    398  NE  ARG A 297      82.474  96.400  64.772  1.00  0.00           N  
ATOM    399  CZ  ARG A 297      83.217  96.469  65.868  1.00  0.00           C  
ATOM    400  NH1 ARG A 297      82.709  96.946  66.995  1.00  0.00           N  
ATOM    401  NH2 ARG A 297      84.487  96.092  65.828  1.00  0.00           N  
ATOM    402  N   TYR A 298      75.613  96.599  64.284  1.00  0.00           N  
ATOM    403  CA  TYR A 298      74.366  97.345  64.314  1.00  0.00           C  
ATOM    404  C   TYR A 298      73.199  96.533  64.879  1.00  0.00           C  
ATOM    405  O   TYR A 298      72.356  97.065  65.601  1.00  0.00           O  
ATOM    406  CB  TYR A 298      74.017  97.852  62.913  1.00  0.00           C  
ATOM    407  CG  TYR A 298      72.900  98.858  62.948  1.00  0.00           C  
ATOM    408  CD1 TYR A 298      73.039 100.027  63.691  1.00  0.00           C  
ATOM    409  CD2 TYR A 298      71.703  98.632  62.281  1.00  0.00           C  
ATOM    410  CE1 TYR A 298      72.011 100.945  63.776  1.00  0.00           C  
ATOM    411  CE2 TYR A 298      70.654  99.554  62.359  1.00  0.00           C  
ATOM    412  CZ  TYR A 298      70.825 100.710  63.113  1.00  0.00           C  
ATOM    413  OH  TYR A 298      69.821 101.646  63.207  1.00  0.00           O  
ATOM    414  N   LEU A 299      73.147  95.246  64.554  1.00  0.00           N  
ATOM    415  CA  LEU A 299      72.079  94.388  65.058  1.00  0.00           C  
ATOM    416  C   LEU A 299      72.169  94.273  66.580  1.00  0.00           C  
ATOM    417  O   LEU A 299      71.146  94.221  67.265  1.00  0.00           O  
ATOM    418  CB  LEU A 299      72.152  93.001  64.402  1.00  0.00           C  
ATOM    419  CG  LEU A 299      71.763  92.985  62.916  1.00  0.00           C  
ATOM    420  CD1 LEU A 299      72.145  91.656  62.255  1.00  0.00           C  
ATOM    421  CD2 LEU A 299      70.265  93.254  62.802  1.00  0.00           C  
ATOM    422  N   ARG A 300      73.387  94.242  67.110  1.00  0.00           N  
ATOM    423  CA  ARG A 300      73.588  94.146  68.556  1.00  0.00           C  
ATOM    424  C   ARG A 300      73.281  95.481  69.196  1.00  0.00           C  
ATOM    425  O   ARG A 300      72.815  95.552  70.334  1.00  0.00           O  
ATOM    426  CB  ARG A 300      75.026  93.729  68.882  1.00  0.00           C  
ATOM    427  CG  ARG A 300      75.219  92.237  68.799  1.00  0.00           C  
ATOM    428  CD  ARG A 300      76.668  91.799  68.765  1.00  0.00           C  
ATOM    429  NE  ARG A 300      76.706  90.346  68.664  1.00  0.00           N  
ATOM    430  CZ  ARG A 300      77.631  89.652  68.014  1.00  0.00           C  
ATOM    431  NH1 ARG A 300      78.627  90.272  67.395  1.00  0.00           N  
ATOM    432  NH2 ARG A 300      77.534  88.332  67.954  1.00  0.00           N  
ATOM    433  N   PHE A 301      73.547  96.544  68.450  1.00  0.00           N  
ATOM    434  CA  PHE A 301      73.281  97.885  68.920  1.00  0.00           C  
ATOM    435  C   PHE A 301      71.778  98.041  69.131  1.00  0.00           C  
ATOM    436  O   PHE A 301      71.340  98.574  70.148  1.00  0.00           O  
ATOM    437  CB  PHE A 301      73.772  98.891  67.885  1.00  0.00           C  
ATOM    438  CG  PHE A 301      73.572 100.318  68.282  1.00  0.00           C  
ATOM    439  CD1 PHE A 301      74.140 100.819  69.442  1.00  0.00           C  
ATOM    440  CD2 PHE A 301      72.842 101.176  67.464  1.00  0.00           C  
ATOM    441  CE1 PHE A 301      73.997 102.156  69.790  1.00  0.00           C  
ATOM    442  CE2 PHE A 301      72.693 102.514  67.802  1.00  0.00           C  
ATOM    443  CZ  PHE A 301      73.271 103.006  68.964  1.00  0.00           C  
ATOM    444  N   LEU A 302      70.987  97.564  68.168  1.00  0.00           N  
ATOM    445  CA  LEU A 302      69.538  97.658  68.266  1.00  0.00           C  
ATOM    446  C   LEU A 302      68.985  96.815  69.408  1.00  0.00           C  
ATOM    447  O   LEU A 302      67.886  97.070  69.904  1.00  0.00           O  
ATOM    448  CB  LEU A 302      68.877  97.250  66.947  1.00  0.00           C  
ATOM    449  CG  LEU A 302      69.170  98.181  65.758  1.00  0.00           C  
ATOM    450  CD1 LEU A 302      68.660  97.548  64.477  1.00  0.00           C  
ATOM    451  CD2 LEU A 302      68.498  99.527  65.975  1.00  0.00           C  
ATOM    452  N   GLY A 303      69.746  95.809  69.829  1.00  0.00           N  
ATOM    453  CA  GLY A 303      69.296  94.983  70.932  1.00  0.00           C  
ATOM    454  C   GLY A 303      69.042  93.522  70.620  1.00  0.00           C  
ATOM    455  O   GLY A 303      68.587  92.785  71.495  1.00  0.00           O  
ATOM    456  N   TYR A 304      69.322  93.093  69.395  1.00  0.00           N  
ATOM    457  CA  TYR A 304      69.118  91.694  69.023  1.00  0.00           C  
ATOM    458  C   TYR A 304      70.226  90.815  69.592  1.00  0.00           C  
ATOM    459  O   TYR A 304      71.387  91.219  69.626  1.00  0.00           O  
ATOM    460  CB  TYR A 304      69.129  91.515  67.499  1.00  0.00           C  
ATOM    461  CG  TYR A 304      67.935  92.063  66.751  1.00  0.00           C  
ATOM    462  CD1 TYR A 304      68.070  93.141  65.878  1.00  0.00           C  
ATOM    463  CD2 TYR A 304      66.680  91.467  66.870  1.00  0.00           C  
ATOM    464  CE1 TYR A 304      66.986  93.609  65.136  1.00  0.00           C  
ATOM    465  CE2 TYR A 304      65.589  91.925  66.135  1.00  0.00           C  
ATOM    466  CZ  TYR A 304      65.750  92.996  65.266  1.00  0.00           C  
ATOM    467  OH  TYR A 304      64.676  93.419  64.520  1.00  0.00           O  
ATOM    468  N   LYS A 305      69.868  89.617  70.049  1.00  0.00           N  
ATOM    469  CA  LYS A 305      70.870  88.678  70.541  1.00  0.00           C  
ATOM    470  C   LYS A 305      71.275  88.000  69.239  1.00  0.00           C  
ATOM    471  O   LYS A 305      70.512  87.221  68.664  1.00  0.00           O  
ATOM    472  CB  LYS A 305      70.255  87.678  71.515  1.00  0.00           C  
ATOM    473  N   LEU A 306      72.474  88.322  68.770  1.00  0.00           N  
ATOM    474  CA  LEU A 306      72.969  87.808  67.501  1.00  0.00           C  
ATOM    475  C   LEU A 306      73.958  86.658  67.552  1.00  0.00           C  
ATOM    476  O   LEU A 306      74.878  86.647  68.368  1.00  0.00           O  
ATOM    477  CB  LEU A 306      73.605  88.963  66.724  1.00  0.00           C  
ATOM    478  CG  LEU A 306      74.456  88.660  65.491  1.00  0.00           C  
ATOM    479  CD1 LEU A 306      73.622  88.009  64.398  1.00  0.00           C  
ATOM    480  CD2 LEU A 306      75.048  89.965  64.990  1.00  0.00           C  
ATOM    481  N   LYS A 307      73.750  85.686  66.669  1.00  0.00           N  
ATOM    482  CA  LYS A 307      74.666  84.570  66.546  1.00  0.00           C  
ATOM    483  C   LYS A 307      75.196  84.706  65.125  1.00  0.00           C  
ATOM    484  O   LYS A 307      74.497  84.431  64.153  1.00  0.00           O  
ATOM    485  CB  LYS A 307      73.979  83.217  66.720  1.00  0.00           C  
ATOM    486  CG  LYS A 307      74.992  82.074  66.735  1.00  0.00           C  
ATOM    487  CD  LYS A 307      74.386  80.732  67.101  1.00  0.00           C  
ATOM    488  CE  LYS A 307      75.430  79.626  66.994  1.00  0.00           C  
ATOM    489  NZ  LYS A 307      74.902  78.289  67.384  1.00  0.00           N  
ATOM    490  N   TYR A 308      76.439  85.162  65.014  1.00  0.00           N  
ATOM    491  CA  TYR A 308      77.062  85.367  63.719  1.00  0.00           C  
ATOM    492  C   TYR A 308      78.061  84.261  63.391  1.00  0.00           C  
ATOM    493  O   TYR A 308      79.020  84.021  64.130  1.00  0.00           O  
ATOM    494  CB  TYR A 308      77.709  86.755  63.708  1.00  0.00           C  
ATOM    495  CG  TYR A 308      78.498  87.097  62.468  1.00  0.00           C  
ATOM    496  CD1 TYR A 308      78.357  86.364  61.293  1.00  0.00           C  
ATOM    497  CD2 TYR A 308      79.401  88.160  62.477  1.00  0.00           C  
ATOM    498  CE1 TYR A 308      79.103  86.677  60.157  1.00  0.00           C  
ATOM    499  CE2 TYR A 308      80.144  88.483  61.356  1.00  0.00           C  
ATOM    500  CZ  TYR A 308      79.995  87.738  60.199  1.00  0.00           C  
ATOM    501  OH  TYR A 308      80.772  88.049  59.109  1.00  0.00           O  
ATOM    502  N   VAL A 309      77.813  83.575  62.279  1.00  0.00           N  
ATOM    503  CA  VAL A 309      78.677  82.484  61.842  1.00  0.00           C  
ATOM    504  C   VAL A 309      79.323  82.825  60.503  1.00  0.00           C  
ATOM    505  O   VAL A 309      78.642  83.163  59.535  1.00  0.00           O  
ATOM    506  CB  VAL A 309      77.866  81.165  61.718  1.00  0.00           C  
ATOM    507  CG1 VAL A 309      78.775  80.028  61.273  1.00  0.00           C  
ATOM    508  CG2 VAL A 309      77.213  80.827  63.060  1.00  0.00           C  
ATOM    509  N   ARG A 310      80.650  82.749  60.480  1.00  0.00           N  
ATOM    510  CA  ARG A 310      81.458  83.025  59.299  1.00  0.00           C  
ATOM    511  C   ARG A 310      82.464  81.894  59.154  1.00  0.00           C  
ATOM    512  O   ARG A 310      83.396  81.774  59.948  1.00  0.00           O  
ATOM    513  CB  ARG A 310      82.199  84.359  59.458  1.00  0.00           C  
ATOM    514  CG  ARG A 310      83.094  84.704  58.283  1.00  0.00           C  
ATOM    515  CD  ARG A 310      83.399  86.196  58.220  1.00  0.00           C  
ATOM    516  NE  ARG A 310      84.159  86.682  59.371  1.00  0.00           N  
ATOM    517  CZ  ARG A 310      85.284  86.123  59.809  1.00  0.00           C  
ATOM    518  NH1 ARG A 310      85.772  85.052  59.194  1.00  0.00           N  
ATOM    519  NH2 ARG A 310      85.927  86.637  60.845  1.00  0.00           N  
ATOM    520  N   ASN A 311      82.286  81.068  58.133  1.00  0.00           N  
ATOM    521  CA  ASN A 311      83.157  79.922  57.912  1.00  0.00           C  
ATOM    522  C   ASN A 311      84.549  80.241  57.382  1.00  0.00           C  
ATOM    523  O   ASN A 311      84.912  81.391  57.131  1.00  0.00           O  
ATOM    524  CB  ASN A 311      82.489  78.957  56.933  1.00  0.00           C  
ATOM    525  CG  ASN A 311      82.561  79.455  55.505  1.00  0.00           C  
ATOM    526  OD1 ASN A 311      82.087  80.548  55.199  1.00  0.00           O  
ATOM    527  ND2 ASN A 311      83.151  78.657  54.624  1.00  0.00           N  
ATOM    528  N   ILE A 312      85.315  79.171  57.219  1.00  0.00           N  
ATOM    529  CA  ILE A 312      86.663  79.218  56.696  1.00  0.00           C  
ATOM    530  C   ILE A 312      86.722  78.061  55.708  1.00  0.00           C  
ATOM    531  O   ILE A 312      86.476  76.914  56.076  1.00  0.00           O  
ATOM    532  CB  ILE A 312      87.673  79.243  57.836  1.00  0.00           C  
ATOM    533  N   THR A 313      87.012  78.367  54.447  1.00  0.00           N  
ATOM    534  CA  THR A 313      87.089  77.331  53.401  1.00  0.00           C  
ATOM    535  C   THR A 313      88.474  76.646  53.492  1.00  0.00           C  
ATOM    536  O   THR A 313      89.513  77.227  53.214  1.00  0.00           O  
ATOM    537  CB  THR A 313      86.787  77.904  52.040  1.00  0.00           C  
ATOM    538  OG1 THR A 313      85.499  78.534  52.071  1.00  0.00           O  
ATOM    539  CG2 THR A 313      86.789  76.799  50.993  1.00  0.00           C  
ATOM    540  N   ASP A 314      88.434  75.371  53.912  1.00  0.00           N  
ATOM    541  CA  ASP A 314      89.595  74.555  54.210  1.00  0.00           C  
ATOM    542  C   ASP A 314      90.175  73.746  53.076  1.00  0.00           C  
ATOM    543  O   ASP A 314      91.367  73.384  53.094  1.00  0.00           O  
ATOM    544  CB  ASP A 314      89.239  73.633  55.380  1.00  0.00           C  
ATOM    545  CG  ASP A 314      89.905  74.074  56.661  1.00  0.00           C  
ATOM    546  OD1 ASP A 314      89.729  73.396  57.685  1.00  0.00           O  
ATOM    547  OD2 ASP A 314      90.604  75.111  56.641  1.00  0.00           O  
ATOM    548  N   ILE A 315      89.331  73.456  52.116  1.00  0.00           N  
ATOM    549  CA  ILE A 315      89.806  72.711  51.013  1.00  0.00           C  
ATOM    550  C   ILE A 315      88.971  73.075  49.807  1.00  0.00           C  
ATOM    551  O   ILE A 315      87.753  73.268  49.838  1.00  0.00           O  
ATOM    552  CB  ILE A 315      89.806  71.193  51.290  1.00  0.00           C  
ATOM    553  CG1 ILE A 315      89.101  70.885  52.592  1.00  0.00           C  
ATOM    554  CG2 ILE A 315      91.228  70.657  51.322  1.00  0.00           C  
ATOM    555  CD1 ILE A 315      87.606  71.110  52.548  1.00  0.00           C  
ATOM    556  N   ASP A 316      89.735  73.158  48.804  1.00  0.00           N  
ATOM    557  CA  ASP A 316      89.345  73.498  47.505  1.00  0.00           C  
ATOM    558  C   ASP A 316      90.569  73.098  46.742  1.00  0.00           C  
ATOM    559  O   ASP A 316      91.684  73.008  47.271  1.00  0.00           O  
ATOM    560  CB  ASP A 316      89.141  74.983  47.281  1.00  0.00           C  
ATOM    561  CG  ASP A 316      90.460  75.691  47.186  1.00  0.00           C  
ATOM    562  OD1 ASP A 316      90.563  76.688  46.446  1.00  0.00           O  
ATOM    563  OD2 ASP A 316      91.401  75.244  47.870  1.00  0.00           O  
ATOM    564  N   ASP A 317      90.345  72.888  45.476  1.00  0.00           N  
ATOM    565  CA  ASP A 317      91.382  72.586  44.519  1.00  0.00           C  
ATOM    566  C   ASP A 317      92.572  73.483  44.703  1.00  0.00           C  
ATOM    567  O   ASP A 317      93.671  73.019  44.965  1.00  0.00           O  
ATOM    568  CB  ASP A 317      90.889  72.740  43.104  1.00  0.00           C  
ATOM    569  CG  ASP A 317      89.950  71.622  42.770  1.00  0.00           C  
ATOM    570  OD1 ASP A 317      89.142  71.793  41.844  1.00  0.00           O  
ATOM    571  OD2 ASP A 317      90.017  70.562  43.435  1.00  0.00           O  
ATOM    572  N   LYS A 333      92.339  74.800  44.579  1.00  0.00           N  
ATOM    573  CA  LYS A 333      93.395  75.789  44.726  1.00  0.00           C  
ATOM    574  C   LYS A 333      94.368  75.498  45.921  1.00  0.00           C  
ATOM    575  O   LYS A 333      95.575  75.493  45.699  1.00  0.00           O  
ATOM    576  CB  LYS A 333      92.776  77.181  44.904  1.00  0.00           C  
ATOM    577  N   ILE A 334      93.907  75.209  47.187  1.00  0.00           N  
ATOM    578  CA  ILE A 334      94.770  74.942  48.414  1.00  0.00           C  
ATOM    579  C   ILE A 334      95.697  73.743  48.285  1.00  0.00           C  
ATOM    580  O   ILE A 334      96.911  73.810  48.506  1.00  0.00           O  
ATOM    581  CB  ILE A 334      93.895  74.706  49.661  1.00  0.00           C  
ATOM    582  CG1 ILE A 334      93.256  76.018  50.142  1.00  0.00           C  
ATOM    583  CG2 ILE A 334      94.695  74.069  50.782  1.00  0.00           C  
ATOM    584  CD1 ILE A 334      92.296  75.835  51.294  1.00  0.00           C  
ATOM    585  N   ILE A 336      95.077  72.631  47.924  1.00  0.00           N  
ATOM    586  CA  ILE A 336      95.792  71.384  47.728  1.00  0.00           C  
ATOM    587  C   ILE A 336      96.758  71.530  46.561  1.00  0.00           C  
ATOM    588  O   ILE A 336      97.810  70.892  46.537  1.00  0.00           O  
ATOM    589  CB  ILE A 336      94.819  70.202  47.496  1.00  0.00           C  
ATOM    590  CG1 ILE A 336      95.010  69.599  46.107  1.00  0.00           C  
ATOM    591  CG2 ILE A 336      93.384  70.669  47.670  1.00  0.00           C  
ATOM    592  CD1 ILE A 336      96.060  68.512  46.051  1.00  0.00           C  
ATOM    593  N   LYS A 340      96.421  72.386  45.602  1.00  0.00           N  
ATOM    594  CA  LYS A 340      97.297  72.602  44.453  1.00  0.00           C  
ATOM    595  C   LYS A 340      98.540  73.373  44.892  1.00  0.00           C  
ATOM    596  O   LYS A 340      99.666  72.977  44.595  1.00  0.00           O  
ATOM    597  CB  LYS A 340      96.557  73.372  43.374  1.00  0.00           C  
ATOM    598  N   ARG A 341      98.325  74.477  45.603  1.00  0.00           N  
ATOM    599  CA  ARG A 341      99.434  75.297  46.071  1.00  0.00           C  
ATOM    600  C   ARG A 341     100.362  74.508  46.991  1.00  0.00           C  
ATOM    601  O   ARG A 341     101.583  74.601  46.881  1.00  0.00           O  
ATOM    602  CB  ARG A 341      98.909  76.539  46.794  1.00  0.00           C  
ATOM    603  CG  ARG A 341     100.008  77.431  47.346  1.00  0.00           C  
ATOM    604  CD  ARG A 341      99.593  78.889  47.350  1.00  0.00           C  
ATOM    605  NE  ARG A 341      99.054  79.300  46.058  1.00  0.00           N  
ATOM    606  CZ  ARG A 341      98.823  80.561  45.715  1.00  0.00           C  
ATOM    607  NH1 ARG A 341      99.092  81.539  46.571  1.00  0.00           N  
ATOM    608  NH2 ARG A 341      98.315  80.847  44.525  1.00  0.00           N  
ATOM    609  N   ALA A 342      99.776  73.724  47.892  1.00  0.00           N  
ATOM    610  CA  ALA A 342     100.554  72.926  48.834  1.00  0.00           C  
ATOM    611  C   ALA A 342     101.510  71.951  48.159  1.00  0.00           C  
ATOM    612  O   ALA A 342     102.635  71.753  48.622  1.00  0.00           O  
ATOM    613  CB  ALA A 342      99.614  72.166  49.771  1.00  0.00           C  
ATOM    614  N   ASN A 343     101.076  71.337  47.062  1.00  0.00           N  
ATOM    615  CA  ASN A 343     101.917  70.376  46.361  1.00  0.00           C  
ATOM    616  C   ASN A 343     103.011  70.986  45.489  1.00  0.00           C  
ATOM    617  O   ASN A 343     104.102  70.425  45.390  1.00  0.00           O  
ATOM    618  CB  ASN A 343     101.062  69.431  45.513  1.00  0.00           C  
ATOM    619  CG  ASN A 343     100.188  68.529  46.361  1.00  0.00           C  
ATOM    620  OD1 ASN A 343     100.448  68.333  47.546  1.00  0.00           O  
ATOM    621  ND2 ASN A 343      99.156  67.960  45.748  1.00  0.00           N  
ATOM    622  N   GLU A 344     102.734  72.125  44.862  1.00  0.00           N  
ATOM    623  CA  GLU A 344     103.724  72.776  44.005  1.00  0.00           C  
ATOM    624  C   GLU A 344     104.856  73.367  44.830  1.00  0.00           C  
ATOM    625  O   GLU A 344     105.981  73.513  44.353  1.00  0.00           O  
ATOM    626  CB  GLU A 344     103.086  73.887  43.175  1.00  0.00           C  
ATOM    627  CG  GLU A 344     102.134  73.398  42.107  1.00  0.00           C  
ATOM    628  CD  GLU A 344     101.711  74.508  41.170  1.00  0.00           C  
ATOM    629  OE1 GLU A 344     101.900  75.687  41.535  1.00  0.00           O  
ATOM    630  OE2 GLU A 344     101.191  74.207  40.080  1.00  0.00           O  
ATOM    631  N   ASN A 345     104.542  73.720  46.072  1.00  0.00           N  
ATOM    632  CA  ASN A 345     105.527  74.287  46.966  1.00  0.00           C  
ATOM    633  C   ASN A 345     105.975  73.217  47.951  1.00  0.00           C  
ATOM    634  O   ASN A 345     106.595  73.511  48.974  1.00  0.00           O  
ATOM    635  CB  ASN A 345     104.951  75.496  47.696  1.00  0.00           C  
ATOM    636  CG  ASN A 345     104.617  76.636  46.748  1.00  0.00           C  
ATOM    637  OD1 ASN A 345     103.771  76.491  45.862  1.00  0.00           O  
ATOM    638  ND2 ASN A 345     105.291  77.766  46.920  1.00  0.00           N  
ATOM    639  N   GLY A 407     105.646  71.973  47.616  1.00  0.00           N  
ATOM    640  CA  GLY A 407     106.008  70.835  48.440  1.00  0.00           C  
ATOM    641  C   GLY A 407     105.755  71.007  49.921  1.00  0.00           C  
ATOM    642  O   GLY A 407     106.568  70.586  50.743  1.00  0.00           O  
ATOM    643  N   GLU A 408     104.632  71.621  50.267  1.00  0.00           N  
ATOM    644  CA  GLU A 408     104.302  71.827  51.669  1.00  0.00           C  
ATOM    645  C   GLU A 408     103.150  70.932  52.096  1.00  0.00           C  
ATOM    646  O   GLU A 408     102.384  70.446  51.267  1.00  0.00           O  
ATOM    647  CB  GLU A 408     103.926  73.287  51.926  1.00  0.00           C  
ATOM    648  CG  GLU A 408     103.827  73.636  53.402  1.00  0.00           C  
ATOM    649  CD  GLU A 408     103.557  75.104  53.646  1.00  0.00           C  
ATOM    650  OE1 GLU A 408     103.890  75.926  52.768  1.00  0.00           O  
ATOM    651  OE2 GLU A 408     103.017  75.439  54.723  1.00  0.00           O  
ATOM    652  N   SER A 418     103.036  70.715  53.402  1.00  0.00           N  
ATOM    653  CA  SER A 418     101.973  69.885  53.946  1.00  0.00           C  
ATOM    654  C   SER A 418     100.634  70.628  53.926  1.00  0.00           C  
ATOM    655  O   SER A 418     100.547  71.783  54.341  1.00  0.00           O  
ATOM    656  CB  SER A 418     102.334  69.477  55.375  1.00  0.00           C  
ATOM    657  OG  SER A 418     101.587  68.351  55.789  1.00  0.00           O  
ATOM    658  N   PHE A 419      99.590  69.958  53.440  1.00  0.00           N  
ATOM    659  CA  PHE A 419      98.249  70.536  53.357  1.00  0.00           C  
ATOM    660  C   PHE A 419      97.794  71.182  54.662  1.00  0.00           C  
ATOM    661  O   PHE A 419      97.505  72.382  54.711  1.00  0.00           O  
ATOM    662  CB  PHE A 419      97.257  69.447  52.930  1.00  0.00           C  
ATOM    663  CG  PHE A 419      95.813  69.761  53.240  1.00  0.00           C  
ATOM    664  CD1 PHE A 419      95.167  70.834  52.637  1.00  0.00           C  
ATOM    665  CD2 PHE A 419      95.094  68.959  54.123  1.00  0.00           C  
ATOM    666  CE1 PHE A 419      93.826  71.106  52.910  1.00  0.00           C  
ATOM    667  CE2 PHE A 419      93.753  69.222  54.397  1.00  0.00           C  
ATOM    668  CZ  PHE A 419      93.119  70.297  53.791  1.00  0.00           C  
ATOM    669  N   VAL A 420      97.733  70.383  55.720  1.00  0.00           N  
ATOM    670  CA  VAL A 420      97.304  70.862  57.026  1.00  0.00           C  
ATOM    671  C   VAL A 420      98.147  72.043  57.499  1.00  0.00           C  
ATOM    672  O   VAL A 420      97.615  73.078  57.903  1.00  0.00           O  
ATOM    673  CB  VAL A 420      97.390  69.735  58.076  1.00  0.00           C  
ATOM    674  CG1 VAL A 420      97.180  70.309  59.470  1.00  0.00           C  
ATOM    675  CG2 VAL A 420      96.354  68.663  57.785  1.00  0.00           C  
ATOM    676  N   ALA A 421      99.467  71.884  57.442  1.00  0.00           N  
ATOM    677  CA  ALA A 421     100.370  72.939  57.876  1.00  0.00           C  
ATOM    678  C   ALA A 421     100.168  74.219  57.074  1.00  0.00           C  
ATOM    679  O   ALA A 421     100.294  75.321  57.608  1.00  0.00           O  
ATOM    680  CB  ALA A 421     101.812  72.469  57.755  1.00  0.00           C  
ATOM    681  N   MET A 422      99.849  74.074  55.794  1.00  0.00           N  
ATOM    682  CA  MET A 422      99.647  75.240  54.949  1.00  0.00           C  
ATOM    683  C   MET A 422      98.401  76.025  55.342  1.00  0.00           C  
ATOM    684  O   MET A 422      98.440  77.255  55.414  1.00  0.00           O  
ATOM    685  CB  MET A 422      99.553  74.838  53.473  1.00  0.00           C  
ATOM    686  CG  MET A 422     100.067  75.925  52.538  1.00  0.00           C  
ATOM    687  SD  MET A 422      99.288  75.974  50.917  1.00  0.00           S  
ATOM    688  CE  MET A 422      98.108  77.311  51.160  1.00  0.00           C  
ATOM    689  N   VAL A 423      97.295  75.330  55.599  1.00  0.00           N  
ATOM    690  CA  VAL A 423      96.067  76.023  55.961  1.00  0.00           C  
ATOM    691  C   VAL A 423      96.142  76.637  57.357  1.00  0.00           C  
ATOM    692  O   VAL A 423      95.656  77.745  57.571  1.00  0.00           O  
ATOM    693  CB  VAL A 423      94.830  75.093  55.840  1.00  0.00           C  
ATOM    694  CG1 VAL A 423      94.865  74.357  54.505  1.00  0.00           C  
ATOM    695  CG2 VAL A 423      94.789  74.108  56.988  1.00  0.00           C  
ATOM    696  N   ASP A 424      96.755  75.933  58.304  1.00  0.00           N  
ATOM    697  CA  ASP A 424      96.889  76.467  59.653  1.00  0.00           C  
ATOM    698  C   ASP A 424      97.661  77.785  59.594  1.00  0.00           C  
ATOM    699  O   ASP A 424      97.308  78.755  60.262  1.00  0.00           O  
ATOM    700  CB  ASP A 424      97.635  75.482  60.557  1.00  0.00           C  
ATOM    701  CG  ASP A 424      96.793  74.278  60.938  1.00  0.00           C  
ATOM    702  OD1 ASP A 424      97.357  73.338  61.532  1.00  0.00           O  
ATOM    703  OD2 ASP A 424      95.576  74.272  60.654  1.00  0.00           O  
ATOM    704  N   ARG A 425      98.713  77.818  58.786  1.00  0.00           N  
ATOM    705  CA  ARG A 425      99.523  79.023  58.650  1.00  0.00           C  
ATOM    706  C   ARG A 425      98.716  80.131  57.976  1.00  0.00           C  
ATOM    707  O   ARG A 425      98.757  81.287  58.394  1.00  0.00           O  
ATOM    708  CB  ARG A 425     100.788  78.707  57.844  1.00  0.00           C  
ATOM    709  CG  ARG A 425     101.853  79.795  57.866  1.00  0.00           C  
ATOM    710  CD  ARG A 425     103.169  79.268  57.302  1.00  0.00           C  
ATOM    711  NE  ARG A 425     103.034  78.843  55.914  1.00  0.00           N  
ATOM    712  CZ  ARG A 425     102.710  79.657  54.919  1.00  0.00           C  
ATOM    713  NH1 ARG A 425     102.495  80.941  55.165  1.00  0.00           N  
ATOM    714  NH2 ARG A 425     102.587  79.194  53.681  1.00  0.00           N  
ATOM    715  N   MET A 426      97.971  79.774  56.935  1.00  0.00           N  
ATOM    716  CA  MET A 426      97.154  80.749  56.221  1.00  0.00           C  
ATOM    717  C   MET A 426      96.005  81.276  57.081  1.00  0.00           C  
ATOM    718  O   MET A 426      95.625  82.443  56.983  1.00  0.00           O  
ATOM    719  CB  MET A 426      96.634  80.127  54.924  1.00  0.00           C  
ATOM    720  CG  MET A 426      97.604  80.239  53.761  1.00  0.00           C  
ATOM    721  SD  MET A 426      98.114  81.948  53.462  1.00  0.00           S  
ATOM    722  CE  MET A 426      99.769  81.947  54.149  1.00  0.00           C  
ATOM    723  N   ILE A 427      95.447  80.412  57.926  1.00  0.00           N  
ATOM    724  CA  ILE A 427      94.365  80.823  58.810  1.00  0.00           C  
ATOM    725  C   ILE A 427      94.876  81.872  59.800  1.00  0.00           C  
ATOM    726  O   ILE A 427      94.224  82.893  60.023  1.00  0.00           O  
ATOM    727  CB  ILE A 427      93.782  79.605  59.563  1.00  0.00           C  
ATOM    728  CG1 ILE A 427      92.967  78.745  58.592  1.00  0.00           C  
ATOM    729  CG2 ILE A 427      92.940  80.066  60.748  1.00  0.00           C  
ATOM    730  CD1 ILE A 427      92.362  77.509  59.218  1.00  0.00           C  
ATOM    731  N   ALA A 430      96.047  81.631  60.390  1.00  0.00           N  
ATOM    732  CA  ALA A 430      96.639  82.579  61.334  1.00  0.00           C  
ATOM    733  C   ALA A 430      97.017  83.858  60.589  1.00  0.00           C  
ATOM    734  O   ALA A 430      96.979  84.950  61.147  1.00  0.00           O  
ATOM    735  CB  ALA A 430      97.871  81.979  62.005  1.00  0.00           C  
ATOM    736  N   GLU A 431      97.399  83.704  59.326  1.00  0.00           N  
ATOM    737  CA  GLU A 431      97.776  84.835  58.489  1.00  0.00           C  
ATOM    738  C   GLU A 431      96.516  85.666  58.219  1.00  0.00           C  
ATOM    739  O   GLU A 431      96.538  86.899  58.261  1.00  0.00           O  
ATOM    740  CB  GLU A 431      98.379  84.321  57.178  1.00  0.00           C  
ATOM    741  CG  GLU A 431      99.525  85.160  56.639  1.00  0.00           C  
ATOM    742  CD  GLU A 431     100.769  85.109  57.513  1.00  0.00           C  
ATOM    743  OE1 GLU A 431     101.794  85.697  57.108  1.00  0.00           O  
ATOM    744  OE2 GLU A 431     100.727  84.486  58.592  1.00  0.00           O  
ATOM    745  N   MET A 432      95.418  84.970  57.953  1.00  0.00           N  
ATOM    746  CA  MET A 432      94.132  85.607  57.683  1.00  0.00           C  
ATOM    747  C   MET A 432      93.666  86.414  58.903  1.00  0.00           C  
ATOM    748  O   MET A 432      93.363  87.601  58.789  1.00  0.00           O  
ATOM    749  CB  MET A 432      93.093  84.540  57.335  1.00  0.00           C  
ATOM    750  CG  MET A 432      91.646  84.971  57.510  1.00  0.00           C  
ATOM    751  SD  MET A 432      90.540  83.560  57.601  1.00  0.00           S  
ATOM    752  CE  MET A 432      90.799  83.120  59.295  1.00  0.00           C  
ATOM    753  N   HIS A 433      93.613  85.766  60.066  1.00  0.00           N  
ATOM    754  CA  HIS A 433      93.184  86.446  61.291  1.00  0.00           C  
ATOM    755  C   HIS A 433      93.945  87.744  61.533  1.00  0.00           C  
ATOM    756  O   HIS A 433      93.365  88.735  61.962  1.00  0.00           O  
ATOM    757  CB  HIS A 433      93.354  85.536  62.512  1.00  0.00           C  
ATOM    758  CG  HIS A 433      92.330  84.446  62.600  1.00  0.00           C  
ATOM    759  ND1 HIS A 433      90.979  84.678  62.453  1.00  0.00           N  
ATOM    760  CD2 HIS A 433      92.454  83.124  62.862  1.00  0.00           C  
ATOM    761  CE1 HIS A 433      90.319  83.549  62.618  1.00  0.00           C  
ATOM    762  NE2 HIS A 433      91.190  82.590  62.867  1.00  0.00           N  
ATOM    763  N   LYS A 434      95.244  87.728  61.268  1.00  0.00           N  
ATOM    764  CA  LYS A 434      96.065  88.914  61.470  1.00  0.00           C  
ATOM    765  C   LYS A 434      95.490  90.102  60.697  1.00  0.00           C  
ATOM    766  O   LYS A 434      95.295  91.175  61.264  1.00  0.00           O  
ATOM    767  CB  LYS A 434      97.508  88.655  61.047  1.00  0.00           C  
ATOM    768  N   ASP A 435      95.214  89.909  59.412  1.00  0.00           N  
ATOM    769  CA  ASP A 435      94.653  90.975  58.587  1.00  0.00           C  
ATOM    770  C   ASP A 435      93.287  91.424  59.107  1.00  0.00           C  
ATOM    771  O   ASP A 435      93.034  92.620  59.271  1.00  0.00           O  
ATOM    772  CB  ASP A 435      94.532  90.506  57.125  1.00  0.00           C  
ATOM    773  CG  ASP A 435      95.880  90.161  56.494  1.00  0.00           C  
ATOM    774  OD1 ASP A 435      96.812  90.982  56.610  1.00  0.00           O  
ATOM    775  OD2 ASP A 435      96.014  89.070  55.901  1.00  0.00           O  
ATOM    776  N   PHE A 436      92.401  90.468  59.371  1.00  0.00           N  
ATOM    777  CA  PHE A 436      91.069  90.783  59.883  1.00  0.00           C  
ATOM    778  C   PHE A 436      91.143  91.553  61.191  1.00  0.00           C  
ATOM    779  O   PHE A 436      90.490  92.585  61.353  1.00  0.00           O  
ATOM    780  CB  PHE A 436      90.268  89.499  60.105  1.00  0.00           C  
ATOM    781  CG  PHE A 436      89.771  88.855  58.839  1.00  0.00           C  
ATOM    782  CD1 PHE A 436      89.881  89.506  57.615  1.00  0.00           C  
ATOM    783  CD2 PHE A 436      89.227  87.576  58.870  1.00  0.00           C  
ATOM    784  CE1 PHE A 436      89.457  88.895  56.439  1.00  0.00           C  
ATOM    785  CE2 PHE A 436      88.800  86.956  57.703  1.00  0.00           C  
ATOM    786  CZ  PHE A 436      88.913  87.616  56.481  1.00  0.00           C  
ATOM    787  N   ASP A 437      91.938  91.045  62.125  1.00  0.00           N  
ATOM    788  CA  ASP A 437      92.082  91.694  63.416  1.00  0.00           C  
ATOM    789  C   ASP A 437      92.560  93.128  63.245  1.00  0.00           C  
ATOM    790  O   ASP A 437      92.074  94.030  63.921  1.00  0.00           O  
ATOM    791  CB  ASP A 437      93.042  90.913  64.322  1.00  0.00           C  
ATOM    792  CG  ASP A 437      92.503  89.541  64.701  1.00  0.00           C  
ATOM    793  OD1 ASP A 437      91.273  89.348  64.612  1.00  0.00           O  
ATOM    794  OD2 ASP A 437      93.300  88.668  65.098  1.00  0.00           O  
ATOM    795  N   ALA A 438      93.501  93.340  62.335  1.00  0.00           N  
ATOM    796  CA  ALA A 438      94.010  94.686  62.104  1.00  0.00           C  
ATOM    797  C   ALA A 438      92.887  95.619  61.661  1.00  0.00           C  
ATOM    798  O   ALA A 438      92.783  96.746  62.138  1.00  0.00           O  
ATOM    799  CB  ALA A 438      95.108  94.657  61.060  1.00  0.00           C  
ATOM    800  N   LEU A 439      92.049  95.140  60.749  1.00  0.00           N  
ATOM    801  CA  LEU A 439      90.931  95.939  60.259  1.00  0.00           C  
ATOM    802  C   LEU A 439      89.847  96.047  61.327  1.00  0.00           C  
ATOM    803  O   LEU A 439      88.753  96.551  61.078  1.00  0.00           O  
ATOM    804  CB  LEU A 439      90.366  95.329  58.970  1.00  0.00           C  
ATOM    805  CG  LEU A 439      91.152  95.653  57.698  1.00  0.00           C  
ATOM    806  CD1 LEU A 439      90.478  95.012  56.489  1.00  0.00           C  
ATOM    807  CD2 LEU A 439      91.239  97.168  57.524  1.00  0.00           C  
ATOM    808  N   ASN A 444      90.164  95.570  62.523  1.00  0.00           N  
ATOM    809  CA  ASN A 444      89.238  95.617  63.648  1.00  0.00           C  
ATOM    810  C   ASN A 444      87.918  94.911  63.328  1.00  0.00           C  
ATOM    811  O   ASN A 444      86.846  95.346  63.744  1.00  0.00           O  
ATOM    812  CB  ASN A 444      89.006  97.082  64.055  1.00  0.00           C  
ATOM    813  CG  ASN A 444      88.097  97.233  65.269  1.00  0.00           C  
ATOM    814  OD1 ASN A 444      88.086  96.386  66.163  1.00  0.00           O  
ATOM    815  ND2 ASN A 444      87.347  98.328  65.313  1.00  0.00           N  
ATOM    816  N   ILE A 445      88.000  93.815  62.575  1.00  0.00           N  
ATOM    817  CA  ILE A 445      86.805  93.036  62.250  1.00  0.00           C  
ATOM    818  C   ILE A 445      86.626  92.055  63.398  1.00  0.00           C  
ATOM    819  O   ILE A 445      87.470  91.186  63.617  1.00  0.00           O  
ATOM    820  CB  ILE A 445      86.971  92.232  60.947  1.00  0.00           C  
ATOM    821  CG1 ILE A 445      87.142  93.181  59.755  1.00  0.00           C  
ATOM    822  CG2 ILE A 445      85.761  91.324  60.738  1.00  0.00           C  
ATOM    823  CD1 ILE A 445      87.541  92.468  58.488  1.00  0.00           C  
ATOM    824  N   LEU A 460      85.531  92.183  64.141  1.00  0.00           N  
ATOM    825  CA  LEU A 460      85.292  91.288  65.266  1.00  0.00           C  
ATOM    826  C   LEU A 460      85.161  89.826  64.839  1.00  0.00           C  
ATOM    827  O   LEU A 460      84.673  89.521  63.749  1.00  0.00           O  
ATOM    828  CB  LEU A 460      84.040  91.732  66.026  1.00  0.00           C  
ATOM    829  CG  LEU A 460      84.183  93.031  66.821  1.00  0.00           C  
ATOM    830  CD1 LEU A 460      82.893  93.308  67.575  1.00  0.00           C  
ATOM    831  CD2 LEU A 460      85.362  92.942  67.791  1.00  0.00           C  
ATOM    832  N   ARG A 461      85.615  88.928  65.702  1.00  0.00           N  
ATOM    833  CA  ARG A 461      85.528  87.499  65.421  1.00  0.00           C  
ATOM    834  C   ARG A 461      84.081  87.045  65.459  1.00  0.00           C  
ATOM    835  O   ARG A 461      83.288  87.520  66.276  1.00  0.00           O  
ATOM    836  CB  ARG A 461      86.322  86.696  66.450  1.00  0.00           C  
ATOM    837  CG  ARG A 461      87.636  87.313  66.872  1.00  0.00           C  
ATOM    838  CD  ARG A 461      88.732  87.065  65.848  1.00  0.00           C  
ATOM    839  NE  ARG A 461      89.325  85.745  66.004  1.00  0.00           N  
ATOM    840  CZ  ARG A 461      90.630  85.499  65.914  1.00  0.00           C  
ATOM    841  NH1 ARG A 461      91.477  86.486  65.662  1.00  0.00           N  
ATOM    842  NH2 ARG A 461      91.089  84.267  66.092  1.00  0.00           N  
ATOM    843  N   PRO A 463      83.713  86.123  64.565  1.00  0.00           N  
ATOM    844  CA  PRO A 463      82.343  85.609  64.515  1.00  0.00           C  
ATOM    845  C   PRO A 463      82.094  84.856  65.820  1.00  0.00           C  
ATOM    846  O   PRO A 463      83.031  84.594  66.576  1.00  0.00           O  
ATOM    847  CB  PRO A 463      82.373  84.658  63.324  1.00  0.00           C  
ATOM    848  CG  PRO A 463      83.456  85.233  62.446  1.00  0.00           C  
ATOM    849  CD  PRO A 463      84.513  85.614  63.439  1.00  0.00           C  
ATOM    850  N   ASP A 472      80.837  84.517  66.087  1.00  0.00           N  
ATOM    851  CA  ASP A 472      80.519  83.767  67.295  1.00  0.00           C  
ATOM    852  C   ASP A 472      81.013  82.344  67.062  1.00  0.00           C  
ATOM    853  O   ASP A 472      81.442  81.669  67.993  1.00  0.00           O  
ATOM    854  CB  ASP A 472      79.013  83.778  67.552  1.00  0.00           C  
ATOM    855  CG  ASP A 472      78.506  85.145  67.964  1.00  0.00           C  
ATOM    856  OD1 ASP A 472      78.975  85.666  68.994  1.00  0.00           O  
ATOM    857  OD2 ASP A 472      77.641  85.697  67.253  1.00  0.00           O  
ATOM    858  N   MET A 473      80.955  81.906  65.811  1.00  0.00           N  
ATOM    859  CA  MET A 473      81.407  80.575  65.414  1.00  0.00           C  
ATOM    860  C   MET A 473      82.126  80.694  64.074  1.00  0.00           C  
ATOM    861  O   MET A 473      81.653  81.378  63.169  1.00  0.00           O  
ATOM    862  CB  MET A 473      80.219  79.616  65.270  1.00  0.00           C  
ATOM    863  CG  MET A 473      79.568  79.204  66.580  1.00  0.00           C  
ATOM    864  SD  MET A 473      80.709  78.343  67.683  1.00  0.00           S  
ATOM    865  CE  MET A 473      80.104  76.642  67.549  1.00  0.00           C  
ATOM    866  N   GLU A 474      83.267  80.021  63.953  1.00  0.00           N  
ATOM    867  CA  GLU A 474      84.057  80.066  62.728  1.00  0.00           C  
ATOM    868  C   GLU A 474      84.422  78.644  62.285  1.00  0.00           C  
ATOM    869  O   GLU A 474      85.590  78.258  62.273  1.00  0.00           O  
ATOM    870  CB  GLU A 474      85.319  80.896  62.978  1.00  0.00           C  
ATOM    871  CG  GLU A 474      86.030  81.376  61.727  1.00  0.00           C  
ATOM    872  CD  GLU A 474      86.995  82.514  62.014  1.00  0.00           C  
ATOM    873  OE1 GLU A 474      87.417  82.650  63.179  1.00  0.00           O  
ATOM    874  OE2 GLU A 474      87.334  83.267  61.075  1.00  0.00           O  
ATOM    875  N   PRO A 475      83.412  77.858  61.888  1.00  0.00           N  
ATOM    876  CA  PRO A 475      83.625  76.479  61.450  1.00  0.00           C  
ATOM    877  C   PRO A 475      84.461  76.337  60.176  1.00  0.00           C  
ATOM    878  O   PRO A 475      84.443  77.201  59.307  1.00  0.00           O  
ATOM    879  CB  PRO A 475      82.208  75.976  61.260  1.00  0.00           C  
ATOM    880  CG  PRO A 475      81.551  77.168  60.659  1.00  0.00           C  
ATOM    881  CD  PRO A 475      82.041  78.291  61.561  1.00  0.00           C  
ATOM    882  N   ARG A 476      85.191  75.229  60.091  1.00  0.00           N  
ATOM    883  CA  ARG A 476      86.018  74.946  58.927  1.00  0.00           C  
ATOM    884  C   ARG A 476      85.466  73.707  58.230  1.00  0.00           C  
ATOM    885  O   ARG A 476      85.012  72.765  58.879  1.00  0.00           O  
ATOM    886  CB  ARG A 476      87.469  74.703  59.349  1.00  0.00           C  
ATOM    887  CG  ARG A 476      88.008  75.736  60.327  1.00  0.00           C  
ATOM    888  CD  ARG A 476      89.309  75.264  60.958  1.00  0.00           C  
ATOM    889  NE  ARG A 476      90.194  74.649  59.975  1.00  0.00           N  
ATOM    890  CZ  ARG A 476      91.479  74.382  60.187  1.00  0.00           C  
ATOM    891  NH1 ARG A 476      92.036  74.681  61.351  1.00  0.00           N  
ATOM    892  NH2 ARG A 476      92.205  73.813  59.234  1.00  0.00           N  
ATOM    893  N   ALA A 477      85.499  73.727  56.901  1.00  0.00           N  
ATOM    894  CA  ALA A 477      85.012  72.622  56.088  1.00  0.00           C  
ATOM    895  C   ALA A 477      85.557  71.273  56.550  1.00  0.00           C  
ATOM    896  O   ALA A 477      84.821  70.287  56.632  1.00  0.00           O  
ATOM    897  CB  ALA A 477      85.378  72.857  54.637  1.00  0.00           C  
ATOM    898  N   THR A 478      86.850  71.227  56.843  1.00  0.00           N  
ATOM    899  CA  THR A 478      87.486  69.994  57.293  1.00  0.00           C  
ATOM    900  C   THR A 478      86.860  69.429  58.564  1.00  0.00           C  
ATOM    901  O   THR A 478      86.947  68.227  58.817  1.00  0.00           O  
ATOM    902  CB  THR A 478      88.982  70.203  57.569  1.00  0.00           C  
ATOM    903  OG1 THR A 478      89.594  70.820  56.431  1.00  0.00           O  
ATOM    904  CG2 THR A 478      89.661  68.883  57.853  1.00  0.00           C  
ATOM    905  N   HIS A 479      86.241  70.279  59.371  1.00  0.00           N  
ATOM    906  CA  HIS A 479      85.626  69.814  60.606  1.00  0.00           C  
ATOM    907  C   HIS A 479      84.177  69.407  60.439  1.00  0.00           C  
ATOM    908  O   HIS A 479      83.536  68.980  61.399  1.00  0.00           O  
ATOM    909  CB  HIS A 479      85.706  70.891  61.683  1.00  0.00           C  
ATOM    910  CG  HIS A 479      87.100  71.181  62.139  1.00  0.00           C  
ATOM    911  ND1 HIS A 479      88.177  71.163  61.281  1.00  0.00           N  
ATOM    912  CD2 HIS A 479      87.589  71.527  63.353  1.00  0.00           C  
ATOM    913  CE1 HIS A 479      89.270  71.486  61.948  1.00  0.00           C  
ATOM    914  NE2 HIS A 479      88.940  71.713  63.206  1.00  0.00           N  
ATOM    915  N   HIS A 482      83.653  69.530  59.222  1.00  0.00           N  
ATOM    916  CA  HIS A 482      82.261  69.185  58.998  1.00  0.00           C  
ATOM    917  C   HIS A 482      81.991  68.157  57.909  1.00  0.00           C  
ATOM    918  O   HIS A 482      80.933  68.165  57.286  1.00  0.00           O  
ATOM    919  CB  HIS A 482      81.459  70.460  58.729  1.00  0.00           C  
ATOM    920  CG  HIS A 482      81.453  71.416  59.880  1.00  0.00           C  
ATOM    921  ND1 HIS A 482      82.604  71.974  60.393  1.00  0.00           N  
ATOM    922  CD2 HIS A 482      80.442  71.860  60.663  1.00  0.00           C  
ATOM    923  CE1 HIS A 482      82.302  72.717  61.441  1.00  0.00           C  
ATOM    924  NE2 HIS A 482      80.995  72.665  61.627  1.00  0.00           N  
ATOM    925  N   ILE A 489      82.951  67.265  57.692  1.00  0.00           N  
ATOM    926  CA  ILE A 489      82.784  66.216  56.694  1.00  0.00           C  
ATOM    927  C   ILE A 489      81.554  65.402  57.074  1.00  0.00           C  
ATOM    928  O   ILE A 489      80.755  65.035  56.212  1.00  0.00           O  
ATOM    929  CB  ILE A 489      84.020  65.278  56.633  1.00  0.00           C  
ATOM    930  CG1 ILE A 489      85.160  65.968  55.883  1.00  0.00           C  
ATOM    931  CG2 ILE A 489      83.669  63.955  55.954  1.00  0.00           C  
ATOM    932  CD1 ILE A 489      86.214  66.546  56.781  1.00  0.00           C  
ATOM    933  N   ALA A 490      81.396  65.129  58.365  1.00  0.00           N  
ATOM    934  CA  ALA A 490      80.252  64.353  58.826  1.00  0.00           C  
ATOM    935  C   ALA A 490      78.937  64.967  58.350  1.00  0.00           C  
ATOM    936  O   ALA A 490      78.121  64.278  57.737  1.00  0.00           O  
ATOM    937  CB  ALA A 490      80.271  64.228  60.349  1.00  0.00           C  
ATOM    938  N   GLU A 494      78.720  66.257  58.612  1.00  0.00           N  
ATOM    939  CA  GLU A 494      77.480  66.889  58.173  1.00  0.00           C  
ATOM    940  C   GLU A 494      77.406  67.037  56.659  1.00  0.00           C  
ATOM    941  O   GLU A 494      76.320  66.991  56.081  1.00  0.00           O  
ATOM    942  CB  GLU A 494      77.252  68.258  58.840  1.00  0.00           C  
ATOM    943  CG  GLU A 494      78.452  68.881  59.521  1.00  0.00           C  
ATOM    944  CD  GLU A 494      78.628  68.385  60.941  1.00  0.00           C  
ATOM    945  OE1 GLU A 494      79.596  68.802  61.607  1.00  0.00           O  
ATOM    946  OE2 GLU A 494      77.799  67.563  61.383  1.00  0.00           O  
ATOM    947  N   ILE A 495      78.545  67.217  56.009  1.00  0.00           N  
ATOM    948  CA  ILE A 495      78.525  67.321  54.557  1.00  0.00           C  
ATOM    949  C   ILE A 495      78.029  65.988  54.006  1.00  0.00           C  
ATOM    950  O   ILE A 495      77.209  65.945  53.090  1.00  0.00           O  
ATOM    951  CB  ILE A 495      79.920  67.633  53.981  1.00  0.00           C  
ATOM    952  CG1 ILE A 495      80.421  68.959  54.561  1.00  0.00           C  
ATOM    953  CG2 ILE A 495      79.852  67.689  52.458  1.00  0.00           C  
ATOM    954  CD1 ILE A 495      81.584  69.571  53.816  1.00  0.00           C  
ATOM    955  N   ILE A 496      78.519  64.899  54.595  1.00  0.00           N  
ATOM    956  CA  ILE A 496      78.136  63.550  54.189  1.00  0.00           C  
ATOM    957  C   ILE A 496      76.647  63.319  54.430  1.00  0.00           C  
ATOM    958  O   ILE A 496      75.940  62.825  53.552  1.00  0.00           O  
ATOM    959  CB  ILE A 496      78.965  62.513  54.955  1.00  0.00           C  
ATOM    960  N   GLU A 498      76.175  63.679  55.621  1.00  0.00           N  
ATOM    961  CA  GLU A 498      74.769  63.510  55.969  1.00  0.00           C  
ATOM    962  C   GLU A 498      73.893  64.244  54.962  1.00  0.00           C  
ATOM    963  O   GLU A 498      72.994  63.657  54.362  1.00  0.00           O  
ATOM    964  CB  GLU A 498      74.508  64.044  57.379  1.00  0.00           C  
ATOM    965  N   LEU A 499      74.164  65.533  54.778  1.00  0.00           N  
ATOM    966  CA  LEU A 499      73.393  66.340  53.847  1.00  0.00           C  
ATOM    967  C   LEU A 499      73.395  65.684  52.473  1.00  0.00           C  
ATOM    968  O   LEU A 499      72.366  65.639  51.797  1.00  0.00           O  
ATOM    969  CB  LEU A 499      73.978  67.750  53.757  1.00  0.00           C  
ATOM    970  CG  LEU A 499      73.025  68.889  53.377  1.00  0.00           C  
ATOM    971  CD1 LEU A 499      73.732  70.213  53.567  1.00  0.00           C  
ATOM    972  CD2 LEU A 499      72.552  68.742  51.940  1.00  0.00           C  
ATOM    973  N   THR A 500      74.546  65.165  52.068  1.00  0.00           N  
ATOM    974  CA  THR A 500      74.671  64.511  50.772  1.00  0.00           C  
ATOM    975  C   THR A 500      73.758  63.291  50.677  1.00  0.00           C  
ATOM    976  O   THR A 500      73.111  63.075  49.655  1.00  0.00           O  
ATOM    977  CB  THR A 500      76.134  64.087  50.499  1.00  0.00           C  
ATOM    978  OG1 THR A 500      76.967  65.254  50.475  1.00  0.00           O  
ATOM    979  CG2 THR A 500      76.247  63.375  49.160  1.00  0.00           C  
ATOM    980  N   GLU A 501      73.697  62.502  51.746  1.00  0.00           N  
ATOM    981  CA  GLU A 501      72.855  61.309  51.760  1.00  0.00           C  
ATOM    982  C   GLU A 501      71.377  61.673  51.695  1.00  0.00           C  
ATOM    983  O   GLU A 501      70.583  60.966  51.076  1.00  0.00           O  
ATOM    984  CB  GLU A 501      73.112  60.476  53.018  1.00  0.00           C  
ATOM    985  CG  GLU A 501      74.557  60.043  53.195  1.00  0.00           C  
ATOM    986  CD  GLU A 501      74.739  59.043  54.321  1.00  0.00           C  
ATOM    987  OE1 GLU A 501      74.613  57.826  54.063  1.00  0.00           O  
ATOM    988  OE2 GLU A 501      74.999  59.472  55.462  1.00  0.00           O  
ATOM    989  N   GLN A 502      71.007  62.772  52.341  1.00  0.00           N  
ATOM    990  CA  GLN A 502      69.616  63.194  52.334  1.00  0.00           C  
ATOM    991  C   GLN A 502      69.211  63.589  50.918  1.00  0.00           C  
ATOM    992  O   GLN A 502      68.109  63.275  50.474  1.00  0.00           O  
ATOM    993  CB  GLN A 502      69.410  64.360  53.292  1.00  0.00           C  
ATOM    994  N   LEU A 503      70.108  64.264  50.206  1.00  0.00           N  
ATOM    995  CA  LEU A 503      69.824  64.684  48.842  1.00  0.00           C  
ATOM    996  C   LEU A 503      69.697  63.506  47.882  1.00  0.00           C  
ATOM    997  O   LEU A 503      68.948  63.577  46.907  1.00  0.00           O  
ATOM    998  CB  LEU A 503      70.905  65.650  48.343  1.00  0.00           C  
ATOM    999  CG  LEU A 503      70.853  67.065  48.921  1.00  0.00           C  
ATOM   1000  CD1 LEU A 503      72.184  67.769  48.671  1.00  0.00           C  
ATOM   1001  CD2 LEU A 503      69.689  67.837  48.299  1.00  0.00           C  
ATOM   1002  N   ILE A 504      70.431  62.429  48.143  1.00  0.00           N  
ATOM   1003  CA  ILE A 504      70.340  61.251  47.282  1.00  0.00           C  
ATOM   1004  C   ILE A 504      69.048  60.529  47.635  1.00  0.00           C  
ATOM   1005  O   ILE A 504      68.315  60.077  46.757  1.00  0.00           O  
ATOM   1006  CB  ILE A 504      71.531  60.272  47.476  1.00  0.00           C  
ATOM   1007  CG1 ILE A 504      72.823  60.878  46.921  1.00  0.00           C  
ATOM   1008  CG2 ILE A 504      71.240  58.956  46.759  1.00  0.00           C  
ATOM   1009  CD1 ILE A 504      74.056  60.014  47.167  1.00  0.00           C  
ATOM   1010  N   ALA A 505      68.771  60.433  48.933  1.00  0.00           N  
ATOM   1011  CA  ALA A 505      67.567  59.773  49.418  1.00  0.00           C  
ATOM   1012  C   ALA A 505      66.323  60.421  48.818  1.00  0.00           C  
ATOM   1013  O   ALA A 505      65.400  59.734  48.384  1.00  0.00           O  
ATOM   1014  CB  ALA A 505      67.508  59.843  50.941  1.00  0.00           C  
ATOM   1015  N   LYS A 506      66.314  61.751  48.780  1.00  0.00           N  
ATOM   1016  CA  LYS A 506      65.180  62.493  48.242  1.00  0.00           C  
ATOM   1017  C   LYS A 506      65.186  62.796  46.742  1.00  0.00           C  
ATOM   1018  O   LYS A 506      64.722  63.857  46.337  1.00  0.00           O  
ATOM   1019  CB  LYS A 506      65.009  63.810  48.998  1.00  0.00           C  
ATOM   1020  CG  LYS A 506      64.879  63.677  50.502  1.00  0.00           C  
ATOM   1021  CD  LYS A 506      64.784  65.052  51.143  1.00  0.00           C  
ATOM   1022  CE  LYS A 506      64.931  64.979  52.656  1.00  0.00           C  
ATOM   1023  NZ  LYS A 506      63.717  64.408  53.311  1.00  0.00           N  
ATOM   1024  N   GLY A 507      65.728  61.899  45.921  1.00  0.00           N  
ATOM   1025  CA  GLY A 507      65.724  62.125  44.480  1.00  0.00           C  
ATOM   1026  C   GLY A 507      66.502  63.280  43.860  1.00  0.00           C  
ATOM   1027  O   GLY A 507      66.450  63.459  42.639  1.00  0.00           O  
ATOM   1028  N   HIS A 508      67.247  64.033  44.657  1.00  0.00           N  
ATOM   1029  CA  HIS A 508      67.980  65.192  44.136  1.00  0.00           C  
ATOM   1030  C   HIS A 508      69.470  65.082  43.777  1.00  0.00           C  
ATOM   1031  O   HIS A 508      70.039  66.035  43.246  1.00  0.00           O  
ATOM   1032  CB  HIS A 508      67.785  66.354  45.104  1.00  0.00           C  
ATOM   1033  CG  HIS A 508      66.360  66.794  45.231  1.00  0.00           C  
ATOM   1034  ND1 HIS A 508      65.637  67.286  44.166  1.00  0.00           N  
ATOM   1035  CD2 HIS A 508      65.522  66.809  46.293  1.00  0.00           C  
ATOM   1036  CE1 HIS A 508      64.415  67.588  44.568  1.00  0.00           C  
ATOM   1037  NE2 HIS A 508      64.320  67.307  45.854  1.00  0.00           N  
ATOM   1038  N   ALA A 509      70.103  63.943  44.051  1.00  0.00           N  
ATOM   1039  CA  ALA A 509      71.523  63.776  43.731  1.00  0.00           C  
ATOM   1040  C   ALA A 509      71.870  62.347  43.302  1.00  0.00           C  
ATOM   1041  O   ALA A 509      71.330  61.384  43.840  1.00  0.00           O  
ATOM   1042  CB  ALA A 509      72.376  64.192  44.926  1.00  0.00           C  
ATOM   1043  N   TYR A 510      72.785  62.218  42.340  1.00  0.00           N  
ATOM   1044  CA  TYR A 510      73.188  60.902  41.826  1.00  0.00           C  
ATOM   1045  C   TYR A 510      74.704  60.740  41.715  1.00  0.00           C  
ATOM   1046  O   TYR A 510      75.426  61.711  41.489  1.00  0.00           O  
ATOM   1047  CB  TYR A 510      72.574  60.678  40.442  1.00  0.00           C  
ATOM   1048  CG  TYR A 510      73.150  61.598  39.384  1.00  0.00           C  
ATOM   1049  CD1 TYR A 510      74.380  61.324  38.783  1.00  0.00           C  
ATOM   1050  CD2 TYR A 510      72.500  62.778  39.039  1.00  0.00           C  
ATOM   1051  CE1 TYR A 510      74.949  62.212  37.870  1.00  0.00           C  
ATOM   1052  CE2 TYR A 510      73.060  63.666  38.129  1.00  0.00           C  
ATOM   1053  CZ  TYR A 510      74.282  63.380  37.549  1.00  0.00           C  
ATOM   1054  OH  TYR A 510      74.838  64.273  36.665  1.00  0.00           O  
ATOM   1055  N   VAL A 511      75.171  59.505  41.855  1.00  0.00           N  
ATOM   1056  CA  VAL A 511      76.595  59.207  41.746  1.00  0.00           C  
ATOM   1057  C   VAL A 511      76.950  59.172  40.262  1.00  0.00           C  
ATOM   1058  O   VAL A 511      76.379  58.386  39.506  1.00  0.00           O  
ATOM   1059  CB  VAL A 511      76.945  57.824  42.336  1.00  0.00           C  
ATOM   1060  CG1 VAL A 511      78.414  57.505  42.084  1.00  0.00           C  
ATOM   1061  CG2 VAL A 511      76.630  57.800  43.821  1.00  0.00           C  
ATOM   1062  N   ALA A 512      77.881  60.024  39.846  1.00  0.00           N  
ATOM   1063  CA  ALA A 512      78.296  60.063  38.449  1.00  0.00           C  
ATOM   1064  C   ALA A 512      78.954  58.744  38.081  1.00  0.00           C  
ATOM   1065  O   ALA A 512      79.229  57.915  38.951  1.00  0.00           O  
ATOM   1066  CB  ALA A 512      79.263  61.220  38.221  1.00  0.00           C  
ATOM   1067  N   ASP A 513      79.210  58.543  36.793  1.00  0.00           N  
ATOM   1068  CA  ASP A 513      79.843  57.312  36.349  1.00  0.00           C  
ATOM   1069  C   ASP A 513      81.229  57.177  36.971  1.00  0.00           C  
ATOM   1070  O   ASP A 513      81.722  56.068  37.178  1.00  0.00           O  
ATOM   1071  CB  ASP A 513      79.942  57.276  34.821  1.00  0.00           C  
ATOM   1072  CG  ASP A 513      78.654  56.815  34.165  1.00  0.00           C  
ATOM   1073  OD1 ASP A 513      77.922  56.024  34.796  1.00  0.00           O  
ATOM   1074  OD2 ASP A 513      78.375  57.228  33.019  1.00  0.00           O  
ATOM   1075  N   ASN A 514      81.843  58.313  37.281  1.00  0.00           N  
ATOM   1076  CA  ASN A 514      83.174  58.342  37.875  1.00  0.00           C  
ATOM   1077  C   ASN A 514      83.155  58.335  39.402  1.00  0.00           C  
ATOM   1078  O   ASN A 514      84.122  58.745  40.041  1.00  0.00           O  
ATOM   1079  CB  ASN A 514      83.936  59.581  37.398  1.00  0.00           C  
ATOM   1080  CG  ASN A 514      83.328  60.868  37.909  1.00  0.00           C  
ATOM   1081  OD1 ASN A 514      82.626  60.878  38.918  1.00  0.00           O  
ATOM   1082  ND2 ASN A 514      83.599  61.968  37.217  1.00  0.00           N  
ATOM   1083  N   GLY A 833      82.050  57.887  39.991  1.00  0.00           N  
ATOM   1084  CA  GLY A 833      81.971  57.847  41.437  1.00  0.00           C  
ATOM   1085  C   GLY A 833      81.713  59.179  42.117  1.00  0.00           C  
ATOM   1086  O   GLY A 833      81.504  59.216  43.331  1.00  0.00           O  
ATOM   1087  N   ASP A 834      81.738  60.274  41.366  1.00  0.00           N  
ATOM   1088  CA  ASP A 834      81.474  61.578  41.963  1.00  0.00           C  
ATOM   1089  C   ASP A 834      79.989  61.656  42.286  1.00  0.00           C  
ATOM   1090  O   ASP A 834      79.154  61.237  41.482  1.00  0.00           O  
ATOM   1091  CB  ASP A 834      81.804  62.722  40.989  1.00  0.00           C  
ATOM   1092  CG  ASP A 834      83.275  63.083  40.972  1.00  0.00           C  
ATOM   1093  OD1 ASP A 834      84.059  62.440  41.701  1.00  0.00           O  
ATOM   1094  OD2 ASP A 834      83.644  64.026  40.240  1.00  0.00           O  
ATOM   1095  N   VAL A 835      79.652  62.166  43.467  1.00  0.00           N  
ATOM   1096  CA  VAL A 835      78.247  62.324  43.822  1.00  0.00           C  
ATOM   1097  C   VAL A 835      77.886  63.689  43.257  1.00  0.00           C  
ATOM   1098  O   VAL A 835      78.521  64.693  43.586  1.00  0.00           O  
ATOM   1099  CB  VAL A 835      78.023  62.328  45.351  1.00  0.00           C  
ATOM   1100  CG1 VAL A 835      76.561  62.617  45.655  1.00  0.00           C  
ATOM   1101  CG2 VAL A 835      78.414  60.982  45.938  1.00  0.00           C  
ATOM   1102  N   MET A 836      76.873  63.714  42.403  1.00  0.00           N  
ATOM   1103  CA  MET A 836      76.434  64.947  41.746  1.00  0.00           C  
ATOM   1104  C   MET A 836      75.007  65.376  42.091  1.00  0.00           C  
ATOM   1105  O   MET A 836      74.121  64.542  42.268  1.00  0.00           O  
ATOM   1106  CB  MET A 836      76.513  64.764  40.226  1.00  0.00           C  
ATOM   1107  CG  MET A 836      77.893  64.458  39.685  1.00  0.00           C  
ATOM   1108  SD  MET A 836      79.000  65.855  39.870  1.00  0.00           S  
ATOM   1109  CE  MET A 836      78.463  66.880  38.504  1.00  0.00           C  
ATOM   1110  N   PHE A 837      74.806  66.687  42.185  1.00  0.00           N  
ATOM   1111  CA  PHE A 837      73.487  67.268  42.442  1.00  0.00           C  
ATOM   1112  C   PHE A 837      72.934  67.449  41.036  1.00  0.00           C  
ATOM   1113  O   PHE A 837      73.658  67.913  40.157  1.00  0.00           O  
ATOM   1114  CB  PHE A 837      73.596  68.650  43.101  1.00  0.00           C  
ATOM   1115  CG  PHE A 837      72.257  69.288  43.405  1.00  0.00           C  
ATOM   1116  CD1 PHE A 837      71.718  69.228  44.690  1.00  0.00           C  
ATOM   1117  CD2 PHE A 837      71.516  69.898  42.397  1.00  0.00           C  
ATOM   1118  CE1 PHE A 837      70.456  69.766  44.965  1.00  0.00           C  
ATOM   1119  CE2 PHE A 837      70.251  70.437  42.660  1.00  0.00           C  
ATOM   1120  CZ  PHE A 837      69.725  70.368  43.946  1.00  0.00           C  
ATOM   1121  N   ASP A 838      71.686  67.074  40.776  1.00  0.00           N  
ATOM   1122  CA  ASP A 838      71.210  67.289  39.423  1.00  0.00           C  
ATOM   1123  C   ASP A 838      70.036  68.254  39.433  1.00  0.00           C  
ATOM   1124  O   ASP A 838      68.914  67.948  39.844  1.00  0.00           O  
ATOM   1125  CB  ASP A 838      70.983  65.946  38.684  1.00  0.00           C  
ATOM   1126  CG  ASP A 838      69.539  65.506  38.614  1.00  0.00           C  
ATOM   1127  OD1 ASP A 838      68.826  65.932  37.685  1.00  0.00           O  
ATOM   1128  OD2 ASP A 838      69.128  64.698  39.478  1.00  0.00           O  
ATOM   1129  N   VAL A 839      70.380  69.470  39.036  1.00  0.00           N  
ATOM   1130  CA  VAL A 839      69.478  70.606  38.993  1.00  0.00           C  
ATOM   1131  C   VAL A 839      68.083  70.367  38.407  1.00  0.00           C  
ATOM   1132  O   VAL A 839      67.123  70.990  38.852  1.00  0.00           O  
ATOM   1133  CB  VAL A 839      70.207  71.785  38.302  1.00  0.00           C  
ATOM   1134  CG1 VAL A 839      71.695  71.678  38.551  1.00  0.00           C  
ATOM   1135  CG2 VAL A 839      69.907  71.814  36.827  1.00  0.00           C  
ATOM   1136  N   PRO A 840      67.952  69.474  37.406  1.00  0.00           N  
ATOM   1137  CA  PRO A 840      66.619  69.228  36.843  1.00  0.00           C  
ATOM   1138  C   PRO A 840      65.570  68.851  37.897  1.00  0.00           C  
ATOM   1139  O   PRO A 840      64.382  69.122  37.723  1.00  0.00           O  
ATOM   1140  CB  PRO A 840      66.876  68.111  35.844  1.00  0.00           C  
ATOM   1141  CG  PRO A 840      68.202  68.504  35.281  1.00  0.00           C  
ATOM   1142  CD  PRO A 840      68.992  68.904  36.528  1.00  0.00           C  
ATOM   1143  N   THR A 841      66.015  68.225  38.981  1.00  0.00           N  
ATOM   1144  CA  THR A 841      65.104  67.824  40.054  1.00  0.00           C  
ATOM   1145  C   THR A 841      64.772  69.003  40.959  1.00  0.00           C  
ATOM   1146  O   THR A 841      63.969  68.874  41.880  1.00  0.00           O  
ATOM   1147  CB  THR A 841      65.728  66.733  40.949  1.00  0.00           C  
ATOM   1148  OG1 THR A 841      66.886  67.266  41.605  1.00  0.00           O  
ATOM   1149  CG2 THR A 841      66.126  65.526  40.125  1.00  0.00           C  
ATOM   1150  N   ASP A 844      65.375  70.156  40.701  1.00  0.00           N  
ATOM   1151  CA  ASP A 844      65.125  71.298  41.565  1.00  0.00           C  
ATOM   1152  C   ASP A 844      64.320  72.472  40.999  1.00  0.00           C  
ATOM   1153  O   ASP A 844      64.856  73.346  40.319  1.00  0.00           O  
ATOM   1154  CB  ASP A 844      66.450  71.801  42.136  1.00  0.00           C  
ATOM   1155  CG  ASP A 844      66.269  72.980  43.054  1.00  0.00           C  
ATOM   1156  OD1 ASP A 844      65.286  72.980  43.825  1.00  0.00           O  
ATOM   1157  OD2 ASP A 844      67.111  73.900  43.016  1.00  0.00           O  
ATOM   1158  N   PRO A 845      63.006  72.493  41.296  1.00  0.00           N  
ATOM   1159  CA  PRO A 845      61.975  73.463  40.923  1.00  0.00           C  
ATOM   1160  C   PRO A 845      62.358  74.928  41.114  1.00  0.00           C  
ATOM   1161  O   PRO A 845      61.963  75.794  40.334  1.00  0.00           O  
ATOM   1162  CB  PRO A 845      60.814  73.082  41.831  1.00  0.00           C  
ATOM   1163  CG  PRO A 845      60.907  71.609  41.868  1.00  0.00           C  
ATOM   1164  CD  PRO A 845      62.394  71.316  41.945  1.00  0.00           C  
ATOM   1165  N   THR A 846      63.116  75.202  42.166  1.00  0.00           N  
ATOM   1166  CA  THR A 846      63.519  76.561  42.487  1.00  0.00           C  
ATOM   1167  C   THR A 846      64.946  76.872  42.086  1.00  0.00           C  
ATOM   1168  O   THR A 846      65.623  77.654  42.749  1.00  0.00           O  
ATOM   1169  CB  THR A 846      63.406  76.811  43.991  1.00  0.00           C  
ATOM   1170  OG1 THR A 846      64.152  75.810  44.694  1.00  0.00           O  
ATOM   1171  CG2 THR A 846      61.949  76.753  44.428  1.00  0.00           C  
ATOM   1172  N   TYR A 847      65.414  76.291  40.999  1.00  0.00           N  
ATOM   1173  CA  TYR A 847      66.786  76.557  40.646  1.00  0.00           C  
ATOM   1174  C   TYR A 847      67.013  77.864  39.896  1.00  0.00           C  
ATOM   1175  O   TYR A 847      66.313  78.181  38.935  1.00  0.00           O  
ATOM   1176  CB  TYR A 847      67.375  75.402  39.861  1.00  0.00           C  
ATOM   1177  CG  TYR A 847      68.867  75.504  39.808  1.00  0.00           C  
ATOM   1178  CD1 TYR A 847      69.649  75.104  40.889  1.00  0.00           C  
ATOM   1179  CD2 TYR A 847      69.497  76.051  38.698  1.00  0.00           C  
ATOM   1180  CE1 TYR A 847      71.027  75.242  40.863  1.00  0.00           C  
ATOM   1181  CE2 TYR A 847      70.870  76.198  38.661  1.00  0.00           C  
ATOM   1182  CZ  TYR A 847      71.629  75.791  39.744  1.00  0.00           C  
ATOM   1183  OH  TYR A 847      72.996  75.923  39.716  1.00  0.00           O  
ATOM   1184  N   GLY A 848      68.009  78.615  40.352  1.00  0.00           N  
ATOM   1185  CA  GLY A 848      68.324  79.884  39.733  1.00  0.00           C  
ATOM   1186  C   GLY A 848      67.447  80.985  40.286  1.00  0.00           C  
ATOM   1187  O   GLY A 848      67.421  82.093  39.752  1.00  0.00           O  
ATOM   1188  N   VAL A 849      66.726  80.687  41.359  1.00  0.00           N  
ATOM   1189  CA  VAL A 849      65.844  81.671  41.970  1.00  0.00           C  
ATOM   1190  C   VAL A 849      66.587  82.892  42.503  1.00  0.00           C  
ATOM   1191  O   VAL A 849      66.148  84.022  42.309  1.00  0.00           O  
ATOM   1192  CB  VAL A 849      65.038  81.072  43.139  1.00  0.00           C  
ATOM   1193  CG1 VAL A 849      65.984  80.484  44.175  1.00  0.00           C  
ATOM   1194  CG2 VAL A 849      64.172  82.149  43.769  1.00  0.00           C  
ATOM   1195  N   LEU A 850      67.708  82.661  43.176  1.00  0.00           N  
ATOM   1196  CA  LEU A 850      68.482  83.761  43.753  1.00  0.00           C  
ATOM   1197  C   LEU A 850      69.014  84.739  42.709  1.00  0.00           C  
ATOM   1198  O   LEU A 850      68.956  85.948  42.904  1.00  0.00           O  
ATOM   1199  CB  LEU A 850      69.654  83.219  44.587  1.00  0.00           C  
ATOM   1200  CG  LEU A 850      70.532  84.285  45.254  1.00  0.00           C  
ATOM   1201  CD1 LEU A 850      69.692  85.071  46.250  1.00  0.00           C  
ATOM   1202  CD2 LEU A 850      71.718  83.642  45.960  1.00  0.00           C  
ATOM   1203  N   SER A 851      69.531  84.204  41.611  1.00  0.00           N  
ATOM   1204  CA  SER A 851      70.081  85.039  40.543  1.00  0.00           C  
ATOM   1205  C   SER A 851      69.080  85.260  39.415  1.00  0.00           C  
ATOM   1206  O   SER A 851      69.212  86.205  38.633  1.00  0.00           O  
ATOM   1207  CB  SER A 851      71.352  84.391  39.987  1.00  0.00           C  
ATOM   1208  OG  SER A 851      71.093  83.087  39.494  1.00  0.00           O  
ATOM   1209  N   ARG A 852      68.072  84.398  39.344  1.00  0.00           N  
ATOM   1210  CA  ARG A 852      67.064  84.480  38.297  1.00  0.00           C  
ATOM   1211  C   ARG A 852      67.739  84.187  36.967  1.00  0.00           C  
ATOM   1212  O   ARG A 852      68.318  85.069  36.334  1.00  0.00           O  
ATOM   1213  CB  ARG A 852      66.415  85.865  38.272  1.00  0.00           C  
ATOM   1214  CG  ARG A 852      65.938  86.311  39.634  1.00  0.00           C  
ATOM   1215  CD  ARG A 852      65.230  87.647  39.610  1.00  0.00           C  
ATOM   1216  NE  ARG A 852      64.640  87.913  40.917  1.00  0.00           N  
ATOM   1217  CZ  ARG A 852      63.659  88.776  41.143  1.00  0.00           C  
ATOM   1218  NH1 ARG A 852      63.137  89.478  40.149  1.00  0.00           N  
ATOM   1219  NH2 ARG A 852      63.189  88.927  42.375  1.00  0.00           N  
ATOM   1220  N   GLN A 853      67.680  82.924  36.565  1.00  0.00           N  
ATOM   1221  CA  GLN A 853      68.279  82.484  35.318  1.00  0.00           C  
ATOM   1222  C   GLN A 853      67.393  81.397  34.729  1.00  0.00           C  
ATOM   1223  O   GLN A 853      67.489  81.091  33.542  1.00  0.00           O  
ATOM   1224  CB  GLN A 853      69.686  81.947  35.573  1.00  0.00           C  
ATOM   1225  N   LYS A 874      77.205  66.016  35.024  1.00  0.00           N  
ATOM   1226  CA  LYS A 874      77.564  65.214  33.864  1.00  0.00           C  
ATOM   1227  C   LYS A 874      76.335  64.853  33.034  1.00  0.00           C  
ATOM   1228  O   LYS A 874      76.381  64.826  31.805  1.00  0.00           O  
ATOM   1229  CB  LYS A 874      78.289  63.944  34.307  1.00  0.00           C  
ATOM   1230  N   ARG A1082      75.236  64.561  33.719  1.00  0.00           N  
ATOM   1231  CA  ARG A1082      73.984  64.213  33.056  1.00  0.00           C  
ATOM   1232  C   ARG A1082      73.431  65.478  32.423  1.00  0.00           C  
ATOM   1233  O   ARG A1082      73.031  65.495  31.260  1.00  0.00           O  
ATOM   1234  CB  ARG A1082      73.005  63.647  34.078  1.00  0.00           C  
ATOM   1235  CG  ARG A1082      73.410  62.267  34.534  1.00  0.00           C  
ATOM   1236  CD  ARG A1082      72.357  61.600  35.379  1.00  0.00           C  
ATOM   1237  NE  ARG A1082      72.838  60.315  35.871  1.00  0.00           N  
ATOM   1238  CZ  ARG A1082      72.285  59.644  36.872  1.00  0.00           C  
ATOM   1239  NH1 ARG A1082      71.225  60.138  37.495  1.00  0.00           N  
ATOM   1240  NH2 ARG A1082      72.786  58.474  37.246  1.00  0.00           N  
ATOM   1241  N   ASN A1083      73.417  66.539  33.219  1.00  0.00           N  
ATOM   1242  CA  ASN A1083      72.949  67.841  32.777  1.00  0.00           C  
ATOM   1243  C   ASN A1083      74.135  68.777  33.002  1.00  0.00           C  
ATOM   1244  O   ASN A1083      74.716  68.810  34.088  1.00  0.00           O  
ATOM   1245  CB  ASN A1083      71.736  68.281  33.600  1.00  0.00           C  
ATOM   1246  CG  ASN A1083      71.216  69.644  33.191  1.00  0.00           C  
ATOM   1247  OD1 ASN A1083      70.474  69.782  32.216  1.00  0.00           O  
ATOM   1248  ND2 ASN A1083      71.617  70.666  33.934  1.00  0.00           N  
ATOM   1249  N   PRO A1084      74.511  69.545  31.971  1.00  0.00           N  
ATOM   1250  CA  PRO A1084      75.640  70.482  32.046  1.00  0.00           C  
ATOM   1251  C   PRO A1084      75.653  71.432  33.242  1.00  0.00           C  
ATOM   1252  O   PRO A1084      76.681  72.041  33.545  1.00  0.00           O  
ATOM   1253  CB  PRO A1084      75.561  71.213  30.708  1.00  0.00           C  
ATOM   1254  CG  PRO A1084      74.097  71.207  30.409  1.00  0.00           C  
ATOM   1255  CD  PRO A1084      73.704  69.797  30.767  1.00  0.00           C  
ATOM   1256  N   MET A1085      74.524  71.558  33.931  1.00  0.00           N  
ATOM   1257  CA  MET A1085      74.455  72.444  35.087  1.00  0.00           C  
ATOM   1258  C   MET A1085      74.760  71.711  36.398  1.00  0.00           C  
ATOM   1259  O   MET A1085      75.162  72.337  37.379  1.00  0.00           O  
ATOM   1260  CB  MET A1085      73.077  73.117  35.165  1.00  0.00           C  
ATOM   1261  CG  MET A1085      72.798  74.133  34.056  1.00  0.00           C  
ATOM   1262  SD  MET A1085      71.214  75.012  34.247  1.00  0.00           S  
ATOM   1263  CE  MET A1085      70.002  73.705  33.897  1.00  0.00           C  
ATOM   1264  N   ASP A1087      74.578  70.391  36.419  1.00  0.00           N  
ATOM   1265  CA  ASP A1087      74.849  69.607  37.630  1.00  0.00           C  
ATOM   1266  C   ASP A1087      76.214  69.949  38.200  1.00  0.00           C  
ATOM   1267  O   ASP A1087      77.156  70.220  37.455  1.00  0.00           O  
ATOM   1268  CB  ASP A1087      74.800  68.103  37.332  1.00  0.00           C  
ATOM   1269  CG  ASP A1087      73.452  67.648  36.833  1.00  0.00           C  
ATOM   1270  OD1 ASP A1087      72.455  68.352  37.099  1.00  0.00           O  
ATOM   1271  OD2 ASP A1087      73.380  66.585  36.181  1.00  0.00           O  
ATOM   1272  N   PHE A1088      76.326  69.933  39.526  1.00  0.00           N  
ATOM   1273  CA  PHE A1088      77.583  70.249  40.191  1.00  0.00           C  
ATOM   1274  C   PHE A1088      77.952  69.191  41.229  1.00  0.00           C  
ATOM   1275  O   PHE A1088      77.094  68.479  41.739  1.00  0.00           O  
ATOM   1276  CB  PHE A1088      77.516  71.648  40.822  1.00  0.00           C  
ATOM   1277  CG  PHE A1088      76.358  71.852  41.782  1.00  0.00           C  
ATOM   1278  CD1 PHE A1088      76.508  71.614  43.150  1.00  0.00           C  
ATOM   1279  CD2 PHE A1088      75.118  72.282  41.315  1.00  0.00           C  
ATOM   1280  CE1 PHE A1088      75.440  71.804  44.038  1.00  0.00           C  
ATOM   1281  CE2 PHE A1088      74.042  72.475  42.197  1.00  0.00           C  
ATOM   1282  CZ  PHE A1088      74.206  72.236  43.557  1.00  0.00           C  
ATOM   1283  N   VAL A1089      79.244  69.102  41.522  1.00  0.00           N  
ATOM   1284  CA  VAL A1089      79.770  68.136  42.479  1.00  0.00           C  
ATOM   1285  C   VAL A1089      79.388  68.402  43.925  1.00  0.00           C  
ATOM   1286  O   VAL A1089      79.468  69.535  44.404  1.00  0.00           O  
ATOM   1287  CB  VAL A1089      81.312  68.077  42.411  1.00  0.00           C  
ATOM   1288  CG1 VAL A1089      81.853  67.228  43.549  1.00  0.00           C  
ATOM   1289  CG2 VAL A1089      81.750  67.522  41.073  1.00  0.00           C  
ATOM   1290  N   LEU A1090      78.980  67.343  44.616  1.00  0.00           N  
ATOM   1291  CA  LEU A1090      78.624  67.418  46.028  1.00  0.00           C  
ATOM   1292  C   LEU A1090      79.758  66.724  46.769  1.00  0.00           C  
ATOM   1293  O   LEU A1090      80.148  67.132  47.861  1.00  0.00           O  
ATOM   1294  CB  LEU A1090      77.311  66.682  46.298  1.00  0.00           C  
ATOM   1295  CG  LEU A1090      76.040  67.292  45.704  1.00  0.00           C  
ATOM   1296  CD1 LEU A1090      74.853  66.421  46.077  1.00  0.00           C  
ATOM   1297  CD2 LEU A1090      75.851  68.715  46.214  1.00  0.00           C  
ATOM   1298  N   TRP A1095      80.291  65.675  46.155  1.00  0.00           N  
ATOM   1299  CA  TRP A1095      81.391  64.914  46.733  1.00  0.00           C  
ATOM   1300  C   TRP A1095      82.273  64.374  45.608  1.00  0.00           C  
ATOM   1301  O   TRP A1095      81.812  63.617  44.751  1.00  0.00           O  
ATOM   1302  CB  TRP A1095      80.842  63.773  47.597  1.00  0.00           C  
ATOM   1303  CG  TRP A1095      81.900  62.996  48.330  1.00  0.00           C  
ATOM   1304  CD1 TRP A1095      82.524  61.856  47.910  1.00  0.00           C  
ATOM   1305  CD2 TRP A1095      82.480  63.327  49.599  1.00  0.00           C  
ATOM   1306  NE1 TRP A1095      83.458  61.459  48.835  1.00  0.00           N  
ATOM   1307  CE2 TRP A1095      83.453  62.343  49.880  1.00  0.00           C  
ATOM   1308  CE3 TRP A1095      82.277  64.363  50.521  1.00  0.00           C  
ATOM   1309  CZ2 TRP A1095      84.220  62.361  51.051  1.00  0.00           C  
ATOM   1310  CZ3 TRP A1095      83.041  64.381  51.684  1.00  0.00           C  
ATOM   1311  CH2 TRP A1095      84.000  63.384  51.938  1.00  0.00           C  
ATOM   1312  N   LYS A1096      83.542  64.774  45.615  1.00  0.00           N  
ATOM   1313  CA  LYS A1096      84.497  64.362  44.587  1.00  0.00           C  
ATOM   1314  C   LYS A1096      85.462  63.276  45.039  1.00  0.00           C  
ATOM   1315  O   LYS A1096      85.990  63.322  46.150  1.00  0.00           O  
ATOM   1316  CB  LYS A1096      85.288  65.577  44.102  1.00  0.00           C  
ATOM   1317  N   MET A1097      85.694  62.298  44.164  1.00  0.00           N  
ATOM   1318  CA  MET A1097      86.619  61.220  44.468  1.00  0.00           C  
ATOM   1319  C   MET A1097      88.005  61.841  44.567  1.00  0.00           C  
ATOM   1320  O   MET A1097      88.360  62.708  43.769  1.00  0.00           O  
ATOM   1321  CB  MET A1097      86.613  60.171  43.353  1.00  0.00           C  
ATOM   1322  CG  MET A1097      85.265  59.517  43.109  1.00  0.00           C  
ATOM   1323  SD  MET A1097      84.465  59.007  44.642  1.00  0.00           S  
ATOM   1324  CE  MET A1097      85.835  58.265  45.510  1.00  0.00           C  
ATOM   1325  N   SER A1098      88.785  61.412  45.550  1.00  0.00           N  
ATOM   1326  CA  SER A1098      90.119  61.962  45.706  1.00  0.00           C  
ATOM   1327  C   SER A1098      91.105  61.304  44.752  1.00  0.00           C  
ATOM   1328  O   SER A1098      90.959  60.136  44.384  1.00  0.00           O  
ATOM   1329  CB  SER A1098      90.607  61.816  47.151  1.00  0.00           C  
ATOM   1330  OG  SER A1098      90.328  62.984  47.896  1.00  0.00           O  
ATOM   1331  N   LYS A1099      92.100  62.077  44.336  1.00  0.00           N  
ATOM   1332  CA  LYS A1099      93.132  61.588  43.437  1.00  0.00           C  
ATOM   1333  C   LYS A1099      94.382  61.374  44.287  1.00  0.00           C  
ATOM   1334  O   LYS A1099      94.430  61.805  45.439  1.00  0.00           O  
ATOM   1335  CB  LYS A1099      93.404  62.621  42.341  1.00  0.00           C  
ATOM   1336  CG  LYS A1099      92.190  62.946  41.477  1.00  0.00           C  
ATOM   1337  CD  LYS A1099      92.546  63.920  40.363  1.00  0.00           C  
ATOM   1338  CE  LYS A1099      91.307  64.581  39.772  1.00  0.00           C  
ATOM   1339  NZ  LYS A1099      90.515  63.655  38.915  1.00  0.00           N  
ATOM   1340  N   GLU A1165      95.382  60.699  43.737  1.00  0.00           N  
ATOM   1341  CA  GLU A1165      96.609  60.457  44.481  1.00  0.00           C  
ATOM   1342  C   GLU A1165      97.313  61.794  44.704  1.00  0.00           C  
ATOM   1343  O   GLU A1165      97.420  62.601  43.780  1.00  0.00           O  
ATOM   1344  CB  GLU A1165      97.519  59.505  43.708  1.00  0.00           C  
ATOM   1345  N   GLY A1166      97.768  62.035  45.929  1.00  0.00           N  
ATOM   1346  CA  GLY A1166      98.458  63.277  46.219  1.00  0.00           C  
ATOM   1347  C   GLY A1166      97.611  64.374  46.839  1.00  0.00           C  
ATOM   1348  O   GLY A1166      98.062  65.510  46.963  1.00  0.00           O  
ATOM   1349  N   GLU A1168      96.385  64.047  47.227  1.00  0.00           N  
ATOM   1350  CA  GLU A1168      95.509  65.044  47.832  1.00  0.00           C  
ATOM   1351  C   GLU A1168      94.756  64.488  49.035  1.00  0.00           C  
ATOM   1352  O   GLU A1168      94.569  63.279  49.158  1.00  0.00           O  
ATOM   1353  CB  GLU A1168      94.520  65.592  46.793  1.00  0.00           C  
ATOM   1354  CG  GLU A1168      93.569  64.555  46.204  1.00  0.00           C  
ATOM   1355  CD  GLU A1168      92.633  65.136  45.152  1.00  0.00           C  
ATOM   1356  OE1 GLU A1168      93.123  65.736  44.173  1.00  0.00           O  
ATOM   1357  OE2 GLU A1168      91.401  64.985  45.303  1.00  0.00           O  
ATOM   1358  N   PRO A1169      94.334  65.374  49.952  1.00  0.00           N  
ATOM   1359  CA  PRO A1169      93.598  64.972  51.152  1.00  0.00           C  
ATOM   1360  C   PRO A1169      92.347  64.200  50.748  1.00  0.00           C  
ATOM   1361  O   PRO A1169      91.932  64.255  49.590  1.00  0.00           O  
ATOM   1362  CB  PRO A1169      93.254  66.305  51.807  1.00  0.00           C  
ATOM   1363  CG  PRO A1169      94.383  67.186  51.392  1.00  0.00           C  
ATOM   1364  CD  PRO A1169      94.568  66.827  49.943  1.00  0.00           C  
ATOM   1365  N   SER A1170      91.750  63.475  51.688  1.00  0.00           N  
ATOM   1366  CA  SER A1170      90.540  62.719  51.397  1.00  0.00           C  
ATOM   1367  C   SER A1170      89.936  62.194  52.683  1.00  0.00           C  
ATOM   1368  O   SER A1170      90.635  62.000  53.677  1.00  0.00           O  
ATOM   1369  CB  SER A1170      90.840  61.539  50.470  1.00  0.00           C  
ATOM   1370  OG  SER A1170      91.155  60.378  51.212  1.00  0.00           O  
ATOM   1371  N   TRP A1171      88.634  61.958  52.650  1.00  0.00           N  
ATOM   1372  CA  TRP A1171      87.908  61.449  53.802  1.00  0.00           C  
ATOM   1373  C   TRP A1171      87.044  60.299  53.342  1.00  0.00           C  
ATOM   1374  O   TRP A1171      86.535  60.305  52.221  1.00  0.00           O  
ATOM   1375  CB  TRP A1171      87.015  62.533  54.392  1.00  0.00           C  
ATOM   1376  CG  TRP A1171      87.763  63.623  55.053  1.00  0.00           C  
ATOM   1377  CD1 TRP A1171      87.964  63.780  56.395  1.00  0.00           C  
ATOM   1378  CD2 TRP A1171      88.439  64.708  54.414  1.00  0.00           C  
ATOM   1379  NE1 TRP A1171      88.727  64.903  56.630  1.00  0.00           N  
ATOM   1380  CE2 TRP A1171      89.033  65.488  55.430  1.00  0.00           C  
ATOM   1381  CE3 TRP A1171      88.605  65.099  53.078  1.00  0.00           C  
ATOM   1382  CZ2 TRP A1171      89.781  66.634  55.155  1.00  0.00           C  
ATOM   1383  CZ3 TRP A1171      89.349  66.239  52.806  1.00  0.00           C  
ATOM   1384  CH2 TRP A1171      89.928  66.993  53.839  1.00  0.00           C  
ATOM   1385  N   PRO A1177      86.870  59.292  54.203  1.00  0.00           N  
ATOM   1386  CA  PRO A1177      86.050  58.125  53.878  1.00  0.00           C  
ATOM   1387  C   PRO A1177      84.604  58.576  53.736  1.00  0.00           C  
ATOM   1388  O   PRO A1177      84.191  59.556  54.355  1.00  0.00           O  
ATOM   1389  CB  PRO A1177      86.263  57.216  55.084  1.00  0.00           C  
ATOM   1390  CG  PRO A1177      86.448  58.196  56.206  1.00  0.00           C  
ATOM   1391  CD  PRO A1177      87.372  59.213  55.588  1.00  0.00           C  
ATOM   1392  N   SER A1178      83.848  57.873  52.905  1.00  0.00           N  
ATOM   1393  CA  SER A1178      82.449  58.202  52.694  1.00  0.00           C  
ATOM   1394  C   SER A1178      81.781  57.028  52.006  1.00  0.00           C  
ATOM   1395  O   SER A1178      82.444  56.201  51.378  1.00  0.00           O  
ATOM   1396  CB  SER A1178      82.303  59.446  51.811  1.00  0.00           C  
ATOM   1397  OG  SER A1178      82.198  59.087  50.446  1.00  0.00           O  
ATOM   1398  N   PRO A1179      80.451  56.939  52.111  1.00  0.00           N  
ATOM   1399  CA  PRO A1179      79.693  55.852  51.492  1.00  0.00           C  
ATOM   1400  C   PRO A1179      79.903  55.776  49.981  1.00  0.00           C  
ATOM   1401  O   PRO A1179      79.405  54.866  49.325  1.00  0.00           O  
ATOM   1402  CB  PRO A1179      78.251  56.193  51.853  1.00  0.00           C  
ATOM   1403  CG  PRO A1179      78.396  56.906  53.166  1.00  0.00           C  
ATOM   1404  CD  PRO A1179      79.565  57.811  52.898  1.00  0.00           C  
ATOM   1405  N   TRP A1192      80.645  56.729  49.429  1.00  0.00           N  
ATOM   1406  CA  TRP A1192      80.879  56.754  47.995  1.00  0.00           C  
ATOM   1407  C   TRP A1192      82.358  56.670  47.644  1.00  0.00           C  
ATOM   1408  O   TRP A1192      82.745  56.846  46.487  1.00  0.00           O  
ATOM   1409  CB  TRP A1192      80.263  58.025  47.407  1.00  0.00           C  
ATOM   1410  CG  TRP A1192      78.935  58.332  48.023  1.00  0.00           C  
ATOM   1411  CD1 TRP A1192      77.745  57.716  47.759  1.00  0.00           C  
ATOM   1412  CD2 TRP A1192      78.677  59.265  49.082  1.00  0.00           C  
ATOM   1413  NE1 TRP A1192      76.764  58.202  48.590  1.00  0.00           N  
ATOM   1414  CE2 TRP A1192      77.308  59.153  49.412  1.00  0.00           C  
ATOM   1415  CE3 TRP A1192      79.470  60.182  49.785  1.00  0.00           C  
ATOM   1416  CZ2 TRP A1192      76.714  59.924  50.417  1.00  0.00           C  
ATOM   1417  CZ3 TRP A1192      78.880  60.949  50.785  1.00  0.00           C  
ATOM   1418  CH2 TRP A1192      77.515  60.811  51.090  1.00  0.00           C  
ATOM   1419  N   GLY A1193      83.184  56.387  48.647  1.00  0.00           N  
ATOM   1420  CA  GLY A1193      84.612  56.286  48.421  1.00  0.00           C  
ATOM   1421  C   GLY A1193      85.383  57.447  49.027  1.00  0.00           C  
ATOM   1422  O   GLY A1193      84.792  58.361  49.601  1.00  0.00           O  
ATOM   1423  N   ALA A1194      86.704  57.394  48.901  1.00  0.00           N  
ATOM   1424  CA  ALA A1194      87.566  58.442  49.430  1.00  0.00           C  
ATOM   1425  C   ALA A1194      87.372  59.698  48.599  1.00  0.00           C  
ATOM   1426  O   ALA A1194      87.448  59.653  47.370  1.00  0.00           O  
ATOM   1427  CB  ALA A1194      89.022  57.997  49.377  1.00  0.00           C  
ATOM   1428  N   GLY A1195      87.119  60.817  49.269  1.00  0.00           N  
ATOM   1429  CA  GLY A1195      86.910  62.058  48.553  1.00  0.00           C  
ATOM   1430  C   GLY A1195      86.919  63.317  49.396  1.00  0.00           C  
ATOM   1431  O   GLY A1195      87.203  63.283  50.596  1.00  0.00           O  
ATOM   1432  N   ARG A1196      86.595  64.429  48.717  1.00  0.00           N  
ATOM   1433  CA  ARG A1196      86.523  65.748  49.279  1.00  0.00           C  
ATOM   1434  C   ARG A1196      85.118  66.344  49.074  1.00  0.00           C  
ATOM   1435  O   ARG A1196      84.305  65.795  48.329  1.00  0.00           O  
ATOM   1436  CB  ARG A1196      87.549  66.657  48.639  1.00  0.00           C  
ATOM   1437  CG  ARG A1196      88.401  65.917  47.621  1.00  0.00           C  
ATOM   1438  CD  ARG A1196      89.567  66.775  47.160  1.00  0.00           C  
ATOM   1439  NE  ARG A1196      89.164  68.140  46.824  1.00  0.00           N  
ATOM   1440  CZ  ARG A1196      89.357  68.697  45.637  1.00  0.00           C  
ATOM   1441  NH1 ARG A1196      89.951  68.013  44.667  1.00  0.00           N  
ATOM   1442  NH2 ARG A1196      88.938  69.932  45.412  1.00  0.00           N  
ATOM   1443  N   PRO A1198      84.917  67.445  49.787  1.00  0.00           N  
ATOM   1444  CA  PRO A1198      83.647  68.159  49.782  1.00  0.00           C  
ATOM   1445  C   PRO A1198      83.119  68.649  48.434  1.00  0.00           C  
ATOM   1446  O   PRO A1198      82.529  67.874  47.680  1.00  0.00           O  
ATOM   1447  CB  PRO A1198      83.941  69.309  50.714  1.00  0.00           C  
ATOM   1448  CG  PRO A1198      84.435  68.508  51.871  1.00  0.00           C  
ATOM   1449  CD  PRO A1198      85.106  67.303  51.233  1.00  0.00           C  
ATOM   1450  N   GLY A1199      83.284  69.950  48.209  1.00  0.00           N  
ATOM   1451  CA  GLY A1199      82.775  70.558  47.009  1.00  0.00           C  
ATOM   1452  C   GLY A1199      82.699  72.099  47.065  1.00  0.00           C  
ATOM   1453  O   GLY A1199      82.513  72.739  46.027  1.00  0.00           O  
ATOM   1454  N   TRP A1200      82.812  72.726  48.208  1.00  0.00           N  
ATOM   1455  CA  TRP A1200      82.652  74.204  48.272  1.00  0.00           C  
ATOM   1456  C   TRP A1200      81.255  74.579  48.598  1.00  0.00           C  
ATOM   1457  O   TRP A1200      80.973  75.049  49.689  1.00  0.00           O  
ATOM   1458  CB  TRP A1200      82.849  74.920  46.967  1.00  0.00           C  
ATOM   1459  CG  TRP A1200      82.939  76.390  47.255  1.00  0.00           C  
ATOM   1460  CD1 TRP A1200      83.215  76.941  48.490  1.00  0.00           C  
ATOM   1461  CD2 TRP A1200      82.763  77.506  46.381  1.00  0.00           C  
ATOM   1462  NE1 TRP A1200      83.292  78.307  48.405  1.00  0.00           N  
ATOM   1463  CE2 TRP A1200      83.054  78.693  47.114  1.00  0.00           C  
ATOM   1464  CE3 TRP A1200      82.436  77.656  45.010  1.00  0.00           C  
ATOM   1465  CZ2 TRP A1200      83.112  79.949  46.532  1.00  0.00           C  
ATOM   1466  CZ3 TRP A1200      82.464  78.917  44.447  1.00  0.00           C  
ATOM   1467  CH2 TRP A1200      82.818  80.045  45.200  1.00  0.00           C  
ATOM   1468  N   HIS A1201      80.369  74.359  47.628  1.00  0.00           N  
ATOM   1469  CA  HIS A1201      78.957  74.675  47.834  1.00  0.00           C  
ATOM   1470  C   HIS A1201      78.424  73.747  48.860  1.00  0.00           C  
ATOM   1471  O   HIS A1201      77.737  74.177  49.784  1.00  0.00           O  
ATOM   1472  CB  HIS A1201      78.121  74.592  46.523  1.00  0.00           C  
ATOM   1473  CG  HIS A1201      78.807  75.070  45.204  1.00  0.00           C  
ATOM   1474  ND1 HIS A1201      79.295  76.337  44.986  1.00  0.00           N  
ATOM   1475  CD2 HIS A1201      79.035  74.383  44.066  1.00  0.00           C  
ATOM   1476  CE1 HIS A1201      79.798  76.405  43.743  1.00  0.00           C  
ATOM   1477  NE2 HIS A1201      79.645  75.214  43.168  1.00  0.00           N  
ATOM   1478  N   ILE A1202      78.678  72.463  48.779  1.00  0.00           N  
ATOM   1479  CA  ILE A1202      78.122  71.610  49.842  1.00  0.00           C  
ATOM   1480  C   ILE A1202      78.695  72.048  51.216  1.00  0.00           C  
ATOM   1481  O   ILE A1202      77.967  72.035  52.221  1.00  0.00           O  
ATOM   1482  CB  ILE A1202      78.437  70.133  49.652  1.00  0.00           C  
ATOM   1483  CG1 ILE A1202      77.594  69.267  50.602  1.00  0.00           C  
ATOM   1484  CG2 ILE A1202      79.910  69.861  49.876  1.00  0.00           C  
ATOM   1485  CD1 ILE A1202      76.097  69.482  50.471  1.00  0.00           C  
ATOM   1486  N   GLU A1203      79.994  72.453  51.267  1.00  0.00           N  
ATOM   1487  CA  GLU A1203      80.670  72.920  52.477  1.00  0.00           C  
ATOM   1488  C   GLU A1203      79.785  73.935  53.232  1.00  0.00           C  
ATOM   1489  O   GLU A1203      79.415  73.656  54.368  1.00  0.00           O  
ATOM   1490  CB  GLU A1203      82.065  73.478  52.132  1.00  0.00           C  
ATOM   1491  CG  GLU A1203      82.530  74.645  52.995  1.00  0.00           C  
ATOM   1492  CD  GLU A1203      83.739  75.349  52.414  1.00  0.00           C  
ATOM   1493  OE1 GLU A1203      84.497  74.704  51.658  1.00  0.00           O  
ATOM   1494  OE2 GLU A1203      83.933  76.546  52.715  1.00  0.00           O  
ATOM   1495  N   CYS A1204      79.438  75.100  52.687  1.00  0.00           N  
ATOM   1496  CA  CYS A1204      78.565  75.991  53.481  1.00  0.00           C  
ATOM   1497  C   CYS A1204      77.156  75.475  53.923  1.00  0.00           C  
ATOM   1498  O   CYS A1204      76.770  75.695  55.073  1.00  0.00           O  
ATOM   1499  CB  CYS A1204      78.447  77.317  52.739  1.00  0.00           C  
ATOM   1500  SG  CYS A1204      80.035  78.042  52.216  1.00  0.00           S  
ATOM   1501  N   SER A1205      76.409  74.822  53.036  1.00  0.00           N  
ATOM   1502  CA  SER A1205      75.084  74.340  53.406  1.00  0.00           C  
ATOM   1503  C   SER A1205      75.133  73.469  54.659  1.00  0.00           C  
ATOM   1504  O   SER A1205      74.292  73.606  55.546  1.00  0.00           O  
ATOM   1505  CB  SER A1205      74.463  73.550  52.253  1.00  0.00           C  
ATOM   1506  OG  SER A1205      74.006  74.421  51.232  1.00  0.00           O  
ATOM   1507  N   ALA A1206      76.123  72.586  54.741  1.00  0.00           N  
ATOM   1508  CA  ALA A1206      76.257  71.690  55.886  1.00  0.00           C  
ATOM   1509  C   ALA A1206      76.647  72.404  57.170  1.00  0.00           C  
ATOM   1510  O   ALA A1206      76.085  72.131  58.233  1.00  0.00           O  
ATOM   1511  CB  ALA A1206      77.269  70.585  55.584  1.00  0.00           C  
ATOM   1512  N   MET A1207      77.606  73.316  57.075  1.00  0.00           N  
ATOM   1513  CA  MET A1207      78.059  74.041  58.248  1.00  0.00           C  
ATOM   1514  C   MET A1207      77.028  75.009  58.814  1.00  0.00           C  
ATOM   1515  O   MET A1207      76.855  75.063  60.037  1.00  0.00           O  
ATOM   1516  CB  MET A1207      79.331  74.830  57.931  1.00  0.00           C  
ATOM   1517  CG  MET A1207      80.563  73.965  57.723  1.00  0.00           C  
ATOM   1518  SD  MET A1207      82.092  74.920  57.725  1.00  0.00           S  
ATOM   1519  CE  MET A1207      81.974  75.753  56.146  1.00  0.00           C  
ATOM   1520  N   ASN A1208      76.320  75.808  58.003  1.00  0.00           N  
ATOM   1521  CA  ASN A1208      75.380  76.753  58.659  1.00  0.00           C  
ATOM   1522  C   ASN A1208      74.136  76.039  59.282  1.00  0.00           C  
ATOM   1523  O   ASN A1208      73.708  76.450  60.353  1.00  0.00           O  
ATOM   1524  CB  ASN A1208      75.037  77.984  57.738  1.00  0.00           C  
ATOM   1525  CG  ASN A1208      74.428  77.722  56.351  1.00  0.00           C  
ATOM   1526  OD1 ASN A1208      73.591  76.829  56.196  1.00  0.00           O  
ATOM   1527  ND2 ASN A1208      74.856  78.507  55.350  1.00  0.00           N  
ATOM   1528  N   CYS A1209      73.548  74.991  58.665  1.00  0.00           N  
ATOM   1529  CA  CYS A1209      72.368  74.327  59.271  1.00  0.00           C  
ATOM   1530  C   CYS A1209      72.644  73.761  60.672  1.00  0.00           C  
ATOM   1531  O   CYS A1209      71.730  73.619  61.494  1.00  0.00           O  
ATOM   1532  CB  CYS A1209      71.853  73.193  58.374  1.00  0.00           C  
ATOM   1533  SG  CYS A1209      72.544  71.554  58.750  1.00  0.00           S  
ATOM   1534  N   LYS A1210      73.900  73.427  60.937  1.00  0.00           N  
ATOM   1535  CA  LYS A1210      74.301  72.895  62.237  1.00  0.00           C  
ATOM   1536  C   LYS A1210      74.475  74.031  63.245  1.00  0.00           C  
ATOM   1537  O   LYS A1210      74.047  73.927  64.394  1.00  0.00           O  
ATOM   1538  CB  LYS A1210      75.603  72.103  62.099  1.00  0.00           C  
ATOM   1539  N   GLN A1211      75.090  75.127  62.813  1.00  0.00           N  
ATOM   1540  CA  GLN A1211      75.323  76.260  63.704  1.00  0.00           C  
ATOM   1541  C   GLN A1211      74.146  77.222  63.846  1.00  0.00           C  
ATOM   1542  O   GLN A1211      74.059  77.960  64.829  1.00  0.00           O  
ATOM   1543  CB  GLN A1211      76.540  77.050  63.228  1.00  0.00           C  
ATOM   1544  CG  GLN A1211      77.826  76.251  63.132  1.00  0.00           C  
ATOM   1545  CD  GLN A1211      78.400  75.907  64.488  1.00  0.00           C  
ATOM   1546  OE1 GLN A1211      78.242  76.660  65.449  1.00  0.00           O  
ATOM   1547  NE2 GLN A1211      79.086  74.773  64.577  1.00  0.00           N  
ATOM   1548  N   LEU A1212      73.244  77.216  62.870  1.00  0.00           N  
ATOM   1549  CA  LEU A1212      72.102  78.128  62.871  1.00  0.00           C  
ATOM   1550  C   LEU A1212      70.736  77.485  62.674  1.00  0.00           C  
ATOM   1551  O   LEU A1212      69.708  78.138  62.874  1.00  0.00           O  
ATOM   1552  CB  LEU A1212      72.299  79.185  61.783  1.00  0.00           C  
ATOM   1553  CG  LEU A1212      73.557  80.041  61.902  1.00  0.00           C  
ATOM   1554  CD1 LEU A1212      73.602  81.043  60.763  1.00  0.00           C  
ATOM   1555  CD2 LEU A1212      73.572  80.747  63.248  1.00  0.00           C  
ATOM   1556  N   GLY A1289      70.717  76.213  62.282  1.00  0.00           N  
ATOM   1557  CA  GLY A1289      69.450  75.541  62.051  1.00  0.00           C  
ATOM   1558  C   GLY A1289      69.129  75.550  60.572  1.00  0.00           C  
ATOM   1559  O   GLY A1289      69.674  76.351  59.817  1.00  0.00           O  
ATOM   1560  N   ASN A1290      68.244  74.654  60.147  1.00  0.00           N  
ATOM   1561  CA  ASN A1290      67.857  74.567  58.739  1.00  0.00           C  
ATOM   1562  C   ASN A1290      67.290  75.890  58.222  1.00  0.00           C  
ATOM   1563  O   ASN A1290      67.350  76.176  57.026  1.00  0.00           O  
ATOM   1564  CB  ASN A1290      66.816  73.462  58.550  1.00  0.00           C  
ATOM   1565  CG  ASN A1290      67.369  72.074  58.828  1.00  0.00           C  
ATOM   1566  OD1 ASN A1290      66.615  71.140  59.101  1.00  0.00           O  
ATOM   1567  ND2 ASN A1290      68.687  71.931  58.741  1.00  0.00           N  
ATOM   1568  N   HIS A1291      66.747  76.690  59.132  1.00  0.00           N  
ATOM   1569  CA  HIS A1291      66.142  77.965  58.778  1.00  0.00           C  
ATOM   1570  C   HIS A1291      66.728  79.084  59.624  1.00  0.00           C  
ATOM   1571  O   HIS A1291      66.698  79.018  60.850  1.00  0.00           O  
ATOM   1572  CB  HIS A1291      64.628  77.867  59.003  1.00  0.00           C  
ATOM   1573  CG  HIS A1291      63.854  79.079  58.575  1.00  0.00           C  
ATOM   1574  ND1 HIS A1291      64.274  79.917  57.563  1.00  0.00           N  
ATOM   1575  CD2 HIS A1291      62.640  79.539  58.963  1.00  0.00           C  
ATOM   1576  CE1 HIS A1291      63.352  80.836  57.345  1.00  0.00           C  
ATOM   1577  NE2 HIS A1291      62.348  80.629  58.178  1.00  0.00           N  
ATOM   1578  N   PHE A1292      67.296  80.097  58.976  1.00  0.00           N  
ATOM   1579  CA  PHE A1292      67.838  81.229  59.712  1.00  0.00           C  
ATOM   1580  C   PHE A1292      67.643  82.537  58.970  1.00  0.00           C  
ATOM   1581  O   PHE A1292      67.439  82.555  57.752  1.00  0.00           O  
ATOM   1582  CB  PHE A1292      69.309  81.020  60.096  1.00  0.00           C  
ATOM   1583  CG  PHE A1292      70.249  80.793  58.943  1.00  0.00           C  
ATOM   1584  CD1 PHE A1292      70.437  79.519  58.419  1.00  0.00           C  
ATOM   1585  CD2 PHE A1292      71.017  81.843  58.445  1.00  0.00           C  
ATOM   1586  CE1 PHE A1292      71.394  79.286  57.425  1.00  0.00           C  
ATOM   1587  CE2 PHE A1292      71.976  81.624  57.452  1.00  0.00           C  
ATOM   1588  CZ  PHE A1292      72.166  80.341  56.942  1.00  0.00           C  
ATOM   1589  N   ASP A1293      67.722  83.630  59.713  1.00  0.00           N  
ATOM   1590  CA  ASP A1293      67.468  84.971  59.187  1.00  0.00           C  
ATOM   1591  C   ASP A1293      68.242  85.582  58.017  1.00  0.00           C  
ATOM   1592  O   ASP A1293      67.644  85.925  56.998  1.00  0.00           O  
ATOM   1593  CB  ASP A1293      67.504  85.954  60.356  1.00  0.00           C  
ATOM   1594  CG  ASP A1293      66.750  85.437  61.569  1.00  0.00           C  
ATOM   1595  OD1 ASP A1293      65.500  85.409  61.536  1.00  0.00           O  
ATOM   1596  OD2 ASP A1293      67.412  85.053  62.558  1.00  0.00           O  
ATOM   1597  N   ILE A1294      69.555  85.725  58.173  1.00  0.00           N  
ATOM   1598  CA  ILE A1294      70.410  86.371  57.164  1.00  0.00           C  
ATOM   1599  C   ILE A1294      71.624  85.562  56.638  1.00  0.00           C  
ATOM   1600  O   ILE A1294      72.283  84.876  57.409  1.00  0.00           O  
ATOM   1601  CB  ILE A1294      70.959  87.709  57.767  1.00  0.00           C  
ATOM   1602  CG1 ILE A1294      69.812  88.606  58.255  1.00  0.00           C  
ATOM   1603  CG2 ILE A1294      71.814  88.430  56.757  1.00  0.00           C  
ATOM   1604  CD1 ILE A1294      70.285  89.826  59.050  1.00  0.00           C  
ATOM   1605  N   HIS A1295      71.905  85.641  55.330  1.00  0.00           N  
ATOM   1606  CA  HIS A1295      73.085  84.978  54.736  1.00  0.00           C  
ATOM   1607  C   HIS A1295      73.805  86.039  53.902  1.00  0.00           C  
ATOM   1608  O   HIS A1295      73.222  86.618  52.988  1.00  0.00           O  
ATOM   1609  CB  HIS A1295      72.710  83.783  53.832  1.00  0.00           C  
ATOM   1610  CG  HIS A1295      73.879  82.943  53.403  1.00  0.00           C  
ATOM   1611  ND1 HIS A1295      73.803  81.565  53.298  1.00  0.00           N  
ATOM   1612  CD2 HIS A1295      75.134  83.274  53.009  1.00  0.00           C  
ATOM   1613  CE1 HIS A1295      74.956  81.094  52.862  1.00  0.00           C  
ATOM   1614  NE2 HIS A1295      75.781  82.109  52.676  1.00  0.00           N  
ATOM   1615  N   GLY A1296      75.072  86.298  54.226  1.00  0.00           N  
ATOM   1616  CA  GLY A1296      75.827  87.301  53.497  1.00  0.00           C  
ATOM   1617  C   GLY A1296      76.929  86.733  52.622  1.00  0.00           C  
ATOM   1618  O   GLY A1296      77.154  85.520  52.599  1.00  0.00           O  
ATOM   1619  N   GLY A1297      77.609  87.625  51.901  1.00  0.00           N  
ATOM   1620  CA  GLY A1297      78.698  87.244  51.006  1.00  0.00           C  
ATOM   1621  C   GLY A1297      78.837  88.282  49.903  1.00  0.00           C  
ATOM   1622  O   GLY A1297      77.902  89.039  49.643  1.00  0.00           O  
ATOM   1623  N   GLY A1298      79.996  88.329  49.259  1.00  0.00           N  
ATOM   1624  CA  GLY A1298      80.192  89.281  48.180  1.00  0.00           C  
ATOM   1625  C   GLY A1298      79.276  88.938  47.027  1.00  0.00           C  
ATOM   1626  O   GLY A1298      78.816  87.799  46.917  1.00  0.00           O  
ATOM   1627  N   SER A1299      79.000  89.911  46.162  1.00  0.00           N  
ATOM   1628  CA  SER A1299      78.124  89.688  45.014  1.00  0.00           C  
ATOM   1629  C   SER A1299      78.628  88.545  44.144  1.00  0.00           C  
ATOM   1630  O   SER A1299      77.839  87.815  43.534  1.00  0.00           O  
ATOM   1631  CB  SER A1299      78.011  90.967  44.170  1.00  0.00           C  
ATOM   1632  OG  SER A1299      79.179  91.196  43.406  1.00  0.00           O  
ATOM   1633  N   ASP A1300      79.946  88.371  44.085  1.00  0.00           N  
ATOM   1634  CA  ASP A1300      80.532  87.317  43.277  1.00  0.00           C  
ATOM   1635  C   ASP A1300      80.045  85.926  43.681  1.00  0.00           C  
ATOM   1636  O   ASP A1300      80.006  85.016  42.854  1.00  0.00           O  
ATOM   1637  CB  ASP A1300      82.061  87.375  43.368  1.00  0.00           C  
ATOM   1638  CG  ASP A1300      82.582  87.082  44.764  1.00  0.00           C  
ATOM   1639  OD1 ASP A1300      82.197  87.809  45.705  1.00  0.00           O  
ATOM   1640  OD2 ASP A1300      83.371  86.133  44.919  1.00  0.00           O  
ATOM   1641  N   LEU A1301      79.663  85.756  44.942  1.00  0.00           N  
ATOM   1642  CA  LEU A1301      79.197  84.450  45.411  1.00  0.00           C  
ATOM   1643  C   LEU A1301      77.730  84.133  45.105  1.00  0.00           C  
ATOM   1644  O   LEU A1301      77.303  82.984  45.248  1.00  0.00           O  
ATOM   1645  CB  LEU A1301      79.457  84.307  46.918  1.00  0.00           C  
ATOM   1646  CG  LEU A1301      80.910  84.313  47.404  1.00  0.00           C  
ATOM   1647  CD1 LEU A1301      80.942  84.037  48.904  1.00  0.00           C  
ATOM   1648  CD2 LEU A1301      81.732  83.262  46.651  1.00  0.00           C  
ATOM   1649  N   MET A1302      76.965  85.128  44.668  1.00  0.00           N  
ATOM   1650  CA  MET A1302      75.546  84.929  44.368  1.00  0.00           C  
ATOM   1651  C   MET A1302      75.236  83.754  43.453  1.00  0.00           C  
ATOM   1652  O   MET A1302      74.469  82.865  43.821  1.00  0.00           O  
ATOM   1653  CB  MET A1302      74.934  86.196  43.774  1.00  0.00           C  
ATOM   1654  CG  MET A1302      73.432  86.090  43.527  1.00  0.00           C  
ATOM   1655  SD  MET A1302      72.759  87.534  42.689  1.00  0.00           S  
ATOM   1656  CE  MET A1302      73.733  88.835  43.458  1.00  0.00           C  
ATOM   1657  N   PHE A1303      75.737  83.751  42.233  1.00  0.00           N  
ATOM   1658  CA  PHE A1303      75.523  82.599  41.369  1.00  0.00           C  
ATOM   1659  C   PHE A1303      76.852  81.979  41.236  1.00  0.00           C  
ATOM   1660  O   PHE A1303      77.839  82.621  40.899  1.00  0.00           O  
ATOM   1661  CB  PHE A1303      75.016  82.918  39.964  1.00  0.00           C  
ATOM   1662  CG  PHE A1303      74.861  81.666  39.101  1.00  0.00           C  
ATOM   1663  CD1 PHE A1303      73.833  80.761  39.367  1.00  0.00           C  
ATOM   1664  CD2 PHE A1303      75.716  81.399  38.028  1.00  0.00           C  
ATOM   1665  CE1 PHE A1303      73.656  79.614  38.574  1.00  0.00           C  
ATOM   1666  CE2 PHE A1303      75.545  80.258  37.237  1.00  0.00           C  
ATOM   1667  CZ  PHE A1303      74.513  79.367  37.510  1.00  0.00           C  
ATOM   1668  N   PRO A1304      76.855  80.723  41.491  1.00  0.00           N  
ATOM   1669  CA  PRO A1304      77.292  79.342  41.702  1.00  0.00           C  
ATOM   1670  C   PRO A1304      76.871  79.026  43.116  1.00  0.00           C  
ATOM   1671  O   PRO A1304      75.800  78.475  43.432  1.00  0.00           O  
ATOM   1672  CB  PRO A1304      78.707  79.182  41.287  1.00  0.00           C  
ATOM   1673  CG  PRO A1304      78.181  79.313  39.942  1.00  0.00           C  
ATOM   1674  CD  PRO A1304      77.791  80.699  40.325  1.00  0.00           C  
ATOM   1675  N   HIS A1305      77.827  79.436  43.893  1.00  0.00           N  
ATOM   1676  CA  HIS A1305      77.867  79.302  45.290  1.00  0.00           C  
ATOM   1677  C   HIS A1305      76.534  79.464  45.996  1.00  0.00           C  
ATOM   1678  O   HIS A1305      75.937  78.458  46.397  1.00  0.00           O  
ATOM   1679  CB  HIS A1305      78.983  80.199  45.830  1.00  0.00           C  
ATOM   1680  CG  HIS A1305      79.390  79.664  47.179  1.00  0.00           C  
ATOM   1681  ND1 HIS A1305      79.595  78.311  47.372  1.00  0.00           N  
ATOM   1682  CD2 HIS A1305      79.574  80.243  48.388  1.00  0.00           C  
ATOM   1683  CE1 HIS A1305      79.870  78.085  48.646  1.00  0.00           C  
ATOM   1684  NE2 HIS A1305      79.873  79.243  49.284  1.00  0.00           N  
ATOM   1685  N   HIS A1306      76.028  80.674  46.178  1.00  0.00           N  
ATOM   1686  CA  HIS A1306      74.755  80.795  46.889  1.00  0.00           C  
ATOM   1687  C   HIS A1306      73.559  80.140  46.225  1.00  0.00           C  
ATOM   1688  O   HIS A1306      72.698  79.583  46.915  1.00  0.00           O  
ATOM   1689  CB  HIS A1306      74.439  82.258  47.188  1.00  0.00           C  
ATOM   1690  CG  HIS A1306      75.453  82.916  48.061  1.00  0.00           C  
ATOM   1691  ND1 HIS A1306      76.335  82.206  48.850  1.00  0.00           N  
ATOM   1692  CD2 HIS A1306      75.726  84.221  48.289  1.00  0.00           C  
ATOM   1693  CE1 HIS A1306      77.099  83.046  49.519  1.00  0.00           C  
ATOM   1694  NE2 HIS A1306      76.749  84.278  49.197  1.00  0.00           N  
ATOM   1695  N   GLU A1310      73.478  80.196  44.901  1.00  0.00           N  
ATOM   1696  CA  GLU A1310      72.352  79.574  44.220  1.00  0.00           C  
ATOM   1697  C   GLU A1310      72.395  78.078  44.515  1.00  0.00           C  
ATOM   1698  O   GLU A1310      71.362  77.454  44.779  1.00  0.00           O  
ATOM   1699  CB  GLU A1310      72.428  79.812  42.715  1.00  0.00           C  
ATOM   1700  CG  GLU A1310      71.168  79.397  41.970  1.00  0.00           C  
ATOM   1701  CD  GLU A1310      70.039  80.396  42.143  1.00  0.00           C  
ATOM   1702  OE1 GLU A1310      70.177  81.535  41.657  1.00  0.00           O  
ATOM   1703  OE2 GLU A1310      69.014  80.046  42.775  1.00  0.00           O  
ATOM   1704  N   ASN A1312      73.592  77.500  44.494  1.00  0.00           N  
ATOM   1705  CA  ASN A1312      73.740  76.080  44.754  1.00  0.00           C  
ATOM   1706  C   ASN A1312      73.471  75.731  46.210  1.00  0.00           C  
ATOM   1707  O   ASN A1312      73.024  74.621  46.505  1.00  0.00           O  
ATOM   1708  CB  ASN A1312      75.124  75.596  44.312  1.00  0.00           C  
ATOM   1709  CG  ASN A1312      75.269  75.582  42.798  1.00  0.00           C  
ATOM   1710  OD1 ASN A1312      74.297  75.813  42.082  1.00  0.00           O  
ATOM   1711  ND2 ASN A1312      76.471  75.313  42.308  1.00  0.00           N  
ATOM   1712  N   GLU A1314      73.728  76.669  47.119  1.00  0.00           N  
ATOM   1713  CA  GLU A1314      73.458  76.432  48.534  1.00  0.00           C  
ATOM   1714  C   GLU A1314      71.952  76.292  48.701  1.00  0.00           C  
ATOM   1715  O   GLU A1314      71.470  75.376  49.368  1.00  0.00           O  
ATOM   1716  CB  GLU A1314      73.959  77.595  49.399  1.00  0.00           C  
ATOM   1717  CG  GLU A1314      75.466  77.652  49.581  1.00  0.00           C  
ATOM   1718  CD  GLU A1314      75.877  78.632  50.661  1.00  0.00           C  
ATOM   1719  OE1 GLU A1314      75.256  78.597  51.744  1.00  0.00           O  
ATOM   1720  OE2 GLU A1314      76.816  79.423  50.434  1.00  0.00           O  
ATOM   1721  N   ILE A1316      71.210  77.215  48.094  1.00  0.00           N  
ATOM   1722  CA  ILE A1316      69.761  77.183  48.157  1.00  0.00           C  
ATOM   1723  C   ILE A1316      69.317  75.840  47.597  1.00  0.00           C  
ATOM   1724  O   ILE A1316      68.477  75.155  48.180  1.00  0.00           O  
ATOM   1725  CB  ILE A1316      69.153  78.347  47.339  1.00  0.00           C  
ATOM   1726  CG1 ILE A1316      69.617  79.673  47.952  1.00  0.00           C  
ATOM   1727  CG2 ILE A1316      67.629  78.250  47.303  1.00  0.00           C  
ATOM   1728  CD1 ILE A1316      69.285  80.899  47.139  1.00  0.00           C  
ATOM   1729  N   ALA A1317      69.907  75.456  46.472  1.00  0.00           N  
ATOM   1730  CA  ALA A1317      69.582  74.190  45.836  1.00  0.00           C  
ATOM   1731  C   ALA A1317      69.729  73.024  46.819  1.00  0.00           C  
ATOM   1732  O   ALA A1317      68.787  72.262  47.033  1.00  0.00           O  
ATOM   1733  CB  ALA A1317      70.489  73.974  44.631  1.00  0.00           C  
ATOM   1734  N   GLN A1318      70.910  72.900  47.419  1.00  0.00           N  
ATOM   1735  CA  GLN A1318      71.190  71.822  48.375  1.00  0.00           C  
ATOM   1736  C   GLN A1318      70.344  71.884  49.646  1.00  0.00           C  
ATOM   1737  O   GLN A1318      69.773  70.881  50.069  1.00  0.00           O  
ATOM   1738  CB  GLN A1318      72.660  71.841  48.790  1.00  0.00           C  
ATOM   1739  CG  GLN A1318      73.664  71.898  47.652  1.00  0.00           C  
ATOM   1740  CD  GLN A1318      75.047  72.319  48.124  1.00  0.00           C  
ATOM   1741  OE1 GLN A1318      75.181  73.126  49.040  1.00  0.00           O  
ATOM   1742  NE2 GLN A1318      76.080  71.782  47.481  1.00  0.00           N  
ATOM   1743  N   SER A1319      70.286  73.065  50.254  1.00  0.00           N  
ATOM   1744  CA  SER A1319      69.549  73.253  51.500  1.00  0.00           C  
ATOM   1745  C   SER A1319      68.037  73.124  51.426  1.00  0.00           C  
ATOM   1746  O   SER A1319      67.437  72.437  52.252  1.00  0.00           O  
ATOM   1747  CB  SER A1319      69.907  74.601  52.127  1.00  0.00           C  
ATOM   1748  OG  SER A1319      71.072  74.493  52.928  1.00  0.00           O  
ATOM   1749  N   THR A1321      67.413  73.781  50.455  1.00  0.00           N  
ATOM   1750  CA  THR A1321      65.962  73.709  50.331  1.00  0.00           C  
ATOM   1751  C   THR A1321      65.479  72.341  49.851  1.00  0.00           C  
ATOM   1752  O   THR A1321      64.436  71.863  50.293  1.00  0.00           O  
ATOM   1753  CB  THR A1321      65.403  74.796  49.379  1.00  0.00           C  
ATOM   1754  OG1 THR A1321      65.846  74.546  48.041  1.00  0.00           O  
ATOM   1755  CG2 THR A1321      65.860  76.178  49.825  1.00  0.00           C  
ATOM   1756  N   CYS A1322      66.229  71.709  48.957  1.00  0.00           N  
ATOM   1757  CA  CYS A1322      65.818  70.405  48.464  1.00  0.00           C  
ATOM   1758  C   CYS A1322      66.345  69.268  49.339  1.00  0.00           C  
ATOM   1759  O   CYS A1322      66.233  68.099  48.980  1.00  0.00           O  
ATOM   1760  CB  CYS A1322      66.263  70.215  47.006  1.00  0.00           C  
ATOM   1761  SG  CYS A1322      65.020  70.734  45.784  1.00  0.00           S  
ATOM   1762  N   ALA A1323      66.897  69.612  50.500  1.00  0.00           N  
ATOM   1763  CA  ALA A1323      67.454  68.600  51.353  1.00  0.00           C  
ATOM   1764  C   ALA A1323      66.780  68.561  52.725  1.00  0.00           C  
ATOM   1765  O   ALA A1323      66.974  67.604  53.486  1.00  0.00           O  
ATOM   1766  CB  ALA A1323      68.945  68.820  51.548  1.00  0.00           C  
ATOM   1767  N   HIS A1324      66.070  69.619  53.021  1.00  0.00           N  
ATOM   1768  CA  HIS A1324      65.334  69.694  54.220  1.00  0.00           C  
ATOM   1769  C   HIS A1324      64.206  70.458  53.835  1.00  0.00           C  
ATOM   1770  O   HIS A1324      64.196  71.380  53.031  1.00  0.00           O  
ATOM   1771  CB  HIS A1324      65.695  70.661  55.303  1.00  0.00           C  
ATOM   1772  CG  HIS A1324      67.135  70.907  55.313  1.00  0.00           C  
ATOM   1773  ND1 HIS A1324      67.980  69.890  55.568  1.00  0.00           N  
ATOM   1774  CD2 HIS A1324      67.857  72.040  55.148  1.00  0.00           C  
ATOM   1775  CE1 HIS A1324      69.189  70.368  55.588  1.00  0.00           C  
ATOM   1776  NE2 HIS A1324      69.148  71.668  55.325  1.00  0.00           N  
ATOM   1777  N   ASP A1325      63.251  69.979  54.558  1.00  0.00           N  
ATOM   1778  CA  ASP A1325      61.927  70.409  54.548  1.00  0.00           C  
ATOM   1779  C   ASP A1325      61.747  71.782  55.000  1.00  0.00           C  
ATOM   1780  O   ASP A1325      62.111  72.244  56.072  1.00  0.00           O  
ATOM   1781  CB  ASP A1325      61.091  69.480  55.413  1.00  0.00           C  
ATOM   1782  N   GLY A1341      61.142  72.370  54.052  1.00  0.00           N  
ATOM   1783  CA  GLY A1341      60.736  73.715  54.158  1.00  0.00           C  
ATOM   1784  C   GLY A1341      61.822  74.719  53.847  1.00  0.00           C  
ATOM   1785  O   GLY A1341      62.783  74.506  53.111  1.00  0.00           O  
ATOM   1786  N   GLN A1342      61.620  75.899  54.448  1.00  0.00           N  
ATOM   1787  CA  GLN A1342      62.406  77.194  54.302  1.00  0.00           C  
ATOM   1788  C   GLN A1342      63.926  77.304  54.690  1.00  0.00           C  
ATOM   1789  O   GLN A1342      64.272  76.966  55.823  1.00  0.00           O  
ATOM   1790  CB  GLN A1342      61.685  78.265  55.113  1.00  0.00           C  
ATOM   1791  CG  GLN A1342      61.139  79.402  54.263  1.00  0.00           C  
ATOM   1792  CD  GLN A1342      60.343  80.392  55.106  1.00  0.00           C  
ATOM   1793  OE1 GLN A1342      60.100  81.519  54.679  1.00  0.00           O  
ATOM   1794  NE2 GLN A1342      59.865  80.168  56.315  1.00  0.00           N  
ATOM   1795  N   TYR A1344      64.861  77.827  53.765  1.00  0.00           N  
ATOM   1796  CA  TYR A1344      66.388  78.035  53.974  1.00  0.00           C  
ATOM   1797  C   TYR A1344      66.721  79.393  54.666  1.00  0.00           C  
ATOM   1798  O   TYR A1344      66.722  79.475  55.901  1.00  0.00           O  
ATOM   1799  CB  TYR A1344      67.268  77.986  52.647  1.00  0.00           C  
ATOM   1800  CG  TYR A1344      68.839  77.984  52.842  1.00  0.00           C  
ATOM   1801  CD1 TYR A1344      69.731  78.447  51.881  1.00  0.00           C  
ATOM   1802  CD2 TYR A1344      69.410  77.496  54.008  1.00  0.00           C  
ATOM   1803  CE1 TYR A1344      71.136  78.428  52.072  1.00  0.00           C  
ATOM   1804  CE2 TYR A1344      70.786  77.442  54.237  1.00  0.00           C  
ATOM   1805  CZ  TYR A1344      71.658  77.911  53.262  1.00  0.00           C  
ATOM   1806  OH  TYR A1344      73.017  77.853  53.470  1.00  0.00           O  
ATOM   1807  N   VAL A1345      67.006  80.462  53.906  1.00  0.00           N  
ATOM   1808  CA  VAL A1345      67.339  81.806  54.482  1.00  0.00           C  
ATOM   1809  C   VAL A1345      66.303  82.871  54.099  1.00  0.00           C  
ATOM   1810  O   VAL A1345      65.810  82.866  52.975  1.00  0.00           O  
ATOM   1811  CB  VAL A1345      68.744  82.254  54.005  1.00  0.00           C  
ATOM   1812  CG1 VAL A1345      69.018  83.685  54.435  1.00  0.00           C  
ATOM   1813  CG2 VAL A1345      69.819  81.308  54.538  1.00  0.00           C  
ATOM   1814  N   ASN A1347      65.977  83.785  55.015  1.00  0.00           N  
ATOM   1815  CA  ASN A1347      64.992  84.839  54.732  1.00  0.00           C  
ATOM   1816  C   ASN A1347      65.540  86.102  54.057  1.00  0.00           C  
ATOM   1817  O   ASN A1347      64.852  86.716  53.251  1.00  0.00           O  
ATOM   1818  CB  ASN A1347      64.235  85.263  55.992  1.00  0.00           C  
ATOM   1819  CG  ASN A1347      63.455  84.126  56.617  1.00  0.00           C  
ATOM   1820  OD1 ASN A1347      63.145  83.133  55.958  1.00  0.00           O  
ATOM   1821  ND2 ASN A1347      63.113  84.272  57.894  1.00  0.00           N  
ATOM   1822  N   TYR A1348      66.758  86.499  54.399  1.00  0.00           N  
ATOM   1823  CA  TYR A1348      67.327  87.691  53.780  1.00  0.00           C  
ATOM   1824  C   TYR A1348      68.727  87.409  53.276  1.00  0.00           C  
ATOM   1825  O   TYR A1348      69.596  87.002  54.042  1.00  0.00           O  
ATOM   1826  CB  TYR A1348      67.390  88.861  54.773  1.00  0.00           C  
ATOM   1827  CG  TYR A1348      66.074  89.219  55.435  1.00  0.00           C  
ATOM   1828  CD1 TYR A1348      65.508  88.381  56.394  1.00  0.00           C  
ATOM   1829  CD2 TYR A1348      65.398  90.395  55.106  1.00  0.00           C  
ATOM   1830  CE1 TYR A1348      64.301  88.705  57.008  1.00  0.00           C  
ATOM   1831  CE2 TYR A1348      64.191  90.727  55.715  1.00  0.00           C  
ATOM   1832  CZ  TYR A1348      63.650  89.877  56.663  1.00  0.00           C  
ATOM   1833  OH  TYR A1348      62.450  90.207  57.263  1.00  0.00           O  
ATOM   1834  N   TRP A1349      68.931  87.627  51.981  1.00  0.00           N  
ATOM   1835  CA  TRP A1349      70.233  87.429  51.355  1.00  0.00           C  
ATOM   1836  C   TRP A1349      70.884  88.791  51.142  1.00  0.00           C  
ATOM   1837  O   TRP A1349      70.258  89.707  50.610  1.00  0.00           O  
ATOM   1838  CB  TRP A1349      70.085  86.721  50.007  1.00  0.00           C  
ATOM   1839  CG  TRP A1349      69.788  85.266  50.120  1.00  0.00           C  
ATOM   1840  CD1 TRP A1349      68.561  84.674  50.192  1.00  0.00           C  
ATOM   1841  CD2 TRP A1349      70.750  84.212  50.217  1.00  0.00           C  
ATOM   1842  NE1 TRP A1349      68.700  83.314  50.331  1.00  0.00           N  
ATOM   1843  CE2 TRP A1349      70.035  83.003  50.348  1.00  0.00           C  
ATOM   1844  CE3 TRP A1349      72.151  84.173  50.206  1.00  0.00           C  
ATOM   1845  CZ2 TRP A1349      70.672  81.763  50.470  1.00  0.00           C  
ATOM   1846  CZ3 TRP A1349      72.784  82.941  50.326  1.00  0.00           C  
ATOM   1847  CH2 TRP A1349      72.045  81.753  50.455  1.00  0.00           C  
ATOM   1848  N   MET A1350      72.135  88.922  51.564  1.00  0.00           N  
ATOM   1849  CA  MET A1350      72.857  90.174  51.417  1.00  0.00           C  
ATOM   1850  C   MET A1350      74.169  89.960  50.669  1.00  0.00           C  
ATOM   1851  O   MET A1350      74.972  89.104  51.036  1.00  0.00           O  
ATOM   1852  CB  MET A1350      73.170  90.772  52.789  1.00  0.00           C  
ATOM   1853  CG  MET A1350      71.983  90.973  53.720  1.00  0.00           C  
ATOM   1854  SD  MET A1350      72.594  91.628  55.281  1.00  0.00           S  
ATOM   1855  CE  MET A1350      73.031  93.301  54.755  1.00  0.00           C  
ATOM   1856  N   HIS A1351      74.380  90.735  49.611  1.00  0.00           N  
ATOM   1857  CA  HIS A1351      75.607  90.604  48.839  1.00  0.00           C  
ATOM   1858  C   HIS A1351      76.304  91.950  48.748  1.00  0.00           C  
ATOM   1859  O   HIS A1351      75.757  92.915  48.226  1.00  0.00           O  
ATOM   1860  CB  HIS A1351      75.308  90.068  47.445  1.00  0.00           C  
ATOM   1861  CG  HIS A1351      74.571  88.767  47.453  1.00  0.00           C  
ATOM   1862  ND1 HIS A1351      75.198  87.552  47.312  1.00  0.00           N  
ATOM   1863  CD2 HIS A1351      73.256  88.495  47.627  1.00  0.00           C  
ATOM   1864  CE1 HIS A1351      74.299  86.590  47.397  1.00  0.00           C  
ATOM   1865  NE2 HIS A1351      73.114  87.133  47.590  1.00  0.00           N  
ATOM   1866  N   SER A1352      77.522  92.004  49.271  1.00  0.00           N  
ATOM   1867  CA  SER A1352      78.286  93.231  49.239  1.00  0.00           C  
ATOM   1868  C   SER A1352      78.857  93.450  47.841  1.00  0.00           C  
ATOM   1869  O   SER A1352      79.050  92.500  47.085  1.00  0.00           O  
ATOM   1870  CB  SER A1352      79.405  93.182  50.287  1.00  0.00           C  
ATOM   1871  OG  SER A1352      79.906  91.866  50.450  1.00  0.00           O  
ATOM   1872  N   GLY A1358      79.107  94.711  47.496  1.00  0.00           N  
ATOM   1873  CA  GLY A1358      79.643  95.015  46.183  1.00  0.00           C  
ATOM   1874  C   GLY A1358      81.126  94.741  46.071  1.00  0.00           C  
ATOM   1875  O   GLY A1358      81.797  94.461  47.064  1.00  0.00           O  
ATOM   1876  N   MET A1360      81.649  94.819  44.854  1.00  0.00           N  
ATOM   1877  CA  MET A1360      83.063  94.577  44.643  1.00  0.00           C  
ATOM   1878  C   MET A1360      83.870  95.864  44.743  1.00  0.00           C  
ATOM   1879  O   MET A1360      83.317  96.962  44.840  1.00  0.00           O  
ATOM   1880  CB  MET A1360      83.284  93.923  43.275  1.00  0.00           C  
ATOM   1881  CG  MET A1360      82.557  92.588  43.080  1.00  0.00           C  
ATOM   1882  SD  MET A1360      83.087  91.259  44.201  1.00  0.00           S  
ATOM   1883  CE  MET A1360      81.584  90.992  45.176  1.00  0.00           C  
ATOM   1884  N   VAL A1361      85.188  95.710  44.729  1.00  0.00           N  
ATOM   1885  CA  VAL A1361      86.094  96.847  44.811  1.00  0.00           C  
ATOM   1886  C   VAL A1361      86.802  96.995  43.473  1.00  0.00           C  
ATOM   1887  O   VAL A1361      87.414  96.053  42.977  1.00  0.00           O  
ATOM   1888  CB  VAL A1361      87.146  96.637  45.918  1.00  0.00           C  
ATOM   1889  CG1 VAL A1361      88.232  97.695  45.823  1.00  0.00           C  
ATOM   1890  CG2 VAL A1361      86.477  96.683  47.280  1.00  0.00           C  
ATOM   1891  N   MET A1365      86.703  98.183  42.888  1.00  0.00           N  
ATOM   1892  CA  MET A1365      87.349  98.440  41.611  1.00  0.00           C  
ATOM   1893  C   MET A1365      88.531  99.360  41.833  1.00  0.00           C  
ATOM   1894  O   MET A1365      88.536 100.173  42.758  1.00  0.00           O  
ATOM   1895  CB  MET A1365      86.372  99.116  40.651  1.00  0.00           C  
ATOM   1896  CG  MET A1365      85.004  98.469  40.582  1.00  0.00           C  
ATOM   1897  SD  MET A1365      84.874  97.210  39.302  1.00  0.00           S  
ATOM   1898  CE  MET A1365      85.139  95.712  40.254  1.00  0.00           C  
ATOM   1899  N   VAL A1366      89.545  99.238  40.991  1.00  0.00           N  
ATOM   1900  CA  VAL A1366      90.703 100.102  41.121  1.00  0.00           C  
ATOM   1901  C   VAL A1366      90.830 100.849  39.812  1.00  0.00           C  
ATOM   1902  O   VAL A1366      91.479 100.384  38.872  1.00  0.00           O  
ATOM   1903  CB  VAL A1366      91.975  99.302  41.410  1.00  0.00           C  
ATOM   1904  CG1 VAL A1366      93.138 100.243  41.693  1.00  0.00           C  
ATOM   1905  CG2 VAL A1366      91.731  98.405  42.615  1.00  0.00           C  
ATOM   1906  N   ASP A1368      90.207 102.018  39.777  1.00  0.00           N  
ATOM   1907  CA  ASP A1368      90.164 102.880  38.613  1.00  0.00           C  
ATOM   1908  C   ASP A1368      88.797 102.627  37.973  1.00  0.00           C  
ATOM   1909  O   ASP A1368      87.971 103.521  37.928  1.00  0.00           O  
ATOM   1910  CB  ASP A1368      91.283 102.558  37.631  1.00  0.00           C  
ATOM   1911  N   ARG A1369      88.533 101.410  37.507  1.00  0.00           N  
ATOM   1912  CA  ARG A1369      87.233 101.168  36.898  1.00  0.00           C  
ATOM   1913  C   ARG A1369      86.925  99.710  36.579  1.00  0.00           C  
ATOM   1914  O   ARG A1369      85.762  99.286  36.540  1.00  0.00           O  
ATOM   1915  CB  ARG A1369      87.092 102.029  35.663  1.00  0.00           C  
ATOM   1916  N   GLU A1370      88.025  98.987  36.366  1.00  0.00           N  
ATOM   1917  CA  GLU A1370      88.125  97.571  36.045  1.00  0.00           C  
ATOM   1918  C   GLU A1370      88.217  96.822  37.353  1.00  0.00           C  
ATOM   1919  O   GLU A1370      88.617  97.379  38.378  1.00  0.00           O  
ATOM   1920  CB  GLU A1370      89.418  97.299  35.264  1.00  0.00           C  
ATOM   1921  N   LYS A1373      87.875  95.543  37.292  1.00  0.00           N  
ATOM   1922  CA  LYS A1373      87.991  94.683  38.443  1.00  0.00           C  
ATOM   1923  C   LYS A1373      89.497  94.656  38.737  1.00  0.00           C  
ATOM   1924  O   LYS A1373      90.288  95.286  38.021  1.00  0.00           O  
ATOM   1925  CB  LYS A1373      87.486  93.300  38.101  1.00  0.00           C  
ATOM   1926  N   MET A1415      89.874  93.924  39.787  1.00  0.00           N  
ATOM   1927  CA  MET A1415      91.260  93.777  40.248  1.00  0.00           C  
ATOM   1928  C   MET A1415      91.986  92.545  39.703  1.00  0.00           C  
ATOM   1929  O   MET A1415      91.424  91.454  39.678  1.00  0.00           O  
ATOM   1930  CB  MET A1415      91.298  93.708  41.781  1.00  0.00           C  
ATOM   1931  CG  MET A1415      90.906  94.988  42.511  1.00  0.00           C  
ATOM   1932  SD  MET A1415      91.546  95.058  44.207  1.00  0.00           S  
ATOM   1933  CE  MET A1415      90.536  93.830  45.013  1.00  0.00           C  
ATOM   1934  N   SER A1416      93.245  92.718  39.300  1.00  0.00           N  
ATOM   1935  CA  SER A1416      94.027  91.609  38.767  1.00  0.00           C  
ATOM   1936  C   SER A1416      95.528  91.863  38.799  1.00  0.00           C  
ATOM   1937  O   SER A1416      95.992  92.953  38.456  1.00  0.00           O  
ATOM   1938  CB  SER A1416      93.596  91.298  37.340  1.00  0.00           C  
ATOM   1939  N   LYS A1417      96.285  90.853  39.209  1.00  0.00           N  
ATOM   1940  CA  LYS A1417      97.728  90.980  39.233  1.00  0.00           C  
ATOM   1941  C   LYS A1417      98.110  91.269  37.792  1.00  0.00           C  
ATOM   1942  O   LYS A1417      99.009  92.066  37.525  1.00  0.00           O  
ATOM   1943  CB  LYS A1417      98.361  89.762  39.912  1.00  0.00           C  
ATOM   1944  CG  LYS A1417      98.745  89.994  41.365  1.00  0.00           C  
ATOM   1945  CD  LYS A1417      98.978  88.678  42.091  1.00  0.00           C  
ATOM   1946  CE  LYS A1417      99.013  88.878  43.598  1.00  0.00           C  
ATOM   1947  NZ  LYS A1417      99.230  87.594  44.323  1.00  0.00           N  
ATOM   1948  N   SER A1441      97.403  90.645  36.853  1.00  0.00           N  
ATOM   1949  CA  SER A1441      97.694  90.875  35.446  1.00  0.00           C  
ATOM   1950  C   SER A1441      97.568  92.366  35.094  1.00  0.00           C  
ATOM   1951  O   SER A1441      98.316  92.865  34.261  1.00  0.00           O  
ATOM   1952  CB  SER A1441      96.780  90.024  34.546  1.00  0.00           C  
ATOM   1953  OG  SER A1441      95.503  90.611  34.358  1.00  0.00           O  
ATOM   1954  N   LEU A1444      96.647  93.082  35.734  1.00  0.00           N  
ATOM   1955  CA  LEU A1444      96.489  94.507  35.442  1.00  0.00           C  
ATOM   1956  C   LEU A1444      97.232  95.461  36.381  1.00  0.00           C  
ATOM   1957  O   LEU A1444      97.235  96.667  36.151  1.00  0.00           O  
ATOM   1958  CB  LEU A1444      95.004  94.891  35.413  1.00  0.00           C  
ATOM   1959  CG  LEU A1444      94.207  94.543  34.152  1.00  0.00           C  
ATOM   1960  CD1 LEU A1444      94.752  93.277  33.519  1.00  0.00           C  
ATOM   1961  CD2 LEU A1444      92.739  94.382  34.507  1.00  0.00           C  
ATOM   1962  N   GLY A1450      97.853  94.935  37.430  1.00  0.00           N  
ATOM   1963  CA  GLY A1450      98.568  95.803  38.349  1.00  0.00           C  
ATOM   1964  C   GLY A1450      97.699  96.683  39.243  1.00  0.00           C  
ATOM   1965  O   GLY A1450      98.169  97.695  39.756  1.00  0.00           O  
ATOM   1966  N   ASN A1452      96.436  96.300  39.424  1.00  0.00           N  
ATOM   1967  CA  ASN A1452      95.490  97.040  40.274  1.00  0.00           C  
ATOM   1968  C   ASN A1452      95.017  96.127  41.377  1.00  0.00           C  
ATOM   1969  O   ASN A1452      93.903  96.253  41.883  1.00  0.00           O  
ATOM   1970  CB  ASN A1452      94.254  97.479  39.489  1.00  0.00           C  
ATOM   1971  CG  ASN A1452      93.590  96.329  38.742  1.00  0.00           C  
ATOM   1972  OD1 ASN A1452      94.050  95.187  38.776  1.00  0.00           O  
ATOM   1973  ND2 ASN A1452      92.491  96.633  38.067  1.00  0.00           N  
ATOM   1974  N   PHE A1455      95.863  95.197  41.759  1.00  0.00           N  
ATOM   1975  CA  PHE A1455      95.435  94.276  42.765  1.00  0.00           C  
ATOM   1976  C   PHE A1455      96.155  94.481  44.077  1.00  0.00           C  
ATOM   1977  O   PHE A1455      97.379  94.378  44.154  1.00  0.00           O  
ATOM   1978  CB  PHE A1455      95.630  92.866  42.226  1.00  0.00           C  
ATOM   1979  CG  PHE A1455      95.291  91.807  43.196  1.00  0.00           C  
ATOM   1980  CD1 PHE A1455      94.168  91.008  43.025  1.00  0.00           C  
ATOM   1981  CD2 PHE A1455      96.101  91.608  44.305  1.00  0.00           C  
ATOM   1982  CE1 PHE A1455      93.870  90.009  43.943  1.00  0.00           C  
ATOM   1983  CE2 PHE A1455      95.814  90.619  45.222  1.00  0.00           C  
ATOM   1984  CZ  PHE A1455      94.693  89.818  45.048  1.00  0.00           C  
ATOM   1985  N   PHE A1456      95.395  94.795  45.114  1.00  0.00           N  
ATOM   1986  CA  PHE A1456      96.000  94.991  46.414  1.00  0.00           C  
ATOM   1987  C   PHE A1456      95.330  94.125  47.461  1.00  0.00           C  
ATOM   1988  O   PHE A1456      94.115  93.936  47.464  1.00  0.00           O  
ATOM   1989  CB  PHE A1456      95.932  96.461  46.838  1.00  0.00           C  
ATOM   1990  CG  PHE A1456      96.243  97.431  45.728  1.00  0.00           C  
ATOM   1991  CD1 PHE A1456      95.343  97.607  44.686  1.00  0.00           C  
ATOM   1992  CD2 PHE A1456      97.427  98.161  45.724  1.00  0.00           C  
ATOM   1993  CE1 PHE A1456      95.614  98.504  43.653  1.00  0.00           C  
ATOM   1994  CE2 PHE A1456      97.712  99.059  44.694  1.00  0.00           C  
ATOM   1995  CZ  PHE A1456      96.802  99.232  43.657  1.00  0.00           C  
ATOM   1996  N   THR A1457      96.160  93.577  48.330  1.00  0.00           N  
ATOM   1997  CA  THR A1457      95.692  92.738  49.416  1.00  0.00           C  
ATOM   1998  C   THR A1457      95.537  93.679  50.594  1.00  0.00           C  
ATOM   1999  O   THR A1457      95.918  94.848  50.512  1.00  0.00           O  
ATOM   2000  CB  THR A1457      96.733  91.679  49.772  1.00  0.00           C  
ATOM   2001  OG1 THR A1457      97.971  92.327  50.100  1.00  0.00           O  
ATOM   2002  CG2 THR A1457      96.960  90.736  48.602  1.00  0.00           C  
ATOM   2003  N   VAL A1458      94.971  93.192  51.690  1.00  0.00           N  
ATOM   2004  CA  VAL A1458      94.826  94.045  52.852  1.00  0.00           C  
ATOM   2005  C   VAL A1458      96.233  94.439  53.303  1.00  0.00           C  
ATOM   2006  O   VAL A1458      96.485  95.607  53.596  1.00  0.00           O  
ATOM   2007  CB  VAL A1458      94.058  93.329  53.983  1.00  0.00           C  
ATOM   2008  CG1 VAL A1458      93.926  94.251  55.199  1.00  0.00           C  
ATOM   2009  CG2 VAL A1458      92.677  92.924  53.480  1.00  0.00           C  
ATOM   2010  N   ARG A1459      97.151  93.475  53.326  1.00  0.00           N  
ATOM   2011  CA  ARG A1459      98.538  93.741  53.711  1.00  0.00           C  
ATOM   2012  C   ARG A1459      99.122  94.878  52.895  1.00  0.00           C  
ATOM   2013  O   ARG A1459      99.736  95.793  53.442  1.00  0.00           O  
ATOM   2014  CB  ARG A1459      99.429  92.523  53.480  1.00  0.00           C  
ATOM   2015  CG  ARG A1459      99.178  91.361  54.386  1.00  0.00           C  
ATOM   2016  CD  ARG A1459      99.885  91.489  55.720  1.00  0.00           C  
ATOM   2017  NE  ARG A1459      99.577  90.305  56.508  1.00  0.00           N  
ATOM   2018  CZ  ARG A1459     100.219  89.147  56.379  1.00  0.00           C  
ATOM   2019  NH1 ARG A1459     101.213  89.028  55.511  1.00  0.00           N  
ATOM   2020  NH2 ARG A1459      99.834  88.094  57.083  1.00  0.00           N  
ATOM   2021  N   ASP A1460      98.956  94.803  51.577  1.00  0.00           N  
ATOM   2022  CA  ASP A1460      99.486  95.833  50.699  1.00  0.00           C  
ATOM   2023  C   ASP A1460      98.970  97.200  51.133  1.00  0.00           C  
ATOM   2024  O   ASP A1460      99.746  98.119  51.390  1.00  0.00           O  
ATOM   2025  CB  ASP A1460      99.100  95.566  49.233  1.00  0.00           C  
ATOM   2026  CG  ASP A1460      99.727  94.289  48.677  1.00  0.00           C  
ATOM   2027  OD1 ASP A1460     100.856  93.948  49.090  1.00  0.00           O  
ATOM   2028  OD2 ASP A1460      99.100  93.639  47.811  1.00  0.00           O  
ATOM   2029  N   VAL A1461      97.656  97.320  51.233  1.00  0.00           N  
ATOM   2030  CA  VAL A1461      97.043  98.578  51.625  1.00  0.00           C  
ATOM   2031  C   VAL A1461      97.495  99.068  52.999  1.00  0.00           C  
ATOM   2032  O   VAL A1461      97.753 100.258  53.174  1.00  0.00           O  
ATOM   2033  CB  VAL A1461      95.510  98.477  51.604  1.00  0.00           C  
ATOM   2034  CG1 VAL A1461      94.898  99.740  52.191  1.00  0.00           C  
ATOM   2035  CG2 VAL A1461      95.028  98.263  50.175  1.00  0.00           C  
ATOM   2036  N   LEU A1462      97.604  98.159  53.967  1.00  0.00           N  
ATOM   2037  CA  LEU A1462      98.024  98.538  55.319  1.00  0.00           C  
ATOM   2038  C   LEU A1462      99.448  99.079  55.423  1.00  0.00           C  
ATOM   2039  O   LEU A1462      99.765  99.812  56.361  1.00  0.00           O  
ATOM   2040  CB  LEU A1462      97.859  97.351  56.281  1.00  0.00           C  
ATOM   2041  CG  LEU A1462      96.428  97.103  56.759  1.00  0.00           C  
ATOM   2042  CD1 LEU A1462      96.368  95.872  57.651  1.00  0.00           C  
ATOM   2043  CD2 LEU A1462      95.930  98.330  57.514  1.00  0.00           C  
ATOM   2044  N   LYS A1463     100.301  98.727  54.468  1.00  0.00           N  
ATOM   2045  CA  LYS A1463     101.683  99.203  54.476  1.00  0.00           C  
ATOM   2046  C   LYS A1463     101.752 100.687  54.115  1.00  0.00           C  
ATOM   2047  O   LYS A1463     102.758 101.348  54.366  1.00  0.00           O  
ATOM   2048  CB  LYS A1463     102.533  98.381  53.503  1.00  0.00           C  
ATOM   2049  N   TYR A1465     100.676 101.210  53.533  1.00  0.00           N  
ATOM   2050  CA  TYR A1465     100.645 102.615  53.136  1.00  0.00           C  
ATOM   2051  C   TYR A1465      99.601 103.433  53.899  1.00  0.00           C  
ATOM   2052  O   TYR A1465      99.623 104.660  53.856  1.00  0.00           O  
ATOM   2053  CB  TYR A1465     100.402 102.724  51.639  1.00  0.00           C  
ATOM   2054  N   TYR A1467      98.687 102.756  54.586  1.00  0.00           N  
ATOM   2055  CA  TYR A1467      97.659 103.456  55.349  1.00  0.00           C  
ATOM   2056  C   TYR A1467      97.369 102.760  56.672  1.00  0.00           C  
ATOM   2057  O   TYR A1467      97.531 101.546  56.789  1.00  0.00           O  
ATOM   2058  CB  TYR A1467      96.364 103.572  54.535  1.00  0.00           C  
ATOM   2059  CG  TYR A1467      96.530 104.359  53.259  1.00  0.00           C  
ATOM   2060  CD1 TYR A1467      96.631 103.712  52.029  1.00  0.00           C  
ATOM   2061  CD2 TYR A1467      96.634 105.750  53.283  1.00  0.00           C  
ATOM   2062  CE1 TYR A1467      96.841 104.430  50.853  1.00  0.00           C  
ATOM   2063  CE2 TYR A1467      96.842 106.474  52.115  1.00  0.00           C  
ATOM   2064  CZ  TYR A1467      96.944 105.812  50.904  1.00  0.00           C  
ATOM   2065  OH  TYR A1467      97.174 106.528  49.752  1.00  0.00           O  
ATOM   2066  N   ASP A1506      96.945 103.536  57.659  1.00  0.00           N  
ATOM   2067  CA  ASP A1506      96.635 102.990  58.970  1.00  0.00           C  
ATOM   2068  C   ASP A1506      95.325 102.211  58.910  1.00  0.00           C  
ATOM   2069  O   ASP A1506      94.467 102.483  58.065  1.00  0.00           O  
ATOM   2070  CB  ASP A1506      96.579 104.121  60.012  1.00  0.00           C  
ATOM   2071  CG  ASP A1506      95.501 105.145  59.722  1.00  0.00           C  
ATOM   2072  OD1 ASP A1506      94.408 105.043  60.313  1.00  0.00           O  
ATOM   2073  OD2 ASP A1506      95.741 106.055  58.896  1.00  0.00           O  
ATOM   2074  N   ALA A1507      95.178 101.230  59.801  1.00  0.00           N  
ATOM   2075  CA  ALA A1507      93.997 100.367  59.856  1.00  0.00           C  
ATOM   2076  C   ALA A1507      92.637 101.046  59.942  1.00  0.00           C  
ATOM   2077  O   ALA A1507      91.686 100.608  59.294  1.00  0.00           O  
ATOM   2078  CB  ALA A1507      94.149  99.377  61.007  1.00  0.00           C  
ATOM   2079  N   GLU A1508      92.514 102.101  60.742  1.00  0.00           N  
ATOM   2080  CA  GLU A1508      91.211 102.758  60.852  1.00  0.00           C  
ATOM   2081  C   GLU A1508      90.862 103.544  59.589  1.00  0.00           C  
ATOM   2082  O   GLU A1508      89.687 103.683  59.253  1.00  0.00           O  
ATOM   2083  CB  GLU A1508      91.143 103.658  62.092  1.00  0.00           C  
ATOM   2084  CG  GLU A1508      89.743 104.232  62.322  1.00  0.00           C  
ATOM   2085  CD  GLU A1508      89.495 104.730  63.737  1.00  0.00           C  
ATOM   2086  OE1 GLU A1508      88.545 105.523  63.919  1.00  0.00           O  
ATOM   2087  OE2 GLU A1508      90.225 104.331  64.667  1.00  0.00           O  
ATOM   2088  N   THR A1509      91.873 104.046  58.886  1.00  0.00           N  
ATOM   2089  CA  THR A1509      91.630 104.781  57.653  1.00  0.00           C  
ATOM   2090  C   THR A1509      91.103 103.800  56.616  1.00  0.00           C  
ATOM   2091  O   THR A1509      90.128 104.078  55.923  1.00  0.00           O  
ATOM   2092  CB  THR A1509      92.916 105.429  57.111  1.00  0.00           C  
ATOM   2093  OG1 THR A1509      93.259 106.552  57.934  1.00  0.00           O  
ATOM   2094  CG2 THR A1509      92.721 105.901  55.670  1.00  0.00           C  
ATOM   2095  N   VAL A1510      91.751 102.644  56.511  1.00  0.00           N  
ATOM   2096  CA  VAL A1510      91.301 101.652  55.554  1.00  0.00           C  
ATOM   2097  C   VAL A1510      89.876 101.210  55.895  1.00  0.00           C  
ATOM   2098  O   VAL A1510      89.018 101.153  55.015  1.00  0.00           O  
ATOM   2099  CB  VAL A1510      92.238 100.420  55.507  1.00  0.00           C  
ATOM   2100  CG1 VAL A1510      91.795  99.477  54.388  1.00  0.00           C  
ATOM   2101  CG2 VAL A1510      93.685 100.861  55.282  1.00  0.00           C  
ATOM   2102  N   ARG A1511      89.610 100.909  57.166  1.00  0.00           N  
ATOM   2103  CA  ARG A1511      88.268 100.490  57.558  1.00  0.00           C  
ATOM   2104  C   ARG A1511      87.266 101.590  57.236  1.00  0.00           C  
ATOM   2105  O   ARG A1511      86.162 101.311  56.772  1.00  0.00           O  
ATOM   2106  CB  ARG A1511      88.180 100.161  59.060  1.00  0.00           C  
ATOM   2107  CG  ARG A1511      86.796  99.642  59.457  1.00  0.00           C  
ATOM   2108  CD  ARG A1511      86.600  99.574  60.962  1.00  0.00           C  
ATOM   2109  NE  ARG A1511      85.277  99.066  61.322  1.00  0.00           N  
ATOM   2110  CZ  ARG A1511      84.971  97.779  61.474  1.00  0.00           C  
ATOM   2111  NH1 ARG A1511      85.897  96.849  61.303  1.00  0.00           N  
ATOM   2112  NH2 ARG A1511      83.736  97.428  61.803  1.00  0.00           N  
ATOM   2113  N   TYR A1516      87.658 102.838  57.486  1.00  0.00           N  
ATOM   2114  CA  TYR A1516      86.801 103.987  57.207  1.00  0.00           C  
ATOM   2115  C   TYR A1516      86.505 104.040  55.714  1.00  0.00           C  
ATOM   2116  O   TYR A1516      85.359 104.179  55.294  1.00  0.00           O  
ATOM   2117  CB  TYR A1516      87.484 105.287  57.616  1.00  0.00           C  
ATOM   2118  CG  TYR A1516      86.634 106.524  57.381  1.00  0.00           C  
ATOM   2119  CD1 TYR A1516      85.669 106.920  58.303  1.00  0.00           C  
ATOM   2120  CD2 TYR A1516      86.781 107.278  56.212  1.00  0.00           C  
ATOM   2121  CE1 TYR A1516      84.863 108.040  58.073  1.00  0.00           C  
ATOM   2122  CE2 TYR A1516      85.980 108.391  55.974  1.00  0.00           C  
ATOM   2123  CZ  TYR A1516      85.025 108.767  56.900  1.00  0.00           C  
ATOM   2124  OH  TYR A1516      84.220 109.852  56.644  1.00  0.00           O  
ATOM   2125  N   PHE A1517      87.559 103.945  54.915  1.00  0.00           N  
ATOM   2126  CA  PHE A1517      87.393 103.975  53.474  1.00  0.00           C  
ATOM   2127  C   PHE A1517      86.461 102.853  53.031  1.00  0.00           C  
ATOM   2128  O   PHE A1517      85.549 103.068  52.232  1.00  0.00           O  
ATOM   2129  CB  PHE A1517      88.731 103.807  52.766  1.00  0.00           C  
ATOM   2130  CG  PHE A1517      88.595 103.313  51.357  1.00  0.00           C  
ATOM   2131  CD1 PHE A1517      88.069 104.137  50.366  1.00  0.00           C  
ATOM   2132  CD2 PHE A1517      88.927 102.004  51.031  1.00  0.00           C  
ATOM   2133  CE1 PHE A1517      87.875 103.661  49.074  1.00  0.00           C  
ATOM   2134  CE2 PHE A1517      88.735 101.516  49.741  1.00  0.00           C  
ATOM   2135  CZ  PHE A1517      88.205 102.350  48.758  1.00  0.00           C  
ATOM   2136  N   LEU A1518      86.693 101.657  53.548  1.00  0.00           N  
ATOM   2137  CA  LEU A1518      85.882 100.510  53.178  1.00  0.00           C  
ATOM   2138  C   LEU A1518      84.386 100.690  53.424  1.00  0.00           C  
ATOM   2139  O   LEU A1518      83.571 100.094  52.720  1.00  0.00           O  
ATOM   2140  CB  LEU A1518      86.399  99.245  53.881  1.00  0.00           C  
ATOM   2141  CG  LEU A1518      87.820  98.806  53.495  1.00  0.00           C  
ATOM   2142  CD1 LEU A1518      88.283  97.676  54.412  1.00  0.00           C  
ATOM   2143  CD2 LEU A1518      87.852  98.359  52.034  1.00  0.00           C  
ATOM   2144  N   MET A1526      84.006 101.513  54.400  1.00  0.00           N  
ATOM   2145  CA  MET A1526      82.586 101.723  54.678  1.00  0.00           C  
ATOM   2146  C   MET A1526      82.046 103.010  54.056  1.00  0.00           C  
ATOM   2147  O   MET A1526      80.847 103.284  54.134  1.00  0.00           O  
ATOM   2148  CB  MET A1526      82.338 101.770  56.187  1.00  0.00           C  
ATOM   2149  CG  MET A1526      82.830 100.562  56.955  1.00  0.00           C  
ATOM   2150  SD  MET A1526      82.571 100.765  58.728  1.00  0.00           S  
ATOM   2151  CE  MET A1526      84.128 101.516  59.223  1.00  0.00           C  
ATOM   2152  N   SER A1528      82.930 103.788  53.437  1.00  0.00           N  
ATOM   2153  CA  SER A1528      82.561 105.067  52.828  1.00  0.00           C  
ATOM   2154  C   SER A1528      81.520 104.989  51.713  1.00  0.00           C  
ATOM   2155  O   SER A1528      80.858 105.978  51.410  1.00  0.00           O  
ATOM   2156  CB  SER A1528      83.806 105.779  52.303  1.00  0.00           C  
ATOM   2157  OG  SER A1528      84.356 105.108  51.186  1.00  0.00           O  
ATOM   2158  N   GLY A1529      81.393 103.823  51.097  1.00  0.00           N  
ATOM   2159  CA  GLY A1529      80.417 103.658  50.039  1.00  0.00           C  
ATOM   2160  C   GLY A1529      79.385 102.667  50.527  1.00  0.00           C  
ATOM   2161  O   GLY A1529      79.727 101.792  51.319  1.00  0.00           O  
ATOM   2162  N   HIS A1551      78.136 102.792  50.084  1.00  0.00           N  
ATOM   2163  CA  HIS A1551      77.112 101.856  50.517  1.00  0.00           C  
ATOM   2164  C   HIS A1551      77.629 100.452  50.230  1.00  0.00           C  
ATOM   2165  O   HIS A1551      78.123 100.187  49.141  1.00  0.00           O  
ATOM   2166  CB  HIS A1551      75.809 102.088  49.766  1.00  0.00           C  
ATOM   2167  CG  HIS A1551      74.715 101.151  50.161  1.00  0.00           C  
ATOM   2168  ND1 HIS A1551      74.105 101.203  51.396  1.00  0.00           N  
ATOM   2169  CD2 HIS A1551      74.147 100.113  49.506  1.00  0.00           C  
ATOM   2170  CE1 HIS A1551      73.213 100.234  51.481  1.00  0.00           C  
ATOM   2171  NE2 HIS A1551      73.218  99.556  50.349  1.00  0.00           N  
ATOM   2172  N   TYR A1594      77.504  99.549  51.206  1.00  0.00           N  
ATOM   2173  CA  TYR A1594      78.016  98.183  51.058  1.00  0.00           C  
ATOM   2174  C   TYR A1594      77.571  97.427  49.814  1.00  0.00           C  
ATOM   2175  O   TYR A1594      78.343  96.663  49.236  1.00  0.00           O  
ATOM   2176  CB  TYR A1594      77.658  97.361  52.306  1.00  0.00           C  
ATOM   2177  CG  TYR A1594      76.245  96.811  52.320  1.00  0.00           C  
ATOM   2178  CD1 TYR A1594      75.976  95.497  51.935  1.00  0.00           C  
ATOM   2179  CD2 TYR A1594      75.170  97.613  52.706  1.00  0.00           C  
ATOM   2180  CE1 TYR A1594      74.680  94.993  51.934  1.00  0.00           C  
ATOM   2181  CE2 TYR A1594      73.866  97.120  52.710  1.00  0.00           C  
ATOM   2182  CZ  TYR A1594      73.629  95.806  52.321  1.00  0.00           C  
ATOM   2183  OH  TYR A1594      72.343  95.315  52.322  1.00  0.00           O  
ATOM   2184  N   ARG A1596      76.335  97.645  49.390  1.00  0.00           N  
ATOM   2185  CA  ARG A1596      75.822  96.930  48.240  1.00  0.00           C  
ATOM   2186  C   ARG A1596      76.366  97.390  46.889  1.00  0.00           C  
ATOM   2187  O   ARG A1596      76.269  96.666  45.900  1.00  0.00           O  
ATOM   2188  CB  ARG A1596      74.301  97.018  48.243  1.00  0.00           C  
ATOM   2189  CG  ARG A1596      73.600  95.717  47.908  1.00  0.00           C  
ATOM   2190  CD  ARG A1596      72.296  95.574  48.684  1.00  0.00           C  
ATOM   2191  NE  ARG A1596      71.611  96.840  48.967  1.00  0.00           N  
ATOM   2192  CZ  ARG A1596      71.044  97.636  48.066  1.00  0.00           C  
ATOM   2193  NH1 ARG A1596      71.072  97.327  46.777  1.00  0.00           N  
ATOM   2194  NH2 ARG A1596      70.429  98.740  48.462  1.00  0.00           N  
ATOM   2195  N   SER A1601      76.948  98.585  46.847  1.00  0.00           N  
ATOM   2196  CA  SER A1601      77.474  99.120  45.594  1.00  0.00           C  
ATOM   2197  C   SER A1601      78.957  98.841  45.394  1.00  0.00           C  
ATOM   2198  O   SER A1601      79.602  98.208  46.230  1.00  0.00           O  
ATOM   2199  CB  SER A1601      77.226 100.624  45.530  1.00  0.00           C  
ATOM   2200  OG  SER A1601      77.955 101.298  46.543  1.00  0.00           O  
ATOM   2201  N   GLN A1602      79.496  99.310  44.272  1.00  0.00           N  
ATOM   2202  CA  GLN A1602      80.910  99.119  43.981  1.00  0.00           C  
ATOM   2203  C   GLN A1602      81.708 100.199  44.699  1.00  0.00           C  
ATOM   2204  O   GLN A1602      81.272 101.345  44.798  1.00  0.00           O  
ATOM   2205  CB  GLN A1602      81.176  99.194  42.470  1.00  0.00           C  
ATOM   2206  CG  GLN A1602      80.941  97.890  41.708  1.00  0.00           C  
ATOM   2207  CD  GLN A1602      81.119  98.032  40.201  1.00  0.00           C  
ATOM   2208  OE1 GLN A1602      81.865  98.886  39.725  1.00  0.00           O  
ATOM   2209  NE2 GLN A1602      80.422  97.190  39.444  1.00  0.00           N  
ATOM   2210  N   LEU A1603      82.870  99.828  45.215  1.00  0.00           N  
ATOM   2211  CA  LEU A1603      83.722 100.773  45.917  1.00  0.00           C  
ATOM   2212  C   LEU A1603      84.949 101.053  45.070  1.00  0.00           C  
ATOM   2213  O   LEU A1603      85.549 100.133  44.517  1.00  0.00           O  
ATOM   2214  CB  LEU A1603      84.158 100.203  47.264  1.00  0.00           C  
ATOM   2215  CG  LEU A1603      84.812 101.204  48.216  1.00  0.00           C  
ATOM   2216  CD1 LEU A1603      83.871 102.377  48.429  1.00  0.00           C  
ATOM   2217  CD2 LEU A1603      85.138 100.525  49.536  1.00  0.00           C  
ATOM   2218  N   ASN A1604      85.324 102.321  44.959  1.00  0.00           N  
ATOM   2219  CA  ASN A1604      86.480 102.664  44.153  1.00  0.00           C  
ATOM   2220  C   ASN A1604      87.721 102.986  44.965  1.00  0.00           C  
ATOM   2221  O   ASN A1604      87.836 104.058  45.559  1.00  0.00           O  
ATOM   2222  CB  ASN A1604      86.158 103.836  43.229  1.00  0.00           C  
ATOM   2223  CG  ASN A1604      87.189 104.001  42.142  1.00  0.00           C  
ATOM   2224  OD1 ASN A1604      87.386 103.106  41.331  1.00  0.00           O  
ATOM   2225  ND2 ASN A1604      87.849 105.153  42.115  1.00  0.00           N  
ATOM   2226  N   TYR A1613      88.651 102.034  44.987  1.00  0.00           N  
ATOM   2227  CA  TYR A1613      89.908 102.203  45.701  1.00  0.00           C  
ATOM   2228  C   TYR A1613      90.797 103.093  44.868  1.00  0.00           C  
ATOM   2229  O   TYR A1613      91.104 102.792  43.712  1.00  0.00           O  
ATOM   2230  CB  TYR A1613      90.620 100.861  45.895  1.00  0.00           C  
ATOM   2231  CG  TYR A1613      91.972 100.966  46.587  1.00  0.00           C  
ATOM   2232  CD1 TYR A1613      92.059 101.082  47.975  1.00  0.00           C  
ATOM   2233  CD2 TYR A1613      93.163 100.934  45.854  1.00  0.00           C  
ATOM   2234  CE1 TYR A1613      93.298 101.156  48.617  1.00  0.00           C  
ATOM   2235  CE2 TYR A1613      94.407 101.007  46.488  1.00  0.00           C  
ATOM   2236  CZ  TYR A1613      94.466 101.115  47.870  1.00  0.00           C  
ATOM   2237  OH  TYR A1613      95.683 101.165  48.506  1.00  0.00           O  
ATOM   2238  N   SER A1614      91.205 104.204  45.462  1.00  0.00           N  
ATOM   2239  CA  SER A1614      92.090 105.134  44.794  1.00  0.00           C  
ATOM   2240  C   SER A1614      92.945 105.799  45.847  1.00  0.00           C  
ATOM   2241  O   SER A1614      92.698 105.662  47.050  1.00  0.00           O  
ATOM   2242  CB  SER A1614      91.302 106.193  44.011  1.00  0.00           C  
ATOM   2243  OG  SER A1614      90.984 107.319  44.810  1.00  0.00           O  
ATOM   2244  N   GLU A1615      93.965 106.504  45.384  1.00  0.00           N  
ATOM   2245  CA  GLU A1615      94.874 107.205  46.270  1.00  0.00           C  
ATOM   2246  C   GLU A1615      94.122 108.335  46.976  1.00  0.00           C  
ATOM   2247  O   GLU A1615      94.123 108.420  48.204  1.00  0.00           O  
ATOM   2248  CB  GLU A1615      96.050 107.751  45.459  1.00  0.00           C  
ATOM   2249  N   GLU A1616      93.461 109.188  46.191  1.00  0.00           N  
ATOM   2250  CA  GLU A1616      92.694 110.320  46.720  1.00  0.00           C  
ATOM   2251  C   GLU A1616      91.663 109.902  47.767  1.00  0.00           C  
ATOM   2252  O   GLU A1616      91.513 110.555  48.802  1.00  0.00           O  
ATOM   2253  CB  GLU A1616      91.998 111.046  45.570  1.00  0.00           C  
ATOM   2254  N   ASN A1617      90.949 108.819  47.483  1.00  0.00           N  
ATOM   2255  CA  ASN A1617      89.919 108.314  48.388  1.00  0.00           C  
ATOM   2256  C   ASN A1617      90.495 107.886  49.731  1.00  0.00           C  
ATOM   2257  O   ASN A1617      89.906 108.146  50.777  1.00  0.00           O  
ATOM   2258  CB  ASN A1617      89.177 107.144  47.730  1.00  0.00           C  
ATOM   2259  CG  ASN A1617      88.234 107.597  46.628  1.00  0.00           C  
ATOM   2260  OD1 ASN A1617      87.654 106.783  45.917  1.00  0.00           O  
ATOM   2261  ND2 ASN A1617      88.072 108.913  46.495  1.00  0.00           N  
ATOM   2262  N   LEU A1619      91.648 107.230  49.702  1.00  0.00           N  
ATOM   2263  CA  LEU A1619      92.287 106.807  50.940  1.00  0.00           C  
ATOM   2264  C   LEU A1619      92.876 108.020  51.650  1.00  0.00           C  
ATOM   2265  O   LEU A1619      93.068 108.003  52.866  1.00  0.00           O  
ATOM   2266  CB  LEU A1619      93.356 105.751  50.642  1.00  0.00           C  
ATOM   2267  CG  LEU A1619      92.868 104.296  50.650  1.00  0.00           C  
ATOM   2268  CD1 LEU A1619      92.497 103.918  52.071  1.00  0.00           C  
ATOM   2269  CD2 LEU A1619      91.678 104.103  49.707  1.00  0.00           C  
ATOM   2270  N   LYS A1620      93.159 109.081  50.896  1.00  0.00           N  
ATOM   2271  CA  LYS A1620      93.687 110.305  51.494  1.00  0.00           C  
ATOM   2272  C   LYS A1620      92.494 111.007  52.137  1.00  0.00           C  
ATOM   2273  O   LYS A1620      92.584 111.504  53.259  1.00  0.00           O  
ATOM   2274  CB  LYS A1620      94.327 111.200  50.434  1.00  0.00           C  
ATOM   2275  N   GLN A1621      91.375 111.050  51.416  1.00  0.00           N  
ATOM   2276  CA  GLN A1621      90.165 111.672  51.938  1.00  0.00           C  
ATOM   2277  C   GLN A1621      89.727 110.907  53.175  1.00  0.00           C  
ATOM   2278  O   GLN A1621      89.338 111.504  54.179  1.00  0.00           O  
ATOM   2279  CB  GLN A1621      89.046 111.638  50.895  1.00  0.00           C  
ATOM   2280  CG  GLN A1621      89.279 112.570  49.733  1.00  0.00           C  
ATOM   2281  CD  GLN A1621      89.839 113.902  50.186  1.00  0.00           C  
ATOM   2282  OE1 GLN A1621      89.321 114.516  51.119  1.00  0.00           O  
ATOM   2283  NE2 GLN A1621      90.901 114.352  49.533  1.00  0.00           N  
ATOM   2284  N   ALA A1622      89.790 109.585  53.094  1.00  0.00           N  
ATOM   2285  CA  ALA A1622      89.415 108.741  54.222  1.00  0.00           C  
ATOM   2286  C   ALA A1622      90.174 109.199  55.463  1.00  0.00           C  
ATOM   2287  O   ALA A1622      89.586 109.389  56.525  1.00  0.00           O  
ATOM   2288  CB  ALA A1622      89.735 107.282  53.911  1.00  0.00           C  
ATOM   2289  N   ARG A1634      91.482 109.390  55.320  1.00  0.00           N  
ATOM   2290  CA  ARG A1634      92.320 109.837  56.433  1.00  0.00           C  
ATOM   2291  C   ARG A1634      91.975 111.251  56.892  1.00  0.00           C  
ATOM   2292  O   ARG A1634      91.935 111.532  58.088  1.00  0.00           O  
ATOM   2293  CB  ARG A1634      93.801 109.779  56.050  1.00  0.00           C  
ATOM   2294  CG  ARG A1634      94.727 110.486  57.043  1.00  0.00           C  
ATOM   2295  CD  ARG A1634      95.138 109.591  58.211  1.00  0.00           C  
ATOM   2296  NE  ARG A1634      95.736 110.358  59.298  1.00  0.00           N  
ATOM   2297  CZ  ARG A1634      96.429 109.836  60.307  1.00  0.00           C  
ATOM   2298  NH1 ARG A1634      96.620 108.525  60.371  1.00  0.00           N  
ATOM   2299  NH2 ARG A1634      96.933 110.621  61.252  1.00  0.00           N  
ATOM   2300  N   ALA A1635      91.737 112.148  55.938  1.00  0.00           N  
ATOM   2301  CA  ALA A1635      91.401 113.531  56.269  1.00  0.00           C  
ATOM   2302  C   ALA A1635      90.100 113.584  57.059  1.00  0.00           C  
ATOM   2303  O   ALA A1635      89.943 114.412  57.958  1.00  0.00           O  
ATOM   2304  CB  ALA A1635      91.285 114.354  54.996  1.00  0.00           C  
ATOM   2305  N   ALA A1636      89.169 112.702  56.722  1.00  0.00           N  
ATOM   2306  CA  ALA A1636      87.885 112.657  57.409  1.00  0.00           C  
ATOM   2307  C   ALA A1636      88.074 112.178  58.841  1.00  0.00           C  
ATOM   2308  O   ALA A1636      87.554 112.771  59.783  1.00  0.00           O  
ATOM   2309  CB  ALA A1636      86.931 111.724  56.668  1.00  0.00           C  
ATOM   2310  N   LEU A1637      88.831 111.098  58.989  1.00  0.00           N  
ATOM   2311  CA  LEU A1637      89.093 110.518  60.295  1.00  0.00           C  
ATOM   2312  C   LEU A1637      89.766 111.552  61.195  1.00  0.00           C  
ATOM   2313  O   LEU A1637      89.495 111.609  62.394  1.00  0.00           O  
ATOM   2314  CB  LEU A1637      89.965 109.268  60.136  1.00  0.00           C  
ATOM   2315  CG  LEU A1637      89.720 108.057  61.047  1.00  0.00           C  
ATOM   2316  CD1 LEU A1637      88.230 107.859  61.312  1.00  0.00           C  
ATOM   2317  CD2 LEU A1637      90.309 106.828  60.376  1.00  0.00           C  
ATOM   2318  N   GLU A1638      90.630 112.374  60.607  1.00  0.00           N  
ATOM   2319  CA  GLU A1638      91.324 113.418  61.359  1.00  0.00           C  
ATOM   2320  C   GLU A1638      90.354 114.490  61.849  1.00  0.00           C  
ATOM   2321  O   GLU A1638      90.492 114.989  62.967  1.00  0.00           O  
ATOM   2322  CB  GLU A1638      92.417 114.049  60.497  1.00  0.00           C  
ATOM   2323  CG  GLU A1638      93.827 113.635  60.895  1.00  0.00           C  
ATOM   2324  CD  GLU A1638      94.825 113.812  59.773  1.00  0.00           C  
ATOM   2325  OE1 GLU A1638      94.798 114.876  59.123  1.00  0.00           O  
ATOM   2326  OE2 GLU A1638      95.640 112.895  59.548  1.00  0.00           O  
ATOM   2327  N   ARG A1639      89.375 114.845  61.019  1.00  0.00           N  
ATOM   2328  CA  ARG A1639      88.394 115.851  61.409  1.00  0.00           C  
ATOM   2329  C   ARG A1639      87.580 115.364  62.603  1.00  0.00           C  
ATOM   2330  O   ARG A1639      87.178 116.158  63.451  1.00  0.00           O  
ATOM   2331  CB  ARG A1639      87.454 116.184  60.243  1.00  0.00           C  
ATOM   2332  CG  ARG A1639      87.897 117.377  59.410  1.00  0.00           C  
ATOM   2333  CD  ARG A1639      86.823 117.796  58.415  1.00  0.00           C  
ATOM   2334  NE  ARG A1639      86.744 116.922  57.244  1.00  0.00           N  
ATOM   2335  CZ  ARG A1639      87.619 116.924  56.245  1.00  0.00           C  
ATOM   2336  NH1 ARG A1639      88.653 117.752  56.261  1.00  0.00           N  
ATOM   2337  NH2 ARG A1639      87.451 116.102  55.217  1.00  0.00           N  
ATOM   2338  N   LEU A1640      87.335 114.058  62.668  1.00  0.00           N  
ATOM   2339  CA  LEU A1640      86.577 113.504  63.784  1.00  0.00           C  
ATOM   2340  C   LEU A1640      87.460 113.399  65.022  1.00  0.00           C  
ATOM   2341  O   LEU A1640      87.164 113.998  66.053  1.00  0.00           O  
ATOM   2342  CB  LEU A1640      86.012 112.125  63.426  1.00  0.00           C  
ATOM   2343  CG  LEU A1640      85.029 112.050  62.250  1.00  0.00           C  
ATOM   2344  CD1 LEU A1640      84.781 110.592  61.902  1.00  0.00           C  
ATOM   2345  CD2 LEU A1640      83.717 112.746  62.604  1.00  0.00           C  
ATOM   2346  N   TYR A1641      88.551 112.648  64.921  1.00  0.00           N  
ATOM   2347  CA  TYR A1641      89.457 112.498  66.051  1.00  0.00           C  
ATOM   2348  C   TYR A1641      89.875 113.833  66.655  1.00  0.00           C  
ATOM   2349  O   TYR A1641      90.132 113.923  67.855  1.00  0.00           O  
ATOM   2350  CB  TYR A1641      90.690 111.692  65.650  1.00  0.00           C  
ATOM   2351  CG  TYR A1641      90.542 110.213  65.911  1.00  0.00           C  
ATOM   2352  CD1 TYR A1641      90.278 109.314  64.880  1.00  0.00           C  
ATOM   2353  CD2 TYR A1641      90.657 109.710  67.206  1.00  0.00           C  
ATOM   2354  CE1 TYR A1641      90.136 107.952  65.129  1.00  0.00           C  
ATOM   2355  CE2 TYR A1641      90.519 108.355  67.468  1.00  0.00           C  
ATOM   2356  CZ  TYR A1641      90.260 107.478  66.427  1.00  0.00           C  
ATOM   2357  OH  TYR A1641      90.138 106.137  66.683  1.00  0.00           O  
ATOM   2358  N   THR A1642      89.948 114.871  65.832  1.00  0.00           N  
ATOM   2359  CA  THR A1642      90.321 116.186  66.340  1.00  0.00           C  
ATOM   2360  C   THR A1642      89.225 116.662  67.283  1.00  0.00           C  
ATOM   2361  O   THR A1642      89.507 117.110  68.394  1.00  0.00           O  
ATOM   2362  CB  THR A1642      90.521 117.199  65.190  1.00  0.00           C  
ATOM   2363  OG1 THR A1642      91.774 116.941  64.546  1.00  0.00           O  
ATOM   2364  CG2 THR A1642      90.512 118.631  65.719  1.00  0.00           C  
ATOM   2365  N   ALA A1662      87.976 116.552  66.852  1.00  0.00           N  
ATOM   2366  CA  ALA A1662      86.862 116.973  67.690  1.00  0.00           C  
ATOM   2367  C   ALA A1662      86.914 116.254  69.035  1.00  0.00           C  
ATOM   2368  O   ALA A1662      86.613 116.846  70.068  1.00  0.00           O  
ATOM   2369  CB  ALA A1662      85.539 116.685  66.996  1.00  0.00           C  
ATOM   2370  N   LEU A1663      87.309 114.985  69.025  1.00  0.00           N  
ATOM   2371  CA  LEU A1663      87.379 114.206  70.262  1.00  0.00           C  
ATOM   2372  C   LEU A1663      88.629 114.471  71.105  1.00  0.00           C  
ATOM   2373  O   LEU A1663      88.739 113.978  72.225  1.00  0.00           O  
ATOM   2374  CB  LEU A1663      87.295 112.709  69.945  1.00  0.00           C  
ATOM   2375  CG  LEU A1663      86.029 112.173  69.271  1.00  0.00           C  
ATOM   2376  CD1 LEU A1663      86.137 110.655  69.127  1.00  0.00           C  
ATOM   2377  CD2 LEU A1663      84.800 112.555  70.092  1.00  0.00           C  
ATOM   2378  N   ARG A1664      89.567 115.245  70.564  1.00  0.00           N  
ATOM   2379  CA  ARG A1664      90.803 115.561  71.274  1.00  0.00           C  
ATOM   2380  C   ARG A1664      90.525 116.317  72.568  1.00  0.00           C  
ATOM   2381  O   ARG A1664      89.750 117.278  72.585  1.00  0.00           O  
ATOM   2382  CB  ARG A1664      91.742 116.372  70.377  1.00  0.00           C  
ATOM   2383  CG  ARG A1664      93.077 116.709  71.022  1.00  0.00           C  
ATOM   2384  CD  ARG A1664      94.061 115.558  70.884  1.00  0.00           C  
ATOM   2385  NE  ARG A1664      95.391 116.020  70.495  1.00  0.00           N  
ATOM   2386  CZ  ARG A1664      95.618 116.973  69.597  1.00  0.00           C  
ATOM   2387  NH1 ARG A1664      94.599 117.569  68.991  1.00  0.00           N  
ATOM   2388  NH2 ARG A1664      96.861 117.342  69.322  1.00  0.00           N  
ATOM   2389  N   GLY A1665      91.163 115.886  73.657  1.00  0.00           N  
ATOM   2390  CA  GLY A1665      90.975 116.544  74.940  1.00  0.00           C  
ATOM   2391  C   GLY A1665      89.640 116.248  75.592  1.00  0.00           C  
ATOM   2392  O   GLY A1665      89.201 116.957  76.495  1.00  0.00           O  
ATOM   2393  N   THR A1666      88.988 115.191  75.131  1.00  0.00           N  
ATOM   2394  CA  THR A1666      87.706 114.808  75.682  1.00  0.00           C  
ATOM   2395  C   THR A1666      87.943 113.732  76.731  1.00  0.00           C  
ATOM   2396  O   THR A1666      88.955 113.030  76.693  1.00  0.00           O  
ATOM   2397  CB  THR A1666      86.783 114.317  74.559  1.00  0.00           C  
ATOM   2398  OG1 THR A1666      86.209 115.440  73.884  1.00  0.00           O  
ATOM   2399  CG2 THR A1666      85.691 113.434  75.107  1.00  0.00           C  
ATOM   2400  N   ASP A1667      87.020 113.610  77.679  1.00  0.00           N  
ATOM   2401  CA  ASP A1667      87.165 112.624  78.741  1.00  0.00           C  
ATOM   2402  C   ASP A1667      86.306 111.389  78.503  1.00  0.00           C  
ATOM   2403  O   ASP A1667      85.084 111.431  78.629  1.00  0.00           O  
ATOM   2404  CB  ASP A1667      86.822 113.266  80.079  1.00  0.00           C  
ATOM   2405  CG  ASP A1667      86.915 112.292  81.226  1.00  0.00           C  
ATOM   2406  OD1 ASP A1667      86.378 112.600  82.310  1.00  0.00           O  
ATOM   2407  OD2 ASP A1667      87.529 111.219  81.049  1.00  0.00           O  
ATOM   2408  N   LYS A1668      86.968 110.283  78.172  1.00  0.00           N  
ATOM   2409  CA  LYS A1668      86.299 109.020  77.890  1.00  0.00           C  
ATOM   2410  C   LYS A1668      85.542 108.450  79.085  1.00  0.00           C  
ATOM   2411  O   LYS A1668      84.727 107.537  78.935  1.00  0.00           O  
ATOM   2412  CB  LYS A1668      87.309 107.973  77.417  1.00  0.00           C  
ATOM   2413  CG  LYS A1668      87.865 108.232  76.025  1.00  0.00           C  
ATOM   2414  CD  LYS A1668      88.864 107.160  75.623  1.00  0.00           C  
ATOM   2415  CE  LYS A1668      88.302 106.262  74.533  1.00  0.00           C  
ATOM   2416  NZ  LYS A1668      88.605 106.783  73.171  1.00  0.00           N  
ATOM   2417  N   THR A1669      85.795 109.001  80.266  1.00  0.00           N  
ATOM   2418  CA  THR A1669      85.138 108.522  81.476  1.00  0.00           C  
ATOM   2419  C   THR A1669      83.704 109.047  81.600  1.00  0.00           C  
ATOM   2420  O   THR A1669      82.863 108.432  82.254  1.00  0.00           O  
ATOM   2421  CB  THR A1669      85.952 108.926  82.724  1.00  0.00           C  
ATOM   2422  OG1 THR A1669      86.019 107.822  83.630  1.00  0.00           O  
ATOM   2423  CG2 THR A1669      85.306 110.117  83.425  1.00  0.00           C  
ATOM   2424  N   VAL A1670      83.437 110.183  80.965  1.00  0.00           N  
ATOM   2425  CA  VAL A1670      82.105 110.784  81.013  1.00  0.00           C  
ATOM   2426  C   VAL A1670      81.066 109.933  80.280  1.00  0.00           C  
ATOM   2427  O   VAL A1670      81.340 109.381  79.215  1.00  0.00           O  
ATOM   2428  CB  VAL A1670      82.125 112.202  80.411  1.00  0.00           C  
ATOM   2429  CG1 VAL A1670      80.769 112.862  80.591  1.00  0.00           C  
ATOM   2430  CG2 VAL A1670      83.214 113.033  81.076  1.00  0.00           C  
ATOM   2431  N   ALA A1671      79.874 109.834  80.859  1.00  0.00           N  
ATOM   2432  CA  ALA A1671      78.793 109.047  80.271  1.00  0.00           C  
ATOM   2433  C   ALA A1671      78.185 109.767  79.076  1.00  0.00           C  
ATOM   2434  O   ALA A1671      78.236 110.993  78.985  1.00  0.00           O  
ATOM   2435  CB  ALA A1671      77.719 108.768  81.316  1.00  0.00           C  
ATOM   2436  N   PRO A1672      77.596 109.010  78.138  1.00  0.00           N  
ATOM   2437  CA  PRO A1672      76.990 109.642  76.967  1.00  0.00           C  
ATOM   2438  C   PRO A1672      75.695 110.349  77.343  1.00  0.00           C  
ATOM   2439  O   PRO A1672      74.893 109.821  78.112  1.00  0.00           O  
ATOM   2440  CB  PRO A1672      76.720 108.469  76.024  1.00  0.00           C  
ATOM   2441  CG  PRO A1672      77.580 107.352  76.553  1.00  0.00           C  
ATOM   2442  CD  PRO A1672      77.523 107.549  78.034  1.00  0.00           C  
ATOM   2443  N   ALA A1673      75.492 111.540  76.801  1.00  0.00           N  
ATOM   2444  CA  ALA A1673      74.286 112.299  77.072  1.00  0.00           C  
ATOM   2445  C   ALA A1673      74.257 113.466  76.110  1.00  0.00           C  
ATOM   2446  O   ALA A1673      75.303 113.930  75.664  1.00  0.00           O  
ATOM   2447  CB  ALA A1673      74.284 112.797  78.513  1.00  0.00           C  
ATOM   2448  N   GLY A1684      73.054 113.919  75.772  1.00  0.00           N  
ATOM   2449  CA  GLY A1684      72.907 115.057  74.879  1.00  0.00           C  
ATOM   2450  C   GLY A1684      72.846 114.794  73.385  1.00  0.00           C  
ATOM   2451  O   GLY A1684      72.383 115.656  72.633  1.00  0.00           O  
ATOM   2452  N   GLY A1685      73.291 113.628  72.936  1.00  0.00           N  
ATOM   2453  CA  GLY A1685      73.277 113.350  71.509  1.00  0.00           C  
ATOM   2454  C   GLY A1685      72.049 112.679  70.931  1.00  0.00           C  
ATOM   2455  O   GLY A1685      72.093 112.177  69.807  1.00  0.00           O  
ATOM   2456  N   GLU A1688      70.940 112.680  71.670  1.00  0.00           N  
ATOM   2457  CA  GLU A1688      69.719 112.030  71.201  1.00  0.00           C  
ATOM   2458  C   GLU A1688      69.300 112.369  69.770  1.00  0.00           C  
ATOM   2459  O   GLU A1688      68.900 111.485  69.019  1.00  0.00           O  
ATOM   2460  CB  GLU A1688      68.564 112.307  72.165  1.00  0.00           C  
ATOM   2461  CG  GLU A1688      68.720 111.611  73.514  1.00  0.00           C  
ATOM   2462  CD  GLU A1688      69.888 112.142  74.323  1.00  0.00           C  
ATOM   2463  OE1 GLU A1688      70.303 111.467  75.286  1.00  0.00           O  
ATOM   2464  OE2 GLU A1688      70.380 113.245  74.003  1.00  0.00           O  
ATOM   2465  N   ALA A1689      69.385 113.640  69.390  1.00  0.00           N  
ATOM   2466  CA  ALA A1689      69.009 114.003  68.035  1.00  0.00           C  
ATOM   2467  C   ALA A1689      69.931 113.306  67.033  1.00  0.00           C  
ATOM   2468  O   ALA A1689      69.475 112.862  65.978  1.00  0.00           O  
ATOM   2469  CB  ALA A1689      69.054 115.516  67.852  1.00  0.00           C  
ATOM   2470  N   PHE A1690      71.217 113.192  67.351  1.00  0.00           N  
ATOM   2471  CA  PHE A1690      72.151 112.528  66.443  1.00  0.00           C  
ATOM   2472  C   PHE A1690      71.910 111.022  66.411  1.00  0.00           C  
ATOM   2473  O   PHE A1690      71.885 110.410  65.343  1.00  0.00           O  
ATOM   2474  CB  PHE A1690      73.609 112.822  66.825  1.00  0.00           C  
ATOM   2475  CG  PHE A1690      73.974 114.276  66.740  1.00  0.00           C  
ATOM   2476  CD1 PHE A1690      74.140 115.035  67.897  1.00  0.00           C  
ATOM   2477  CD2 PHE A1690      74.082 114.909  65.506  1.00  0.00           C  
ATOM   2478  CE1 PHE A1690      74.401 116.404  67.823  1.00  0.00           C  
ATOM   2479  CE2 PHE A1690      74.340 116.279  65.418  1.00  0.00           C  
ATOM   2480  CZ  PHE A1690      74.498 117.027  66.580  1.00  0.00           C  
ATOM   2481  N   GLU A1691      71.719 110.420  67.581  1.00  0.00           N  
ATOM   2482  CA  GLU A1691      71.474 108.987  67.607  1.00  0.00           C  
ATOM   2483  C   GLU A1691      70.280 108.648  66.733  1.00  0.00           C  
ATOM   2484  O   GLU A1691      70.310 107.670  65.985  1.00  0.00           O  
ATOM   2485  CB  GLU A1691      71.220 108.484  69.029  1.00  0.00           C  
ATOM   2486  CG  GLU A1691      70.930 106.987  69.059  1.00  0.00           C  
ATOM   2487  CD  GLU A1691      71.120 106.365  70.423  1.00  0.00           C  
ATOM   2488  OE1 GLU A1691      71.971 106.863  71.187  1.00  0.00           O  
ATOM   2489  OE2 GLU A1691      70.438 105.363  70.732  1.00  0.00           O  
ATOM   2490  N   ALA A1692      69.226 109.458  66.825  1.00  0.00           N  
ATOM   2491  CA  ALA A1692      68.027 109.232  66.031  1.00  0.00           C  
ATOM   2492  C   ALA A1692      68.402 109.181  64.559  1.00  0.00           C  
ATOM   2493  O   ALA A1692      68.089 108.220  63.856  1.00  0.00           O  
ATOM   2494  CB  ALA A1692      67.012 110.346  66.270  1.00  0.00           C  
ATOM   2495  N   ARG A1695      69.089 110.224  64.102  1.00  0.00           N  
ATOM   2496  CA  ARG A1695      69.509 110.314  62.710  1.00  0.00           C  
ATOM   2497  C   ARG A1695      70.461 109.208  62.292  1.00  0.00           C  
ATOM   2498  O   ARG A1695      70.438 108.764  61.146  1.00  0.00           O  
ATOM   2499  CB  ARG A1695      70.153 111.668  62.444  1.00  0.00           C  
ATOM   2500  CG  ARG A1695      69.173 112.821  62.456  1.00  0.00           C  
ATOM   2501  CD  ARG A1695      69.646 113.914  61.528  1.00  0.00           C  
ATOM   2502  NE  ARG A1695      70.832 114.609  62.035  1.00  0.00           N  
ATOM   2503  CZ  ARG A1695      71.917 114.863  61.314  1.00  0.00           C  
ATOM   2504  NH1 ARG A1695      71.988 114.475  60.046  1.00  0.00           N  
ATOM   2505  NH2 ARG A1695      72.926 115.531  61.853  1.00  0.00           N  
ATOM   2506  N   PHE A1707      71.307 108.777  63.222  1.00  0.00           N  
ATOM   2507  CA  PHE A1707      72.259 107.705  62.958  1.00  0.00           C  
ATOM   2508  C   PHE A1707      71.453 106.433  62.766  1.00  0.00           C  
ATOM   2509  O   PHE A1707      71.729 105.631  61.872  1.00  0.00           O  
ATOM   2510  CB  PHE A1707      73.199 107.543  64.149  1.00  0.00           C  
ATOM   2511  CG  PHE A1707      74.168 106.409  64.013  1.00  0.00           C  
ATOM   2512  CD1 PHE A1707      75.371 106.575  63.327  1.00  0.00           C  
ATOM   2513  CD2 PHE A1707      73.895 105.169  64.586  1.00  0.00           C  
ATOM   2514  CE1 PHE A1707      76.286 105.533  63.223  1.00  0.00           C  
ATOM   2515  CE2 PHE A1707      74.800 104.122  64.487  1.00  0.00           C  
ATOM   2516  CZ  PHE A1707      76.005 104.299  63.807  1.00  0.00           C  
ATOM   2517  N   ILE A1708      70.445 106.266  63.617  1.00  0.00           N  
ATOM   2518  CA  ILE A1708      69.550 105.111  63.575  1.00  0.00           C  
ATOM   2519  C   ILE A1708      68.737 105.096  62.283  1.00  0.00           C  
ATOM   2520  O   ILE A1708      68.533 104.042  61.691  1.00  0.00           O  
ATOM   2521  CB  ILE A1708      68.566 105.106  64.782  1.00  0.00           C  
ATOM   2522  CG1 ILE A1708      69.295 104.674  66.053  1.00  0.00           C  
ATOM   2523  CG2 ILE A1708      67.377 104.188  64.490  1.00  0.00           C  
ATOM   2524  CD1 ILE A1708      69.974 103.342  65.938  1.00  0.00           C  
ATOM   2525  N   GLU A1716      68.257 106.259  61.844  1.00  0.00           N  
ATOM   2526  CA  GLU A1716      67.474 106.313  60.614  1.00  0.00           C  
ATOM   2527  C   GLU A1716      68.329 105.908  59.418  1.00  0.00           C  
ATOM   2528  O   GLU A1716      67.922 105.088  58.601  1.00  0.00           O  
ATOM   2529  CB  GLU A1716      66.882 107.718  60.385  1.00  0.00           C  
ATOM   2530  CG  GLU A1716      66.408 107.969  58.940  1.00  0.00           C  
ATOM   2531  CD  GLU A1716      66.042 109.423  58.643  1.00  0.00           C  
ATOM   2532  OE1 GLU A1716      65.587 109.723  57.519  1.00  0.00           O  
ATOM   2533  OE2 GLU A1716      66.193 110.269  59.550  1.00  0.00           O  
ATOM   2534  N   ALA A1717      69.522 106.479  59.325  1.00  0.00           N  
ATOM   2535  CA  ALA A1717      70.409 106.156  58.218  1.00  0.00           C  
ATOM   2536  C   ALA A1717      70.808 104.683  58.228  1.00  0.00           C  
ATOM   2537  O   ALA A1717      70.799 104.024  57.192  1.00  0.00           O  
ATOM   2538  CB  ALA A1717      71.645 107.031  58.264  1.00  0.00           C  
ATOM   2539  N   MET A1718      71.158 104.163  59.401  1.00  0.00           N  
ATOM   2540  CA  MET A1718      71.577 102.768  59.511  1.00  0.00           C  
ATOM   2541  C   MET A1718      70.438 101.778  59.251  1.00  0.00           C  
ATOM   2542  O   MET A1718      70.656 100.703  58.699  1.00  0.00           O  
ATOM   2543  CB  MET A1718      72.159 102.491  60.899  1.00  0.00           C  
ATOM   2544  CG  MET A1718      73.558 103.049  61.108  1.00  0.00           C  
ATOM   2545  SD  MET A1718      74.760 102.362  59.954  1.00  0.00           S  
ATOM   2546  CE  MET A1718      74.511 103.422  58.532  1.00  0.00           C  
ATOM   2547  N   ASP A1719      69.225 102.149  59.656  1.00  0.00           N  
ATOM   2548  CA  ASP A1719      68.052 101.299  59.451  1.00  0.00           C  
ATOM   2549  C   ASP A1719      67.754 101.149  57.970  1.00  0.00           C  
ATOM   2550  O   ASP A1719      67.233 100.123  57.527  1.00  0.00           O  
ATOM   2551  CB  ASP A1719      66.824 101.906  60.124  1.00  0.00           C  
ATOM   2552  CG  ASP A1719      66.725 101.582  61.599  1.00  0.00           C  
ATOM   2553  OD1 ASP A1719      67.519 100.759  62.100  1.00  0.00           O  
ATOM   2554  OD2 ASP A1719      65.835 102.158  62.251  1.00  0.00           O  
ATOM   2555  N   ASP A1720      68.074 102.193  57.212  1.00  0.00           N  
ATOM   2556  CA  ASP A1720      67.852 102.222  55.770  1.00  0.00           C  
ATOM   2557  C   ASP A1720      68.915 101.402  55.048  1.00  0.00           C  
ATOM   2558  O   ASP A1720      69.758 101.932  54.319  1.00  0.00           O  
ATOM   2559  CB  ASP A1720      67.839 103.674  55.279  1.00  0.00           C  
ATOM   2560  CG  ASP A1720      67.682 103.782  53.775  1.00  0.00           C  
ATOM   2561  OD1 ASP A1720      67.057 102.884  53.177  1.00  0.00           O  
ATOM   2562  OD2 ASP A1720      68.174 104.772  53.195  1.00  0.00           O  
ATOM   2563  N   ASP A1721      68.866 100.093  55.275  1.00  0.00           N  
ATOM   2564  CA  ASP A1721      69.802  99.161  54.665  1.00  0.00           C  
ATOM   2565  C   ASP A1721      71.272  99.515  54.895  1.00  0.00           C  
ATOM   2566  O   ASP A1721      72.056  99.636  53.947  1.00  0.00           O  
ATOM   2567  CB  ASP A1721      69.505  99.049  53.171  1.00  0.00           C  
ATOM   2568  CG  ASP A1721      70.202  97.873  52.531  1.00  0.00           C  
ATOM   2569  OD1 ASP A1721      70.460  96.881  53.246  1.00  0.00           O  
ATOM   2570  OD2 ASP A1721      70.499  97.937  51.322  1.00  0.00           O  
ATOM   2571  N   PHE A1739      71.632  99.657  56.168  1.00  0.00           N  
ATOM   2572  CA  PHE A1739      72.991  99.994  56.601  1.00  0.00           C  
ATOM   2573  C   PHE A1739      73.608 101.039  55.714  1.00  0.00           C  
ATOM   2574  O   PHE A1739      74.688 100.861  55.153  1.00  0.00           O  
ATOM   2575  CB  PHE A1739      73.856  98.744  56.632  1.00  0.00           C  
ATOM   2576  CG  PHE A1739      73.143  97.560  57.179  1.00  0.00           C  
ATOM   2577  CD1 PHE A1739      72.360  96.766  56.356  1.00  0.00           C  
ATOM   2578  CD2 PHE A1739      73.172  97.294  58.543  1.00  0.00           C  
ATOM   2579  CE1 PHE A1739      71.611  95.720  56.878  1.00  0.00           C  
ATOM   2580  CE2 PHE A1739      72.433  96.252  59.078  1.00  0.00           C  
ATOM   2581  CZ  PHE A1739      71.645  95.463  58.243  1.00  0.00           C  
ATOM   2582  N   ASN A1740      72.894 102.146  55.594  1.00  0.00           N  
ATOM   2583  CA  ASN A1740      73.371 103.225  54.767  1.00  0.00           C  
ATOM   2584  C   ASN A1740      74.489 103.984  55.460  1.00  0.00           C  
ATOM   2585  O   ASN A1740      74.326 105.128  55.865  1.00  0.00           O  
ATOM   2586  CB  ASN A1740      72.242 104.171  54.425  1.00  0.00           C  
ATOM   2587  CG  ASN A1740      72.703 105.279  53.529  1.00  0.00           C  
ATOM   2588  OD1 ASN A1740      73.874 105.321  53.144  1.00  0.00           O  
ATOM   2589  ND2 ASN A1740      71.800 106.185  53.187  1.00  0.00           N  
ATOM   2590  N   THR A1741      75.643 103.335  55.566  1.00  0.00           N  
ATOM   2591  CA  THR A1741      76.776 103.949  56.229  1.00  0.00           C  
ATOM   2592  C   THR A1741      77.174 105.382  55.793  1.00  0.00           C  
ATOM   2593  O   THR A1741      77.475 106.207  56.655  1.00  0.00           O  
ATOM   2594  CB  THR A1741      77.989 102.982  56.203  1.00  0.00           C  
ATOM   2595  OG1 THR A1741      78.334 102.658  54.848  1.00  0.00           O  
ATOM   2596  CG2 THR A1741      77.643 101.683  56.943  1.00  0.00           C  
ATOM   2597  N   PRO A1742      77.170 105.710  54.477  1.00  0.00           N  
ATOM   2598  CA  PRO A1742      77.552 107.080  54.087  1.00  0.00           C  
ATOM   2599  C   PRO A1742      76.735 108.159  54.788  1.00  0.00           C  
ATOM   2600  O   PRO A1742      77.275 109.159  55.268  1.00  0.00           O  
ATOM   2601  CB  PRO A1742      77.304 107.096  52.581  1.00  0.00           C  
ATOM   2602  CG  PRO A1742      77.606 105.706  52.178  1.00  0.00           C  
ATOM   2603  CD  PRO A1742      76.954 104.875  53.279  1.00  0.00           C  
ATOM   2604  N   GLU A1743      75.418 107.963  54.825  1.00  0.00           N  
ATOM   2605  CA  GLU A1743      74.552 108.924  55.476  1.00  0.00           C  
ATOM   2606  C   GLU A1743      74.947 108.987  56.946  1.00  0.00           C  
ATOM   2607  O   GLU A1743      74.987 110.066  57.539  1.00  0.00           O  
ATOM   2608  CB  GLU A1743      73.090 108.506  55.334  1.00  0.00           C  
ATOM   2609  CG  GLU A1743      72.086 109.606  55.665  1.00  0.00           C  
ATOM   2610  CD  GLU A1743      70.651 109.103  55.695  1.00  0.00           C  
ATOM   2611  OE1 GLU A1743      70.228 108.462  54.715  1.00  0.00           O  
ATOM   2612  OE2 GLU A1743      69.948 109.351  56.696  1.00  0.00           O  
ATOM   2613  N   ALA A1744      75.253 107.833  57.534  1.00  0.00           N  
ATOM   2614  CA  ALA A1744      75.655 107.768  58.939  1.00  0.00           C  
ATOM   2615  C   ALA A1744      76.906 108.608  59.165  1.00  0.00           C  
ATOM   2616  O   ALA A1744      77.021 109.303  60.174  1.00  0.00           O  
ATOM   2617  CB  ALA A1744      75.910 106.316  59.350  1.00  0.00           C  
ATOM   2618  N   TYR A1745      77.846 108.536  58.227  1.00  0.00           N  
ATOM   2619  CA  TYR A1745      79.084 109.313  58.317  1.00  0.00           C  
ATOM   2620  C   TYR A1745      78.738 110.789  58.418  1.00  0.00           C  
ATOM   2621  O   TYR A1745      79.365 111.541  59.160  1.00  0.00           O  
ATOM   2622  CB  TYR A1745      79.948 109.092  57.074  1.00  0.00           C  
ATOM   2623  CG  TYR A1745      80.903 107.926  57.148  1.00  0.00           C  
ATOM   2624  CD1 TYR A1745      80.831 106.993  58.188  1.00  0.00           C  
ATOM   2625  CD2 TYR A1745      81.882 107.740  56.170  1.00  0.00           C  
ATOM   2626  CE1 TYR A1745      81.713 105.912  58.243  1.00  0.00           C  
ATOM   2627  CE2 TYR A1745      82.760 106.670  56.217  1.00  0.00           C  
ATOM   2628  CZ  TYR A1745      82.671 105.759  57.254  1.00  0.00           C  
ATOM   2629  OH  TYR A1745      83.552 104.698  57.282  1.00  0.00           O  
ATOM   2630  N   SER A1746      77.737 111.189  57.646  1.00  0.00           N  
ATOM   2631  CA  SER A1746      77.277 112.567  57.612  1.00  0.00           C  
ATOM   2632  C   SER A1746      76.840 113.008  59.008  1.00  0.00           C  
ATOM   2633  O   SER A1746      77.126 114.123  59.436  1.00  0.00           O  
ATOM   2634  CB  SER A1746      76.123 112.693  56.615  1.00  0.00           C  
ATOM   2635  OG  SER A1746      76.290 113.827  55.782  1.00  0.00           O  
ATOM   2636  N   VAL A1747      76.148 112.118  59.711  1.00  0.00           N  
ATOM   2637  CA  VAL A1747      75.699 112.399  61.068  1.00  0.00           C  
ATOM   2638  C   VAL A1747      76.901 112.561  62.004  1.00  0.00           C  
ATOM   2639  O   VAL A1747      76.993 113.541  62.744  1.00  0.00           O  
ATOM   2640  CB  VAL A1747      74.779 111.271  61.592  1.00  0.00           C  
ATOM   2641  CG1 VAL A1747      74.379 111.554  63.035  1.00  0.00           C  
ATOM   2642  CG2 VAL A1747      73.544 111.149  60.710  1.00  0.00           C  
ATOM   2643  N   LEU A1748      77.827 111.603  61.974  1.00  0.00           N  
ATOM   2644  CA  LEU A1748      79.006 111.680  62.832  1.00  0.00           C  
ATOM   2645  C   LEU A1748      79.714 113.026  62.707  1.00  0.00           C  
ATOM   2646  O   LEU A1748      80.142 113.602  63.711  1.00  0.00           O  
ATOM   2647  CB  LEU A1748      79.986 110.542  62.514  1.00  0.00           C  
ATOM   2648  CG  LEU A1748      79.474 109.112  62.709  1.00  0.00           C  
ATOM   2649  CD1 LEU A1748      80.605 108.118  62.488  1.00  0.00           C  
ATOM   2650  CD2 LEU A1748      78.906 108.952  64.115  1.00  0.00           C  
ATOM   2651  N   PHE A1749      79.842 113.536  61.486  1.00  0.00           N  
ATOM   2652  CA  PHE A1749      80.497 114.826  61.295  1.00  0.00           C  
ATOM   2653  C   PHE A1749      79.702 115.944  61.923  1.00  0.00           C  
ATOM   2654  O   PHE A1749      80.272 116.844  62.541  1.00  0.00           O  
ATOM   2655  CB  PHE A1749      80.727 115.112  59.816  1.00  0.00           C  
ATOM   2656  CG  PHE A1749      81.911 114.402  59.254  1.00  0.00           C  
ATOM   2657  CD1 PHE A1749      81.801 113.091  58.812  1.00  0.00           C  
ATOM   2658  CD2 PHE A1749      83.157 115.021  59.226  1.00  0.00           C  
ATOM   2659  CE1 PHE A1749      82.919 112.400  58.354  1.00  0.00           C  
ATOM   2660  CE2 PHE A1749      84.281 114.340  58.773  1.00  0.00           C  
ATOM   2661  CZ  PHE A1749      84.161 113.024  58.337  1.00  0.00           C  
ATOM   2662  N   ASP A1750      78.388 115.905  61.770  1.00  0.00           N  
ATOM   2663  CA  ASP A1750      77.571 116.942  62.376  1.00  0.00           C  
ATOM   2664  C   ASP A1750      77.796 116.896  63.873  1.00  0.00           C  
ATOM   2665  O   ASP A1750      78.107 117.908  64.496  1.00  0.00           O  
ATOM   2666  CB  ASP A1750      76.090 116.740  62.071  1.00  0.00           C  
ATOM   2667  CG  ASP A1750      75.742 117.075  60.641  1.00  0.00           C  
ATOM   2668  OD1 ASP A1750      76.449 117.905  60.035  1.00  0.00           O  
ATOM   2669  OD2 ASP A1750      74.745 116.522  60.128  1.00  0.00           O  
ATOM   2670  N   MET A1751      77.664 115.716  64.456  1.00  0.00           N  
ATOM   2671  CA  MET A1751      77.854 115.573  65.890  1.00  0.00           C  
ATOM   2672  C   MET A1751      79.247 116.019  66.317  1.00  0.00           C  
ATOM   2673  O   MET A1751      79.416 116.633  67.373  1.00  0.00           O  
ATOM   2674  CB  MET A1751      77.598 114.122  66.292  1.00  0.00           C  
ATOM   2675  CG  MET A1751      77.867 113.819  67.744  1.00  0.00           C  
ATOM   2676  SD  MET A1751      76.815 112.468  68.291  1.00  0.00           S  
ATOM   2677  CE  MET A1751      77.345 111.180  67.223  1.00  0.00           C  
ATOM   2678  N   ALA A1752      80.245 115.723  65.495  1.00  0.00           N  
ATOM   2679  CA  ALA A1752      81.616 116.118  65.801  1.00  0.00           C  
ATOM   2680  C   ALA A1752      81.717 117.639  65.887  1.00  0.00           C  
ATOM   2681  O   ALA A1752      82.319 118.176  66.815  1.00  0.00           O  
ATOM   2682  CB  ALA A1752      82.563 115.580  64.740  1.00  0.00           C  
ATOM   2683  N   ARG A1753      81.126 118.336  64.918  1.00  0.00           N  
ATOM   2684  CA  ARG A1753      81.169 119.792  64.919  1.00  0.00           C  
ATOM   2685  C   ARG A1753      80.480 120.331  66.167  1.00  0.00           C  
ATOM   2686  O   ARG A1753      80.946 121.294  66.777  1.00  0.00           O  
ATOM   2687  CB  ARG A1753      80.504 120.345  63.660  1.00  0.00           C  
ATOM   2688  N   GLU A1754      79.369 119.711  66.551  1.00  0.00           N  
ATOM   2689  CA  GLU A1754      78.648 120.134  67.740  1.00  0.00           C  
ATOM   2690  C   GLU A1754      79.562 119.964  68.953  1.00  0.00           C  
ATOM   2691  O   GLU A1754      79.532 120.770  69.881  1.00  0.00           O  
ATOM   2692  CB  GLU A1754      77.367 119.304  67.900  1.00  0.00           C  
ATOM   2693  CG  GLU A1754      76.575 119.575  69.172  1.00  0.00           C  
ATOM   2694  CD  GLU A1754      76.232 121.039  69.385  1.00  0.00           C  
ATOM   2695  OE1 GLU A1754      76.242 121.823  68.413  1.00  0.00           O  
ATOM   2696  OE2 GLU A1754      75.948 121.407  70.546  1.00  0.00           O  
ATOM   2697  N   VAL A1755      80.376 118.915  68.936  1.00  0.00           N  
ATOM   2698  CA  VAL A1755      81.309 118.668  70.029  1.00  0.00           C  
ATOM   2699  C   VAL A1755      82.317 119.817  70.081  1.00  0.00           C  
ATOM   2700  O   VAL A1755      82.647 120.306  71.163  1.00  0.00           O  
ATOM   2701  CB  VAL A1755      82.046 117.309  69.852  1.00  0.00           C  
ATOM   2702  CG1 VAL A1755      83.242 117.231  70.793  1.00  0.00           C  
ATOM   2703  CG2 VAL A1755      81.084 116.160  70.142  1.00  0.00           C  
ATOM   2704  N   ASN A1756      82.787 120.259  68.919  1.00  0.00           N  
ATOM   2705  CA  ASN A1756      83.733 121.373  68.854  1.00  0.00           C  
ATOM   2706  C   ASN A1756      83.124 122.631  69.469  1.00  0.00           C  
ATOM   2707  O   ASN A1756      83.749 123.278  70.312  1.00  0.00           O  
ATOM   2708  CB  ASN A1756      84.140 121.681  67.404  1.00  0.00           C  
ATOM   2709  CG  ASN A1756      85.119 120.670  66.832  1.00  0.00           C  
ATOM   2710  OD1 ASN A1756      85.884 120.046  67.564  1.00  0.00           O  
ATOM   2711  ND2 ASN A1756      85.111 120.525  65.514  1.00  0.00           N  
ATOM   2712  N   ARG A1757      81.912 122.983  69.050  1.00  0.00           N  
ATOM   2713  CA  ARG A1757      81.229 124.170  69.575  1.00  0.00           C  
ATOM   2714  C   ARG A1757      81.082 124.084  71.088  1.00  0.00           C  
ATOM   2715  O   ARG A1757      81.324 125.057  71.800  1.00  0.00           O  
ATOM   2716  CB  ARG A1757      79.855 124.329  68.923  1.00  0.00           C  
ATOM   2717  N   LEU A1758      80.685 122.917  71.577  1.00  0.00           N  
ATOM   2718  CA  LEU A1758      80.509 122.719  73.009  1.00  0.00           C  
ATOM   2719  C   LEU A1758      81.821 122.841  73.788  1.00  0.00           C  
ATOM   2720  O   LEU A1758      81.817 123.246  74.951  1.00  0.00           O  
ATOM   2721  CB  LEU A1758      79.859 121.356  73.277  1.00  0.00           C  
ATOM   2722  CG  LEU A1758      78.421 121.172  72.773  1.00  0.00           C  
ATOM   2723  CD1 LEU A1758      77.954 119.744  73.035  1.00  0.00           C  
ATOM   2724  CD2 LEU A1758      77.502 122.181  73.459  1.00  0.00           C  
ATOM   2725  N   LYS A1760      82.940 122.497  73.150  1.00  0.00           N  
ATOM   2726  CA  LYS A1760      84.253 122.572  73.796  1.00  0.00           C  
ATOM   2727  C   LYS A1760      84.627 123.994  74.199  1.00  0.00           C  
ATOM   2728  O   LYS A1760      85.472 124.199  75.072  1.00  0.00           O  
ATOM   2729  CB  LYS A1760      85.348 122.043  72.867  1.00  0.00           C  
ATOM   2730  CG  LYS A1760      85.310 120.559  72.573  1.00  0.00           C  
ATOM   2731  CD  LYS A1760      86.690 119.936  72.628  1.00  0.00           C  
ATOM   2732  CE  LYS A1760      87.288 119.860  71.230  1.00  0.00           C  
ATOM   2733  NZ  LYS A1760      88.516 119.012  71.192  1.00  0.00           N  
ATOM   2734  N   ALA A1761      84.013 124.976  73.550  1.00  0.00           N  
ATOM   2735  CA  ALA A1761      84.300 126.377  73.832  1.00  0.00           C  
ATOM   2736  C   ALA A1761      83.604 126.859  75.098  1.00  0.00           C  
ATOM   2737  O   ALA A1761      84.207 127.518  75.945  1.00  0.00           O  
ATOM   2738  CB  ALA A1761      83.874 127.248  72.651  1.00  0.00           C  
ATOM   2739  N   GLU A1762      82.326 126.503  75.208  1.00  0.00           N  
ATOM   2740  CA  GLU A1762      81.463 126.897  76.313  1.00  0.00           C  
ATOM   2741  C   GLU A1762      81.388 125.988  77.537  1.00  0.00           C  
ATOM   2742  O   GLU A1762      81.607 126.430  78.667  1.00  0.00           O  
ATOM   2743  CB  GLU A1762      80.048 127.141  75.785  1.00  0.00           C  
ATOM   2744  N   ASP A1819      81.066 124.721  77.303  1.00  0.00           N  
ATOM   2745  CA  ASP A1819      80.909 123.745  78.381  1.00  0.00           C  
ATOM   2746  C   ASP A1819      81.515 122.380  78.070  1.00  0.00           C  
ATOM   2747  O   ASP A1819      80.920 121.577  77.349  1.00  0.00           O  
ATOM   2748  CB  ASP A1819      79.413 123.599  78.690  1.00  0.00           C  
ATOM   2749  CG  ASP A1819      79.143 122.808  79.950  1.00  0.00           C  
ATOM   2750  OD1 ASP A1819      80.076 122.637  80.763  1.00  0.00           O  
ATOM   2751  OD2 ASP A1819      77.988 122.370  80.132  1.00  0.00           O  
ATOM   2752  N   MET A1820      82.693 122.107  78.620  1.00  0.00           N  
ATOM   2753  CA  MET A1820      83.347 120.820  78.388  1.00  0.00           C  
ATOM   2754  C   MET A1820      82.576 119.667  79.019  1.00  0.00           C  
ATOM   2755  O   MET A1820      82.705 118.521  78.583  1.00  0.00           O  
ATOM   2756  CB  MET A1820      84.779 120.828  78.928  1.00  0.00           C  
ATOM   2757  CG  MET A1820      85.817 121.417  77.977  1.00  0.00           C  
ATOM   2758  SD  MET A1820      86.022 120.466  76.459  1.00  0.00           S  
ATOM   2759  CE  MET A1820      86.734 118.968  77.101  1.00  0.00           C  
ATOM   2760  N   ALA A1821      81.786 119.951  80.052  1.00  0.00           N  
ATOM   2761  CA  ALA A1821      81.001 118.901  80.688  1.00  0.00           C  
ATOM   2762  C   ALA A1821      80.014 118.437  79.633  1.00  0.00           C  
ATOM   2763  O   ALA A1821      79.767 117.241  79.467  1.00  0.00           O  
ATOM   2764  CB  ALA A1821      80.264 119.441  81.922  1.00  0.00           C  
ATOM   2765  N   ALA A1822      79.467 119.397  78.890  1.00  0.00           N  
ATOM   2766  CA  ALA A1822      78.514 119.098  77.830  1.00  0.00           C  
ATOM   2767  C   ALA A1822      79.226 118.454  76.645  1.00  0.00           C  
ATOM   2768  O   ALA A1822      78.801 117.413  76.143  1.00  0.00           O  
ATOM   2769  CB  ALA A1822      77.802 120.380  77.393  1.00  0.00           C  
ATOM   2770  N   ALA A1823      80.315 119.075  76.198  1.00  0.00           N  
ATOM   2771  CA  ALA A1823      81.078 118.544  75.075  1.00  0.00           C  
ATOM   2772  C   ALA A1823      81.522 117.121  75.382  1.00  0.00           C  
ATOM   2773  O   ALA A1823      81.570 116.273  74.487  1.00  0.00           O  
ATOM   2774  CB  ALA A1823      82.292 119.421  74.799  1.00  0.00           C  
ATOM   2775  N   ASN A1824      81.844 116.858  76.646  1.00  0.00           N  
ATOM   2776  CA  ASN A1824      82.281 115.520  77.058  1.00  0.00           C  
ATOM   2777  C   ASN A1824      81.136 114.521  76.949  1.00  0.00           C  
ATOM   2778  O   ASN A1824      81.350 113.375  76.559  1.00  0.00           O  
ATOM   2779  CB  ASN A1824      82.810 115.525  78.501  1.00  0.00           C  
ATOM   2780  CG  ASN A1824      84.300 115.817  78.592  1.00  0.00           C  
ATOM   2781  OD1 ASN A1824      84.967 116.044  77.581  1.00  0.00           O  
ATOM   2782  ND2 ASN A1824      84.836 115.781  79.808  1.00  0.00           N  
ATOM   2783  N   ALA A1825      79.926 114.952  77.298  1.00  0.00           N  
ATOM   2784  CA  ALA A1825      78.764 114.072  77.225  1.00  0.00           C  
ATOM   2785  C   ALA A1825      78.481 113.784  75.756  1.00  0.00           C  
ATOM   2786  O   ALA A1825      78.092 112.673  75.384  1.00  0.00           O  
ATOM   2787  CB  ALA A1825      77.553 114.730  77.896  1.00  0.00           C  
ATOM   2788  N   MET A1826      78.692 114.796  74.919  1.00  0.00           N  
ATOM   2789  CA  MET A1826      78.480 114.665  73.479  1.00  0.00           C  
ATOM   2790  C   MET A1826      79.472 113.690  72.851  1.00  0.00           C  
ATOM   2791  O   MET A1826      79.097 112.852  72.031  1.00  0.00           O  
ATOM   2792  CB  MET A1826      78.640 116.029  72.816  1.00  0.00           C  
ATOM   2793  CG  MET A1826      77.342 116.732  72.498  1.00  0.00           C  
ATOM   2794  SD  MET A1826      76.356 115.830  71.308  1.00  0.00           S  
ATOM   2795  CE  MET A1826      75.163 117.054  70.949  1.00  0.00           C  
ATOM   2796  N   ALA A1827      80.741 113.814  73.237  1.00  0.00           N  
ATOM   2797  CA  ALA A1827      81.804 112.968  72.704  1.00  0.00           C  
ATOM   2798  C   ALA A1827      81.583 111.504  73.044  1.00  0.00           C  
ATOM   2799  O   ALA A1827      81.824 110.625  72.218  1.00  0.00           O  
ATOM   2800  CB  ALA A1827      83.161 113.429  73.224  1.00  0.00           C  
ATOM   2801  N   SER A1991      81.133 111.236  74.262  1.00  0.00           N  
ATOM   2802  CA  SER A1991      80.863 109.860  74.648  1.00  0.00           C  
ATOM   2803  C   SER A1991      79.680 109.343  73.851  1.00  0.00           C  
ATOM   2804  O   SER A1991      79.634 108.166  73.500  1.00  0.00           O  
ATOM   2805  CB  SER A1991      80.570 109.748  76.144  1.00  0.00           C  
ATOM   2806  OG  SER A1991      81.776 109.746  76.884  1.00  0.00           O  
ATOM   2807  N   HIS A1992      78.721 110.222  73.555  1.00  0.00           N  
ATOM   2808  CA  HIS A1992      77.557 109.827  72.775  1.00  0.00           C  
ATOM   2809  C   HIS A1992      78.025 109.583  71.345  1.00  0.00           C  
ATOM   2810  O   HIS A1992      77.569 108.652  70.676  1.00  0.00           O  
ATOM   2811  CB  HIS A1992      76.479 110.920  72.797  1.00  0.00           C  
ATOM   2812  CG  HIS A1992      75.078 110.392  72.731  1.00  0.00           C  
ATOM   2813  ND1 HIS A1992      74.734 109.286  71.987  1.00  0.00           N  
ATOM   2814  CD2 HIS A1992      73.935 110.815  73.326  1.00  0.00           C  
ATOM   2815  CE1 HIS A1992      73.440 109.049  72.129  1.00  0.00           C  
ATOM   2816  NE2 HIS A1992      72.931 109.964  72.936  1.00  0.00           N  
ATOM   2817  N   LEU A1993      78.939 110.422  70.877  1.00  0.00           N  
ATOM   2818  CA  LEU A1993      79.490 110.282  69.534  1.00  0.00           C  
ATOM   2819  C   LEU A1993      80.281 108.980  69.446  1.00  0.00           C  
ATOM   2820  O   LEU A1993      80.224 108.282  68.433  1.00  0.00           O  
ATOM   2821  CB  LEU A1993      80.377 111.496  69.214  1.00  0.00           C  
ATOM   2822  CG  LEU A1993      81.252 111.597  67.959  1.00  0.00           C  
ATOM   2823  CD1 LEU A1993      80.517 111.153  66.710  1.00  0.00           C  
ATOM   2824  CD2 LEU A1993      81.700 113.039  67.824  1.00  0.00           C  
ATOM   2825  N   ARG A1994      81.006 108.635  70.515  1.00  0.00           N  
ATOM   2826  CA  ARG A1994      81.799 107.400  70.523  1.00  0.00           C  
ATOM   2827  C   ARG A1994      80.906 106.166  70.591  1.00  0.00           C  
ATOM   2828  O   ARG A1994      81.267 105.106  70.082  1.00  0.00           O  
ATOM   2829  CB  ARG A1994      82.803 107.395  71.687  1.00  0.00           C  
ATOM   2830  CG  ARG A1994      84.152 108.057  71.364  1.00  0.00           C  
ATOM   2831  CD  ARG A1994      85.140 107.951  72.524  1.00  0.00           C  
ATOM   2832  NE  ARG A1994      84.686 108.745  73.657  1.00  0.00           N  
ATOM   2833  CZ  ARG A1994      85.036 110.005  73.884  1.00  0.00           C  
ATOM   2834  NH1 ARG A1994      85.871 110.627  73.062  1.00  0.00           N  
ATOM   2835  NH2 ARG A1994      84.518 110.656  74.913  1.00  0.00           N  
ATOM   2836  N   LYS A1995      79.740 106.298  71.209  1.00  0.00           N  
ATOM   2837  CA  LYS A1995      78.826 105.174  71.295  1.00  0.00           C  
ATOM   2838  C   LYS A1995      78.326 104.808  69.896  1.00  0.00           C  
ATOM   2839  O   LYS A1995      78.322 103.633  69.523  1.00  0.00           O  
ATOM   2840  CB  LYS A1995      77.647 105.525  72.213  1.00  0.00           C  
ATOM   2841  CG  LYS A1995      76.497 104.527  72.189  1.00  0.00           C  
ATOM   2842  CD  LYS A1995      75.269 105.111  72.880  1.00  0.00           C  
ATOM   2843  CE  LYS A1995      74.027 104.241  72.705  1.00  0.00           C  
ATOM   2844  NZ  LYS A1995      72.784 104.932  73.160  1.00  0.00           N  
ATOM   2845  N   LEU A2012      77.915 105.801  69.112  1.00  0.00           N  
ATOM   2846  CA  LEU A2012      77.418 105.539  67.758  1.00  0.00           C  
ATOM   2847  C   LEU A2012      78.539 105.082  66.831  1.00  0.00           C  
ATOM   2848  O   LEU A2012      78.446 104.039  66.184  1.00  0.00           O  
ATOM   2849  CB  LEU A2012      76.753 106.800  67.189  1.00  0.00           C  
ATOM   2850  CG  LEU A2012      75.643 107.446  68.027  1.00  0.00           C  
ATOM   2851  CD1 LEU A2012      75.133 108.685  67.304  1.00  0.00           C  
ATOM   2852  CD2 LEU A2012      74.510 106.455  68.276  1.00  0.00           C  
ATOM   2853  N   SER A2013      79.607 105.873  66.770  1.00  0.00           N  
ATOM   2854  CA  SER A2013      80.741 105.543  65.914  1.00  0.00           C  
ATOM   2855  C   SER A2013      81.260 104.143  66.223  1.00  0.00           C  
ATOM   2856  O   SER A2013      81.761 103.458  65.335  1.00  0.00           O  
ATOM   2857  CB  SER A2013      81.863 106.570  66.098  1.00  0.00           C  
ATOM   2858  OG  SER A2013      82.769 106.168  67.108  1.00  0.00           O  
ATOM   2859  N   ALA A2014      81.135 103.709  67.480  1.00  0.00           N  
ATOM   2860  CA  ALA A2014      81.594 102.371  67.870  1.00  0.00           C  
ATOM   2861  C   ALA A2014      80.840 101.296  67.096  1.00  0.00           C  
ATOM   2862  O   ALA A2014      81.367 100.207  66.857  1.00  0.00           O  
ATOM   2863  CB  ALA A2014      81.418 102.165  69.377  1.00  0.00           C  
ATOM   2864  N   VAL A2015      79.604 101.593  66.714  1.00  0.00           N  
ATOM   2865  CA  VAL A2015      78.801 100.646  65.953  1.00  0.00           C  
ATOM   2866  C   VAL A2015      79.504 100.418  64.620  1.00  0.00           C  
ATOM   2867  O   VAL A2015      79.447  99.331  64.054  1.00  0.00           O  
ATOM   2868  CB  VAL A2015      77.368 101.178  65.688  1.00  0.00           C  
ATOM   2869  CG1 VAL A2015      76.633 100.237  64.738  1.00  0.00           C  
ATOM   2870  CG2 VAL A2015      76.613 101.303  66.999  1.00  0.00           C  
ATOM   2871  N   LEU A2016      80.177 101.453  64.128  1.00  0.00           N  
ATOM   2872  CA  LEU A2016      80.900 101.357  62.865  1.00  0.00           C  
ATOM   2873  C   LEU A2016      82.354 100.981  63.101  1.00  0.00           C  
ATOM   2874  O   LEU A2016      83.161 100.958  62.164  1.00  0.00           O  
ATOM   2875  CB  LEU A2016      80.832 102.692  62.115  1.00  0.00           C  
ATOM   2876  CG  LEU A2016      79.452 103.259  61.799  1.00  0.00           C  
ATOM   2877  CD1 LEU A2016      79.623 104.557  61.020  1.00  0.00           C  
ATOM   2878  CD2 LEU A2016      78.620 102.251  61.011  1.00  0.00           C  
ATOM   2879  N   GLY A2017      82.696 100.689  64.352  1.00  0.00           N  
ATOM   2880  CA  GLY A2017      84.063 100.328  64.680  1.00  0.00           C  
ATOM   2881  C   GLY A2017      85.024 101.480  64.460  1.00  0.00           C  
ATOM   2882  O   GLY A2017      86.179 101.274  64.087  1.00  0.00           O  
ATOM   2883  N   LEU A2018      84.554 102.700  64.696  1.00  0.00           N  
ATOM   2884  CA  LEU A2018      85.393 103.884  64.509  1.00  0.00           C  
ATOM   2885  C   LEU A2018      85.535 104.733  65.767  1.00  0.00           C  
ATOM   2886  O   LEU A2018      84.717 104.657  66.682  1.00  0.00           O  
ATOM   2887  CB  LEU A2018      84.810 104.771  63.406  1.00  0.00           C  
ATOM   2888  CG  LEU A2018      84.706 104.283  61.959  1.00  0.00           C  
ATOM   2889  CD1 LEU A2018      83.882 105.285  61.171  1.00  0.00           C  
ATOM   2890  CD2 LEU A2018      86.089 104.131  61.350  1.00  0.00           C  
ATOM   2891  N   LEU A2019      86.588 105.546  65.789  1.00  0.00           N  
ATOM   2892  CA  LEU A2019      86.883 106.508  66.872  1.00  0.00           C  
ATOM   2893  C   LEU A2019      87.147 105.897  68.262  1.00  0.00           C  
ATOM   2894  O   LEU A2019      86.998 106.602  69.261  1.00  0.00           O  
ATOM   2895  CB  LEU A2019      85.759 107.518  66.959  1.00  0.00           C  
ATOM   2896  CG  LEU A2019      85.381 108.172  65.621  1.00  0.00           C  
ATOM   2897  CD1 LEU A2019      84.237 109.156  65.804  1.00  0.00           C  
ATOM   2898  CD2 LEU A2019      86.588 108.855  65.003  1.00  0.00           C  
ATOM   2899  N   GLU A2020      87.524 104.619  68.320  1.00  0.00           N  
ATOM   2900  CA  GLU A2020      87.821 103.956  69.594  1.00  0.00           C  
ATOM   2901  C   GLU A2020      89.263 104.176  70.153  1.00  0.00           C  
ATOM   2902  O   GLU A2020      89.542 103.664  71.244  1.00  0.00           O  
ATOM   2903  CB  GLU A2020      87.552 102.446  69.444  1.00  0.00           C  
ATOM   2904  CG  GLU A2020      86.149 102.073  68.950  1.00  0.00           C  
ATOM   2905  CD  GLU A2020      85.925 100.566  68.816  1.00  0.00           C  
ATOM   2906  OE1 GLU A2020      84.847 100.091  69.224  1.00  0.00           O  
ATOM   2907  OE2 GLU A2020      86.818  99.864  68.297  1.00  0.00           O  
ATOM   2908  N   GLN A2021      90.201 104.916  69.442  1.00  0.00           N  
ATOM   2909  CA  GLN A2021      91.663 105.170  69.814  1.00  0.00           C  
ATOM   2910  C   GLN A2021      91.969 106.425  70.620  1.00  0.00           C  
ATOM   2911  O   GLN A2021      91.100 107.294  70.718  1.00  0.00           O  
ATOM   2912  CB  GLN A2021      92.482 105.244  68.552  1.00  0.00           C  
ATOM   2913  CG  GLN A2021      92.688 103.915  67.901  1.00  0.00           C  
ATOM   2914  CD  GLN A2021      93.647 104.060  66.762  1.00  0.00           C  
ATOM   2915  OE1 GLN A2021      93.241 104.457  65.676  1.00  0.00           O  
ATOM   2916  NE2 GLN A2021      94.951 103.812  66.795  1.00  0.00           N  
ATOM   2917  N   GLU A2022      93.154 106.559  71.167  1.00  0.00           N  
ATOM   2918  CA  GLU A2022      93.389 107.811  71.853  1.00  0.00           C  
ATOM   2919  C   GLU A2022      93.530 108.895  70.760  1.00  0.00           C  
ATOM   2920  O   GLU A2022      94.371 108.766  69.864  1.00  0.00           O  
ATOM   2921  CB  GLU A2022      94.630 107.701  72.745  1.00  0.00           C  
ATOM   2922  CG  GLU A2022      94.425 106.807  73.943  1.00  0.00           C  
ATOM   2923  CD  GLU A2022      93.492 107.395  74.992  1.00  0.00           C  
ATOM   2924  OE1 GLU A2022      93.575 108.609  75.238  1.00  0.00           O  
ATOM   2925  OE2 GLU A2022      92.666 106.635  75.555  1.00  0.00           O  
ATOM   2926  N   PRO A2023      92.696 110.000  70.819  1.00  0.00           N  
ATOM   2927  CA  PRO A2023      92.896 111.002  69.781  1.00  0.00           C  
ATOM   2928  C   PRO A2023      94.374 111.293  69.452  1.00  0.00           C  
ATOM   2929  O   PRO A2023      94.793 111.227  68.287  1.00  0.00           O  
ATOM   2930  CB  PRO A2023      92.118 112.195  70.301  1.00  0.00           C  
ATOM   2931  CG  PRO A2023      90.829 111.527  70.510  1.00  0.00           C  
ATOM   2932  CD  PRO A2023      91.191 110.080  70.795  1.00  0.00           C  
ATOM   2933  N   GLU A2024      95.162 111.589  70.478  1.00  0.00           N  
ATOM   2934  CA  GLU A2024      96.593 111.868  70.293  1.00  0.00           C  
ATOM   2935  C   GLU A2024      97.225 110.814  69.394  1.00  0.00           C  
ATOM   2936  O   GLU A2024      97.631 111.107  68.272  1.00  0.00           O  
ATOM   2937  CB  GLU A2024      97.303 111.931  71.650  1.00  0.00           C  
ATOM   2938  N   ALA A2025      97.310 109.584  69.886  1.00  0.00           N  
ATOM   2939  CA  ALA A2025      97.890 108.508  69.094  1.00  0.00           C  
ATOM   2940  C   ALA A2025      97.521 108.670  67.619  1.00  0.00           C  
ATOM   2941  O   ALA A2025      98.372 109.022  66.800  1.00  0.00           O  
ATOM   2942  CB  ALA A2025      97.411 107.159  69.614  1.00  0.00           C  
ATOM   2943  N   PHE A2026      96.261 108.428  67.278  1.00  0.00           N  
ATOM   2944  CA  PHE A2026      95.834 108.548  65.888  1.00  0.00           C  
ATOM   2945  C   PHE A2026      96.413 109.783  65.218  1.00  0.00           C  
ATOM   2946  O   PHE A2026      97.110 109.689  64.208  1.00  0.00           O  
ATOM   2947  CB  PHE A2026      94.309 108.603  65.773  1.00  0.00           C  
ATOM   2948  CG  PHE A2026      93.828 108.679  64.354  1.00  0.00           C  
ATOM   2949  CD1 PHE A2026      93.720 107.533  63.579  1.00  0.00           C  
ATOM   2950  CD2 PHE A2026      93.558 109.916  63.768  1.00  0.00           C  
ATOM   2951  CE1 PHE A2026      93.353 107.611  62.236  1.00  0.00           C  
ATOM   2952  CE2 PHE A2026      93.191 110.006  62.432  1.00  0.00           C  
ATOM   2953  CZ  PHE A2026      93.088 108.848  61.664  1.00  0.00           C  
ATOM   2954  N   LEU A2027      96.114 110.946  65.783  1.00  0.00           N  
ATOM   2955  CA  LEU A2027      96.601 112.201  65.233  1.00  0.00           C  
ATOM   2956  C   LEU A2027      98.124 112.237  65.188  1.00  0.00           C  
ATOM   2957  O   LEU A2027      98.758 111.457  65.930  1.00  0.00           O  
ATOM   2958  CB  LEU A2027      96.069 113.366  66.067  1.00  0.00           C  
ATOM   2959  CG  LEU A2027      94.544 113.448  66.164  1.00  0.00           C  
ATOM   2960  CD1 LEU A2027      94.139 114.579  67.090  1.00  0.00           C  
ATOM   2961  CD2 LEU A2027      93.964 113.651  64.777  1.00  0.00           C  
HETATM 2962  N   CYS A1000      85.200  80.873  51.057  1.00  0.00           N  
HETATM 2963  CA  CYS A1000      84.458  81.079  49.794  1.00  0.00           C  
HETATM 2964  C   CYS A1000      84.990  82.235  49.016  1.00  0.00           C  
HETATM 2965  O   CYS A1000      85.889  82.901  49.576  1.00  0.00           O  
HETATM 2966  CB  CYS A1000      82.991  81.320  50.059  1.00  0.00           C  
HETATM 2967  SG  CYS A1000      82.393  80.133  51.185  1.00  0.00           S  
HETATM 2968  OXT CYS A1000      84.490  82.448  47.884  1.00  0.00           O  
TER
END
