# Supplementary material for: Backbone Brackets and Arginine Tweezers delineate Class I and Class II aminoacyl tRNA synthetases
Source: PLoS Comput Biol. 2018 Apr 16;14(4):e1006101. doi: 10.1371/journal.pcbi.1006101 (PMC5919687; doi:10.1371/journal.pcbi.1006101)
Supplement: S11 File — All structures of Class I aaRS with residues renumbered according to the MSA. (GZ) [file pcbi.1006101.s023.tar.gz › 1li7_B_renum.pdb]

ATOM      1  N   MET B 222      96.405  56.191  81.952  1.00  0.00           N  
ATOM      2  CA  MET B 222      96.702  56.858  80.653  1.00  0.00           C  
ATOM      3  C   MET B 222      97.256  55.871  79.630  1.00  0.00           C  
ATOM      4  O   MET B 222      97.595  54.729  79.959  1.00  0.00           O  
ATOM      5  CB  MET B 222      97.713  57.994  80.863  1.00  0.00           C  
ATOM      6  CG  MET B 222      99.146  57.517  81.009  1.00  0.00           C  
ATOM      7  SD  MET B 222      99.384  56.504  82.473  1.00  0.00           S  
ATOM      8  CE  MET B 222     101.162  56.269  82.438  1.00  0.00           C  
ATOM      9  N   LEU B 223      97.353  56.325  78.387  1.00  0.00           N  
ATOM     10  CA  LEU B 223      97.855  55.511  77.291  1.00  0.00           C  
ATOM     11  C   LEU B 223      99.295  55.050  77.454  1.00  0.00           C  
ATOM     12  O   LEU B 223     100.222  55.860  77.541  1.00  0.00           O  
ATOM     13  CB  LEU B 223      97.732  56.292  75.974  1.00  0.00           C  
ATOM     14  CG  LEU B 223      98.353  55.635  74.744  1.00  0.00           C  
ATOM     15  CD1 LEU B 223      97.740  54.255  74.510  1.00  0.00           C  
ATOM     16  CD2 LEU B 223      98.136  56.537  73.538  1.00  0.00           C  
ATOM     17  N   LYS B 224      99.470  53.733  77.499  1.00  0.00           N  
ATOM     18  CA  LYS B 224     100.789  53.126  77.610  1.00  0.00           C  
ATOM     19  C   LYS B 224     100.965  52.298  76.345  1.00  0.00           C  
ATOM     20  O   LYS B 224     100.036  51.635  75.887  1.00  0.00           O  
ATOM     21  CB  LYS B 224     100.877  52.243  78.863  1.00  0.00           C  
ATOM     22  CG  LYS B 224     100.969  53.047  80.153  1.00  0.00           C  
ATOM     23  CD  LYS B 224     101.604  52.270  81.294  1.00  0.00           C  
ATOM     24  CE  LYS B 224     100.976  52.624  82.628  1.00  0.00           C  
ATOM     25  NZ  LYS B 224     101.782  52.102  83.762  1.00  0.00           N  
ATOM     26  N   ILE B 225     102.160  52.367  75.775  1.00  0.00           N  
ATOM     27  CA  ILE B 225     102.452  51.639  74.546  1.00  0.00           C  
ATOM     28  C   ILE B 225     103.678  50.765  74.728  1.00  0.00           C  
ATOM     29  O   ILE B 225     104.716  51.226  75.200  1.00  0.00           O  
ATOM     30  CB  ILE B 225     102.712  52.619  73.379  1.00  0.00           C  
ATOM     31  CG1 ILE B 225     101.452  53.445  73.088  1.00  0.00           C  
ATOM     32  CG2 ILE B 225     103.166  51.850  72.147  1.00  0.00           C  
ATOM     33  CD1 ILE B 225     101.643  54.506  72.007  1.00  0.00           C  
ATOM     34  N   PHE B 226     103.565  49.495  74.358  1.00  0.00           N  
ATOM     35  CA  PHE B 226     104.688  48.588  74.470  1.00  0.00           C  
ATOM     36  C   PHE B 226     105.722  49.052  73.452  1.00  0.00           C  
ATOM     37  O   PHE B 226     105.413  49.190  72.268  1.00  0.00           O  
ATOM     38  CB  PHE B 226     104.263  47.159  74.156  1.00  0.00           C  
ATOM     39  CG  PHE B 226     105.372  46.148  74.279  1.00  0.00           C  
ATOM     40  CD1 PHE B 226     105.696  45.594  75.512  1.00  0.00           C  
ATOM     41  CD2 PHE B 226     106.070  45.731  73.149  1.00  0.00           C  
ATOM     42  CE1 PHE B 226     106.698  44.627  75.621  1.00  0.00           C  
ATOM     43  CE2 PHE B 226     107.076  44.768  73.243  1.00  0.00           C  
ATOM     44  CZ  PHE B 226     107.389  44.214  74.484  1.00  0.00           C  
ATOM     45  N   ASN B 227     106.944  49.302  73.917  1.00  0.00           N  
ATOM     46  CA  ASN B 227     108.016  49.770  73.057  1.00  0.00           C  
ATOM     47  C   ASN B 227     109.015  48.641  72.825  1.00  0.00           C  
ATOM     48  O   ASN B 227     109.687  48.212  73.758  1.00  0.00           O  
ATOM     49  CB  ASN B 227     108.715  50.954  73.733  1.00  0.00           C  
ATOM     50  CG  ASN B 227     109.813  51.567  72.886  1.00  0.00           C  
ATOM     51  OD1 ASN B 227     110.350  52.619  73.231  1.00  0.00           O  
ATOM     52  ND2 ASN B 227     110.156  50.920  71.779  1.00  0.00           N  
ATOM     53  N   THR B 228     109.119  48.158  71.590  1.00  0.00           N  
ATOM     54  CA  THR B 228     110.051  47.076  71.300  1.00  0.00           C  
ATOM     55  C   THR B 228     111.439  47.425  71.828  1.00  0.00           C  
ATOM     56  O   THR B 228     112.183  46.557  72.283  1.00  0.00           O  
ATOM     57  CB  THR B 228     110.155  46.806  69.781  1.00  0.00           C  
ATOM     58  OG1 THR B 228     108.851  46.536  69.258  1.00  0.00           O  
ATOM     59  CG2 THR B 228     111.063  45.616  69.521  1.00  0.00           C  
ATOM     60  N   LEU B 229     111.768  48.709  71.780  1.00  0.00           N  
ATOM     61  CA  LEU B 229     113.057  49.202  72.244  1.00  0.00           C  
ATOM     62  C   LEU B 229     113.343  48.831  73.709  1.00  0.00           C  
ATOM     63  O   LEU B 229     114.443  48.398  74.036  1.00  0.00           O  
ATOM     64  CB  LEU B 229     113.094  50.720  72.066  1.00  0.00           C  
ATOM     65  CG  LEU B 229     114.269  51.399  71.356  1.00  0.00           C  
ATOM     66  CD1 LEU B 229     114.671  50.596  70.127  1.00  0.00           C  
ATOM     67  CD2 LEU B 229     113.862  52.817  70.962  1.00  0.00           C  
ATOM     68  N   THR B 230     112.349  48.991  74.578  1.00  0.00           N  
ATOM     69  CA  THR B 230     112.512  48.691  76.000  1.00  0.00           C  
ATOM     70  C   THR B 230     111.825  47.396  76.417  1.00  0.00           C  
ATOM     71  O   THR B 230     111.938  46.965  77.566  1.00  0.00           O  
ATOM     72  CB  THR B 230     111.927  49.808  76.890  1.00  0.00           C  
ATOM     73  OG1 THR B 230     110.516  49.900  76.667  1.00  0.00           O  
ATOM     74  CG2 THR B 230     112.578  51.155  76.583  1.00  0.00           C  
ATOM     75  N   ARG B 232     111.102  46.792  75.482  1.00  0.00           N  
ATOM     76  CA  ARG B 232     110.379  45.551  75.745  1.00  0.00           C  
ATOM     77  C   ARG B 232     109.405  45.702  76.915  1.00  0.00           C  
ATOM     78  O   ARG B 232     109.258  44.790  77.725  1.00  0.00           O  
ATOM     79  CB  ARG B 232     111.357  44.411  76.035  1.00  0.00           C  
ATOM     80  CG  ARG B 232     112.223  44.002  74.856  1.00  0.00           C  
ATOM     81  CD  ARG B 232     111.399  43.609  73.641  1.00  0.00           C  
ATOM     82  NE  ARG B 232     112.166  43.732  72.403  1.00  0.00           N  
ATOM     83  CZ  ARG B 232     113.231  42.997  72.106  1.00  0.00           C  
ATOM     84  NH1 ARG B 232     113.658  42.082  72.960  1.00  0.00           N  
ATOM     85  NH2 ARG B 232     113.857  43.169  70.951  1.00  0.00           N  
ATOM     86  N   GLN B 233     108.756  46.857  77.015  1.00  0.00           N  
ATOM     87  CA  GLN B 233     107.782  47.075  78.073  1.00  0.00           C  
ATOM     88  C   GLN B 233     106.840  48.224  77.732  1.00  0.00           C  
ATOM     89  O   GLN B 233     107.130  49.042  76.865  1.00  0.00           O  
ATOM     90  CB  GLN B 233     108.463  47.326  79.419  1.00  0.00           C  
ATOM     91  CG  GLN B 233     109.547  48.374  79.385  1.00  0.00           C  
ATOM     92  CD  GLN B 233     110.279  48.490  80.705  1.00  0.00           C  
ATOM     93  OE1 GLN B 233     109.884  49.254  81.585  1.00  0.00           O  
ATOM     94  NE2 GLN B 233     111.352  47.726  80.850  1.00  0.00           N  
ATOM     95  N   LYS B 234     105.695  48.257  78.410  1.00  0.00           N  
ATOM     96  CA  LYS B 234     104.716  49.307  78.165  1.00  0.00           C  
ATOM     97  C   LYS B 234     105.239  50.610  78.730  1.00  0.00           C  
ATOM     98  O   LYS B 234     105.630  50.682  79.896  1.00  0.00           O  
ATOM     99  CB  LYS B 234     103.385  48.942  78.817  1.00  0.00           C  
ATOM    100  CG  LYS B 234     102.728  47.710  78.221  1.00  0.00           C  
ATOM    101  CD  LYS B 234     101.537  47.271  79.045  1.00  0.00           C  
ATOM    102  CE  LYS B 234     100.692  46.255  78.294  1.00  0.00           C  
ATOM    103  NZ  LYS B 234      99.672  45.624  79.172  1.00  0.00           N  
ATOM    104  N   GLU B 235     105.256  51.644  77.901  1.00  0.00           N  
ATOM    105  CA  GLU B 235     105.744  52.943  78.329  1.00  0.00           C  
ATOM    106  C   GLU B 235     104.634  53.973  78.229  1.00  0.00           C  
ATOM    107  O   GLU B 235     103.827  53.939  77.300  1.00  0.00           O  
ATOM    108  CB  GLU B 235     106.914  53.390  77.447  1.00  0.00           C  
ATOM    109  CG  GLU B 235     108.131  52.467  77.413  1.00  0.00           C  
ATOM    110  CD  GLU B 235     108.866  52.395  78.744  1.00  0.00           C  
ATOM    111  OE1 GLU B 235     108.689  53.312  79.565  1.00  0.00           O  
ATOM    112  OE2 GLU B 235     109.630  51.428  78.951  1.00  0.00           O  
ATOM    113  N   GLU B 236     104.590  54.888  79.196  1.00  0.00           N  
ATOM    114  CA  GLU B 236     103.592  55.944  79.188  1.00  0.00           C  
ATOM    115  C   GLU B 236     103.838  56.737  77.916  1.00  0.00           C  
ATOM    116  O   GLU B 236     104.973  57.123  77.638  1.00  0.00           O  
ATOM    117  CB  GLU B 236     103.751  56.870  80.393  1.00  0.00           C  
ATOM    118  CG  GLU B 236     102.862  58.113  80.314  1.00  0.00           C  
ATOM    119  CD  GLU B 236     102.864  58.966  81.576  1.00  0.00           C  
ATOM    120  OE1 GLU B 236     103.299  58.474  82.638  1.00  0.00           O  
ATOM    121  OE2 GLU B 236     102.410  60.126  81.504  1.00  0.00           O  
ATOM    122  N   PHE B 237     102.795  56.983  77.132  1.00  0.00           N  
ATOM    123  CA  PHE B 237     103.007  57.752  75.921  1.00  0.00           C  
ATOM    124  C   PHE B 237     103.125  59.241  76.197  1.00  0.00           C  
ATOM    125  O   PHE B 237     102.211  59.860  76.742  1.00  0.00           O  
ATOM    126  CB  PHE B 237     101.882  57.538  74.917  1.00  0.00           C  
ATOM    127  CG  PHE B 237     102.056  58.347  73.664  1.00  0.00           C  
ATOM    128  CD1 PHE B 237     103.111  58.072  72.800  1.00  0.00           C  
ATOM    129  CD2 PHE B 237     101.215  59.410  73.381  1.00  0.00           C  
ATOM    130  CE1 PHE B 237     103.324  58.850  71.666  1.00  0.00           C  
ATOM    131  CE2 PHE B 237     101.416  60.202  72.249  1.00  0.00           C  
ATOM    132  CZ  PHE B 237     102.475  59.919  71.392  1.00  0.00           C  
ATOM    133  N   LYS B 238     104.258  59.817  75.817  1.00  0.00           N  
ATOM    134  CA  LYS B 238     104.499  61.236  75.981  1.00  0.00           C  
ATOM    135  C   LYS B 238     104.985  61.760  74.629  1.00  0.00           C  
ATOM    136  O   LYS B 238     106.112  61.482  74.211  1.00  0.00           O  
ATOM    137  CB  LYS B 238     105.543  61.488  77.066  1.00  0.00           C  
ATOM    138  N   PRO B 240     104.139  62.518  73.918  1.00  0.00           N  
ATOM    139  CA  PRO B 240     104.503  63.066  72.608  1.00  0.00           C  
ATOM    140  C   PRO B 240     105.659  64.067  72.669  1.00  0.00           C  
ATOM    141  O   PRO B 240     105.886  64.693  73.703  1.00  0.00           O  
ATOM    142  CB  PRO B 240     103.205  63.711  72.146  1.00  0.00           C  
ATOM    143  CG  PRO B 240     102.629  64.233  73.452  1.00  0.00           C  
ATOM    144  CD  PRO B 240     102.849  63.062  74.386  1.00  0.00           C  
ATOM    145  N   ILE B 241     106.385  64.213  71.561  1.00  0.00           N  
ATOM    146  CA  ILE B 241     107.498  65.159  71.472  1.00  0.00           C  
ATOM    147  C   ILE B 241     106.950  66.588  71.517  1.00  0.00           C  
ATOM    148  O   ILE B 241     107.490  67.462  72.203  1.00  0.00           O  
ATOM    149  CB  ILE B 241     108.297  64.942  70.164  1.00  0.00           C  
ATOM    150  CG1 ILE B 241     108.990  63.574  70.200  1.00  0.00           C  
ATOM    151  CG2 ILE B 241     109.313  66.060  69.967  1.00  0.00           C  
ATOM    152  CD1 ILE B 241     109.507  63.087  68.855  1.00  0.00           C  
ATOM    153  N   HIS B 243     105.873  66.823  70.774  1.00  0.00           N  
ATOM    154  CA  HIS B 243     105.222  68.128  70.743  1.00  0.00           C  
ATOM    155  C   HIS B 243     103.834  67.954  71.336  1.00  0.00           C  
ATOM    156  O   HIS B 243     103.068  67.098  70.899  1.00  0.00           O  
ATOM    157  CB  HIS B 243     105.115  68.661  69.314  1.00  0.00           C  
ATOM    158  CG  HIS B 243     106.437  68.860  68.646  1.00  0.00           C  
ATOM    159  ND1 HIS B 243     106.848  68.108  67.566  1.00  0.00           N  
ATOM    160  CD2 HIS B 243     107.458  69.700  68.928  1.00  0.00           C  
ATOM    161  CE1 HIS B 243     108.067  68.476  67.214  1.00  0.00           C  
ATOM    162  NE2 HIS B 243     108.460  69.441  68.026  1.00  0.00           N  
ATOM    163  N   ALA B 244     103.521  68.761  72.341  1.00  0.00           N  
ATOM    164  CA  ALA B 244     102.235  68.687  73.008  1.00  0.00           C  
ATOM    165  C   ALA B 244     101.057  68.659  72.034  1.00  0.00           C  
ATOM    166  O   ALA B 244     101.023  69.404  71.053  1.00  0.00           O  
ATOM    167  CB  ALA B 244     102.080  69.856  73.967  1.00  0.00           C  
ATOM    168  N   GLY B 245     100.105  67.781  72.315  1.00  0.00           N  
ATOM    169  CA  GLY B 245      98.920  67.657  71.495  1.00  0.00           C  
ATOM    170  C   GLY B 245      99.095  67.107  70.089  1.00  0.00           C  
ATOM    171  O   GLY B 245      98.123  67.024  69.342  1.00  0.00           O  
ATOM    172  N   GLU B 265     100.313  66.718  69.715  1.00  0.00           N  
ATOM    173  CA  GLU B 265     100.549  66.189  68.377  1.00  0.00           C  
ATOM    174  C   GLU B 265     101.334  64.889  68.371  1.00  0.00           C  
ATOM    175  O   GLU B 265     102.118  64.615  69.281  1.00  0.00           O  
ATOM    176  CB  GLU B 265     101.289  67.209  67.511  1.00  0.00           C  
ATOM    177  CG  GLU B 265     101.123  68.661  67.924  1.00  0.00           C  
ATOM    178  CD  GLU B 265     101.798  69.619  66.958  1.00  0.00           C  
ATOM    179  OE1 GLU B 265     102.076  70.770  67.363  1.00  0.00           O  
ATOM    180  OE2 GLU B 265     102.041  69.235  65.796  1.00  0.00           O  
ATOM    181  N   VAL B 266     101.133  64.087  67.328  1.00  0.00           N  
ATOM    182  CA  VAL B 266     101.825  62.815  67.201  1.00  0.00           C  
ATOM    183  C   VAL B 266     102.252  62.574  65.763  1.00  0.00           C  
ATOM    184  O   VAL B 266     101.461  62.736  64.836  1.00  0.00           O  
ATOM    185  CB  VAL B 266     100.932  61.618  67.599  1.00  0.00           C  
ATOM    186  CG1 VAL B 266     101.670  60.311  67.320  1.00  0.00           C  
ATOM    187  CG2 VAL B 266     100.530  61.703  69.059  1.00  0.00           C  
ATOM    188  N   GLY B 267     103.510  62.184  65.596  1.00  0.00           N  
ATOM    189  CA  GLY B 267     104.034  61.862  64.285  1.00  0.00           C  
ATOM    190  C   GLY B 267     104.220  60.360  64.261  1.00  0.00           C  
ATOM    191  O   GLY B 267     104.961  59.816  65.087  1.00  0.00           O  
ATOM    192  N   MET B 268     103.554  59.663  63.345  1.00  0.00           N  
ATOM    193  CA  MET B 268     103.679  58.209  63.285  1.00  0.00           C  
ATOM    194  C   MET B 268     104.001  57.729  61.877  1.00  0.00           C  
ATOM    195  O   MET B 268     103.497  58.278  60.892  1.00  0.00           O  
ATOM    196  CB  MET B 268     102.392  57.550  63.792  1.00  0.00           C  
ATOM    197  CG  MET B 268     102.301  56.037  63.560  1.00  0.00           C  
ATOM    198  SD  MET B 268     100.956  55.214  64.460  1.00  0.00           S  
ATOM    199  CE  MET B 268      99.540  55.512  63.389  1.00  0.00           C  
ATOM    200  N   TYR B 269     104.860  56.718  61.785  1.00  0.00           N  
ATOM    201  CA  TYR B 269     105.239  56.154  60.498  1.00  0.00           C  
ATOM    202  C   TYR B 269     105.126  54.642  60.554  1.00  0.00           C  
ATOM    203  O   TYR B 269     105.629  54.004  61.476  1.00  0.00           O  
ATOM    204  CB  TYR B 269     106.676  56.516  60.137  1.00  0.00           C  
ATOM    205  CG  TYR B 269     107.117  55.947  58.806  1.00  0.00           C  
ATOM    206  CD1 TYR B 269     106.850  56.618  57.615  1.00  0.00           C  
ATOM    207  CD2 TYR B 269     107.810  54.735  58.736  1.00  0.00           C  
ATOM    208  CE1 TYR B 269     107.264  56.102  56.381  1.00  0.00           C  
ATOM    209  CE2 TYR B 269     108.230  54.212  57.511  1.00  0.00           C  
ATOM    210  CZ  TYR B 269     107.954  54.899  56.340  1.00  0.00           C  
ATOM    211  OH  TYR B 269     108.383  54.393  55.129  1.00  0.00           O  
ATOM    212  N   VAL B 270     104.465  54.073  59.557  1.00  0.00           N  
ATOM    213  CA  VAL B 270     104.300  52.628  59.481  1.00  0.00           C  
ATOM    214  C   VAL B 270     104.726  52.170  58.091  1.00  0.00           C  
ATOM    215  O   VAL B 270     104.385  52.796  57.088  1.00  0.00           O  
ATOM    216  CB  VAL B 270     102.834  52.219  59.752  1.00  0.00           C  
ATOM    217  CG1 VAL B 270     102.655  50.723  59.531  1.00  0.00           C  
ATOM    218  CG2 VAL B 270     102.448  52.594  61.178  1.00  0.00           C  
ATOM    219  N   CYS B 271     105.495  51.083  58.040  1.00  0.00           N  
ATOM    220  CA  CYS B 271     105.973  50.540  56.776  1.00  0.00           C  
ATOM    221  C   CYS B 271     104.827  50.009  55.933  1.00  0.00           C  
ATOM    222  O   CYS B 271     104.111  49.100  56.351  1.00  0.00           O  
ATOM    223  CB  CYS B 271     106.965  49.407  57.019  1.00  0.00           C  
ATOM    224  SG  CYS B 271     108.563  49.964  57.597  1.00  0.00           S  
ATOM    225  N   GLY B 272     104.674  50.575  54.743  1.00  0.00           N  
ATOM    226  CA  GLY B 272     103.620  50.148  53.850  1.00  0.00           C  
ATOM    227  C   GLY B 272     103.962  48.853  53.147  1.00  0.00           C  
ATOM    228  O   GLY B 272     104.954  48.202  53.473  1.00  0.00           O  
ATOM    229  N   ILE B 273     103.149  48.482  52.166  1.00  0.00           N  
ATOM    230  CA  ILE B 273     103.382  47.245  51.442  1.00  0.00           C  
ATOM    231  C   ILE B 273     104.104  47.465  50.124  1.00  0.00           C  
ATOM    232  O   ILE B 273     104.198  48.588  49.624  1.00  0.00           O  
ATOM    233  CB  ILE B 273     102.058  46.532  51.194  1.00  0.00           C  
ATOM    234  N   THR B 274     104.626  46.379  49.573  1.00  0.00           N  
ATOM    235  CA  THR B 274     105.298  46.446  48.291  1.00  0.00           C  
ATOM    236  C   THR B 274     104.216  46.157  47.262  1.00  0.00           C  
ATOM    237  O   THR B 274     103.548  45.119  47.312  1.00  0.00           O  
ATOM    238  CB  THR B 274     106.429  45.411  48.197  1.00  0.00           C  
ATOM    239  OG1 THR B 274     107.389  45.671  49.229  1.00  0.00           O  
ATOM    240  CG2 THR B 274     107.109  45.483  46.840  1.00  0.00           C  
ATOM    241  N   VAL B 275     104.034  47.105  46.350  1.00  0.00           N  
ATOM    242  CA  VAL B 275     103.037  47.023  45.296  1.00  0.00           C  
ATOM    243  C   VAL B 275     103.426  46.040  44.196  1.00  0.00           C  
ATOM    244  O   VAL B 275     103.514  46.410  43.025  1.00  0.00           O  
ATOM    245  CB  VAL B 275     102.806  48.414  44.700  1.00  0.00           C  
ATOM    246  N   TYR B 276     103.662  44.786  44.579  1.00  0.00           N  
ATOM    247  CA  TYR B 276     104.035  43.741  43.630  1.00  0.00           C  
ATOM    248  C   TYR B 276     102.786  42.957  43.241  1.00  0.00           C  
ATOM    249  O   TYR B 276     102.361  42.961  42.085  1.00  0.00           O  
ATOM    250  CB  TYR B 276     105.063  42.806  44.258  1.00  0.00           C  
ATOM    251  N   ASP B 277     102.208  42.283  44.230  1.00  0.00           N  
ATOM    252  CA  ASP B 277     101.003  41.494  44.042  1.00  0.00           C  
ATOM    253  C   ASP B 277      99.995  41.958  45.084  1.00  0.00           C  
ATOM    254  O   ASP B 277     100.278  42.866  45.867  1.00  0.00           O  
ATOM    255  CB  ASP B 277     101.311  40.007  44.218  1.00  0.00           C  
ATOM    256  N   LEU B 279      98.823  41.338  45.106  1.00  0.00           N  
ATOM    257  CA  LEU B 279      97.796  41.728  46.061  1.00  0.00           C  
ATOM    258  C   LEU B 279      98.220  41.540  47.512  1.00  0.00           C  
ATOM    259  O   LEU B 279      99.176  40.823  47.815  1.00  0.00           O  
ATOM    260  CB  LEU B 279      96.509  40.959  45.781  1.00  0.00           C  
ATOM    261  CG  LEU B 279      95.856  41.370  44.460  1.00  0.00           C  
ATOM    262  CD1 LEU B 279      94.371  41.048  44.499  1.00  0.00           C  
ATOM    263  CD2 LEU B 279      96.063  42.850  44.226  1.00  0.00           C  
ATOM    264  N   CYS B 280      97.492  42.200  48.403  1.00  0.00           N  
ATOM    265  CA  CYS B 280      97.752  42.144  49.836  1.00  0.00           C  
ATOM    266  C   CYS B 280      97.096  40.920  50.461  1.00  0.00           C  
ATOM    267  O   CYS B 280      96.034  40.483  50.014  1.00  0.00           O  
ATOM    268  CB  CYS B 280      97.232  43.412  50.504  1.00  0.00           C  
ATOM    269  N   HIS B 281      97.728  40.357  51.488  1.00  0.00           N  
ATOM    270  CA  HIS B 281      97.172  39.195  52.170  1.00  0.00           C  
ATOM    271  C   HIS B 281      96.782  39.565  53.595  1.00  0.00           C  
ATOM    272  O   HIS B 281      97.280  40.550  54.146  1.00  0.00           O  
ATOM    273  CB  HIS B 281      98.166  38.025  52.189  1.00  0.00           C  
ATOM    274  CG  HIS B 281      99.461  38.326  52.876  1.00  0.00           C  
ATOM    275  ND1 HIS B 281      99.559  38.518  54.239  1.00  0.00           N  
ATOM    276  CD2 HIS B 281     100.713  38.499  52.384  1.00  0.00           C  
ATOM    277  CE1 HIS B 281     100.809  38.799  54.553  1.00  0.00           C  
ATOM    278  NE2 HIS B 281     101.531  38.793  53.446  1.00  0.00           N  
ATOM    279  N   ILE B 282      95.889  38.774  54.186  1.00  0.00           N  
ATOM    280  CA  ILE B 282      95.417  39.030  55.545  1.00  0.00           C  
ATOM    281  C   ILE B 282      96.519  39.522  56.466  1.00  0.00           C  
ATOM    282  O   ILE B 282      96.324  40.484  57.210  1.00  0.00           O  
ATOM    283  CB  ILE B 282      94.747  37.776  56.161  1.00  0.00           C  
ATOM    284  CG1 ILE B 282      95.300  36.500  55.517  1.00  0.00           C  
ATOM    285  CG2 ILE B 282      93.242  37.857  55.978  1.00  0.00           C  
ATOM    286  CD1 ILE B 282      96.771  36.285  55.740  1.00  0.00           C  
ATOM    287  N   GLY B 283      97.673  38.869  56.411  1.00  0.00           N  
ATOM    288  CA  GLY B 283      98.785  39.280  57.243  1.00  0.00           C  
ATOM    289  C   GLY B 283      98.992  40.775  57.115  1.00  0.00           C  
ATOM    290  O   GLY B 283      99.128  41.476  58.115  1.00  0.00           O  
ATOM    291  N   HIS B 284      99.012  41.266  55.879  1.00  0.00           N  
ATOM    292  CA  HIS B 284      99.189  42.692  55.633  1.00  0.00           C  
ATOM    293  C   HIS B 284      97.982  43.448  56.165  1.00  0.00           C  
ATOM    294  O   HIS B 284      98.107  44.560  56.670  1.00  0.00           O  
ATOM    295  CB  HIS B 284      99.354  42.962  54.133  1.00  0.00           C  
ATOM    296  CG  HIS B 284     100.623  42.414  53.558  1.00  0.00           C  
ATOM    297  ND1 HIS B 284     100.718  41.969  52.257  1.00  0.00           N  
ATOM    298  CD2 HIS B 284     101.852  42.247  54.100  1.00  0.00           C  
ATOM    299  CE1 HIS B 284     101.948  41.547  52.024  1.00  0.00           C  
ATOM    300  NE2 HIS B 284     102.656  41.705  53.127  1.00  0.00           N  
ATOM    301  N   GLY B 285      96.810  42.829  56.051  1.00  0.00           N  
ATOM    302  CA  GLY B 285      95.593  43.456  56.536  1.00  0.00           C  
ATOM    303  C   GLY B 285      95.610  43.612  58.042  1.00  0.00           C  
ATOM    304  O   GLY B 285      95.159  44.625  58.578  1.00  0.00           O  
ATOM    305  N   ARG B 286      96.129  42.598  58.731  1.00  0.00           N  
ATOM    306  CA  ARG B 286      96.217  42.619  60.186  1.00  0.00           C  
ATOM    307  C   ARG B 286      97.020  43.844  60.597  1.00  0.00           C  
ATOM    308  O   ARG B 286      96.538  44.708  61.329  1.00  0.00           O  
ATOM    309  CB  ARG B 286      96.919  41.338  60.671  1.00  0.00           C  
ATOM    310  CG  ARG B 286      96.678  40.962  62.131  1.00  0.00           C  
ATOM    311  CD  ARG B 286      97.351  41.897  63.130  1.00  0.00           C  
ATOM    312  NE  ARG B 286      97.045  41.495  64.503  1.00  0.00           N  
ATOM    313  CZ  ARG B 286      97.616  40.477  65.141  1.00  0.00           C  
ATOM    314  NH1 ARG B 286      98.548  39.743  64.542  1.00  0.00           N  
ATOM    315  NH2 ARG B 286      97.233  40.170  66.374  1.00  0.00           N  
ATOM    316  N   THR B 288      98.248  43.915  60.099  1.00  0.00           N  
ATOM    317  CA  THR B 288      99.152  45.022  60.395  1.00  0.00           C  
ATOM    318  C   THR B 288      98.550  46.405  60.164  1.00  0.00           C  
ATOM    319  O   THR B 288      98.591  47.267  61.042  1.00  0.00           O  
ATOM    320  CB  THR B 288     100.423  44.900  59.535  1.00  0.00           C  
ATOM    321  OG1 THR B 288     101.069  43.653  59.816  1.00  0.00           O  
ATOM    322  CG2 THR B 288     101.374  46.041  59.829  1.00  0.00           C  
ATOM    323  N   PHE B 289      97.987  46.616  58.979  1.00  0.00           N  
ATOM    324  CA  PHE B 289      97.419  47.911  58.644  1.00  0.00           C  
ATOM    325  C   PHE B 289      96.112  48.240  59.346  1.00  0.00           C  
ATOM    326  O   PHE B 289      95.751  49.411  59.482  1.00  0.00           O  
ATOM    327  CB  PHE B 289      97.324  48.018  57.127  1.00  0.00           C  
ATOM    328  CG  PHE B 289      98.668  47.984  56.461  1.00  0.00           C  
ATOM    329  CD1 PHE B 289      99.645  48.910  56.819  1.00  0.00           C  
ATOM    330  CD2 PHE B 289      98.996  46.993  55.545  1.00  0.00           C  
ATOM    331  CE1 PHE B 289     100.926  48.847  56.283  1.00  0.00           C  
ATOM    332  CE2 PHE B 289     100.277  46.919  55.000  1.00  0.00           C  
ATOM    333  CZ  PHE B 289     101.243  47.850  55.373  1.00  0.00           C  
ATOM    334  N   VAL B 290      95.413  47.213  59.805  1.00  0.00           N  
ATOM    335  CA  VAL B 290      94.188  47.440  60.556  1.00  0.00           C  
ATOM    336  C   VAL B 290      94.690  47.772  61.959  1.00  0.00           C  
ATOM    337  O   VAL B 290      94.209  48.706  62.602  1.00  0.00           O  
ATOM    338  CB  VAL B 290      93.303  46.178  60.578  1.00  0.00           C  
ATOM    339  CG1 VAL B 290      92.348  46.225  61.764  1.00  0.00           C  
ATOM    340  CG2 VAL B 290      92.522  46.078  59.271  1.00  0.00           C  
ATOM    341  N   ALA B 291      95.686  47.016  62.412  1.00  0.00           N  
ATOM    342  CA  ALA B 291      96.271  47.238  63.728  1.00  0.00           C  
ATOM    343  C   ALA B 291      96.678  48.697  63.872  1.00  0.00           C  
ATOM    344  O   ALA B 291      96.340  49.342  64.861  1.00  0.00           O  
ATOM    345  CB  ALA B 291      97.481  46.339  63.929  1.00  0.00           C  
ATOM    346  N   PHE B 292      97.396  49.233  62.888  1.00  0.00           N  
ATOM    347  CA  PHE B 292      97.802  50.620  62.996  1.00  0.00           C  
ATOM    348  C   PHE B 292      96.692  51.599  62.647  1.00  0.00           C  
ATOM    349  O   PHE B 292      96.747  52.771  63.024  1.00  0.00           O  
ATOM    350  CB  PHE B 292      99.094  50.867  62.203  1.00  0.00           C  
ATOM    351  CG  PHE B 292     100.307  50.256  62.855  1.00  0.00           C  
ATOM    352  CD1 PHE B 292     100.825  49.038  62.409  1.00  0.00           C  
ATOM    353  CD2 PHE B 292     100.866  50.841  63.986  1.00  0.00           C  
ATOM    354  CE1 PHE B 292     101.876  48.414  63.089  1.00  0.00           C  
ATOM    355  CE2 PHE B 292     101.918  50.222  64.675  1.00  0.00           C  
ATOM    356  CZ  PHE B 292     102.420  49.007  64.222  1.00  0.00           C  
ATOM    357  N   ASP B 293      95.662  51.125  61.954  1.00  0.00           N  
ATOM    358  CA  ASP B 293      94.529  51.987  61.643  1.00  0.00           C  
ATOM    359  C   ASP B 293      93.861  52.255  62.992  1.00  0.00           C  
ATOM    360  O   ASP B 293      93.343  53.344  63.246  1.00  0.00           O  
ATOM    361  CB  ASP B 293      93.536  51.291  60.706  1.00  0.00           C  
ATOM    362  CG  ASP B 293      92.359  52.177  60.332  1.00  0.00           C  
ATOM    363  OD1 ASP B 293      91.203  51.741  60.503  1.00  0.00           O  
ATOM    364  OD2 ASP B 293      92.592  53.311  59.864  1.00  0.00           O  
ATOM    365  N   VAL B 294      93.891  51.244  63.856  1.00  0.00           N  
ATOM    366  CA  VAL B 294      93.310  51.356  65.189  1.00  0.00           C  
ATOM    367  C   VAL B 294      94.127  52.349  66.016  1.00  0.00           C  
ATOM    368  O   VAL B 294      93.560  53.194  66.706  1.00  0.00           O  
ATOM    369  CB  VAL B 294      93.252  49.977  65.898  1.00  0.00           C  
ATOM    370  CG1 VAL B 294      92.915  50.147  67.376  1.00  0.00           C  
ATOM    371  CG2 VAL B 294      92.199  49.097  65.236  1.00  0.00           C  
ATOM    372  N   VAL B 295      95.451  52.253  65.935  1.00  0.00           N  
ATOM    373  CA  VAL B 295      96.327  53.158  66.679  1.00  0.00           C  
ATOM    374  C   VAL B 295      96.060  54.598  66.244  1.00  0.00           C  
ATOM    375  O   VAL B 295      95.966  55.499  67.082  1.00  0.00           O  
ATOM    376  CB  VAL B 295      97.839  52.830  66.456  1.00  0.00           C  
ATOM    377  CG1 VAL B 295      98.713  53.903  67.113  1.00  0.00           C  
ATOM    378  CG2 VAL B 295      98.171  51.462  67.048  1.00  0.00           C  
ATOM    379  N   ALA B 296      95.927  54.803  64.937  1.00  0.00           N  
ATOM    380  CA  ALA B 296      95.658  56.131  64.387  1.00  0.00           C  
ATOM    381  C   ALA B 296      94.313  56.645  64.873  1.00  0.00           C  
ATOM    382  O   ALA B 296      94.218  57.747  65.415  1.00  0.00           O  
ATOM    383  CB  ALA B 296      95.688  56.083  62.862  1.00  0.00           C  
ATOM    384  N   ARG B 297      93.263  55.853  64.679  1.00  0.00           N  
ATOM    385  CA  ARG B 297      91.935  56.262  65.114  1.00  0.00           C  
ATOM    386  C   ARG B 297      91.876  56.547  66.613  1.00  0.00           C  
ATOM    387  O   ARG B 297      91.262  57.524  67.036  1.00  0.00           O  
ATOM    388  CB  ARG B 297      90.902  55.184  64.791  1.00  0.00           C  
ATOM    389  CG  ARG B 297      90.632  54.930  63.322  1.00  0.00           C  
ATOM    390  CD  ARG B 297      90.003  53.553  63.193  1.00  0.00           C  
ATOM    391  NE  ARG B 297      89.497  53.255  61.855  1.00  0.00           N  
ATOM    392  CZ  ARG B 297      88.377  53.754  61.345  1.00  0.00           C  
ATOM    393  NH1 ARG B 297      87.634  54.587  62.058  1.00  0.00           N  
ATOM    394  NH2 ARG B 297      87.996  53.404  60.126  1.00  0.00           N  
ATOM    395  N   TYR B 298      92.511  55.703  67.421  1.00  0.00           N  
ATOM    396  CA  TYR B 298      92.465  55.909  68.865  1.00  0.00           C  
ATOM    397  C   TYR B 298      93.190  57.164  69.340  1.00  0.00           C  
ATOM    398  O   TYR B 298      92.750  57.822  70.285  1.00  0.00           O  
ATOM    399  CB  TYR B 298      92.991  54.680  69.614  1.00  0.00           C  
ATOM    400  CG  TYR B 298      92.752  54.764  71.106  1.00  0.00           C  
ATOM    401  CD1 TYR B 298      91.460  54.913  71.618  1.00  0.00           C  
ATOM    402  CD2 TYR B 298      93.816  54.747  72.006  1.00  0.00           C  
ATOM    403  CE1 TYR B 298      91.235  55.049  72.983  1.00  0.00           C  
ATOM    404  CE2 TYR B 298      93.600  54.884  73.376  1.00  0.00           C  
ATOM    405  CZ  TYR B 298      92.314  55.034  73.858  1.00  0.00           C  
ATOM    406  OH  TYR B 298      92.102  55.180  75.206  1.00  0.00           O  
ATOM    407  N   LEU B 299      94.305  57.504  68.698  1.00  0.00           N  
ATOM    408  CA  LEU B 299      95.038  58.699  69.082  1.00  0.00           C  
ATOM    409  C   LEU B 299      94.209  59.938  68.751  1.00  0.00           C  
ATOM    410  O   LEU B 299      94.195  60.906  69.511  1.00  0.00           O  
ATOM    411  CB  LEU B 299      96.382  58.743  68.358  1.00  0.00           C  
ATOM    412  CG  LEU B 299      97.367  57.655  68.814  1.00  0.00           C  
ATOM    413  CD1 LEU B 299      98.718  57.827  68.142  1.00  0.00           C  
ATOM    414  CD2 LEU B 299      97.496  57.728  70.322  1.00  0.00           C  
ATOM    415  N   ARG B 300      93.508  59.911  67.619  1.00  0.00           N  
ATOM    416  CA  ARG B 300      92.674  61.033  67.223  1.00  0.00           C  
ATOM    417  C   ARG B 300      91.468  61.143  68.141  1.00  0.00           C  
ATOM    418  O   ARG B 300      91.024  62.248  68.472  1.00  0.00           O  
ATOM    419  CB  ARG B 300      92.239  60.895  65.764  1.00  0.00           C  
ATOM    420  CG  ARG B 300      93.390  61.146  64.825  1.00  0.00           C  
ATOM    421  CD  ARG B 300      93.030  61.084  63.360  1.00  0.00           C  
ATOM    422  NE  ARG B 300      94.074  61.755  62.595  1.00  0.00           N  
ATOM    423  CZ  ARG B 300      94.731  61.219  61.576  1.00  0.00           C  
ATOM    424  NH1 ARG B 300      94.463  59.987  61.171  1.00  0.00           N  
ATOM    425  NH2 ARG B 300      95.683  61.919  60.974  1.00  0.00           N  
ATOM    426  N   PHE B 301      90.946  59.997  68.550  1.00  0.00           N  
ATOM    427  CA  PHE B 301      89.808  59.948  69.453  1.00  0.00           C  
ATOM    428  C   PHE B 301      90.210  60.621  70.770  1.00  0.00           C  
ATOM    429  O   PHE B 301      89.395  61.291  71.405  1.00  0.00           O  
ATOM    430  CB  PHE B 301      89.409  58.491  69.693  1.00  0.00           C  
ATOM    431  CG  PHE B 301      88.272  58.316  70.657  1.00  0.00           C  
ATOM    432  CD1 PHE B 301      87.031  58.888  70.404  1.00  0.00           C  
ATOM    433  CD2 PHE B 301      88.446  57.568  71.813  1.00  0.00           C  
ATOM    434  CE1 PHE B 301      85.976  58.712  71.295  1.00  0.00           C  
ATOM    435  CE2 PHE B 301      87.401  57.386  72.713  1.00  0.00           C  
ATOM    436  CZ  PHE B 301      86.160  57.961  72.450  1.00  0.00           C  
ATOM    437  N   LEU B 302      91.470  60.457  71.166  1.00  0.00           N  
ATOM    438  CA  LEU B 302      91.965  61.059  72.403  1.00  0.00           C  
ATOM    439  C   LEU B 302      92.215  62.562  72.254  1.00  0.00           C  
ATOM    440  O   LEU B 302      92.434  63.262  73.244  1.00  0.00           O  
ATOM    441  CB  LEU B 302      93.248  60.363  72.878  1.00  0.00           C  
ATOM    442  CG  LEU B 302      93.170  58.899  73.334  1.00  0.00           C  
ATOM    443  CD1 LEU B 302      94.570  58.392  73.656  1.00  0.00           C  
ATOM    444  CD2 LEU B 302      92.258  58.762  74.553  1.00  0.00           C  
ATOM    445  N   GLY B 303      92.188  63.059  71.020  1.00  0.00           N  
ATOM    446  CA  GLY B 303      92.400  64.483  70.796  1.00  0.00           C  
ATOM    447  C   GLY B 303      93.733  64.894  70.200  1.00  0.00           C  
ATOM    448  O   GLY B 303      93.988  66.082  70.020  1.00  0.00           O  
ATOM    449  N   TYR B 304      94.592  63.930  69.896  1.00  0.00           N  
ATOM    450  CA  TYR B 304      95.885  64.272  69.317  1.00  0.00           C  
ATOM    451  C   TYR B 304      95.754  64.718  67.879  1.00  0.00           C  
ATOM    452  O   TYR B 304      94.885  64.253  67.144  1.00  0.00           O  
ATOM    453  CB  TYR B 304      96.846  63.086  69.330  1.00  0.00           C  
ATOM    454  CG  TYR B 304      97.387  62.731  70.682  1.00  0.00           C  
ATOM    455  CD1 TYR B 304      96.850  61.671  71.401  1.00  0.00           C  
ATOM    456  CD2 TYR B 304      98.441  63.448  71.248  1.00  0.00           C  
ATOM    457  CE1 TYR B 304      97.339  61.327  72.648  1.00  0.00           C  
ATOM    458  CE2 TYR B 304      98.943  63.114  72.498  1.00  0.00           C  
ATOM    459  CZ  TYR B 304      98.385  62.054  73.193  1.00  0.00           C  
ATOM    460  OH  TYR B 304      98.849  61.711  74.443  1.00  0.00           O  
ATOM    461  N   LYS B 305      96.616  65.636  67.470  1.00  0.00           N  
ATOM    462  CA  LYS B 305      96.605  66.050  66.091  1.00  0.00           C  
ATOM    463  C   LYS B 305      97.679  65.095  65.557  1.00  0.00           C  
ATOM    464  O   LYS B 305      98.864  65.195  65.894  1.00  0.00           O  
ATOM    465  CB  LYS B 305      96.979  67.531  65.979  1.00  0.00           C  
ATOM    466  CG  LYS B 305      96.932  68.101  64.573  1.00  0.00           C  
ATOM    467  CD  LYS B 305      96.538  69.573  64.597  1.00  0.00           C  
ATOM    468  CE  LYS B 305      97.762  70.480  64.576  1.00  0.00           C  
ATOM    469  NZ  LYS B 305      97.406  71.928  64.597  1.00  0.00           N  
ATOM    470  N   LEU B 306      97.219  64.121  64.771  1.00  0.00           N  
ATOM    471  CA  LEU B 306      98.076  63.082  64.217  1.00  0.00           C  
ATOM    472  C   LEU B 306      98.415  63.187  62.745  1.00  0.00           C  
ATOM    473  O   LEU B 306      97.546  63.400  61.901  1.00  0.00           O  
ATOM    474  CB  LEU B 306      97.438  61.705  64.445  1.00  0.00           C  
ATOM    475  CG  LEU B 306      97.947  60.581  63.532  1.00  0.00           C  
ATOM    476  CD1 LEU B 306      99.325  60.131  63.997  1.00  0.00           C  
ATOM    477  CD2 LEU B 306      96.979  59.404  63.532  1.00  0.00           C  
ATOM    478  N   LYS B 307      99.694  63.019  62.451  1.00  0.00           N  
ATOM    479  CA  LYS B 307     100.176  63.018  61.082  1.00  0.00           C  
ATOM    480  C   LYS B 307     100.682  61.592  60.883  1.00  0.00           C  
ATOM    481  O   LYS B 307     101.767  61.231  61.337  1.00  0.00           O  
ATOM    482  CB  LYS B 307     101.302  64.034  60.890  1.00  0.00           C  
ATOM    483  CG  LYS B 307     101.873  64.029  59.487  1.00  0.00           C  
ATOM    484  CD  LYS B 307     102.754  65.240  59.214  1.00  0.00           C  
ATOM    485  CE  LYS B 307     103.253  65.245  57.771  1.00  0.00           C  
ATOM    486  NZ  LYS B 307     104.200  66.358  57.463  1.00  0.00           N  
ATOM    487  N   TYR B 308      99.860  60.781  60.219  1.00  0.00           N  
ATOM    488  CA  TYR B 308     100.176  59.377  59.973  1.00  0.00           C  
ATOM    489  C   TYR B 308     100.754  59.154  58.591  1.00  0.00           C  
ATOM    490  O   TYR B 308     100.056  59.269  57.584  1.00  0.00           O  
ATOM    491  CB  TYR B 308      98.901  58.540  60.160  1.00  0.00           C  
ATOM    492  CG  TYR B 308      99.006  57.069  59.792  1.00  0.00           C  
ATOM    493  CD1 TYR B 308     100.224  56.389  59.849  1.00  0.00           C  
ATOM    494  CD2 TYR B 308      97.865  56.342  59.448  1.00  0.00           C  
ATOM    495  CE1 TYR B 308     100.298  55.017  59.577  1.00  0.00           C  
ATOM    496  CE2 TYR B 308      97.928  54.976  59.179  1.00  0.00           C  
ATOM    497  CZ  TYR B 308      99.145  54.318  59.245  1.00  0.00           C  
ATOM    498  OH  TYR B 308      99.195  52.965  58.990  1.00  0.00           O  
ATOM    499  N   VAL B 309     102.039  58.833  58.553  1.00  0.00           N  
ATOM    500  CA  VAL B 309     102.726  58.586  57.298  1.00  0.00           C  
ATOM    501  C   VAL B 309     103.000  57.099  57.098  1.00  0.00           C  
ATOM    502  O   VAL B 309     103.734  56.482  57.862  1.00  0.00           O  
ATOM    503  CB  VAL B 309     104.071  59.340  57.232  1.00  0.00           C  
ATOM    504  CG1 VAL B 309     104.749  59.076  55.893  1.00  0.00           C  
ATOM    505  CG2 VAL B 309     103.841  60.826  57.432  1.00  0.00           C  
ATOM    506  N   ARG B 310     102.384  56.535  56.065  1.00  0.00           N  
ATOM    507  CA  ARG B 310     102.568  55.132  55.727  1.00  0.00           C  
ATOM    508  C   ARG B 310     103.083  55.120  54.290  1.00  0.00           C  
ATOM    509  O   ARG B 310     102.409  55.603  53.383  1.00  0.00           O  
ATOM    510  CB  ARG B 310     101.237  54.380  55.841  1.00  0.00           C  
ATOM    511  CG  ARG B 310     101.258  52.996  55.221  1.00  0.00           C  
ATOM    512  CD  ARG B 310     100.187  52.085  55.809  1.00  0.00           C  
ATOM    513  NE  ARG B 310      98.814  52.461  55.469  1.00  0.00           N  
ATOM    514  CZ  ARG B 310      98.366  52.643  54.227  1.00  0.00           C  
ATOM    515  NH1 ARG B 310      99.179  52.494  53.195  1.00  0.00           N  
ATOM    516  NH2 ARG B 310      97.090  52.947  54.021  1.00  0.00           N  
ATOM    517  N   ASN B 311     104.282  54.583  54.092  1.00  0.00           N  
ATOM    518  CA  ASN B 311     104.895  54.553  52.765  1.00  0.00           C  
ATOM    519  C   ASN B 311     104.351  53.483  51.829  1.00  0.00           C  
ATOM    520  O   ASN B 311     103.528  52.652  52.205  1.00  0.00           O  
ATOM    521  CB  ASN B 311     106.399  54.331  52.890  1.00  0.00           C  
ATOM    522  CG  ASN B 311     106.748  52.884  53.165  1.00  0.00           C  
ATOM    523  OD1 ASN B 311     106.469  52.365  54.242  1.00  0.00           O  
ATOM    524  ND2 ASN B 311     107.347  52.221  52.182  1.00  0.00           N  
ATOM    525  N   ILE B 312     104.853  53.524  50.599  1.00  0.00           N  
ATOM    526  CA  ILE B 312     104.498  52.581  49.549  1.00  0.00           C  
ATOM    527  C   ILE B 312     105.791  52.228  48.823  1.00  0.00           C  
ATOM    528  O   ILE B 312     106.515  53.117  48.380  1.00  0.00           O  
ATOM    529  CB  ILE B 312     103.530  53.197  48.522  1.00  0.00           C  
ATOM    530  CG1 ILE B 312     102.177  53.476  49.174  1.00  0.00           C  
ATOM    531  CG2 ILE B 312     103.367  52.263  47.333  1.00  0.00           C  
ATOM    532  CD1 ILE B 312     101.177  54.128  48.242  1.00  0.00           C  
ATOM    533  N   THR B 313     106.098  50.938  48.709  1.00  0.00           N  
ATOM    534  CA  THR B 313     107.313  50.545  48.016  1.00  0.00           C  
ATOM    535  C   THR B 313     106.959  50.153  46.583  1.00  0.00           C  
ATOM    536  O   THR B 313     106.584  49.012  46.311  1.00  0.00           O  
ATOM    537  CB  THR B 313     108.014  49.373  48.733  1.00  0.00           C  
ATOM    538  OG1 THR B 313     108.650  49.857  49.923  1.00  0.00           O  
ATOM    539  CG2 THR B 313     109.072  48.751  47.833  1.00  0.00           C  
ATOM    540  N   ASP B 314     107.082  51.121  45.677  1.00  0.00           N  
ATOM    541  CA  ASP B 314     106.770  50.930  44.264  1.00  0.00           C  
ATOM    542  C   ASP B 314     107.961  50.473  43.428  1.00  0.00           C  
ATOM    543  O   ASP B 314     107.855  50.320  42.206  1.00  0.00           O  
ATOM    544  CB  ASP B 314     106.192  52.231  43.686  1.00  0.00           C  
ATOM    545  CG  ASP B 314     107.066  53.441  43.973  1.00  0.00           C  
ATOM    546  OD1 ASP B 314     106.740  54.540  43.480  1.00  0.00           O  
ATOM    547  OD2 ASP B 314     108.073  53.297  44.696  1.00  0.00           O  
ATOM    548  N   ILE B 315     109.092  50.251  44.096  1.00  0.00           N  
ATOM    549  CA  ILE B 315     110.348  49.800  43.440  1.00  0.00           C  
ATOM    550  C   ILE B 315     111.136  48.729  44.280  1.00  0.00           C  
ATOM    551  O   ILE B 315     111.426  48.937  45.463  1.00  0.00           O  
ATOM    552  CB  ILE B 315     111.235  50.996  43.122  1.00  0.00           C  
ATOM    553  N   ASP B 316     111.447  47.553  43.635  1.00  0.00           N  
ATOM    554  CA  ASP B 316     112.187  46.382  44.174  1.00  0.00           C  
ATOM    555  C   ASP B 316     112.329  45.287  43.133  1.00  0.00           C  
ATOM    556  O   ASP B 316     111.603  45.257  42.130  1.00  0.00           O  
ATOM    557  CB  ASP B 316     111.526  45.807  45.442  1.00  0.00           C  
ATOM    558  CG  ASP B 316     110.740  44.551  45.170  1.00  0.00           C  
ATOM    559  OD1 ASP B 316     109.789  44.601  44.367  1.00  0.00           O  
ATOM    560  OD2 ASP B 316     111.062  43.501  45.761  1.00  0.00           O  
ATOM    561  N   ASP B 317     113.263  44.381  43.361  1.00  0.00           N  
ATOM    562  CA  ASP B 317     113.463  43.294  42.439  1.00  0.00           C  
ATOM    563  C   ASP B 317     112.128  42.738  41.972  1.00  0.00           C  
ATOM    564  O   ASP B 317     111.876  42.749  40.759  1.00  0.00           O  
ATOM    565  CB  ASP B 317     114.311  42.213  43.105  1.00  0.00           C  
ATOM    566  CG  ASP B 317     115.542  42.859  43.682  1.00  0.00           C  
ATOM    567  OD1 ASP B 317     116.421  43.254  42.901  1.00  0.00           O  
ATOM    568  OD2 ASP B 317     115.634  42.976  44.916  1.00  0.00           O  
ATOM    569  N   LYS B 333     111.265  42.237  42.884  1.00  0.00           N  
ATOM    570  CA  LYS B 333     110.014  41.615  42.503  1.00  0.00           C  
ATOM    571  C   LYS B 333     109.258  42.425  41.461  1.00  0.00           C  
ATOM    572  O   LYS B 333     109.003  41.969  40.342  1.00  0.00           O  
ATOM    573  CB  LYS B 333     109.154  41.274  43.729  1.00  0.00           C  
ATOM    574  N   ILE B 334     108.907  43.664  41.848  1.00  0.00           N  
ATOM    575  CA  ILE B 334     108.260  44.592  40.918  1.00  0.00           C  
ATOM    576  C   ILE B 334     109.061  44.656  39.579  1.00  0.00           C  
ATOM    577  O   ILE B 334     108.437  44.414  38.549  1.00  0.00           O  
ATOM    578  CB  ILE B 334     108.181  45.969  41.563  1.00  0.00           C  
ATOM    579  N   ILE B 336     110.304  45.072  39.640  1.00  0.00           N  
ATOM    580  CA  ILE B 336     111.117  45.280  38.428  1.00  0.00           C  
ATOM    581  C   ILE B 336     111.002  44.079  37.488  1.00  0.00           C  
ATOM    582  O   ILE B 336     111.158  44.215  36.268  1.00  0.00           O  
ATOM    583  CB  ILE B 336     112.594  45.508  38.796  1.00  0.00           C  
ATOM    584  N   LYS B 340     110.741  42.919  38.078  1.00  0.00           N  
ATOM    585  CA  LYS B 340     110.618  41.687  37.287  1.00  0.00           C  
ATOM    586  C   LYS B 340     109.192  41.210  37.009  1.00  0.00           C  
ATOM    587  O   LYS B 340     108.789  40.116  37.434  1.00  0.00           O  
ATOM    588  CB  LYS B 340     111.363  40.559  37.980  1.00  0.00           C  
ATOM    589  N   ARG B 341     108.486  41.992  36.243  1.00  0.00           N  
ATOM    590  CA  ARG B 341     107.067  41.761  35.986  1.00  0.00           C  
ATOM    591  C   ARG B 341     106.527  42.927  35.179  1.00  0.00           C  
ATOM    592  O   ARG B 341     106.996  44.055  35.322  1.00  0.00           O  
ATOM    593  CB  ARG B 341     106.277  41.628  37.303  1.00  0.00           C  
ATOM    594  N   GLU B 408     105.279  45.723  29.404  1.00  0.00           N  
ATOM    595  CA  GLU B 408     105.141  45.521  30.882  1.00  0.00           C  
ATOM    596  C   GLU B 408     105.072  46.930  31.660  1.00  0.00           C  
ATOM    597  O   GLU B 408     103.987  47.267  32.112  1.00  0.00           O  
ATOM    598  CB  GLU B 408     106.280  44.669  31.421  1.00  0.00           C  
ATOM    599  N   SER B 418     106.260  47.722  31.809  1.00  0.00           N  
ATOM    600  CA  SER B 418     106.535  49.005  32.599  1.00  0.00           C  
ATOM    601  C   SER B 418     106.720  48.702  34.033  1.00  0.00           C  
ATOM    602  O   SER B 418     106.855  47.554  34.453  1.00  0.00           O  
ATOM    603  CB  SER B 418     105.496  50.111  32.340  1.00  0.00           C  
ATOM    604  OG  SER B 418     106.010  51.376  32.706  1.00  0.00           O  
ATOM    605  N   PHE B 419     106.730  49.740  34.777  1.00  0.00           N  
ATOM    606  CA  PHE B 419     106.675  49.596  36.187  1.00  0.00           C  
ATOM    607  C   PHE B 419     105.735  50.703  36.570  1.00  0.00           C  
ATOM    608  O   PHE B 419     104.784  50.529  37.323  1.00  0.00           O  
ATOM    609  CB  PHE B 419     108.026  49.786  36.854  1.00  0.00           C  
ATOM    610  N   VAL B 420     106.042  51.876  36.025  1.00  0.00           N  
ATOM    611  CA  VAL B 420     105.234  53.060  36.294  1.00  0.00           C  
ATOM    612  C   VAL B 420     103.750  52.742  36.157  1.00  0.00           C  
ATOM    613  O   VAL B 420     102.954  52.999  37.092  1.00  0.00           O  
ATOM    614  CB  VAL B 420     105.648  54.208  35.353  1.00  0.00           C  
ATOM    615  N   ALA B 421     103.410  52.108  35.057  1.00  0.00           N  
ATOM    616  CA  ALA B 421     102.018  51.785  34.749  1.00  0.00           C  
ATOM    617  C   ALA B 421     101.424  50.665  35.587  1.00  0.00           C  
ATOM    618  O   ALA B 421     100.235  50.785  35.971  1.00  0.00           O  
ATOM    619  CB  ALA B 421     101.806  51.541  33.240  1.00  0.00           C  
ATOM    620  N   MET B 422     102.292  49.744  36.028  1.00  0.00           N  
ATOM    621  CA  MET B 422     101.786  48.584  36.792  1.00  0.00           C  
ATOM    622  C   MET B 422     101.699  48.874  38.277  1.00  0.00           C  
ATOM    623  O   MET B 422     100.857  48.276  38.979  1.00  0.00           O  
ATOM    624  CB  MET B 422     102.680  47.379  36.455  1.00  0.00           C  
ATOM    625  N   VAL B 423     102.687  49.445  38.892  1.00  0.00           N  
ATOM    626  CA  VAL B 423     102.575  49.914  40.266  1.00  0.00           C  
ATOM    627  C   VAL B 423     101.409  50.891  40.400  1.00  0.00           C  
ATOM    628  O   VAL B 423     100.690  50.865  41.396  1.00  0.00           O  
ATOM    629  CB  VAL B 423     103.884  50.587  40.748  1.00  0.00           C  
ATOM    630  CG1 VAL B 423     105.058  49.653  40.500  1.00  0.00           C  
ATOM    631  CG2 VAL B 423     104.090  51.919  40.047  1.00  0.00           C  
ATOM    632  N   ASP B 424     101.212  51.736  39.392  1.00  0.00           N  
ATOM    633  CA  ASP B 424     100.117  52.703  39.418  1.00  0.00           C  
ATOM    634  C   ASP B 424      98.769  51.996  39.523  1.00  0.00           C  
ATOM    635  O   ASP B 424      97.870  52.459  40.223  1.00  0.00           O  
ATOM    636  CB  ASP B 424     100.148  53.575  38.163  1.00  0.00           C  
ATOM    637  CG  ASP B 424     101.192  54.670  38.242  1.00  0.00           C  
ATOM    638  OD1 ASP B 424     101.199  55.546  37.355  1.00  0.00           O  
ATOM    639  OD2 ASP B 424     101.997  54.654  39.195  1.00  0.00           O  
ATOM    640  N   ARG B 425      98.632  50.875  38.821  1.00  0.00           N  
ATOM    641  CA  ARG B 425      97.393  50.105  38.860  1.00  0.00           C  
ATOM    642  C   ARG B 425      97.265  49.434  40.223  1.00  0.00           C  
ATOM    643  O   ARG B 425      96.234  49.548  40.891  1.00  0.00           O  
ATOM    644  CB  ARG B 425      97.391  49.055  37.753  1.00  0.00           C  
ATOM    645  N   MET B 426      98.323  48.740  40.635  1.00  0.00           N  
ATOM    646  CA  MET B 426      98.344  48.046  41.917  1.00  0.00           C  
ATOM    647  C   MET B 426      97.990  48.969  43.073  1.00  0.00           C  
ATOM    648  O   MET B 426      97.026  48.722  43.801  1.00  0.00           O  
ATOM    649  CB  MET B 426      99.721  47.421  42.155  1.00  0.00           C  
ATOM    650  CG  MET B 426      99.666  46.033  42.774  1.00  0.00           C  
ATOM    651  SD  MET B 426      98.270  45.068  42.160  1.00  0.00           S  
ATOM    652  CE  MET B 426      98.616  45.039  40.384  1.00  0.00           C  
ATOM    653  N   ILE B 427      98.768  50.031  43.243  1.00  0.00           N  
ATOM    654  CA  ILE B 427      98.524  50.990  44.314  1.00  0.00           C  
ATOM    655  C   ILE B 427      97.028  51.273  44.462  1.00  0.00           C  
ATOM    656  O   ILE B 427      96.515  51.373  45.578  1.00  0.00           O  
ATOM    657  CB  ILE B 427      99.274  52.313  44.040  1.00  0.00           C  
ATOM    658  CG1 ILE B 427     100.785  52.072  44.137  1.00  0.00           C  
ATOM    659  CG2 ILE B 427      98.826  53.384  45.024  1.00  0.00           C  
ATOM    660  CD1 ILE B 427     101.635  53.240  43.675  1.00  0.00           C  
ATOM    661  N   ALA B 430      96.332  51.397  43.334  1.00  0.00           N  
ATOM    662  CA  ALA B 430      94.896  51.658  43.346  1.00  0.00           C  
ATOM    663  C   ALA B 430      94.139  50.372  43.645  1.00  0.00           C  
ATOM    664  O   ALA B 430      93.026  50.395  44.173  1.00  0.00           O  
ATOM    665  CB  ALA B 430      94.454  52.225  42.000  1.00  0.00           C  
ATOM    666  N   GLU B 431      94.750  49.246  43.296  1.00  0.00           N  
ATOM    667  CA  GLU B 431      94.145  47.951  43.547  1.00  0.00           C  
ATOM    668  C   GLU B 431      94.195  47.717  45.049  1.00  0.00           C  
ATOM    669  O   GLU B 431      93.273  47.154  45.641  1.00  0.00           O  
ATOM    670  CB  GLU B 431      94.935  46.858  42.830  1.00  0.00           C  
ATOM    671  CG  GLU B 431      94.437  45.467  43.120  1.00  0.00           C  
ATOM    672  CD  GLU B 431      92.925  45.386  43.103  1.00  0.00           C  
ATOM    673  OE1 GLU B 431      92.317  45.737  42.069  1.00  0.00           O  
ATOM    674  OE2 GLU B 431      92.344  44.973  44.127  1.00  0.00           O  
ATOM    675  N   MET B 432      95.287  48.165  45.658  1.00  0.00           N  
ATOM    676  CA  MET B 432      95.486  48.026  47.092  1.00  0.00           C  
ATOM    677  C   MET B 432      94.586  48.981  47.860  1.00  0.00           C  
ATOM    678  O   MET B 432      94.031  48.613  48.896  1.00  0.00           O  
ATOM    679  CB  MET B 432      96.949  48.291  47.443  1.00  0.00           C  
ATOM    680  CG  MET B 432      97.178  48.672  48.890  1.00  0.00           C  
ATOM    681  SD  MET B 432      98.657  49.680  49.057  1.00  0.00           S  
ATOM    682  CE  MET B 432      97.929  51.337  49.118  1.00  0.00           C  
ATOM    683  N   HIS B 433      94.443  50.209  47.369  1.00  0.00           N  
ATOM    684  CA  HIS B 433      93.579  51.171  48.044  1.00  0.00           C  
ATOM    685  C   HIS B 433      92.175  50.588  48.084  1.00  0.00           C  
ATOM    686  O   HIS B 433      91.374  50.926  48.956  1.00  0.00           O  
ATOM    687  CB  HIS B 433      93.552  52.512  47.301  1.00  0.00           C  
ATOM    688  CG  HIS B 433      94.748  53.376  47.565  1.00  0.00           C  
ATOM    689  ND1 HIS B 433      95.149  53.724  48.836  1.00  0.00           N  
ATOM    690  CD2 HIS B 433      95.597  54.004  46.717  1.00  0.00           C  
ATOM    691  CE1 HIS B 433      96.195  54.523  48.759  1.00  0.00           C  
ATOM    692  NE2 HIS B 433      96.489  54.709  47.486  1.00  0.00           N  
ATOM    693  N   LYS B 434      91.887  49.695  47.139  1.00  0.00           N  
ATOM    694  CA  LYS B 434      90.586  49.049  47.058  1.00  0.00           C  
ATOM    695  C   LYS B 434      90.370  48.092  48.227  1.00  0.00           C  
ATOM    696  O   LYS B 434      89.374  48.188  48.938  1.00  0.00           O  
ATOM    697  CB  LYS B 434      90.453  48.306  45.732  1.00  0.00           C  
ATOM    698  N   ASP B 435      91.307  47.167  48.425  1.00  0.00           N  
ATOM    699  CA  ASP B 435      91.199  46.207  49.518  1.00  0.00           C  
ATOM    700  C   ASP B 435      91.261  46.907  50.873  1.00  0.00           C  
ATOM    701  O   ASP B 435      90.441  46.643  51.758  1.00  0.00           O  
ATOM    702  CB  ASP B 435      92.316  45.161  49.412  1.00  0.00           C  
ATOM    703  CG  ASP B 435      92.258  44.379  48.116  1.00  0.00           C  
ATOM    704  OD1 ASP B 435      91.169  43.859  47.794  1.00  0.00           O  
ATOM    705  OD2 ASP B 435      93.293  44.274  47.422  1.00  0.00           O  
ATOM    706  N   PHE B 436      92.228  47.804  51.028  1.00  0.00           N  
ATOM    707  CA  PHE B 436      92.403  48.558  52.270  1.00  0.00           C  
ATOM    708  C   PHE B 436      91.168  49.375  52.651  1.00  0.00           C  
ATOM    709  O   PHE B 436      90.768  49.397  53.814  1.00  0.00           O  
ATOM    710  CB  PHE B 436      93.610  49.495  52.147  1.00  0.00           C  
ATOM    711  CG  PHE B 436      94.943  48.818  52.354  1.00  0.00           C  
ATOM    712  CD1 PHE B 436      95.024  47.456  52.631  1.00  0.00           C  
ATOM    713  CD2 PHE B 436      96.120  49.553  52.255  1.00  0.00           C  
ATOM    714  CE1 PHE B 436      96.261  46.836  52.805  1.00  0.00           C  
ATOM    715  CE2 PHE B 436      97.361  48.945  52.425  1.00  0.00           C  
ATOM    716  CZ  PHE B 436      97.431  47.583  52.703  1.00  0.00           C  
ATOM    717  N   ASP B 437      90.571  50.053  51.674  1.00  0.00           N  
ATOM    718  CA  ASP B 437      89.386  50.870  51.932  1.00  0.00           C  
ATOM    719  C   ASP B 437      88.181  50.022  52.319  1.00  0.00           C  
ATOM    720  O   ASP B 437      87.309  50.472  53.059  1.00  0.00           O  
ATOM    721  CB  ASP B 437      89.051  51.734  50.708  1.00  0.00           C  
ATOM    722  CG  ASP B 437      89.987  52.922  50.555  1.00  0.00           C  
ATOM    723  OD1 ASP B 437      91.038  52.936  51.225  1.00  0.00           O  
ATOM    724  OD2 ASP B 437      89.677  53.841  49.762  1.00  0.00           O  
ATOM    725  N   ALA B 438      88.138  48.788  51.820  1.00  0.00           N  
ATOM    726  CA  ALA B 438      87.031  47.887  52.116  1.00  0.00           C  
ATOM    727  C   ALA B 438      87.079  47.379  53.554  1.00  0.00           C  
ATOM    728  O   ALA B 438      86.056  46.996  54.114  1.00  0.00           O  
ATOM    729  CB  ALA B 438      87.038  46.713  51.147  1.00  0.00           C  
ATOM    730  N   LEU B 439      88.272  47.373  54.144  1.00  0.00           N  
ATOM    731  CA  LEU B 439      88.435  46.927  55.523  1.00  0.00           C  
ATOM    732  C   LEU B 439      88.285  48.121  56.465  1.00  0.00           C  
ATOM    733  O   LEU B 439      88.615  48.045  57.649  1.00  0.00           O  
ATOM    734  CB  LEU B 439      89.804  46.262  55.714  1.00  0.00           C  
ATOM    735  CG  LEU B 439      89.996  44.899  55.033  1.00  0.00           C  
ATOM    736  CD1 LEU B 439      91.435  44.446  55.196  1.00  0.00           C  
ATOM    737  CD2 LEU B 439      89.047  43.873  55.636  1.00  0.00           C  
ATOM    738  N   ASN B 444      87.778  49.223  55.916  1.00  0.00           N  
ATOM    739  CA  ASN B 444      87.559  50.463  56.661  1.00  0.00           C  
ATOM    740  C   ASN B 444      88.853  51.046  57.224  1.00  0.00           C  
ATOM    741  O   ASN B 444      88.845  51.721  58.255  1.00  0.00           O  
ATOM    742  CB  ASN B 444      86.557  50.234  57.800  1.00  0.00           C  
ATOM    743  CG  ASN B 444      85.666  51.443  58.049  1.00  0.00           C  
ATOM    744  OD1 ASN B 444      85.296  52.160  57.118  1.00  0.00           O  
ATOM    745  ND2 ASN B 444      85.326  51.677  59.312  1.00  0.00           N  
ATOM    746  N   ILE B 445      89.963  50.781  56.542  1.00  0.00           N  
ATOM    747  CA  ILE B 445      91.267  51.293  56.957  1.00  0.00           C  
ATOM    748  C   ILE B 445      91.439  52.700  56.397  1.00  0.00           C  
ATOM    749  O   ILE B 445      91.431  52.897  55.184  1.00  0.00           O  
ATOM    750  CB  ILE B 445      92.402  50.401  56.426  1.00  0.00           C  
ATOM    751  CG1 ILE B 445      92.269  48.996  57.016  1.00  0.00           C  
ATOM    752  CG2 ILE B 445      93.755  51.005  56.776  1.00  0.00           C  
ATOM    753  CD1 ILE B 445      93.301  48.026  56.506  1.00  0.00           C  
ATOM    754  N   LEU B 460      91.600  53.685  57.275  1.00  0.00           N  
ATOM    755  CA  LEU B 460      91.741  55.061  56.817  1.00  0.00           C  
ATOM    756  C   LEU B 460      92.981  55.339  55.984  1.00  0.00           C  
ATOM    757  O   LEU B 460      93.971  54.607  56.034  1.00  0.00           O  
ATOM    758  CB  LEU B 460      91.714  56.013  58.009  1.00  0.00           C  
ATOM    759  CG  LEU B 460      90.526  55.846  58.952  1.00  0.00           C  
ATOM    760  CD1 LEU B 460      90.549  56.960  59.979  1.00  0.00           C  
ATOM    761  CD2 LEU B 460      89.216  55.870  58.168  1.00  0.00           C  
ATOM    762  N   ARG B 461      92.907  56.410  55.203  1.00  0.00           N  
ATOM    763  CA  ARG B 461      94.025  56.828  54.371  1.00  0.00           C  
ATOM    764  C   ARG B 461      95.038  57.516  55.271  1.00  0.00           C  
ATOM    765  O   ARG B 461      94.674  58.199  56.229  1.00  0.00           O  
ATOM    766  CB  ARG B 461      93.559  57.830  53.311  1.00  0.00           C  
ATOM    767  CG  ARG B 461      92.836  57.244  52.105  1.00  0.00           C  
ATOM    768  CD  ARG B 461      93.816  56.989  50.960  1.00  0.00           C  
ATOM    769  NE  ARG B 461      93.140  56.635  49.714  1.00  0.00           N  
ATOM    770  CZ  ARG B 461      92.362  55.571  49.568  1.00  0.00           C  
ATOM    771  NH1 ARG B 461      92.167  54.755  50.591  1.00  0.00           N  
ATOM    772  NH2 ARG B 461      91.771  55.328  48.408  1.00  0.00           N  
ATOM    773  N   PRO B 463      96.335  57.318  55.002  1.00  0.00           N  
ATOM    774  CA  PRO B 463      97.331  57.982  55.848  1.00  0.00           C  
ATOM    775  C   PRO B 463      97.231  59.462  55.492  1.00  0.00           C  
ATOM    776  O   PRO B 463      96.528  59.822  54.544  1.00  0.00           O  
ATOM    777  CB  PRO B 463      98.648  57.378  55.365  1.00  0.00           C  
ATOM    778  CG  PRO B 463      98.247  56.040  54.833  1.00  0.00           C  
ATOM    779  CD  PRO B 463      96.968  56.339  54.106  1.00  0.00           C  
ATOM    780  N   ASP B 472      97.910  60.330  56.230  1.00  0.00           N  
ATOM    781  CA  ASP B 472      97.869  61.752  55.915  1.00  0.00           C  
ATOM    782  C   ASP B 472      98.827  62.013  54.759  1.00  0.00           C  
ATOM    783  O   ASP B 472      98.726  63.022  54.057  1.00  0.00           O  
ATOM    784  CB  ASP B 472      98.264  62.572  57.137  1.00  0.00           C  
ATOM    785  CG  ASP B 472      97.285  62.409  58.273  1.00  0.00           C  
ATOM    786  OD1 ASP B 472      96.177  62.968  58.181  1.00  0.00           O  
ATOM    787  OD2 ASP B 472      97.622  61.708  59.251  1.00  0.00           O  
ATOM    788  N   MET B 473      99.754  61.080  54.572  1.00  0.00           N  
ATOM    789  CA  MET B 473     100.737  61.156  53.502  1.00  0.00           C  
ATOM    790  C   MET B 473     101.201  59.738  53.190  1.00  0.00           C  
ATOM    791  O   MET B 473     101.449  58.942  54.096  1.00  0.00           O  
ATOM    792  CB  MET B 473     101.933  62.016  53.926  1.00  0.00           C  
ATOM    793  CG  MET B 473     101.609  63.496  54.089  1.00  0.00           C  
ATOM    794  SD  MET B 473     101.747  64.447  52.557  1.00  0.00           S  
ATOM    795  CE  MET B 473     100.350  63.819  51.601  1.00  0.00           C  
ATOM    796  N   GLU B 474     101.294  59.429  51.900  1.00  0.00           N  
ATOM    797  CA  GLU B 474     101.728  58.114  51.453  1.00  0.00           C  
ATOM    798  C   GLU B 474     102.925  58.247  50.529  1.00  0.00           C  
ATOM    799  O   GLU B 474     102.800  58.105  49.315  1.00  0.00           O  
ATOM    800  CB  GLU B 474     100.604  57.401  50.700  1.00  0.00           C  
ATOM    801  CG  GLU B 474      99.752  56.495  51.572  1.00  0.00           C  
ATOM    802  CD  GLU B 474      98.789  55.643  50.768  1.00  0.00           C  
ATOM    803  OE1 GLU B 474      97.745  56.167  50.331  1.00  0.00           O  
ATOM    804  OE2 GLU B 474      99.076  54.441  50.581  1.00  0.00           O  
ATOM    805  N   PRO B 475     104.113  58.516  51.093  1.00  0.00           N  
ATOM    806  CA  PRO B 475     105.298  58.656  50.249  1.00  0.00           C  
ATOM    807  C   PRO B 475     105.681  57.341  49.574  1.00  0.00           C  
ATOM    808  O   PRO B 475     105.770  56.297  50.226  1.00  0.00           O  
ATOM    809  CB  PRO B 475     106.350  59.148  51.231  1.00  0.00           C  
ATOM    810  CG  PRO B 475     105.976  58.420  52.485  1.00  0.00           C  
ATOM    811  CD  PRO B 475     104.469  58.571  52.522  1.00  0.00           C  
ATOM    812  N   ARG B 476     105.895  57.398  48.263  1.00  0.00           N  
ATOM    813  CA  ARG B 476     106.280  56.221  47.493  1.00  0.00           C  
ATOM    814  C   ARG B 476     107.787  56.280  47.274  1.00  0.00           C  
ATOM    815  O   ARG B 476     108.351  57.358  47.081  1.00  0.00           O  
ATOM    816  CB  ARG B 476     105.544  56.212  46.158  1.00  0.00           C  
ATOM    817  N   ALA B 477     108.442  55.122  47.315  1.00  0.00           N  
ATOM    818  CA  ALA B 477     109.891  55.034  47.150  1.00  0.00           C  
ATOM    819  C   ALA B 477     110.455  55.804  45.957  1.00  0.00           C  
ATOM    820  O   ALA B 477     111.416  56.564  46.097  1.00  0.00           O  
ATOM    821  CB  ALA B 477     110.308  53.566  47.071  1.00  0.00           C  
ATOM    822  N   THR B 478     109.859  55.624  44.786  1.00  0.00           N  
ATOM    823  CA  THR B 478     110.319  56.302  43.578  1.00  0.00           C  
ATOM    824  C   THR B 478     110.282  57.834  43.616  1.00  0.00           C  
ATOM    825  O   THR B 478     110.917  58.493  42.793  1.00  0.00           O  
ATOM    826  CB  THR B 478     109.523  55.801  42.349  1.00  0.00           C  
ATOM    827  OG1 THR B 478     110.026  54.522  41.954  1.00  0.00           O  
ATOM    828  CG2 THR B 478     109.632  56.778  41.188  1.00  0.00           C  
ATOM    829  N   HIS B 479     109.556  58.405  44.567  1.00  0.00           N  
ATOM    830  CA  HIS B 479     109.473  59.861  44.645  1.00  0.00           C  
ATOM    831  C   HIS B 479     110.503  60.483  45.577  1.00  0.00           C  
ATOM    832  O   HIS B 479     110.518  61.699  45.762  1.00  0.00           O  
ATOM    833  CB  HIS B 479     108.063  60.276  45.075  1.00  0.00           C  
ATOM    834  CG  HIS B 479     107.021  60.036  44.027  1.00  0.00           C  
ATOM    835  ND1 HIS B 479     107.114  59.008  43.115  1.00  0.00           N  
ATOM    836  CD2 HIS B 479     105.847  60.661  43.772  1.00  0.00           C  
ATOM    837  CE1 HIS B 479     106.043  59.011  42.343  1.00  0.00           C  
ATOM    838  NE2 HIS B 479     105.260  60.004  42.721  1.00  0.00           N  
ATOM    839  N   HIS B 482     111.378  59.663  46.151  1.00  0.00           N  
ATOM    840  CA  HIS B 482     112.380  60.196  47.072  1.00  0.00           C  
ATOM    841  C   HIS B 482     113.825  59.825  46.771  1.00  0.00           C  
ATOM    842  O   HIS B 482     114.663  59.768  47.671  1.00  0.00           O  
ATOM    843  CB  HIS B 482     112.013  59.803  48.501  1.00  0.00           C  
ATOM    844  CG  HIS B 482     110.673  60.312  48.926  1.00  0.00           C  
ATOM    845  ND1 HIS B 482     109.501  59.899  48.329  1.00  0.00           N  
ATOM    846  CD2 HIS B 482     110.321  61.262  49.825  1.00  0.00           C  
ATOM    847  CE1 HIS B 482     108.487  60.575  48.841  1.00  0.00           C  
ATOM    848  NE2 HIS B 482     108.959  61.409  49.749  1.00  0.00           N  
ATOM    849  N   ILE B 489     114.114  59.591  45.498  1.00  0.00           N  
ATOM    850  CA  ILE B 489     115.467  59.243  45.092  1.00  0.00           C  
ATOM    851  C   ILE B 489     116.448  60.318  45.573  1.00  0.00           C  
ATOM    852  O   ILE B 489     117.549  59.996  46.007  1.00  0.00           O  
ATOM    853  CB  ILE B 489     115.558  59.079  43.553  1.00  0.00           C  
ATOM    854  CG1 ILE B 489     114.585  57.991  43.087  1.00  0.00           C  
ATOM    855  CG2 ILE B 489     116.978  58.723  43.144  1.00  0.00           C  
ATOM    856  CD1 ILE B 489     114.862  56.609  43.658  1.00  0.00           C  
ATOM    857  N   ALA B 490     116.048  61.587  45.518  1.00  0.00           N  
ATOM    858  CA  ALA B 490     116.920  62.669  45.968  1.00  0.00           C  
ATOM    859  C   ALA B 490     117.144  62.572  47.476  1.00  0.00           C  
ATOM    860  O   ALA B 490     118.277  62.626  47.955  1.00  0.00           O  
ATOM    861  CB  ALA B 490     116.322  64.028  45.613  1.00  0.00           C  
ATOM    862  N   GLU B 494     116.048  62.432  48.215  1.00  0.00           N  
ATOM    863  CA  GLU B 494     116.111  62.310  49.663  1.00  0.00           C  
ATOM    864  C   GLU B 494     116.929  61.063  49.986  1.00  0.00           C  
ATOM    865  O   GLU B 494     117.723  61.052  50.923  1.00  0.00           O  
ATOM    866  CB  GLU B 494     114.705  62.196  50.246  1.00  0.00           C  
ATOM    867  N   ILE B 495     116.745  60.019  49.188  1.00  0.00           N  
ATOM    868  CA  ILE B 495     117.480  58.777  49.385  1.00  0.00           C  
ATOM    869  C   ILE B 495     118.987  58.984  49.200  1.00  0.00           C  
ATOM    870  O   ILE B 495     119.783  58.587  50.053  1.00  0.00           O  
ATOM    871  CB  ILE B 495     116.982  57.681  48.412  1.00  0.00           C  
ATOM    872  CG1 ILE B 495     115.601  57.191  48.862  1.00  0.00           C  
ATOM    873  CG2 ILE B 495     117.979  56.535  48.356  1.00  0.00           C  
ATOM    874  CD1 ILE B 495     114.921  56.247  47.892  1.00  0.00           C  
ATOM    875  N   ILE B 496     119.378  59.612  48.095  1.00  0.00           N  
ATOM    876  CA  ILE B 496     120.791  59.857  47.810  1.00  0.00           C  
ATOM    877  C   ILE B 496     121.417  60.778  48.855  1.00  0.00           C  
ATOM    878  O   ILE B 496     122.527  60.533  49.325  1.00  0.00           O  
ATOM    879  CB  ILE B 496     120.953  60.462  46.415  1.00  0.00           C  
ATOM    880  N   GLU B 498     120.696  61.836  49.209  1.00  0.00           N  
ATOM    881  CA  GLU B 498     121.169  62.796  50.198  1.00  0.00           C  
ATOM    882  C   GLU B 498     121.581  62.055  51.467  1.00  0.00           C  
ATOM    883  O   GLU B 498     122.681  62.244  51.983  1.00  0.00           O  
ATOM    884  CB  GLU B 498     120.072  63.808  50.516  1.00  0.00           C  
ATOM    885  N   LEU B 499     120.684  61.202  51.949  1.00  0.00           N  
ATOM    886  CA  LEU B 499     120.932  60.420  53.151  1.00  0.00           C  
ATOM    887  C   LEU B 499     122.151  59.508  52.988  1.00  0.00           C  
ATOM    888  O   LEU B 499     123.004  59.437  53.873  1.00  0.00           O  
ATOM    889  CB  LEU B 499     119.692  59.587  53.496  1.00  0.00           C  
ATOM    890  CG  LEU B 499     119.588  59.077  54.935  1.00  0.00           C  
ATOM    891  CD1 LEU B 499     118.138  59.136  55.401  1.00  0.00           C  
ATOM    892  CD2 LEU B 499     120.113  57.651  55.014  1.00  0.00           C  
ATOM    893  N   THR B 500     122.235  58.815  51.858  1.00  0.00           N  
ATOM    894  CA  THR B 500     123.366  57.924  51.605  1.00  0.00           C  
ATOM    895  C   THR B 500     124.663  58.730  51.578  1.00  0.00           C  
ATOM    896  O   THR B 500     125.668  58.329  52.161  1.00  0.00           O  
ATOM    897  CB  THR B 500     123.218  57.187  50.259  1.00  0.00           C  
ATOM    898  OG1 THR B 500     122.055  56.355  50.292  1.00  0.00           O  
ATOM    899  CG2 THR B 500     124.445  56.323  50.000  1.00  0.00           C  
ATOM    900  N   GLU B 501     124.627  59.871  50.897  1.00  0.00           N  
ATOM    901  CA  GLU B 501     125.792  60.741  50.799  1.00  0.00           C  
ATOM    902  C   GLU B 501     126.231  61.182  52.191  1.00  0.00           C  
ATOM    903  O   GLU B 501     127.422  61.231  52.495  1.00  0.00           O  
ATOM    904  CB  GLU B 501     125.466  61.964  49.942  1.00  0.00           C  
ATOM    905  N   GLN B 502     125.256  61.499  53.034  1.00  0.00           N  
ATOM    906  CA  GLN B 502     125.552  61.941  54.386  1.00  0.00           C  
ATOM    907  C   GLN B 502     126.205  60.822  55.190  1.00  0.00           C  
ATOM    908  O   GLN B 502     127.023  61.083  56.068  1.00  0.00           O  
ATOM    909  CB  GLN B 502     124.278  62.418  55.080  1.00  0.00           C  
ATOM    910  N   LEU B 503     125.852  59.576  54.880  1.00  0.00           N  
ATOM    911  CA  LEU B 503     126.423  58.428  55.581  1.00  0.00           C  
ATOM    912  C   LEU B 503     127.842  58.162  55.094  1.00  0.00           C  
ATOM    913  O   LEU B 503     128.707  57.737  55.863  1.00  0.00           O  
ATOM    914  CB  LEU B 503     125.550  57.181  55.374  1.00  0.00           C  
ATOM    915  CG  LEU B 503     124.255  57.092  56.193  1.00  0.00           C  
ATOM    916  CD1 LEU B 503     123.467  55.847  55.802  1.00  0.00           C  
ATOM    917  CD2 LEU B 503     124.591  57.054  57.677  1.00  0.00           C  
ATOM    918  N   ILE B 504     128.078  58.410  53.812  1.00  0.00           N  
ATOM    919  CA  ILE B 504     129.399  58.225  53.243  1.00  0.00           C  
ATOM    920  C   ILE B 504     130.275  59.308  53.861  1.00  0.00           C  
ATOM    921  O   ILE B 504     131.389  59.043  54.312  1.00  0.00           O  
ATOM    922  CB  ILE B 504     129.378  58.385  51.705  1.00  0.00           C  
ATOM    923  CG1 ILE B 504     128.643  57.195  51.078  1.00  0.00           C  
ATOM    924  CG2 ILE B 504     130.795  58.476  51.161  1.00  0.00           C  
ATOM    925  CD1 ILE B 504     128.477  57.292  49.579  1.00  0.00           C  
ATOM    926  N   ALA B 505     129.742  60.524  53.897  1.00  0.00           N  
ATOM    927  CA  ALA B 505     130.445  61.674  54.454  1.00  0.00           C  
ATOM    928  C   ALA B 505     130.832  61.468  55.916  1.00  0.00           C  
ATOM    929  O   ALA B 505     131.859  61.975  56.366  1.00  0.00           O  
ATOM    930  CB  ALA B 505     129.585  62.926  54.315  1.00  0.00           C  
ATOM    931  N   LYS B 506     130.012  60.728  56.657  1.00  0.00           N  
ATOM    932  CA  LYS B 506     130.290  60.486  58.067  1.00  0.00           C  
ATOM    933  C   LYS B 506     130.921  59.120  58.327  1.00  0.00           C  
ATOM    934  O   LYS B 506     130.976  58.654  59.466  1.00  0.00           O  
ATOM    935  CB  LYS B 506     129.011  60.642  58.886  1.00  0.00           C  
ATOM    936  N   GLY B 507     131.393  58.479  57.264  1.00  0.00           N  
ATOM    937  CA  GLY B 507     132.040  57.191  57.404  1.00  0.00           C  
ATOM    938  C   GLY B 507     131.223  56.058  57.986  1.00  0.00           C  
ATOM    939  O   GLY B 507     131.618  55.439  58.973  1.00  0.00           O  
ATOM    940  N   HIS B 508     130.075  55.783  57.386  1.00  0.00           N  
ATOM    941  CA  HIS B 508     129.237  54.689  57.827  1.00  0.00           C  
ATOM    942  C   HIS B 508     128.973  53.866  56.565  1.00  0.00           C  
ATOM    943  O   HIS B 508     128.676  52.672  56.624  1.00  0.00           O  
ATOM    944  CB  HIS B 508     127.952  55.234  58.480  1.00  0.00           C  
ATOM    945  CG  HIS B 508     128.203  55.936  59.786  1.00  0.00           C  
ATOM    946  ND1 HIS B 508     128.713  55.281  60.885  1.00  0.00           N  
ATOM    947  CD2 HIS B 508     128.062  57.234  60.152  1.00  0.00           C  
ATOM    948  CE1 HIS B 508     128.882  56.145  61.871  1.00  0.00           C  
ATOM    949  NE2 HIS B 508     128.497  57.336  61.452  1.00  0.00           N  
ATOM    950  N   ALA B 509     129.156  54.525  55.418  1.00  0.00           N  
ATOM    951  CA  ALA B 509     128.962  53.930  54.092  1.00  0.00           C  
ATOM    952  C   ALA B 509     130.208  54.016  53.195  1.00  0.00           C  
ATOM    953  O   ALA B 509     130.980  54.972  53.278  1.00  0.00           O  
ATOM    954  CB  ALA B 509     127.786  54.607  53.397  1.00  0.00           C  
ATOM    955  N   TYR B 510     130.378  53.018  52.328  1.00  0.00           N  
ATOM    956  CA  TYR B 510     131.510  52.951  51.396  1.00  0.00           C  
ATOM    957  C   TYR B 510     131.047  52.348  50.069  1.00  0.00           C  
ATOM    958  O   TYR B 510     130.035  51.647  50.028  1.00  0.00           O  
ATOM    959  CB  TYR B 510     132.629  52.063  51.969  1.00  0.00           C  
ATOM    960  CG  TYR B 510     132.247  50.595  52.089  1.00  0.00           C  
ATOM    961  CD1 TYR B 510     132.114  49.785  50.956  1.00  0.00           C  
ATOM    962  CD2 TYR B 510     131.936  50.038  53.328  1.00  0.00           C  
ATOM    963  CE1 TYR B 510     131.671  48.469  51.052  1.00  0.00           C  
ATOM    964  CE2 TYR B 510     131.493  48.717  53.436  1.00  0.00           C  
ATOM    965  CZ  TYR B 510     131.358  47.944  52.294  1.00  0.00           C  
ATOM    966  OH  TYR B 510     130.878  46.657  52.393  1.00  0.00           O  
ATOM    967  N   VAL B 511     131.778  52.612  48.992  1.00  0.00           N  
ATOM    968  CA  VAL B 511     131.428  52.029  47.701  1.00  0.00           C  
ATOM    969  C   VAL B 511     132.330  50.813  47.536  1.00  0.00           C  
ATOM    970  O   VAL B 511     133.545  50.949  47.402  1.00  0.00           O  
ATOM    971  CB  VAL B 511     131.698  52.981  46.518  1.00  0.00           C  
ATOM    972  CG1 VAL B 511     131.508  52.230  45.207  1.00  0.00           C  
ATOM    973  CG2 VAL B 511     130.771  54.172  46.580  1.00  0.00           C  
ATOM    974  N   ALA B 512     131.732  49.625  47.559  1.00  0.00           N  
ATOM    975  CA  ALA B 512     132.495  48.392  47.425  1.00  0.00           C  
ATOM    976  C   ALA B 512     132.925  48.171  45.989  1.00  0.00           C  
ATOM    977  O   ALA B 512     132.391  48.784  45.069  1.00  0.00           O  
ATOM    978  CB  ALA B 512     131.671  47.212  47.908  1.00  0.00           C  
ATOM    979  N   ASP B 513     133.894  47.282  45.806  1.00  0.00           N  
ATOM    980  CA  ASP B 513     134.417  46.975  44.489  1.00  0.00           C  
ATOM    981  C   ASP B 513     133.306  46.724  43.480  1.00  0.00           C  
ATOM    982  O   ASP B 513     133.426  47.081  42.308  1.00  0.00           O  
ATOM    983  CB  ASP B 513     135.362  45.783  44.581  1.00  0.00           C  
ATOM    984  CG  ASP B 513     136.487  46.031  45.560  1.00  0.00           C  
ATOM    985  OD1 ASP B 513     136.913  47.200  45.667  1.00  0.00           O  
ATOM    986  OD2 ASP B 513     136.943  45.075  46.218  1.00  0.00           O  
ATOM    987  N   ASN B 514     132.223  46.112  43.945  1.00  0.00           N  
ATOM    988  CA  ASN B 514     131.071  45.848  43.097  1.00  0.00           C  
ATOM    989  C   ASN B 514     130.609  47.180  42.525  1.00  0.00           C  
ATOM    990  O   ASN B 514     130.086  47.253  41.412  1.00  0.00           O  
ATOM    991  CB  ASN B 514     129.941  45.220  43.916  1.00  0.00           C  
ATOM    992  CG  ASN B 514     128.674  45.035  43.106  1.00  0.00           C  
ATOM    993  OD1 ASN B 514     128.333  45.869  42.270  1.00  0.00           O  
ATOM    994  ND2 ASN B 514     127.978  43.929  43.336  1.00  0.00           N  
ATOM    995  N   GLY B 833     130.817  48.237  43.298  1.00  0.00           N  
ATOM    996  CA  GLY B 833     130.408  49.556  42.861  1.00  0.00           C  
ATOM    997  C   GLY B 833     129.143  49.995  43.567  1.00  0.00           C  
ATOM    998  O   GLY B 833     128.738  51.153  43.455  1.00  0.00           O  
ATOM    999  N   ASP B 834     128.501  49.075  44.280  1.00  0.00           N  
ATOM   1000  CA  ASP B 834     127.287  49.415  45.017  1.00  0.00           C  
ATOM   1001  C   ASP B 834     127.745  50.165  46.265  1.00  0.00           C  
ATOM   1002  O   ASP B 834     128.882  49.994  46.703  1.00  0.00           O  
ATOM   1003  CB  ASP B 834     126.517  48.156  45.450  1.00  0.00           C  
ATOM   1004  CG  ASP B 834     126.090  47.279  44.281  1.00  0.00           C  
ATOM   1005  OD1 ASP B 834     125.945  47.802  43.160  1.00  0.00           O  
ATOM   1006  OD2 ASP B 834     125.877  46.066  44.496  1.00  0.00           O  
ATOM   1007  N   VAL B 835     126.883  51.005  46.827  1.00  0.00           N  
ATOM   1008  CA  VAL B 835     127.257  51.715  48.045  1.00  0.00           C  
ATOM   1009  C   VAL B 835     126.735  50.880  49.202  1.00  0.00           C  
ATOM   1010  O   VAL B 835     125.554  50.528  49.239  1.00  0.00           O  
ATOM   1011  CB  VAL B 835     126.634  53.120  48.129  1.00  0.00           C  
ATOM   1012  CG1 VAL B 835     127.305  53.897  49.248  1.00  0.00           C  
ATOM   1013  CG2 VAL B 835     126.806  53.853  46.811  1.00  0.00           C  
ATOM   1014  N   MET B 836     127.616  50.571  50.147  1.00  0.00           N  
ATOM   1015  CA  MET B 836     127.263  49.743  51.290  1.00  0.00           C  
ATOM   1016  C   MET B 836     127.311  50.460  52.627  1.00  0.00           C  
ATOM   1017  O   MET B 836     128.129  51.354  52.840  1.00  0.00           O  
ATOM   1018  CB  MET B 836     128.209  48.546  51.366  1.00  0.00           C  
ATOM   1019  CG  MET B 836     128.396  47.796  50.062  1.00  0.00           C  
ATOM   1020  SD  MET B 836     127.066  46.633  49.746  1.00  0.00           S  
ATOM   1021  CE  MET B 836     126.117  47.548  48.580  1.00  0.00           C  
ATOM   1022  N   PHE B 837     126.426  50.048  53.529  1.00  0.00           N  
ATOM   1023  CA  PHE B 837     126.402  50.601  54.875  1.00  0.00           C  
ATOM   1024  C   PHE B 837     127.441  49.777  55.629  1.00  0.00           C  
ATOM   1025  O   PHE B 837     127.347  48.552  55.693  1.00  0.00           O  
ATOM   1026  CB  PHE B 837     125.036  50.419  55.540  1.00  0.00           C  
ATOM   1027  CG  PHE B 837     124.966  50.982  56.931  1.00  0.00           C  
ATOM   1028  CD1 PHE B 837     124.429  52.246  57.162  1.00  0.00           C  
ATOM   1029  CD2 PHE B 837     125.520  50.287  58.004  1.00  0.00           C  
ATOM   1030  CE1 PHE B 837     124.435  52.804  58.442  1.00  0.00           C  
ATOM   1031  CE2 PHE B 837     125.534  50.836  59.284  1.00  0.00           C  
ATOM   1032  CZ  PHE B 837     124.999  52.101  59.499  1.00  0.00           C  
ATOM   1033  N   ASP B 838     128.441  50.451  56.186  1.00  0.00           N  
ATOM   1034  CA  ASP B 838     129.492  49.767  56.924  1.00  0.00           C  
ATOM   1035  C   ASP B 838     128.998  49.462  58.335  1.00  0.00           C  
ATOM   1036  O   ASP B 838     129.284  50.198  59.276  1.00  0.00           O  
ATOM   1037  CB  ASP B 838     130.739  50.644  56.983  1.00  0.00           C  
ATOM   1038  CG  ASP B 838     131.925  49.925  57.577  1.00  0.00           C  
ATOM   1039  OD1 ASP B 838     131.756  49.266  58.624  1.00  0.00           O  
ATOM   1040  OD2 ASP B 838     133.027  50.022  56.998  1.00  0.00           O  
ATOM   1041  N   VAL B 839     128.250  48.374  58.471  1.00  0.00           N  
ATOM   1042  CA  VAL B 839     127.697  47.966  59.758  1.00  0.00           C  
ATOM   1043  C   VAL B 839     128.649  48.199  60.931  1.00  0.00           C  
ATOM   1044  O   VAL B 839     128.295  48.865  61.902  1.00  0.00           O  
ATOM   1045  CB  VAL B 839     127.273  46.484  59.704  1.00  0.00           C  
ATOM   1046  CG1 VAL B 839     127.012  45.959  61.101  1.00  0.00           C  
ATOM   1047  CG2 VAL B 839     126.027  46.353  58.847  1.00  0.00           C  
ATOM   1048  N   PRO B 840     129.874  47.654  60.855  1.00  0.00           N  
ATOM   1049  CA  PRO B 840     130.872  47.808  61.913  1.00  0.00           C  
ATOM   1050  C   PRO B 840     130.999  49.239  62.454  1.00  0.00           C  
ATOM   1051  O   PRO B 840     131.479  49.447  63.567  1.00  0.00           O  
ATOM   1052  CB  PRO B 840     132.146  47.315  61.237  1.00  0.00           C  
ATOM   1053  CG  PRO B 840     131.630  46.182  60.407  1.00  0.00           C  
ATOM   1054  CD  PRO B 840     130.388  46.780  59.781  1.00  0.00           C  
ATOM   1055  N   THR B 841     130.565  50.218  61.662  1.00  0.00           N  
ATOM   1056  CA  THR B 841     130.634  51.618  62.076  1.00  0.00           C  
ATOM   1057  C   THR B 841     129.612  51.940  63.157  1.00  0.00           C  
ATOM   1058  O   THR B 841     129.802  52.869  63.932  1.00  0.00           O  
ATOM   1059  CB  THR B 841     130.340  52.599  60.920  1.00  0.00           C  
ATOM   1060  OG1 THR B 841     130.902  52.106  59.699  1.00  0.00           O  
ATOM   1061  CG2 THR B 841     130.939  53.956  61.217  1.00  0.00           C  
ATOM   1062  N   ASP B 844     128.531  51.168  63.204  1.00  0.00           N  
ATOM   1063  CA  ASP B 844     127.440  51.402  64.150  1.00  0.00           C  
ATOM   1064  C   ASP B 844     127.616  50.916  65.590  1.00  0.00           C  
ATOM   1065  O   ASP B 844     127.443  49.731  65.880  1.00  0.00           O  
ATOM   1066  CB  ASP B 844     126.144  50.807  63.594  1.00  0.00           C  
ATOM   1067  CG  ASP B 844     124.904  51.453  64.180  1.00  0.00           C  
ATOM   1068  OD1 ASP B 844     125.029  52.252  65.132  1.00  0.00           O  
ATOM   1069  OD2 ASP B 844     123.797  51.150  63.688  1.00  0.00           O  
ATOM   1070  N   PRO B 845     127.956  51.833  66.517  1.00  0.00           N  
ATOM   1071  CA  PRO B 845     128.139  51.474  67.922  1.00  0.00           C  
ATOM   1072  C   PRO B 845     126.860  50.924  68.544  1.00  0.00           C  
ATOM   1073  O   PRO B 845     126.914  50.170  69.516  1.00  0.00           O  
ATOM   1074  CB  PRO B 845     128.554  52.792  68.561  1.00  0.00           C  
ATOM   1075  CG  PRO B 845     129.350  53.421  67.495  1.00  0.00           C  
ATOM   1076  CD  PRO B 845     128.481  53.187  66.271  1.00  0.00           C  
ATOM   1077  N   THR B 846     125.710  51.302  67.995  1.00  0.00           N  
ATOM   1078  CA  THR B 846     124.439  50.828  68.528  1.00  0.00           C  
ATOM   1079  C   THR B 846     123.767  49.824  67.603  1.00  0.00           C  
ATOM   1080  O   THR B 846     122.608  49.466  67.812  1.00  0.00           O  
ATOM   1081  CB  THR B 846     123.444  51.997  68.784  1.00  0.00           C  
ATOM   1082  OG1 THR B 846     122.892  52.458  67.546  1.00  0.00           O  
ATOM   1083  CG2 THR B 846     124.148  53.149  69.478  1.00  0.00           C  
ATOM   1084  N   TYR B 847     124.480  49.357  66.586  1.00  0.00           N  
ATOM   1085  CA  TYR B 847     123.867  48.393  65.684  1.00  0.00           C  
ATOM   1086  C   TYR B 847     123.363  47.184  66.461  1.00  0.00           C  
ATOM   1087  O   TYR B 847     124.067  46.644  67.313  1.00  0.00           O  
ATOM   1088  CB  TYR B 847     124.837  47.917  64.605  1.00  0.00           C  
ATOM   1089  CG  TYR B 847     124.122  47.122  63.542  1.00  0.00           C  
ATOM   1090  CD1 TYR B 847     123.345  47.765  62.580  1.00  0.00           C  
ATOM   1091  CD2 TYR B 847     124.155  45.727  63.537  1.00  0.00           C  
ATOM   1092  CE1 TYR B 847     122.615  47.045  61.642  1.00  0.00           C  
ATOM   1093  CE2 TYR B 847     123.426  44.992  62.598  1.00  0.00           C  
ATOM   1094  CZ  TYR B 847     122.655  45.663  61.657  1.00  0.00           C  
ATOM   1095  OH  TYR B 847     121.912  44.979  60.726  1.00  0.00           O  
ATOM   1096  N   GLY B 848     122.138  46.773  66.159  1.00  0.00           N  
ATOM   1097  CA  GLY B 848     121.549  45.634  66.835  1.00  0.00           C  
ATOM   1098  C   GLY B 848     120.735  46.043  68.047  1.00  0.00           C  
ATOM   1099  O   GLY B 848     120.155  45.200  68.730  1.00  0.00           O  
ATOM   1100  N   VAL B 849     120.681  47.346  68.308  1.00  0.00           N  
ATOM   1101  CA  VAL B 849     119.948  47.869  69.455  1.00  0.00           C  
ATOM   1102  C   VAL B 849     118.497  47.396  69.573  1.00  0.00           C  
ATOM   1103  O   VAL B 849     118.109  46.839  70.600  1.00  0.00           O  
ATOM   1104  CB  VAL B 849     119.973  49.419  69.464  1.00  0.00           C  
ATOM   1105  CG1 VAL B 849     119.111  49.969  68.340  1.00  0.00           C  
ATOM   1106  CG2 VAL B 849     119.504  49.936  70.812  1.00  0.00           C  
ATOM   1107  N   LEU B 850     117.701  47.609  68.528  1.00  0.00           N  
ATOM   1108  CA  LEU B 850     116.292  47.209  68.555  1.00  0.00           C  
ATOM   1109  C   LEU B 850     116.022  45.720  68.764  1.00  0.00           C  
ATOM   1110  O   LEU B 850     115.142  45.375  69.543  1.00  0.00           O  
ATOM   1111  CB  LEU B 850     115.574  47.681  67.281  1.00  0.00           C  
ATOM   1112  CG  LEU B 850     114.078  47.358  67.168  1.00  0.00           C  
ATOM   1113  CD1 LEU B 850     113.276  48.134  68.216  1.00  0.00           C  
ATOM   1114  CD2 LEU B 850     113.600  47.710  65.765  1.00  0.00           C  
ATOM   1115  N   SER B 851     116.744  44.813  68.107  1.00  0.00           N  
ATOM   1116  CA  SER B 851     116.385  43.421  68.372  1.00  0.00           C  
ATOM   1117  C   SER B 851     117.045  42.540  69.459  1.00  0.00           C  
ATOM   1118  O   SER B 851     116.473  41.511  69.773  1.00  0.00           O  
ATOM   1119  CB  SER B 851     116.320  42.592  67.053  1.00  0.00           C  
ATOM   1120  OG  SER B 851     117.394  42.785  66.142  1.00  0.00           O  
ATOM   1121  N   ARG B 852     118.153  42.923  70.098  1.00  0.00           N  
ATOM   1122  CA  ARG B 852     118.846  41.998  71.035  1.00  0.00           C  
ATOM   1123  C   ARG B 852     118.918  40.570  70.404  1.00  0.00           C  
ATOM   1124  O   ARG B 852     118.688  39.554  71.079  1.00  0.00           O  
ATOM   1125  CB  ARG B 852     118.213  41.924  72.451  1.00  0.00           C  
ATOM   1126  CG  ARG B 852     118.240  43.214  73.279  1.00  0.00           C  
ATOM   1127  CD  ARG B 852     117.067  44.082  72.868  1.00  0.00           C  
ATOM   1128  NE  ARG B 852     116.763  45.161  73.803  1.00  0.00           N  
ATOM   1129  CZ  ARG B 852     116.008  45.031  74.892  1.00  0.00           C  
ATOM   1130  NH1 ARG B 852     115.471  43.859  75.198  1.00  0.00           N  
ATOM   1131  NH2 ARG B 852     115.778  46.082  75.668  1.00  0.00           N  
ATOM   1132  N   GLN B 853     119.252  40.538  69.101  1.00  0.00           N  
ATOM   1133  CA  GLN B 853     119.445  39.326  68.270  1.00  0.00           C  
ATOM   1134  C   GLN B 853     120.246  39.730  67.017  1.00  0.00           C  
ATOM   1135  O   GLN B 853     119.800  39.566  65.877  1.00  0.00           O  
ATOM   1136  CB  GLN B 853     118.092  38.723  67.835  1.00  0.00           C  
ATOM   1137  N   ARG B1082     132.815  44.427  52.685  1.00  0.00           N  
ATOM   1138  CA  ARG B1082     133.833  44.442  53.730  1.00  0.00           C  
ATOM   1139  C   ARG B1082     133.387  43.600  54.920  1.00  0.00           C  
ATOM   1140  O   ARG B1082     134.196  42.907  55.535  1.00  0.00           O  
ATOM   1141  CB  ARG B1082     134.113  45.876  54.166  1.00  0.00           C  
ATOM   1142  N   ASN B1083     132.103  43.662  55.253  1.00  0.00           N  
ATOM   1143  CA  ASN B1083     131.589  42.867  56.361  1.00  0.00           C  
ATOM   1144  C   ASN B1083     130.412  42.043  55.876  1.00  0.00           C  
ATOM   1145  O   ASN B1083     129.769  42.384  54.883  1.00  0.00           O  
ATOM   1146  CB  ASN B1083     131.114  43.746  57.522  1.00  0.00           C  
ATOM   1147  CG  ASN B1083     130.959  42.958  58.816  1.00  0.00           C  
ATOM   1148  OD1 ASN B1083     131.943  42.495  59.391  1.00  0.00           O  
ATOM   1149  ND2 ASN B1083     129.720  42.791  59.270  1.00  0.00           N  
ATOM   1150  N   PRO B1084     130.141  40.919  56.547  1.00  0.00           N  
ATOM   1151  CA  PRO B1084     128.998  40.125  56.097  1.00  0.00           C  
ATOM   1152  C   PRO B1084     127.673  40.787  56.475  1.00  0.00           C  
ATOM   1153  O   PRO B1084     126.659  40.595  55.807  1.00  0.00           O  
ATOM   1154  CB  PRO B1084     129.220  38.766  56.774  1.00  0.00           C  
ATOM   1155  CG  PRO B1084     130.225  39.039  57.869  1.00  0.00           C  
ATOM   1156  CD  PRO B1084     131.104  40.093  57.290  1.00  0.00           C  
ATOM   1157  N   MET B1085     127.691  41.594  57.535  1.00  0.00           N  
ATOM   1158  CA  MET B1085     126.493  42.282  57.993  1.00  0.00           C  
ATOM   1159  C   MET B1085     126.157  43.528  57.167  1.00  0.00           C  
ATOM   1160  O   MET B1085     125.034  44.025  57.229  1.00  0.00           O  
ATOM   1161  CB  MET B1085     126.634  42.658  59.465  1.00  0.00           C  
ATOM   1162  N   ASP B1087     127.119  44.030  56.398  1.00  0.00           N  
ATOM   1163  CA  ASP B1087     126.886  45.220  55.577  1.00  0.00           C  
ATOM   1164  C   ASP B1087     125.676  45.003  54.667  1.00  0.00           C  
ATOM   1165  O   ASP B1087     125.345  43.863  54.336  1.00  0.00           O  
ATOM   1166  CB  ASP B1087     128.119  45.554  54.719  1.00  0.00           C  
ATOM   1167  CG  ASP B1087     129.331  45.937  55.554  1.00  0.00           C  
ATOM   1168  OD1 ASP B1087     129.176  46.135  56.778  1.00  0.00           O  
ATOM   1169  OD2 ASP B1087     130.435  46.052  54.983  1.00  0.00           O  
ATOM   1170  N   PHE B1088     125.009  46.088  54.280  1.00  0.00           N  
ATOM   1171  CA  PHE B1088     123.840  45.998  53.406  1.00  0.00           C  
ATOM   1172  C   PHE B1088     123.827  47.134  52.388  1.00  0.00           C  
ATOM   1173  O   PHE B1088     124.431  48.183  52.610  1.00  0.00           O  
ATOM   1174  CB  PHE B1088     122.547  45.988  54.229  1.00  0.00           C  
ATOM   1175  CG  PHE B1088     122.416  47.131  55.199  1.00  0.00           C  
ATOM   1176  CD1 PHE B1088     121.803  48.321  54.820  1.00  0.00           C  
ATOM   1177  CD2 PHE B1088     122.882  47.004  56.506  1.00  0.00           C  
ATOM   1178  CE1 PHE B1088     121.655  49.370  55.729  1.00  0.00           C  
ATOM   1179  CE2 PHE B1088     122.739  48.046  57.422  1.00  0.00           C  
ATOM   1180  CZ  PHE B1088     122.124  49.232  57.031  1.00  0.00           C  
ATOM   1181  N   VAL B1089     123.131  46.925  51.274  1.00  0.00           N  
ATOM   1182  CA  VAL B1089     123.082  47.927  50.212  1.00  0.00           C  
ATOM   1183  C   VAL B1089     122.298  49.203  50.486  1.00  0.00           C  
ATOM   1184  O   VAL B1089     121.141  49.160  50.907  1.00  0.00           O  
ATOM   1185  CB  VAL B1089     122.511  47.331  48.907  1.00  0.00           C  
ATOM   1186  CG1 VAL B1089     122.501  48.393  47.815  1.00  0.00           C  
ATOM   1187  CG2 VAL B1089     123.329  46.129  48.471  1.00  0.00           C  
ATOM   1188  N   LEU B1090     122.934  50.340  50.222  1.00  0.00           N  
ATOM   1189  CA  LEU B1090     122.282  51.635  50.381  1.00  0.00           C  
ATOM   1190  C   LEU B1090     121.795  52.047  48.991  1.00  0.00           C  
ATOM   1191  O   LEU B1090     120.734  52.649  48.849  1.00  0.00           O  
ATOM   1192  CB  LEU B1090     123.260  52.678  50.934  1.00  0.00           C  
ATOM   1193  CG  LEU B1090     123.670  52.454  52.390  1.00  0.00           C  
ATOM   1194  CD1 LEU B1090     124.449  53.657  52.894  1.00  0.00           C  
ATOM   1195  CD2 LEU B1090     122.428  52.231  53.243  1.00  0.00           C  
ATOM   1196  N   TRP B1095     122.578  51.701  47.972  1.00  0.00           N  
ATOM   1197  CA  TRP B1095     122.234  52.000  46.586  1.00  0.00           C  
ATOM   1198  C   TRP B1095     122.915  50.951  45.707  1.00  0.00           C  
ATOM   1199  O   TRP B1095     124.139  50.830  45.699  1.00  0.00           O  
ATOM   1200  CB  TRP B1095     122.684  53.418  46.215  1.00  0.00           C  
ATOM   1201  CG  TRP B1095     122.342  53.843  44.808  1.00  0.00           C  
ATOM   1202  CD1 TRP B1095     123.015  53.522  43.668  1.00  0.00           C  
ATOM   1203  CD2 TRP B1095     121.236  54.666  44.402  1.00  0.00           C  
ATOM   1204  NE1 TRP B1095     122.402  54.088  42.575  1.00  0.00           N  
ATOM   1205  CE2 TRP B1095     121.307  54.796  42.997  1.00  0.00           C  
ATOM   1206  CE3 TRP B1095     120.189  55.301  45.087  1.00  0.00           C  
ATOM   1207  CZ2 TRP B1095     120.375  55.535  42.261  1.00  0.00           C  
ATOM   1208  CZ3 TRP B1095     119.261  56.039  44.355  1.00  0.00           C  
ATOM   1209  CH2 TRP B1095     119.361  56.148  42.955  1.00  0.00           C  
ATOM   1210  N   LYS B1096     122.110  50.188  44.972  1.00  0.00           N  
ATOM   1211  CA  LYS B1096     122.625  49.124  44.116  1.00  0.00           C  
ATOM   1212  C   LYS B1096     122.844  49.529  42.667  1.00  0.00           C  
ATOM   1213  O   LYS B1096     121.932  50.041  42.017  1.00  0.00           O  
ATOM   1214  CB  LYS B1096     121.684  47.925  44.172  1.00  0.00           C  
ATOM   1215  N   MET B1097     124.054  49.291  42.163  1.00  0.00           N  
ATOM   1216  CA  MET B1097     124.359  49.596  40.773  1.00  0.00           C  
ATOM   1217  C   MET B1097     123.243  48.901  40.005  1.00  0.00           C  
ATOM   1218  O   MET B1097     123.031  47.701  40.173  1.00  0.00           O  
ATOM   1219  CB  MET B1097     125.716  49.008  40.372  1.00  0.00           C  
ATOM   1220  CG  MET B1097     126.926  49.780  40.885  1.00  0.00           C  
ATOM   1221  SD  MET B1097     126.703  51.572  40.828  1.00  0.00           S  
ATOM   1222  CE  MET B1097     126.358  51.832  39.083  1.00  0.00           C  
ATOM   1223  N   SER B1098     122.522  49.650  39.183  1.00  0.00           N  
ATOM   1224  CA  SER B1098     121.413  49.095  38.415  1.00  0.00           C  
ATOM   1225  C   SER B1098     121.868  48.052  37.400  1.00  0.00           C  
ATOM   1226  O   SER B1098     123.062  47.830  37.218  1.00  0.00           O  
ATOM   1227  CB  SER B1098     120.659  50.215  37.714  1.00  0.00           C  
ATOM   1228  N   LYS B1099     120.909  47.407  36.740  1.00  0.00           N  
ATOM   1229  CA  LYS B1099     121.234  46.386  35.750  1.00  0.00           C  
ATOM   1230  C   LYS B1099     120.451  46.547  34.453  1.00  0.00           C  
ATOM   1231  O   LYS B1099     119.275  46.919  34.463  1.00  0.00           O  
ATOM   1232  CB  LYS B1099     120.993  44.997  36.337  1.00  0.00           C  
ATOM   1233  N   GLU B1165     121.120  46.257  33.344  1.00  0.00           N  
ATOM   1234  CA  GLU B1165     120.540  46.358  32.007  1.00  0.00           C  
ATOM   1235  C   GLU B1165     119.123  45.797  31.916  1.00  0.00           C  
ATOM   1236  O   GLU B1165     118.897  44.610  32.149  1.00  0.00           O  
ATOM   1237  CB  GLU B1165     121.442  45.644  31.003  1.00  0.00           C  
ATOM   1238  N   GLY B1166     118.175  46.662  31.563  1.00  0.00           N  
ATOM   1239  CA  GLY B1166     116.792  46.246  31.436  1.00  0.00           C  
ATOM   1240  C   GLY B1166     115.937  46.671  32.610  1.00  0.00           C  
ATOM   1241  O   GLY B1166     114.720  46.475  32.614  1.00  0.00           O  
ATOM   1242  N   GLU B1168     116.575  47.262  33.614  1.00  0.00           N  
ATOM   1243  CA  GLU B1168     115.866  47.712  34.802  1.00  0.00           C  
ATOM   1244  C   GLU B1168     115.908  49.224  34.943  1.00  0.00           C  
ATOM   1245  O   GLU B1168     116.797  49.889  34.408  1.00  0.00           O  
ATOM   1246  CB  GLU B1168     116.463  47.060  36.048  1.00  0.00           C  
ATOM   1247  N   PRO B1169     114.919  49.789  35.644  1.00  0.00           N  
ATOM   1248  CA  PRO B1169     114.842  51.232  35.867  1.00  0.00           C  
ATOM   1249  C   PRO B1169     116.074  51.661  36.634  1.00  0.00           C  
ATOM   1250  O   PRO B1169     116.653  50.878  37.388  1.00  0.00           O  
ATOM   1251  CB  PRO B1169     113.584  51.384  36.705  1.00  0.00           C  
ATOM   1252  CG  PRO B1169     112.707  50.331  36.150  1.00  0.00           C  
ATOM   1253  CD  PRO B1169     113.645  49.145  36.019  1.00  0.00           C  
ATOM   1254  N   SER B1170     116.476  52.904  36.449  1.00  0.00           N  
ATOM   1255  CA  SER B1170     117.629  53.391  37.162  1.00  0.00           C  
ATOM   1256  C   SER B1170     117.405  54.826  37.547  1.00  0.00           C  
ATOM   1257  O   SER B1170     116.371  55.426  37.253  1.00  0.00           O  
ATOM   1258  CB  SER B1170     118.893  53.271  36.309  1.00  0.00           C  
ATOM   1259  OG  SER B1170     119.186  51.925  35.987  1.00  0.00           O  
ATOM   1260  N   TRP B1171     118.388  55.356  38.241  1.00  0.00           N  
ATOM   1261  CA  TRP B1171     118.373  56.725  38.682  1.00  0.00           C  
ATOM   1262  C   TRP B1171     119.846  56.964  38.861  1.00  0.00           C  
ATOM   1263  O   TRP B1171     120.595  56.038  39.167  1.00  0.00           O  
ATOM   1264  CB  TRP B1171     117.629  56.857  40.007  1.00  0.00           C  
ATOM   1265  CG  TRP B1171     116.146  56.835  39.833  1.00  0.00           C  
ATOM   1266  CD1 TRP B1171     115.345  57.878  39.469  1.00  0.00           C  
ATOM   1267  CD2 TRP B1171     115.293  55.689  39.932  1.00  0.00           C  
ATOM   1268  NE1 TRP B1171     114.047  57.455  39.333  1.00  0.00           N  
ATOM   1269  CE2 TRP B1171     113.986  56.114  39.609  1.00  0.00           C  
ATOM   1270  CE3 TRP B1171     115.506  54.341  40.259  1.00  0.00           C  
ATOM   1271  CZ2 TRP B1171     112.894  55.239  39.603  1.00  0.00           C  
ATOM   1272  CZ3 TRP B1171     114.420  53.471  40.254  1.00  0.00           C  
ATOM   1273  CH2 TRP B1171     113.130  53.927  39.926  1.00  0.00           C  
ATOM   1274  N   PRO B1177     120.293  58.194  38.618  1.00  0.00           N  
ATOM   1275  CA  PRO B1177     121.701  58.538  38.761  1.00  0.00           C  
ATOM   1276  C   PRO B1177     122.350  58.060  40.046  1.00  0.00           C  
ATOM   1277  O   PRO B1177     122.572  56.866  40.249  1.00  0.00           O  
ATOM   1278  CB  PRO B1177     121.677  60.051  38.655  1.00  0.00           C  
ATOM   1279  CG  PRO B1177     120.670  60.254  37.580  1.00  0.00           C  
ATOM   1280  CD  PRO B1177     119.560  59.276  37.941  1.00  0.00           C  
ATOM   1281  N   SER B1178     122.624  59.025  40.912  1.00  0.00           N  
ATOM   1282  CA  SER B1178     123.292  58.814  42.179  1.00  0.00           C  
ATOM   1283  C   SER B1178     124.751  59.027  41.819  1.00  0.00           C  
ATOM   1284  O   SER B1178     125.245  58.478  40.835  1.00  0.00           O  
ATOM   1285  CB  SER B1178     123.079  57.394  42.712  1.00  0.00           C  
ATOM   1286  N   PRO B1179     125.433  59.884  42.581  1.00  0.00           N  
ATOM   1287  CA  PRO B1179     126.839  60.282  42.477  1.00  0.00           C  
ATOM   1288  C   PRO B1179     127.762  59.071  42.429  1.00  0.00           C  
ATOM   1289  O   PRO B1179     128.985  59.196  42.453  1.00  0.00           O  
ATOM   1290  CB  PRO B1179     127.032  61.111  43.732  1.00  0.00           C  
ATOM   1291  CG  PRO B1179     125.731  61.840  43.815  1.00  0.00           C  
ATOM   1292  CD  PRO B1179     124.715  60.764  43.521  1.00  0.00           C  
ATOM   1293  N   TRP B1192     127.144  57.898  42.371  1.00  0.00           N  
ATOM   1294  CA  TRP B1192     127.855  56.633  42.312  1.00  0.00           C  
ATOM   1295  C   TRP B1192     127.375  55.931  41.049  1.00  0.00           C  
ATOM   1296  O   TRP B1192     127.416  54.707  40.937  1.00  0.00           O  
ATOM   1297  CB  TRP B1192     127.520  55.812  43.551  1.00  0.00           C  
ATOM   1298  CG  TRP B1192     127.570  56.645  44.792  1.00  0.00           C  
ATOM   1299  CD1 TRP B1192     128.688  57.099  45.426  1.00  0.00           C  
ATOM   1300  CD2 TRP B1192     126.452  57.197  45.502  1.00  0.00           C  
ATOM   1301  NE1 TRP B1192     128.341  57.902  46.486  1.00  0.00           N  
ATOM   1302  CE2 TRP B1192     126.973  57.979  46.555  1.00  0.00           C  
ATOM   1303  CE3 TRP B1192     125.063  57.107  45.347  1.00  0.00           C  
ATOM   1304  CZ2 TRP B1192     126.153  58.670  47.451  1.00  0.00           C  
ATOM   1305  CZ3 TRP B1192     124.246  57.794  46.240  1.00  0.00           C  
ATOM   1306  CH2 TRP B1192     124.797  58.566  47.281  1.00  0.00           C  
ATOM   1307  N   GLY B1193     126.921  56.738  40.096  1.00  0.00           N  
ATOM   1308  CA  GLY B1193     126.443  56.212  38.834  1.00  0.00           C  
ATOM   1309  C   GLY B1193     125.029  55.674  38.915  1.00  0.00           C  
ATOM   1310  O   GLY B1193     124.495  55.472  40.005  1.00  0.00           O  
ATOM   1311  N   ALA B1194     124.428  55.445  37.749  1.00  0.00           N  
ATOM   1312  CA  ALA B1194     123.070  54.919  37.670  1.00  0.00           C  
ATOM   1313  C   ALA B1194     122.888  53.772  38.653  1.00  0.00           C  
ATOM   1314  O   ALA B1194     123.817  53.007  38.911  1.00  0.00           O  
ATOM   1315  CB  ALA B1194     122.782  54.447  36.251  1.00  0.00           C  
ATOM   1316  N   GLY B1195     121.686  53.665  39.205  1.00  0.00           N  
ATOM   1317  CA  GLY B1195     121.417  52.615  40.166  1.00  0.00           C  
ATOM   1318  C   GLY B1195     119.993  52.546  40.682  1.00  0.00           C  
ATOM   1319  O   GLY B1195     119.133  53.343  40.304  1.00  0.00           O  
ATOM   1320  N   ARG B1196     119.764  51.587  41.573  1.00  0.00           N  
ATOM   1321  CA  ARG B1196     118.453  51.342  42.159  1.00  0.00           C  
ATOM   1322  C   ARG B1196     118.609  51.401  43.684  1.00  0.00           C  
ATOM   1323  O   ARG B1196     119.570  50.863  44.231  1.00  0.00           O  
ATOM   1324  CB  ARG B1196     117.987  49.957  41.710  1.00  0.00           C  
ATOM   1325  CG  ARG B1196     116.497  49.766  41.578  1.00  0.00           C  
ATOM   1326  CD  ARG B1196     116.200  48.359  41.077  1.00  0.00           C  
ATOM   1327  NE  ARG B1196     117.145  47.378  41.611  1.00  0.00           N  
ATOM   1328  CZ  ARG B1196     116.877  46.085  41.765  1.00  0.00           C  
ATOM   1329  NH1 ARG B1196     115.686  45.606  41.433  1.00  0.00           N  
ATOM   1330  NH2 ARG B1196     117.802  45.266  42.254  1.00  0.00           N  
ATOM   1331  N   PRO B1198     117.665  52.050  44.363  1.00  0.00           N  
ATOM   1332  CA  PRO B1198     117.755  52.167  45.825  1.00  0.00           C  
ATOM   1333  C   PRO B1198     117.740  50.851  46.622  1.00  0.00           C  
ATOM   1334  O   PRO B1198     117.033  49.906  46.279  1.00  0.00           O  
ATOM   1335  CB  PRO B1198     116.567  53.047  46.155  1.00  0.00           C  
ATOM   1336  CG  PRO B1198     116.725  54.110  45.115  1.00  0.00           C  
ATOM   1337  CD  PRO B1198     117.499  53.465  43.982  1.00  0.00           C  
ATOM   1338  N   GLY B1199     118.523  50.819  47.722  1.00  0.00           N  
ATOM   1339  CA  GLY B1199     118.494  49.692  48.668  1.00  0.00           C  
ATOM   1340  C   GLY B1199     117.083  49.770  49.353  1.00  0.00           C  
ATOM   1341  O   GLY B1199     116.472  50.823  49.297  1.00  0.00           O  
ATOM   1342  N   TRP B1200     116.535  48.688  50.013  1.00  0.00           N  
ATOM   1343  CA  TRP B1200     115.200  48.635  50.706  1.00  0.00           C  
ATOM   1344  C   TRP B1200     115.200  49.592  51.891  1.00  0.00           C  
ATOM   1345  O   TRP B1200     114.695  50.722  51.838  1.00  0.00           O  
ATOM   1346  CB  TRP B1200     114.909  47.217  51.252  1.00  0.00           C  
ATOM   1347  CG  TRP B1200     113.569  46.982  51.920  1.00  0.00           C  
ATOM   1348  CD1 TRP B1200     112.466  47.775  51.783  1.00  0.00           C  
ATOM   1349  CD2 TRP B1200     113.184  45.913  52.794  1.00  0.00           C  
ATOM   1350  NE1 TRP B1200     111.421  47.268  52.518  1.00  0.00           N  
ATOM   1351  CE2 TRP B1200     111.836  46.124  53.148  1.00  0.00           C  
ATOM   1352  CE3 TRP B1200     113.850  44.798  53.312  1.00  0.00           C  
ATOM   1353  CZ2 TRP B1200     111.144  45.268  53.990  1.00  0.00           C  
ATOM   1354  CZ3 TRP B1200     113.158  43.945  54.152  1.00  0.00           C  
ATOM   1355  CH2 TRP B1200     111.818  44.186  54.482  1.00  0.00           C  
ATOM   1356  N   HIS B1201     115.816  49.096  52.932  1.00  0.00           N  
ATOM   1357  CA  HIS B1201     115.959  49.806  54.169  1.00  0.00           C  
ATOM   1358  C   HIS B1201     116.221  51.287  53.894  1.00  0.00           C  
ATOM   1359  O   HIS B1201     115.627  52.112  54.590  1.00  0.00           O  
ATOM   1360  CB  HIS B1201     117.082  49.232  55.004  1.00  0.00           C  
ATOM   1361  CG  HIS B1201     117.289  47.705  54.802  1.00  0.00           C  
ATOM   1362  ND1 HIS B1201     116.317  46.758  55.037  1.00  0.00           N  
ATOM   1363  CD2 HIS B1201     118.391  47.021  54.414  1.00  0.00           C  
ATOM   1364  CE1 HIS B1201     116.809  45.556  54.799  1.00  0.00           C  
ATOM   1365  NE2 HIS B1201     118.066  45.687  54.419  1.00  0.00           N  
ATOM   1366  N   ILE B1202     117.093  51.682  52.916  1.00  0.00           N  
ATOM   1367  CA  ILE B1202     117.277  53.117  52.724  1.00  0.00           C  
ATOM   1368  C   ILE B1202     116.004  53.898  52.382  1.00  0.00           C  
ATOM   1369  O   ILE B1202     115.857  55.054  52.785  1.00  0.00           O  
ATOM   1370  CB  ILE B1202     118.363  53.388  51.642  1.00  0.00           C  
ATOM   1371  CG1 ILE B1202     118.901  54.816  51.772  1.00  0.00           C  
ATOM   1372  CG2 ILE B1202     117.803  53.138  50.250  1.00  0.00           C  
ATOM   1373  CD1 ILE B1202     119.640  55.074  53.074  1.00  0.00           C  
ATOM   1374  N   GLU B1203     115.074  53.277  51.661  1.00  0.00           N  
ATOM   1375  CA  GLU B1203     113.846  53.958  51.258  1.00  0.00           C  
ATOM   1376  C   GLU B1203     113.050  54.577  52.406  1.00  0.00           C  
ATOM   1377  O   GLU B1203     112.700  55.754  52.365  1.00  0.00           O  
ATOM   1378  CB  GLU B1203     112.947  52.991  50.482  1.00  0.00           C  
ATOM   1379  CG  GLU B1203     113.606  52.365  49.273  1.00  0.00           C  
ATOM   1380  CD  GLU B1203     112.841  51.172  48.750  1.00  0.00           C  
ATOM   1381  OE1 GLU B1203     113.294  50.568  47.756  1.00  0.00           O  
ATOM   1382  OE2 GLU B1203     111.784  50.847  49.328  1.00  0.00           O  
ATOM   1383  N   CYS B1204     112.774  53.777  53.431  1.00  0.00           N  
ATOM   1384  CA  CYS B1204     111.996  54.253  54.566  1.00  0.00           C  
ATOM   1385  C   CYS B1204     112.671  55.342  55.394  1.00  0.00           C  
ATOM   1386  O   CYS B1204     112.024  56.316  55.772  1.00  0.00           O  
ATOM   1387  CB  CYS B1204     111.600  53.079  55.459  1.00  0.00           C  
ATOM   1388  SG  CYS B1204     110.337  52.029  54.701  1.00  0.00           S  
ATOM   1389  N   SER B1205     113.960  55.180  55.669  1.00  0.00           N  
ATOM   1390  CA  SER B1205     114.686  56.173  56.453  1.00  0.00           C  
ATOM   1391  C   SER B1205     114.595  57.563  55.835  1.00  0.00           C  
ATOM   1392  O   SER B1205     114.515  58.560  56.545  1.00  0.00           O  
ATOM   1393  CB  SER B1205     116.159  55.778  56.589  1.00  0.00           C  
ATOM   1394  OG  SER B1205     116.357  54.907  57.690  1.00  0.00           O  
ATOM   1395  N   ALA B1206     114.600  57.617  54.506  1.00  0.00           N  
ATOM   1396  CA  ALA B1206     114.591  58.882  53.781  1.00  0.00           C  
ATOM   1397  C   ALA B1206     113.217  59.461  53.756  1.00  0.00           C  
ATOM   1398  O   ALA B1206     112.964  60.667  53.923  1.00  0.00           O  
ATOM   1399  CB  ALA B1206     115.102  58.698  52.357  1.00  0.00           C  
ATOM   1400  N   MET B1207     112.332  58.550  53.505  1.00  0.00           N  
ATOM   1401  CA  MET B1207     111.008  58.986  53.433  1.00  0.00           C  
ATOM   1402  C   MET B1207     110.497  59.568  54.768  1.00  0.00           C  
ATOM   1403  O   MET B1207     109.777  60.580  54.745  1.00  0.00           O  
ATOM   1404  CB  MET B1207     110.101  57.863  52.968  1.00  0.00           C  
ATOM   1405  CG  MET B1207     109.479  58.090  51.610  1.00  0.00           C  
ATOM   1406  SD  MET B1207     109.699  56.682  50.498  1.00  0.00           S  
ATOM   1407  CE  MET B1207     108.850  55.407  51.421  1.00  0.00           C  
ATOM   1408  N   ASN B1208     110.830  58.980  55.972  1.00  0.00           N  
ATOM   1409  CA  ASN B1208     110.179  59.563  57.187  1.00  0.00           C  
ATOM   1410  C   ASN B1208     110.879  60.822  57.710  1.00  0.00           C  
ATOM   1411  O   ASN B1208     110.244  61.615  58.395  1.00  0.00           O  
ATOM   1412  CB  ASN B1208     109.908  58.497  58.299  1.00  0.00           C  
ATOM   1413  CG  ASN B1208     110.969  57.479  58.683  1.00  0.00           C  
ATOM   1414  OD1 ASN B1208     112.137  57.830  58.877  1.00  0.00           O  
ATOM   1415  ND2 ASN B1208     110.560  56.221  58.808  1.00  0.00           N  
ATOM   1416  N   CYS B1209     112.165  61.068  57.400  1.00  0.00           N  
ATOM   1417  CA  CYS B1209     112.777  62.334  57.892  1.00  0.00           C  
ATOM   1418  C   CYS B1209     112.169  63.566  57.196  1.00  0.00           C  
ATOM   1419  O   CYS B1209     112.084  64.651  57.787  1.00  0.00           O  
ATOM   1420  CB  CYS B1209     114.292  62.335  57.660  1.00  0.00           C  
ATOM   1421  SG  CYS B1209     114.845  63.433  56.312  1.00  0.00           S  
ATOM   1422  N   LYS B1210     111.755  63.402  55.941  1.00  0.00           N  
ATOM   1423  CA  LYS B1210     111.161  64.485  55.160  1.00  0.00           C  
ATOM   1424  C   LYS B1210     109.727  64.758  55.599  1.00  0.00           C  
ATOM   1425  O   LYS B1210     109.309  65.910  55.736  1.00  0.00           O  
ATOM   1426  CB  LYS B1210     111.183  64.137  53.668  1.00  0.00           C  
ATOM   1427  N   GLN B1211     108.978  63.685  55.828  1.00  0.00           N  
ATOM   1428  CA  GLN B1211     107.580  63.789  56.225  1.00  0.00           C  
ATOM   1429  C   GLN B1211     107.313  64.006  57.712  1.00  0.00           C  
ATOM   1430  O   GLN B1211     106.373  64.718  58.073  1.00  0.00           O  
ATOM   1431  CB  GLN B1211     106.824  62.538  55.760  1.00  0.00           C  
ATOM   1432  CG  GLN B1211     105.613  62.836  54.900  1.00  0.00           C  
ATOM   1433  CD  GLN B1211     105.970  63.648  53.671  1.00  0.00           C  
ATOM   1434  OE1 GLN B1211     106.576  63.136  52.732  1.00  0.00           O  
ATOM   1435  NE2 GLN B1211     105.605  64.923  53.678  1.00  0.00           N  
ATOM   1436  N   LEU B1212     108.131  63.412  58.577  1.00  0.00           N  
ATOM   1437  CA  LEU B1212     107.916  63.540  60.018  1.00  0.00           C  
ATOM   1438  C   LEU B1212     109.037  64.226  60.801  1.00  0.00           C  
ATOM   1439  O   LEU B1212     108.867  64.550  61.974  1.00  0.00           O  
ATOM   1440  CB  LEU B1212     107.663  62.153  60.613  1.00  0.00           C  
ATOM   1441  CG  LEU B1212     106.546  61.345  59.951  1.00  0.00           C  
ATOM   1442  CD1 LEU B1212     106.551  59.914  60.462  1.00  0.00           C  
ATOM   1443  CD2 LEU B1212     105.210  62.010  60.242  1.00  0.00           C  
ATOM   1444  N   GLY B1289     110.173  64.445  60.151  1.00  0.00           N  
ATOM   1445  CA  GLY B1289     111.300  65.063  60.823  1.00  0.00           C  
ATOM   1446  C   GLY B1289     112.316  63.991  61.152  1.00  0.00           C  
ATOM   1447  O   GLY B1289     112.069  62.816  60.895  1.00  0.00           O  
ATOM   1448  N   ASN B1290     113.457  64.380  61.718  1.00  0.00           N  
ATOM   1449  CA  ASN B1290     114.517  63.429  62.074  1.00  0.00           C  
ATOM   1450  C   ASN B1290     114.238  62.702  63.386  1.00  0.00           C  
ATOM   1451  O   ASN B1290     114.900  61.720  63.722  1.00  0.00           O  
ATOM   1452  CB  ASN B1290     115.849  64.159  62.212  1.00  0.00           C  
ATOM   1453  CG  ASN B1290     116.392  64.667  60.890  1.00  0.00           C  
ATOM   1454  OD1 ASN B1290     117.245  65.553  60.864  1.00  0.00           O  
ATOM   1455  ND2 ASN B1290     115.909  64.100  59.789  1.00  0.00           N  
ATOM   1456  N   HIS B1291     113.256  63.197  64.127  1.00  0.00           N  
ATOM   1457  CA  HIS B1291     112.902  62.631  65.415  1.00  0.00           C  
ATOM   1458  C   HIS B1291     111.386  62.663  65.541  1.00  0.00           C  
ATOM   1459  O   HIS B1291     110.815  63.706  65.856  1.00  0.00           O  
ATOM   1460  CB  HIS B1291     113.569  63.481  66.511  1.00  0.00           C  
ATOM   1461  CG  HIS B1291     113.236  63.075  67.913  1.00  0.00           C  
ATOM   1462  ND1 HIS B1291     112.835  61.803  68.251  1.00  0.00           N  
ATOM   1463  CD2 HIS B1291     113.329  63.761  69.079  1.00  0.00           C  
ATOM   1464  CE1 HIS B1291     112.698  61.723  69.563  1.00  0.00           C  
ATOM   1465  NE2 HIS B1291     112.990  62.897  70.090  1.00  0.00           N  
ATOM   1466  N   PHE B1292     110.733  61.548  65.242  1.00  0.00           N  
ATOM   1467  CA  PHE B1292     109.283  61.492  65.386  1.00  0.00           C  
ATOM   1468  C   PHE B1292     108.879  60.546  66.502  1.00  0.00           C  
ATOM   1469  O   PHE B1292     109.708  59.803  67.032  1.00  0.00           O  
ATOM   1470  CB  PHE B1292     108.578  61.141  64.062  1.00  0.00           C  
ATOM   1471  CG  PHE B1292     109.113  59.933  63.361  1.00  0.00           C  
ATOM   1472  CD1 PHE B1292     110.329  59.982  62.690  1.00  0.00           C  
ATOM   1473  CD2 PHE B1292     108.358  58.766  63.298  1.00  0.00           C  
ATOM   1474  CE1 PHE B1292     110.783  58.890  61.956  1.00  0.00           C  
ATOM   1475  CE2 PHE B1292     108.801  57.669  62.564  1.00  0.00           C  
ATOM   1476  CZ  PHE B1292     110.016  57.731  61.894  1.00  0.00           C  
ATOM   1477  N   ASP B1293     107.600  60.577  66.861  1.00  0.00           N  
ATOM   1478  CA  ASP B1293     107.082  59.780  67.966  1.00  0.00           C  
ATOM   1479  C   ASP B1293     107.068  58.258  67.838  1.00  0.00           C  
ATOM   1480  O   ASP B1293     107.765  57.564  68.579  1.00  0.00           O  
ATOM   1481  CB  ASP B1293     105.687  60.298  68.324  1.00  0.00           C  
ATOM   1482  CG  ASP B1293     105.672  61.803  68.592  1.00  0.00           C  
ATOM   1483  OD1 ASP B1293     106.301  62.246  69.575  1.00  0.00           O  
ATOM   1484  OD2 ASP B1293     105.034  62.534  67.806  1.00  0.00           O  
ATOM   1485  N   ILE B1294     106.288  57.721  66.905  1.00  0.00           N  
ATOM   1486  CA  ILE B1294     106.227  56.266  66.772  1.00  0.00           C  
ATOM   1487  C   ILE B1294     106.388  55.654  65.368  1.00  0.00           C  
ATOM   1488  O   ILE B1294     105.922  56.210  64.372  1.00  0.00           O  
ATOM   1489  CB  ILE B1294     104.917  55.724  67.453  1.00  0.00           C  
ATOM   1490  CG1 ILE B1294     103.927  55.231  66.401  1.00  0.00           C  
ATOM   1491  CG2 ILE B1294     104.278  56.799  68.332  1.00  0.00           C  
ATOM   1492  CD1 ILE B1294     103.934  53.743  66.244  1.00  0.00           C  
ATOM   1493  N   HIS B1295     107.079  54.511  65.316  1.00  0.00           N  
ATOM   1494  CA  HIS B1295     107.327  53.753  64.076  1.00  0.00           C  
ATOM   1495  C   HIS B1295     106.780  52.346  64.305  1.00  0.00           C  
ATOM   1496  O   HIS B1295     107.048  51.727  65.337  1.00  0.00           O  
ATOM   1497  CB  HIS B1295     108.834  53.667  63.759  1.00  0.00           C  
ATOM   1498  CG  HIS B1295     109.149  53.155  62.381  1.00  0.00           C  
ATOM   1499  ND1 HIS B1295     110.208  53.631  61.636  1.00  0.00           N  
ATOM   1500  CD2 HIS B1295     108.546  52.218  61.610  1.00  0.00           C  
ATOM   1501  CE1 HIS B1295     110.236  53.016  60.466  1.00  0.00           C  
ATOM   1502  NE2 HIS B1295     109.239  52.152  60.424  1.00  0.00           N  
ATOM   1503  N   GLY B1296     106.004  51.853  63.342  1.00  0.00           N  
ATOM   1504  CA  GLY B1296     105.428  50.526  63.446  1.00  0.00           C  
ATOM   1505  C   GLY B1296     105.631  49.708  62.183  1.00  0.00           C  
ATOM   1506  O   GLY B1296     106.283  50.155  61.241  1.00  0.00           O  
ATOM   1507  N   GLY B1297     105.061  48.508  62.179  1.00  0.00           N  
ATOM   1508  CA  GLY B1297     105.176  47.609  61.042  1.00  0.00           C  
ATOM   1509  C   GLY B1297     105.042  46.177  61.530  1.00  0.00           C  
ATOM   1510  O   GLY B1297     104.939  45.937  62.730  1.00  0.00           O  
ATOM   1511  N   GLY B1298     105.033  45.225  60.603  1.00  0.00           N  
ATOM   1512  CA  GLY B1298     104.922  43.832  60.989  1.00  0.00           C  
ATOM   1513  C   GLY B1298     106.113  43.440  61.839  1.00  0.00           C  
ATOM   1514  O   GLY B1298     107.180  44.041  61.724  1.00  0.00           O  
ATOM   1515  N   SER B1299     105.939  42.436  62.692  1.00  0.00           N  
ATOM   1516  CA  SER B1299     107.011  41.969  63.573  1.00  0.00           C  
ATOM   1517  C   SER B1299     108.200  41.440  62.782  1.00  0.00           C  
ATOM   1518  O   SER B1299     109.338  41.486  63.251  1.00  0.00           O  
ATOM   1519  CB  SER B1299     106.502  40.861  64.495  1.00  0.00           C  
ATOM   1520  OG  SER B1299     106.440  39.618  63.810  1.00  0.00           O  
ATOM   1521  N   ASP B1300     107.934  40.928  61.584  1.00  0.00           N  
ATOM   1522  CA  ASP B1300     108.989  40.382  60.738  1.00  0.00           C  
ATOM   1523  C   ASP B1300     109.927  41.482  60.270  1.00  0.00           C  
ATOM   1524  O   ASP B1300     111.069  41.222  59.889  1.00  0.00           O  
ATOM   1525  CB  ASP B1300     108.370  39.673  59.533  1.00  0.00           C  
ATOM   1526  CG  ASP B1300     107.458  40.578  58.731  1.00  0.00           C  
ATOM   1527  OD1 ASP B1300     106.750  41.399  59.346  1.00  0.00           O  
ATOM   1528  OD2 ASP B1300     107.440  40.459  57.487  1.00  0.00           O  
ATOM   1529  N   LEU B1301     109.441  42.716  60.305  1.00  0.00           N  
ATOM   1530  CA  LEU B1301     110.241  43.853  59.882  1.00  0.00           C  
ATOM   1531  C   LEU B1301     111.256  44.284  60.929  1.00  0.00           C  
ATOM   1532  O   LEU B1301     112.112  45.119  60.648  1.00  0.00           O  
ATOM   1533  CB  LEU B1301     109.335  45.043  59.552  1.00  0.00           C  
ATOM   1534  CG  LEU B1301     108.498  44.929  58.279  1.00  0.00           C  
ATOM   1535  CD1 LEU B1301     107.649  46.186  58.118  1.00  0.00           C  
ATOM   1536  CD2 LEU B1301     109.416  44.725  57.077  1.00  0.00           C  
ATOM   1537  N   MET B1302     111.176  43.713  62.129  1.00  0.00           N  
ATOM   1538  CA  MET B1302     112.095  44.083  63.198  1.00  0.00           C  
ATOM   1539  C   MET B1302     113.552  43.925  62.794  1.00  0.00           C  
ATOM   1540  O   MET B1302     114.260  44.918  62.631  1.00  0.00           O  
ATOM   1541  CB  MET B1302     111.833  43.278  64.466  1.00  0.00           C  
ATOM   1542  CG  MET B1302     112.589  43.839  65.654  1.00  0.00           C  
ATOM   1543  SD  MET B1302     111.999  43.180  67.207  1.00  0.00           S  
ATOM   1544  CE  MET B1302     113.081  41.743  67.378  1.00  0.00           C  
ATOM   1545  N   PHE B1303     114.026  42.689  62.679  1.00  0.00           N  
ATOM   1546  CA  PHE B1303     115.389  42.512  62.216  1.00  0.00           C  
ATOM   1547  C   PHE B1303     115.270  42.027  60.789  1.00  0.00           C  
ATOM   1548  O   PHE B1303     114.491  41.108  60.499  1.00  0.00           O  
ATOM   1549  CB  PHE B1303     116.205  41.494  63.018  1.00  0.00           C  
ATOM   1550  CG  PHE B1303     117.634  41.394  62.545  1.00  0.00           C  
ATOM   1551  CD1 PHE B1303     118.488  42.492  62.672  1.00  0.00           C  
ATOM   1552  CD2 PHE B1303     118.092  40.270  61.863  1.00  0.00           C  
ATOM   1553  CE1 PHE B1303     119.772  42.472  62.135  1.00  0.00           C  
ATOM   1554  CE2 PHE B1303     119.384  40.239  61.319  1.00  0.00           C  
ATOM   1555  CZ  PHE B1303     120.217  41.346  61.451  1.00  0.00           C  
ATOM   1556  N   PRO B1304     115.983  42.696  59.884  1.00  0.00           N  
ATOM   1557  CA  PRO B1304     116.759  43.421  58.891  1.00  0.00           C  
ATOM   1558  C   PRO B1304     116.251  44.839  58.759  1.00  0.00           C  
ATOM   1559  O   PRO B1304     116.918  45.796  59.148  1.00  0.00           O  
ATOM   1560  CB  PRO B1304     116.528  42.624  57.622  1.00  0.00           C  
ATOM   1561  CG  PRO B1304     116.409  41.234  58.096  1.00  0.00           C  
ATOM   1562  CD  PRO B1304     116.297  41.279  59.600  1.00  0.00           C  
ATOM   1563  N   HIS B1305     115.029  44.961  58.253  1.00  0.00           N  
ATOM   1564  CA  HIS B1305     114.437  46.266  58.009  1.00  0.00           C  
ATOM   1565  C   HIS B1305     114.589  47.365  59.055  1.00  0.00           C  
ATOM   1566  O   HIS B1305     115.398  48.274  58.872  1.00  0.00           O  
ATOM   1567  CB  HIS B1305     112.966  46.127  57.633  1.00  0.00           C  
ATOM   1568  CG  HIS B1305     112.447  47.289  56.850  1.00  0.00           C  
ATOM   1569  ND1 HIS B1305     113.219  47.952  55.921  1.00  0.00           N  
ATOM   1570  CD2 HIS B1305     111.252  47.920  56.865  1.00  0.00           C  
ATOM   1571  CE1 HIS B1305     112.522  48.944  55.397  1.00  0.00           C  
ATOM   1572  NE2 HIS B1305     111.324  48.947  55.951  1.00  0.00           N  
ATOM   1573  N   HIS B1306     113.821  47.308  60.136  1.00  0.00           N  
ATOM   1574  CA  HIS B1306     113.907  48.356  61.151  1.00  0.00           C  
ATOM   1575  C   HIS B1306     115.289  48.516  61.780  1.00  0.00           C  
ATOM   1576  O   HIS B1306     115.733  49.640  62.011  1.00  0.00           O  
ATOM   1577  CB  HIS B1306     112.864  48.136  62.253  1.00  0.00           C  
ATOM   1578  CG  HIS B1306     111.452  48.098  61.751  1.00  0.00           C  
ATOM   1579  ND1 HIS B1306     111.082  48.610  60.528  1.00  0.00           N  
ATOM   1580  CD2 HIS B1306     110.315  47.641  62.324  1.00  0.00           C  
ATOM   1581  CE1 HIS B1306     109.779  48.469  60.368  1.00  0.00           C  
ATOM   1582  NE2 HIS B1306     109.289  47.885  61.444  1.00  0.00           N  
ATOM   1583  N   GLU B1310     115.969  47.407  62.049  1.00  0.00           N  
ATOM   1584  CA  GLU B1310     117.299  47.478  62.651  1.00  0.00           C  
ATOM   1585  C   GLU B1310     118.238  48.314  61.798  1.00  0.00           C  
ATOM   1586  O   GLU B1310     119.100  49.019  62.323  1.00  0.00           O  
ATOM   1587  CB  GLU B1310     117.901  46.084  62.821  1.00  0.00           C  
ATOM   1588  CG  GLU B1310     119.093  46.060  63.768  1.00  0.00           C  
ATOM   1589  CD  GLU B1310     118.682  46.260  65.213  1.00  0.00           C  
ATOM   1590  OE1 GLU B1310     117.852  45.463  65.702  1.00  0.00           O  
ATOM   1591  OE2 GLU B1310     119.179  47.206  65.858  1.00  0.00           O  
ATOM   1592  N   ASN B1312     118.081  48.230  60.479  1.00  0.00           N  
ATOM   1593  CA  ASN B1312     118.933  48.989  59.583  1.00  0.00           C  
ATOM   1594  C   ASN B1312     118.461  50.434  59.419  1.00  0.00           C  
ATOM   1595  O   ASN B1312     119.277  51.337  59.248  1.00  0.00           O  
ATOM   1596  CB  ASN B1312     119.049  48.290  58.221  1.00  0.00           C  
ATOM   1597  CG  ASN B1312     119.705  46.916  58.317  1.00  0.00           C  
ATOM   1598  OD1 ASN B1312     120.522  46.661  59.203  1.00  0.00           O  
ATOM   1599  ND2 ASN B1312     119.360  46.028  57.390  1.00  0.00           N  
ATOM   1600  N   GLU B1314     117.150  50.658  59.469  1.00  0.00           N  
ATOM   1601  CA  GLU B1314     116.621  52.019  59.369  1.00  0.00           C  
ATOM   1602  C   GLU B1314     117.283  52.828  60.491  1.00  0.00           C  
ATOM   1603  O   GLU B1314     117.734  53.950  60.278  1.00  0.00           O  
ATOM   1604  CB  GLU B1314     115.095  52.045  59.561  1.00  0.00           C  
ATOM   1605  CG  GLU B1314     114.269  51.461  58.415  1.00  0.00           C  
ATOM   1606  CD  GLU B1314     112.802  51.861  58.528  1.00  0.00           C  
ATOM   1607  OE1 GLU B1314     112.558  53.044  58.829  1.00  0.00           O  
ATOM   1608  OE2 GLU B1314     112.000  51.055  58.361  1.00  0.00           O  
ATOM   1609  N   ILE B1316     117.323  52.231  61.678  1.00  0.00           N  
ATOM   1610  CA  ILE B1316     117.928  52.837  62.870  1.00  0.00           C  
ATOM   1611  C   ILE B1316     119.419  53.098  62.642  1.00  0.00           C  
ATOM   1612  O   ILE B1316     119.941  54.152  62.998  1.00  0.00           O  
ATOM   1613  CB  ILE B1316     117.772  51.897  64.097  1.00  0.00           C  
ATOM   1614  CG1 ILE B1316     116.301  51.790  64.494  1.00  0.00           C  
ATOM   1615  CG2 ILE B1316     118.614  52.411  65.257  1.00  0.00           C  
ATOM   1616  CD1 ILE B1316     116.039  50.790  65.608  1.00  0.00           C  
ATOM   1617  N   ALA B1317     120.100  52.113  62.058  1.00  0.00           N  
ATOM   1618  CA  ALA B1317     121.522  52.235  61.767  1.00  0.00           C  
ATOM   1619  C   ALA B1317     121.710  53.415  60.823  1.00  0.00           C  
ATOM   1620  O   ALA B1317     122.579  54.264  61.032  1.00  0.00           O  
ATOM   1621  CB  ALA B1317     122.039  50.946  61.116  1.00  0.00           C  
ATOM   1622  N   GLN B1318     120.871  53.467  59.790  1.00  0.00           N  
ATOM   1623  CA  GLN B1318     120.907  54.526  58.784  1.00  0.00           C  
ATOM   1624  C   GLN B1318     120.578  55.904  59.340  1.00  0.00           C  
ATOM   1625  O   GLN B1318     121.363  56.840  59.212  1.00  0.00           O  
ATOM   1626  CB  GLN B1318     119.920  54.217  57.655  1.00  0.00           C  
ATOM   1627  CG  GLN B1318     120.097  52.862  57.014  1.00  0.00           C  
ATOM   1628  CD  GLN B1318     119.061  52.601  55.943  1.00  0.00           C  
ATOM   1629  OE1 GLN B1318     117.880  52.898  56.123  1.00  0.00           O  
ATOM   1630  NE2 GLN B1318     119.492  52.020  54.828  1.00  0.00           N  
ATOM   1631  N   SER B1319     119.404  56.022  59.943  1.00  0.00           N  
ATOM   1632  CA  SER B1319     118.940  57.284  60.494  1.00  0.00           C  
ATOM   1633  C   SER B1319     119.763  57.844  61.651  1.00  0.00           C  
ATOM   1634  O   SER B1319     120.114  59.027  61.640  1.00  0.00           O  
ATOM   1635  CB  SER B1319     117.470  57.158  60.906  1.00  0.00           C  
ATOM   1636  OG  SER B1319     116.694  56.692  59.818  1.00  0.00           O  
ATOM   1637  N   THR B1321     120.078  57.014  62.642  1.00  0.00           N  
ATOM   1638  CA  THR B1321     120.858  57.470  63.801  1.00  0.00           C  
ATOM   1639  C   THR B1321     122.290  57.841  63.452  1.00  0.00           C  
ATOM   1640  O   THR B1321     122.883  58.724  64.077  1.00  0.00           O  
ATOM   1641  CB  THR B1321     120.909  56.402  64.917  1.00  0.00           C  
ATOM   1642  OG1 THR B1321     121.585  55.238  64.435  1.00  0.00           O  
ATOM   1643  CG2 THR B1321     119.503  56.027  65.371  1.00  0.00           C  
ATOM   1644  N   CYS B1322     122.864  57.160  62.465  1.00  0.00           N  
ATOM   1645  CA  CYS B1322     124.229  57.456  62.059  1.00  0.00           C  
ATOM   1646  C   CYS B1322     124.252  58.641  61.103  1.00  0.00           C  
ATOM   1647  O   CYS B1322     125.298  59.248  60.876  1.00  0.00           O  
ATOM   1648  CB  CYS B1322     124.876  56.224  61.421  1.00  0.00           C  
ATOM   1649  SG  CYS B1322     125.356  54.941  62.617  1.00  0.00           S  
ATOM   1650  N   ALA B1323     123.089  58.977  60.554  1.00  0.00           N  
ATOM   1651  CA  ALA B1323     122.993  60.105  59.639  1.00  0.00           C  
ATOM   1652  C   ALA B1323     122.473  61.320  60.406  1.00  0.00           C  
ATOM   1653  O   ALA B1323     122.920  62.433  60.136  1.00  0.00           O  
ATOM   1654  CB  ALA B1323     122.080  59.770  58.463  1.00  0.00           C  
ATOM   1655  N   HIS B1324     121.531  61.191  61.339  1.00  0.00           N  
ATOM   1656  CA  HIS B1324     121.018  62.411  61.994  1.00  0.00           C  
ATOM   1657  C   HIS B1324     121.483  62.535  63.468  1.00  0.00           C  
ATOM   1658  O   HIS B1324     121.258  61.633  64.281  1.00  0.00           O  
ATOM   1659  CB  HIS B1324     119.506  62.395  61.758  1.00  0.00           C  
ATOM   1660  CG  HIS B1324     119.138  62.082  60.258  1.00  0.00           C  
ATOM   1661  ND1 HIS B1324     119.775  62.732  59.210  1.00  0.00           N  
ATOM   1662  CD2 HIS B1324     118.250  61.242  59.677  1.00  0.00           C  
ATOM   1663  CE1 HIS B1324     119.279  62.305  58.059  1.00  0.00           C  
ATOM   1664  NE2 HIS B1324     118.353  61.401  58.317  1.00  0.00           N  
ATOM   1665  N   ASP B1325     122.155  63.607  63.816  1.00  0.00           N  
ATOM   1666  CA  ASP B1325     122.505  63.736  65.237  1.00  0.00           C  
ATOM   1667  C   ASP B1325     121.209  63.918  66.084  1.00  0.00           C  
ATOM   1668  O   ASP B1325     120.300  64.581  65.601  1.00  0.00           O  
ATOM   1669  CB  ASP B1325     123.416  64.925  65.468  1.00  0.00           C  
ATOM   1670  N   GLY B1341     121.105  63.393  67.301  1.00  0.00           N  
ATOM   1671  CA  GLY B1341     119.876  63.543  68.018  1.00  0.00           C  
ATOM   1672  C   GLY B1341     119.108  62.279  67.839  1.00  0.00           C  
ATOM   1673  O   GLY B1341     119.707  61.230  67.691  1.00  0.00           O  
ATOM   1674  N   GLN B1342     117.814  62.326  67.831  1.00  0.00           N  
ATOM   1675  CA  GLN B1342     117.329  60.973  67.787  1.00  0.00           C  
ATOM   1676  C   GLN B1342     116.390  60.606  66.682  1.00  0.00           C  
ATOM   1677  O   GLN B1342     115.901  61.426  65.897  1.00  0.00           O  
ATOM   1678  CB  GLN B1342     116.688  60.632  69.109  1.00  0.00           C  
ATOM   1679  N   TYR B1344     116.108  59.352  66.685  1.00  0.00           N  
ATOM   1680  CA  TYR B1344     115.275  58.800  65.664  1.00  0.00           C  
ATOM   1681  C   TYR B1344     113.843  58.579  66.119  1.00  0.00           C  
ATOM   1682  O   TYR B1344     112.978  59.449  65.984  1.00  0.00           O  
ATOM   1683  CB  TYR B1344     115.873  57.495  65.163  1.00  0.00           C  
ATOM   1684  CG  TYR B1344     115.225  57.015  63.883  1.00  0.00           C  
ATOM   1685  CD1 TYR B1344     115.353  55.683  63.497  1.00  0.00           C  
ATOM   1686  CD2 TYR B1344     114.475  57.869  63.070  1.00  0.00           C  
ATOM   1687  CE1 TYR B1344     114.751  55.204  62.340  1.00  0.00           C  
ATOM   1688  CE2 TYR B1344     113.871  57.400  61.906  1.00  0.00           C  
ATOM   1689  CZ  TYR B1344     114.009  56.068  61.547  1.00  0.00           C  
ATOM   1690  OH  TYR B1344     113.405  55.591  60.407  1.00  0.00           O  
ATOM   1691  N   VAL B1345     113.613  57.386  66.681  1.00  0.00           N  
ATOM   1692  CA  VAL B1345     112.258  56.970  67.075  1.00  0.00           C  
ATOM   1693  C   VAL B1345     112.020  56.677  68.561  1.00  0.00           C  
ATOM   1694  O   VAL B1345     112.686  55.824  69.138  1.00  0.00           O  
ATOM   1695  CB  VAL B1345     111.863  55.692  66.291  1.00  0.00           C  
ATOM   1696  CG1 VAL B1345     110.580  55.089  66.848  1.00  0.00           C  
ATOM   1697  CG2 VAL B1345     111.719  56.017  64.816  1.00  0.00           C  
ATOM   1698  N   ASN B1347     111.033  57.351  69.155  1.00  0.00           N  
ATOM   1699  CA  ASN B1347     110.694  57.151  70.566  1.00  0.00           C  
ATOM   1700  C   ASN B1347     110.054  55.794  70.901  1.00  0.00           C  
ATOM   1701  O   ASN B1347     110.512  55.101  71.809  1.00  0.00           O  
ATOM   1702  CB  ASN B1347     109.764  58.267  71.063  1.00  0.00           C  
ATOM   1703  CG  ASN B1347     110.515  59.444  71.667  1.00  0.00           C  
ATOM   1704  OD1 ASN B1347     111.741  59.469  71.684  1.00  0.00           O  
ATOM   1705  ND2 ASN B1347     109.770  60.416  72.191  1.00  0.00           N  
ATOM   1706  N   TYR B1348     108.988  55.425  70.188  1.00  0.00           N  
ATOM   1707  CA  TYR B1348     108.314  54.148  70.446  1.00  0.00           C  
ATOM   1708  C   TYR B1348     108.266  53.287  69.195  1.00  0.00           C  
ATOM   1709  O   TYR B1348     107.829  53.747  68.141  1.00  0.00           O  
ATOM   1710  CB  TYR B1348     106.870  54.372  70.919  1.00  0.00           C  
ATOM   1711  CG  TYR B1348     106.718  55.291  72.116  1.00  0.00           C  
ATOM   1712  CD1 TYR B1348     106.941  56.657  71.997  1.00  0.00           C  
ATOM   1713  CD2 TYR B1348     106.369  54.784  73.366  1.00  0.00           C  
ATOM   1714  CE1 TYR B1348     106.829  57.509  73.095  1.00  0.00           C  
ATOM   1715  CE2 TYR B1348     106.251  55.623  74.476  1.00  0.00           C  
ATOM   1716  CZ  TYR B1348     106.486  56.983  74.332  1.00  0.00           C  
ATOM   1717  OH  TYR B1348     106.416  57.820  75.425  1.00  0.00           O  
ATOM   1718  N   TRP B1349     108.714  52.036  69.318  1.00  0.00           N  
ATOM   1719  CA  TRP B1349     108.697  51.082  68.210  1.00  0.00           C  
ATOM   1720  C   TRP B1349     107.562  50.090  68.416  1.00  0.00           C  
ATOM   1721  O   TRP B1349     107.540  49.378  69.422  1.00  0.00           O  
ATOM   1722  CB  TRP B1349     110.024  50.323  68.125  1.00  0.00           C  
ATOM   1723  CG  TRP B1349     111.073  51.051  67.364  1.00  0.00           C  
ATOM   1724  CD1 TRP B1349     112.047  51.855  67.869  1.00  0.00           C  
ATOM   1725  CD2 TRP B1349     111.177  51.138  65.943  1.00  0.00           C  
ATOM   1726  NE1 TRP B1349     112.750  52.449  66.853  1.00  0.00           N  
ATOM   1727  CE2 TRP B1349     112.237  52.024  65.655  1.00  0.00           C  
ATOM   1728  CE3 TRP B1349     110.474  50.554  64.877  1.00  0.00           C  
ATOM   1729  CZ2 TRP B1349     112.610  52.344  64.344  1.00  0.00           C  
ATOM   1730  CZ3 TRP B1349     110.845  50.873  63.577  1.00  0.00           C  
ATOM   1731  CH2 TRP B1349     111.905  51.759  63.322  1.00  0.00           C  
ATOM   1732  N   MET B1350     106.625  50.037  67.474  1.00  0.00           N  
ATOM   1733  CA  MET B1350     105.479  49.120  67.567  1.00  0.00           C  
ATOM   1734  C   MET B1350     105.537  48.029  66.510  1.00  0.00           C  
ATOM   1735  O   MET B1350     105.649  48.312  65.315  1.00  0.00           O  
ATOM   1736  CB  MET B1350     104.165  49.893  67.412  1.00  0.00           C  
ATOM   1737  CG  MET B1350     103.944  50.996  68.436  1.00  0.00           C  
ATOM   1738  SD  MET B1350     102.342  51.828  68.286  1.00  0.00           S  
ATOM   1739  CE  MET B1350     101.172  50.444  68.604  1.00  0.00           C  
ATOM   1740  N   HIS B1351     105.454  46.779  66.953  1.00  0.00           N  
ATOM   1741  CA  HIS B1351     105.493  45.656  66.032  1.00  0.00           C  
ATOM   1742  C   HIS B1351     104.297  44.730  66.192  1.00  0.00           C  
ATOM   1743  O   HIS B1351     104.160  44.029  67.191  1.00  0.00           O  
ATOM   1744  CB  HIS B1351     106.789  44.869  66.200  1.00  0.00           C  
ATOM   1745  CG  HIS B1351     108.012  45.635  65.812  1.00  0.00           C  
ATOM   1746  ND1 HIS B1351     108.758  46.359  66.716  1.00  0.00           N  
ATOM   1747  CD2 HIS B1351     108.603  45.812  64.610  1.00  0.00           C  
ATOM   1748  CE1 HIS B1351     109.758  46.948  66.088  1.00  0.00           C  
ATOM   1749  NE2 HIS B1351     109.685  46.635  64.807  1.00  0.00           N  
ATOM   1750  N   SER B1352     103.436  44.749  65.178  1.00  0.00           N  
ATOM   1751  CA  SER B1352     102.232  43.926  65.148  1.00  0.00           C  
ATOM   1752  C   SER B1352     102.594  42.458  64.938  1.00  0.00           C  
ATOM   1753  O   SER B1352     103.519  42.139  64.189  1.00  0.00           O  
ATOM   1754  CB  SER B1352     101.322  44.397  64.014  1.00  0.00           C  
ATOM   1755  OG  SER B1352     102.075  44.630  62.837  1.00  0.00           O  
ATOM   1756  N   GLY B1358     101.883  41.539  65.588  1.00  0.00           N  
ATOM   1757  CA  GLY B1358     102.173  40.112  65.460  1.00  0.00           C  
ATOM   1758  C   GLY B1358     101.768  39.501  64.110  1.00  0.00           C  
ATOM   1759  O   GLY B1358     101.050  40.140  63.327  1.00  0.00           O  
ATOM   1760  N   MET B1360     102.231  38.270  63.853  1.00  0.00           N  
ATOM   1761  CA  MET B1360     101.979  37.577  62.598  1.00  0.00           C  
ATOM   1762  C   MET B1360     100.707  36.800  62.557  1.00  0.00           C  
ATOM   1763  O   MET B1360     100.153  36.374  63.567  1.00  0.00           O  
ATOM   1764  CB  MET B1360     103.171  36.684  62.246  1.00  0.00           C  
ATOM   1765  CG  MET B1360     104.489  37.413  62.062  1.00  0.00           C  
ATOM   1766  SD  MET B1360     104.542  38.386  60.547  1.00  0.00           S  
ATOM   1767  CE  MET B1360     103.276  37.564  59.574  1.00  0.00           C  
ATOM   1768  N   VAL B1361     100.263  36.633  61.354  1.00  0.00           N  
ATOM   1769  CA  VAL B1361      99.110  35.866  61.148  1.00  0.00           C  
ATOM   1770  C   VAL B1361      99.521  34.630  60.524  1.00  0.00           C  
ATOM   1771  O   VAL B1361     100.138  34.584  59.458  1.00  0.00           O  
ATOM   1772  CB  VAL B1361      98.143  36.408  60.117  1.00  0.00           C  
ATOM   1773  CG1 VAL B1361      96.880  35.556  60.082  1.00  0.00           C  
ATOM   1774  CG2 VAL B1361      97.810  37.859  60.399  1.00  0.00           C  
ATOM   1775  N   MET B1365      99.136  33.618  61.213  1.00  0.00           N  
ATOM   1776  CA  MET B1365      99.395  32.315  60.702  1.00  0.00           C  
ATOM   1777  C   MET B1365      98.049  31.556  60.427  1.00  0.00           C  
ATOM   1778  O   MET B1365      96.966  32.008  60.828  1.00  0.00           O  
ATOM   1779  CB  MET B1365     100.354  31.633  61.689  1.00  0.00           C  
ATOM   1780  CG  MET B1365     101.725  32.284  61.789  1.00  0.00           C  
ATOM   1781  SD  MET B1365     102.325  32.415  63.495  1.00  0.00           S  
ATOM   1782  CE  MET B1365     103.314  30.927  63.603  1.00  0.00           C  
ATOM   1783  N   VAL B1366      98.129  30.395  59.732  1.00  0.00           N  
ATOM   1784  CA  VAL B1366      96.909  29.560  59.449  1.00  0.00           C  
ATOM   1785  C   VAL B1366      96.875  28.238  60.209  1.00  0.00           C  
ATOM   1786  O   VAL B1366      97.675  27.320  60.006  1.00  0.00           O  
ATOM   1787  CB  VAL B1366      96.754  29.252  57.954  1.00  0.00           C  
ATOM   1788  CG1 VAL B1366      95.363  28.718  57.675  1.00  0.00           C  
ATOM   1789  CG2 VAL B1366      97.023  30.507  57.123  1.00  0.00           C  
ATOM   1790  N   ASP B1368      95.893  28.188  61.100  1.00  0.00           N  
ATOM   1791  CA  ASP B1368      95.658  27.024  61.932  1.00  0.00           C  
ATOM   1792  C   ASP B1368      96.677  27.025  63.066  1.00  0.00           C  
ATOM   1793  O   ASP B1368      96.391  26.568  64.167  1.00  0.00           O  
ATOM   1794  CB  ASP B1368      95.785  25.756  61.104  1.00  0.00           C  
ATOM   1795  N   ARG B1369      97.859  27.562  62.777  1.00  0.00           N  
ATOM   1796  CA  ARG B1369      98.961  27.648  63.732  1.00  0.00           C  
ATOM   1797  C   ARG B1369     100.106  26.955  63.037  1.00  0.00           C  
ATOM   1798  O   ARG B1369     101.268  27.032  63.453  1.00  0.00           O  
ATOM   1799  CB  ARG B1369      98.617  26.917  65.010  1.00  0.00           C  
ATOM   1800  N   GLU B1370      99.733  26.244  61.984  1.00  0.00           N  
ATOM   1801  CA  GLU B1370     100.688  25.546  61.174  1.00  0.00           C  
ATOM   1802  C   GLU B1370     101.352  26.656  60.430  1.00  0.00           C  
ATOM   1803  O   GLU B1370     102.537  26.958  60.627  1.00  0.00           O  
ATOM   1804  CB  GLU B1370     100.021  24.603  60.206  1.00  0.00           C  
ATOM   1805  N   LYS B1373     100.550  27.316  59.630  1.00  0.00           N  
ATOM   1806  CA  LYS B1373     101.099  28.309  58.783  1.00  0.00           C  
ATOM   1807  C   LYS B1373     102.023  29.372  59.267  1.00  0.00           C  
ATOM   1808  O   LYS B1373     102.308  29.574  60.453  1.00  0.00           O  
ATOM   1809  CB  LYS B1373      99.968  28.964  58.059  1.00  0.00           C  
ATOM   1810  N   MET B1415     102.454  30.059  58.223  1.00  0.00           N  
ATOM   1811  CA  MET B1415     103.355  31.168  58.247  1.00  0.00           C  
ATOM   1812  C   MET B1415     103.910  31.251  59.667  1.00  0.00           C  
ATOM   1813  O   MET B1415     105.044  30.834  59.933  1.00  0.00           O  
ATOM   1814  CB  MET B1415     102.578  32.432  57.905  1.00  0.00           C  
ATOM   1815  CG  MET B1415     102.010  32.434  56.502  1.00  0.00           C  
ATOM   1816  SD  MET B1415     101.320  34.034  56.058  1.00  0.00           S  
ATOM   1817  CE  MET B1415      99.576  33.637  55.934  1.00  0.00           C  
ATOM   1818  N   ASN B1452      99.576  29.896  54.205  1.00  0.00           N  
ATOM   1819  CA  ASN B1452      98.858  29.418  53.016  1.00  0.00           C  
ATOM   1820  C   ASN B1452      98.413  30.592  52.173  1.00  0.00           C  
ATOM   1821  O   ASN B1452      97.710  30.456  51.162  1.00  0.00           O  
ATOM   1822  CB  ASN B1452      97.639  28.583  53.418  1.00  0.00           C  
ATOM   1823  N   PHE B1455      98.830  31.738  52.658  1.00  0.00           N  
ATOM   1824  CA  PHE B1455      98.652  32.941  51.898  1.00  0.00           C  
ATOM   1825  C   PHE B1455      97.380  33.686  52.010  1.00  0.00           C  
ATOM   1826  O   PHE B1455      97.317  34.828  52.486  1.00  0.00           O  
ATOM   1827  CB  PHE B1455      98.843  32.615  50.466  1.00  0.00           C  
ATOM   1828  CG  PHE B1455      99.597  33.747  50.022  1.00  0.00           C  
ATOM   1829  CD1 PHE B1455      98.961  34.739  49.310  1.00  0.00           C  
ATOM   1830  CD2 PHE B1455     100.948  33.850  50.319  1.00  0.00           C  
ATOM   1831  CE1 PHE B1455      99.666  35.872  48.898  1.00  0.00           C  
ATOM   1832  CE2 PHE B1455     101.642  34.964  49.935  1.00  0.00           C  
ATOM   1833  CZ  PHE B1455     100.999  35.977  49.228  1.00  0.00           C  
ATOM   1834  N   PHE B1456      96.329  33.010  51.568  1.00  0.00           N  
ATOM   1835  CA  PHE B1456      94.994  33.575  51.529  1.00  0.00           C  
ATOM   1836  C   PHE B1456      95.011  34.769  50.608  1.00  0.00           C  
ATOM   1837  O   PHE B1456      95.249  34.650  49.403  1.00  0.00           O  
ATOM   1838  CB  PHE B1456      94.509  33.990  52.905  1.00  0.00           C  
ATOM   1839  N   THR B1457      94.733  35.939  51.178  1.00  0.00           N  
ATOM   1840  CA  THR B1457      94.810  37.193  50.439  1.00  0.00           C  
ATOM   1841  C   THR B1457      93.545  37.950  50.813  1.00  0.00           C  
ATOM   1842  O   THR B1457      92.449  37.391  50.750  1.00  0.00           O  
ATOM   1843  CB  THR B1457      94.846  36.919  48.939  1.00  0.00           C  
ATOM   1844  N   VAL B1458      93.683  39.209  51.212  1.00  0.00           N  
ATOM   1845  CA  VAL B1458      92.513  39.998  51.577  1.00  0.00           C  
ATOM   1846  C   VAL B1458      91.483  39.873  50.459  1.00  0.00           C  
ATOM   1847  O   VAL B1458      90.308  39.606  50.709  1.00  0.00           O  
ATOM   1848  CB  VAL B1458      92.878  41.486  51.781  1.00  0.00           C  
ATOM   1849  CG1 VAL B1458      93.925  41.621  52.876  1.00  0.00           C  
ATOM   1850  CG2 VAL B1458      93.407  42.072  50.483  1.00  0.00           C  
ATOM   1851  N   ARG B1459      91.942  40.051  49.223  1.00  0.00           N  
ATOM   1852  CA  ARG B1459      91.070  39.947  48.064  1.00  0.00           C  
ATOM   1853  C   ARG B1459      90.313  38.618  48.110  1.00  0.00           C  
ATOM   1854  O   ARG B1459      89.110  38.572  47.845  1.00  0.00           O  
ATOM   1855  CB  ARG B1459      91.900  40.040  46.777  1.00  0.00           C  
ATOM   1856  CG  ARG B1459      91.082  40.260  45.511  1.00  0.00           C  
ATOM   1857  CD  ARG B1459      90.244  41.523  45.610  1.00  0.00           C  
ATOM   1858  NE  ARG B1459      90.666  42.550  44.660  1.00  0.00           N  
ATOM   1859  CZ  ARG B1459      90.630  42.410  43.339  1.00  0.00           C  
ATOM   1860  NH1 ARG B1459      90.189  41.282  42.800  1.00  0.00           N  
ATOM   1861  NH2 ARG B1459      91.032  43.402  42.556  1.00  0.00           N  
ATOM   1862  N   ASP B1460      91.015  37.542  48.451  1.00  0.00           N  
ATOM   1863  CA  ASP B1460      90.391  36.223  48.528  1.00  0.00           C  
ATOM   1864  C   ASP B1460      89.294  36.203  49.592  1.00  0.00           C  
ATOM   1865  O   ASP B1460      88.114  36.059  49.279  1.00  0.00           O  
ATOM   1866  CB  ASP B1460      91.432  35.148  48.865  1.00  0.00           C  
ATOM   1867  CG  ASP B1460      92.223  34.695  47.650  1.00  0.00           C  
ATOM   1868  OD1 ASP B1460      91.598  34.334  46.632  1.00  0.00           O  
ATOM   1869  OD2 ASP B1460      93.471  34.703  47.714  1.00  0.00           O  
ATOM   1870  N   VAL B1461      89.703  36.349  50.847  1.00  0.00           N  
ATOM   1871  CA  VAL B1461      88.778  36.334  51.975  1.00  0.00           C  
ATOM   1872  C   VAL B1461      87.521  37.172  51.746  1.00  0.00           C  
ATOM   1873  O   VAL B1461      86.406  36.661  51.849  1.00  0.00           O  
ATOM   1874  CB  VAL B1461      89.478  36.833  53.265  1.00  0.00           C  
ATOM   1875  CG1 VAL B1461      88.472  36.949  54.397  1.00  0.00           C  
ATOM   1876  CG2 VAL B1461      90.599  35.880  53.646  1.00  0.00           C  
ATOM   1877  N   LEU B1462      87.702  38.450  51.425  1.00  0.00           N  
ATOM   1878  CA  LEU B1462      86.576  39.356  51.213  1.00  0.00           C  
ATOM   1879  C   LEU B1462      85.409  38.799  50.394  1.00  0.00           C  
ATOM   1880  O   LEU B1462      84.298  39.323  50.469  1.00  0.00           O  
ATOM   1881  CB  LEU B1462      87.078  40.650  50.579  1.00  0.00           C  
ATOM   1882  N   LYS B1463      85.652  37.747  49.618  1.00  0.00           N  
ATOM   1883  CA  LYS B1463      84.601  37.157  48.793  1.00  0.00           C  
ATOM   1884  C   LYS B1463      83.744  36.149  49.552  1.00  0.00           C  
ATOM   1885  O   LYS B1463      82.533  36.081  49.348  1.00  0.00           O  
ATOM   1886  CB  LYS B1463      85.213  36.499  47.561  1.00  0.00           C  
ATOM   1887  N   TYR B1465      84.374  35.370  50.426  1.00  0.00           N  
ATOM   1888  CA  TYR B1465      83.663  34.362  51.205  1.00  0.00           C  
ATOM   1889  C   TYR B1465      83.179  34.877  52.563  1.00  0.00           C  
ATOM   1890  O   TYR B1465      82.424  34.196  53.259  1.00  0.00           O  
ATOM   1891  CB  TYR B1465      84.549  33.131  51.394  1.00  0.00           C  
ATOM   1892  N   TYR B1467      83.620  36.074  52.939  1.00  0.00           N  
ATOM   1893  CA  TYR B1467      83.224  36.679  54.208  1.00  0.00           C  
ATOM   1894  C   TYR B1467      83.085  38.189  54.024  1.00  0.00           C  
ATOM   1895  O   TYR B1467      83.837  38.795  53.263  1.00  0.00           O  
ATOM   1896  CB  TYR B1467      84.262  36.382  55.296  1.00  0.00           C  
ATOM   1897  CG  TYR B1467      84.339  34.924  55.681  1.00  0.00           C  
ATOM   1898  CD1 TYR B1467      85.271  34.070  55.086  1.00  0.00           C  
ATOM   1899  CD2 TYR B1467      83.469  34.389  56.631  1.00  0.00           C  
ATOM   1900  CE1 TYR B1467      85.332  32.721  55.431  1.00  0.00           C  
ATOM   1901  CE2 TYR B1467      83.523  33.040  56.979  1.00  0.00           C  
ATOM   1902  CZ  TYR B1467      84.456  32.211  56.378  1.00  0.00           C  
ATOM   1903  OH  TYR B1467      84.515  30.883  56.728  1.00  0.00           O  
ATOM   1904  N   ASP B1506      82.127  38.794  54.720  1.00  0.00           N  
ATOM   1905  CA  ASP B1506      81.909  40.230  54.592  1.00  0.00           C  
ATOM   1906  C   ASP B1506      83.043  41.063  55.183  1.00  0.00           C  
ATOM   1907  O   ASP B1506      83.775  40.607  56.060  1.00  0.00           O  
ATOM   1908  CB  ASP B1506      80.572  40.611  55.232  1.00  0.00           C  
ATOM   1909  CG  ASP B1506      80.573  40.431  56.730  1.00  0.00           C  
ATOM   1910  OD1 ASP B1506      80.779  41.433  57.446  1.00  0.00           O  
ATOM   1911  OD2 ASP B1506      80.384  39.285  57.186  1.00  0.00           O  
ATOM   1912  N   ALA B1507      83.174  42.289  54.685  1.00  0.00           N  
ATOM   1913  CA  ALA B1507      84.216  43.219  55.108  1.00  0.00           C  
ATOM   1914  C   ALA B1507      84.368  43.412  56.613  1.00  0.00           C  
ATOM   1915  O   ALA B1507      85.413  43.099  57.182  1.00  0.00           O  
ATOM   1916  CB  ALA B1507      84.001  44.573  54.433  1.00  0.00           C  
ATOM   1917  N   GLU B1508      83.329  43.933  57.261  1.00  0.00           N  
ATOM   1918  CA  GLU B1508      83.402  44.182  58.692  1.00  0.00           C  
ATOM   1919  C   GLU B1508      83.730  42.947  59.531  1.00  0.00           C  
ATOM   1920  O   GLU B1508      84.441  43.059  60.532  1.00  0.00           O  
ATOM   1921  CB  GLU B1508      82.114  44.836  59.202  1.00  0.00           C  
ATOM   1922  CG  GLU B1508      82.286  45.450  60.586  1.00  0.00           C  
ATOM   1923  CD  GLU B1508      81.108  46.298  61.025  1.00  0.00           C  
ATOM   1924  OE1 GLU B1508      80.895  46.423  62.247  1.00  0.00           O  
ATOM   1925  OE2 GLU B1508      80.397  46.844  60.153  1.00  0.00           O  
ATOM   1926  N   THR B1509      83.230  41.777  59.144  1.00  0.00           N  
ATOM   1927  CA  THR B1509      83.536  40.568  59.906  1.00  0.00           C  
ATOM   1928  C   THR B1509      85.040  40.341  59.880  1.00  0.00           C  
ATOM   1929  O   THR B1509      85.645  39.977  60.889  1.00  0.00           O  
ATOM   1930  CB  THR B1509      82.862  39.311  59.324  1.00  0.00           C  
ATOM   1931  OG1 THR B1509      81.445  39.383  59.525  1.00  0.00           O  
ATOM   1932  CG2 THR B1509      83.390  38.058  60.016  1.00  0.00           C  
ATOM   1933  N   VAL B1510      85.641  40.556  58.713  1.00  0.00           N  
ATOM   1934  CA  VAL B1510      87.075  40.375  58.547  1.00  0.00           C  
ATOM   1935  C   VAL B1510      87.841  41.344  59.443  1.00  0.00           C  
ATOM   1936  O   VAL B1510      88.769  40.944  60.151  1.00  0.00           O  
ATOM   1937  CB  VAL B1510      87.502  40.602  57.077  1.00  0.00           C  
ATOM   1938  CG1 VAL B1510      88.993  40.331  56.913  1.00  0.00           C  
ATOM   1939  CG2 VAL B1510      86.693  39.699  56.155  1.00  0.00           C  
ATOM   1940  N   ARG B1511      87.453  42.616  59.424  1.00  0.00           N  
ATOM   1941  CA  ARG B1511      88.128  43.611  60.240  1.00  0.00           C  
ATOM   1942  C   ARG B1511      87.973  43.261  61.713  1.00  0.00           C  
ATOM   1943  O   ARG B1511      88.913  43.406  62.495  1.00  0.00           O  
ATOM   1944  CB  ARG B1511      87.559  45.008  59.976  1.00  0.00           C  
ATOM   1945  CG  ARG B1511      88.210  46.095  60.820  1.00  0.00           C  
ATOM   1946  CD  ARG B1511      87.416  47.391  60.784  1.00  0.00           C  
ATOM   1947  NE  ARG B1511      88.091  48.449  61.530  1.00  0.00           N  
ATOM   1948  CZ  ARG B1511      89.245  49.000  61.170  1.00  0.00           C  
ATOM   1949  NH1 ARG B1511      89.858  48.604  60.063  1.00  0.00           N  
ATOM   1950  NH2 ARG B1511      89.798  49.937  61.929  1.00  0.00           N  
ATOM   1951  N   TYR B1516      86.781  42.803  62.082  1.00  0.00           N  
ATOM   1952  CA  TYR B1516      86.495  42.415  63.460  1.00  0.00           C  
ATOM   1953  C   TYR B1516      87.518  41.357  63.853  1.00  0.00           C  
ATOM   1954  O   TYR B1516      88.162  41.450  64.896  1.00  0.00           O  
ATOM   1955  CB  TYR B1516      85.091  41.820  63.561  1.00  0.00           C  
ATOM   1956  CG  TYR B1516      84.718  41.377  64.958  1.00  0.00           C  
ATOM   1957  CD1 TYR B1516      84.042  42.227  65.830  1.00  0.00           C  
ATOM   1958  CD2 TYR B1516      85.086  40.114  65.425  1.00  0.00           C  
ATOM   1959  CE1 TYR B1516      83.739  41.837  67.131  1.00  0.00           C  
ATOM   1960  CE2 TYR B1516      84.790  39.715  66.728  1.00  0.00           C  
ATOM   1961  CZ  TYR B1516      84.120  40.580  67.574  1.00  0.00           C  
ATOM   1962  OH  TYR B1516      83.863  40.206  68.873  1.00  0.00           O  
ATOM   1963  N   PHE B1517      87.651  40.350  62.996  1.00  0.00           N  
ATOM   1964  CA  PHE B1517      88.590  39.264  63.213  1.00  0.00           C  
ATOM   1965  C   PHE B1517      90.016  39.768  63.396  1.00  0.00           C  
ATOM   1966  O   PHE B1517      90.720  39.370  64.326  1.00  0.00           O  
ATOM   1967  CB  PHE B1517      88.566  38.295  62.034  1.00  0.00           C  
ATOM   1968  CG  PHE B1517      89.741  37.364  62.004  1.00  0.00           C  
ATOM   1969  CD1 PHE B1517      89.932  36.437  63.022  1.00  0.00           C  
ATOM   1970  CD2 PHE B1517      90.685  37.444  60.984  1.00  0.00           C  
ATOM   1971  CE1 PHE B1517      91.047  35.604  63.029  1.00  0.00           C  
ATOM   1972  CE2 PHE B1517      91.802  36.616  60.982  1.00  0.00           C  
ATOM   1973  CZ  PHE B1517      91.984  35.694  62.008  1.00  0.00           C  
ATOM   1974  N   LEU B1518      90.446  40.635  62.483  1.00  0.00           N  
ATOM   1975  CA  LEU B1518      91.794  41.180  62.528  1.00  0.00           C  
ATOM   1976  C   LEU B1518      92.105  41.948  63.814  1.00  0.00           C  
ATOM   1977  O   LEU B1518      93.271  42.079  64.193  1.00  0.00           O  
ATOM   1978  CB  LEU B1518      92.036  42.058  61.290  1.00  0.00           C  
ATOM   1979  CG  LEU B1518      91.985  41.332  59.935  1.00  0.00           C  
ATOM   1980  CD1 LEU B1518      91.836  42.349  58.807  1.00  0.00           C  
ATOM   1981  CD2 LEU B1518      93.249  40.498  59.744  1.00  0.00           C  
ATOM   1982  N   MET B1526      91.078  42.451  64.490  1.00  0.00           N  
ATOM   1983  CA  MET B1526      91.287  43.179  65.743  1.00  0.00           C  
ATOM   1984  C   MET B1526      90.968  42.279  66.939  1.00  0.00           C  
ATOM   1985  O   MET B1526      91.232  42.638  68.087  1.00  0.00           O  
ATOM   1986  CB  MET B1526      90.384  44.427  65.805  1.00  0.00           C  
ATOM   1987  CG  MET B1526      90.455  45.324  64.577  1.00  0.00           C  
ATOM   1988  SD  MET B1526      89.677  46.943  64.815  1.00  0.00           S  
ATOM   1989  CE  MET B1526      87.954  46.529  64.584  1.00  0.00           C  
ATOM   1990  N   SER B1528      90.417  41.102  66.655  1.00  0.00           N  
ATOM   1991  CA  SER B1528      90.011  40.147  67.688  1.00  0.00           C  
ATOM   1992  C   SER B1528      91.079  39.721  68.702  1.00  0.00           C  
ATOM   1993  O   SER B1528      90.746  39.272  69.800  1.00  0.00           O  
ATOM   1994  CB  SER B1528      89.395  38.904  67.036  1.00  0.00           C  
ATOM   1995  OG  SER B1528      90.251  37.781  67.131  1.00  0.00           O  
ATOM   1996  N   GLY B1529      92.351  39.855  68.341  1.00  0.00           N  
ATOM   1997  CA  GLY B1529      93.409  39.494  69.266  1.00  0.00           C  
ATOM   1998  C   GLY B1529      94.292  40.693  69.535  1.00  0.00           C  
ATOM   1999  O   GLY B1529      94.161  41.713  68.853  1.00  0.00           O  
ATOM   2000  N   HIS B1551      95.180  40.609  70.526  1.00  0.00           N  
ATOM   2001  CA  HIS B1551      96.057  41.743  70.791  1.00  0.00           C  
ATOM   2002  C   HIS B1551      96.925  41.900  69.546  1.00  0.00           C  
ATOM   2003  O   HIS B1551      97.495  40.931  69.054  1.00  0.00           O  
ATOM   2004  CB  HIS B1551      96.947  41.502  72.007  1.00  0.00           C  
ATOM   2005  CG  HIS B1551      97.717  42.714  72.427  1.00  0.00           C  
ATOM   2006  ND1 HIS B1551      97.120  43.806  73.022  1.00  0.00           N  
ATOM   2007  CD2 HIS B1551      99.026  43.033  72.282  1.00  0.00           C  
ATOM   2008  CE1 HIS B1551      98.029  44.745  73.221  1.00  0.00           C  
ATOM   2009  NE2 HIS B1551      99.193  44.304  72.780  1.00  0.00           N  
ATOM   2010  N   TYR B1594      97.022  43.129  69.051  1.00  0.00           N  
ATOM   2011  CA  TYR B1594      97.786  43.408  67.844  1.00  0.00           C  
ATOM   2012  C   TYR B1594      99.221  42.873  67.852  1.00  0.00           C  
ATOM   2013  O   TYR B1594      99.779  42.611  66.787  1.00  0.00           O  
ATOM   2014  CB  TYR B1594      97.780  44.914  67.555  1.00  0.00           C  
ATOM   2015  CG  TYR B1594      98.763  45.732  68.365  1.00  0.00           C  
ATOM   2016  CD1 TYR B1594     100.040  45.992  67.880  1.00  0.00           C  
ATOM   2017  CD2 TYR B1594      98.418  46.238  69.619  1.00  0.00           C  
ATOM   2018  CE1 TYR B1594     100.959  46.737  68.621  1.00  0.00           C  
ATOM   2019  CE2 TYR B1594      99.327  46.982  70.374  1.00  0.00           C  
ATOM   2020  CZ  TYR B1594     100.600  47.224  69.863  1.00  0.00           C  
ATOM   2021  OH  TYR B1594     101.517  47.938  70.603  1.00  0.00           O  
ATOM   2022  N   ARG B1596      99.812  42.693  69.030  1.00  0.00           N  
ATOM   2023  CA  ARG B1596     101.186  42.193  69.112  1.00  0.00           C  
ATOM   2024  C   ARG B1596     101.341  40.683  69.081  1.00  0.00           C  
ATOM   2025  O   ARG B1596     102.392  40.170  68.701  1.00  0.00           O  
ATOM   2026  CB  ARG B1596     101.889  42.725  70.363  1.00  0.00           C  
ATOM   2027  CG  ARG B1596     102.350  44.156  70.250  1.00  0.00           C  
ATOM   2028  CD  ARG B1596     103.228  44.570  71.418  1.00  0.00           C  
ATOM   2029  NE  ARG B1596     102.535  44.578  72.705  1.00  0.00           N  
ATOM   2030  CZ  ARG B1596     102.843  43.796  73.737  1.00  0.00           C  
ATOM   2031  NH1 ARG B1596     103.835  42.922  73.648  1.00  0.00           N  
ATOM   2032  NH2 ARG B1596     102.172  43.911  74.876  1.00  0.00           N  
ATOM   2033  N   SER B1601     100.305  39.958  69.486  1.00  0.00           N  
ATOM   2034  CA  SER B1601     100.391  38.505  69.491  1.00  0.00           C  
ATOM   2035  C   SER B1601     100.036  37.937  68.124  1.00  0.00           C  
ATOM   2036  O   SER B1601      99.429  38.617  67.294  1.00  0.00           O  
ATOM   2037  CB  SER B1601      99.446  37.931  70.537  1.00  0.00           C  
ATOM   2038  OG  SER B1601      98.099  38.154  70.164  1.00  0.00           O  
ATOM   2039  N   GLN B1602     100.424  36.688  67.891  1.00  0.00           N  
ATOM   2040  CA  GLN B1602     100.119  36.044  66.627  1.00  0.00           C  
ATOM   2041  C   GLN B1602      98.621  35.764  66.564  1.00  0.00           C  
ATOM   2042  O   GLN B1602      98.022  35.284  67.526  1.00  0.00           O  
ATOM   2043  CB  GLN B1602     100.905  34.743  66.488  1.00  0.00           C  
ATOM   2044  CG  GLN B1602     102.410  34.931  66.548  1.00  0.00           C  
ATOM   2045  CD  GLN B1602     103.167  33.624  66.436  1.00  0.00           C  
ATOM   2046  OE1 GLN B1602     102.658  32.566  66.796  1.00  0.00           O  
ATOM   2047  NE2 GLN B1602     104.394  33.694  65.933  1.00  0.00           N  
ATOM   2048  N   LEU B1603      98.027  36.085  65.419  1.00  0.00           N  
ATOM   2049  CA  LEU B1603      96.601  35.889  65.195  1.00  0.00           C  
ATOM   2050  C   LEU B1603      96.407  34.724  64.225  1.00  0.00           C  
ATOM   2051  O   LEU B1603      96.922  34.756  63.110  1.00  0.00           O  
ATOM   2052  CB  LEU B1603      96.009  37.168  64.610  1.00  0.00           C  
ATOM   2053  CG  LEU B1603      94.568  37.096  64.114  1.00  0.00           C  
ATOM   2054  CD1 LEU B1603      93.662  36.728  65.274  1.00  0.00           C  
ATOM   2055  CD2 LEU B1603      94.157  38.433  63.521  1.00  0.00           C  
ATOM   2056  N   ASN B1604      95.658  33.705  64.642  1.00  0.00           N  
ATOM   2057  CA  ASN B1604      95.428  32.536  63.793  1.00  0.00           C  
ATOM   2058  C   ASN B1604      94.170  32.602  62.936  1.00  0.00           C  
ATOM   2059  O   ASN B1604      93.053  32.651  63.446  1.00  0.00           O  
ATOM   2060  CB  ASN B1604      95.407  31.273  64.639  1.00  0.00           C  
ATOM   2061  N   TYR B1613      94.371  32.574  61.625  1.00  0.00           N  
ATOM   2062  CA  TYR B1613      93.278  32.622  60.667  1.00  0.00           C  
ATOM   2063  C   TYR B1613      92.673  31.231  60.500  1.00  0.00           C  
ATOM   2064  O   TYR B1613      93.388  30.232  60.555  1.00  0.00           O  
ATOM   2065  CB  TYR B1613      93.815  33.096  59.321  1.00  0.00           C  
ATOM   2066  CG  TYR B1613      92.828  33.018  58.190  1.00  0.00           C  
ATOM   2067  CD1 TYR B1613      91.980  34.086  57.913  1.00  0.00           C  
ATOM   2068  CD2 TYR B1613      92.766  31.895  57.370  1.00  0.00           C  
ATOM   2069  CE1 TYR B1613      91.099  34.041  56.841  1.00  0.00           C  
ATOM   2070  CE2 TYR B1613      91.887  31.838  56.297  1.00  0.00           C  
ATOM   2071  CZ  TYR B1613      91.059  32.917  56.035  1.00  0.00           C  
ATOM   2072  OH  TYR B1613      90.203  32.878  54.960  1.00  0.00           O  
ATOM   2073  N   SER B1614      91.360  31.163  60.299  1.00  0.00           N  
ATOM   2074  CA  SER B1614      90.692  29.878  60.109  1.00  0.00           C  
ATOM   2075  C   SER B1614      89.195  30.049  59.882  1.00  0.00           C  
ATOM   2076  O   SER B1614      88.614  31.072  60.252  1.00  0.00           O  
ATOM   2077  CB  SER B1614      90.920  28.969  61.321  1.00  0.00           C  
ATOM   2078  OG  SER B1614      90.238  29.456  62.462  1.00  0.00           O  
ATOM   2079  N   GLU B1615      88.580  29.043  59.266  1.00  0.00           N  
ATOM   2080  CA  GLU B1615      87.150  29.060  58.986  1.00  0.00           C  
ATOM   2081  C   GLU B1615      86.373  29.243  60.284  1.00  0.00           C  
ATOM   2082  O   GLU B1615      85.471  30.078  60.369  1.00  0.00           O  
ATOM   2083  CB  GLU B1615      86.734  27.753  58.309  1.00  0.00           C  
ATOM   2084  N   GLU B1616      86.736  28.462  61.293  1.00  0.00           N  
ATOM   2085  CA  GLU B1616      86.083  28.535  62.597  1.00  0.00           C  
ATOM   2086  C   GLU B1616      86.099  29.963  63.135  1.00  0.00           C  
ATOM   2087  O   GLU B1616      85.048  30.571  63.336  1.00  0.00           O  
ATOM   2088  CB  GLU B1616      86.781  27.597  63.574  1.00  0.00           C  
ATOM   2089  N   ASN B1617      87.299  30.492  63.360  1.00  0.00           N  
ATOM   2090  CA  ASN B1617      87.467  31.842  63.889  1.00  0.00           C  
ATOM   2091  C   ASN B1617      86.692  32.919  63.140  1.00  0.00           C  
ATOM   2092  O   ASN B1617      86.014  33.741  63.761  1.00  0.00           O  
ATOM   2093  CB  ASN B1617      88.952  32.212  63.930  1.00  0.00           C  
ATOM   2094  CG  ASN B1617      89.689  31.536  65.075  1.00  0.00           C  
ATOM   2095  OD1 ASN B1617      90.919  31.512  65.109  1.00  0.00           O  
ATOM   2096  ND2 ASN B1617      88.934  30.990  66.022  1.00  0.00           N  
ATOM   2097  N   LEU B1619      86.789  32.931  61.815  1.00  0.00           N  
ATOM   2098  CA  LEU B1619      86.076  33.931  61.033  1.00  0.00           C  
ATOM   2099  C   LEU B1619      84.572  33.771  61.174  1.00  0.00           C  
ATOM   2100  O   LEU B1619      83.832  34.755  61.172  1.00  0.00           O  
ATOM   2101  CB  LEU B1619      86.470  33.851  59.555  1.00  0.00           C  
ATOM   2102  CG  LEU B1619      87.734  34.633  59.192  1.00  0.00           C  
ATOM   2103  CD1 LEU B1619      87.990  34.560  57.698  1.00  0.00           C  
ATOM   2104  CD2 LEU B1619      87.571  36.070  59.632  1.00  0.00           C  
ATOM   2105  N   LYS B1620      84.120  32.529  61.298  1.00  0.00           N  
ATOM   2106  CA  LYS B1620      82.700  32.258  61.454  1.00  0.00           C  
ATOM   2107  C   LYS B1620      82.264  32.677  62.853  1.00  0.00           C  
ATOM   2108  O   LYS B1620      81.202  33.276  63.028  1.00  0.00           O  
ATOM   2109  CB  LYS B1620      82.421  30.774  61.230  1.00  0.00           C  
ATOM   2110  N   GLN B1621      83.087  32.364  63.849  1.00  0.00           N  
ATOM   2111  CA  GLN B1621      82.770  32.741  65.218  1.00  0.00           C  
ATOM   2112  C   GLN B1621      82.857  34.265  65.300  1.00  0.00           C  
ATOM   2113  O   GLN B1621      82.218  34.889  66.148  1.00  0.00           O  
ATOM   2114  CB  GLN B1621      83.754  32.084  66.187  1.00  0.00           C  
ATOM   2115  N   ALA B1622      83.634  34.855  64.398  1.00  0.00           N  
ATOM   2116  CA  ALA B1622      83.789  36.306  64.348  1.00  0.00           C  
ATOM   2117  C   ALA B1622      82.501  36.912  63.798  1.00  0.00           C  
ATOM   2118  O   ALA B1622      81.939  37.833  64.389  1.00  0.00           O  
ATOM   2119  CB  ALA B1622      84.968  36.685  63.457  1.00  0.00           C  
ATOM   2120  N   ARG B1634      82.040  36.382  62.668  1.00  0.00           N  
ATOM   2121  CA  ARG B1634      80.803  36.842  62.040  1.00  0.00           C  
ATOM   2122  C   ARG B1634      79.672  36.830  63.063  1.00  0.00           C  
ATOM   2123  O   ARG B1634      78.965  37.824  63.237  1.00  0.00           O  
ATOM   2124  CB  ARG B1634      80.440  35.937  60.856  1.00  0.00           C  
ATOM   2125  CG  ARG B1634      78.974  36.001  60.424  1.00  0.00           C  
ATOM   2126  CD  ARG B1634      78.666  37.246  59.605  1.00  0.00           C  
ATOM   2127  NE  ARG B1634      77.228  37.502  59.522  1.00  0.00           N  
ATOM   2128  CZ  ARG B1634      76.664  38.365  58.683  1.00  0.00           C  
ATOM   2129  NH1 ARG B1634      77.410  39.061  57.839  1.00  0.00           N  
ATOM   2130  NH2 ARG B1634      75.349  38.539  58.699  1.00  0.00           N  
ATOM   2131  N   ALA B1635      79.503  35.700  63.743  1.00  0.00           N  
ATOM   2132  CA  ALA B1635      78.452  35.565  64.750  1.00  0.00           C  
ATOM   2133  C   ALA B1635      78.539  36.689  65.778  1.00  0.00           C  
ATOM   2134  O   ALA B1635      77.558  37.385  66.030  1.00  0.00           O  
ATOM   2135  CB  ALA B1635      78.564  34.215  65.439  1.00  0.00           C  
ATOM   2136  N   ALA B1636      79.715  36.856  66.370  1.00  0.00           N  
ATOM   2137  CA  ALA B1636      79.921  37.897  67.367  1.00  0.00           C  
ATOM   2138  C   ALA B1636      79.426  39.237  66.831  1.00  0.00           C  
ATOM   2139  O   ALA B1636      78.651  39.933  67.482  1.00  0.00           O  
ATOM   2140  CB  ALA B1636      81.400  38.002  67.723  1.00  0.00           C  
ATOM   2141  N   LEU B1637      79.878  39.581  65.630  1.00  0.00           N  
ATOM   2142  CA  LEU B1637      79.501  40.837  64.993  1.00  0.00           C  
ATOM   2143  C   LEU B1637      77.989  40.896  64.768  1.00  0.00           C  
ATOM   2144  O   LEU B1637      77.428  41.970  64.544  1.00  0.00           O  
ATOM   2145  CB  LEU B1637      80.259  40.980  63.671  1.00  0.00           C  
ATOM   2146  CG  LEU B1637      80.300  42.311  62.915  1.00  0.00           C  
ATOM   2147  CD1 LEU B1637      80.739  43.442  63.828  1.00  0.00           C  
ATOM   2148  CD2 LEU B1637      81.270  42.174  61.753  1.00  0.00           C  
ATOM   2149  N   GLU B1638      77.329  39.742  64.838  1.00  0.00           N  
ATOM   2150  CA  GLU B1638      75.882  39.687  64.656  1.00  0.00           C  
ATOM   2151  C   GLU B1638      75.189  40.182  65.920  1.00  0.00           C  
ATOM   2152  O   GLU B1638      74.255  40.984  65.858  1.00  0.00           O  
ATOM   2153  CB  GLU B1638      75.427  38.258  64.328  1.00  0.00           C  
ATOM   2154  CG  GLU B1638      76.150  37.639  63.134  1.00  0.00           C  
ATOM   2155  CD  GLU B1638      75.443  36.420  62.569  1.00  0.00           C  
ATOM   2156  OE1 GLU B1638      75.295  35.420  63.299  1.00  0.00           O  
ATOM   2157  OE2 GLU B1638      75.049  36.462  61.383  1.00  0.00           O  
ATOM   2158  N   ARG B1639      75.654  39.705  67.071  1.00  0.00           N  
ATOM   2159  CA  ARG B1639      75.086  40.112  68.350  1.00  0.00           C  
ATOM   2160  C   ARG B1639      75.079  41.630  68.483  1.00  0.00           C  
ATOM   2161  O   ARG B1639      74.046  42.231  68.791  1.00  0.00           O  
ATOM   2162  CB  ARG B1639      75.884  39.499  69.503  1.00  0.00           C  
ATOM   2163  CG  ARG B1639      75.696  38.003  69.655  1.00  0.00           C  
ATOM   2164  CD  ARG B1639      76.162  37.519  71.021  1.00  0.00           C  
ATOM   2165  NE  ARG B1639      77.602  37.293  71.079  1.00  0.00           N  
ATOM   2166  CZ  ARG B1639      78.259  36.474  70.265  1.00  0.00           C  
ATOM   2167  NH1 ARG B1639      77.605  35.810  69.325  1.00  0.00           N  
ATOM   2168  NH2 ARG B1639      79.571  36.313  70.396  1.00  0.00           N  
ATOM   2169  N   LEU B1640      76.228  42.249  68.247  1.00  0.00           N  
ATOM   2170  CA  LEU B1640      76.349  43.702  68.351  1.00  0.00           C  
ATOM   2171  C   LEU B1640      75.344  44.415  67.454  1.00  0.00           C  
ATOM   2172  O   LEU B1640      74.604  45.286  67.907  1.00  0.00           O  
ATOM   2173  CB  LEU B1640      77.772  44.137  67.989  1.00  0.00           C  
ATOM   2174  CG  LEU B1640      78.901  43.611  68.878  1.00  0.00           C  
ATOM   2175  CD1 LEU B1640      80.224  44.152  68.372  1.00  0.00           C  
ATOM   2176  CD2 LEU B1640      78.671  44.027  70.325  1.00  0.00           C  
ATOM   2177  N   TYR B1641      75.312  44.042  66.180  1.00  0.00           N  
ATOM   2178  CA  TYR B1641      74.385  44.660  65.250  1.00  0.00           C  
ATOM   2179  C   TYR B1641      72.924  44.356  65.576  1.00  0.00           C  
ATOM   2180  O   TYR B1641      72.034  45.136  65.242  1.00  0.00           O  
ATOM   2181  CB  TYR B1641      74.709  44.233  63.817  1.00  0.00           C  
ATOM   2182  CG  TYR B1641      75.641  45.185  63.100  1.00  0.00           C  
ATOM   2183  CD1 TYR B1641      76.901  44.772  62.670  1.00  0.00           C  
ATOM   2184  CD2 TYR B1641      75.251  46.498  62.830  1.00  0.00           C  
ATOM   2185  CE1 TYR B1641      77.749  45.640  61.984  1.00  0.00           C  
ATOM   2186  CE2 TYR B1641      76.091  47.372  62.146  1.00  0.00           C  
ATOM   2187  CZ  TYR B1641      77.338  46.940  61.724  1.00  0.00           C  
ATOM   2188  OH  TYR B1641      78.170  47.794  61.038  1.00  0.00           O  
ATOM   2189  N   THR B1642      72.670  43.227  66.230  1.00  0.00           N  
ATOM   2190  CA  THR B1642      71.304  42.867  66.595  1.00  0.00           C  
ATOM   2191  C   THR B1642      70.796  43.809  67.678  1.00  0.00           C  
ATOM   2192  O   THR B1642      69.654  44.270  67.631  1.00  0.00           O  
ATOM   2193  CB  THR B1642      71.202  41.419  67.113  1.00  0.00           C  
ATOM   2194  OG1 THR B1642      71.675  40.514  66.106  1.00  0.00           O  
ATOM   2195  CG2 THR B1642      69.754  41.076  67.453  1.00  0.00           C  
ATOM   2196  N   ALA B1662      71.645  44.095  68.657  1.00  0.00           N  
ATOM   2197  CA  ALA B1662      71.255  44.989  69.734  1.00  0.00           C  
ATOM   2198  C   ALA B1662      71.012  46.394  69.189  1.00  0.00           C  
ATOM   2199  O   ALA B1662      70.283  47.180  69.790  1.00  0.00           O  
ATOM   2200  CB  ALA B1662      72.335  45.018  70.806  1.00  0.00           C  
ATOM   2201  N   LEU B1663      71.612  46.705  68.042  1.00  0.00           N  
ATOM   2202  CA  LEU B1663      71.456  48.030  67.450  1.00  0.00           C  
ATOM   2203  C   LEU B1663      70.209  48.178  66.573  1.00  0.00           C  
ATOM   2204  O   LEU B1663      69.855  49.292  66.184  1.00  0.00           O  
ATOM   2205  CB  LEU B1663      72.667  48.377  66.583  1.00  0.00           C  
ATOM   2206  CG  LEU B1663      73.941  48.780  67.329  1.00  0.00           C  
ATOM   2207  CD1 LEU B1663      75.060  49.098  66.349  1.00  0.00           C  
ATOM   2208  CD2 LEU B1663      73.677  49.967  68.242  1.00  0.00           C  
ATOM   2209  N   ARG B1664      69.545  47.067  66.264  1.00  0.00           N  
ATOM   2210  CA  ARG B1664      68.352  47.103  65.418  1.00  0.00           C  
ATOM   2211  C   ARG B1664      67.220  47.843  66.128  1.00  0.00           C  
ATOM   2212  O   ARG B1664      67.013  47.672  67.330  1.00  0.00           O  
ATOM   2213  CB  ARG B1664      67.917  45.684  65.046  1.00  0.00           C  
ATOM   2214  CG  ARG B1664      66.592  45.614  64.304  1.00  0.00           C  
ATOM   2215  CD  ARG B1664      66.157  44.175  64.081  1.00  0.00           C  
ATOM   2216  NE  ARG B1664      66.711  43.622  62.848  1.00  0.00           N  
ATOM   2217  CZ  ARG B1664      67.007  42.338  62.673  1.00  0.00           C  
ATOM   2218  NH1 ARG B1664      66.804  41.470  63.654  1.00  0.00           N  
ATOM   2219  NH2 ARG B1664      67.487  41.923  61.508  1.00  0.00           N  
ATOM   2220  N   GLY B1665      66.492  48.668  65.379  1.00  0.00           N  
ATOM   2221  CA  GLY B1665      65.393  49.421  65.956  1.00  0.00           C  
ATOM   2222  C   GLY B1665      65.837  50.702  66.638  1.00  0.00           C  
ATOM   2223  O   GLY B1665      65.021  51.432  67.200  1.00  0.00           O  
ATOM   2224  N   THR B1666      67.137  50.973  66.584  1.00  0.00           N  
ATOM   2225  CA  THR B1666      67.711  52.169  67.196  1.00  0.00           C  
ATOM   2226  C   THR B1666      67.738  53.361  66.250  1.00  0.00           C  
ATOM   2227  O   THR B1666      67.974  53.210  65.053  1.00  0.00           O  
ATOM   2228  CB  THR B1666      69.160  51.926  67.669  1.00  0.00           C  
ATOM   2229  OG1 THR B1666      69.182  50.877  68.643  1.00  0.00           O  
ATOM   2230  CG2 THR B1666      69.748  53.197  68.271  1.00  0.00           C  
ATOM   2231  N   ASP B1667      67.505  54.548  66.802  1.00  0.00           N  
ATOM   2232  CA  ASP B1667      67.527  55.775  66.019  1.00  0.00           C  
ATOM   2233  C   ASP B1667      68.922  56.389  66.099  1.00  0.00           C  
ATOM   2234  O   ASP B1667      69.351  56.861  67.155  1.00  0.00           O  
ATOM   2235  CB  ASP B1667      66.479  56.760  66.548  1.00  0.00           C  
ATOM   2236  CG  ASP B1667      66.435  58.055  65.753  1.00  0.00           C  
ATOM   2237  OD1 ASP B1667      65.789  59.015  66.220  1.00  0.00           O  
ATOM   2238  OD2 ASP B1667      67.046  58.113  64.666  1.00  0.00           O  
ATOM   2239  N   LYS B1668      69.628  56.375  64.975  1.00  0.00           N  
ATOM   2240  CA  LYS B1668      70.980  56.916  64.905  1.00  0.00           C  
ATOM   2241  C   LYS B1668      71.031  58.423  65.132  1.00  0.00           C  
ATOM   2242  O   LYS B1668      72.053  58.953  65.562  1.00  0.00           O  
ATOM   2243  CB  LYS B1668      71.598  56.575  63.557  1.00  0.00           C  
ATOM   2244  N   THR B1669      69.932  59.112  64.848  1.00  0.00           N  
ATOM   2245  CA  THR B1669      69.881  60.562  65.010  1.00  0.00           C  
ATOM   2246  C   THR B1669      69.974  61.019  66.463  1.00  0.00           C  
ATOM   2247  O   THR B1669      70.279  62.178  66.735  1.00  0.00           O  
ATOM   2248  CB  THR B1669      68.605  61.112  64.371  1.00  0.00           C  
ATOM   2249  N   VAL B1670      69.713  60.106  67.392  1.00  0.00           N  
ATOM   2250  CA  VAL B1670      69.762  60.439  68.808  1.00  0.00           C  
ATOM   2251  C   VAL B1670      71.191  60.689  69.268  1.00  0.00           C  
ATOM   2252  O   VAL B1670      72.103  59.928  68.945  1.00  0.00           O  
ATOM   2253  CB  VAL B1670      69.136  59.315  69.664  1.00  0.00           C  
ATOM   2254  CG1 VAL B1670      69.341  59.598  71.147  1.00  0.00           C  
ATOM   2255  CG2 VAL B1670      67.655  59.212  69.354  1.00  0.00           C  
ATOM   2256  N   ALA B1671      71.377  61.771  70.017  1.00  0.00           N  
ATOM   2257  CA  ALA B1671      72.691  62.134  70.525  1.00  0.00           C  
ATOM   2258  C   ALA B1671      73.180  61.125  71.555  1.00  0.00           C  
ATOM   2259  O   ALA B1671      72.390  60.524  72.281  1.00  0.00           O  
ATOM   2260  CB  ALA B1671      72.640  63.528  71.141  1.00  0.00           C  
ATOM   2261  N   PRO B1672      74.506  60.924  71.627  1.00  0.00           N  
ATOM   2262  CA  PRO B1672      75.099  59.977  72.576  1.00  0.00           C  
ATOM   2263  C   PRO B1672      74.763  60.384  74.008  1.00  0.00           C  
ATOM   2264  O   PRO B1672      74.732  61.576  74.318  1.00  0.00           O  
ATOM   2265  CB  PRO B1672      76.593  60.094  72.293  1.00  0.00           C  
ATOM   2266  CG  PRO B1672      76.648  60.549  70.859  1.00  0.00           C  
ATOM   2267  CD  PRO B1672      75.547  61.566  70.810  1.00  0.00           C  
ATOM   2268  N   ALA B1673      74.510  59.410  74.873  1.00  0.00           N  
ATOM   2269  CA  ALA B1673      74.183  59.719  76.263  1.00  0.00           C  
ATOM   2270  C   ALA B1673      73.980  58.493  77.145  1.00  0.00           C  
ATOM   2271  O   ALA B1673      73.403  57.490  76.718  1.00  0.00           O  
ATOM   2272  CB  ALA B1673      72.938  60.597  76.316  1.00  0.00           C  
ATOM   2273  N   GLY B1684      74.470  58.581  78.379  1.00  0.00           N  
ATOM   2274  CA  GLY B1684      74.308  57.492  79.328  1.00  0.00           C  
ATOM   2275  C   GLY B1684      75.353  56.389  79.371  1.00  0.00           C  
ATOM   2276  O   GLY B1684      75.292  55.533  80.251  1.00  0.00           O  
ATOM   2277  N   GLY B1685      76.310  56.401  78.447  1.00  0.00           N  
ATOM   2278  CA  GLY B1685      77.322  55.354  78.433  1.00  0.00           C  
ATOM   2279  C   GLY B1685      78.663  55.749  79.015  1.00  0.00           C  
ATOM   2280  O   GLY B1685      79.664  55.057  78.829  1.00  0.00           O  
ATOM   2281  N   GLU B1688      78.672  56.868  79.728  1.00  0.00           N  
ATOM   2282  CA  GLU B1688      79.881  57.387  80.357  1.00  0.00           C  
ATOM   2283  C   GLU B1688      80.735  56.305  80.992  1.00  0.00           C  
ATOM   2284  O   GLU B1688      81.953  56.271  80.796  1.00  0.00           O  
ATOM   2285  CB  GLU B1688      79.507  58.430  81.413  1.00  0.00           C  
ATOM   2286  CG  GLU B1688      79.199  59.798  80.837  1.00  0.00           C  
ATOM   2287  CD  GLU B1688      77.951  59.824  79.975  1.00  0.00           C  
ATOM   2288  OE1 GLU B1688      77.911  60.644  79.036  1.00  0.00           O  
ATOM   2289  OE2 GLU B1688      77.010  59.048  80.237  1.00  0.00           O  
ATOM   2290  N   ALA B1689      80.090  55.430  81.755  1.00  0.00           N  
ATOM   2291  CA  ALA B1689      80.776  54.332  82.434  1.00  0.00           C  
ATOM   2292  C   ALA B1689      81.456  53.420  81.426  1.00  0.00           C  
ATOM   2293  O   ALA B1689      82.587  52.979  81.639  1.00  0.00           O  
ATOM   2294  CB  ALA B1689      79.783  53.538  83.278  1.00  0.00           C  
ATOM   2295  N   PHE B1690      80.762  53.122  80.331  1.00  0.00           N  
ATOM   2296  CA  PHE B1690      81.336  52.266  79.305  1.00  0.00           C  
ATOM   2297  C   PHE B1690      82.493  52.982  78.640  1.00  0.00           C  
ATOM   2298  O   PHE B1690      83.543  52.379  78.398  1.00  0.00           O  
ATOM   2299  CB  PHE B1690      80.282  51.880  78.260  1.00  0.00           C  
ATOM   2300  CG  PHE B1690      79.215  50.963  78.789  1.00  0.00           C  
ATOM   2301  CD1 PHE B1690      77.942  51.442  79.092  1.00  0.00           C  
ATOM   2302  CD2 PHE B1690      79.493  49.615  79.016  1.00  0.00           C  
ATOM   2303  CE1 PHE B1690      76.965  50.592  79.621  1.00  0.00           C  
ATOM   2304  CE2 PHE B1690      78.524  48.758  79.544  1.00  0.00           C  
ATOM   2305  CZ  PHE B1690      77.256  49.252  79.849  1.00  0.00           C  
ATOM   2306  N   GLU B1691      82.323  54.267  78.351  1.00  0.00           N  
ATOM   2307  CA  GLU B1691      83.403  55.012  77.714  1.00  0.00           C  
ATOM   2308  C   GLU B1691      84.672  54.932  78.546  1.00  0.00           C  
ATOM   2309  O   GLU B1691      85.735  54.596  78.021  1.00  0.00           O  
ATOM   2310  CB  GLU B1691      83.024  56.480  77.466  1.00  0.00           C  
ATOM   2311  CG  GLU B1691      84.094  57.209  76.648  1.00  0.00           C  
ATOM   2312  CD  GLU B1691      83.643  58.526  76.042  1.00  0.00           C  
ATOM   2313  OE1 GLU B1691      82.435  58.699  75.790  1.00  0.00           O  
ATOM   2314  OE2 GLU B1691      84.514  59.389  75.790  1.00  0.00           O  
ATOM   2315  N   ALA B1692      84.590  55.220  79.843  1.00  0.00           N  
ATOM   2316  CA  ALA B1692      85.778  55.148  80.690  1.00  0.00           C  
ATOM   2317  C   ALA B1692      86.431  53.766  80.617  1.00  0.00           C  
ATOM   2318  O   ALA B1692      87.658  53.656  80.634  1.00  0.00           O  
ATOM   2319  CB  ALA B1692      85.429  55.500  82.139  1.00  0.00           C  
ATOM   2320  N   ARG B1695      85.628  52.709  80.537  1.00  0.00           N  
ATOM   2321  CA  ARG B1695      86.186  51.359  80.454  1.00  0.00           C  
ATOM   2322  C   ARG B1695      86.846  51.135  79.098  1.00  0.00           C  
ATOM   2323  O   ARG B1695      87.937  50.570  79.013  1.00  0.00           O  
ATOM   2324  CB  ARG B1695      85.100  50.294  80.688  1.00  0.00           C  
ATOM   2325  CG  ARG B1695      84.535  50.267  82.107  1.00  0.00           C  
ATOM   2326  CD  ARG B1695      84.165  48.846  82.518  1.00  0.00           C  
ATOM   2327  NE  ARG B1695      82.835  48.458  82.046  1.00  0.00           N  
ATOM   2328  CZ  ARG B1695      82.546  47.285  81.492  1.00  0.00           C  
ATOM   2329  NH1 ARG B1695      83.491  46.364  81.329  1.00  0.00           N  
ATOM   2330  NH2 ARG B1695      81.305  47.024  81.110  1.00  0.00           N  
ATOM   2331  N   PHE B1707      86.181  51.584  78.040  1.00  0.00           N  
ATOM   2332  CA  PHE B1707      86.713  51.457  76.692  1.00  0.00           C  
ATOM   2333  C   PHE B1707      88.096  52.107  76.677  1.00  0.00           C  
ATOM   2334  O   PHE B1707      89.087  51.493  76.276  1.00  0.00           O  
ATOM   2335  CB  PHE B1707      85.790  52.174  75.701  1.00  0.00           C  
ATOM   2336  CG  PHE B1707      86.204  52.032  74.268  1.00  0.00           C  
ATOM   2337  CD1 PHE B1707      85.808  50.931  73.517  1.00  0.00           C  
ATOM   2338  CD2 PHE B1707      87.004  52.999  73.669  1.00  0.00           C  
ATOM   2339  CE1 PHE B1707      86.202  50.797  72.187  1.00  0.00           C  
ATOM   2340  CE2 PHE B1707      87.403  52.876  72.340  1.00  0.00           C  
ATOM   2341  CZ  PHE B1707      87.001  51.771  71.597  1.00  0.00           C  
ATOM   2342  N   ILE B1708      88.147  53.354  77.128  1.00  0.00           N  
ATOM   2343  CA  ILE B1708      89.383  54.127  77.199  1.00  0.00           C  
ATOM   2344  C   ILE B1708      90.452  53.419  78.031  1.00  0.00           C  
ATOM   2345  O   ILE B1708      91.621  53.373  77.645  1.00  0.00           O  
ATOM   2346  CB  ILE B1708      89.107  55.524  77.802  1.00  0.00           C  
ATOM   2347  CG1 ILE B1708      88.274  56.353  76.819  1.00  0.00           C  
ATOM   2348  CG2 ILE B1708      90.414  56.223  78.164  1.00  0.00           C  
ATOM   2349  CD1 ILE B1708      87.980  57.759  77.299  1.00  0.00           C  
ATOM   2350  N   GLU B1716      90.050  52.871  79.173  1.00  0.00           N  
ATOM   2351  CA  GLU B1716      90.978  52.170  80.053  1.00  0.00           C  
ATOM   2352  C   GLU B1716      91.632  51.002  79.319  1.00  0.00           C  
ATOM   2353  O   GLU B1716      92.833  50.761  79.467  1.00  0.00           O  
ATOM   2354  CB  GLU B1716      90.247  51.664  81.309  1.00  0.00           C  
ATOM   2355  CG  GLU B1716      91.080  51.697  82.590  1.00  0.00           C  
ATOM   2356  CD  GLU B1716      90.953  50.427  83.425  1.00  0.00           C  
ATOM   2357  OE1 GLU B1716      89.827  49.904  83.558  1.00  0.00           O  
ATOM   2358  OE2 GLU B1716      91.986  49.944  83.937  1.00  0.00           O  
ATOM   2359  N   ALA B1717      90.850  50.278  78.523  1.00  0.00           N  
ATOM   2360  CA  ALA B1717      91.366  49.145  77.760  1.00  0.00           C  
ATOM   2361  C   ALA B1717      92.263  49.620  76.626  1.00  0.00           C  
ATOM   2362  O   ALA B1717      93.418  49.199  76.507  1.00  0.00           O  
ATOM   2363  CB  ALA B1717      90.203  48.316  77.204  1.00  0.00           C  
ATOM   2364  N   MET B1718      91.742  50.505  75.784  1.00  0.00           N  
ATOM   2365  CA  MET B1718      92.535  51.009  74.672  1.00  0.00           C  
ATOM   2366  C   MET B1718      93.821  51.695  75.130  1.00  0.00           C  
ATOM   2367  O   MET B1718      94.820  51.674  74.416  1.00  0.00           O  
ATOM   2368  CB  MET B1718      91.699  51.940  73.787  1.00  0.00           C  
ATOM   2369  CG  MET B1718      90.518  51.248  73.107  1.00  0.00           C  
ATOM   2370  SD  MET B1718      91.005  49.853  72.061  1.00  0.00           S  
ATOM   2371  CE  MET B1718      91.901  50.717  70.711  1.00  0.00           C  
ATOM   2372  N   ASP B1719      93.821  52.287  76.324  1.00  0.00           N  
ATOM   2373  CA  ASP B1719      95.019  52.948  76.851  1.00  0.00           C  
ATOM   2374  C   ASP B1719      96.112  51.951  77.238  1.00  0.00           C  
ATOM   2375  O   ASP B1719      97.287  52.310  77.325  1.00  0.00           O  
ATOM   2376  CB  ASP B1719      94.696  53.783  78.093  1.00  0.00           C  
ATOM   2377  CG  ASP B1719      94.379  55.225  77.770  1.00  0.00           C  
ATOM   2378  OD1 ASP B1719      94.457  55.608  76.587  1.00  0.00           O  
ATOM   2379  OD2 ASP B1719      94.067  55.979  78.715  1.00  0.00           O  
ATOM   2380  N   ASP B1720      95.715  50.709  77.488  1.00  0.00           N  
ATOM   2381  CA  ASP B1720      96.642  49.654  77.883  1.00  0.00           C  
ATOM   2382  C   ASP B1720      97.201  48.949  76.651  1.00  0.00           C  
ATOM   2383  O   ASP B1720      96.906  47.778  76.395  1.00  0.00           O  
ATOM   2384  CB  ASP B1720      95.923  48.663  78.815  1.00  0.00           C  
ATOM   2385  CG  ASP B1720      96.736  47.411  79.099  1.00  0.00           C  
ATOM   2386  OD1 ASP B1720      97.961  47.520  79.300  1.00  0.00           O  
ATOM   2387  OD2 ASP B1720      96.136  46.313  79.141  1.00  0.00           O  
ATOM   2388  N   ASP B1721      98.010  49.684  75.892  1.00  0.00           N  
ATOM   2389  CA  ASP B1721      98.637  49.176  74.676  1.00  0.00           C  
ATOM   2390  C   ASP B1721      97.591  48.734  73.651  1.00  0.00           C  
ATOM   2391  O   ASP B1721      97.707  47.674  73.043  1.00  0.00           O  
ATOM   2392  CB  ASP B1721      99.580  48.020  75.023  1.00  0.00           C  
ATOM   2393  CG  ASP B1721     100.581  47.725  73.914  1.00  0.00           C  
ATOM   2394  OD1 ASP B1721     101.181  48.682  73.384  1.00  0.00           O  
ATOM   2395  OD2 ASP B1721     100.771  46.537  73.586  1.00  0.00           O  
ATOM   2396  N   PHE B1739      96.572  49.565  73.470  1.00  0.00           N  
ATOM   2397  CA  PHE B1739      95.501  49.287  72.514  1.00  0.00           C  
ATOM   2398  C   PHE B1739      94.961  47.865  72.679  1.00  0.00           C  
ATOM   2399  O   PHE B1739      94.930  47.093  71.721  1.00  0.00           O  
ATOM   2400  CB  PHE B1739      96.016  49.490  71.086  1.00  0.00           C  
ATOM   2401  CG  PHE B1739      96.888  50.706  70.914  1.00  0.00           C  
ATOM   2402  CD1 PHE B1739      98.263  50.627  71.112  1.00  0.00           C  
ATOM   2403  CD2 PHE B1739      96.329  51.935  70.586  1.00  0.00           C  
ATOM   2404  CE1 PHE B1739      99.064  51.764  70.991  1.00  0.00           C  
ATOM   2405  CE2 PHE B1739      97.122  53.074  70.463  1.00  0.00           C  
ATOM   2406  CZ  PHE B1739      98.495  52.986  70.667  1.00  0.00           C  
ATOM   2407  N   ASN B1740      94.528  47.530  73.892  1.00  0.00           N  
ATOM   2408  CA  ASN B1740      93.992  46.203  74.202  1.00  0.00           C  
ATOM   2409  C   ASN B1740      92.594  46.017  73.614  1.00  0.00           C  
ATOM   2410  O   ASN B1740      91.598  46.118  74.329  1.00  0.00           O  
ATOM   2411  CB  ASN B1740      93.928  46.000  75.718  1.00  0.00           C  
ATOM   2412  CG  ASN B1740      93.725  44.546  76.108  1.00  0.00           C  
ATOM   2413  OD1 ASN B1740      93.003  43.807  75.437  1.00  0.00           O  
ATOM   2414  ND2 ASN B1740      94.354  44.132  77.202  1.00  0.00           N  
ATOM   2415  N   THR B1741      92.526  45.723  72.316  1.00  0.00           N  
ATOM   2416  CA  THR B1741      91.238  45.554  71.650  1.00  0.00           C  
ATOM   2417  C   THR B1741      90.335  44.445  72.189  1.00  0.00           C  
ATOM   2418  O   THR B1741      89.119  44.622  72.254  1.00  0.00           O  
ATOM   2419  CB  THR B1741      91.428  45.374  70.130  1.00  0.00           C  
ATOM   2420  OG1 THR B1741      92.382  44.335  69.878  1.00  0.00           O  
ATOM   2421  CG2 THR B1741      91.909  46.678  69.506  1.00  0.00           C  
ATOM   2422  N   PRO B1742      90.900  43.284  72.570  1.00  0.00           N  
ATOM   2423  CA  PRO B1742      90.027  42.226  73.090  1.00  0.00           C  
ATOM   2424  C   PRO B1742      89.281  42.747  74.316  1.00  0.00           C  
ATOM   2425  O   PRO B1742      88.088  42.495  74.494  1.00  0.00           O  
ATOM   2426  CB  PRO B1742      91.009  41.115  73.452  1.00  0.00           C  
ATOM   2427  CG  PRO B1742      92.107  41.299  72.451  1.00  0.00           C  
ATOM   2428  CD  PRO B1742      92.288  42.803  72.441  1.00  0.00           C  
ATOM   2429  N   GLU B1743      90.003  43.488  75.153  1.00  0.00           N  
ATOM   2430  CA  GLU B1743      89.434  44.060  76.363  1.00  0.00           C  
ATOM   2431  C   GLU B1743      88.389  45.118  75.998  1.00  0.00           C  
ATOM   2432  O   GLU B1743      87.374  45.255  76.677  1.00  0.00           O  
ATOM   2433  CB  GLU B1743      90.547  44.672  77.218  1.00  0.00           C  
ATOM   2434  CG  GLU B1743      90.229  44.746  78.701  1.00  0.00           C  
ATOM   2435  CD  GLU B1743      89.717  43.429  79.249  1.00  0.00           C  
ATOM   2436  OE1 GLU B1743      88.610  43.411  79.824  1.00  0.00           O  
ATOM   2437  OE2 GLU B1743      90.419  42.409  79.085  1.00  0.00           O  
ATOM   2438  N   ALA B1744      88.636  45.867  74.926  1.00  0.00           N  
ATOM   2439  CA  ALA B1744      87.687  46.890  74.485  1.00  0.00           C  
ATOM   2440  C   ALA B1744      86.436  46.182  73.974  1.00  0.00           C  
ATOM   2441  O   ALA B1744      85.325  46.711  74.059  1.00  0.00           O  
ATOM   2442  CB  ALA B1744      88.295  47.751  73.386  1.00  0.00           C  
ATOM   2443  N   TYR B1745      86.627  44.982  73.436  1.00  0.00           N  
ATOM   2444  CA  TYR B1745      85.517  44.183  72.941  1.00  0.00           C  
ATOM   2445  C   TYR B1745      84.608  43.815  74.111  1.00  0.00           C  
ATOM   2446  O   TYR B1745      83.384  43.860  73.988  1.00  0.00           O  
ATOM   2447  CB  TYR B1745      86.036  42.909  72.260  1.00  0.00           C  
ATOM   2448  CG  TYR B1745      86.372  43.057  70.789  1.00  0.00           C  
ATOM   2449  CD1 TYR B1745      86.605  44.311  70.223  1.00  0.00           C  
ATOM   2450  CD2 TYR B1745      86.473  41.933  69.967  1.00  0.00           C  
ATOM   2451  CE1 TYR B1745      86.928  44.435  68.870  1.00  0.00           C  
ATOM   2452  CE2 TYR B1745      86.797  42.053  68.621  1.00  0.00           C  
ATOM   2453  CZ  TYR B1745      87.021  43.307  68.081  1.00  0.00           C  
ATOM   2454  OH  TYR B1745      87.329  43.419  66.741  1.00  0.00           O  
ATOM   2455  N   SER B1746      85.199  43.452  75.248  1.00  0.00           N  
ATOM   2456  CA  SER B1746      84.405  43.090  76.419  1.00  0.00           C  
ATOM   2457  C   SER B1746      83.458  44.219  76.779  1.00  0.00           C  
ATOM   2458  O   SER B1746      82.281  43.994  77.058  1.00  0.00           O  
ATOM   2459  CB  SER B1746      85.311  42.780  77.615  1.00  0.00           C  
ATOM   2460  OG  SER B1746      85.963  41.536  77.454  1.00  0.00           O  
ATOM   2461  N   VAL B1747      83.979  45.438  76.767  1.00  0.00           N  
ATOM   2462  CA  VAL B1747      83.173  46.607  77.084  1.00  0.00           C  
ATOM   2463  C   VAL B1747      82.052  46.787  76.057  1.00  0.00           C  
ATOM   2464  O   VAL B1747      80.904  47.029  76.426  1.00  0.00           O  
ATOM   2465  CB  VAL B1747      84.041  47.885  77.120  1.00  0.00           C  
ATOM   2466  CG1 VAL B1747      83.169  49.090  77.438  1.00  0.00           C  
ATOM   2467  CG2 VAL B1747      85.148  47.736  78.160  1.00  0.00           C  
ATOM   2468  N   LEU B1748      82.381  46.658  74.774  1.00  0.00           N  
ATOM   2469  CA  LEU B1748      81.373  46.823  73.732  1.00  0.00           C  
ATOM   2470  C   LEU B1748      80.197  45.855  73.876  1.00  0.00           C  
ATOM   2471  O   LEU B1748      79.041  46.277  73.888  1.00  0.00           O  
ATOM   2472  CB  LEU B1748      82.006  46.686  72.341  1.00  0.00           C  
ATOM   2473  CG  LEU B1748      82.920  47.829  71.877  1.00  0.00           C  
ATOM   2474  CD1 LEU B1748      83.205  47.705  70.391  1.00  0.00           C  
ATOM   2475  CD2 LEU B1748      82.270  49.169  72.172  1.00  0.00           C  
ATOM   2476  N   PHE B1749      80.478  44.560  73.998  1.00  0.00           N  
ATOM   2477  CA  PHE B1749      79.401  43.585  74.141  1.00  0.00           C  
ATOM   2478  C   PHE B1749      78.550  43.815  75.382  1.00  0.00           C  
ATOM   2479  O   PHE B1749      77.325  43.657  75.345  1.00  0.00           O  
ATOM   2480  CB  PHE B1749      79.953  42.158  74.140  1.00  0.00           C  
ATOM   2481  CG  PHE B1749      80.331  41.658  72.775  1.00  0.00           C  
ATOM   2482  CD1 PHE B1749      81.624  41.817  72.290  1.00  0.00           C  
ATOM   2483  CD2 PHE B1749      79.382  41.040  71.970  1.00  0.00           C  
ATOM   2484  CE1 PHE B1749      81.965  41.366  71.019  1.00  0.00           C  
ATOM   2485  CE2 PHE B1749      79.713  40.589  70.700  1.00  0.00           C  
ATOM   2486  CZ  PHE B1749      81.007  40.751  70.222  1.00  0.00           C  
ATOM   2487  N   ASP B1750      79.189  44.187  76.482  1.00  0.00           N  
ATOM   2488  CA  ASP B1750      78.469  44.452  77.725  1.00  0.00           C  
ATOM   2489  C   ASP B1750      77.578  45.674  77.512  1.00  0.00           C  
ATOM   2490  O   ASP B1750      76.446  45.718  77.994  1.00  0.00           O  
ATOM   2491  CB  ASP B1750      79.466  44.687  78.864  1.00  0.00           C  
ATOM   2492  CG  ASP B1750      78.783  44.899  80.204  1.00  0.00           C  
ATOM   2493  OD1 ASP B1750      77.617  44.481  80.360  1.00  0.00           O  
ATOM   2494  OD2 ASP B1750      79.425  45.475  81.106  1.00  0.00           O  
ATOM   2495  N   MET B1751      78.084  46.660  76.774  1.00  0.00           N  
ATOM   2496  CA  MET B1751      77.316  47.864  76.477  1.00  0.00           C  
ATOM   2497  C   MET B1751      76.177  47.514  75.515  1.00  0.00           C  
ATOM   2498  O   MET B1751      75.072  48.051  75.622  1.00  0.00           O  
ATOM   2499  CB  MET B1751      78.221  48.937  75.865  1.00  0.00           C  
ATOM   2500  CG  MET B1751      77.549  50.285  75.672  1.00  0.00           C  
ATOM   2501  SD  MET B1751      78.660  51.512  74.963  1.00  0.00           S  
ATOM   2502  CE  MET B1751      77.734  53.005  75.241  1.00  0.00           C  
ATOM   2503  N   ALA B1752      76.441  46.613  74.572  1.00  0.00           N  
ATOM   2504  CA  ALA B1752      75.403  46.195  73.630  1.00  0.00           C  
ATOM   2505  C   ALA B1752      74.307  45.460  74.401  1.00  0.00           C  
ATOM   2506  O   ALA B1752      73.119  45.672  74.156  1.00  0.00           O  
ATOM   2507  CB  ALA B1752      75.999  45.293  72.555  1.00  0.00           C  
ATOM   2508  N   ARG B1753      74.700  44.596  75.339  1.00  0.00           N  
ATOM   2509  CA  ARG B1753      73.717  43.876  76.143  1.00  0.00           C  
ATOM   2510  C   ARG B1753      72.850  44.886  76.889  1.00  0.00           C  
ATOM   2511  O   ARG B1753      71.631  44.735  76.961  1.00  0.00           O  
ATOM   2512  CB  ARG B1753      74.398  42.948  77.158  1.00  0.00           C  
ATOM   2513  CG  ARG B1753      74.783  41.580  76.627  1.00  0.00           C  
ATOM   2514  CD  ARG B1753      75.680  40.865  77.618  1.00  0.00           C  
ATOM   2515  NE  ARG B1753      77.023  40.673  77.084  1.00  0.00           N  
ATOM   2516  CZ  ARG B1753      78.132  41.086  77.688  1.00  0.00           C  
ATOM   2517  NH1 ARG B1753      78.069  41.717  78.852  1.00  0.00           N  
ATOM   2518  NH2 ARG B1753      79.309  40.860  77.128  1.00  0.00           N  
ATOM   2519  N   GLU B1754      73.481  45.916  77.447  1.00  0.00           N  
ATOM   2520  CA  GLU B1754      72.754  46.941  78.190  1.00  0.00           C  
ATOM   2521  C   GLU B1754      71.748  47.659  77.303  1.00  0.00           C  
ATOM   2522  O   GLU B1754      70.641  47.968  77.740  1.00  0.00           O  
ATOM   2523  CB  GLU B1754      73.719  47.961  78.796  1.00  0.00           C  
ATOM   2524  CG  GLU B1754      73.049  49.203  79.388  1.00  0.00           C  
ATOM   2525  CD  GLU B1754      72.101  48.891  80.537  1.00  0.00           C  
ATOM   2526  OE1 GLU B1754      72.006  47.709  80.929  1.00  0.00           O  
ATOM   2527  OE2 GLU B1754      71.466  49.831  81.057  1.00  0.00           O  
ATOM   2528  N   VAL B1755      72.131  47.930  76.059  1.00  0.00           N  
ATOM   2529  CA  VAL B1755      71.221  48.597  75.134  1.00  0.00           C  
ATOM   2530  C   VAL B1755      69.974  47.738  74.943  1.00  0.00           C  
ATOM   2531  O   VAL B1755      68.895  48.261  74.678  1.00  0.00           O  
ATOM   2532  CB  VAL B1755      71.886  48.852  73.756  1.00  0.00           C  
ATOM   2533  CG1 VAL B1755      70.889  49.521  72.817  1.00  0.00           C  
ATOM   2534  CG2 VAL B1755      73.119  49.736  73.923  1.00  0.00           C  
ATOM   2535  N   ASN B1756      70.113  46.421  75.090  1.00  0.00           N  
ATOM   2536  CA  ASN B1756      68.961  45.545  74.922  1.00  0.00           C  
ATOM   2537  C   ASN B1756      67.878  45.797  75.975  1.00  0.00           C  
ATOM   2538  O   ASN B1756      66.736  46.096  75.631  1.00  0.00           O  
ATOM   2539  CB  ASN B1756      69.391  44.070  74.933  1.00  0.00           C  
ATOM   2540  CG  ASN B1756      70.043  43.635  73.623  1.00  0.00           C  
ATOM   2541  OD1 ASN B1756      69.682  44.110  72.547  1.00  0.00           O  
ATOM   2542  ND2 ASN B1756      71.001  42.719  73.716  1.00  0.00           N  
ATOM   2543  N   ARG B1757      68.227  45.693  77.256  1.00  0.00           N  
ATOM   2544  CA  ARG B1757      67.248  45.922  78.319  1.00  0.00           C  
ATOM   2545  C   ARG B1757      66.594  47.299  78.195  1.00  0.00           C  
ATOM   2546  O   ARG B1757      65.403  47.457  78.462  1.00  0.00           O  
ATOM   2547  CB  ARG B1757      67.909  45.775  79.689  1.00  0.00           C  
ATOM   2548  N   LEU B1758      67.374  48.298  77.792  1.00  0.00           N  
ATOM   2549  CA  LEU B1758      66.839  49.643  77.636  1.00  0.00           C  
ATOM   2550  C   LEU B1758      65.811  49.700  76.507  1.00  0.00           C  
ATOM   2551  O   LEU B1758      64.803  50.401  76.607  1.00  0.00           O  
ATOM   2552  CB  LEU B1758      67.977  50.638  77.376  1.00  0.00           C  
ATOM   2553  CG  LEU B1758      68.988  50.795  78.517  1.00  0.00           C  
ATOM   2554  CD1 LEU B1758      70.006  51.864  78.165  1.00  0.00           C  
ATOM   2555  CD2 LEU B1758      68.250  51.163  79.799  1.00  0.00           C  
ATOM   2556  N   LYS B1760      66.061  48.948  75.440  1.00  0.00           N  
ATOM   2557  CA  LYS B1760      65.141  48.913  74.303  1.00  0.00           C  
ATOM   2558  C   LYS B1760      63.746  48.538  74.798  1.00  0.00           C  
ATOM   2559  O   LYS B1760      62.747  49.124  74.386  1.00  0.00           O  
ATOM   2560  CB  LYS B1760      65.615  47.877  73.277  1.00  0.00           C  
ATOM   2561  CG  LYS B1760      66.985  48.172  72.681  1.00  0.00           C  
ATOM   2562  CD  LYS B1760      66.967  48.270  71.164  1.00  0.00           C  
ATOM   2563  CE  LYS B1760      66.708  46.911  70.524  1.00  0.00           C  
ATOM   2564  NZ  LYS B1760      67.718  45.889  70.929  1.00  0.00           N  
ATOM   2565  N   ALA B1761      63.693  47.561  75.698  1.00  0.00           N  
ATOM   2566  CA  ALA B1761      62.430  47.089  76.253  1.00  0.00           C  
ATOM   2567  C   ALA B1761      61.896  47.968  77.386  1.00  0.00           C  
ATOM   2568  O   ALA B1761      60.710  47.913  77.707  1.00  0.00           O  
ATOM   2569  CB  ALA B1761      62.583  45.648  76.742  1.00  0.00           C  
ATOM   2570  N   GLU B1762      62.763  48.783  77.980  1.00  0.00           N  
ATOM   2571  CA  GLU B1762      62.363  49.636  79.099  1.00  0.00           C  
ATOM   2572  C   GLU B1762      62.239  51.143  78.831  1.00  0.00           C  
ATOM   2573  O   GLU B1762      61.391  51.805  79.431  1.00  0.00           O  
ATOM   2574  CB  GLU B1762      63.301  49.399  80.280  1.00  0.00           C  
ATOM   2575  N   ASP B1819      63.077  51.689  77.954  1.00  0.00           N  
ATOM   2576  CA  ASP B1819      63.026  53.121  77.656  1.00  0.00           C  
ATOM   2577  C   ASP B1819      63.787  53.496  76.386  1.00  0.00           C  
ATOM   2578  O   ASP B1819      64.903  54.013  76.456  1.00  0.00           O  
ATOM   2579  CB  ASP B1819      63.575  53.917  78.842  1.00  0.00           C  
ATOM   2580  N   MET B1820      63.178  53.254  75.228  1.00  0.00           N  
ATOM   2581  CA  MET B1820      63.811  53.571  73.950  1.00  0.00           C  
ATOM   2582  C   MET B1820      64.651  54.836  74.007  1.00  0.00           C  
ATOM   2583  O   MET B1820      65.798  54.847  73.560  1.00  0.00           O  
ATOM   2584  CB  MET B1820      62.765  53.714  72.841  1.00  0.00           C  
ATOM   2585  CG  MET B1820      62.336  52.393  72.231  1.00  0.00           C  
ATOM   2586  SD  MET B1820      63.741  51.484  71.546  1.00  0.00           S  
ATOM   2587  CE  MET B1820      63.706  52.012  69.833  1.00  0.00           C  
ATOM   2588  N   ALA B1821      64.080  55.904  74.553  1.00  0.00           N  
ATOM   2589  CA  ALA B1821      64.791  57.170  74.668  1.00  0.00           C  
ATOM   2590  C   ALA B1821      66.212  56.899  75.139  1.00  0.00           C  
ATOM   2591  O   ALA B1821      67.179  57.391  74.558  1.00  0.00           O  
ATOM   2592  CB  ALA B1821      64.075  58.085  75.653  1.00  0.00           C  
ATOM   2593  N   ALA B1822      66.324  56.099  76.195  1.00  0.00           N  
ATOM   2594  CA  ALA B1822      67.615  55.737  76.764  1.00  0.00           C  
ATOM   2595  C   ALA B1822      68.380  54.823  75.811  1.00  0.00           C  
ATOM   2596  O   ALA B1822      69.578  55.005  75.598  1.00  0.00           O  
ATOM   2597  CB  ALA B1822      67.417  55.050  78.107  1.00  0.00           C  
ATOM   2598  N   ALA B1823      67.687  53.836  75.249  1.00  0.00           N  
ATOM   2599  CA  ALA B1823      68.311  52.908  74.313  1.00  0.00           C  
ATOM   2600  C   ALA B1823      68.871  53.703  73.143  1.00  0.00           C  
ATOM   2601  O   ALA B1823      69.947  53.399  72.633  1.00  0.00           O  
ATOM   2602  CB  ALA B1823      67.287  51.890  73.818  1.00  0.00           C  
ATOM   2603  N   ASN B1824      68.142  54.732  72.726  1.00  0.00           N  
ATOM   2604  CA  ASN B1824      68.580  55.579  71.626  1.00  0.00           C  
ATOM   2605  C   ASN B1824      69.890  56.283  71.944  1.00  0.00           C  
ATOM   2606  O   ASN B1824      70.821  56.288  71.134  1.00  0.00           O  
ATOM   2607  CB  ASN B1824      67.501  56.607  71.279  1.00  0.00           C  
ATOM   2608  CG  ASN B1824      66.195  55.961  70.859  1.00  0.00           C  
ATOM   2609  OD1 ASN B1824      66.189  54.959  70.143  1.00  0.00           O  
ATOM   2610  ND2 ASN B1824      65.083  56.534  71.304  1.00  0.00           N  
ATOM   2611  N   ALA B1825      69.957  56.885  73.125  1.00  0.00           N  
ATOM   2612  CA  ALA B1825      71.147  57.604  73.560  1.00  0.00           C  
ATOM   2613  C   ALA B1825      72.307  56.655  73.841  1.00  0.00           C  
ATOM   2614  O   ALA B1825      73.467  56.985  73.599  1.00  0.00           O  
ATOM   2615  CB  ALA B1825      70.826  58.420  74.808  1.00  0.00           C  
ATOM   2616  N   MET B1826      71.981  55.473  74.344  1.00  0.00           N  
ATOM   2617  CA  MET B1826      72.984  54.457  74.662  1.00  0.00           C  
ATOM   2618  C   MET B1826      73.521  53.783  73.400  1.00  0.00           C  
ATOM   2619  O   MET B1826      74.726  53.583  73.259  1.00  0.00           O  
ATOM   2620  CB  MET B1826      72.370  53.408  75.602  1.00  0.00           C  
ATOM   2621  CG  MET B1826      73.365  52.402  76.161  1.00  0.00           C  
ATOM   2622  SD  MET B1826      74.622  53.151  77.218  1.00  0.00           S  
ATOM   2623  CE  MET B1826      73.621  53.660  78.629  1.00  0.00           C  
ATOM   2624  N   ALA B1827      72.621  53.431  72.486  1.00  0.00           N  
ATOM   2625  CA  ALA B1827      73.029  52.792  71.238  1.00  0.00           C  
ATOM   2626  C   ALA B1827      73.918  53.768  70.489  1.00  0.00           C  
ATOM   2627  O   ALA B1827      74.890  53.383  69.845  1.00  0.00           O  
ATOM   2628  CB  ALA B1827      71.814  52.455  70.402  1.00  0.00           C  
ATOM   2629  N   SER B1991      73.572  55.044  70.586  1.00  0.00           N  
ATOM   2630  CA  SER B1991      74.344  56.078  69.928  1.00  0.00           C  
ATOM   2631  C   SER B1991      75.716  56.187  70.576  1.00  0.00           C  
ATOM   2632  O   SER B1991      76.734  56.293  69.886  1.00  0.00           O  
ATOM   2633  CB  SER B1991      73.614  57.419  70.014  1.00  0.00           C  
ATOM   2634  OG  SER B1991      74.341  58.428  69.338  1.00  0.00           O  
ATOM   2635  N   HIS B1992      75.756  56.150  71.906  1.00  0.00           N  
ATOM   2636  CA  HIS B1992      77.022  56.257  72.615  1.00  0.00           C  
ATOM   2637  C   HIS B1992      77.892  55.056  72.262  1.00  0.00           C  
ATOM   2638  O   HIS B1992      79.111  55.165  72.159  1.00  0.00           O  
ATOM   2639  CB  HIS B1992      76.781  56.299  74.128  1.00  0.00           C  
ATOM   2640  CG  HIS B1992      77.897  56.935  74.897  1.00  0.00           C  
ATOM   2641  ND1 HIS B1992      79.225  56.684  74.628  1.00  0.00           N  
ATOM   2642  CD2 HIS B1992      77.881  57.793  75.944  1.00  0.00           C  
ATOM   2643  CE1 HIS B1992      79.978  57.358  75.478  1.00  0.00           C  
ATOM   2644  NE2 HIS B1992      79.188  58.041  76.286  1.00  0.00           N  
ATOM   2645  N   LEU B1993      77.245  53.911  72.073  1.00  0.00           N  
ATOM   2646  CA  LEU B1993      77.948  52.688  71.718  1.00  0.00           C  
ATOM   2647  C   LEU B1993      78.591  52.864  70.353  1.00  0.00           C  
ATOM   2648  O   LEU B1993      79.782  52.611  70.173  1.00  0.00           O  
ATOM   2649  CB  LEU B1993      76.969  51.509  71.695  1.00  0.00           C  
ATOM   2650  CG  LEU B1993      77.416  50.185  71.069  1.00  0.00           C  
ATOM   2651  CD1 LEU B1993      78.654  49.638  71.776  1.00  0.00           C  
ATOM   2652  CD2 LEU B1993      76.262  49.196  71.147  1.00  0.00           C  
ATOM   2653  N   ARG B1994      77.791  53.313  69.391  1.00  0.00           N  
ATOM   2654  CA  ARG B1994      78.275  53.529  68.035  1.00  0.00           C  
ATOM   2655  C   ARG B1994      79.489  54.447  68.053  1.00  0.00           C  
ATOM   2656  O   ARG B1994      80.448  54.237  67.309  1.00  0.00           O  
ATOM   2657  CB  ARG B1994      77.166  54.129  67.170  1.00  0.00           C  
ATOM   2658  N   LYS B1995      79.452  55.463  68.904  1.00  0.00           N  
ATOM   2659  CA  LYS B1995      80.568  56.396  68.995  1.00  0.00           C  
ATOM   2660  C   LYS B1995      81.847  55.662  69.397  1.00  0.00           C  
ATOM   2661  O   LYS B1995      82.910  55.909  68.829  1.00  0.00           O  
ATOM   2662  CB  LYS B1995      80.243  57.497  70.007  1.00  0.00           C  
ATOM   2663  CG  LYS B1995      81.428  58.373  70.378  1.00  0.00           C  
ATOM   2664  CD  LYS B1995      81.147  59.181  71.638  1.00  0.00           C  
ATOM   2665  CE  LYS B1995      82.402  59.876  72.146  1.00  0.00           C  
ATOM   2666  NZ  LYS B1995      82.150  60.676  73.379  1.00  0.00           N  
ATOM   2667  N   LEU B2012      81.750  54.753  70.359  1.00  0.00           N  
ATOM   2668  CA  LEU B2012      82.925  54.019  70.808  1.00  0.00           C  
ATOM   2669  C   LEU B2012      83.393  52.993  69.778  1.00  0.00           C  
ATOM   2670  O   LEU B2012      84.586  52.871  69.509  1.00  0.00           O  
ATOM   2671  CB  LEU B2012      82.642  53.316  72.138  1.00  0.00           C  
ATOM   2672  CG  LEU B2012      82.104  54.203  73.268  1.00  0.00           C  
ATOM   2673  CD1 LEU B2012      81.910  53.351  74.513  1.00  0.00           C  
ATOM   2674  CD2 LEU B2012      83.060  55.358  73.545  1.00  0.00           C  
ATOM   2675  N   SER B2013      82.448  52.260  69.197  1.00  0.00           N  
ATOM   2676  CA  SER B2013      82.788  51.253  68.206  1.00  0.00           C  
ATOM   2677  C   SER B2013      83.374  51.876  66.944  1.00  0.00           C  
ATOM   2678  O   SER B2013      84.152  51.240  66.232  1.00  0.00           O  
ATOM   2679  CB  SER B2013      81.549  50.433  67.857  1.00  0.00           C  
ATOM   2680  OG  SER B2013      80.510  51.272  67.396  1.00  0.00           O  
ATOM   2681  N   ALA B2014      83.002  53.123  66.676  1.00  0.00           N  
ATOM   2682  CA  ALA B2014      83.482  53.833  65.501  1.00  0.00           C  
ATOM   2683  C   ALA B2014      84.993  54.032  65.566  1.00  0.00           C  
ATOM   2684  O   ALA B2014      85.667  54.082  64.533  1.00  0.00           O  
ATOM   2685  CB  ALA B2014      82.775  55.179  65.374  1.00  0.00           C  
ATOM   2686  N   VAL B2015      85.516  54.149  66.779  1.00  0.00           N  
ATOM   2687  CA  VAL B2015      86.947  54.340  66.982  1.00  0.00           C  
ATOM   2688  C   VAL B2015      87.698  53.087  66.544  1.00  0.00           C  
ATOM   2689  O   VAL B2015      88.889  53.143  66.249  1.00  0.00           O  
ATOM   2690  CB  VAL B2015      87.267  54.638  68.456  1.00  0.00           C  
ATOM   2691  CG1 VAL B2015      88.764  54.813  68.641  1.00  0.00           C  
ATOM   2692  CG2 VAL B2015      86.533  55.893  68.890  1.00  0.00           C  
ATOM   2693  N   LEU B2016      86.994  51.957  66.509  1.00  0.00           N  
ATOM   2694  CA  LEU B2016      87.589  50.702  66.073  1.00  0.00           C  
ATOM   2695  C   LEU B2016      87.126  50.420  64.650  1.00  0.00           C  
ATOM   2696  O   LEU B2016      87.524  49.429  64.034  1.00  0.00           O  
ATOM   2697  CB  LEU B2016      87.171  49.547  66.991  1.00  0.00           C  
ATOM   2698  CG  LEU B2016      87.681  49.640  68.433  1.00  0.00           C  
ATOM   2699  CD1 LEU B2016      87.112  48.501  69.271  1.00  0.00           C  
ATOM   2700  CD2 LEU B2016      89.197  49.587  68.426  1.00  0.00           C  
ATOM   2701  N   GLY B2017      86.274  51.305  64.131  1.00  0.00           N  
ATOM   2702  CA  GLY B2017      85.763  51.157  62.781  1.00  0.00           C  
ATOM   2703  C   GLY B2017      84.680  50.106  62.647  1.00  0.00           C  
ATOM   2704  O   GLY B2017      84.510  49.510  61.583  1.00  0.00           O  
ATOM   2705  N   LEU B2018      83.934  49.884  63.723  1.00  0.00           N  
ATOM   2706  CA  LEU B2018      82.868  48.890  63.720  1.00  0.00           C  
ATOM   2707  C   LEU B2018      81.486  49.496  63.875  1.00  0.00           C  
ATOM   2708  O   LEU B2018      81.329  50.626  64.340  1.00  0.00           O  
ATOM   2709  CB  LEU B2018      83.080  47.893  64.859  1.00  0.00           C  
ATOM   2710  CG  LEU B2018      84.310  46.991  64.816  1.00  0.00           C  
ATOM   2711  CD1 LEU B2018      84.574  46.438  66.205  1.00  0.00           C  
ATOM   2712  CD2 LEU B2018      84.097  45.872  63.808  1.00  0.00           C  
ATOM   2713  N   LEU B2019      80.485  48.722  63.473  1.00  0.00           N  
ATOM   2714  CA  LEU B2019      79.081  49.100  63.584  1.00  0.00           C  
ATOM   2715  C   LEU B2019      78.703  50.427  62.942  1.00  0.00           C  
ATOM   2716  O   LEU B2019      77.978  51.216  63.543  1.00  0.00           O  
ATOM   2717  CB  LEU B2019      78.689  49.129  65.062  1.00  0.00           C  
ATOM   2718  CG  LEU B2019      79.219  47.962  65.900  1.00  0.00           C  
ATOM   2719  CD1 LEU B2019      78.774  48.104  67.351  1.00  0.00           C  
ATOM   2720  CD2 LEU B2019      78.715  46.656  65.310  1.00  0.00           C  
ATOM   2721  N   GLU B2020      79.175  50.671  61.722  1.00  0.00           N  
ATOM   2722  CA  GLU B2020      78.864  51.924  61.037  1.00  0.00           C  
ATOM   2723  C   GLU B2020      77.766  51.760  59.985  1.00  0.00           C  
ATOM   2724  O   GLU B2020      77.314  52.735  59.386  1.00  0.00           O  
ATOM   2725  CB  GLU B2020      80.129  52.493  60.388  1.00  0.00           C  
ATOM   2726  CG  GLU B2020      81.332  52.561  61.322  1.00  0.00           C  
ATOM   2727  CD  GLU B2020      82.383  53.555  60.859  1.00  0.00           C  
ATOM   2728  OE1 GLU B2020      82.150  54.772  61.016  1.00  0.00           O  
ATOM   2729  OE2 GLU B2020      83.434  53.125  60.340  1.00  0.00           O  
ATOM   2730  N   GLN B2021      77.345  50.520  59.763  1.00  0.00           N  
ATOM   2731  CA  GLN B2021      76.297  50.238  58.784  1.00  0.00           C  
ATOM   2732  C   GLN B2021      74.936  50.153  59.457  1.00  0.00           C  
ATOM   2733  O   GLN B2021      74.836  50.100  60.681  1.00  0.00           O  
ATOM   2734  CB  GLN B2021      76.556  48.900  58.096  1.00  0.00           C  
ATOM   2735  CG  GLN B2021      77.924  48.294  58.293  1.00  0.00           C  
ATOM   2736  CD  GLN B2021      78.192  47.211  57.269  1.00  0.00           C  
ATOM   2737  OE1 GLN B2021      78.878  46.226  57.550  1.00  0.00           O  
ATOM   2738  NE2 GLN B2021      77.630  47.374  56.077  1.00  0.00           N  
ATOM   2739  N   GLU B2022      73.891  50.134  58.633  1.00  0.00           N  
ATOM   2740  CA  GLU B2022      72.533  49.996  59.135  1.00  0.00           C  
ATOM   2741  C   GLU B2022      72.477  48.551  59.609  1.00  0.00           C  
ATOM   2742  O   GLU B2022      72.905  47.642  58.895  1.00  0.00           O  
ATOM   2743  CB  GLU B2022      71.518  50.226  58.016  1.00  0.00           C  
ATOM   2744  N   PRO B2023      71.973  48.315  60.826  1.00  0.00           N  
ATOM   2745  CA  PRO B2023      71.881  46.956  61.364  1.00  0.00           C  
ATOM   2746  C   PRO B2023      71.233  45.978  60.390  1.00  0.00           C  
ATOM   2747  O   PRO B2023      71.716  44.859  60.212  1.00  0.00           O  
ATOM   2748  CB  PRO B2023      71.057  47.154  62.628  1.00  0.00           C  
ATOM   2749  CG  PRO B2023      71.520  48.496  63.099  1.00  0.00           C  
ATOM   2750  CD  PRO B2023      71.520  49.305  61.821  1.00  0.00           C  
ATOM   2751  N   GLU B2024      70.146  46.407  59.759  1.00  0.00           N  
ATOM   2752  CA  GLU B2024      69.428  45.578  58.798  1.00  0.00           C  
ATOM   2753  C   GLU B2024      70.385  45.073  57.723  1.00  0.00           C  
ATOM   2754  O   GLU B2024      70.596  43.870  57.574  1.00  0.00           O  
ATOM   2755  CB  GLU B2024      68.298  46.379  58.158  1.00  0.00           C  
ATOM   2756  N   ALA B2025      70.970  46.009  56.985  1.00  0.00           N  
ATOM   2757  CA  ALA B2025      71.907  45.681  55.919  1.00  0.00           C  
ATOM   2758  C   ALA B2025      72.820  44.523  56.312  1.00  0.00           C  
ATOM   2759  O   ALA B2025      72.702  43.423  55.771  1.00  0.00           O  
ATOM   2760  CB  ALA B2025      72.740  46.912  55.561  1.00  0.00           C  
ATOM   2761  N   PHE B2026      73.724  44.770  57.255  1.00  0.00           N  
ATOM   2762  CA  PHE B2026      74.661  43.743  57.708  1.00  0.00           C  
ATOM   2763  C   PHE B2026      73.987  42.392  57.892  1.00  0.00           C  
ATOM   2764  O   PHE B2026      74.348  41.413  57.245  1.00  0.00           O  
ATOM   2765  CB  PHE B2026      75.309  44.146  59.034  1.00  0.00           C  
ATOM   2766  CG  PHE B2026      76.356  43.176  59.512  1.00  0.00           C  
ATOM   2767  CD1 PHE B2026      77.610  43.133  58.909  1.00  0.00           C  
ATOM   2768  CD2 PHE B2026      76.085  42.292  60.552  1.00  0.00           C  
ATOM   2769  CE1 PHE B2026      78.577  42.222  59.335  1.00  0.00           C  
ATOM   2770  CE2 PHE B2026      77.044  41.376  60.986  1.00  0.00           C  
ATOM   2771  CZ  PHE B2026      78.290  41.344  60.375  1.00  0.00           C  
ATOM   2772  N   LEU B2027      73.003  42.354  58.787  1.00  0.00           N  
ATOM   2773  CA  LEU B2027      72.278  41.128  59.085  1.00  0.00           C  
ATOM   2774  C   LEU B2027      71.587  40.509  57.867  1.00  0.00           C  
ATOM   2775  O   LEU B2027      70.940  41.248  57.097  1.00  0.00           O  
ATOM   2776  CB  LEU B2027      71.219  41.378  60.160  1.00  0.00           C  
ATOM   2777  CG  LEU B2027      71.738  41.796  61.539  1.00  0.00           C  
ATOM   2778  CD1 LEU B2027      70.716  42.663  62.257  1.00  0.00           C  
ATOM   2779  CD2 LEU B2027      72.083  40.573  62.374  1.00  0.00           C  
HETATM 2780  N   CYS B1001     108.251  48.122  51.497  1.00  0.00           N  
HETATM 2781  CA  CYS B1001     108.375  47.463  52.818  1.00  0.00           C  
HETATM 2782  C   CYS B1001     107.587  46.199  52.887  1.00  0.00           C  
HETATM 2783  O   CYS B1001     108.090  45.280  53.566  1.00  0.00           O  
HETATM 2784  CB  CYS B1001     107.907  48.379  53.926  1.00  0.00           C  
HETATM 2785  SG  CYS B1001     109.156  49.532  54.305  1.00  0.00           S  
HETATM 2786  OXT CYS B1001     106.502  46.161  52.252  1.00  0.00           O  
TER
END
