# Supplementary material for: Backbone Brackets and Arginine Tweezers delineate Class I and Class II aminoacyl tRNA synthetases
Source: PLoS Comput Biol. 2018 Apr 16;14(4):e1006101. doi: 10.1371/journal.pcbi.1006101 (PMC5919687; doi:10.1371/journal.pcbi.1006101)
Supplement: S11 File — All structures of Class I aaRS with residues renumbered according to the MSA. (GZ) [file pcbi.1006101.s023.tar.gz › 1m83_A_renum.pdb]

ATOM      1  N   MET A 265      77.687  22.953  47.964  1.00  0.00           N  
ATOM      2  CA  MET A 265      76.831  23.900  47.258  1.00  0.00           C  
ATOM      3  C   MET A 265      75.432  23.965  47.853  1.00  0.00           C  
ATOM      4  O   MET A 265      75.080  23.177  48.734  1.00  0.00           O  
ATOM      5  CB  MET A 265      76.748  23.554  45.767  1.00  0.00           C  
ATOM      6  CG  MET A 265      76.588  22.076  45.473  1.00  0.00           C  
ATOM      7  SD  MET A 265      77.046  21.658  43.766  1.00  0.00           S  
ATOM      8  CE  MET A 265      76.311  20.030  43.590  1.00  0.00           C  
ATOM      9  N   LYS A 266      74.640  24.920  47.374  1.00  0.00           N  
ATOM     10  CA  LYS A 266      73.266  25.077  47.834  1.00  0.00           C  
ATOM     11  C   LYS A 266      72.406  23.986  47.198  1.00  0.00           C  
ATOM     12  O   LYS A 266      72.842  23.294  46.276  1.00  0.00           O  
ATOM     13  CB  LYS A 266      72.726  26.464  47.467  1.00  0.00           C  
ATOM     14  CG  LYS A 266      73.025  27.535  48.498  1.00  0.00           C  
ATOM     15  CD  LYS A 266      72.622  28.908  48.004  1.00  0.00           C  
ATOM     16  CE  LYS A 266      73.361  30.000  48.759  1.00  0.00           C  
ATOM     17  NZ  LYS A 266      73.233  31.309  48.072  1.00  0.00           N  
ATOM     18  N   THR A 267      71.194  23.816  47.721  1.00  0.00           N  
ATOM     19  CA  THR A 267      70.295  22.774  47.258  1.00  0.00           C  
ATOM     20  C   THR A 267      69.066  23.302  46.527  1.00  0.00           C  
ATOM     21  O   THR A 267      68.493  24.310  46.912  1.00  0.00           O  
ATOM     22  CB  THR A 267      69.831  21.894  48.428  1.00  0.00           C  
ATOM     23  OG1 THR A 267      70.969  21.224  48.991  1.00  0.00           O  
ATOM     24  CG2 THR A 267      68.799  20.850  47.948  1.00  0.00           C  
ATOM     25  N   ILE A 268      68.626  22.565  45.512  1.00  0.00           N  
ATOM     26  CA  ILE A 268      67.444  22.953  44.749  1.00  0.00           C  
ATOM     27  C   ILE A 268      66.414  21.832  44.724  1.00  0.00           C  
ATOM     28  O   ILE A 268      66.778  20.671  44.655  1.00  0.00           O  
ATOM     29  CB  ILE A 268      67.836  23.309  43.283  1.00  0.00           C  
ATOM     30  CG1 ILE A 268      68.267  24.781  43.183  1.00  0.00           C  
ATOM     31  CG2 ILE A 268      66.698  23.004  42.308  1.00  0.00           C  
ATOM     32  CD1 ILE A 268      68.701  25.206  41.788  1.00  0.00           C  
ATOM     33  N   PHE A 269      65.131  22.180  44.804  1.00  0.00           N  
ATOM     34  CA  PHE A 269      64.055  21.192  44.637  1.00  0.00           C  
ATOM     35  C   PHE A 269      63.031  21.821  43.707  1.00  0.00           C  
ATOM     36  O   PHE A 269      62.751  23.010  43.796  1.00  0.00           O  
ATOM     37  CB  PHE A 269      63.353  20.814  45.964  1.00  0.00           C  
ATOM     38  CG  PHE A 269      62.129  19.937  45.769  1.00  0.00           C  
ATOM     39  CD1 PHE A 269      62.217  18.550  45.895  1.00  0.00           C  
ATOM     40  CD2 PHE A 269      60.919  20.486  45.367  1.00  0.00           C  
ATOM     41  CE1 PHE A 269      61.123  17.744  45.643  1.00  0.00           C  
ATOM     42  CE2 PHE A 269      59.804  19.686  45.165  1.00  0.00           C  
ATOM     43  CZ  PHE A 269      59.911  18.314  45.266  1.00  0.00           C  
ATOM     44  N   SER A 270      62.394  21.002  42.882  1.00  0.00           N  
ATOM     45  CA  SER A 270      61.326  21.501  42.045  1.00  0.00           C  
ATOM     46  C   SER A 270      60.510  20.339  41.507  1.00  0.00           C  
ATOM     47  O   SER A 270      61.059  19.318  41.093  1.00  0.00           O  
ATOM     48  CB  SER A 270      61.867  22.393  40.917  1.00  0.00           C  
ATOM     49  OG  SER A 270      60.925  23.404  40.581  1.00  0.00           O  
ATOM     50  N   GLY A 272      59.192  20.476  41.550  1.00  0.00           N  
ATOM     51  CA  GLY A 272      58.333  19.409  41.062  1.00  0.00           C  
ATOM     52  C   GLY A 272      57.505  19.784  39.851  1.00  0.00           C  
ATOM     53  O   GLY A 272      57.287  20.956  39.569  1.00  0.00           O  
ATOM     54  N   ILE A 273      57.068  18.761  39.125  1.00  0.00           N  
ATOM     55  CA  ILE A 273      56.160  18.923  38.001  1.00  0.00           C  
ATOM     56  C   ILE A 273      55.110  17.836  38.159  1.00  0.00           C  
ATOM     57  O   ILE A 273      55.445  16.699  38.465  1.00  0.00           O  
ATOM     58  CB  ILE A 273      56.876  18.790  36.632  1.00  0.00           C  
ATOM     59  CG1 ILE A 273      57.827  19.980  36.430  1.00  0.00           C  
ATOM     60  CG2 ILE A 273      55.845  18.736  35.480  1.00  0.00           C  
ATOM     61  CD1 ILE A 273      58.856  19.792  35.323  1.00  0.00           C  
ATOM     62  N   GLN A 274      53.839  18.198  38.013  1.00  0.00           N  
ATOM     63  CA  GLN A 274      52.742  17.233  38.153  1.00  0.00           C  
ATOM     64  C   GLN A 274      52.592  16.410  36.878  1.00  0.00           C  
ATOM     65  O   GLN A 274      52.542  16.978  35.795  1.00  0.00           O  
ATOM     66  CB  GLN A 274      51.428  17.971  38.319  1.00  0.00           C  
ATOM     67  CG  GLN A 274      51.238  18.749  39.570  1.00  0.00           C  
ATOM     68  CD  GLN A 274      49.812  19.235  39.661  1.00  0.00           C  
ATOM     69  OE1 GLN A 274      48.921  18.479  40.048  1.00  0.00           O  
ATOM     70  NE2 GLN A 274      49.555  20.377  39.052  1.00  0.00           N  
ATOM     71  N   PRO A 275      52.424  15.096  37.007  1.00  0.00           N  
ATOM     72  CA  PRO A 275      52.227  14.256  35.830  1.00  0.00           C  
ATOM     73  C   PRO A 275      50.733  14.218  35.525  1.00  0.00           C  
ATOM     74  O   PRO A 275      50.138  13.157  35.379  1.00  0.00           O  
ATOM     75  CB  PRO A 275      52.687  12.881  36.316  1.00  0.00           C  
ATOM     76  CG  PRO A 275      52.326  12.881  37.747  1.00  0.00           C  
ATOM     77  CD  PRO A 275      52.637  14.277  38.218  1.00  0.00           C  
ATOM     78  N   SER A 276      50.140  15.399  35.432  1.00  0.00           N  
ATOM     79  CA  SER A 276      48.704  15.537  35.215  1.00  0.00           C  
ATOM     80  C   SER A 276      48.362  15.742  33.743  1.00  0.00           C  
ATOM     81  O   SER A 276      47.278  16.173  33.399  1.00  0.00           O  
ATOM     82  CB  SER A 276      48.196  16.724  36.025  1.00  0.00           C  
ATOM     83  OG  SER A 276      48.825  17.902  35.580  1.00  0.00           O  
ATOM     84  N   GLY A 277      49.310  15.429  32.872  1.00  0.00           N  
ATOM     85  CA  GLY A 277      49.129  15.614  31.436  1.00  0.00           C  
ATOM     86  C   GLY A 277      50.547  15.721  30.931  1.00  0.00           C  
ATOM     87  O   GLY A 277      51.479  15.635  31.713  1.00  0.00           O  
ATOM     88  N   VAL A 279      50.714  15.905  29.636  1.00  0.00           N  
ATOM     89  CA  VAL A 279      52.042  16.057  29.053  1.00  0.00           C  
ATOM     90  C   VAL A 279      52.504  17.505  29.196  1.00  0.00           C  
ATOM     91  O   VAL A 279      51.747  18.427  28.888  1.00  0.00           O  
ATOM     92  CB  VAL A 279      52.022  15.634  27.581  1.00  0.00           C  
ATOM     93  CG1 VAL A 279      53.405  15.754  26.962  1.00  0.00           C  
ATOM     94  CG2 VAL A 279      51.495  14.201  27.477  1.00  0.00           C  
ATOM     95  N   ILE A 280      53.701  17.711  29.750  1.00  0.00           N  
ATOM     96  CA  ILE A 280      54.209  19.069  29.956  1.00  0.00           C  
ATOM     97  C   ILE A 280      54.172  19.928  28.688  1.00  0.00           C  
ATOM     98  O   ILE A 280      54.409  19.446  27.580  1.00  0.00           O  
ATOM     99  CB  ILE A 280      55.647  19.111  30.520  1.00  0.00           C  
ATOM    100  CG1 ILE A 280      56.579  18.187  29.739  1.00  0.00           C  
ATOM    101  CG2 ILE A 280      55.660  18.888  32.010  1.00  0.00           C  
ATOM    102  CD1 ILE A 280      58.039  18.387  30.060  1.00  0.00           C  
ATOM    103  N   THR A 281      53.933  21.222  28.881  1.00  0.00           N  
ATOM    104  CA  THR A 281      53.817  22.168  27.778  1.00  0.00           C  
ATOM    105  C   THR A 281      55.051  23.070  27.641  1.00  0.00           C  
ATOM    106  O   THR A 281      55.975  22.999  28.455  1.00  0.00           O  
ATOM    107  CB  THR A 281      52.570  23.058  27.972  1.00  0.00           C  
ATOM    108  OG1 THR A 281      52.817  24.002  29.024  1.00  0.00           O  
ATOM    109  CG2 THR A 281      51.355  22.204  28.350  1.00  0.00           C  
ATOM    110  N   ILE A 282      55.039  23.940  26.630  1.00  0.00           N  
ATOM    111  CA  ILE A 282      56.151  24.851  26.394  1.00  0.00           C  
ATOM    112  C   ILE A 282      56.223  25.909  27.483  1.00  0.00           C  
ATOM    113  O   ILE A 282      57.275  26.511  27.704  1.00  0.00           O  
ATOM    114  CB  ILE A 282      56.073  25.524  25.014  1.00  0.00           C  
ATOM    115  CG1 ILE A 282      54.697  26.166  24.801  1.00  0.00           C  
ATOM    116  CG2 ILE A 282      56.464  24.553  23.919  1.00  0.00           C  
ATOM    117  CD1 ILE A 282      54.617  27.073  23.577  1.00  0.00           C  
ATOM    118  N   GLY A 283      55.100  26.122  28.162  1.00  0.00           N  
ATOM    119  CA  GLY A 283      55.053  27.019  29.304  1.00  0.00           C  
ATOM    120  C   GLY A 283      55.817  26.371  30.459  1.00  0.00           C  
ATOM    121  O   GLY A 283      56.640  27.013  31.110  1.00  0.00           O  
ATOM    122  N   ASN A 284      55.550  25.092  30.694  1.00  0.00           N  
ATOM    123  CA  ASN A 284      56.241  24.334  31.739  1.00  0.00           C  
ATOM    124  C   ASN A 284      57.726  24.366  31.422  1.00  0.00           C  
ATOM    125  O   ASN A 284      58.565  24.597  32.293  1.00  0.00           O  
ATOM    126  CB  ASN A 284      55.790  22.873  31.740  1.00  0.00           C  
ATOM    127  CG  ASN A 284      54.381  22.696  32.225  1.00  0.00           C  
ATOM    128  OD1 ASN A 284      53.570  22.048  31.566  1.00  0.00           O  
ATOM    129  ND2 ASN A 284      54.091  23.213  33.406  1.00  0.00           N  
ATOM    130  N   TYR A 285      58.030  24.124  30.151  1.00  0.00           N  
ATOM    131  CA  TYR A 285      59.395  24.158  29.660  1.00  0.00           C  
ATOM    132  C   TYR A 285      60.022  25.529  29.859  1.00  0.00           C  
ATOM    133  O   TYR A 285      61.068  25.659  30.506  1.00  0.00           O  
ATOM    134  CB  TYR A 285      59.440  23.794  28.180  1.00  0.00           C  
ATOM    135  CG  TYR A 285      60.841  23.676  27.624  1.00  0.00           C  
ATOM    136  CD1 TYR A 285      61.718  22.708  28.102  1.00  0.00           C  
ATOM    137  CD2 TYR A 285      61.303  24.550  26.641  1.00  0.00           C  
ATOM    138  CE1 TYR A 285      63.007  22.585  27.590  1.00  0.00           C  
ATOM    139  CE2 TYR A 285      62.598  24.442  26.131  1.00  0.00           C  
ATOM    140  CZ  TYR A 285      63.438  23.450  26.609  1.00  0.00           C  
ATOM    141  OH  TYR A 285      64.716  23.321  26.113  1.00  0.00           O  
ATOM    142  N   ILE A 286      59.405  26.557  29.283  1.00  0.00           N  
ATOM    143  CA  ILE A 286      59.992  27.889  29.375  1.00  0.00           C  
ATOM    144  C   ILE A 286      60.102  28.429  30.805  1.00  0.00           C  
ATOM    145  O   ILE A 286      61.114  29.010  31.181  1.00  0.00           O  
ATOM    146  CB  ILE A 286      59.287  28.913  28.466  1.00  0.00           C  
ATOM    147  CG1 ILE A 286      59.592  28.629  26.988  1.00  0.00           C  
ATOM    148  CG2 ILE A 286      59.747  30.328  28.826  1.00  0.00           C  
ATOM    149  CD1 ILE A 286      58.422  28.947  26.041  1.00  0.00           C  
ATOM    150  N   GLY A 287      59.072  28.199  31.608  1.00  0.00           N  
ATOM    151  CA  GLY A 287      59.047  28.723  32.970  1.00  0.00           C  
ATOM    152  C   GLY A 287      59.915  27.967  33.968  1.00  0.00           C  
ATOM    153  O   GLY A 287      60.362  28.546  34.965  1.00  0.00           O  
ATOM    154  N   ALA A 288      60.161  26.681  33.713  1.00  0.00           N  
ATOM    155  CA  ALA A 288      60.938  25.893  34.670  1.00  0.00           C  
ATOM    156  C   ALA A 288      61.924  24.846  34.129  1.00  0.00           C  
ATOM    157  O   ALA A 288      63.126  24.974  34.315  1.00  0.00           O  
ATOM    158  CB  ALA A 288      60.015  25.302  35.735  1.00  0.00           C  
ATOM    159  N   LEU A 289      61.415  23.800  33.489  1.00  0.00           N  
ATOM    160  CA  LEU A 289      62.254  22.700  33.006  1.00  0.00           C  
ATOM    161  C   LEU A 289      63.523  23.124  32.280  1.00  0.00           C  
ATOM    162  O   LEU A 289      64.589  22.558  32.508  1.00  0.00           O  
ATOM    163  CB  LEU A 289      61.442  21.715  32.165  1.00  0.00           C  
ATOM    164  CG  LEU A 289      61.758  20.204  32.176  1.00  0.00           C  
ATOM    165  CD1 LEU A 289      61.745  19.579  30.778  1.00  0.00           C  
ATOM    166  CD2 LEU A 289      63.000  19.793  32.968  1.00  0.00           C  
ATOM    167  N   ARG A 290      63.400  24.100  31.388  1.00  0.00           N  
ATOM    168  CA  ARG A 290      64.546  24.603  30.629  1.00  0.00           C  
ATOM    169  C   ARG A 290      65.685  25.074  31.531  1.00  0.00           C  
ATOM    170  O   ARG A 290      66.865  24.856  31.240  1.00  0.00           O  
ATOM    171  CB  ARG A 290      64.101  25.743  29.715  1.00  0.00           C  
ATOM    172  CG  ARG A 290      65.146  26.166  28.680  1.00  0.00           C  
ATOM    173  CD  ARG A 290      64.563  27.204  27.734  1.00  0.00           C  
ATOM    174  NE  ARG A 290      64.164  28.419  28.438  1.00  0.00           N  
ATOM    175  CZ  ARG A 290      63.873  29.561  27.833  1.00  0.00           C  
ATOM    176  NH1 ARG A 290      63.917  29.630  26.511  1.00  0.00           N  
ATOM    177  NH2 ARG A 290      63.562  30.636  28.544  1.00  0.00           N  
ATOM    178  N   GLN A 291      65.336  25.749  32.617  1.00  0.00           N  
ATOM    179  CA  GLN A 291      66.349  26.242  33.538  1.00  0.00           C  
ATOM    180  C   GLN A 291      66.960  25.137  34.426  1.00  0.00           C  
ATOM    181  O   GLN A 291      68.111  25.247  34.833  1.00  0.00           O  
ATOM    182  CB  GLN A 291      65.811  27.432  34.352  1.00  0.00           C  
ATOM    183  CG  GLN A 291      65.637  28.743  33.523  1.00  0.00           C  
ATOM    184  CD  GLN A 291      64.534  28.646  32.451  1.00  0.00           C  
ATOM    185  OE1 GLN A 291      63.344  28.655  32.757  1.00  0.00           O  
ATOM    186  NE2 GLN A 291      64.937  28.616  31.193  1.00  0.00           N  
ATOM    187  N   PHE A 292      66.223  24.046  34.663  1.00  0.00           N  
ATOM    188  CA  PHE A 292      66.742  22.915  35.458  1.00  0.00           C  
ATOM    189  C   PHE A 292      68.034  22.373  34.856  1.00  0.00           C  
ATOM    190  O   PHE A 292      68.915  21.886  35.568  1.00  0.00           O  
ATOM    191  CB  PHE A 292      65.756  21.736  35.483  1.00  0.00           C  
ATOM    192  CG  PHE A 292      64.464  22.014  36.186  1.00  0.00           C  
ATOM    193  CD1 PHE A 292      64.204  23.249  36.749  1.00  0.00           C  
ATOM    194  CD2 PHE A 292      63.485  21.032  36.252  1.00  0.00           C  
ATOM    195  CE1 PHE A 292      62.999  23.492  37.397  1.00  0.00           C  
ATOM    196  CE2 PHE A 292      62.265  21.281  36.872  1.00  0.00           C  
ATOM    197  CZ  PHE A 292      62.027  22.511  37.441  1.00  0.00           C  
ATOM    198  N   VAL A 293      68.079  22.358  33.530  1.00  0.00           N  
ATOM    199  CA  VAL A 293      69.201  21.785  32.780  1.00  0.00           C  
ATOM    200  C   VAL A 293      70.537  22.473  33.052  1.00  0.00           C  
ATOM    201  O   VAL A 293      71.589  21.828  33.066  1.00  0.00           O  
ATOM    202  CB  VAL A 293      68.885  21.758  31.259  1.00  0.00           C  
ATOM    203  CG1 VAL A 293      70.074  21.258  30.443  1.00  0.00           C  
ATOM    204  CG2 VAL A 293      67.648  20.908  30.995  1.00  0.00           C  
ATOM    205  N   GLU A 294      70.479  23.778  33.297  1.00  0.00           N  
ATOM    206  CA  GLU A 294      71.658  24.590  33.585  1.00  0.00           C  
ATOM    207  C   GLU A 294      71.933  24.623  35.086  1.00  0.00           C  
ATOM    208  O   GLU A 294      73.086  24.644  35.521  1.00  0.00           O  
ATOM    209  CB  GLU A 294      71.423  26.027  33.093  1.00  0.00           C  
ATOM    210  CG  GLU A 294      69.946  26.439  33.125  1.00  0.00           C  
ATOM    211  CD  GLU A 294      69.718  27.952  33.179  1.00  0.00           C  
ATOM    212  OE1 GLU A 294      69.613  28.513  34.300  1.00  0.00           O  
ATOM    213  OE2 GLU A 294      69.508  28.547  32.097  1.00  0.00           O  
ATOM    214  N   LEU A 295      70.861  24.684  35.868  1.00  0.00           N  
ATOM    215  CA  LEU A 295      70.951  24.739  37.318  1.00  0.00           C  
ATOM    216  C   LEU A 295      71.590  23.500  37.943  1.00  0.00           C  
ATOM    217  O   LEU A 295      72.316  23.603  38.934  1.00  0.00           O  
ATOM    218  CB  LEU A 295      69.577  25.018  37.933  1.00  0.00           C  
ATOM    219  CG  LEU A 295      69.062  26.442  37.732  1.00  0.00           C  
ATOM    220  CD1 LEU A 295      67.610  26.537  38.147  1.00  0.00           C  
ATOM    221  CD2 LEU A 295      69.928  27.447  38.508  1.00  0.00           C  
ATOM    222  N   GLN A 296      71.368  22.342  37.327  1.00  0.00           N  
ATOM    223  CA  GLN A 296      71.910  21.074  37.817  1.00  0.00           C  
ATOM    224  C   GLN A 296      73.433  21.019  37.991  1.00  0.00           C  
ATOM    225  O   GLN A 296      73.942  20.163  38.720  1.00  0.00           O  
ATOM    226  CB  GLN A 296      71.456  19.920  36.916  1.00  0.00           C  
ATOM    227  CG  GLN A 296      72.051  19.949  35.512  1.00  0.00           C  
ATOM    228  CD  GLN A 296      71.675  18.713  34.712  1.00  0.00           C  
ATOM    229  OE1 GLN A 296      71.321  17.690  35.283  1.00  0.00           O  
ATOM    230  NE2 GLN A 296      71.674  18.830  33.394  1.00  0.00           N  
ATOM    231  N   HIS A 297      74.163  21.862  37.263  1.00  0.00           N  
ATOM    232  CA  HIS A 297      75.628  21.833  37.324  1.00  0.00           C  
ATOM    233  C   HIS A 297      76.185  22.724  38.419  1.00  0.00           C  
ATOM    234  O   HIS A 297      77.359  22.635  38.757  1.00  0.00           O  
ATOM    235  CB  HIS A 297      76.272  22.225  35.953  1.00  0.00           C  
ATOM    236  CG  HIS A 297      75.718  21.475  34.781  1.00  0.00           C  
ATOM    237  ND1 HIS A 297      75.961  20.133  34.570  1.00  0.00           N  
ATOM    238  CD2 HIS A 297      74.906  21.873  33.772  1.00  0.00           C  
ATOM    239  CE1 HIS A 297      75.332  19.742  33.476  1.00  0.00           C  
ATOM    240  NE2 HIS A 297      74.678  20.776  32.979  1.00  0.00           N  
ATOM    241  N   GLU A 299      75.342  23.606  38.938  1.00  0.00           N  
ATOM    242  CA  GLU A 299      75.735  24.570  39.946  1.00  0.00           C  
ATOM    243  C   GLU A 299      75.098  24.341  41.312  1.00  0.00           C  
ATOM    244  O   GLU A 299      75.450  25.016  42.277  1.00  0.00           O  
ATOM    245  CB  GLU A 299      75.396  25.979  39.465  1.00  0.00           C  
ATOM    246  CG  GLU A 299      75.813  26.252  38.024  1.00  0.00           C  
ATOM    247  CD  GLU A 299      77.286  26.623  37.897  1.00  0.00           C  
ATOM    248  OE1 GLU A 299      78.152  25.800  38.271  1.00  0.00           O  
ATOM    249  OE2 GLU A 299      77.576  27.737  37.410  1.00  0.00           O  
ATOM    250  N   TYR A 306      74.146  23.418  41.395  1.00  0.00           N  
ATOM    251  CA  TYR A 306      73.480  23.134  42.663  1.00  0.00           C  
ATOM    252  C   TYR A 306      73.304  21.637  42.869  1.00  0.00           C  
ATOM    253  O   TYR A 306      73.456  20.850  41.941  1.00  0.00           O  
ATOM    254  CB  TYR A 306      72.082  23.778  42.688  1.00  0.00           C  
ATOM    255  CG  TYR A 306      72.093  25.279  42.601  1.00  0.00           C  
ATOM    256  CD1 TYR A 306      72.320  25.932  41.383  1.00  0.00           C  
ATOM    257  CD2 TYR A 306      71.997  26.056  43.751  1.00  0.00           C  
ATOM    258  CE1 TYR A 306      72.287  27.315  41.299  1.00  0.00           C  
ATOM    259  CE2 TYR A 306      71.996  27.436  43.674  1.00  0.00           C  
ATOM    260  CZ  TYR A 306      72.176  28.060  42.460  1.00  0.00           C  
ATOM    261  OH  TYR A 306      72.094  29.438  42.389  1.00  0.00           O  
ATOM    262  N   ASN A 307      72.945  21.266  44.092  1.00  0.00           N  
ATOM    263  CA  ASN A 307      72.547  19.902  44.410  1.00  0.00           C  
ATOM    264  C   ASN A 307      71.035  19.923  44.181  1.00  0.00           C  
ATOM    265  O   ASN A 307      70.294  20.618  44.884  1.00  0.00           O  
ATOM    266  CB  ASN A 307      72.852  19.580  45.869  1.00  0.00           C  
ATOM    267  CG  ASN A 307      73.858  18.462  46.008  1.00  0.00           C  
ATOM    268  OD1 ASN A 307      75.068  18.682  45.896  1.00  0.00           O  
ATOM    269  ND2 ASN A 307      73.360  17.237  46.155  1.00  0.00           N  
ATOM    270  N   CYS A 308      70.602  19.269  43.112  1.00  0.00           N  
ATOM    271  CA  CYS A 308      69.215  19.331  42.680  1.00  0.00           C  
ATOM    272  C   CYS A 308      68.393  18.088  42.896  1.00  0.00           C  
ATOM    273  O   CYS A 308      68.850  16.978  42.636  1.00  0.00           O  
ATOM    274  CB  CYS A 308      69.145  19.695  41.201  1.00  0.00           C  
ATOM    275  SG  CYS A 308      69.873  21.299  40.762  1.00  0.00           S  
ATOM    276  N   TYR A 309      67.131  18.303  43.265  1.00  0.00           N  
ATOM    277  CA  TYR A 309      66.154  17.229  43.382  1.00  0.00           C  
ATOM    278  C   TYR A 309      64.987  17.635  42.485  1.00  0.00           C  
ATOM    279  O   TYR A 309      64.323  18.634  42.740  1.00  0.00           O  
ATOM    280  CB  TYR A 309      65.657  17.076  44.821  1.00  0.00           C  
ATOM    281  CG  TYR A 309      66.694  16.531  45.775  1.00  0.00           C  
ATOM    282  CD1 TYR A 309      67.531  17.383  46.473  1.00  0.00           C  
ATOM    283  CD2 TYR A 309      66.840  15.164  45.967  1.00  0.00           C  
ATOM    284  CE1 TYR A 309      68.537  16.887  47.291  1.00  0.00           C  
ATOM    285  CE2 TYR A 309      67.819  14.656  46.805  1.00  0.00           C  
ATOM    286  CZ  TYR A 309      68.642  15.527  47.487  1.00  0.00           C  
ATOM    287  OH  TYR A 309      69.603  15.041  48.335  1.00  0.00           O  
ATOM    288  N   PHE A 310      64.776  16.895  41.408  1.00  0.00           N  
ATOM    289  CA  PHE A 310      63.683  17.200  40.498  1.00  0.00           C  
ATOM    290  C   PHE A 310      62.646  16.112  40.639  1.00  0.00           C  
ATOM    291  O   PHE A 310      62.959  14.930  40.575  1.00  0.00           O  
ATOM    292  CB  PHE A 310      64.196  17.360  39.073  1.00  0.00           C  
ATOM    293  CG  PHE A 310      65.086  18.559  38.902  1.00  0.00           C  
ATOM    294  CD1 PHE A 310      66.347  18.435  38.343  1.00  0.00           C  
ATOM    295  CD2 PHE A 310      64.692  19.797  39.386  1.00  0.00           C  
ATOM    296  CE1 PHE A 310      67.174  19.535  38.210  1.00  0.00           C  
ATOM    297  CE2 PHE A 310      65.523  20.895  39.296  1.00  0.00           C  
ATOM    298  CZ  PHE A 310      66.772  20.762  38.690  1.00  0.00           C  
ATOM    299  N   CYS A 311      61.425  16.518  40.953  1.00  0.00           N  
ATOM    300  CA  CYS A 311      60.399  15.561  41.301  1.00  0.00           C  
ATOM    301  C   CYS A 311      59.232  15.450  40.337  1.00  0.00           C  
ATOM    302  O   CYS A 311      58.778  16.438  39.755  1.00  0.00           O  
ATOM    303  CB  CYS A 311      59.889  15.866  42.716  1.00  0.00           C  
ATOM    304  SG  CYS A 311      58.920  14.538  43.492  1.00  0.00           S  
ATOM    305  N   ILE A 312      58.729  14.225  40.216  1.00  0.00           N  
ATOM    306  CA  ILE A 312      57.519  13.939  39.460  1.00  0.00           C  
ATOM    307  C   ILE A 312      56.465  13.824  40.551  1.00  0.00           C  
ATOM    308  O   ILE A 312      56.444  12.846  41.298  1.00  0.00           O  
ATOM    309  CB  ILE A 312      57.631  12.602  38.715  1.00  0.00           C  
ATOM    310  CG1 ILE A 312      58.756  12.680  37.675  1.00  0.00           C  
ATOM    311  CG2 ILE A 312      56.289  12.255  38.045  1.00  0.00           C  
ATOM    312  CD1 ILE A 312      58.917  11.450  36.835  1.00  0.00           C  
ATOM    313  N   VAL A 313      55.687  14.887  40.735  1.00  0.00           N  
ATOM    314  CA  VAL A 313      54.749  14.944  41.848  1.00  0.00           C  
ATOM    315  C   VAL A 313      53.376  14.313  41.550  1.00  0.00           C  
ATOM    316  O   VAL A 313      52.388  15.009  41.321  1.00  0.00           O  
ATOM    317  CB  VAL A 313      54.665  16.381  42.477  1.00  0.00           C  
ATOM    318  CG1 VAL A 313      55.965  16.716  43.215  1.00  0.00           C  
ATOM    319  CG2 VAL A 313      54.416  17.450  41.398  1.00  0.00           C  
ATOM    320  N   ASP A 314      53.340  12.983  41.570  1.00  0.00           N  
ATOM    321  CA  ASP A 314      52.118  12.233  41.281  1.00  0.00           C  
ATOM    322  C   ASP A 314      51.021  12.369  42.350  1.00  0.00           C  
ATOM    323  O   ASP A 314      49.833  12.318  42.032  1.00  0.00           O  
ATOM    324  CB  ASP A 314      52.424  10.772  40.932  1.00  0.00           C  
ATOM    325  CG  ASP A 314      53.171  10.025  42.052  1.00  0.00           C  
ATOM    326  OD1 ASP A 314      53.692  10.667  43.000  1.00  0.00           O  
ATOM    327  OD2 ASP A 314      53.231   8.782  41.979  1.00  0.00           O  
ATOM    328  N   GLN A 315      51.415  12.641  43.595  1.00  0.00           N  
ATOM    329  CA  GLN A 315      50.438  12.848  44.670  1.00  0.00           C  
ATOM    330  C   GLN A 315      49.750  14.193  44.577  1.00  0.00           C  
ATOM    331  O   GLN A 315      48.603  14.351  45.021  1.00  0.00           O  
ATOM    332  CB  GLN A 315      51.057  12.649  46.047  1.00  0.00           C  
ATOM    333  CG  GLN A 315      51.329  11.176  46.360  1.00  0.00           C  
ATOM    334  CD  GLN A 315      52.165  11.006  47.602  1.00  0.00           C  
ATOM    335  OE1 GLN A 315      53.320  11.406  47.638  1.00  0.00           O  
ATOM    336  NE2 GLN A 315      51.590  10.388  48.624  1.00  0.00           N  
ATOM    337  N   HIS A 316      50.443  15.163  43.984  1.00  0.00           N  
ATOM    338  CA  HIS A 316      49.846  16.453  43.721  1.00  0.00           C  
ATOM    339  C   HIS A 316      48.858  16.301  42.564  1.00  0.00           C  
ATOM    340  O   HIS A 316      47.823  16.948  42.539  1.00  0.00           O  
ATOM    341  CB  HIS A 316      50.921  17.523  43.375  1.00  0.00           C  
ATOM    342  CG  HIS A 316      51.439  18.257  44.573  1.00  0.00           C  
ATOM    343  ND1 HIS A 316      52.663  17.976  45.149  1.00  0.00           N  
ATOM    344  CD2 HIS A 316      50.856  19.187  45.366  1.00  0.00           C  
ATOM    345  CE1 HIS A 316      52.827  18.734  46.219  1.00  0.00           C  
ATOM    346  NE2 HIS A 316      51.748  19.485  46.366  1.00  0.00           N  
ATOM    347  N   ALA A 317      49.179  15.429  41.611  1.00  0.00           N  
ATOM    348  CA  ALA A 317      48.343  15.255  40.424  1.00  0.00           C  
ATOM    349  C   ALA A 317      46.952  14.694  40.708  1.00  0.00           C  
ATOM    350  O   ALA A 317      45.990  15.037  40.028  1.00  0.00           O  
ATOM    351  CB  ALA A 317      49.084  14.434  39.334  1.00  0.00           C  
ATOM    352  N   ILE A 333      46.837  13.851  41.728  1.00  0.00           N  
ATOM    353  CA  ILE A 333      45.542  13.273  42.090  1.00  0.00           C  
ATOM    354  C   ILE A 333      44.618  14.195  42.915  1.00  0.00           C  
ATOM    355  O   ILE A 333      43.549  13.770  43.354  1.00  0.00           O  
ATOM    356  CB  ILE A 333      45.684  11.899  42.764  1.00  0.00           C  
ATOM    357  CG1 ILE A 333      46.652  11.978  43.946  1.00  0.00           C  
ATOM    358  CG2 ILE A 333      46.144  10.830  41.744  1.00  0.00           C  
ATOM    359  CD1 ILE A 333      46.550  10.794  44.902  1.00  0.00           C  
ATOM    360  N   THR A 334      45.016  15.446  43.129  1.00  0.00           N  
ATOM    361  CA  THR A 334      44.134  16.383  43.815  1.00  0.00           C  
ATOM    362  C   THR A 334      42.883  16.630  42.956  1.00  0.00           C  
ATOM    363  O   THR A 334      41.855  17.062  43.462  1.00  0.00           O  
ATOM    364  CB  THR A 334      44.811  17.705  44.252  1.00  0.00           C  
ATOM    365  OG1 THR A 334      45.592  18.255  43.185  1.00  0.00           O  
ATOM    366  CG2 THR A 334      45.690  17.482  45.458  1.00  0.00           C  
ATOM    367  N   VAL A 336      42.956  16.262  41.680  1.00  0.00           N  
ATOM    368  CA  VAL A 336      41.797  16.281  40.776  1.00  0.00           C  
ATOM    369  C   VAL A 336      41.766  14.931  40.048  1.00  0.00           C  
ATOM    370  O   VAL A 336      42.738  14.180  40.107  1.00  0.00           O  
ATOM    371  CB  VAL A 336      41.796  17.495  39.784  1.00  0.00           C  
ATOM    372  CG1 VAL A 336      41.740  18.804  40.553  1.00  0.00           C  
ATOM    373  CG2 VAL A 336      43.014  17.475  38.850  1.00  0.00           C  
ATOM    374  N   TRP A 340      40.634  14.571  39.446  1.00  0.00           N  
ATOM    375  CA  TRP A 340      40.534  13.282  38.754  1.00  0.00           C  
ATOM    376  C   TRP A 340      41.639  13.060  37.742  1.00  0.00           C  
ATOM    377  O   TRP A 340      41.820  13.870  36.846  1.00  0.00           O  
ATOM    378  CB  TRP A 340      39.186  13.121  38.037  1.00  0.00           C  
ATOM    379  CG  TRP A 340      39.149  11.955  37.044  1.00  0.00           C  
ATOM    380  CD1 TRP A 340      39.177  12.024  35.679  1.00  0.00           C  
ATOM    381  CD2 TRP A 340      39.110  10.552  37.371  1.00  0.00           C  
ATOM    382  NE1 TRP A 340      39.123  10.754  35.135  1.00  0.00           N  
ATOM    383  CE2 TRP A 340      39.092   9.836  36.156  1.00  0.00           C  
ATOM    384  CE3 TRP A 340      39.130   9.836  38.574  1.00  0.00           C  
ATOM    385  CZ2 TRP A 340      39.071   8.440  36.114  1.00  0.00           C  
ATOM    386  CZ3 TRP A 340      39.110   8.455  38.530  1.00  0.00           C  
ATOM    387  CH2 TRP A 340      39.036   7.771  37.311  1.00  0.00           C  
ATOM    388  N   GLN A 418      42.319  11.917  37.863  1.00  0.00           N  
ATOM    389  CA  GLN A 418      43.302  11.450  36.890  1.00  0.00           C  
ATOM    390  C   GLN A 418      42.882  10.036  36.498  1.00  0.00           C  
ATOM    391  O   GLN A 418      42.680   9.177  37.365  1.00  0.00           O  
ATOM    392  CB  GLN A 418      44.720  11.367  37.500  1.00  0.00           C  
ATOM    393  CG  GLN A 418      45.294  12.678  38.035  1.00  0.00           C  
ATOM    394  CD  GLN A 418      45.283  13.776  37.001  1.00  0.00           C  
ATOM    395  OE1 GLN A 418      45.568  13.535  35.834  1.00  0.00           O  
ATOM    396  NE2 GLN A 418      44.889  14.974  37.409  1.00  0.00           N  
ATOM    397  N   ASP A 419      42.778   9.765  35.204  1.00  0.00           N  
ATOM    398  CA  ASP A 419      42.509   8.395  34.786  1.00  0.00           C  
ATOM    399  C   ASP A 419      43.740   7.570  35.155  1.00  0.00           C  
ATOM    400  O   ASP A 419      44.866   7.949  34.822  1.00  0.00           O  
ATOM    401  CB  ASP A 419      42.265   8.314  33.285  1.00  0.00           C  
ATOM    402  CG  ASP A 419      42.025   6.900  32.829  1.00  0.00           C  
ATOM    403  OD1 ASP A 419      40.992   6.328  33.223  1.00  0.00           O  
ATOM    404  OD2 ASP A 419      42.904   6.320  32.168  1.00  0.00           O  
ATOM    405  N   PRO A 420      43.540   6.456  35.854  1.00  0.00           N  
ATOM    406  CA  PRO A 420      44.667   5.647  36.325  1.00  0.00           C  
ATOM    407  C   PRO A 420      45.671   5.234  35.245  1.00  0.00           C  
ATOM    408  O   PRO A 420      46.877   5.248  35.484  1.00  0.00           O  
ATOM    409  CB  PRO A 420      43.982   4.427  36.949  1.00  0.00           C  
ATOM    410  CG  PRO A 420      42.679   4.950  37.415  1.00  0.00           C  
ATOM    411  CD  PRO A 420      42.253   5.908  36.323  1.00  0.00           C  
ATOM    412  N   HIS A 421      45.189   4.856  34.066  1.00  0.00           N  
ATOM    413  CA  HIS A 421      46.097   4.474  32.982  1.00  0.00           C  
ATOM    414  C   HIS A 421      46.831   5.699  32.447  1.00  0.00           C  
ATOM    415  O   HIS A 421      48.013   5.641  32.147  1.00  0.00           O  
ATOM    416  CB  HIS A 421      45.350   3.743  31.827  1.00  0.00           C  
ATOM    417  CG  HIS A 421      46.160   3.639  30.571  1.00  0.00           C  
ATOM    418  ND1 HIS A 421      47.277   2.834  30.474  1.00  0.00           N  
ATOM    419  CD2 HIS A 421      46.100   4.336  29.410  1.00  0.00           C  
ATOM    420  CE1 HIS A 421      47.833   2.996  29.285  1.00  0.00           C  
ATOM    421  NE2 HIS A 421      47.137   3.901  28.620  1.00  0.00           N  
ATOM    422  N   GLU A 422      46.123   6.818  32.350  1.00  0.00           N  
ATOM    423  CA  GLU A 422      46.724   8.066  31.899  1.00  0.00           C  
ATOM    424  C   GLU A 422      47.818   8.517  32.876  1.00  0.00           C  
ATOM    425  O   GLU A 422      48.922   8.867  32.466  1.00  0.00           O  
ATOM    426  CB  GLU A 422      45.655   9.152  31.767  1.00  0.00           C  
ATOM    427  CG  GLU A 422      45.543   9.787  30.435  1.00  0.00           C  
ATOM    428  CD  GLU A 422      45.721   8.888  29.263  1.00  0.00           C  
ATOM    429  OE1 GLU A 422      46.677   9.675  29.088  1.00  0.00           O  
ATOM    430  OE2 GLU A 422      45.471   7.934  28.495  1.00  0.00           O  
ATOM    431  N   LEU A 423      47.503   8.503  34.169  1.00  0.00           N  
ATOM    432  CA  LEU A 423      48.473   8.900  35.194  1.00  0.00           C  
ATOM    433  C   LEU A 423      49.752   8.067  35.129  1.00  0.00           C  
ATOM    434  O   LEU A 423      50.852   8.614  35.134  1.00  0.00           O  
ATOM    435  CB  LEU A 423      47.854   8.826  36.597  1.00  0.00           C  
ATOM    436  CG  LEU A 423      48.731   9.266  37.779  1.00  0.00           C  
ATOM    437  CD1 LEU A 423      49.413  10.603  37.491  1.00  0.00           C  
ATOM    438  CD2 LEU A 423      47.912   9.340  39.067  1.00  0.00           C  
ATOM    439  N   ARG A 424      49.610   6.747  35.035  1.00  0.00           N  
ATOM    440  CA  ARG A 424      50.774   5.857  34.959  1.00  0.00           C  
ATOM    441  C   ARG A 424      51.656   6.193  33.772  1.00  0.00           C  
ATOM    442  O   ARG A 424      52.884   6.062  33.828  1.00  0.00           O  
ATOM    443  CB  ARG A 424      50.327   4.396  34.799  1.00  0.00           C  
ATOM    444  CG  ARG A 424      50.014   3.679  36.108  1.00  0.00           C  
ATOM    445  CD  ARG A 424      51.264   3.397  36.891  1.00  0.00           C  
ATOM    446  NE  ARG A 424      50.994   3.167  38.308  1.00  0.00           N  
ATOM    447  CZ  ARG A 424      50.830   1.968  38.860  1.00  0.00           C  
ATOM    448  NH1 ARG A 424      50.856   0.869  38.118  1.00  0.00           N  
ATOM    449  NH2 ARG A 424      50.612   1.871  40.158  1.00  0.00           N  
ATOM    450  N   GLN A 425      50.993   6.488  32.662  1.00  0.00           N  
ATOM    451  CA  GLN A 425      51.656   6.759  31.408  1.00  0.00           C  
ATOM    452  C   GLN A 425      52.320   8.124  31.493  1.00  0.00           C  
ATOM    453  O   GLN A 425      53.518   8.265  31.231  1.00  0.00           O  
ATOM    454  CB  GLN A 425      50.614   6.718  30.282  1.00  0.00           C  
ATOM    455  CG  GLN A 425      50.976   7.505  29.046  1.00  0.00           C  
ATOM    456  CD  GLN A 425      50.084   7.150  27.868  1.00  0.00           C  
ATOM    457  OE1 GLN A 425      50.444   6.318  27.035  1.00  0.00           O  
ATOM    458  NE2 GLN A 425      48.883   7.719  27.839  1.00  0.00           N  
ATOM    459  N   ASN A 426      51.556   9.092  31.980  1.00  0.00           N  
ATOM    460  CA  ASN A 426      52.040  10.444  32.175  1.00  0.00           C  
ATOM    461  C   ASN A 426      53.251  10.523  33.090  1.00  0.00           C  
ATOM    462  O   ASN A 426      54.128  11.367  32.894  1.00  0.00           O  
ATOM    463  CB  ASN A 426      50.914  11.344  32.691  1.00  0.00           C  
ATOM    464  CG  ASN A 426      50.169  12.027  31.559  1.00  0.00           C  
ATOM    465  OD1 ASN A 426      50.759  12.369  30.533  1.00  0.00           O  
ATOM    466  ND2 ASN A 426      48.866  12.144  31.702  1.00  0.00           N  
ATOM    467  N   ILE A 427      53.275   9.665  34.108  1.00  0.00           N  
ATOM    468  CA  ILE A 427      54.399   9.598  35.034  1.00  0.00           C  
ATOM    469  C   ILE A 427      55.670   9.142  34.317  1.00  0.00           C  
ATOM    470  O   ILE A 427      56.742   9.702  34.509  1.00  0.00           O  
ATOM    471  CB  ILE A 427      54.092   8.667  36.226  1.00  0.00           C  
ATOM    472  CG1 ILE A 427      52.931   9.236  37.036  1.00  0.00           C  
ATOM    473  CG2 ILE A 427      55.301   8.537  37.140  1.00  0.00           C  
ATOM    474  CD1 ILE A 427      52.585   8.464  38.254  1.00  0.00           C  
ATOM    475  N   ARG A 429      55.537   8.134  33.466  1.00  0.00           N  
ATOM    476  CA  ARG A 429      56.675   7.617  32.727  1.00  0.00           C  
ATOM    477  C   ARG A 429      57.096   8.617  31.633  1.00  0.00           C  
ATOM    478  O   ARG A 429      58.274   8.880  31.453  1.00  0.00           O  
ATOM    479  CB  ARG A 429      56.330   6.223  32.166  1.00  0.00           C  
ATOM    480  CG  ARG A 429      57.367   5.617  31.234  1.00  0.00           C  
ATOM    481  CD  ARG A 429      57.141   4.123  31.035  1.00  0.00           C  
ATOM    482  NE  ARG A 429      58.186   3.347  31.699  1.00  0.00           N  
ATOM    483  CZ  ARG A 429      59.335   2.999  31.132  1.00  0.00           C  
ATOM    484  NH1 ARG A 429      60.232   2.316  31.829  1.00  0.00           N  
ATOM    485  NH2 ARG A 429      59.576   3.307  29.865  1.00  0.00           N  
ATOM    486  N   ARG A 431      56.132   9.279  30.998  1.00  0.00           N  
ATOM    487  CA  ARG A 431      56.468  10.279  29.984  1.00  0.00           C  
ATOM    488  C   ARG A 431      57.186  11.487  30.575  1.00  0.00           C  
ATOM    489  O   ARG A 431      58.151  11.988  29.998  1.00  0.00           O  
ATOM    490  CB  ARG A 431      55.224  10.714  29.205  1.00  0.00           C  
ATOM    491  CG  ARG A 431      54.557   9.587  28.480  1.00  0.00           C  
ATOM    492  CD  ARG A 431      53.320  10.072  27.750  1.00  0.00           C  
ATOM    493  NE  ARG A 431      53.022   9.233  26.601  1.00  0.00           N  
ATOM    494  CZ  ARG A 431      51.849   9.205  25.979  1.00  0.00           C  
ATOM    495  NH1 ARG A 431      51.668   8.401  24.937  1.00  0.00           N  
ATOM    496  NH2 ARG A 431      50.854   9.972  26.404  1.00  0.00           N  
ATOM    497  N   LEU A 432      56.746  11.931  31.746  1.00  0.00           N  
ATOM    498  CA  LEU A 432      57.401  13.057  32.403  1.00  0.00           C  
ATOM    499  C   LEU A 432      58.875  12.771  32.719  1.00  0.00           C  
ATOM    500  O   LEU A 432      59.732  13.650  32.600  1.00  0.00           O  
ATOM    501  CB  LEU A 432      56.651  13.461  33.680  1.00  0.00           C  
ATOM    502  CG  LEU A 432      57.237  14.642  34.466  1.00  0.00           C  
ATOM    503  CD1 LEU A 432      57.700  15.746  33.493  1.00  0.00           C  
ATOM    504  CD2 LEU A 432      56.197  15.209  35.457  1.00  0.00           C  
ATOM    505  N   ALA A 433      59.147  11.558  33.185  1.00  0.00           N  
ATOM    506  CA  ALA A 433      60.498  11.161  33.548  1.00  0.00           C  
ATOM    507  C   ALA A 433      61.394  11.168  32.306  1.00  0.00           C  
ATOM    508  O   ALA A 433      62.510  11.669  32.346  1.00  0.00           O  
ATOM    509  CB  ALA A 433      60.480   9.774  34.196  1.00  0.00           C  
ATOM    510  N   ALA A 434      60.874  10.631  31.205  1.00  0.00           N  
ATOM    511  CA  ALA A 434      61.580  10.578  29.927  1.00  0.00           C  
ATOM    512  C   ALA A 434      61.871  11.963  29.364  1.00  0.00           C  
ATOM    513  O   ALA A 434      62.924  12.200  28.769  1.00  0.00           O  
ATOM    514  CB  ALA A 434      60.771   9.730  28.908  1.00  0.00           C  
ATOM    515  N   LEU A 435      60.946  12.885  29.582  1.00  0.00           N  
ATOM    516  CA  LEU A 435      61.086  14.253  29.106  1.00  0.00           C  
ATOM    517  C   LEU A 435      62.071  15.053  29.945  1.00  0.00           C  
ATOM    518  O   LEU A 435      62.770  15.935  29.434  1.00  0.00           O  
ATOM    519  CB  LEU A 435      59.725  14.956  29.065  1.00  0.00           C  
ATOM    520  CG  LEU A 435      58.905  14.581  27.826  1.00  0.00           C  
ATOM    521  CD1 LEU A 435      57.459  15.060  27.968  1.00  0.00           C  
ATOM    522  CD2 LEU A 435      59.563  15.164  26.571  1.00  0.00           C  
ATOM    523  N   TYR A 436      62.142  14.733  31.232  1.00  0.00           N  
ATOM    524  CA  TYR A 436      63.104  15.390  32.108  1.00  0.00           C  
ATOM    525  C   TYR A 436      64.501  15.057  31.586  1.00  0.00           C  
ATOM    526  O   TYR A 436      65.382  15.921  31.520  1.00  0.00           O  
ATOM    527  CB  TYR A 436      62.989  14.794  33.506  1.00  0.00           C  
ATOM    528  CG  TYR A 436      62.302  15.647  34.528  1.00  0.00           C  
ATOM    529  CD1 TYR A 436      62.913  16.780  35.042  1.00  0.00           C  
ATOM    530  CD2 TYR A 436      61.132  15.214  35.119  1.00  0.00           C  
ATOM    531  CE1 TYR A 436      62.322  17.517  36.061  1.00  0.00           C  
ATOM    532  CE2 TYR A 436      60.537  15.934  36.142  1.00  0.00           C  
ATOM    533  CZ  TYR A 436      61.135  17.082  36.611  1.00  0.00           C  
ATOM    534  OH  TYR A 436      60.544  17.766  37.646  1.00  0.00           O  
ATOM    535  N   LEU A 437      64.706  13.771  31.304  1.00  0.00           N  
ATOM    536  CA  LEU A 437      65.981  13.258  30.821  1.00  0.00           C  
ATOM    537  C   LEU A 437      66.255  13.676  29.371  1.00  0.00           C  
ATOM    538  O   LEU A 437      67.396  13.912  28.997  1.00  0.00           O  
ATOM    539  CB  LEU A 437      66.023  11.727  30.954  1.00  0.00           C  
ATOM    540  CG  LEU A 437      65.945  11.163  32.383  1.00  0.00           C  
ATOM    541  CD1 LEU A 437      65.483   9.711  32.372  1.00  0.00           C  
ATOM    542  CD2 LEU A 437      67.283  11.297  33.121  1.00  0.00           C  
ATOM    543  N   ALA A 438      65.196  13.760  28.572  1.00  0.00           N  
ATOM    544  CA  ALA A 438      65.276  14.159  27.164  1.00  0.00           C  
ATOM    545  C   ALA A 438      65.720  15.609  27.002  1.00  0.00           C  
ATOM    546  O   ALA A 438      66.450  15.925  26.076  1.00  0.00           O  
ATOM    547  CB  ALA A 438      63.919  13.939  26.463  1.00  0.00           C  
ATOM    548  N   VAL A 439      65.255  16.502  27.872  1.00  0.00           N  
ATOM    549  CA  VAL A 439      65.686  17.893  27.797  1.00  0.00           C  
ATOM    550  C   VAL A 439      67.123  18.055  28.300  1.00  0.00           C  
ATOM    551  O   VAL A 439      67.767  19.058  28.038  1.00  0.00           O  
ATOM    552  CB  VAL A 439      64.711  18.896  28.488  1.00  0.00           C  
ATOM    553  CG1 VAL A 439      63.295  18.765  27.920  1.00  0.00           C  
ATOM    554  CG2 VAL A 439      64.712  18.724  29.996  1.00  0.00           C  
ATOM    555  N   GLY A 444      67.660  17.031  28.955  1.00  0.00           N  
ATOM    556  CA  GLY A 444      69.055  17.091  29.390  1.00  0.00           C  
ATOM    557  C   GLY A 444      69.345  16.927  30.886  1.00  0.00           C  
ATOM    558  O   GLY A 444      70.486  17.067  31.296  1.00  0.00           O  
ATOM    559  N   ILE A 445      68.343  16.633  31.712  1.00  0.00           N  
ATOM    560  CA  ILE A 445      68.660  16.372  33.121  1.00  0.00           C  
ATOM    561  C   ILE A 445      69.522  15.103  33.128  1.00  0.00           C  
ATOM    562  O   ILE A 445      69.167  14.110  32.493  1.00  0.00           O  
ATOM    563  CB  ILE A 445      67.417  16.137  34.006  1.00  0.00           C  
ATOM    564  CG1 ILE A 445      66.520  17.372  34.035  1.00  0.00           C  
ATOM    565  CG2 ILE A 445      67.850  15.801  35.433  1.00  0.00           C  
ATOM    566  CD1 ILE A 445      67.258  18.651  34.238  1.00  0.00           C  
ATOM    567  N   ASP A 460      70.676  15.176  33.786  1.00  0.00           N  
ATOM    568  CA  ASP A 460      71.660  14.093  33.852  1.00  0.00           C  
ATOM    569  C   ASP A 460      71.482  13.426  35.219  1.00  0.00           C  
ATOM    570  O   ASP A 460      71.698  14.058  36.231  1.00  0.00           O  
ATOM    571  CB  ASP A 460      73.068  14.740  33.732  1.00  0.00           C  
ATOM    572  CG  ASP A 460      74.227  13.752  33.897  1.00  0.00           C  
ATOM    573  OD1 ASP A 460      74.098  12.719  34.582  1.00  0.00           O  
ATOM    574  OD2 ASP A 460      75.341  14.086  33.444  1.00  0.00           O  
ATOM    575  N   PRO A 461      71.045  12.168  35.249  1.00  0.00           N  
ATOM    576  CA  PRO A 461      70.768  11.498  36.522  1.00  0.00           C  
ATOM    577  C   PRO A 461      71.940  11.428  37.501  1.00  0.00           C  
ATOM    578  O   PRO A 461      71.732  11.170  38.675  1.00  0.00           O  
ATOM    579  CB  PRO A 461      70.313  10.102  36.100  1.00  0.00           C  
ATOM    580  CG  PRO A 461      70.963   9.890  34.805  1.00  0.00           C  
ATOM    581  CD  PRO A 461      71.051  11.218  34.125  1.00  0.00           C  
ATOM    582  N   THR A 463      73.160  11.683  37.023  1.00  0.00           N  
ATOM    583  CA  THR A 463      74.347  11.662  37.874  1.00  0.00           C  
ATOM    584  C   THR A 463      74.677  13.043  38.439  1.00  0.00           C  
ATOM    585  O   THR A 463      75.609  13.185  39.255  1.00  0.00           O  
ATOM    586  CB  THR A 463      75.589  11.154  37.117  1.00  0.00           C  
ATOM    587  OG1 THR A 463      76.021  12.145  36.168  1.00  0.00           O  
ATOM    588  CG2 THR A 463      75.285   9.841  36.398  1.00  0.00           C  
ATOM    589  N   GLN A 471      73.957  14.065  37.975  1.00  0.00           N  
ATOM    590  CA  GLN A 471      74.192  15.425  38.451  1.00  0.00           C  
ATOM    591  C   GLN A 471      73.027  15.900  39.290  1.00  0.00           C  
ATOM    592  O   GLN A 471      73.136  16.881  40.032  1.00  0.00           O  
ATOM    593  CB  GLN A 471      74.436  16.399  37.287  1.00  0.00           C  
ATOM    594  CG  GLN A 471      75.591  16.002  36.363  1.00  0.00           C  
ATOM    595  CD  GLN A 471      76.917  15.772  37.099  1.00  0.00           C  
ATOM    596  OE1 GLN A 471      77.330  16.577  37.935  1.00  0.00           O  
ATOM    597  NE2 GLN A 471      77.591  14.677  36.773  1.00  0.00           N  
ATOM    598  N   ALA A 472      71.901  15.209  39.156  1.00  0.00           N  
ATOM    599  CA  ALA A 472      70.706  15.579  39.886  1.00  0.00           C  
ATOM    600  C   ALA A 472      69.936  14.333  40.269  1.00  0.00           C  
ATOM    601  O   ALA A 472      70.175  13.257  39.741  1.00  0.00           O  
ATOM    602  CB  ALA A 472      69.838  16.517  39.043  1.00  0.00           C  
ATOM    603  N   THR A 473      69.048  14.474  41.235  1.00  0.00           N  
ATOM    604  CA  THR A 473      68.213  13.367  41.687  1.00  0.00           C  
ATOM    605  C   THR A 473      66.806  13.516  41.125  1.00  0.00           C  
ATOM    606  O   THR A 473      66.099  14.472  41.447  1.00  0.00           O  
ATOM    607  CB  THR A 473      68.169  13.294  43.225  1.00  0.00           C  
ATOM    608  OG1 THR A 473      69.492  13.031  43.708  1.00  0.00           O  
ATOM    609  CG2 THR A 473      67.247  12.178  43.690  1.00  0.00           C  
ATOM    610  N   LEU A 474      66.446  12.596  40.231  1.00  0.00           N  
ATOM    611  CA  LEU A 474      65.147  12.570  39.566  1.00  0.00           C  
ATOM    612  C   LEU A 474      64.279  11.489  40.213  1.00  0.00           C  
ATOM    613  O   LEU A 474      64.640  10.323  40.228  1.00  0.00           O  
ATOM    614  CB  LEU A 474      65.338  12.251  38.074  1.00  0.00           C  
ATOM    615  CG  LEU A 474      64.053  12.149  37.235  1.00  0.00           C  
ATOM    616  CD1 LEU A 474      63.289  13.451  37.308  1.00  0.00           C  
ATOM    617  CD2 LEU A 474      64.390  11.802  35.780  1.00  0.00           C  
ATOM    618  N   PHE A 475      63.138  11.864  40.770  1.00  0.00           N  
ATOM    619  CA  PHE A 475      62.334  10.853  41.439  1.00  0.00           C  
ATOM    620  C   PHE A 475      60.842  11.109  41.395  1.00  0.00           C  
ATOM    621  O   PHE A 475      60.379  12.164  40.984  1.00  0.00           O  
ATOM    622  CB  PHE A 475      62.820  10.624  42.885  1.00  0.00           C  
ATOM    623  CG  PHE A 475      62.507  11.764  43.824  1.00  0.00           C  
ATOM    624  CD1 PHE A 475      61.514  11.639  44.788  1.00  0.00           C  
ATOM    625  CD2 PHE A 475      63.206  12.959  43.748  1.00  0.00           C  
ATOM    626  CE1 PHE A 475      61.220  12.690  45.648  1.00  0.00           C  
ATOM    627  CE2 PHE A 475      62.929  14.006  44.610  1.00  0.00           C  
ATOM    628  CZ  PHE A 475      61.959  13.863  45.578  1.00  0.00           C  
ATOM    629  N   ILE A 476      60.101  10.101  41.822  1.00  0.00           N  
ATOM    630  CA  ILE A 476      58.665  10.147  41.860  1.00  0.00           C  
ATOM    631  C   ILE A 476      58.234  10.311  43.305  1.00  0.00           C  
ATOM    632  O   ILE A 476      58.595   9.515  44.166  1.00  0.00           O  
ATOM    633  CB  ILE A 476      58.066   8.845  41.299  1.00  0.00           C  
ATOM    634  CG1 ILE A 476      58.476   8.677  39.836  1.00  0.00           C  
ATOM    635  CG2 ILE A 476      56.545   8.852  41.464  1.00  0.00           C  
ATOM    636  CD1 ILE A 476      58.099   7.336  39.231  1.00  0.00           C  
ATOM    637  N   GLN A 477      57.453  11.353  43.547  1.00  0.00           N  
ATOM    638  CA  GLN A 477      56.964  11.717  44.871  1.00  0.00           C  
ATOM    639  C   GLN A 477      56.434  10.535  45.697  1.00  0.00           C  
ATOM    640  O   GLN A 477      56.963  10.224  46.772  1.00  0.00           O  
ATOM    641  CB  GLN A 477      55.869  12.768  44.688  1.00  0.00           C  
ATOM    642  CG  GLN A 477      55.508  13.594  45.895  1.00  0.00           C  
ATOM    643  CD  GLN A 477      54.364  14.513  45.573  1.00  0.00           C  
ATOM    644  OE1 GLN A 477      53.520  14.185  44.751  1.00  0.00           O  
ATOM    645  NE2 GLN A 477      54.382  15.704  46.139  1.00  0.00           N  
ATOM    646  N   SER A 478      55.415   9.855  45.178  1.00  0.00           N  
ATOM    647  CA  SER A 478      54.810   8.720  45.878  1.00  0.00           C  
ATOM    648  C   SER A 478      55.769   7.629  46.323  1.00  0.00           C  
ATOM    649  O   SER A 478      55.471   6.882  47.257  1.00  0.00           O  
ATOM    650  CB  SER A 478      53.670   8.117  45.056  1.00  0.00           C  
ATOM    651  OG  SER A 478      54.180   7.343  43.985  1.00  0.00           O  
ATOM    652  N   GLU A 479      56.911   7.509  45.649  1.00  0.00           N  
ATOM    653  CA  GLU A 479      57.870   6.473  45.994  1.00  0.00           C  
ATOM    654  C   GLU A 479      58.723   6.845  47.210  1.00  0.00           C  
ATOM    655  O   GLU A 479      59.571   6.070  47.635  1.00  0.00           O  
ATOM    656  CB  GLU A 479      58.749   6.109  44.790  1.00  0.00           C  
ATOM    657  CG  GLU A 479      57.970   5.788  43.533  1.00  0.00           C  
ATOM    658  CD  GLU A 479      58.787   5.039  42.485  1.00  0.00           C  
ATOM    659  OE1 GLU A 479      58.175   4.354  41.643  1.00  0.00           O  
ATOM    660  OE2 GLU A 479      60.028   5.151  42.475  1.00  0.00           O  
ATOM    661  N   VAL A 482      58.487   8.030  47.769  1.00  0.00           N  
ATOM    662  CA  VAL A 482      59.199   8.481  48.971  1.00  0.00           C  
ATOM    663  C   VAL A 482      58.151   8.809  50.038  1.00  0.00           C  
ATOM    664  O   VAL A 482      57.613   9.911  50.067  1.00  0.00           O  
ATOM    665  CB  VAL A 482      60.115   9.729  48.695  1.00  0.00           C  
ATOM    666  CG1 VAL A 482      60.977  10.078  49.926  1.00  0.00           C  
ATOM    667  CG2 VAL A 482      61.012   9.482  47.515  1.00  0.00           C  
ATOM    668  N   PRO A 483      57.817   7.827  50.877  1.00  0.00           N  
ATOM    669  CA  PRO A 483      56.776   8.019  51.892  1.00  0.00           C  
ATOM    670  C   PRO A 483      56.900   9.275  52.749  1.00  0.00           C  
ATOM    671  O   PRO A 483      55.916   9.733  53.307  1.00  0.00           O  
ATOM    672  CB  PRO A 483      56.889   6.759  52.757  1.00  0.00           C  
ATOM    673  CG  PRO A 483      57.402   5.721  51.829  1.00  0.00           C  
ATOM    674  CD  PRO A 483      58.367   6.459  50.912  1.00  0.00           C  
ATOM    675  N   ALA A 485      58.107   9.820  52.864  1.00  0.00           N  
ATOM    676  CA  ALA A 485      58.339  11.007  53.681  1.00  0.00           C  
ATOM    677  C   ALA A 485      57.550  12.232  53.234  1.00  0.00           C  
ATOM    678  O   ALA A 485      57.285  13.129  54.039  1.00  0.00           O  
ATOM    679  CB  ALA A 485      59.840  11.330  53.750  1.00  0.00           C  
ATOM    680  N   HIS A 486      57.195  12.297  51.954  1.00  0.00           N  
ATOM    681  CA  HIS A 486      56.412  13.438  51.482  1.00  0.00           C  
ATOM    682  C   HIS A 486      55.023  13.402  52.099  1.00  0.00           C  
ATOM    683  O   HIS A 486      54.548  14.394  52.630  1.00  0.00           O  
ATOM    684  CB  HIS A 486      56.365  13.520  49.941  1.00  0.00           C  
ATOM    685  CG  HIS A 486      57.695  13.777  49.315  1.00  0.00           C  
ATOM    686  ND1 HIS A 486      57.978  14.922  48.602  1.00  0.00           N  
ATOM    687  CD2 HIS A 486      58.825  13.032  49.293  1.00  0.00           C  
ATOM    688  CE1 HIS A 486      59.222  14.867  48.164  1.00  0.00           C  
ATOM    689  NE2 HIS A 486      59.766  13.744  48.598  1.00  0.00           N  
ATOM    690  N   ALA A 489      54.388  12.237  52.097  1.00  0.00           N  
ATOM    691  CA  ALA A 489      53.090  12.128  52.764  1.00  0.00           C  
ATOM    692  C   ALA A 489      53.232  12.307  54.285  1.00  0.00           C  
ATOM    693  O   ALA A 489      52.326  12.801  54.936  1.00  0.00           O  
ATOM    694  CB  ALA A 489      52.425  10.805  52.437  1.00  0.00           C  
ATOM    695  N   GLN A 490      54.357  11.885  54.864  1.00  0.00           N  
ATOM    696  CA  GLN A 490      54.529  12.016  56.314  1.00  0.00           C  
ATOM    697  C   GLN A 490      54.679  13.467  56.768  1.00  0.00           C  
ATOM    698  O   GLN A 490      53.988  13.921  57.687  1.00  0.00           O  
ATOM    699  CB  GLN A 490      55.711  11.192  56.816  1.00  0.00           C  
ATOM    700  CG  GLN A 490      55.506   9.695  56.742  1.00  0.00           C  
ATOM    701  CD  GLN A 490      56.788   8.930  56.998  1.00  0.00           C  
ATOM    702  OE1 GLN A 490      57.721   8.996  56.209  1.00  0.00           O  
ATOM    703  NE2 GLN A 490      56.843   8.206  58.115  1.00  0.00           N  
ATOM    704  N   ALA A 494      55.600  14.179  56.129  1.00  0.00           N  
ATOM    705  CA  ALA A 494      55.863  15.571  56.445  1.00  0.00           C  
ATOM    706  C   ALA A 494      54.672  16.458  56.064  1.00  0.00           C  
ATOM    707  O   ALA A 494      54.435  17.499  56.691  1.00  0.00           O  
ATOM    708  CB  ALA A 494      57.150  16.041  55.759  1.00  0.00           C  
ATOM    709  N   ALA A 495      53.922  16.026  55.051  1.00  0.00           N  
ATOM    710  CA  ALA A 495      52.718  16.730  54.618  1.00  0.00           C  
ATOM    711  C   ALA A 495      51.676  16.697  55.743  1.00  0.00           C  
ATOM    712  O   ALA A 495      50.988  17.684  55.985  1.00  0.00           O  
ATOM    713  CB  ALA A 495      52.139  16.074  53.361  1.00  0.00           C  
ATOM    714  N   TRP A 496      51.541  15.551  56.409  1.00  0.00           N  
ATOM    715  CA  TRP A 496      50.577  15.449  57.501  1.00  0.00           C  
ATOM    716  C   TRP A 496      50.960  16.384  58.648  1.00  0.00           C  
ATOM    717  O   TRP A 496      50.129  17.161  59.140  1.00  0.00           O  
ATOM    718  CB  TRP A 496      50.424  14.003  58.011  1.00  0.00           C  
ATOM    719  CG  TRP A 496      49.495  13.962  59.179  1.00  0.00           C  
ATOM    720  CD1 TRP A 496      49.835  13.755  60.483  1.00  0.00           C  
ATOM    721  CD2 TRP A 496      48.128  14.419  59.191  1.00  0.00           C  
ATOM    722  NE1 TRP A 496      48.750  13.982  61.298  1.00  0.00           N  
ATOM    723  CE2 TRP A 496      47.692  14.399  60.529  1.00  0.00           C  
ATOM    724  CE3 TRP A 496      47.210  14.762  58.186  1.00  0.00           C  
ATOM    725  CZ2 TRP A 496      46.381  14.687  60.890  1.00  0.00           C  
ATOM    726  CZ3 TRP A 496      45.909  15.100  58.561  1.00  0.00           C  
ATOM    727  CH2 TRP A 496      45.506  15.039  59.899  1.00  0.00           C  
ATOM    728  N   MET A 498      52.236  16.334  59.036  1.00  0.00           N  
ATOM    729  CA  MET A 498      52.758  17.174  60.101  1.00  0.00           C  
ATOM    730  C   MET A 498      52.591  18.656  59.770  1.00  0.00           C  
ATOM    731  O   MET A 498      52.216  19.460  60.632  1.00  0.00           O  
ATOM    732  CB  MET A 498      54.231  16.844  60.379  1.00  0.00           C  
ATOM    733  CG  MET A 498      54.445  15.589  61.229  1.00  0.00           C  
ATOM    734  SD  MET A 498      56.151  15.321  61.680  1.00  0.00           S  
ATOM    735  CE  MET A 498      56.762  14.325  60.234  1.00  0.00           C  
ATOM    736  N   LEU A 499      52.852  19.015  58.518  1.00  0.00           N  
ATOM    737  CA  LEU A 499      52.722  20.407  58.083  1.00  0.00           C  
ATOM    738  C   LEU A 499      51.276  20.880  58.034  1.00  0.00           C  
ATOM    739  O   LEU A 499      50.994  22.041  58.310  1.00  0.00           O  
ATOM    740  CB  LEU A 499      53.440  20.652  56.757  1.00  0.00           C  
ATOM    741  CG  LEU A 499      54.959  20.715  56.916  1.00  0.00           C  
ATOM    742  CD1 LEU A 499      55.667  20.882  55.585  1.00  0.00           C  
ATOM    743  CD2 LEU A 499      55.362  21.817  57.904  1.00  0.00           C  
ATOM    744  N   GLN A 500      50.341  19.984  57.738  1.00  0.00           N  
ATOM    745  CA  GLN A 500      48.953  20.407  57.773  1.00  0.00           C  
ATOM    746  C   GLN A 500      48.345  20.571  59.171  1.00  0.00           C  
ATOM    747  O   GLN A 500      47.289  21.158  59.321  1.00  0.00           O  
ATOM    748  CB  GLN A 500      48.045  19.688  56.770  1.00  0.00           C  
ATOM    749  CG  GLN A 500      47.935  18.197  56.875  1.00  0.00           C  
ATOM    750  CD  GLN A 500      47.152  17.611  55.704  1.00  0.00           C  
ATOM    751  OE1 GLN A 500      45.979  17.943  55.494  1.00  0.00           O  
ATOM    752  NE2 GLN A 500      47.805  16.748  54.927  1.00  0.00           N  
ATOM    753  N   CYS A 841      49.062  20.120  60.195  1.00  0.00           N  
ATOM    754  CA  CYS A 841      48.626  20.309  61.567  1.00  0.00           C  
ATOM    755  C   CYS A 841      49.167  21.645  62.090  1.00  0.00           C  
ATOM    756  O   CYS A 841      48.852  22.056  63.203  1.00  0.00           O  
ATOM    757  CB  CYS A 841      49.079  19.176  62.486  1.00  0.00           C  
ATOM    758  SG  CYS A 841      48.452  17.530  62.077  1.00  0.00           S  
ATOM    759  N   ILE A 844      49.985  22.308  61.278  1.00  0.00           N  
ATOM    760  CA  ILE A 844      50.493  23.621  61.627  1.00  0.00           C  
ATOM    761  C   ILE A 844      50.024  24.761  60.697  1.00  0.00           C  
ATOM    762  O   ILE A 844      50.009  25.920  61.097  1.00  0.00           O  
ATOM    763  CB  ILE A 844      52.005  23.625  61.961  1.00  0.00           C  
ATOM    764  CG1 ILE A 844      52.862  23.756  60.704  1.00  0.00           C  
ATOM    765  CG2 ILE A 844      52.400  22.372  62.804  1.00  0.00           C  
ATOM    766  CD1 ILE A 844      53.669  25.037  60.677  1.00  0.00           C  
ATOM    767  N   VAL A 845      49.532  24.420  59.502  1.00  0.00           N  
ATOM    768  CA  VAL A 845      48.983  25.442  58.606  1.00  0.00           C  
ATOM    769  C   VAL A 845      47.584  25.770  59.101  1.00  0.00           C  
ATOM    770  O   VAL A 845      46.918  24.918  59.665  1.00  0.00           O  
ATOM    771  CB  VAL A 845      48.911  24.973  57.122  1.00  0.00           C  
ATOM    772  CG1 VAL A 845      47.809  23.938  56.929  1.00  0.00           C  
ATOM    773  CG2 VAL A 845      48.698  26.179  56.182  1.00  0.00           C  
ATOM    774  N   TYR A 846      47.156  27.018  58.953  1.00  0.00           N  
ATOM    775  CA  TYR A 846      45.813  27.383  59.386  1.00  0.00           C  
ATOM    776  C   TYR A 846      44.868  27.249  58.202  1.00  0.00           C  
ATOM    777  O   TYR A 846      45.268  27.486  57.073  1.00  0.00           O  
ATOM    778  CB  TYR A 846      45.784  28.798  59.959  1.00  0.00           C  
ATOM    779  CG  TYR A 846      46.623  28.920  61.207  1.00  0.00           C  
ATOM    780  CD1 TYR A 846      47.743  29.742  61.238  1.00  0.00           C  
ATOM    781  CD2 TYR A 846      46.335  28.165  62.330  1.00  0.00           C  
ATOM    782  CE1 TYR A 846      48.535  29.833  62.374  1.00  0.00           C  
ATOM    783  CE2 TYR A 846      47.119  28.252  63.470  1.00  0.00           C  
ATOM    784  CZ  TYR A 846      48.214  29.087  63.486  1.00  0.00           C  
ATOM    785  OH  TYR A 846      48.993  29.170  64.617  1.00  0.00           O  
ATOM    786  N   ILE A 847      43.645  26.801  58.463  1.00  0.00           N  
ATOM    787  CA  ILE A 847      42.647  26.602  57.413  1.00  0.00           C  
ATOM    788  C   ILE A 847      42.469  27.843  56.539  1.00  0.00           C  
ATOM    789  O   ILE A 847      42.278  27.727  55.331  1.00  0.00           O  
ATOM    790  CB  ILE A 847      41.285  26.195  58.007  1.00  0.00           C  
ATOM    791  CG1 ILE A 847      41.321  24.733  58.458  1.00  0.00           C  
ATOM    792  CG2 ILE A 847      40.165  26.431  56.996  1.00  0.00           C  
ATOM    793  CD1 ILE A 847      40.244  24.368  59.451  1.00  0.00           C  
ATOM    794  N   GLY A 848      42.556  29.026  57.145  1.00  0.00           N  
ATOM    795  CA  GLY A 848      42.413  30.276  56.405  1.00  0.00           C  
ATOM    796  C   GLY A 848      43.553  30.541  55.417  1.00  0.00           C  
ATOM    797  O   GLY A 848      43.356  31.203  54.396  1.00  0.00           O  
ATOM    798  N   GLU A 849      44.756  30.073  55.736  1.00  0.00           N  
ATOM    799  CA  GLU A 849      45.890  30.277  54.837  1.00  0.00           C  
ATOM    800  C   GLU A 849      45.715  29.433  53.569  1.00  0.00           C  
ATOM    801  O   GLU A 849      46.148  29.817  52.486  1.00  0.00           O  
ATOM    802  CB  GLU A 849      47.215  29.938  55.532  1.00  0.00           C  
ATOM    803  CG  GLU A 849      47.551  30.852  56.706  1.00  0.00           C  
ATOM    804  CD  GLU A 849      48.782  30.403  57.478  1.00  0.00           C  
ATOM    805  OE1 GLU A 849      48.862  29.214  57.827  1.00  0.00           O  
ATOM    806  OE2 GLU A 849      49.662  31.241  57.763  1.00  0.00           O  
ATOM    807  N   LEU A 850      45.020  28.309  53.708  1.00  0.00           N  
ATOM    808  CA  LEU A 850      44.766  27.413  52.587  1.00  0.00           C  
ATOM    809  C   LEU A 850      43.657  27.948  51.673  1.00  0.00           C  
ATOM    810  O   LEU A 850      43.698  27.761  50.456  1.00  0.00           O  
ATOM    811  CB  LEU A 850      44.344  26.041  53.122  1.00  0.00           C  
ATOM    812  CG  LEU A 850      45.365  24.912  53.267  1.00  0.00           C  
ATOM    813  CD1 LEU A 850      46.813  25.396  53.253  1.00  0.00           C  
ATOM    814  CD2 LEU A 850      45.061  24.058  54.479  1.00  0.00           C  
ATOM    815  N   GLU A 851      42.627  28.541  52.274  1.00  0.00           N  
ATOM    816  CA  GLU A 851      41.485  29.035  51.514  1.00  0.00           C  
ATOM    817  C   GLU A 851      41.804  30.311  50.755  1.00  0.00           C  
ATOM    818  O   GLU A 851      41.118  30.676  49.793  1.00  0.00           O  
ATOM    819  CB  GLU A 851      40.281  29.259  52.431  1.00  0.00           C  
ATOM    820  CG  GLU A 851      39.900  28.030  53.227  1.00  0.00           C  
ATOM    821  CD  GLU A 851      38.826  28.316  54.242  1.00  0.00           C  
ATOM    822  OE1 GLU A 851      38.851  29.412  54.833  1.00  0.00           O  
ATOM    823  OE2 GLU A 851      37.950  27.456  54.443  1.00  0.00           O  
ATOM    824  N   ARG A1082      42.854  30.984  51.191  1.00  0.00           N  
ATOM    825  CA  ARG A1082      43.255  32.233  50.584  1.00  0.00           C  
ATOM    826  C   ARG A1082      44.211  32.018  49.421  1.00  0.00           C  
ATOM    827  O   ARG A1082      44.581  32.966  48.736  1.00  0.00           O  
ATOM    828  CB  ARG A1082      43.885  33.150  51.639  1.00  0.00           C  
ATOM    829  CG  ARG A1082      42.895  34.060  52.339  1.00  0.00           C  
ATOM    830  CD  ARG A1082      43.133  34.123  53.847  1.00  0.00           C  
ATOM    831  NE  ARG A1082      44.548  34.250  54.200  1.00  0.00           N  
ATOM    832  CZ  ARG A1082      45.022  34.097  55.434  1.00  0.00           C  
ATOM    833  NH1 ARG A1082      44.193  33.816  56.433  1.00  0.00           N  
ATOM    834  NH2 ARG A1082      46.323  34.219  55.670  1.00  0.00           N  
ATOM    835  N   MET A1083      44.626  30.776  49.200  1.00  0.00           N  
ATOM    836  CA  MET A1083      45.527  30.492  48.083  1.00  0.00           C  
ATOM    837  C   MET A1083      44.751  30.702  46.777  1.00  0.00           C  
ATOM    838  O   MET A1083      43.659  30.160  46.604  1.00  0.00           O  
ATOM    839  CB  MET A1083      46.074  29.070  48.171  1.00  0.00           C  
ATOM    840  CG  MET A1083      47.000  28.830  49.355  1.00  0.00           C  
ATOM    841  SD  MET A1083      48.602  29.622  49.214  1.00  0.00           S  
ATOM    842  CE  MET A1083      48.372  31.000  50.358  1.00  0.00           C  
ATOM    843  N   THR A1085      45.300  31.525  45.886  1.00  0.00           N  
ATOM    844  CA  THR A1085      44.636  31.827  44.622  1.00  0.00           C  
ATOM    845  C   THR A1085      44.525  30.625  43.691  1.00  0.00           C  
ATOM    846  O   THR A1085      43.583  30.533  42.901  1.00  0.00           O  
ATOM    847  CB  THR A1085      45.265  33.029  43.872  1.00  0.00           C  
ATOM    848  OG1 THR A1085      46.141  32.550  42.847  1.00  0.00           O  
ATOM    849  CG2 THR A1085      46.028  33.929  44.811  1.00  0.00           C  
ATOM    850  N   GLN A1098      45.458  29.684  43.801  1.00  0.00           N  
ATOM    851  CA  GLN A1098      45.378  28.476  42.986  1.00  0.00           C  
ATOM    852  C   GLN A1098      44.184  27.646  43.463  1.00  0.00           C  
ATOM    853  O   GLN A1098      43.421  27.109  42.655  1.00  0.00           O  
ATOM    854  CB  GLN A1098      46.678  27.680  43.093  1.00  0.00           C  
ATOM    855  CG  GLN A1098      47.930  28.526  42.908  1.00  0.00           C  
ATOM    856  CD  GLN A1098      48.157  28.930  41.463  1.00  0.00           C  
ATOM    857  OE1 GLN A1098      48.318  28.080  40.588  1.00  0.00           O  
ATOM    858  NE2 GLN A1098      48.193  30.233  41.211  1.00  0.00           N  
ATOM    859  N   PHE A1099      43.992  27.594  44.780  1.00  0.00           N  
ATOM    860  CA  PHE A1099      42.849  26.885  45.341  1.00  0.00           C  
ATOM    861  C   PHE A1099      41.555  27.485  44.813  1.00  0.00           C  
ATOM    862  O   PHE A1099      40.732  26.782  44.239  1.00  0.00           O  
ATOM    863  CB  PHE A1099      42.837  26.937  46.872  1.00  0.00           C  
ATOM    864  CG  PHE A1099      41.502  26.590  47.472  1.00  0.00           C  
ATOM    865  CD1 PHE A1099      40.995  25.305  47.371  1.00  0.00           C  
ATOM    866  CD2 PHE A1099      40.731  27.556  48.093  1.00  0.00           C  
ATOM    867  CE1 PHE A1099      39.756  24.985  47.900  1.00  0.00           C  
ATOM    868  CE2 PHE A1099      39.505  27.234  48.652  1.00  0.00           C  
ATOM    869  CZ  PHE A1099      39.010  25.953  48.542  1.00  0.00           C  
ATOM    870  N   LYS A1100      41.386  28.790  45.015  1.00  0.00           N  
ATOM    871  CA  LYS A1100      40.182  29.504  44.580  1.00  0.00           C  
ATOM    872  C   LYS A1100      39.953  29.444  43.077  1.00  0.00           C  
ATOM    873  O   LYS A1100      38.813  29.472  42.615  1.00  0.00           O  
ATOM    874  CB  LYS A1100      40.231  30.968  45.013  1.00  0.00           C  
ATOM    875  CG  LYS A1100      40.242  31.187  46.506  1.00  0.00           C  
ATOM    876  CD  LYS A1100      41.231  32.278  46.879  1.00  0.00           C  
ATOM    877  CE  LYS A1100      40.538  33.601  47.131  1.00  0.00           C  
ATOM    878  NZ  LYS A1100      41.478  34.743  46.953  1.00  0.00           N  
ATOM    879  N   GLU A1101      41.041  29.419  42.319  1.00  0.00           N  
ATOM    880  CA  GLU A1101      40.966  29.346  40.866  1.00  0.00           C  
ATOM    881  C   GLU A1101      40.520  27.955  40.431  1.00  0.00           C  
ATOM    882  O   GLU A1101      39.478  27.807  39.789  1.00  0.00           O  
ATOM    883  CB  GLU A1101      42.319  29.700  40.238  1.00  0.00           C  
ATOM    884  CG  GLU A1101      42.665  31.177  40.326  1.00  0.00           C  
ATOM    885  CD  GLU A1101      43.801  31.570  39.409  1.00  0.00           C  
ATOM    886  OE1 GLU A1101      44.791  30.808  39.313  1.00  0.00           O  
ATOM    887  OE2 GLU A1101      43.707  32.655  38.797  1.00  0.00           O  
ATOM    888  N   LYS A1102      41.281  26.935  40.827  1.00  0.00           N  
ATOM    889  CA  LYS A1102      40.955  25.550  40.487  1.00  0.00           C  
ATOM    890  C   LYS A1102      39.632  25.109  41.106  1.00  0.00           C  
ATOM    891  O   LYS A1102      38.946  24.236  40.575  1.00  0.00           O  
ATOM    892  CB  LYS A1102      42.081  24.602  40.903  1.00  0.00           C  
ATOM    893  CG  LYS A1102      43.289  24.621  39.971  1.00  0.00           C  
ATOM    894  CD  LYS A1102      44.542  24.099  40.662  1.00  0.00           C  
ATOM    895  CE  LYS A1102      45.718  24.012  39.693  1.00  0.00           C  
ATOM    896  NZ  LYS A1102      45.714  22.749  38.891  1.00  0.00           N  
ATOM    897  N   SER A1103      39.264  25.721  42.223  1.00  0.00           N  
ATOM    898  CA  SER A1103      38.003  25.380  42.868  1.00  0.00           C  
ATOM    899  C   SER A1103      36.915  26.329  42.377  1.00  0.00           C  
ATOM    900  O   SER A1103      35.731  26.144  42.658  1.00  0.00           O  
ATOM    901  CB  SER A1103      38.135  25.410  44.395  1.00  0.00           C  
ATOM    902  OG  SER A1103      37.693  26.639  44.937  1.00  0.00           O  
ATOM    903  N   ALA A1104      37.329  27.314  41.587  1.00  0.00           N  
ATOM    904  CA  ALA A1104      36.407  28.297  41.031  1.00  0.00           C  
ATOM    905  C   ALA A1104      35.265  27.654  40.256  1.00  0.00           C  
ATOM    906  O   ALA A1104      35.479  27.009  39.226  1.00  0.00           O  
ATOM    907  CB  ALA A1104      37.148  29.289  40.150  1.00  0.00           C  
ATOM    908  N   GLY A1105      34.051  27.843  40.760  1.00  0.00           N  
ATOM    909  CA  GLY A1105      32.854  27.341  40.098  1.00  0.00           C  
ATOM    910  C   GLY A1105      32.695  25.824  40.075  1.00  0.00           C  
ATOM    911  O   GLY A1105      32.270  25.258  39.067  1.00  0.00           O  
ATOM    912  N   LYS A1106      33.003  25.171  41.190  1.00  0.00           N  
ATOM    913  CA  LYS A1106      32.815  23.728  41.309  1.00  0.00           C  
ATOM    914  C   LYS A1106      31.943  23.489  42.537  1.00  0.00           C  
ATOM    915  O   LYS A1106      32.115  24.148  43.562  1.00  0.00           O  
ATOM    916  CB  LYS A1106      34.160  23.010  41.455  1.00  0.00           C  
ATOM    917  CG  LYS A1106      34.647  22.328  40.184  1.00  0.00           C  
ATOM    918  CD  LYS A1106      36.002  22.861  39.754  1.00  0.00           C  
ATOM    919  CE  LYS A1106      36.253  22.618  38.275  1.00  0.00           C  
ATOM    920  NZ  LYS A1106      37.605  23.084  37.854  1.00  0.00           N  
ATOM    921  N   GLU A1107      30.971  22.591  42.418  1.00  0.00           N  
ATOM    922  CA  GLU A1107      30.064  22.315  43.527  1.00  0.00           C  
ATOM    923  C   GLU A1107      30.763  21.542  44.640  1.00  0.00           C  
ATOM    924  O   GLU A1107      30.863  22.017  45.775  1.00  0.00           O  
ATOM    925  CB  GLU A1107      28.836  21.548  43.036  1.00  0.00           C  
ATOM    926  CG  GLU A1107      27.972  22.327  42.055  1.00  0.00           C  
ATOM    927  CD  GLU A1107      26.806  21.511  41.532  1.00  0.00           C  
ATOM    928  OE1 GLU A1107      26.578  20.398  42.053  1.00  0.00           O  
ATOM    929  OE2 GLU A1107      26.112  21.986  40.607  1.00  0.00           O  
ATOM    930  N   ALA A1179      31.246  20.349  44.301  1.00  0.00           N  
ATOM    931  CA  ALA A1179      31.962  19.498  45.243  1.00  0.00           C  
ATOM    932  C   ALA A1179      33.428  19.432  44.837  1.00  0.00           C  
ATOM    933  O   ALA A1179      33.749  19.188  43.673  1.00  0.00           O  
ATOM    934  CB  ALA A1179      31.357  18.097  45.264  1.00  0.00           C  
ATOM    935  N   VAL A1192      34.316  19.665  45.796  1.00  0.00           N  
ATOM    936  CA  VAL A1192      35.750  19.635  45.528  1.00  0.00           C  
ATOM    937  C   VAL A1192      36.494  18.744  46.523  1.00  0.00           C  
ATOM    938  O   VAL A1192      36.055  18.572  47.659  1.00  0.00           O  
ATOM    939  CB  VAL A1192      36.344  21.054  45.530  1.00  0.00           C  
ATOM    940  CG1 VAL A1192      35.340  22.043  46.108  1.00  0.00           C  
ATOM    941  CG2 VAL A1192      37.653  21.091  46.293  1.00  0.00           C  
ATOM    942  N   SER A1193      37.613  18.174  46.081  1.00  0.00           N  
ATOM    943  CA  SER A1193      38.414  17.280  46.913  1.00  0.00           C  
ATOM    944  C   SER A1193      39.170  18.040  47.990  1.00  0.00           C  
ATOM    945  O   SER A1193      39.590  19.176  47.779  1.00  0.00           O  
ATOM    946  CB  SER A1193      39.391  16.462  46.047  1.00  0.00           C  
ATOM    947  OG  SER A1193      40.740  16.890  46.192  1.00  0.00           O  
ATOM    948  N   ALA A1194      39.342  17.418  49.150  1.00  0.00           N  
ATOM    949  CA  ALA A1194      40.086  18.069  50.210  1.00  0.00           C  
ATOM    950  C   ALA A1194      41.520  18.273  49.748  1.00  0.00           C  
ATOM    951  O   ALA A1194      42.161  19.249  50.119  1.00  0.00           O  
ATOM    952  CB  ALA A1194      40.042  17.254  51.486  1.00  0.00           C  
ATOM    953  N   GLY A1195      42.018  17.341  48.936  1.00  0.00           N  
ATOM    954  CA  GLY A1195      43.372  17.433  48.394  1.00  0.00           C  
ATOM    955  C   GLY A1195      43.627  18.765  47.675  1.00  0.00           C  
ATOM    956  O   GLY A1195      44.718  19.316  47.764  1.00  0.00           O  
ATOM    957  N   LEU A1196      42.626  19.283  46.969  1.00  0.00           N  
ATOM    958  CA  LEU A1196      42.783  20.571  46.284  1.00  0.00           C  
ATOM    959  C   LEU A1196      43.173  21.628  47.323  1.00  0.00           C  
ATOM    960  O   LEU A1196      44.125  22.400  47.128  1.00  0.00           O  
ATOM    961  CB  LEU A1196      41.466  20.982  45.615  1.00  0.00           C  
ATOM    962  CG  LEU A1196      41.423  21.662  44.241  1.00  0.00           C  
ATOM    963  CD1 LEU A1196      42.738  21.558  43.488  1.00  0.00           C  
ATOM    964  CD2 LEU A1196      40.291  21.073  43.399  1.00  0.00           C  
ATOM    965  N   LEU A1198      42.438  21.639  48.433  1.00  0.00           N  
ATOM    966  CA  LEU A1198      42.679  22.579  49.527  1.00  0.00           C  
ATOM    967  C   LEU A1198      44.014  22.358  50.241  1.00  0.00           C  
ATOM    968  O   LEU A1198      44.688  23.325  50.588  1.00  0.00           O  
ATOM    969  CB  LEU A1198      41.523  22.533  50.534  1.00  0.00           C  
ATOM    970  CG  LEU A1198      41.566  23.439  51.774  1.00  0.00           C  
ATOM    971  CD1 LEU A1198      41.504  24.905  51.389  1.00  0.00           C  
ATOM    972  CD2 LEU A1198      40.405  23.116  52.741  1.00  0.00           C  
ATOM    973  N   THR A1199      44.373  21.090  50.468  1.00  0.00           N  
ATOM    974  CA  THR A1199      45.607  20.714  51.186  1.00  0.00           C  
ATOM    975  C   THR A1199      46.822  20.495  50.290  1.00  0.00           C  
ATOM    976  O   THR A1199      47.841  19.947  50.708  1.00  0.00           O  
ATOM    977  CB  THR A1199      45.413  19.500  52.101  1.00  0.00           C  
ATOM    978  OG1 THR A1199      44.655  18.499  51.415  1.00  0.00           O  
ATOM    979  CG2 THR A1199      44.666  19.898  53.369  1.00  0.00           C  
ATOM    980  N   TYR A1200      46.734  21.028  49.083  1.00  0.00           N  
ATOM    981  CA  TYR A1200      47.828  21.002  48.128  1.00  0.00           C  
ATOM    982  C   TYR A1200      49.100  21.641  48.723  1.00  0.00           C  
ATOM    983  O   TYR A1200      50.212  21.176  48.489  1.00  0.00           O  
ATOM    984  CB  TYR A1200      47.385  21.803  46.885  1.00  0.00           C  
ATOM    985  CG  TYR A1200      48.284  21.686  45.677  1.00  0.00           C  
ATOM    986  CD1 TYR A1200      49.478  22.389  45.603  1.00  0.00           C  
ATOM    987  CD2 TYR A1200      47.885  20.945  44.558  1.00  0.00           C  
ATOM    988  CE1 TYR A1200      50.282  22.317  44.467  1.00  0.00           C  
ATOM    989  CE2 TYR A1200      48.666  20.882  43.420  1.00  0.00           C  
ATOM    990  CZ  TYR A1200      49.865  21.561  43.380  1.00  0.00           C  
ATOM    991  OH  TYR A1200      50.655  21.470  42.257  1.00  0.00           O  
ATOM    992  N   PRO A1201      48.945  22.755  49.427  1.00  0.00           N  
ATOM    993  CA  PRO A1201      50.109  23.487  49.913  1.00  0.00           C  
ATOM    994  C   PRO A1201      51.028  22.814  50.942  1.00  0.00           C  
ATOM    995  O   PRO A1201      52.241  22.860  50.793  1.00  0.00           O  
ATOM    996  CB  PRO A1201      49.509  24.810  50.404  1.00  0.00           C  
ATOM    997  CG  PRO A1201      48.324  25.010  49.500  1.00  0.00           C  
ATOM    998  CD  PRO A1201      47.747  23.614  49.383  1.00  0.00           C  
ATOM    999  N   PRO A1202      50.472  22.161  51.960  1.00  0.00           N  
ATOM   1000  CA  PRO A1202      51.307  21.476  52.947  1.00  0.00           C  
ATOM   1001  C   PRO A1202      52.150  20.368  52.329  1.00  0.00           C  
ATOM   1002  O   PRO A1202      53.270  20.126  52.772  1.00  0.00           O  
ATOM   1003  CB  PRO A1202      50.287  20.894  53.945  1.00  0.00           C  
ATOM   1004  CG  PRO A1202      48.968  21.560  53.615  1.00  0.00           C  
ATOM   1005  CD  PRO A1202      49.189  22.570  52.541  1.00  0.00           C  
ATOM   1006  N   LEU A1203      51.621  19.705  51.301  1.00  0.00           N  
ATOM   1007  CA  LEU A1203      52.361  18.636  50.619  1.00  0.00           C  
ATOM   1008  C   LEU A1203      53.508  19.243  49.810  1.00  0.00           C  
ATOM   1009  O   LEU A1203      54.629  18.755  49.836  1.00  0.00           O  
ATOM   1010  CB  LEU A1203      51.425  17.789  49.725  1.00  0.00           C  
ATOM   1011  CG  LEU A1203      52.065  16.728  48.808  1.00  0.00           C  
ATOM   1012  CD1 LEU A1203      52.783  15.627  49.614  1.00  0.00           C  
ATOM   1013  CD2 LEU A1203      51.063  16.094  47.854  1.00  0.00           C  
ATOM   1014  N   MET A1204      53.237  20.352  49.134  1.00  0.00           N  
ATOM   1015  CA  MET A1204      54.268  21.034  48.380  1.00  0.00           C  
ATOM   1016  C   MET A1204      55.326  21.631  49.306  1.00  0.00           C  
ATOM   1017  O   MET A1204      56.485  21.756  48.934  1.00  0.00           O  
ATOM   1018  CB  MET A1204      53.673  22.151  47.541  1.00  0.00           C  
ATOM   1019  CG  MET A1204      54.762  22.987  46.874  1.00  0.00           C  
ATOM   1020  SD  MET A1204      54.113  24.070  45.616  1.00  0.00           S  
ATOM   1021  CE  MET A1204      55.660  24.906  45.065  1.00  0.00           C  
ATOM   1022  N   ALA A1205      54.901  22.045  50.494  1.00  0.00           N  
ATOM   1023  CA  ALA A1205      55.807  22.620  51.477  1.00  0.00           C  
ATOM   1024  C   ALA A1205      56.719  21.512  51.994  1.00  0.00           C  
ATOM   1025  O   ALA A1205      57.915  21.706  52.149  1.00  0.00           O  
ATOM   1026  CB  ALA A1205      55.004  23.252  52.622  1.00  0.00           C  
ATOM   1027  N   ALA A1206      56.146  20.330  52.203  1.00  0.00           N  
ATOM   1028  CA  ALA A1206      56.912  19.142  52.604  1.00  0.00           C  
ATOM   1029  C   ALA A1206      57.906  18.748  51.504  1.00  0.00           C  
ATOM   1030  O   ALA A1206      59.055  18.406  51.786  1.00  0.00           O  
ATOM   1031  CB  ALA A1206      55.972  17.980  52.894  1.00  0.00           C  
ATOM   1032  N   ASP A1207      57.439  18.760  50.259  1.00  0.00           N  
ATOM   1033  CA  ASP A1207      58.282  18.436  49.106  1.00  0.00           C  
ATOM   1034  C   ASP A1207      59.575  19.233  49.178  1.00  0.00           C  
ATOM   1035  O   ASP A1207      60.643  18.721  48.944  1.00  0.00           O  
ATOM   1036  CB  ASP A1207      57.588  18.859  47.801  1.00  0.00           C  
ATOM   1037  CG  ASP A1207      56.422  17.975  47.429  1.00  0.00           C  
ATOM   1038  OD1 ASP A1207      55.589  18.446  46.624  1.00  0.00           O  
ATOM   1039  OD2 ASP A1207      56.335  16.831  47.919  1.00  0.00           O  
ATOM   1040  N   ILE A1208      59.446  20.527  49.424  1.00  0.00           N  
ATOM   1041  CA  ILE A1208      60.587  21.429  49.448  1.00  0.00           C  
ATOM   1042  C   ILE A1208      61.410  21.323  50.727  1.00  0.00           C  
ATOM   1043  O   ILE A1208      62.645  21.189  50.687  1.00  0.00           O  
ATOM   1044  CB  ILE A1208      60.092  22.868  49.285  1.00  0.00           C  
ATOM   1045  CG1 ILE A1208      59.413  23.028  47.924  1.00  0.00           C  
ATOM   1046  CG2 ILE A1208      61.217  23.895  49.517  1.00  0.00           C  
ATOM   1047  CD1 ILE A1208      58.518  24.202  47.866  1.00  0.00           C  
ATOM   1048  N   LEU A1209      60.714  21.416  51.857  1.00  0.00           N  
ATOM   1049  CA  LEU A1209      61.346  21.457  53.173  1.00  0.00           C  
ATOM   1050  C   LEU A1209      62.134  20.212  53.539  1.00  0.00           C  
ATOM   1051  O   LEU A1209      63.158  20.294  54.218  1.00  0.00           O  
ATOM   1052  CB  LEU A1209      60.316  21.813  54.257  1.00  0.00           C  
ATOM   1053  CG  LEU A1209      59.636  23.178  54.069  1.00  0.00           C  
ATOM   1054  CD1 LEU A1209      58.429  23.375  55.015  1.00  0.00           C  
ATOM   1055  CD2 LEU A1209      60.624  24.310  54.221  1.00  0.00           C  
ATOM   1056  N   LEU A1210      61.693  19.074  53.016  1.00  0.00           N  
ATOM   1057  CA  LEU A1210      62.323  17.780  53.258  1.00  0.00           C  
ATOM   1058  C   LEU A1210      63.809  17.695  52.933  1.00  0.00           C  
ATOM   1059  O   LEU A1210      64.545  16.909  53.549  1.00  0.00           O  
ATOM   1060  CB  LEU A1210      61.586  16.676  52.490  1.00  0.00           C  
ATOM   1061  CG  LEU A1210      60.346  16.072  53.154  1.00  0.00           C  
ATOM   1062  CD1 LEU A1210      59.625  15.136  52.211  1.00  0.00           C  
ATOM   1063  CD2 LEU A1210      60.667  15.402  54.474  1.00  0.00           C  
ATOM   1064  N   TYR A1211      64.239  18.450  51.927  1.00  0.00           N  
ATOM   1065  CA  TYR A1211      65.612  18.355  51.457  1.00  0.00           C  
ATOM   1066  C   TYR A1211      66.490  19.534  51.825  1.00  0.00           C  
ATOM   1067  O   TYR A1211      67.579  19.673  51.290  1.00  0.00           O  
ATOM   1068  CB  TYR A1211      65.640  18.120  49.942  1.00  0.00           C  
ATOM   1069  CG  TYR A1211      64.795  16.940  49.537  1.00  0.00           C  
ATOM   1070  CD1 TYR A1211      63.460  17.106  49.194  1.00  0.00           C  
ATOM   1071  CD2 TYR A1211      65.294  15.647  49.639  1.00  0.00           C  
ATOM   1072  CE1 TYR A1211      62.665  16.023  48.911  1.00  0.00           C  
ATOM   1073  CE2 TYR A1211      64.504  14.558  49.361  1.00  0.00           C  
ATOM   1074  CZ  TYR A1211      63.194  14.748  48.992  1.00  0.00           C  
ATOM   1075  OH  TYR A1211      62.416  13.652  48.724  1.00  0.00           O  
ATOM   1076  N   ASN A1291      66.035  20.340  52.779  1.00  0.00           N  
ATOM   1077  CA  ASN A1291      66.775  21.523  53.209  1.00  0.00           C  
ATOM   1078  C   ASN A1291      67.085  22.367  52.005  1.00  0.00           C  
ATOM   1079  O   ASN A1291      68.210  22.833  51.838  1.00  0.00           O  
ATOM   1080  CB  ASN A1291      68.049  21.157  53.958  1.00  0.00           C  
ATOM   1081  CG  ASN A1291      67.837  21.107  55.455  1.00  0.00           C  
ATOM   1082  OD1 ASN A1291      67.593  22.134  56.093  1.00  0.00           O  
ATOM   1083  ND2 ASN A1291      67.814  19.900  56.007  1.00  0.00           N  
ATOM   1084  N   THR A1292      66.059  22.547  51.174  1.00  0.00           N  
ATOM   1085  CA  THR A1292      66.152  23.296  49.940  1.00  0.00           C  
ATOM   1086  C   THR A1292      66.430  24.785  50.162  1.00  0.00           C  
ATOM   1087  O   THR A1292      65.777  25.435  50.985  1.00  0.00           O  
ATOM   1088  CB  THR A1292      64.850  23.131  49.137  1.00  0.00           C  
ATOM   1089  OG1 THR A1292      64.606  21.739  48.906  1.00  0.00           O  
ATOM   1090  CG2 THR A1292      64.927  23.852  47.817  1.00  0.00           C  
ATOM   1091  N   ASP A1293      67.353  25.339  49.378  1.00  0.00           N  
ATOM   1092  CA  ASP A1293      67.650  26.777  49.440  1.00  0.00           C  
ATOM   1093  C   ASP A1293      66.903  27.505  48.336  1.00  0.00           C  
ATOM   1094  O   ASP A1293      66.345  28.563  48.558  1.00  0.00           O  
ATOM   1095  CB  ASP A1293      69.158  27.057  49.269  1.00  0.00           C  
ATOM   1096  CG  ASP A1293      69.998  26.447  50.369  1.00  0.00           C  
ATOM   1097  OD1 ASP A1293      69.965  26.973  51.491  1.00  0.00           O  
ATOM   1098  OD2 ASP A1293      70.698  25.449  50.112  1.00  0.00           O  
ATOM   1099  N   ILE A1294      66.925  26.951  47.129  1.00  0.00           N  
ATOM   1100  CA  ILE A1294      66.303  27.619  45.983  1.00  0.00           C  
ATOM   1101  C   ILE A1294      65.228  26.776  45.317  1.00  0.00           C  
ATOM   1102  O   ILE A1294      65.406  25.582  45.126  1.00  0.00           O  
ATOM   1103  CB  ILE A1294      67.378  28.057  44.944  1.00  0.00           C  
ATOM   1104  CG1 ILE A1294      68.340  29.058  45.592  1.00  0.00           C  
ATOM   1105  CG2 ILE A1294      66.729  28.664  43.685  1.00  0.00           C  
ATOM   1106  CD1 ILE A1294      69.807  28.725  45.360  1.00  0.00           C  
ATOM   1107  N   VAL A1295      64.114  27.407  44.960  1.00  0.00           N  
ATOM   1108  CA  VAL A1295      63.007  26.701  44.320  1.00  0.00           C  
ATOM   1109  C   VAL A1295      62.719  27.307  42.959  1.00  0.00           C  
ATOM   1110  O   VAL A1295      62.124  28.368  42.861  1.00  0.00           O  
ATOM   1111  CB  VAL A1295      61.716  26.718  45.180  1.00  0.00           C  
ATOM   1112  CG1 VAL A1295      60.646  25.824  44.543  1.00  0.00           C  
ATOM   1113  CG2 VAL A1295      62.017  26.256  46.606  1.00  0.00           C  
ATOM   1114  N   PRO A1296      63.154  26.624  41.907  1.00  0.00           N  
ATOM   1115  CA  PRO A1296      62.989  27.145  40.556  1.00  0.00           C  
ATOM   1116  C   PRO A1296      61.611  26.898  39.948  1.00  0.00           C  
ATOM   1117  O   PRO A1296      61.229  25.773  39.683  1.00  0.00           O  
ATOM   1118  CB  PRO A1296      64.122  26.485  39.753  1.00  0.00           C  
ATOM   1119  CG  PRO A1296      64.663  25.401  40.599  1.00  0.00           C  
ATOM   1120  CD  PRO A1296      64.219  25.609  42.014  1.00  0.00           C  
ATOM   1121  N   VAL A1297      60.873  27.989  39.769  1.00  0.00           N  
ATOM   1122  CA  VAL A1297      59.511  28.007  39.219  1.00  0.00           C  
ATOM   1123  C   VAL A1297      59.497  29.344  38.460  1.00  0.00           C  
ATOM   1124  O   VAL A1297      60.538  29.967  38.365  1.00  0.00           O  
ATOM   1125  CB  VAL A1297      58.448  27.960  40.363  1.00  0.00           C  
ATOM   1126  CG1 VAL A1297      58.586  26.665  41.165  1.00  0.00           C  
ATOM   1127  CG2 VAL A1297      58.581  29.167  41.305  1.00  0.00           C  
ATOM   1128  N   GLY A1298      58.437  29.727  37.761  1.00  0.00           N  
ATOM   1129  CA  GLY A1298      57.100  29.212  37.859  1.00  0.00           C  
ATOM   1130  C   GLY A1298      56.370  30.320  38.634  1.00  0.00           C  
ATOM   1131  O   GLY A1298      56.126  30.170  39.821  1.00  0.00           O  
ATOM   1132  N   GLU A1299      56.085  31.449  37.986  1.00  0.00           N  
ATOM   1133  CA  GLU A1299      55.429  32.581  38.675  1.00  0.00           C  
ATOM   1134  C   GLU A1299      54.156  32.237  39.463  1.00  0.00           C  
ATOM   1135  O   GLU A1299      53.891  32.803  40.526  1.00  0.00           O  
ATOM   1136  CB  GLU A1299      55.136  33.730  37.714  1.00  0.00           C  
ATOM   1137  CG  GLU A1299      54.288  34.851  38.331  1.00  0.00           C  
ATOM   1138  CD  GLU A1299      55.074  35.724  39.308  1.00  0.00           C  
ATOM   1139  OE1 GLU A1299      54.465  36.279  40.252  1.00  0.00           O  
ATOM   1140  OE2 GLU A1299      56.299  35.879  39.117  1.00  0.00           O  
ATOM   1141  N   ASP A1300      53.359  31.334  38.912  1.00  0.00           N  
ATOM   1142  CA  ASP A1300      52.115  30.894  39.536  1.00  0.00           C  
ATOM   1143  C   ASP A1300      52.399  30.132  40.832  1.00  0.00           C  
ATOM   1144  O   ASP A1300      51.483  29.867  41.613  1.00  0.00           O  
ATOM   1145  CB  ASP A1300      51.386  29.949  38.575  1.00  0.00           C  
ATOM   1146  CG  ASP A1300      52.298  28.848  38.040  1.00  0.00           C  
ATOM   1147  OD1 ASP A1300      51.997  27.657  38.266  1.00  0.00           O  
ATOM   1148  OD2 ASP A1300      53.336  29.169  37.419  1.00  0.00           O  
ATOM   1149  N   GLN A1301      53.656  29.750  41.043  1.00  0.00           N  
ATOM   1150  CA  GLN A1301      54.025  28.999  42.241  1.00  0.00           C  
ATOM   1151  C   GLN A1301      54.605  29.872  43.354  1.00  0.00           C  
ATOM   1152  O   GLN A1301      54.933  29.385  44.434  1.00  0.00           O  
ATOM   1153  CB  GLN A1301      54.987  27.863  41.900  1.00  0.00           C  
ATOM   1154  CG  GLN A1301      54.320  26.664  41.232  1.00  0.00           C  
ATOM   1155  CD  GLN A1301      52.983  26.314  41.835  1.00  0.00           C  
ATOM   1156  OE1 GLN A1301      52.886  25.991  43.017  1.00  0.00           O  
ATOM   1157  NE2 GLN A1301      51.945  26.326  41.011  1.00  0.00           N  
ATOM   1158  N   LYS A1302      54.721  31.160  43.088  1.00  0.00           N  
ATOM   1159  CA  LYS A1302      55.268  32.093  44.069  1.00  0.00           C  
ATOM   1160  C   LYS A1302      54.544  32.103  45.422  1.00  0.00           C  
ATOM   1161  O   LYS A1302      55.179  32.107  46.473  1.00  0.00           O  
ATOM   1162  CB  LYS A1302      55.317  33.516  43.490  1.00  0.00           C  
ATOM   1163  CG  LYS A1302      55.838  34.564  44.465  1.00  0.00           C  
ATOM   1164  CD  LYS A1302      56.417  35.766  43.737  1.00  0.00           C  
ATOM   1165  CE  LYS A1302      55.411  36.901  43.653  1.00  0.00           C  
ATOM   1166  NZ  LYS A1302      54.013  36.420  43.860  1.00  0.00           N  
ATOM   1167  N   GLN A1303      53.221  32.181  45.387  1.00  0.00           N  
ATOM   1168  CA  GLN A1303      52.420  32.224  46.610  1.00  0.00           C  
ATOM   1169  C   GLN A1303      52.549  30.953  47.456  1.00  0.00           C  
ATOM   1170  O   GLN A1303      52.549  31.020  48.684  1.00  0.00           O  
ATOM   1171  CB  GLN A1303      50.956  32.528  46.282  1.00  0.00           C  
ATOM   1172  CG  GLN A1303      50.125  32.987  47.470  1.00  0.00           C  
ATOM   1173  CD  GLN A1303      48.640  32.968  47.181  1.00  0.00           C  
ATOM   1174  OE1 GLN A1303      48.165  32.164  46.385  1.00  0.00           O  
ATOM   1175  NE2 GLN A1303      47.896  33.866  47.821  1.00  0.00           N  
ATOM   1176  N   HIS A1304      52.713  29.804  46.802  1.00  0.00           N  
ATOM   1177  CA  HIS A1304      52.907  28.552  47.530  1.00  0.00           C  
ATOM   1178  C   HIS A1304      54.237  28.527  48.258  1.00  0.00           C  
ATOM   1179  O   HIS A1304      54.364  27.914  49.325  1.00  0.00           O  
ATOM   1180  CB  HIS A1304      52.851  27.337  46.590  1.00  0.00           C  
ATOM   1181  CG  HIS A1304      51.474  27.005  46.112  1.00  0.00           C  
ATOM   1182  ND1 HIS A1304      51.239  26.353  44.921  1.00  0.00           N  
ATOM   1183  CD2 HIS A1304      50.259  27.250  46.656  1.00  0.00           C  
ATOM   1184  CE1 HIS A1304      49.938  26.195  44.760  1.00  0.00           C  
ATOM   1185  NE2 HIS A1304      49.321  26.713  45.808  1.00  0.00           N  
ATOM   1186  N   ILE A1306      55.249  29.117  47.633  1.00  0.00           N  
ATOM   1187  CA  ILE A1306      56.582  29.114  48.205  1.00  0.00           C  
ATOM   1188  C   ILE A1306      56.601  30.070  49.382  1.00  0.00           C  
ATOM   1189  O   ILE A1306      57.263  29.817  50.384  1.00  0.00           O  
ATOM   1190  CB  ILE A1306      57.667  29.467  47.159  1.00  0.00           C  
ATOM   1191  CG1 ILE A1306      57.846  28.298  46.180  1.00  0.00           C  
ATOM   1192  CG2 ILE A1306      58.984  29.777  47.854  1.00  0.00           C  
ATOM   1193  CD1 ILE A1306      58.494  28.651  44.854  1.00  0.00           C  
ATOM   1194  N   GLU A1310      55.809  31.132  49.282  1.00  0.00           N  
ATOM   1195  CA  GLU A1310      55.700  32.100  50.361  1.00  0.00           C  
ATOM   1196  C   GLU A1310      55.026  31.474  51.579  1.00  0.00           C  
ATOM   1197  O   GLU A1310      55.468  31.675  52.707  1.00  0.00           O  
ATOM   1198  CB  GLU A1310      54.958  33.353  49.908  1.00  0.00           C  
ATOM   1199  CG  GLU A1310      55.889  34.491  49.503  1.00  0.00           C  
ATOM   1200  CD  GLU A1310      55.336  35.312  48.353  1.00  0.00           C  
ATOM   1201  OE1 GLU A1310      54.097  35.334  48.186  1.00  0.00           O  
ATOM   1202  OE2 GLU A1310      56.137  35.946  47.628  1.00  0.00           O  
ATOM   1203  N   LEU A1312      53.987  30.680  51.347  1.00  0.00           N  
ATOM   1204  CA  LEU A1312      53.324  29.967  52.438  1.00  0.00           C  
ATOM   1205  C   LEU A1312      54.300  28.969  53.068  1.00  0.00           C  
ATOM   1206  O   LEU A1312      54.417  28.892  54.283  1.00  0.00           O  
ATOM   1207  CB  LEU A1312      52.099  29.209  51.931  1.00  0.00           C  
ATOM   1208  CG  LEU A1312      51.317  28.430  52.992  1.00  0.00           C  
ATOM   1209  CD1 LEU A1312      50.834  29.364  54.108  1.00  0.00           C  
ATOM   1210  CD2 LEU A1312      50.146  27.729  52.341  1.00  0.00           C  
ATOM   1211  N   THR A1314      54.992  28.219  52.217  1.00  0.00           N  
ATOM   1212  CA  THR A1314      55.986  27.242  52.635  1.00  0.00           C  
ATOM   1213  C   THR A1314      57.022  27.864  53.585  1.00  0.00           C  
ATOM   1214  O   THR A1314      57.434  27.240  54.565  1.00  0.00           O  
ATOM   1215  CB  THR A1314      56.694  26.626  51.395  1.00  0.00           C  
ATOM   1216  OG1 THR A1314      55.761  25.826  50.660  1.00  0.00           O  
ATOM   1217  CG2 THR A1314      57.870  25.772  51.807  1.00  0.00           C  
ATOM   1218  N   ARG A1316      57.405  29.105  53.304  1.00  0.00           N  
ATOM   1219  CA  ARG A1316      58.348  29.851  54.142  1.00  0.00           C  
ATOM   1220  C   ARG A1316      57.726  30.205  55.490  1.00  0.00           C  
ATOM   1221  O   ARG A1316      58.390  30.141  56.520  1.00  0.00           O  
ATOM   1222  CB  ARG A1316      58.797  31.139  53.438  1.00  0.00           C  
ATOM   1223  CG  ARG A1316      59.605  30.907  52.157  1.00  0.00           C  
ATOM   1224  CD  ARG A1316      59.696  32.189  51.323  1.00  0.00           C  
ATOM   1225  NE  ARG A1316      60.217  33.332  52.075  1.00  0.00           N  
ATOM   1226  CZ  ARG A1316      61.509  33.629  52.198  1.00  0.00           C  
ATOM   1227  NH1 ARG A1316      62.431  32.867  51.638  1.00  0.00           N  
ATOM   1228  NH2 ARG A1316      61.885  34.686  52.889  1.00  0.00           N  
ATOM   1229  N   ASP A1317      56.450  30.575  55.476  1.00  0.00           N  
ATOM   1230  CA  ASP A1317      55.725  30.906  56.703  1.00  0.00           C  
ATOM   1231  C   ASP A1317      55.597  29.659  57.561  1.00  0.00           C  
ATOM   1232  O   ASP A1317      55.547  29.736  58.788  1.00  0.00           O  
ATOM   1233  CB  ASP A1317      54.299  31.355  56.383  1.00  0.00           C  
ATOM   1234  CG  ASP A1317      54.235  32.739  55.802  1.00  0.00           C  
ATOM   1235  OD1 ASP A1317      55.220  33.487  55.946  1.00  0.00           O  
ATOM   1236  OD2 ASP A1317      53.178  33.078  55.224  1.00  0.00           O  
ATOM   1237  N   LEU A1318      55.456  28.519  56.892  1.00  0.00           N  
ATOM   1238  CA  LEU A1318      55.262  27.239  57.567  1.00  0.00           C  
ATOM   1239  C   LEU A1318      56.556  26.714  58.182  1.00  0.00           C  
ATOM   1240  O   LEU A1318      56.539  26.073  59.230  1.00  0.00           O  
ATOM   1241  CB  LEU A1318      54.681  26.203  56.593  1.00  0.00           C  
ATOM   1242  CG  LEU A1318      53.232  26.364  56.136  1.00  0.00           C  
ATOM   1243  CD1 LEU A1318      52.733  25.114  55.423  1.00  0.00           C  
ATOM   1244  CD2 LEU A1318      52.321  26.728  57.302  1.00  0.00           C  
ATOM   1245  N   ALA A1319      57.669  26.927  57.490  1.00  0.00           N  
ATOM   1246  CA  ALA A1319      58.965  26.517  58.003  1.00  0.00           C  
ATOM   1247  C   ALA A1319      59.324  27.421  59.190  1.00  0.00           C  
ATOM   1248  O   ALA A1319      59.900  26.972  60.167  1.00  0.00           O  
ATOM   1249  CB  ALA A1319      60.039  26.622  56.901  1.00  0.00           C  
ATOM   1250  N   GLU A1321      58.994  28.701  59.087  1.00  0.00           N  
ATOM   1251  CA  GLU A1321      59.268  29.650  60.170  1.00  0.00           C  
ATOM   1252  C   GLU A1321      58.437  29.332  61.421  1.00  0.00           C  
ATOM   1253  O   GLU A1321      58.958  29.319  62.540  1.00  0.00           O  
ATOM   1254  CB  GLU A1321      59.032  31.092  59.709  1.00  0.00           C  
ATOM   1255  CG  GLU A1321      59.832  32.140  60.477  1.00  0.00           C  
ATOM   1256  CD  GLU A1321      61.333  31.988  60.316  1.00  0.00           C  
ATOM   1257  OE1 GLU A1321      61.862  32.379  59.256  1.00  0.00           O  
ATOM   1258  OE2 GLU A1321      61.993  31.526  61.270  1.00  0.00           O  
ATOM   1259  N   ARG A1322      57.168  29.002  61.210  1.00  0.00           N  
ATOM   1260  CA  ARG A1322      56.264  28.650  62.297  1.00  0.00           C  
ATOM   1261  C   ARG A1322      56.725  27.389  63.013  1.00  0.00           C  
ATOM   1262  O   ARG A1322      56.721  27.334  64.242  1.00  0.00           O  
ATOM   1263  CB  ARG A1322      54.840  28.490  61.781  1.00  0.00           C  
ATOM   1264  CG  ARG A1322      53.793  28.262  62.877  1.00  0.00           C  
ATOM   1265  CD  ARG A1322      52.405  28.153  62.270  1.00  0.00           C  
ATOM   1266  NE  ARG A1322      52.125  29.336  61.472  1.00  0.00           N  
ATOM   1267  CZ  ARG A1322      51.292  29.382  60.441  1.00  0.00           C  
ATOM   1268  NH1 ARG A1322      51.157  30.512  59.768  1.00  0.00           N  
ATOM   1269  NH2 ARG A1322      50.581  28.321  60.097  1.00  0.00           N  
ATOM   1270  N   PHE A1323      57.190  26.407  62.242  1.00  0.00           N  
ATOM   1271  CA  PHE A1323      57.717  25.173  62.803  1.00  0.00           C  
ATOM   1272  C   PHE A1323      59.007  25.459  63.557  1.00  0.00           C  
ATOM   1273  O   PHE A1323      59.218  24.970  64.658  1.00  0.00           O  
ATOM   1274  CB  PHE A1323      57.987  24.145  61.702  1.00  0.00           C  
ATOM   1275  CG  PHE A1323      58.295  22.770  62.226  1.00  0.00           C  
ATOM   1276  CD1 PHE A1323      57.326  21.779  62.217  1.00  0.00           C  
ATOM   1277  CD2 PHE A1323      59.537  22.484  62.781  1.00  0.00           C  
ATOM   1278  CE1 PHE A1323      57.599  20.531  62.720  1.00  0.00           C  
ATOM   1279  CE2 PHE A1323      59.795  21.253  63.307  1.00  0.00           C  
ATOM   1280  CZ  PHE A1323      58.830  20.266  63.258  1.00  0.00           C  
ATOM   1281  N   ASN A1324      59.872  26.259  62.952  1.00  0.00           N  
ATOM   1282  CA  ASN A1324      61.151  26.588  63.558  1.00  0.00           C  
ATOM   1283  C   ASN A1324      61.000  27.304  64.908  1.00  0.00           C  
ATOM   1284  O   ASN A1324      61.750  27.026  65.836  1.00  0.00           O  
ATOM   1285  CB  ASN A1324      62.005  27.432  62.602  1.00  0.00           C  
ATOM   1286  CG  ASN A1324      62.635  26.619  61.484  1.00  0.00           C  
ATOM   1287  OD1 ASN A1324      62.727  25.391  61.542  1.00  0.00           O  
ATOM   1288  ND2 ASN A1324      63.138  27.318  60.485  1.00  0.00           N  
ATOM   1289  N   LYS A1325      60.054  28.236  65.004  1.00  0.00           N  
ATOM   1290  CA  LYS A1325      59.857  29.019  66.235  1.00  0.00           C  
ATOM   1291  C   LYS A1325      58.988  28.325  67.268  1.00  0.00           C  
ATOM   1292  O   LYS A1325      59.015  28.680  68.446  1.00  0.00           O  
ATOM   1293  CB  LYS A1325      59.257  30.402  65.949  1.00  0.00           C  
ATOM   1294  CG  LYS A1325      59.824  31.127  64.746  1.00  0.00           C  
ATOM   1295  CD  LYS A1325      61.224  31.647  64.999  1.00  0.00           C  
ATOM   1296  CE  LYS A1325      62.204  30.988  64.053  1.00  0.00           C  
ATOM   1297  NZ  LYS A1325      63.136  31.959  63.416  1.00  0.00           N  
ATOM   1298  N   ARG A1326      58.167  27.390  66.795  1.00  0.00           N  
ATOM   1299  CA  ARG A1326      57.274  26.612  67.636  1.00  0.00           C  
ATOM   1300  C   ARG A1326      58.012  25.462  68.313  1.00  0.00           C  
ATOM   1301  O   ARG A1326      57.795  25.187  69.488  1.00  0.00           O  
ATOM   1302  CB  ARG A1326      56.146  26.038  66.771  1.00  0.00           C  
ATOM   1303  CG  ARG A1326      55.128  25.195  67.523  1.00  0.00           C  
ATOM   1304  CD  ARG A1326      53.808  25.912  67.572  1.00  0.00           C  
ATOM   1305  NE  ARG A1326      52.802  25.305  66.715  1.00  0.00           N  
ATOM   1306  CZ  ARG A1326      51.941  25.992  65.979  1.00  0.00           C  
ATOM   1307  NH1 ARG A1326      51.034  25.364  65.249  1.00  0.00           N  
ATOM   1308  NH2 ARG A1326      52.002  27.305  65.963  1.00  0.00           N  
ATOM   1309  N   TYR A1327      58.875  24.786  67.562  1.00  0.00           N  
ATOM   1310  CA  TYR A1327      59.558  23.592  68.052  1.00  0.00           C  
ATOM   1311  C   TYR A1327      61.082  23.647  68.146  1.00  0.00           C  
ATOM   1312  O   TYR A1327      61.688  22.808  68.818  1.00  0.00           O  
ATOM   1313  CB  TYR A1327      59.196  22.396  67.169  1.00  0.00           C  
ATOM   1314  CG  TYR A1327      57.734  22.056  67.164  1.00  0.00           C  
ATOM   1315  CD1 TYR A1327      56.976  22.194  66.012  1.00  0.00           C  
ATOM   1316  CD2 TYR A1327      57.110  21.583  68.313  1.00  0.00           C  
ATOM   1317  CE1 TYR A1327      55.642  21.878  66.005  1.00  0.00           C  
ATOM   1318  CE2 TYR A1327      55.786  21.224  68.301  1.00  0.00           C  
ATOM   1319  CZ  TYR A1327      55.054  21.382  67.156  1.00  0.00           C  
ATOM   1320  OH  TYR A1327      53.720  21.069  67.168  1.00  0.00           O  
ATOM   1321  N   GLY A1328      61.708  24.527  67.376  1.00  0.00           N  
ATOM   1322  CA  GLY A1328      63.164  24.570  67.323  1.00  0.00           C  
ATOM   1323  C   GLY A1328      63.617  24.617  65.867  1.00  0.00           C  
ATOM   1324  O   GLY A1328      62.951  24.077  64.978  1.00  0.00           O  
ATOM   1325  N   GLU A1329      64.735  25.299  65.630  1.00  0.00           N  
ATOM   1326  CA  GLU A1329      65.262  25.489  64.285  1.00  0.00           C  
ATOM   1327  C   GLU A1329      65.602  24.191  63.581  1.00  0.00           C  
ATOM   1328  O   GLU A1329      66.474  23.446  64.007  1.00  0.00           O  
ATOM   1329  CB  GLU A1329      66.456  26.435  64.319  1.00  0.00           C  
ATOM   1330  CG  GLU A1329      66.099  27.804  64.886  1.00  0.00           C  
ATOM   1331  CD  GLU A1329      65.343  28.658  63.888  1.00  0.00           C  
ATOM   1332  OE1 GLU A1329      64.618  29.592  64.308  1.00  0.00           O  
ATOM   1333  OE2 GLU A1329      65.468  28.376  62.679  1.00  0.00           O  
ATOM   1334  N   LEU A1341      64.892  23.927  62.496  1.00  0.00           N  
ATOM   1335  CA  LEU A1341      65.057  22.690  61.755  1.00  0.00           C  
ATOM   1336  C   LEU A1341      65.155  22.938  60.253  1.00  0.00           C  
ATOM   1337  O   LEU A1341      65.976  22.353  59.557  1.00  0.00           O  
ATOM   1338  CB  LEU A1341      63.853  21.784  62.048  1.00  0.00           C  
ATOM   1339  CG  LEU A1341      63.851  20.382  61.434  1.00  0.00           C  
ATOM   1340  CD1 LEU A1341      65.227  19.718  61.647  1.00  0.00           C  
ATOM   1341  CD2 LEU A1341      62.727  19.548  62.042  1.00  0.00           C  
ATOM   1342  N   PHE A1342      64.270  23.779  59.753  1.00  0.00           N  
ATOM   1343  CA  PHE A1342      64.182  24.031  58.323  1.00  0.00           C  
ATOM   1344  C   PHE A1342      64.978  25.212  57.829  1.00  0.00           C  
ATOM   1345  O   PHE A1342      64.953  26.299  58.422  1.00  0.00           O  
ATOM   1346  CB  PHE A1342      62.722  24.263  57.899  1.00  0.00           C  
ATOM   1347  CG  PHE A1342      61.805  23.111  58.194  1.00  0.00           C  
ATOM   1348  CD1 PHE A1342      60.660  23.296  58.955  1.00  0.00           C  
ATOM   1349  CD2 PHE A1342      62.053  21.850  57.659  1.00  0.00           C  
ATOM   1350  CE1 PHE A1342      59.812  22.239  59.222  1.00  0.00           C  
ATOM   1351  CE2 PHE A1342      61.216  20.790  57.930  1.00  0.00           C  
ATOM   1352  CZ  PHE A1342      60.076  20.986  58.692  1.00  0.00           C  
ATOM   1353  N   THR A1344      65.511  25.032  56.627  1.00  0.00           N  
ATOM   1354  CA  THR A1344      66.127  26.102  55.867  1.00  0.00           C  
ATOM   1355  C   THR A1344      64.940  26.829  55.245  1.00  0.00           C  
ATOM   1356  O   THR A1344      64.002  26.196  54.762  1.00  0.00           O  
ATOM   1357  CB  THR A1344      66.975  25.499  54.727  1.00  0.00           C  
ATOM   1358  OG1 THR A1344      68.031  24.720  55.291  1.00  0.00           O  
ATOM   1359  CG2 THR A1344      67.564  26.577  53.820  1.00  0.00           C  
ATOM   1360  N   ILE A1345      64.959  28.155  55.287  1.00  0.00           N  
ATOM   1361  CA  ILE A1345      63.893  28.931  54.682  1.00  0.00           C  
ATOM   1362  C   ILE A1345      64.203  28.969  53.181  1.00  0.00           C  
ATOM   1363  O   ILE A1345      65.274  29.418  52.781  1.00  0.00           O  
ATOM   1364  CB  ILE A1345      63.845  30.359  55.279  1.00  0.00           C  
ATOM   1365  CG1 ILE A1345      63.846  30.284  56.811  1.00  0.00           C  
ATOM   1366  CG2 ILE A1345      62.623  31.116  54.777  1.00  0.00           C  
ATOM   1367  CD1 ILE A1345      62.625  29.585  57.392  1.00  0.00           C  
ATOM   1368  N   PRO A1347      63.333  28.386  52.361  1.00  0.00           N  
ATOM   1369  CA  PRO A1347      63.605  28.331  50.929  1.00  0.00           C  
ATOM   1370  C   PRO A1347      63.320  29.662  50.234  1.00  0.00           C  
ATOM   1371  O   PRO A1347      62.586  30.504  50.747  1.00  0.00           O  
ATOM   1372  CB  PRO A1347      62.610  27.283  50.448  1.00  0.00           C  
ATOM   1373  CG  PRO A1347      61.434  27.508  51.314  1.00  0.00           C  
ATOM   1374  CD  PRO A1347      61.974  27.904  52.665  1.00  0.00           C  
ATOM   1375  N   GLU A1348      63.870  29.822  49.040  1.00  0.00           N  
ATOM   1376  CA  GLU A1348      63.615  31.005  48.233  1.00  0.00           C  
ATOM   1377  C   GLU A1348      63.191  30.619  46.824  1.00  0.00           C  
ATOM   1378  O   GLU A1348      63.800  29.756  46.191  1.00  0.00           O  
ATOM   1379  CB  GLU A1348      64.862  31.868  48.144  1.00  0.00           C  
ATOM   1380  CG  GLU A1348      64.707  33.227  48.762  1.00  0.00           C  
ATOM   1381  CD  GLU A1348      65.915  34.101  48.498  1.00  0.00           C  
ATOM   1382  OE1 GLU A1348      66.461  34.030  47.374  1.00  0.00           O  
ATOM   1383  OE2 GLU A1348      66.357  34.802  49.434  1.00  0.00           O  
ATOM   1384  N   ALA A1349      62.176  31.310  46.320  1.00  0.00           N  
ATOM   1385  CA  ALA A1349      61.696  31.089  44.964  1.00  0.00           C  
ATOM   1386  C   ALA A1349      62.700  31.678  43.973  1.00  0.00           C  
ATOM   1387  O   ALA A1349      63.319  32.707  44.239  1.00  0.00           O  
ATOM   1388  CB  ALA A1349      60.339  31.758  44.780  1.00  0.00           C  
ATOM   1389  N   ARG A1350      62.886  31.001  42.847  1.00  0.00           N  
ATOM   1390  CA  ARG A1350      63.712  31.528  41.775  1.00  0.00           C  
ATOM   1391  C   ARG A1350      62.875  31.505  40.497  1.00  0.00           C  
ATOM   1392  O   ARG A1350      62.707  30.469  39.858  1.00  0.00           O  
ATOM   1393  CB  ARG A1350      65.014  30.750  41.604  1.00  0.00           C  
ATOM   1394  CG  ARG A1350      66.011  31.407  40.652  1.00  0.00           C  
ATOM   1395  CD  ARG A1350      66.886  30.327  40.015  1.00  0.00           C  
ATOM   1396  NE  ARG A1350      68.224  30.786  39.643  1.00  0.00           N  
ATOM   1397  CZ  ARG A1350      69.220  30.980  40.501  1.00  0.00           C  
ATOM   1398  NH1 ARG A1350      70.408  31.363  40.061  1.00  0.00           N  
ATOM   1399  NH2 ARG A1350      69.024  30.815  41.800  1.00  0.00           N  
ATOM   1400  N   ILE A1351      62.306  32.665  40.190  1.00  0.00           N  
ATOM   1401  CA  ILE A1351      61.415  32.876  39.052  1.00  0.00           C  
ATOM   1402  C   ILE A1351      62.152  33.623  37.938  1.00  0.00           C  
ATOM   1403  O   ILE A1351      62.757  34.667  38.187  1.00  0.00           O  
ATOM   1404  CB  ILE A1351      60.203  33.713  39.526  1.00  0.00           C  
ATOM   1405  CG1 ILE A1351      59.510  32.992  40.689  1.00  0.00           C  
ATOM   1406  CG2 ILE A1351      59.239  33.997  38.381  1.00  0.00           C  
ATOM   1407  CD1 ILE A1351      58.472  33.845  41.419  1.00  0.00           C  
ATOM   1408  N   PRO A1352      62.145  33.068  36.726  1.00  0.00           N  
ATOM   1409  CA  PRO A1352      62.852  33.690  35.600  1.00  0.00           C  
ATOM   1410  C   PRO A1352      62.311  35.080  35.266  1.00  0.00           C  
ATOM   1411  O   PRO A1352      61.119  35.340  35.392  1.00  0.00           O  
ATOM   1412  CB  PRO A1352      62.593  32.729  34.427  1.00  0.00           C  
ATOM   1413  CG  PRO A1352      61.739  31.614  34.952  1.00  0.00           C  
ATOM   1414  CD  PRO A1352      61.194  32.036  36.282  1.00  0.00           C  
ATOM   1415  N   LYS A1353      63.197  35.973  34.838  1.00  0.00           N  
ATOM   1416  CA  LYS A1353      62.794  37.326  34.462  1.00  0.00           C  
ATOM   1417  C   LYS A1353      61.924  37.250  33.215  1.00  0.00           C  
ATOM   1418  O   LYS A1353      60.958  37.985  33.071  1.00  0.00           O  
ATOM   1419  CB  LYS A1353      64.025  38.199  34.195  1.00  0.00           C  
ATOM   1420  CG  LYS A1353      65.150  37.997  35.201  1.00  0.00           C  
ATOM   1421  CD  LYS A1353      64.696  38.333  36.613  1.00  0.00           C  
ATOM   1422  CE  LYS A1353      65.861  38.325  37.590  1.00  0.00           C  
ATOM   1423  NZ  LYS A1353      65.411  38.025  38.979  1.00  0.00           N  
ATOM   1424  N   VAL A1354      62.257  36.321  32.333  1.00  0.00           N  
ATOM   1425  CA  VAL A1354      61.494  36.110  31.107  1.00  0.00           C  
ATOM   1426  C   VAL A1354      60.847  34.735  31.128  1.00  0.00           C  
ATOM   1427  O   VAL A1354      61.404  33.795  31.679  1.00  0.00           O  
ATOM   1428  CB  VAL A1354      62.409  36.158  29.861  1.00  0.00           C  
ATOM   1429  CG1 VAL A1354      61.565  36.167  28.597  1.00  0.00           C  
ATOM   1430  CG2 VAL A1354      63.327  37.371  29.909  1.00  0.00           C  
ATOM   1431  N   GLY A1355      59.674  34.633  30.511  1.00  0.00           N  
ATOM   1432  CA  GLY A1355      58.939  33.376  30.366  1.00  0.00           C  
ATOM   1433  C   GLY A1355      58.305  32.809  31.636  1.00  0.00           C  
ATOM   1434  O   GLY A1355      57.849  31.666  31.649  1.00  0.00           O  
ATOM   1435  N   ALA A1356      58.285  33.590  32.707  1.00  0.00           N  
ATOM   1436  CA  ALA A1356      57.724  33.092  33.957  1.00  0.00           C  
ATOM   1437  C   ALA A1356      56.225  32.845  33.872  1.00  0.00           C  
ATOM   1438  O   ALA A1356      55.639  32.231  34.760  1.00  0.00           O  
ATOM   1439  CB  ALA A1356      58.051  34.029  35.109  1.00  0.00           C  
ATOM   1440  N   ARG A1360      55.586  33.349  32.822  1.00  0.00           N  
ATOM   1441  CA  ARG A1360      54.135  33.208  32.726  1.00  0.00           C  
ATOM   1442  C   ARG A1360      53.590  33.174  31.299  1.00  0.00           C  
ATOM   1443  O   ARG A1360      53.072  34.164  30.783  1.00  0.00           O  
ATOM   1444  CB  ARG A1360      53.447  34.286  33.566  1.00  0.00           C  
ATOM   1445  CG  ARG A1360      51.923  34.116  33.649  1.00  0.00           C  
ATOM   1446  CD  ARG A1360      51.332  34.897  34.807  1.00  0.00           C  
ATOM   1447  NE  ARG A1360      50.019  35.459  34.485  1.00  0.00           N  
ATOM   1448  CZ  ARG A1360      48.861  34.958  34.905  1.00  0.00           C  
ATOM   1449  NH1 ARG A1360      47.722  35.553  34.578  1.00  0.00           N  
ATOM   1450  NH2 ARG A1360      48.839  33.865  35.655  1.00  0.00           N  
ATOM   1451  N   ILE A1361      53.749  32.027  30.653  1.00  0.00           N  
ATOM   1452  CA  ILE A1361      53.296  31.843  29.281  1.00  0.00           C  
ATOM   1453  C   ILE A1361      51.777  31.719  29.305  1.00  0.00           C  
ATOM   1454  O   ILE A1361      51.206  31.038  30.159  1.00  0.00           O  
ATOM   1455  CB  ILE A1361      53.964  30.585  28.651  1.00  0.00           C  
ATOM   1456  CG1 ILE A1361      55.493  30.739  28.635  1.00  0.00           C  
ATOM   1457  CG2 ILE A1361      53.397  30.258  27.260  1.00  0.00           C  
ATOM   1458  CD1 ILE A1361      55.995  32.019  27.944  1.00  0.00           C  
ATOM   1459  N   MET A1365      51.115  32.450  28.418  1.00  0.00           N  
ATOM   1460  CA  MET A1365      49.672  32.460  28.421  1.00  0.00           C  
ATOM   1461  C   MET A1365      49.026  31.438  27.500  1.00  0.00           C  
ATOM   1462  O   MET A1365      49.654  30.898  26.591  1.00  0.00           O  
ATOM   1463  CB  MET A1365      49.124  33.881  28.178  1.00  0.00           C  
ATOM   1464  CG  MET A1365      49.848  34.962  28.965  1.00  0.00           C  
ATOM   1465  SD  MET A1365      49.697  34.764  30.763  1.00  0.00           S  
ATOM   1466  CE  MET A1365      48.135  35.548  31.109  1.00  0.00           C  
ATOM   1467  N   SER A1366      47.765  31.151  27.782  1.00  0.00           N  
ATOM   1468  CA  SER A1366      46.985  30.243  26.962  1.00  0.00           C  
ATOM   1469  C   SER A1366      46.880  30.861  25.573  1.00  0.00           C  
ATOM   1470  O   SER A1366      46.804  32.077  25.426  1.00  0.00           O  
ATOM   1471  CB  SER A1366      45.597  30.030  27.564  1.00  0.00           C  
ATOM   1472  OG  SER A1366      44.684  29.537  26.593  1.00  0.00           O  
ATOM   1473  N   LEU A1368      46.967  30.009  24.561  1.00  0.00           N  
ATOM   1474  CA  LEU A1368      46.906  30.420  23.166  1.00  0.00           C  
ATOM   1475  C   LEU A1368      45.480  30.797  22.797  1.00  0.00           C  
ATOM   1476  O   LEU A1368      45.236  31.501  21.825  1.00  0.00           O  
ATOM   1477  CB  LEU A1368      47.303  29.228  22.310  1.00  0.00           C  
ATOM   1478  CG  LEU A1368      48.711  28.997  21.785  1.00  0.00           C  
ATOM   1479  CD1 LEU A1368      49.768  29.742  22.587  1.00  0.00           C  
ATOM   1480  CD2 LEU A1368      48.992  27.473  21.709  1.00  0.00           C  
ATOM   1481  N   VAL A1369      44.550  30.294  23.594  1.00  0.00           N  
ATOM   1482  CA  VAL A1369      43.114  30.413  23.365  1.00  0.00           C  
ATOM   1483  C   VAL A1369      42.472  31.497  24.251  1.00  0.00           C  
ATOM   1484  O   VAL A1369      41.457  32.083  23.891  1.00  0.00           O  
ATOM   1485  CB  VAL A1369      42.474  29.034  23.649  1.00  0.00           C  
ATOM   1486  CG1 VAL A1369      41.390  29.116  24.697  1.00  0.00           C  
ATOM   1487  CG2 VAL A1369      42.036  28.356  22.374  1.00  0.00           C  
ATOM   1488  N   ASP A1370      43.087  31.773  25.399  1.00  0.00           N  
ATOM   1489  CA  ASP A1370      42.616  32.817  26.310  1.00  0.00           C  
ATOM   1490  C   ASP A1370      43.833  33.513  26.910  1.00  0.00           C  
ATOM   1491  O   ASP A1370      44.412  33.037  27.888  1.00  0.00           O  
ATOM   1492  CB  ASP A1370      41.720  32.236  27.410  1.00  0.00           C  
ATOM   1493  CG  ASP A1370      41.097  33.315  28.294  1.00  0.00           C  
ATOM   1494  OD1 ASP A1370      41.398  34.513  28.099  1.00  0.00           O  
ATOM   1495  OD2 ASP A1370      40.335  32.958  29.216  1.00  0.00           O  
ATOM   1496  N   PRO A1371      44.255  34.604  26.265  1.00  0.00           N  
ATOM   1497  CA  PRO A1371      45.459  35.330  26.664  1.00  0.00           C  
ATOM   1498  C   PRO A1371      45.435  35.953  28.052  1.00  0.00           C  
ATOM   1499  O   PRO A1371      46.414  36.562  28.474  1.00  0.00           O  
ATOM   1500  CB  PRO A1371      45.600  36.411  25.584  1.00  0.00           C  
ATOM   1501  CG  PRO A1371      44.829  35.909  24.435  1.00  0.00           C  
ATOM   1502  CD  PRO A1371      43.682  35.144  25.021  1.00  0.00           C  
ATOM   1503  N   THR A1372      44.326  35.798  28.762  1.00  0.00           N  
ATOM   1504  CA  THR A1372      44.218  36.336  30.118  1.00  0.00           C  
ATOM   1505  C   THR A1372      44.489  35.247  31.149  1.00  0.00           C  
ATOM   1506  O   THR A1372      44.568  35.520  32.346  1.00  0.00           O  
ATOM   1507  CB  THR A1372      42.835  36.971  30.391  1.00  0.00           C  
ATOM   1508  OG1 THR A1372      41.828  35.951  30.425  1.00  0.00           O  
ATOM   1509  CG2 THR A1372      42.492  37.972  29.316  1.00  0.00           C  
ATOM   1510  N   LYS A1373      44.649  34.015  30.674  1.00  0.00           N  
ATOM   1511  CA  LYS A1373      44.941  32.885  31.551  1.00  0.00           C  
ATOM   1512  C   LYS A1373      46.288  32.281  31.179  1.00  0.00           C  
ATOM   1513  O   LYS A1373      46.680  32.267  30.002  1.00  0.00           O  
ATOM   1514  CB  LYS A1373      43.862  31.799  31.423  1.00  0.00           C  
ATOM   1515  CG  LYS A1373      42.436  32.305  31.458  1.00  0.00           C  
ATOM   1516  CD  LYS A1373      41.451  31.155  31.651  1.00  0.00           C  
ATOM   1517  CE  LYS A1373      41.656  30.055  30.616  1.00  0.00           C  
ATOM   1518  NZ  LYS A1373      40.363  29.458  30.158  1.00  0.00           N  
ATOM   1519  N   LYS A1414      46.981  31.734  32.170  1.00  0.00           N  
ATOM   1520  CA  LYS A1414      48.245  31.074  31.895  1.00  0.00           C  
ATOM   1521  C   LYS A1414      48.025  29.735  31.171  1.00  0.00           C  
ATOM   1522  O   LYS A1414      46.970  29.109  31.264  1.00  0.00           O  
ATOM   1523  CB  LYS A1414      49.065  30.880  33.182  1.00  0.00           C  
ATOM   1524  CG  LYS A1414      48.716  29.601  33.966  1.00  0.00           C  
ATOM   1525  CD  LYS A1414      49.787  29.323  35.024  1.00  0.00           C  
ATOM   1526  CE  LYS A1414      49.469  28.077  35.864  1.00  0.00           C  
ATOM   1527  NZ  LYS A1414      49.505  26.796  35.076  1.00  0.00           N  
ATOM   1528  N   MET A1415      49.035  29.319  30.428  1.00  0.00           N  
ATOM   1529  CA  MET A1415      49.011  28.070  29.702  1.00  0.00           C  
ATOM   1530  C   MET A1415      49.094  26.938  30.734  1.00  0.00           C  
ATOM   1531  O   MET A1415      49.994  26.920  31.548  1.00  0.00           O  
ATOM   1532  CB  MET A1415      50.222  28.009  28.755  1.00  0.00           C  
ATOM   1533  CG  MET A1415      50.287  26.707  27.984  1.00  0.00           C  
ATOM   1534  SD  MET A1415      51.577  26.676  26.765  1.00  0.00           S  
ATOM   1535  CE  MET A1415      50.822  27.861  25.543  1.00  0.00           C  
ATOM   1536  N   SER A1416      48.113  26.044  30.744  1.00  0.00           N  
ATOM   1537  CA  SER A1416      48.084  24.948  31.713  1.00  0.00           C  
ATOM   1538  C   SER A1416      48.015  23.608  31.021  1.00  0.00           C  
ATOM   1539  O   SER A1416      47.210  23.399  30.120  1.00  0.00           O  
ATOM   1540  CB  SER A1416      46.911  25.085  32.681  1.00  0.00           C  
ATOM   1541  OG  SER A1416      47.038  26.250  33.471  1.00  0.00           O  
ATOM   1542  N   LYS A1417      48.855  22.693  31.473  1.00  0.00           N  
ATOM   1543  CA  LYS A1417      48.950  21.373  30.873  1.00  0.00           C  
ATOM   1544  C   LYS A1417      47.642  20.615  31.012  1.00  0.00           C  
ATOM   1545  O   LYS A1417      47.326  19.725  30.222  1.00  0.00           O  
ATOM   1546  CB  LYS A1417      50.133  20.611  31.485  1.00  0.00           C  
ATOM   1547  CG  LYS A1417      49.753  19.459  32.413  1.00  0.00           C  
ATOM   1548  CD  LYS A1417      51.004  18.646  32.792  1.00  0.00           C  
ATOM   1549  CE  LYS A1417      52.058  19.517  33.503  1.00  0.00           C  
ATOM   1550  NZ  LYS A1417      51.869  19.551  34.988  1.00  0.00           N  
ATOM   1551  N   SER A1434      46.843  21.008  31.986  1.00  0.00           N  
ATOM   1552  CA  SER A1434      45.556  20.350  32.172  1.00  0.00           C  
ATOM   1553  C   SER A1434      44.355  21.172  31.695  1.00  0.00           C  
ATOM   1554  O   SER A1434      43.225  20.896  32.071  1.00  0.00           O  
ATOM   1555  CB  SER A1434      45.363  19.932  33.624  1.00  0.00           C  
ATOM   1556  OG  SER A1434      45.038  21.075  34.385  1.00  0.00           O  
ATOM   1557  N   ASP A1435      44.588  22.177  30.862  1.00  0.00           N  
ATOM   1558  CA  ASP A1435      43.475  22.957  30.334  1.00  0.00           C  
ATOM   1559  C   ASP A1435      42.568  22.007  29.560  1.00  0.00           C  
ATOM   1560  O   ASP A1435      43.052  21.192  28.763  1.00  0.00           O  
ATOM   1561  CB  ASP A1435      43.996  24.044  29.380  1.00  0.00           C  
ATOM   1562  CG  ASP A1435      42.938  25.057  29.021  1.00  0.00           C  
ATOM   1563  OD1 ASP A1435      41.832  24.664  28.558  1.00  0.00           O  
ATOM   1564  OD2 ASP A1435      43.198  26.246  29.255  1.00  0.00           O  
ATOM   1565  N   PRO A1440      41.261  22.098  29.798  1.00  0.00           N  
ATOM   1566  CA  PRO A1440      40.299  21.246  29.093  1.00  0.00           C  
ATOM   1567  C   PRO A1440      40.313  21.444  27.581  1.00  0.00           C  
ATOM   1568  O   PRO A1440      39.831  20.597  26.838  1.00  0.00           O  
ATOM   1569  CB  PRO A1440      38.959  21.680  29.685  1.00  0.00           C  
ATOM   1570  CG  PRO A1440      39.315  22.110  31.084  1.00  0.00           C  
ATOM   1571  CD  PRO A1440      40.626  22.822  30.915  1.00  0.00           C  
ATOM   1572  N   ASN A1441      40.934  22.529  27.125  1.00  0.00           N  
ATOM   1573  CA  ASN A1441      41.051  22.804  25.692  1.00  0.00           C  
ATOM   1574  C   ASN A1441      42.482  22.534  25.242  1.00  0.00           C  
ATOM   1575  O   ASN A1441      43.393  23.257  25.615  1.00  0.00           O  
ATOM   1576  CB  ASN A1441      40.711  24.270  25.436  1.00  0.00           C  
ATOM   1577  CG  ASN A1441      40.503  24.584  23.969  1.00  0.00           C  
ATOM   1578  OD1 ASN A1441      40.736  23.757  23.094  1.00  0.00           O  
ATOM   1579  ND2 ASN A1441      40.043  25.784  23.701  1.00  0.00           N  
ATOM   1580  N   PRO A1444      42.682  21.521  24.409  1.00  0.00           N  
ATOM   1581  CA  PRO A1444      44.023  21.219  23.924  1.00  0.00           C  
ATOM   1582  C   PRO A1444      44.647  22.324  23.068  1.00  0.00           C  
ATOM   1583  O   PRO A1444      45.860  22.365  22.910  1.00  0.00           O  
ATOM   1584  CB  PRO A1444      43.835  19.923  23.116  1.00  0.00           C  
ATOM   1585  CG  PRO A1444      42.531  19.348  23.600  1.00  0.00           C  
ATOM   1586  CD  PRO A1444      41.690  20.530  23.948  1.00  0.00           C  
ATOM   1587  N   LYS A1450      43.831  23.228  22.536  1.00  0.00           N  
ATOM   1588  CA  LYS A1450      44.351  24.333  21.726  1.00  0.00           C  
ATOM   1589  C   LYS A1450      45.071  25.398  22.570  1.00  0.00           C  
ATOM   1590  O   LYS A1450      45.780  26.247  22.037  1.00  0.00           O  
ATOM   1591  CB  LYS A1450      43.229  24.996  20.918  1.00  0.00           C  
ATOM   1592  CG  LYS A1450      42.522  24.089  19.931  1.00  0.00           C  
ATOM   1593  CD  LYS A1450      41.182  24.692  19.533  1.00  0.00           C  
ATOM   1594  CE  LYS A1450      41.353  26.087  18.969  1.00  0.00           C  
ATOM   1595  NZ  LYS A1450      40.107  26.592  18.332  1.00  0.00           N  
ATOM   1596  N   ALA A1452      44.840  25.372  23.876  1.00  0.00           N  
ATOM   1597  CA  ALA A1452      45.421  26.334  24.808  1.00  0.00           C  
ATOM   1598  C   ALA A1452      46.921  26.214  24.963  1.00  0.00           C  
ATOM   1599  O   ALA A1452      47.604  27.172  25.327  1.00  0.00           O  
ATOM   1600  CB  ALA A1452      44.761  26.188  26.172  1.00  0.00           C  
ATOM   1601  N   TYR A1455      47.417  25.000  24.811  1.00  0.00           N  
ATOM   1602  CA  TYR A1455      48.815  24.739  25.062  1.00  0.00           C  
ATOM   1603  C   TYR A1455      49.389  23.922  23.940  1.00  0.00           C  
ATOM   1604  O   TYR A1455      48.668  23.323  23.147  1.00  0.00           O  
ATOM   1605  CB  TYR A1455      48.957  23.941  26.372  1.00  0.00           C  
ATOM   1606  CG  TYR A1455      48.188  22.635  26.359  1.00  0.00           C  
ATOM   1607  CD1 TYR A1455      48.618  21.552  25.593  1.00  0.00           C  
ATOM   1608  CD2 TYR A1455      46.989  22.513  27.041  1.00  0.00           C  
ATOM   1609  CE1 TYR A1455      47.883  20.379  25.541  1.00  0.00           C  
ATOM   1610  CE2 TYR A1455      46.243  21.342  26.984  1.00  0.00           C  
ATOM   1611  CZ  TYR A1455      46.688  20.285  26.235  1.00  0.00           C  
ATOM   1612  OH  TYR A1455      45.937  19.125  26.201  1.00  0.00           O  
ATOM   1613  N   ILE A1456      50.709  23.888  23.908  1.00  0.00           N  
ATOM   1614  CA  ILE A1456      51.440  23.048  22.988  1.00  0.00           C  
ATOM   1615  C   ILE A1456      52.272  22.116  23.871  1.00  0.00           C  
ATOM   1616  O   ILE A1456      53.092  22.593  24.653  1.00  0.00           O  
ATOM   1617  CB  ILE A1456      52.369  23.882  22.086  1.00  0.00           C  
ATOM   1618  CG1 ILE A1456      51.587  24.351  20.856  1.00  0.00           C  
ATOM   1619  CG2 ILE A1456      53.553  23.025  21.620  1.00  0.00           C  
ATOM   1620  CD1 ILE A1456      51.952  25.722  20.379  1.00  0.00           C  
ATOM   1621  N   THR A1457      52.001  20.810  23.828  1.00  0.00           N  
ATOM   1622  CA  THR A1457      52.807  19.884  24.622  1.00  0.00           C  
ATOM   1623  C   THR A1457      54.165  19.668  23.977  1.00  0.00           C  
ATOM   1624  O   THR A1457      54.340  19.860  22.773  1.00  0.00           O  
ATOM   1625  CB  THR A1457      52.137  18.494  24.916  1.00  0.00           C  
ATOM   1626  OG1 THR A1457      52.390  17.581  23.847  1.00  0.00           O  
ATOM   1627  CG2 THR A1457      50.634  18.608  25.155  1.00  0.00           C  
ATOM   1628  N   LEU A1458      55.127  19.245  24.785  1.00  0.00           N  
ATOM   1629  CA  LEU A1458      56.457  18.940  24.279  1.00  0.00           C  
ATOM   1630  C   LEU A1458      56.401  17.722  23.351  1.00  0.00           C  
ATOM   1631  O   LEU A1458      57.373  17.422  22.664  1.00  0.00           O  
ATOM   1632  CB  LEU A1458      57.414  18.668  25.440  1.00  0.00           C  
ATOM   1633  CG  LEU A1458      58.343  19.801  25.858  1.00  0.00           C  
ATOM   1634  CD1 LEU A1458      57.630  21.141  25.804  1.00  0.00           C  
ATOM   1635  CD2 LEU A1458      58.954  19.538  27.227  1.00  0.00           C  
ATOM   1636  N   LEU A1459      55.261  17.029  23.316  1.00  0.00           N  
ATOM   1637  CA  LEU A1459      55.104  15.848  22.455  1.00  0.00           C  
ATOM   1638  C   LEU A1459      54.223  16.078  21.223  1.00  0.00           C  
ATOM   1639  O   LEU A1459      53.925  15.142  20.470  1.00  0.00           O  
ATOM   1640  CB  LEU A1459      54.575  14.646  23.252  1.00  0.00           C  
ATOM   1641  CG  LEU A1459      55.470  14.155  24.396  1.00  0.00           C  
ATOM   1642  CD1 LEU A1459      54.807  13.021  25.157  1.00  0.00           C  
ATOM   1643  CD2 LEU A1459      56.855  13.721  23.864  1.00  0.00           C  
ATOM   1644  N   ASP A1460      53.800  17.316  21.019  1.00  0.00           N  
ATOM   1645  CA  ASP A1460      52.954  17.637  19.879  1.00  0.00           C  
ATOM   1646  C   ASP A1460      53.692  17.484  18.552  1.00  0.00           C  
ATOM   1647  O   ASP A1460      54.863  17.837  18.438  1.00  0.00           O  
ATOM   1648  CB  ASP A1460      52.387  19.046  20.008  1.00  0.00           C  
ATOM   1649  CG  ASP A1460      51.244  19.132  21.014  1.00  0.00           C  
ATOM   1650  OD1 ASP A1460      50.842  18.087  21.573  1.00  0.00           O  
ATOM   1651  OD2 ASP A1460      50.733  20.250  21.223  1.00  0.00           O  
ATOM   1652  N   ASP A1461      53.001  16.964  17.543  1.00  0.00           N  
ATOM   1653  CA  ASP A1461      53.609  16.814  16.230  1.00  0.00           C  
ATOM   1654  C   ASP A1461      53.538  18.120  15.439  1.00  0.00           C  
ATOM   1655  O   ASP A1461      52.829  19.037  15.826  1.00  0.00           O  
ATOM   1656  CB  ASP A1461      53.033  15.608  15.465  1.00  0.00           C  
ATOM   1657  CG  ASP A1461      51.591  15.799  15.039  1.00  0.00           C  
ATOM   1658  OD1 ASP A1461      50.998  14.809  14.591  1.00  0.00           O  
ATOM   1659  OD2 ASP A1461      51.050  16.922  15.090  1.00  0.00           O  
ATOM   1660  N   ALA A1462      54.337  18.221  14.379  1.00  0.00           N  
ATOM   1661  CA  ALA A1462      54.454  19.453  13.596  1.00  0.00           C  
ATOM   1662  C   ALA A1462      53.106  19.988  13.142  1.00  0.00           C  
ATOM   1663  O   ALA A1462      52.767  21.146  13.376  1.00  0.00           O  
ATOM   1664  CB  ALA A1462      55.387  19.240  12.405  1.00  0.00           C  
ATOM   1665  N   LYS A1463      52.314  19.107  12.548  1.00  0.00           N  
ATOM   1666  CA  LYS A1463      50.968  19.428  12.097  1.00  0.00           C  
ATOM   1667  C   LYS A1463      50.137  20.000  13.238  1.00  0.00           C  
ATOM   1668  O   LYS A1463      49.360  20.938  13.059  1.00  0.00           O  
ATOM   1669  CB  LYS A1463      50.287  18.155  11.570  1.00  0.00           C  
ATOM   1670  CG  LYS A1463      49.737  18.278  10.164  1.00  0.00           C  
ATOM   1671  CD  LYS A1463      48.622  17.269   9.905  1.00  0.00           C  
ATOM   1672  CE  LYS A1463      48.825  16.548   8.575  1.00  0.00           C  
ATOM   1673  NZ  LYS A1463      47.669  16.730   7.646  1.00  0.00           N  
ATOM   1674  N   THR A1465      50.284  19.418  14.417  1.00  0.00           N  
ATOM   1675  CA  THR A1465      49.517  19.875  15.561  1.00  0.00           C  
ATOM   1676  C   THR A1465      50.006  21.223  16.048  1.00  0.00           C  
ATOM   1677  O   THR A1465      49.223  22.064  16.454  1.00  0.00           O  
ATOM   1678  CB  THR A1465      49.516  18.838  16.701  1.00  0.00           C  
ATOM   1679  OG1 THR A1465      48.968  17.609  16.216  1.00  0.00           O  
ATOM   1680  CG2 THR A1465      48.697  19.327  17.890  1.00  0.00           C  
ATOM   1681  N   ILE A1467      51.308  21.446  15.990  1.00  0.00           N  
ATOM   1682  CA  ILE A1467      51.840  22.729  16.435  1.00  0.00           C  
ATOM   1683  C   ILE A1467      51.426  23.849  15.475  1.00  0.00           C  
ATOM   1684  O   ILE A1467      51.095  24.953  15.911  1.00  0.00           O  
ATOM   1685  CB  ILE A1467      53.357  22.661  16.639  1.00  0.00           C  
ATOM   1686  CG1 ILE A1467      53.674  21.699  17.787  1.00  0.00           C  
ATOM   1687  CG2 ILE A1467      53.941  24.042  16.891  1.00  0.00           C  
ATOM   1688  CD1 ILE A1467      55.129  21.234  17.828  1.00  0.00           C  
ATOM   1689  N   GLU A1468      51.402  23.550  14.175  1.00  0.00           N  
ATOM   1690  CA  GLU A1468      50.993  24.548  13.179  1.00  0.00           C  
ATOM   1691  C   GLU A1468      49.543  24.976  13.392  1.00  0.00           C  
ATOM   1692  O   GLU A1468      49.230  26.159  13.339  1.00  0.00           O  
ATOM   1693  CB  GLU A1468      51.181  24.025  11.751  1.00  0.00           C  
ATOM   1694  CG  GLU A1468      52.641  23.856  11.345  1.00  0.00           C  
ATOM   1695  CD  GLU A1468      52.840  22.884  10.186  1.00  0.00           C  
ATOM   1696  OE1 GLU A1468      54.008  22.563   9.871  1.00  0.00           O  
ATOM   1697  OE2 GLU A1468      51.837  22.448   9.581  1.00  0.00           O  
ATOM   1698  N   LYS A1507      48.664  24.006  13.629  1.00  0.00           N  
ATOM   1699  CA  LYS A1507      47.250  24.282  13.888  1.00  0.00           C  
ATOM   1700  C   LYS A1507      47.100  25.167  15.118  1.00  0.00           C  
ATOM   1701  O   LYS A1507      46.435  26.194  15.074  1.00  0.00           O  
ATOM   1702  CB  LYS A1507      46.481  22.983  14.124  1.00  0.00           C  
ATOM   1703  CG  LYS A1507      46.399  22.064  12.915  1.00  0.00           C  
ATOM   1704  CD  LYS A1507      45.771  20.736  13.295  1.00  0.00           C  
ATOM   1705  CE  LYS A1507      45.384  19.932  12.070  1.00  0.00           C  
ATOM   1706  NZ  LYS A1507      44.025  19.345  12.229  1.00  0.00           N  
ATOM   1707  N   LYS A1508      47.714  24.748  16.221  1.00  0.00           N  
ATOM   1708  CA  LYS A1508      47.633  25.484  17.476  1.00  0.00           C  
ATOM   1709  C   LYS A1508      48.139  26.909  17.403  1.00  0.00           C  
ATOM   1710  O   LYS A1508      47.519  27.816  17.952  1.00  0.00           O  
ATOM   1711  CB  LYS A1508      48.278  24.706  18.621  1.00  0.00           C  
ATOM   1712  CG  LYS A1508      47.574  23.376  18.918  1.00  0.00           C  
ATOM   1713  CD  LYS A1508      48.230  22.659  20.095  1.00  0.00           C  
ATOM   1714  CE  LYS A1508      47.384  21.523  20.640  1.00  0.00           C  
ATOM   1715  NZ  LYS A1508      48.026  20.857  21.824  1.00  0.00           N  
ATOM   1716  N   ILE A1509      49.255  27.120  16.711  1.00  0.00           N  
ATOM   1717  CA  ILE A1509      49.776  28.463  16.542  1.00  0.00           C  
ATOM   1718  C   ILE A1509      48.842  29.245  15.616  1.00  0.00           C  
ATOM   1719  O   ILE A1509      48.548  30.414  15.871  1.00  0.00           O  
ATOM   1720  CB  ILE A1509      51.229  28.475  15.986  1.00  0.00           C  
ATOM   1721  CG1 ILE A1509      52.221  27.990  17.052  1.00  0.00           C  
ATOM   1722  CG2 ILE A1509      51.608  29.881  15.494  1.00  0.00           C  
ATOM   1723  CD1 ILE A1509      51.914  28.464  18.465  1.00  0.00           C  
ATOM   1724  N   LYS A1510      48.319  28.583  14.587  1.00  0.00           N  
ATOM   1725  CA  LYS A1510      47.380  29.241  13.675  1.00  0.00           C  
ATOM   1726  C   LYS A1510      46.083  29.676  14.336  1.00  0.00           C  
ATOM   1727  O   LYS A1510      45.581  30.757  14.057  1.00  0.00           O  
ATOM   1728  CB  LYS A1510      47.072  28.392  12.446  1.00  0.00           C  
ATOM   1729  CG  LYS A1510      45.899  28.948  11.636  1.00  0.00           C  
ATOM   1730  CD  LYS A1510      45.726  28.238  10.309  1.00  0.00           C  
ATOM   1731  CE  LYS A1510      44.931  29.094   9.334  1.00  0.00           C  
ATOM   1732  NZ  LYS A1510      45.822  30.028   8.576  1.00  0.00           N  
ATOM   1733  N   SER A1511      45.535  28.838  15.210  1.00  0.00           N  
ATOM   1734  CA  SER A1511      44.298  29.170  15.919  1.00  0.00           C  
ATOM   1735  C   SER A1511      44.528  30.150  17.063  1.00  0.00           C  
ATOM   1736  O   SER A1511      43.578  30.537  17.733  1.00  0.00           O  
ATOM   1737  CB  SER A1511      43.659  27.906  16.511  1.00  0.00           C  
ATOM   1738  OG  SER A1511      43.019  27.132  15.521  1.00  0.00           O  
ATOM   1739  N   ALA A1512      45.778  30.470  17.376  1.00  0.00           N  
ATOM   1740  CA  ALA A1512      46.023  31.369  18.506  1.00  0.00           C  
ATOM   1741  C   ALA A1512      45.311  32.712  18.376  1.00  0.00           C  
ATOM   1742  O   ALA A1512      45.288  33.333  17.303  1.00  0.00           O  
ATOM   1743  CB  ALA A1512      47.508  31.563  18.759  1.00  0.00           C  
ATOM   1744  N   VAL A1513      44.716  33.141  19.483  1.00  0.00           N  
ATOM   1745  CA  VAL A1513      43.975  34.391  19.537  1.00  0.00           C  
ATOM   1746  C   VAL A1513      44.893  35.602  19.388  1.00  0.00           C  
ATOM   1747  O   VAL A1513      45.950  35.686  20.028  1.00  0.00           O  
ATOM   1748  CB  VAL A1513      43.186  34.492  20.865  1.00  0.00           C  
ATOM   1749  CG1 VAL A1513      42.588  35.869  21.037  1.00  0.00           C  
ATOM   1750  CG2 VAL A1513      42.104  33.417  20.913  1.00  0.00           C  
ATOM   1751  N   THR A1514      44.490  36.534  18.527  1.00  0.00           N  
ATOM   1752  CA  THR A1514      45.258  37.754  18.320  1.00  0.00           C  
ATOM   1753  C   THR A1514      44.349  38.966  18.451  1.00  0.00           C  
ATOM   1754  O   THR A1514      43.719  39.162  19.487  1.00  0.00           O  
ATOM   1755  CB  THR A1514      46.023  37.752  16.967  1.00  0.00           C  
ATOM   1756  OG1 THR A1514      45.114  37.472  15.886  1.00  0.00           O  
ATOM   1757  CG2 THR A1514      47.120  36.685  16.985  1.00  0.00           C  
ATOM   1758  N   ASP A1515      44.276  39.767  17.399  1.00  0.00           N  
ATOM   1759  CA  ASP A1515      43.445  40.967  17.388  1.00  0.00           C  
ATOM   1760  C   ASP A1515      43.194  41.381  15.932  1.00  0.00           C  
ATOM   1761  O   ASP A1515      43.535  40.641  15.006  1.00  0.00           O  
ATOM   1762  CB  ASP A1515      44.118  42.100  18.173  1.00  0.00           C  
ATOM   1763  CG  ASP A1515      45.529  42.394  17.691  1.00  0.00           C  
ATOM   1764  OD1 ASP A1515      46.464  42.384  18.520  1.00  0.00           O  
ATOM   1765  OD2 ASP A1515      45.704  42.649  16.486  1.00  0.00           O  
ATOM   1766  N   SER A1516      42.608  42.557  15.724  1.00  0.00           N  
ATOM   1767  CA  SER A1516      42.311  43.001  14.363  1.00  0.00           C  
ATOM   1768  C   SER A1516      43.229  44.105  13.850  1.00  0.00           C  
ATOM   1769  O   SER A1516      42.917  44.771  12.858  1.00  0.00           O  
ATOM   1770  CB  SER A1516      40.844  43.417  14.221  1.00  0.00           C  
ATOM   1771  OG  SER A1516      40.393  44.114  15.369  1.00  0.00           O  
ATOM   1772  N   GLU A1517      44.367  44.280  14.511  1.00  0.00           N  
ATOM   1773  CA  GLU A1517      45.339  45.294  14.126  1.00  0.00           C  
ATOM   1774  C   GLU A1517      46.194  44.843  12.943  1.00  0.00           C  
ATOM   1775  O   GLU A1517      46.492  45.624  12.035  1.00  0.00           O  
ATOM   1776  CB  GLU A1517      46.260  45.588  15.302  1.00  0.00           C  
ATOM   1777  CG  GLU A1517      45.862  46.771  16.151  1.00  0.00           C  
ATOM   1778  CD  GLU A1517      47.026  47.290  16.969  1.00  0.00           C  
ATOM   1779  OE1 GLU A1517      48.117  47.492  16.390  1.00  0.00           O  
ATOM   1780  OE2 GLU A1517      46.861  47.451  18.198  1.00  0.00           O  
ATOM   1781  N   GLY A1518      46.653  43.598  12.991  1.00  0.00           N  
ATOM   1782  CA  GLY A1518      47.539  43.087  11.953  1.00  0.00           C  
ATOM   1783  C   GLY A1518      48.920  43.715  12.129  1.00  0.00           C  
ATOM   1784  O   GLY A1518      49.736  43.725  11.205  1.00  0.00           O  
ATOM   1785  N   THR A1527      49.175  44.241  13.323  1.00  0.00           N  
ATOM   1786  CA  THR A1527      50.461  44.860  13.617  1.00  0.00           C  
ATOM   1787  C   THR A1527      51.238  44.115  14.702  1.00  0.00           C  
ATOM   1788  O   THR A1527      50.827  44.056  15.856  1.00  0.00           O  
ATOM   1789  CB  THR A1527      50.309  46.343  14.002  1.00  0.00           C  
ATOM   1790  OG1 THR A1527      49.805  47.082  12.876  1.00  0.00           O  
ATOM   1791  CG2 THR A1527      51.651  46.917  14.416  1.00  0.00           C  
ATOM   1792  N   ILE A1528      52.376  43.553  14.322  1.00  0.00           N  
ATOM   1793  CA  ILE A1528      53.201  42.829  15.265  1.00  0.00           C  
ATOM   1794  C   ILE A1528      54.024  43.763  16.141  1.00  0.00           C  
ATOM   1795  O   ILE A1528      55.081  44.246  15.743  1.00  0.00           O  
ATOM   1796  CB  ILE A1528      54.111  41.812  14.562  1.00  0.00           C  
ATOM   1797  CG1 ILE A1528      53.270  40.699  13.936  1.00  0.00           C  
ATOM   1798  CG2 ILE A1528      55.133  41.253  15.528  1.00  0.00           C  
ATOM   1799  CD1 ILE A1528      53.366  40.629  12.441  1.00  0.00           C  
ATOM   1800  N   ARG A1562      53.512  44.022  17.335  1.00  0.00           N  
ATOM   1801  CA  ARG A1562      54.205  44.836  18.314  1.00  0.00           C  
ATOM   1802  C   ARG A1562      53.760  44.416  19.704  1.00  0.00           C  
ATOM   1803  O   ARG A1562      52.659  43.896  19.897  1.00  0.00           O  
ATOM   1804  CB  ARG A1562      54.003  46.336  18.074  1.00  0.00           C  
ATOM   1805  CG  ARG A1562      52.560  46.798  18.033  1.00  0.00           C  
ATOM   1806  CD  ARG A1562      52.453  48.293  18.336  1.00  0.00           C  
ATOM   1807  NE  ARG A1562      51.293  48.591  19.169  1.00  0.00           N  
ATOM   1808  CZ  ARG A1562      51.366  49.020  20.425  1.00  0.00           C  
ATOM   1809  NH1 ARG A1562      50.256  49.245  21.113  1.00  0.00           N  
ATOM   1810  NH2 ARG A1562      52.547  49.225  20.995  1.00  0.00           N  
ATOM   1811  N   TYR A1563      54.671  44.542  20.652  1.00  0.00           N  
ATOM   1812  CA  TYR A1563      54.411  44.105  22.003  1.00  0.00           C  
ATOM   1813  C   TYR A1563      53.596  45.107  22.806  1.00  0.00           C  
ATOM   1814  O   TYR A1563      53.964  46.278  22.924  1.00  0.00           O  
ATOM   1815  CB  TYR A1563      55.721  43.771  22.709  1.00  0.00           C  
ATOM   1816  CG  TYR A1563      55.530  43.074  24.031  1.00  0.00           C  
ATOM   1817  CD1 TYR A1563      55.491  41.684  24.109  1.00  0.00           C  
ATOM   1818  CD2 TYR A1563      55.377  43.804  25.203  1.00  0.00           C  
ATOM   1819  CE1 TYR A1563      55.330  41.045  25.323  1.00  0.00           C  
ATOM   1820  CE2 TYR A1563      55.209  43.176  26.419  1.00  0.00           C  
ATOM   1821  CZ  TYR A1563      55.186  41.797  26.478  1.00  0.00           C  
ATOM   1822  OH  TYR A1563      55.018  41.173  27.697  1.00  0.00           O  
ATOM   1823  N   ASP A1564      52.488  44.623  23.359  1.00  0.00           N  
ATOM   1824  CA  ASP A1564      51.603  45.426  24.186  1.00  0.00           C  
ATOM   1825  C   ASP A1564      50.707  44.478  24.985  1.00  0.00           C  
ATOM   1826  O   ASP A1564      49.632  44.087  24.529  1.00  0.00           O  
ATOM   1827  CB  ASP A1564      50.767  46.369  23.325  1.00  0.00           C  
ATOM   1828  CG  ASP A1564      50.075  47.447  24.145  1.00  0.00           C  
ATOM   1829  OD1 ASP A1564      49.990  47.298  25.383  1.00  0.00           O  
ATOM   1830  OD2 ASP A1564      49.599  48.432  23.545  1.00  0.00           O  
ATOM   1831  N   LYS A1565      51.195  44.078  26.156  1.00  0.00           N  
ATOM   1832  CA  LYS A1565      50.503  43.123  27.017  1.00  0.00           C  
ATOM   1833  C   LYS A1565      49.046  43.467  27.306  1.00  0.00           C  
ATOM   1834  O   LYS A1565      48.181  42.596  27.292  1.00  0.00           O  
ATOM   1835  CB  LYS A1565      51.274  42.922  28.324  1.00  0.00           C  
ATOM   1836  CG  LYS A1565      51.677  41.484  28.600  1.00  0.00           C  
ATOM   1837  CD  LYS A1565      52.203  41.341  30.021  1.00  0.00           C  
ATOM   1838  CE  LYS A1565      52.101  39.911  30.518  1.00  0.00           C  
ATOM   1839  NZ  LYS A1565      52.425  39.817  31.970  1.00  0.00           N  
ATOM   1840  N   GLU A1566      48.779  44.741  27.558  1.00  0.00           N  
ATOM   1841  CA  GLU A1566      47.428  45.197  27.871  1.00  0.00           C  
ATOM   1842  C   GLU A1566      46.526  45.291  26.651  1.00  0.00           C  
ATOM   1843  O   GLU A1566      45.413  44.763  26.647  1.00  0.00           O  
ATOM   1844  CB  GLU A1566      47.473  46.545  28.600  1.00  0.00           C  
ATOM   1845  CG  GLU A1566      46.127  47.033  29.111  1.00  0.00           C  
ATOM   1846  CD  GLU A1566      45.885  48.503  28.808  1.00  0.00           C  
ATOM   1847  OE1 GLU A1566      44.848  49.041  29.255  1.00  0.00           O  
ATOM   1848  OE2 GLU A1566      46.725  49.118  28.116  1.00  0.00           O  
ATOM   1849  N   ALA A1567      47.007  45.971  25.616  1.00  0.00           N  
ATOM   1850  CA  ALA A1567      46.230  46.168  24.393  1.00  0.00           C  
ATOM   1851  C   ALA A1567      46.229  44.970  23.434  1.00  0.00           C  
ATOM   1852  O   ALA A1567      45.237  44.720  22.743  1.00  0.00           O  
ATOM   1853  CB  ALA A1567      46.703  47.416  23.671  1.00  0.00           C  
ATOM   1854  N   LYS A1568      47.357  44.265  23.365  1.00  0.00           N  
ATOM   1855  CA  LYS A1568      47.516  43.129  22.451  1.00  0.00           C  
ATOM   1856  C   LYS A1568      48.056  41.896  23.175  1.00  0.00           C  
ATOM   1857  O   LYS A1568      49.158  41.430  22.898  1.00  0.00           O  
ATOM   1858  CB  LYS A1568      48.454  43.518  21.307  1.00  0.00           C  
ATOM   1859  CG  LYS A1568      48.090  44.844  20.645  1.00  0.00           C  
ATOM   1860  CD  LYS A1568      49.213  45.352  19.744  1.00  0.00           C  
ATOM   1861  CE  LYS A1568      49.731  44.250  18.835  1.00  0.00           C  
ATOM   1862  NZ  LYS A1568      48.754  43.903  17.766  1.00  0.00           N  
ATOM   1863  N   PRO A1569      47.254  41.346  24.079  1.00  0.00           N  
ATOM   1864  CA  PRO A1569      47.690  40.211  24.899  1.00  0.00           C  
ATOM   1865  C   PRO A1569      48.141  38.936  24.168  1.00  0.00           C  
ATOM   1866  O   PRO A1569      49.172  38.354  24.505  1.00  0.00           O  
ATOM   1867  CB  PRO A1569      46.501  39.958  25.837  1.00  0.00           C  
ATOM   1868  CG  PRO A1569      45.353  40.726  25.261  1.00  0.00           C  
ATOM   1869  CD  PRO A1569      45.926  41.849  24.465  1.00  0.00           C  
ATOM   1870  N   GLY A1594      47.396  38.526  23.148  1.00  0.00           N  
ATOM   1871  CA  GLY A1594      47.713  37.317  22.404  1.00  0.00           C  
ATOM   1872  C   GLY A1594      48.978  37.447  21.563  1.00  0.00           C  
ATOM   1873  O   GLY A1594      49.793  36.527  21.502  1.00  0.00           O  
ATOM   1874  N   ILE A1596      49.105  38.577  20.872  1.00  0.00           N  
ATOM   1875  CA  ILE A1596      50.259  38.841  20.040  1.00  0.00           C  
ATOM   1876  C   ILE A1596      51.515  39.013  20.897  1.00  0.00           C  
ATOM   1877  O   ILE A1596      52.599  38.632  20.480  1.00  0.00           O  
ATOM   1878  CB  ILE A1596      50.054  40.115  19.163  1.00  0.00           C  
ATOM   1879  CG1 ILE A1596      49.121  39.810  17.991  1.00  0.00           C  
ATOM   1880  CG2 ILE A1596      51.398  40.604  18.609  1.00  0.00           C  
ATOM   1881  CD1 ILE A1596      49.743  38.891  16.948  1.00  0.00           C  
ATOM   1882  N   SER A1601      51.363  39.589  22.088  1.00  0.00           N  
ATOM   1883  CA  SER A1601      52.496  39.835  22.990  1.00  0.00           C  
ATOM   1884  C   SER A1601      53.021  38.536  23.555  1.00  0.00           C  
ATOM   1885  O   SER A1601      54.226  38.367  23.761  1.00  0.00           O  
ATOM   1886  CB  SER A1601      52.078  40.756  24.137  1.00  0.00           C  
ATOM   1887  OG  SER A1601      51.343  41.828  23.628  1.00  0.00           O  
ATOM   1888  N   ASN A1602      52.096  37.617  23.810  1.00  0.00           N  
ATOM   1889  CA  ASN A1602      52.438  36.300  24.307  1.00  0.00           C  
ATOM   1890  C   ASN A1602      53.133  35.485  23.212  1.00  0.00           C  
ATOM   1891  O   ASN A1602      54.038  34.695  23.490  1.00  0.00           O  
ATOM   1892  CB  ASN A1602      51.173  35.572  24.751  1.00  0.00           C  
ATOM   1893  CG  ASN A1602      51.472  34.231  25.364  1.00  0.00           C  
ATOM   1894  OD1 ASN A1602      52.312  34.127  26.259  1.00  0.00           O  
ATOM   1895  ND2 ASN A1602      50.892  33.181  24.802  1.00  0.00           N  
ATOM   1896  N   LEU A1603      52.668  35.635  21.975  1.00  0.00           N  
ATOM   1897  CA  LEU A1603      53.271  34.911  20.860  1.00  0.00           C  
ATOM   1898  C   LEU A1603      54.689  35.432  20.627  1.00  0.00           C  
ATOM   1899  O   LEU A1603      55.592  34.678  20.257  1.00  0.00           O  
ATOM   1900  CB  LEU A1603      52.435  35.068  19.587  1.00  0.00           C  
ATOM   1901  CG  LEU A1603      51.076  34.361  19.555  1.00  0.00           C  
ATOM   1902  CD1 LEU A1603      50.436  34.503  18.175  1.00  0.00           C  
ATOM   1903  CD2 LEU A1603      51.199  32.905  19.948  1.00  0.00           C  
ATOM   1904  N   LEU A1604      54.870  36.729  20.859  1.00  0.00           N  
ATOM   1905  CA  LEU A1604      56.171  37.372  20.715  1.00  0.00           C  
ATOM   1906  C   LEU A1604      57.119  36.885  21.817  1.00  0.00           C  
ATOM   1907  O   LEU A1604      58.294  36.614  21.570  1.00  0.00           O  
ATOM   1908  CB  LEU A1604      56.011  38.894  20.770  1.00  0.00           C  
ATOM   1909  CG  LEU A1604      55.751  39.594  19.430  1.00  0.00           C  
ATOM   1910  CD1 LEU A1604      55.321  41.052  19.638  1.00  0.00           C  
ATOM   1911  CD2 LEU A1604      56.981  39.514  18.524  1.00  0.00           C  
ATOM   1912  N   ASN A1613      56.577  36.709  23.018  1.00  0.00           N  
ATOM   1913  CA  ASN A1613      57.348  36.199  24.151  1.00  0.00           C  
ATOM   1914  C   ASN A1613      57.828  34.782  23.894  1.00  0.00           C  
ATOM   1915  O   ASN A1613      58.953  34.425  24.230  1.00  0.00           O  
ATOM   1916  CB  ASN A1613      56.494  36.198  25.421  1.00  0.00           C  
ATOM   1917  CG  ASN A1613      56.578  37.498  26.167  1.00  0.00           C  
ATOM   1918  OD1 ASN A1613      55.689  37.848  26.945  1.00  0.00           O  
ATOM   1919  ND2 ASN A1613      57.630  38.256  25.894  1.00  0.00           N  
ATOM   1920  N   ILE A1614      56.938  33.953  23.361  1.00  0.00           N  
ATOM   1921  CA  ILE A1614      57.290  32.577  23.088  1.00  0.00           C  
ATOM   1922  C   ILE A1614      58.376  32.599  22.017  1.00  0.00           C  
ATOM   1923  O   ILE A1614      59.419  31.958  22.158  1.00  0.00           O  
ATOM   1924  CB  ILE A1614      56.068  31.757  22.603  1.00  0.00           C  
ATOM   1925  CG1 ILE A1614      55.133  31.421  23.770  1.00  0.00           C  
ATOM   1926  CG2 ILE A1614      56.514  30.500  21.928  1.00  0.00           C  
ATOM   1927  CD1 ILE A1614      53.687  31.218  23.361  1.00  0.00           C  
ATOM   1928  N   TYR A1615      58.138  33.390  20.974  1.00  0.00           N  
ATOM   1929  CA  TYR A1615      59.067  33.502  19.855  1.00  0.00           C  
ATOM   1930  C   TYR A1615      60.432  33.990  20.342  1.00  0.00           C  
ATOM   1931  O   TYR A1615      61.462  33.416  20.012  1.00  0.00           O  
ATOM   1932  CB  TYR A1615      58.496  34.467  18.808  1.00  0.00           C  
ATOM   1933  CG  TYR A1615      59.040  34.290  17.406  1.00  0.00           C  
ATOM   1934  CD1 TYR A1615      58.222  34.493  16.300  1.00  0.00           C  
ATOM   1935  CD2 TYR A1615      60.369  33.944  17.186  1.00  0.00           C  
ATOM   1936  CE1 TYR A1615      58.711  34.375  15.011  1.00  0.00           C  
ATOM   1937  CE2 TYR A1615      60.864  33.804  15.901  1.00  0.00           C  
ATOM   1938  CZ  TYR A1615      60.027  34.047  14.815  1.00  0.00           C  
ATOM   1939  OH  TYR A1615      60.489  33.897  13.530  1.00  0.00           O  
ATOM   1940  N   SER A1616      60.415  35.019  21.173  1.00  0.00           N  
ATOM   1941  CA  SER A1616      61.631  35.616  21.726  1.00  0.00           C  
ATOM   1942  C   SER A1616      62.486  34.703  22.617  1.00  0.00           C  
ATOM   1943  O   SER A1616      63.697  34.624  22.416  1.00  0.00           O  
ATOM   1944  CB  SER A1616      61.313  36.951  22.419  1.00  0.00           C  
ATOM   1945  OG  SER A1616      62.429  37.468  23.128  1.00  0.00           O  
ATOM   1946  N   THR A1617      61.881  33.995  23.573  1.00  0.00           N  
ATOM   1947  CA  THR A1617      62.673  33.097  24.436  1.00  0.00           C  
ATOM   1948  C   THR A1617      63.183  31.850  23.721  1.00  0.00           C  
ATOM   1949  O   THR A1617      64.199  31.283  24.111  1.00  0.00           O  
ATOM   1950  CB  THR A1617      61.909  32.610  25.681  1.00  0.00           C  
ATOM   1951  OG1 THR A1617      60.508  32.483  25.390  1.00  0.00           O  
ATOM   1952  CG2 THR A1617      62.113  33.536  26.825  1.00  0.00           C  
ATOM   1953  N   LEU A1619      62.408  31.364  22.759  1.00  0.00           N  
ATOM   1954  CA  LEU A1619      62.761  30.164  22.012  1.00  0.00           C  
ATOM   1955  C   LEU A1619      63.789  30.439  20.933  1.00  0.00           C  
ATOM   1956  O   LEU A1619      64.617  29.586  20.640  1.00  0.00           O  
ATOM   1957  CB  LEU A1619      61.507  29.526  21.386  1.00  0.00           C  
ATOM   1958  CG  LEU A1619      60.573  28.908  22.425  1.00  0.00           C  
ATOM   1959  CD1 LEU A1619      59.456  28.120  21.753  1.00  0.00           C  
ATOM   1960  CD2 LEU A1619      61.385  28.034  23.368  1.00  0.00           C  
ATOM   1961  N   SER A1620      63.721  31.622  20.327  1.00  0.00           N  
ATOM   1962  CA  SER A1620      64.656  31.975  19.253  1.00  0.00           C  
ATOM   1963  C   SER A1620      65.916  32.686  19.743  1.00  0.00           C  
ATOM   1964  O   SER A1620      66.925  32.689  19.062  1.00  0.00           O  
ATOM   1965  CB  SER A1620      63.966  32.834  18.190  1.00  0.00           C  
ATOM   1966  OG  SER A1620      63.698  34.136  18.693  1.00  0.00           O  
ATOM   1967  N   GLY A1621      65.839  33.347  20.890  1.00  0.00           N  
ATOM   1968  CA  GLY A1621      66.994  34.078  21.400  1.00  0.00           C  
ATOM   1969  C   GLY A1621      67.038  35.521  20.891  1.00  0.00           C  
ATOM   1970  O   GLY A1621      67.976  36.251  21.175  1.00  0.00           O  
ATOM   1971  N   GLN A1757      66.016  35.920  20.139  1.00  0.00           N  
ATOM   1972  CA  GLN A1757      65.893  37.286  19.637  1.00  0.00           C  
ATOM   1973  C   GLN A1757      65.073  38.108  20.622  1.00  0.00           C  
ATOM   1974  O   GLN A1757      64.149  37.587  21.250  1.00  0.00           O  
ATOM   1975  CB  GLN A1757      65.148  37.285  18.302  1.00  0.00           C  
ATOM   1976  CG  GLN A1757      65.784  36.437  17.233  1.00  0.00           C  
ATOM   1977  CD  GLN A1757      66.178  37.257  16.037  1.00  0.00           C  
ATOM   1978  OE1 GLN A1757      65.374  37.471  15.131  1.00  0.00           O  
ATOM   1979  NE2 GLN A1757      67.385  37.810  16.072  1.00  0.00           N  
ATOM   1980  N   SER A1758      65.354  39.405  20.697  1.00  0.00           N  
ATOM   1981  CA  SER A1758      64.594  40.277  21.590  1.00  0.00           C  
ATOM   1982  C   SER A1758      63.218  40.591  20.999  1.00  0.00           C  
ATOM   1983  O   SER A1758      63.021  40.485  19.797  1.00  0.00           O  
ATOM   1984  CB  SER A1758      65.360  41.576  21.867  1.00  0.00           C  
ATOM   1985  OG  SER A1758      65.332  42.440  20.746  1.00  0.00           O  
ATOM   1986  N   ILE A1760      62.268  40.956  21.854  1.00  0.00           N  
ATOM   1987  CA  ILE A1760      60.934  41.327  21.401  1.00  0.00           C  
ATOM   1988  C   ILE A1760      61.093  42.416  20.342  1.00  0.00           C  
ATOM   1989  O   ILE A1760      60.396  42.425  19.321  1.00  0.00           O  
ATOM   1990  CB  ILE A1760      60.104  41.927  22.554  1.00  0.00           C  
ATOM   1991  CG1 ILE A1760      59.708  40.851  23.570  1.00  0.00           C  
ATOM   1992  CG2 ILE A1760      58.873  42.637  22.011  1.00  0.00           C  
ATOM   1993  CD1 ILE A1760      59.042  39.644  22.951  1.00  0.00           C  
ATOM   1994  N   GLU A1761      62.031  43.323  20.613  1.00  0.00           N  
ATOM   1995  CA  GLU A1761      62.332  44.472  19.764  1.00  0.00           C  
ATOM   1996  C   GLU A1761      62.903  44.085  18.406  1.00  0.00           C  
ATOM   1997  O   GLU A1761      62.593  44.721  17.399  1.00  0.00           O  
ATOM   1998  CB  GLU A1761      63.286  45.422  20.502  1.00  0.00           C  
ATOM   1999  CG  GLU A1761      63.728  46.642  19.721  1.00  0.00           C  
ATOM   2000  CD  GLU A1761      64.574  47.590  20.561  1.00  0.00           C  
ATOM   2001  OE1 GLU A1761      65.684  47.194  20.984  1.00  0.00           O  
ATOM   2002  OE2 GLU A1761      64.115  48.724  20.822  1.00  0.00           O  
ATOM   2003  N   GLU A1762      63.738  43.049  18.380  1.00  0.00           N  
ATOM   2004  CA  GLU A1762      64.326  42.585  17.126  1.00  0.00           C  
ATOM   2005  C   GLU A1762      63.224  41.986  16.270  1.00  0.00           C  
ATOM   2006  O   GLU A1762      63.196  42.161  15.053  1.00  0.00           O  
ATOM   2007  CB  GLU A1762      65.411  41.525  17.376  1.00  0.00           C  
ATOM   2008  CG  GLU A1762      66.759  42.082  17.809  1.00  0.00           C  
ATOM   2009  CD  GLU A1762      67.736  40.995  18.244  1.00  0.00           C  
ATOM   2010  OE1 GLU A1762      68.792  40.850  17.595  1.00  0.00           O  
ATOM   2011  OE2 GLU A1762      67.465  40.301  19.246  1.00  0.00           O  
ATOM   2012  N   LEU A1798      62.314  41.272  16.924  1.00  0.00           N  
ATOM   2013  CA  LEU A1798      61.211  40.621  16.229  1.00  0.00           C  
ATOM   2014  C   LEU A1798      60.231  41.646  15.679  1.00  0.00           C  
ATOM   2015  O   LEU A1798      59.736  41.490  14.568  1.00  0.00           O  
ATOM   2016  CB  LEU A1798      60.525  39.585  17.130  1.00  0.00           C  
ATOM   2017  CG  LEU A1798      61.439  38.435  17.583  1.00  0.00           C  
ATOM   2018  CD1 LEU A1798      60.908  37.710  18.820  1.00  0.00           C  
ATOM   2019  CD2 LEU A1798      61.700  37.452  16.440  1.00  0.00           C  
ATOM   2020  N   GLU A1799      60.003  42.722  16.429  1.00  0.00           N  
ATOM   2021  CA  GLU A1799      59.138  43.803  15.967  1.00  0.00           C  
ATOM   2022  C   GLU A1799      59.662  44.423  14.668  1.00  0.00           C  
ATOM   2023  O   GLU A1799      58.879  44.776  13.783  1.00  0.00           O  
ATOM   2024  CB  GLU A1799      58.985  44.884  17.036  1.00  0.00           C  
ATOM   2025  CG  GLU A1799      57.908  44.589  18.074  1.00  0.00           C  
ATOM   2026  CD  GLU A1799      57.958  45.542  19.243  1.00  0.00           C  
ATOM   2027  OE1 GLU A1799      59.033  46.135  19.474  1.00  0.00           O  
ATOM   2028  OE2 GLU A1799      56.919  45.721  19.914  1.00  0.00           O  
ATOM   2029  N   ARG A1800      60.982  44.562  14.556  1.00  0.00           N  
ATOM   2030  CA  ARG A1800      61.582  45.116  13.342  1.00  0.00           C  
ATOM   2031  C   ARG A1800      61.500  44.109  12.195  1.00  0.00           C  
ATOM   2032  O   ARG A1800      61.094  44.443  11.084  1.00  0.00           O  
ATOM   2033  CB  ARG A1800      63.050  45.502  13.568  1.00  0.00           C  
ATOM   2034  CG  ARG A1800      63.285  46.561  14.637  1.00  0.00           C  
ATOM   2035  CD  ARG A1800      62.024  47.357  14.912  1.00  0.00           C  
ATOM   2036  NE  ARG A1800      61.694  47.407  16.334  1.00  0.00           N  
ATOM   2037  CZ  ARG A1800      60.681  48.106  16.837  1.00  0.00           C  
ATOM   2038  NH1 ARG A1800      59.897  48.810  16.029  1.00  0.00           N  
ATOM   2039  NH2 ARG A1800      60.440  48.090  18.141  1.00  0.00           N  
ATOM   2040  N   GLN A1801      61.912  42.879  12.468  1.00  0.00           N  
ATOM   2041  CA  GLN A1801      61.905  41.830  11.455  1.00  0.00           C  
ATOM   2042  C   GLN A1801      60.512  41.580  10.869  1.00  0.00           C  
ATOM   2043  O   GLN A1801      60.375  41.097   9.746  1.00  0.00           O  
ATOM   2044  CB  GLN A1801      62.476  40.543  12.046  1.00  0.00           C  
ATOM   2045  CG  GLN A1801      62.250  39.303  11.199  1.00  0.00           C  
ATOM   2046  CD  GLN A1801      62.701  38.047  11.902  1.00  0.00           C  
ATOM   2047  OE1 GLN A1801      62.605  36.951  11.360  1.00  0.00           O  
ATOM   2048  NE2 GLN A1801      63.208  38.203  13.119  1.00  0.00           N  
ATOM   2049  N   TYR A1802      59.480  41.899  11.637  1.00  0.00           N  
ATOM   2050  CA  TYR A1802      58.111  41.694  11.184  1.00  0.00           C  
ATOM   2051  C   TYR A1802      57.411  43.001  10.836  1.00  0.00           C  
ATOM   2052  O   TYR A1802      56.191  43.049  10.731  1.00  0.00           O  
ATOM   2053  CB  TYR A1802      57.312  40.853  12.189  1.00  0.00           C  
ATOM   2054  CG  TYR A1802      57.681  39.394  12.095  1.00  0.00           C  
ATOM   2055  CD1 TYR A1802      57.155  38.603  11.088  1.00  0.00           C  
ATOM   2056  CD2 TYR A1802      58.712  38.869  12.868  1.00  0.00           C  
ATOM   2057  CE1 TYR A1802      57.570  37.307  10.912  1.00  0.00           C  
ATOM   2058  CE2 TYR A1802      59.131  37.563  12.705  1.00  0.00           C  
ATOM   2059  CZ  TYR A1802      58.552  36.785  11.729  1.00  0.00           C  
ATOM   2060  OH  TYR A1802      58.958  35.483  11.543  1.00  0.00           O  
ATOM   2061  N   GLU A1803      58.201  44.050  10.625  1.00  0.00           N  
ATOM   2062  CA  GLU A1803      57.668  45.349  10.230  1.00  0.00           C  
ATOM   2063  C   GLU A1803      57.058  45.180   8.843  1.00  0.00           C  
ATOM   2064  O   GLU A1803      57.684  44.596   7.955  1.00  0.00           O  
ATOM   2065  CB  GLU A1803      58.798  46.381  10.169  1.00  0.00           C  
ATOM   2066  CG  GLU A1803      58.617  47.573  11.093  1.00  0.00           C  
ATOM   2067  CD  GLU A1803      59.939  48.151  11.563  1.00  0.00           C  
ATOM   2068  OE1 GLU A1803      60.030  48.541  12.748  1.00  0.00           O  
ATOM   2069  OE2 GLU A1803      60.890  48.205  10.752  1.00  0.00           O  
ATOM   2070  N   GLY A1808      55.822  45.634   8.673  1.00  0.00           N  
ATOM   2071  CA  GLY A1808      55.143  45.509   7.384  1.00  0.00           C  
ATOM   2072  C   GLY A1808      54.422  44.168   7.184  1.00  0.00           C  
ATOM   2073  O   GLY A1808      53.845  43.917   6.126  1.00  0.00           O  
ATOM   2074  N   LYS A1809      54.479  43.299   8.189  1.00  0.00           N  
ATOM   2075  CA  LYS A1809      53.777  42.015   8.148  1.00  0.00           C  
ATOM   2076  C   LYS A1809      52.750  42.089   9.282  1.00  0.00           C  
ATOM   2077  O   LYS A1809      52.734  43.077  10.014  1.00  0.00           O  
ATOM   2078  CB  LYS A1809      54.765  40.869   8.351  1.00  0.00           C  
ATOM   2079  CG  LYS A1809      56.221  41.268   8.155  1.00  0.00           C  
ATOM   2080  CD  LYS A1809      56.790  40.685   6.875  1.00  0.00           C  
ATOM   2081  CE  LYS A1809      58.116  41.335   6.510  1.00  0.00           C  
ATOM   2082  NZ  LYS A1809      59.267  40.419   6.744  1.00  0.00           N  
ATOM   2083  N   GLY A1810      51.829  41.136   9.392  1.00  0.00           N  
ATOM   2084  CA  GLY A1810      51.779  39.911   8.614  1.00  0.00           C  
ATOM   2085  C   GLY A1810      51.604  38.751   9.616  1.00  0.00           C  
ATOM   2086  O   GLY A1810      52.531  37.993   9.839  1.00  0.00           O  
ATOM   2087  N   TYR A1812      50.430  38.646  10.237  1.00  0.00           N  
ATOM   2088  CA  TYR A1812      50.142  37.592  11.232  1.00  0.00           C  
ATOM   2089  C   TYR A1812      50.256  36.173  10.685  1.00  0.00           C  
ATOM   2090  O   TYR A1812      50.677  35.255  11.388  1.00  0.00           O  
ATOM   2091  CB  TYR A1812      48.730  37.750  11.814  1.00  0.00           C  
ATOM   2092  CG  TYR A1812      48.551  38.882  12.792  1.00  0.00           C  
ATOM   2093  CD1 TYR A1812      47.311  39.131  13.373  1.00  0.00           C  
ATOM   2094  CD2 TYR A1812      49.615  39.697  13.148  1.00  0.00           C  
ATOM   2095  CE1 TYR A1812      47.132  40.190  14.255  1.00  0.00           C  
ATOM   2096  CE2 TYR A1812      49.444  40.753  14.025  1.00  0.00           C  
ATOM   2097  CZ  TYR A1812      48.209  40.989  14.585  1.00  0.00           C  
ATOM   2098  OH  TYR A1812      48.044  42.049  15.454  1.00  0.00           O  
ATOM   2099  N   GLY A1813      49.767  35.972   9.471  1.00  0.00           N  
ATOM   2100  CA  GLY A1813      49.815  34.656   8.859  1.00  0.00           C  
ATOM   2101  C   GLY A1813      51.255  34.154   8.822  1.00  0.00           C  
ATOM   2102  O   GLY A1813      51.554  33.025   9.207  1.00  0.00           O  
ATOM   2103  N   VAL A1814      52.140  35.020   8.355  1.00  0.00           N  
ATOM   2104  CA  VAL A1814      53.540  34.699   8.187  1.00  0.00           C  
ATOM   2105  C   VAL A1814      54.267  34.624   9.522  1.00  0.00           C  
ATOM   2106  O   VAL A1814      55.160  33.801   9.707  1.00  0.00           O  
ATOM   2107  CB  VAL A1814      54.226  35.714   7.235  1.00  0.00           C  
ATOM   2108  CG1 VAL A1814      54.293  37.090   7.866  1.00  0.00           C  
ATOM   2109  CG2 VAL A1814      55.610  35.226   6.831  1.00  0.00           C  
ATOM   2110  N   PHE A1815      53.864  35.484  10.451  1.00  0.00           N  
ATOM   2111  CA  PHE A1815      54.440  35.510  11.781  1.00  0.00           C  
ATOM   2112  C   PHE A1815      54.122  34.202  12.515  1.00  0.00           C  
ATOM   2113  O   PHE A1815      55.002  33.586  13.111  1.00  0.00           O  
ATOM   2114  CB  PHE A1815      53.889  36.723  12.527  1.00  0.00           C  
ATOM   2115  CG  PHE A1815      54.243  36.765  13.987  1.00  0.00           C  
ATOM   2116  CD1 PHE A1815      55.510  37.136  14.396  1.00  0.00           C  
ATOM   2117  CD2 PHE A1815      53.266  36.547  14.953  1.00  0.00           C  
ATOM   2118  CE1 PHE A1815      55.820  37.234  15.739  1.00  0.00           C  
ATOM   2119  CE2 PHE A1815      53.565  36.657  16.303  1.00  0.00           C  
ATOM   2120  CZ  PHE A1815      54.847  36.995  16.695  1.00  0.00           C  
ATOM   2121  N   LYS A1816      52.876  33.746  12.406  1.00  0.00           N  
ATOM   2122  CA  LYS A1816      52.439  32.497  13.028  1.00  0.00           C  
ATOM   2123  C   LYS A1816      53.078  31.269  12.366  1.00  0.00           C  
ATOM   2124  O   LYS A1816      53.513  30.337  13.047  1.00  0.00           O  
ATOM   2125  CB  LYS A1816      50.918  32.383  12.967  1.00  0.00           C  
ATOM   2126  CG  LYS A1816      50.194  33.121  14.073  1.00  0.00           C  
ATOM   2127  CD  LYS A1816      48.690  33.094  13.855  1.00  0.00           C  
ATOM   2128  CE  LYS A1816      47.926  33.669  15.053  1.00  0.00           C  
ATOM   2129  NZ  LYS A1816      46.488  33.211  15.039  1.00  0.00           N  
ATOM   2130  N   ALA A1817      53.129  31.269  11.036  1.00  0.00           N  
ATOM   2131  CA  ALA A1817      53.761  30.177  10.304  1.00  0.00           C  
ATOM   2132  C   ALA A1817      55.226  30.030  10.721  1.00  0.00           C  
ATOM   2133  O   ALA A1817      55.751  28.928  10.784  1.00  0.00           O  
ATOM   2134  CB  ALA A1817      53.669  30.425   8.795  1.00  0.00           C  
ATOM   2135  N   ASP A1818      55.891  31.159  10.945  1.00  0.00           N  
ATOM   2136  CA  ASP A1818      57.304  31.176  11.319  1.00  0.00           C  
ATOM   2137  C   ASP A1818      57.476  30.670  12.750  1.00  0.00           C  
ATOM   2138  O   ASP A1818      58.409  29.931  13.046  1.00  0.00           O  
ATOM   2139  CB  ASP A1818      57.841  32.609  11.251  1.00  0.00           C  
ATOM   2140  CG  ASP A1818      58.143  33.062   9.833  1.00  0.00           C  
ATOM   2141  OD1 ASP A1818      58.423  34.263   9.663  1.00  0.00           O  
ATOM   2142  OD2 ASP A1818      58.076  32.238   8.896  1.00  0.00           O  
ATOM   2143  N   LEU A1819      56.608  31.136  13.639  1.00  0.00           N  
ATOM   2144  CA  LEU A1819      56.666  30.759  15.043  1.00  0.00           C  
ATOM   2145  C   LEU A1819      56.451  29.254  15.221  1.00  0.00           C  
ATOM   2146  O   LEU A1819      57.150  28.607  15.991  1.00  0.00           O  
ATOM   2147  CB  LEU A1819      55.656  31.585  15.861  1.00  0.00           C  
ATOM   2148  CG  LEU A1819      55.496  31.191  17.336  1.00  0.00           C  
ATOM   2149  CD1 LEU A1819      56.834  31.241  18.071  1.00  0.00           C  
ATOM   2150  CD2 LEU A1819      54.457  32.061  18.011  1.00  0.00           C  
ATOM   2151  N   ALA A1820      55.506  28.692  14.474  1.00  0.00           N  
ATOM   2152  CA  ALA A1820      55.248  27.259  14.537  1.00  0.00           C  
ATOM   2153  C   ALA A1820      56.535  26.479  14.238  1.00  0.00           C  
ATOM   2154  O   ALA A1820      56.913  25.581  14.988  1.00  0.00           O  
ATOM   2155  CB  ALA A1820      54.122  26.873  13.552  1.00  0.00           C  
ATOM   2156  N   GLN A1821      57.228  26.854  13.166  1.00  0.00           N  
ATOM   2157  CA  GLN A1821      58.488  26.198  12.807  1.00  0.00           C  
ATOM   2158  C   GLN A1821      59.564  26.370  13.879  1.00  0.00           C  
ATOM   2159  O   GLN A1821      60.345  25.459  14.128  1.00  0.00           O  
ATOM   2160  CB  GLN A1821      59.000  26.695  11.447  1.00  0.00           C  
ATOM   2161  CG  GLN A1821      58.080  26.359  10.286  1.00  0.00           C  
ATOM   2162  CD  GLN A1821      57.642  24.909  10.275  1.00  0.00           C  
ATOM   2163  OE1 GLN A1821      58.468  23.993  10.313  1.00  0.00           O  
ATOM   2164  NE2 GLN A1821      56.338  24.690  10.184  1.00  0.00           N  
ATOM   2165  N   VAL A1822      59.586  27.533  14.523  1.00  0.00           N  
ATOM   2166  CA  VAL A1822      60.525  27.771  15.618  1.00  0.00           C  
ATOM   2167  C   VAL A1822      60.259  26.804  16.778  1.00  0.00           C  
ATOM   2168  O   VAL A1822      61.200  26.283  17.369  1.00  0.00           O  
ATOM   2169  CB  VAL A1822      60.468  29.237  16.116  1.00  0.00           C  
ATOM   2170  CG1 VAL A1822      61.334  29.436  17.376  1.00  0.00           C  
ATOM   2171  CG2 VAL A1822      60.918  30.176  15.018  1.00  0.00           C  
ATOM   2172  N   VAL A1823      58.982  26.555  17.083  1.00  0.00           N  
ATOM   2173  CA  VAL A1823      58.595  25.634  18.165  1.00  0.00           C  
ATOM   2174  C   VAL A1823      58.890  24.206  17.738  1.00  0.00           C  
ATOM   2175  O   VAL A1823      59.507  23.421  18.464  1.00  0.00           O  
ATOM   2176  CB  VAL A1823      57.081  25.760  18.509  1.00  0.00           C  
ATOM   2177  CG1 VAL A1823      56.597  24.566  19.335  1.00  0.00           C  
ATOM   2178  CG2 VAL A1823      56.792  27.083  19.223  1.00  0.00           C  
ATOM   2179  N   ILE A1824      58.452  23.868  16.537  1.00  0.00           N  
ATOM   2180  CA  ILE A1824      58.756  22.566  15.989  1.00  0.00           C  
ATOM   2181  C   ILE A1824      60.271  22.296  16.012  1.00  0.00           C  
ATOM   2182  O   ILE A1824      60.694  21.209  16.381  1.00  0.00           O  
ATOM   2183  CB  ILE A1824      58.257  22.430  14.534  1.00  0.00           C  
ATOM   2184  CG1 ILE A1824      56.749  22.174  14.496  1.00  0.00           C  
ATOM   2185  CG2 ILE A1824      59.020  21.338  13.820  1.00  0.00           C  
ATOM   2186  CD1 ILE A1824      56.094  22.559  13.163  1.00  0.00           C  
ATOM   2187  N   GLU A1825      61.088  23.267  15.597  1.00  0.00           N  
ATOM   2188  CA  GLU A1825      62.545  23.037  15.539  1.00  0.00           C  
ATOM   2189  C   GLU A1825      63.180  22.866  16.925  1.00  0.00           C  
ATOM   2190  O   GLU A1825      64.176  22.145  17.090  1.00  0.00           O  
ATOM   2191  CB  GLU A1825      63.263  24.143  14.756  1.00  0.00           C  
ATOM   2192  CG  GLU A1825      63.019  24.143  13.245  1.00  0.00           C  
ATOM   2193  CD  GLU A1825      63.351  22.823  12.563  1.00  0.00           C  
ATOM   2194  OE1 GLU A1825      62.615  22.429  11.639  1.00  0.00           O  
ATOM   2195  OE2 GLU A1825      64.333  22.167  12.943  1.00  0.00           O  
ATOM   2196  N   THR A1826      62.590  23.527  17.914  1.00  0.00           N  
ATOM   2197  CA  THR A1826      63.036  23.431  19.298  1.00  0.00           C  
ATOM   2198  C   THR A1826      62.699  22.052  19.880  1.00  0.00           C  
ATOM   2199  O   THR A1826      63.517  21.436  20.565  1.00  0.00           O  
ATOM   2200  CB  THR A1826      62.351  24.516  20.171  1.00  0.00           C  
ATOM   2201  OG1 THR A1826      62.744  25.822  19.721  1.00  0.00           O  
ATOM   2202  CG2 THR A1826      62.728  24.345  21.647  1.00  0.00           C  
ATOM   2203  N   LEU A1827      61.483  21.585  19.604  1.00  0.00           N  
ATOM   2204  CA  LEU A1827      60.969  20.311  20.126  1.00  0.00           C  
ATOM   2205  C   LEU A1827      61.580  19.089  19.452  1.00  0.00           C  
ATOM   2206  O   LEU A1827      61.602  17.995  20.015  1.00  0.00           O  
ATOM   2207  CB  LEU A1827      59.450  20.261  19.978  1.00  0.00           C  
ATOM   2208  CG  LEU A1827      58.664  21.340  20.726  1.00  0.00           C  
ATOM   2209  CD1 LEU A1827      57.204  20.951  20.818  1.00  0.00           C  
ATOM   2210  CD2 LEU A1827      59.245  21.537  22.092  1.00  0.00           C  
ATOM   2211  N   ARG A1828      62.034  19.274  18.223  1.00  0.00           N  
ATOM   2212  CA  ARG A1828      62.657  18.198  17.450  1.00  0.00           C  
ATOM   2213  C   ARG A1828      63.676  17.304  18.194  1.00  0.00           C  
ATOM   2214  O   ARG A1828      63.482  16.098  18.289  1.00  0.00           O  
ATOM   2215  CB  ARG A1828      63.291  18.778  16.183  1.00  0.00           C  
ATOM   2216  CG  ARG A1828      63.673  17.744  15.132  1.00  0.00           C  
ATOM   2217  CD  ARG A1828      63.563  18.330  13.725  1.00  0.00           C  
ATOM   2218  NE  ARG A1828      62.198  18.211  13.210  1.00  0.00           N  
ATOM   2219  CZ  ARG A1828      61.755  18.785  12.094  1.00  0.00           C  
ATOM   2220  NH1 ARG A1828      62.565  19.535  11.357  1.00  0.00           N  
ATOM   2221  NH2 ARG A1828      60.496  18.606  11.714  1.00  0.00           N  
ATOM   2222  N   PRO A1829      64.783  17.869  18.669  1.00  0.00           N  
ATOM   2223  CA  PRO A1829      65.816  17.044  19.307  1.00  0.00           C  
ATOM   2224  C   PRO A1829      65.338  16.477  20.630  1.00  0.00           C  
ATOM   2225  O   PRO A1829      65.730  15.393  21.039  1.00  0.00           O  
ATOM   2226  CB  PRO A1829      66.993  18.013  19.509  1.00  0.00           C  
ATOM   2227  CG  PRO A1829      66.429  19.384  19.309  1.00  0.00           C  
ATOM   2228  CD  PRO A1829      65.258  19.233  18.391  1.00  0.00           C  
ATOM   2229  N   ILE A1830      64.430  17.201  21.263  1.00  0.00           N  
ATOM   2230  CA  ILE A1830      63.827  16.742  22.499  1.00  0.00           C  
ATOM   2231  C   ILE A1830      62.966  15.503  22.319  1.00  0.00           C  
ATOM   2232  O   ILE A1830      63.058  14.554  23.092  1.00  0.00           O  
ATOM   2233  CB  ILE A1830      63.006  17.855  23.169  1.00  0.00           C  
ATOM   2234  CG1 ILE A1830      63.962  18.937  23.685  1.00  0.00           C  
ATOM   2235  CG2 ILE A1830      62.163  17.261  24.304  1.00  0.00           C  
ATOM   2236  CD1 ILE A1830      63.306  20.276  23.980  1.00  0.00           C  
ATOM   2237  N   GLN A1831      62.125  15.511  21.300  1.00  0.00           N  
ATOM   2238  CA  GLN A1831      61.238  14.371  21.051  1.00  0.00           C  
ATOM   2239  C   GLN A1831      62.004  13.104  20.682  1.00  0.00           C  
ATOM   2240  O   GLN A1831      61.600  11.981  21.014  1.00  0.00           O  
ATOM   2241  CB  GLN A1831      60.202  14.726  19.975  1.00  0.00           C  
ATOM   2242  CG  GLN A1831      59.300  15.898  20.374  1.00  0.00           C  
ATOM   2243  CD  GLN A1831      58.187  16.161  19.379  1.00  0.00           C  
ATOM   2244  OE1 GLN A1831      58.094  15.509  18.346  1.00  0.00           O  
ATOM   2245  NE2 GLN A1831      57.318  17.099  19.705  1.00  0.00           N  
ATOM   2246  N   GLU A1832      63.120  13.285  19.994  1.00  0.00           N  
ATOM   2247  CA  GLU A1832      63.928  12.155  19.573  1.00  0.00           C  
ATOM   2248  C   GLU A1832      64.492  11.389  20.759  1.00  0.00           C  
ATOM   2249  O   GLU A1832      64.473  10.156  20.784  1.00  0.00           O  
ATOM   2250  CB  GLU A1832      65.061  12.614  18.662  1.00  0.00           C  
ATOM   2251  CG  GLU A1832      65.943  11.460  18.190  1.00  0.00           C  
ATOM   2252  CD  GLU A1832      66.859  11.858  17.054  1.00  0.00           C  
ATOM   2253  OE1 GLU A1832      68.091  11.709  17.208  1.00  0.00           O  
ATOM   2254  OE2 GLU A1832      66.349  12.341  16.022  1.00  0.00           O  
ATOM   2255  N   ARG A1833      65.011  12.129  21.732  1.00  0.00           N  
ATOM   2256  CA  ARG A1833      65.597  11.534  22.921  1.00  0.00           C  
ATOM   2257  C   ARG A1833      64.522  10.972  23.826  1.00  0.00           C  
ATOM   2258  O   ARG A1833      64.730   9.963  24.508  1.00  0.00           O  
ATOM   2259  CB  ARG A1833      66.473  12.562  23.659  1.00  0.00           C  
ATOM   2260  CG  ARG A1833      67.688  13.002  22.844  1.00  0.00           C  
ATOM   2261  CD  ARG A1833      68.566  13.981  23.603  1.00  0.00           C  
ATOM   2262  NE  ARG A1833      67.860  15.216  23.928  1.00  0.00           N  
ATOM   2263  CZ  ARG A1833      68.187  16.415  23.450  1.00  0.00           C  
ATOM   2264  NH1 ARG A1833      67.489  17.493  23.797  1.00  0.00           N  
ATOM   2265  NH2 ARG A1833      69.209  16.540  22.613  1.00  0.00           N  
ATOM   2266  N   TYR A1834      63.353  11.605  23.791  1.00  0.00           N  
ATOM   2267  CA  TYR A1834      62.205  11.146  24.560  1.00  0.00           C  
ATOM   2268  C   TYR A1834      61.836   9.712  24.137  1.00  0.00           C  
ATOM   2269  O   TYR A1834      61.649   8.820  24.980  1.00  0.00           O  
ATOM   2270  CB  TYR A1834      61.025  12.111  24.358  1.00  0.00           C  
ATOM   2271  CG  TYR A1834      59.687  11.481  24.629  1.00  0.00           C  
ATOM   2272  CD1 TYR A1834      59.160  11.479  25.913  1.00  0.00           C  
ATOM   2273  CD2 TYR A1834      58.956  10.875  23.609  1.00  0.00           C  
ATOM   2274  CE1 TYR A1834      57.972  10.871  26.194  1.00  0.00           C  
ATOM   2275  CE2 TYR A1834      57.751  10.252  23.877  1.00  0.00           C  
ATOM   2276  CZ  TYR A1834      57.262  10.264  25.181  1.00  0.00           C  
ATOM   2277  OH  TYR A1834      56.060   9.689  25.494  1.00  0.00           O  
ATOM   2278  N   HIS A1835      61.814   9.476  22.829  1.00  0.00           N  
ATOM   2279  CA  HIS A1835      61.525   8.145  22.296  1.00  0.00           C  
ATOM   2280  C   HIS A1835      62.596   7.118  22.679  1.00  0.00           C  
ATOM   2281  O   HIS A1835      62.296   5.955  22.954  1.00  0.00           O  
ATOM   2282  CB  HIS A1835      61.289   8.197  20.762  1.00  0.00           C  
ATOM   2283  CG  HIS A1835      59.969   8.800  20.381  1.00  0.00           C  
ATOM   2284  ND1 HIS A1835      59.863   9.961  19.642  1.00  0.00           N  
ATOM   2285  CD2 HIS A1835      58.704   8.456  20.718  1.00  0.00           C  
ATOM   2286  CE1 HIS A1835      58.589  10.291  19.519  1.00  0.00           C  
ATOM   2287  NE2 HIS A1835      57.865   9.385  20.151  1.00  0.00           N  
ATOM   2288  N   HIS A1836      63.839   7.566  22.775  1.00  0.00           N  
ATOM   2289  CA  HIS A1836      64.912   6.681  23.212  1.00  0.00           C  
ATOM   2290  C   HIS A1836      64.653   6.209  24.645  1.00  0.00           C  
ATOM   2291  O   HIS A1836      64.678   5.019  24.930  1.00  0.00           O  
ATOM   2292  CB  HIS A1836      66.284   7.384  23.111  1.00  0.00           C  
ATOM   2293  CG  HIS A1836      67.437   6.516  23.519  1.00  0.00           C  
ATOM   2294  ND1 HIS A1836      68.013   5.595  22.669  1.00  0.00           N  
ATOM   2295  CD2 HIS A1836      68.098   6.407  24.697  1.00  0.00           C  
ATOM   2296  CE1 HIS A1836      68.983   4.960  23.304  1.00  0.00           C  
ATOM   2297  NE2 HIS A1836      69.054   5.431  24.537  1.00  0.00           N  
ATOM   2298  N   TRP A1837      64.377   7.147  25.544  1.00  0.00           N  
ATOM   2299  CA  TRP A1837      64.129   6.803  26.934  1.00  0.00           C  
ATOM   2300  C   TRP A1837      62.877   5.948  27.129  1.00  0.00           C  
ATOM   2301  O   TRP A1837      62.841   5.043  27.968  1.00  0.00           O  
ATOM   2302  CB  TRP A1837      64.009   8.067  27.767  1.00  0.00           C  
ATOM   2303  CG  TRP A1837      65.304   8.715  28.046  1.00  0.00           C  
ATOM   2304  CD1 TRP A1837      65.824   9.828  27.433  1.00  0.00           C  
ATOM   2305  CD2 TRP A1837      66.274   8.297  29.015  1.00  0.00           C  
ATOM   2306  NE1 TRP A1837      67.054  10.124  27.970  1.00  0.00           N  
ATOM   2307  CE2 TRP A1837      67.363   9.189  28.926  1.00  0.00           C  
ATOM   2308  CE3 TRP A1837      66.336   7.244  29.935  1.00  0.00           C  
ATOM   2309  CZ2 TRP A1837      68.477   9.085  29.757  1.00  0.00           C  
ATOM   2310  CZ3 TRP A1837      67.446   7.141  30.748  1.00  0.00           C  
ATOM   2311  CH2 TRP A1837      68.484   8.079  30.677  1.00  0.00           C  
ATOM   2312  N   MET A1838      61.825   6.280  26.394  1.00  0.00           N  
ATOM   2313  CA  MET A1838      60.566   5.562  26.520  1.00  0.00           C  
ATOM   2314  C   MET A1838      60.685   4.075  26.217  1.00  0.00           C  
ATOM   2315  O   MET A1838      59.895   3.269  26.706  1.00  0.00           O  
ATOM   2316  CB  MET A1838      59.503   6.186  25.614  1.00  0.00           C  
ATOM   2317  CG  MET A1838      58.920   7.475  26.158  1.00  0.00           C  
ATOM   2318  SD  MET A1838      58.207   7.278  27.812  1.00  0.00           S  
ATOM   2319  CE  MET A1838      56.678   6.459  27.438  1.00  0.00           C  
ATOM   2320  N   GLU A1839      61.656   3.712  25.392  1.00  0.00           N  
ATOM   2321  CA  GLU A1839      61.774   2.333  24.968  1.00  0.00           C  
ATOM   2322  C   GLU A1839      62.855   1.513  25.645  1.00  0.00           C  
ATOM   2323  O   GLU A1839      63.282   0.494  25.110  1.00  0.00           O  
ATOM   2324  CB  GLU A1839      61.924   2.250  23.450  1.00  0.00           C  
ATOM   2325  CG  GLU A1839      63.067   3.059  22.880  1.00  0.00           C  
ATOM   2326  CD  GLU A1839      62.848   3.400  21.416  1.00  0.00           C  
ATOM   2327  OE1 GLU A1839      63.850   3.545  20.682  1.00  0.00           O  
ATOM   2328  OE2 GLU A1839      61.673   3.513  21.001  1.00  0.00           O  
ATOM   2329  N   SER A1840      63.302   1.952  26.813  1.00  0.00           N  
ATOM   2330  CA  SER A1840      64.333   1.216  27.526  1.00  0.00           C  
ATOM   2331  C   SER A1840      64.010   1.091  29.012  1.00  0.00           C  
ATOM   2332  O   SER A1840      63.141   1.793  29.534  1.00  0.00           O  
ATOM   2333  CB  SER A1840      65.705   1.867  27.319  1.00  0.00           C  
ATOM   2334  OG  SER A1840      66.028   2.735  28.384  1.00  0.00           O  
ATOM   2335  N   GLU A1842      64.728   0.201  29.690  1.00  0.00           N  
ATOM   2336  CA  GLU A1842      64.540   0.007  31.123  1.00  0.00           C  
ATOM   2337  C   GLU A1842      65.456   0.934  31.904  1.00  0.00           C  
ATOM   2338  O   GLU A1842      65.451   0.935  33.126  1.00  0.00           O  
ATOM   2339  CB  GLU A1842      64.827  -1.445  31.507  1.00  0.00           C  
ATOM   2340  CG  GLU A1842      63.591  -2.234  31.947  1.00  0.00           C  
ATOM   2341  CD  GLU A1842      63.347  -2.154  33.443  1.00  0.00           C  
ATOM   2342  OE1 GLU A1842      64.330  -2.065  34.210  1.00  0.00           O  
ATOM   2343  OE2 GLU A1842      62.165  -2.160  33.851  1.00  0.00           O  
ATOM   2344  N   GLU A1843      66.256   1.705  31.180  1.00  0.00           N  
ATOM   2345  CA  GLU A1843      67.195   2.652  31.779  1.00  0.00           C  
ATOM   2346  C   GLU A1843      66.447   3.724  32.552  1.00  0.00           C  
ATOM   2347  O   GLU A1843      66.919   4.221  33.563  1.00  0.00           O  
ATOM   2348  CB  GLU A1843      68.060   3.270  30.682  1.00  0.00           C  
ATOM   2349  CG  GLU A1843      68.477   2.256  29.630  1.00  0.00           C  
ATOM   2350  CD  GLU A1843      69.575   2.761  28.703  1.00  0.00           C  
ATOM   2351  OE1 GLU A1843      69.757   3.981  28.577  1.00  0.00           O  
ATOM   2352  OE2 GLU A1843      70.199   1.935  28.027  1.00  0.00           O  
ATOM   2353  N   LEU A1844      65.258   4.048  32.058  1.00  0.00           N  
ATOM   2354  CA  LEU A1844      64.356   5.011  32.669  1.00  0.00           C  
ATOM   2355  C   LEU A1844      63.982   4.552  34.082  1.00  0.00           C  
ATOM   2356  O   LEU A1844      63.941   5.343  35.020  1.00  0.00           O  
ATOM   2357  CB  LEU A1844      63.087   5.098  31.818  1.00  0.00           C  
ATOM   2358  CG  LEU A1844      62.051   6.157  32.183  1.00  0.00           C  
ATOM   2359  CD1 LEU A1844      62.743   7.501  32.357  1.00  0.00           C  
ATOM   2360  CD2 LEU A1844      60.995   6.244  31.081  1.00  0.00           C  
ATOM   2361  N   ASP A1845      63.700   3.267  34.222  1.00  0.00           N  
ATOM   2362  CA  ASP A1845      63.350   2.708  35.523  1.00  0.00           C  
ATOM   2363  C   ASP A1845      64.546   2.605  36.479  1.00  0.00           C  
ATOM   2364  O   ASP A1845      64.385   2.731  37.687  1.00  0.00           O  
ATOM   2365  CB  ASP A1845      62.638   1.360  35.375  1.00  0.00           C  
ATOM   2366  CG  ASP A1845      61.239   1.505  34.801  1.00  0.00           C  
ATOM   2367  OD1 ASP A1845      60.529   2.454  35.180  1.00  0.00           O  
ATOM   2368  OD2 ASP A1845      60.846   0.677  33.963  1.00  0.00           O  
ATOM   2369  N   ARG A1846      65.749   2.432  35.948  1.00  0.00           N  
ATOM   2370  CA  ARG A1846      66.920   2.380  36.823  1.00  0.00           C  
ATOM   2371  C   ARG A1846      67.211   3.760  37.406  1.00  0.00           C  
ATOM   2372  O   ARG A1846      67.543   3.888  38.590  1.00  0.00           O  
ATOM   2373  CB  ARG A1846      68.134   1.791  36.110  1.00  0.00           C  
ATOM   2374  CG  ARG A1846      67.801   0.589  35.203  1.00  0.00           C  
ATOM   2375  CD  ARG A1846      68.161  -0.738  35.861  1.00  0.00           C  
ATOM   2376  NE  ARG A1846      69.054  -1.548  35.026  1.00  0.00           N  
ATOM   2377  CZ  ARG A1846      68.647  -2.432  34.117  1.00  0.00           C  
ATOM   2378  NH1 ARG A1846      69.541  -3.111  33.410  1.00  0.00           N  
ATOM   2379  NH2 ARG A1846      67.351  -2.646  33.915  1.00  0.00           N  
ATOM   2380  N   VAL A1847      67.043   4.787  36.575  1.00  0.00           N  
ATOM   2381  CA  VAL A1847      67.256   6.175  36.983  1.00  0.00           C  
ATOM   2382  C   VAL A1847      66.288   6.534  38.112  1.00  0.00           C  
ATOM   2383  O   VAL A1847      66.686   7.075  39.136  1.00  0.00           O  
ATOM   2384  CB  VAL A1847      67.040   7.144  35.799  1.00  0.00           C  
ATOM   2385  CG1 VAL A1847      66.893   8.588  36.285  1.00  0.00           C  
ATOM   2386  CG2 VAL A1847      68.165   7.007  34.761  1.00  0.00           C  
ATOM   2387  N   LEU A1848      65.019   6.200  37.929  1.00  0.00           N  
ATOM   2388  CA  LEU A1848      64.010   6.453  38.945  1.00  0.00           C  
ATOM   2389  C   LEU A1848      64.208   5.647  40.248  1.00  0.00           C  
ATOM   2390  O   LEU A1848      63.977   6.167  41.338  1.00  0.00           O  
ATOM   2391  CB  LEU A1848      62.609   6.250  38.372  1.00  0.00           C  
ATOM   2392  CG  LEU A1848      62.250   7.192  37.222  1.00  0.00           C  
ATOM   2393  CD1 LEU A1848      61.081   6.627  36.401  1.00  0.00           C  
ATOM   2394  CD2 LEU A1848      61.949   8.618  37.747  1.00  0.00           C  
ATOM   2395  N   ASP A1849      64.637   4.392  40.140  1.00  0.00           N  
ATOM   2396  CA  ASP A1849      64.890   3.566  41.331  1.00  0.00           C  
ATOM   2397  C   ASP A1849      65.986   4.216  42.172  1.00  0.00           C  
ATOM   2398  O   ASP A1849      65.883   4.327  43.393  1.00  0.00           O  
ATOM   2399  CB  ASP A1849      65.413   2.180  40.938  1.00  0.00           C  
ATOM   2400  CG  ASP A1849      64.361   1.306  40.311  1.00  0.00           C  
ATOM   2401  OD1 ASP A1849      63.164   1.662  40.345  1.00  0.00           O  
ATOM   2402  OD2 ASP A1849      64.752   0.292  39.718  1.00  0.00           O  
ATOM   2403  N   GLU A1850      67.075   4.575  41.504  1.00  0.00           N  
ATOM   2404  CA  GLU A1850      68.220   5.186  42.165  1.00  0.00           C  
ATOM   2405  C   GLU A1850      67.873   6.565  42.707  1.00  0.00           C  
ATOM   2406  O   GLU A1850      68.402   6.989  43.724  1.00  0.00           O  
ATOM   2407  CB  GLU A1850      69.391   5.275  41.183  1.00  0.00           C  
ATOM   2408  CG  GLU A1850      69.925   3.900  40.745  1.00  0.00           C  
ATOM   2409  CD  GLU A1850      70.505   3.894  39.334  1.00  0.00           C  
ATOM   2410  OE1 GLU A1850      70.875   2.801  38.846  1.00  0.00           O  
ATOM   2411  OE2 GLU A1850      70.551   4.967  38.693  1.00  0.00           O  
ATOM   2412  N   GLY A1851      67.013   7.281  41.996  1.00  0.00           N  
ATOM   2413  CA  GLY A1851      66.605   8.599  42.424  1.00  0.00           C  
ATOM   2414  C   GLY A1851      65.723   8.505  43.668  1.00  0.00           C  
ATOM   2415  O   GLY A1851      65.846   9.313  44.576  1.00  0.00           O  
ATOM   2416  N   ALA A1852      64.825   7.528  43.719  1.00  0.00           N  
ATOM   2417  CA  ALA A1852      63.991   7.404  44.917  1.00  0.00           C  
ATOM   2418  C   ALA A1852      64.828   6.928  46.115  1.00  0.00           C  
ATOM   2419  O   ALA A1852      64.562   7.273  47.268  1.00  0.00           O  
ATOM   2420  CB  ALA A1852      62.827   6.484  44.674  1.00  0.00           C  
ATOM   2421  N   GLU A1853      65.867   6.160  45.827  1.00  0.00           N  
ATOM   2422  CA  GLU A1853      66.720   5.634  46.878  1.00  0.00           C  
ATOM   2423  C   GLU A1853      67.449   6.746  47.629  1.00  0.00           C  
ATOM   2424  O   GLU A1853      67.474   6.759  48.863  1.00  0.00           O  
ATOM   2425  CB  GLU A1853      67.695   4.622  46.290  1.00  0.00           C  
ATOM   2426  CG  GLU A1853      68.391   3.760  47.316  1.00  0.00           C  
ATOM   2427  CD  GLU A1853      69.352   2.780  46.673  1.00  0.00           C  
ATOM   2428  OE1 GLU A1853      70.492   2.640  47.169  1.00  0.00           O  
ATOM   2429  OE2 GLU A1853      68.969   2.166  45.652  1.00  0.00           O  
ATOM   2430  N   LYS A1854      68.015   7.683  46.868  1.00  0.00           N  
ATOM   2431  CA  LYS A1854      68.732   8.837  47.404  1.00  0.00           C  
ATOM   2432  C   LYS A1854      67.774   9.797  48.114  1.00  0.00           C  
ATOM   2433  O   LYS A1854      68.063  10.269  49.212  1.00  0.00           O  
ATOM   2434  CB  LYS A1854      69.500   9.562  46.278  1.00  0.00           C  
ATOM   2435  CG  LYS A1854      70.094  10.931  46.668  1.00  0.00           C  
ATOM   2436  CD  LYS A1854      70.946  10.840  47.922  1.00  0.00           C  
ATOM   2437  CE  LYS A1854      71.625  12.174  48.265  1.00  0.00           C  
ATOM   2438  NZ  LYS A1854      72.326  12.747  47.068  1.00  0.00           N  
ATOM   2439  N   ALA A1855      66.632  10.075  47.487  1.00  0.00           N  
ATOM   2440  CA  ALA A1855      65.600  10.927  48.079  1.00  0.00           C  
ATOM   2441  C   ALA A1855      65.039  10.344  49.390  1.00  0.00           C  
ATOM   2442  O   ALA A1855      64.851  11.056  50.378  1.00  0.00           O  
ATOM   2443  CB  ALA A1855      64.482  11.173  47.072  1.00  0.00           C  
ATOM   2444  N   ASN A1856      64.828   9.039  49.423  1.00  0.00           N  
ATOM   2445  CA  ASN A1856      64.385   8.392  50.652  1.00  0.00           C  
ATOM   2446  C   ASN A1856      65.384   8.544  51.804  1.00  0.00           C  
ATOM   2447  O   ASN A1856      64.993   8.812  52.939  1.00  0.00           O  
ATOM   2448  CB  ASN A1856      64.094   6.920  50.410  1.00  0.00           C  
ATOM   2449  CG  ASN A1856      62.641   6.668  50.089  1.00  0.00           C  
ATOM   2450  OD1 ASN A1856      61.754   7.201  50.754  1.00  0.00           O  
ATOM   2451  ND2 ASN A1856      62.387   5.901  49.033  1.00  0.00           N  
ATOM   2452  N   ARG A1857      66.672   8.380  51.513  1.00  0.00           N  
ATOM   2453  CA  ARG A1857      67.701   8.528  52.541  1.00  0.00           C  
ATOM   2454  C   ARG A1857      67.638   9.904  53.189  1.00  0.00           C  
ATOM   2455  O   ARG A1857      67.595  10.013  54.409  1.00  0.00           O  
ATOM   2456  CB  ARG A1857      69.098   8.318  51.961  1.00  0.00           C  
ATOM   2457  CG  ARG A1857      69.532   6.871  51.858  1.00  0.00           C  
ATOM   2458  CD  ARG A1857      71.046   6.763  51.668  1.00  0.00           C  
ATOM   2459  NE  ARG A1857      71.491   7.290  50.381  1.00  0.00           N  
ATOM   2460  CZ  ARG A1857      71.420   6.621  49.235  1.00  0.00           C  
ATOM   2461  NH1 ARG A1857      71.865   7.177  48.116  1.00  0.00           N  
ATOM   2462  NH2 ARG A1857      70.905   5.398  49.206  1.00  0.00           N  
ATOM   2463  N   VAL A2124      67.630  10.947  52.360  1.00  0.00           N  
ATOM   2464  CA  VAL A2124      67.588  12.324  52.840  1.00  0.00           C  
ATOM   2465  C   VAL A2124      66.270  12.711  53.518  1.00  0.00           C  
ATOM   2466  O   VAL A2124      66.275  13.263  54.603  1.00  0.00           O  
ATOM   2467  CB  VAL A2124      67.904  13.333  51.713  1.00  0.00           C  
ATOM   2468  CG1 VAL A2124      67.863  14.747  52.235  1.00  0.00           C  
ATOM   2469  CG2 VAL A2124      69.246  13.035  51.080  1.00  0.00           C  
ATOM   2470  N   ALA A2126      65.149  12.403  52.875  1.00  0.00           N  
ATOM   2471  CA  ALA A2126      63.817  12.749  53.379  1.00  0.00           C  
ATOM   2472  C   ALA A2126      63.348  12.027  54.656  1.00  0.00           C  
ATOM   2473  O   ALA A2126      62.673  12.615  55.503  1.00  0.00           O  
ATOM   2474  CB  ALA A2126      62.766  12.597  52.255  1.00  0.00           C  
ATOM   2475  N   SER A2127      63.651  10.745  54.766  1.00  0.00           N  
ATOM   2476  CA  SER A2127      63.211   9.970  55.929  1.00  0.00           C  
ATOM   2477  C   SER A2127      63.976  10.409  57.181  1.00  0.00           C  
ATOM   2478  O   SER A2127      63.481  10.278  58.304  1.00  0.00           O  
ATOM   2479  CB  SER A2127      63.434   8.489  55.680  1.00  0.00           C  
ATOM   2480  OG  SER A2127      64.798   8.265  55.408  1.00  0.00           O  
ATOM   2481  N   GLU A2128      65.165  10.962  56.969  1.00  0.00           N  
ATOM   2482  CA  GLU A2128      65.972  11.491  58.063  1.00  0.00           C  
ATOM   2483  C   GLU A2128      65.401  12.851  58.487  1.00  0.00           C  
ATOM   2484  O   GLU A2128      65.226  13.111  59.678  1.00  0.00           O  
ATOM   2485  CB  GLU A2128      67.455  11.582  57.655  1.00  0.00           C  
ATOM   2486  CG  GLU A2128      68.316  12.411  58.604  1.00  0.00           C  
ATOM   2487  CD  GLU A2128      68.446  11.792  59.995  1.00  0.00           C  
ATOM   2488  OE1 GLU A2128      68.925  12.495  60.905  1.00  0.00           O  
ATOM   2489  OE2 GLU A2128      68.130  10.592  60.172  1.00  0.00           O  
ATOM   2490  N   MET A2129      64.969  13.663  57.523  1.00  0.00           N  
ATOM   2491  CA  MET A2129      64.299  14.908  57.891  1.00  0.00           C  
ATOM   2492  C   MET A2129      62.992  14.621  58.643  1.00  0.00           C  
ATOM   2493  O   MET A2129      62.678  15.291  59.621  1.00  0.00           O  
ATOM   2494  CB  MET A2129      64.044  15.807  56.674  1.00  0.00           C  
ATOM   2495  CG  MET A2129      63.331  17.113  57.010  1.00  0.00           C  
ATOM   2496  SD  MET A2129      64.061  17.985  58.446  1.00  0.00           S  
ATOM   2497  CE  MET A2129      65.061  19.194  57.639  1.00  0.00           C  
ATOM   2498  N   VAL A2130      62.251  13.608  58.198  1.00  0.00           N  
ATOM   2499  CA  VAL A2130      60.997  13.201  58.846  1.00  0.00           C  
ATOM   2500  C   VAL A2130      61.240  12.777  60.306  1.00  0.00           C  
ATOM   2501  O   VAL A2130      60.453  13.069  61.214  1.00  0.00           O  
ATOM   2502  CB  VAL A2130      60.325  12.013  58.068  1.00  0.00           C  
ATOM   2503  CG1 VAL A2130      59.528  11.087  59.038  1.00  0.00           C  
ATOM   2504  CG2 VAL A2130      59.433  12.542  56.959  1.00  0.00           C  
ATOM   2505  N   ARG A2131      62.314  12.044  60.516  1.00  0.00           N  
ATOM   2506  CA  ARG A2131      62.705  11.611  61.849  1.00  0.00           C  
ATOM   2507  C   ARG A2131      63.010  12.849  62.720  1.00  0.00           C  
ATOM   2508  O   ARG A2131      62.564  12.953  63.866  1.00  0.00           O  
ATOM   2509  CB  ARG A2131      63.928  10.693  61.732  1.00  0.00           C  
ATOM   2510  CG  ARG A2131      64.388  10.067  63.041  1.00  0.00           C  
ATOM   2511  CD  ARG A2131      65.907  10.058  63.148  1.00  0.00           C  
ATOM   2512  NE  ARG A2131      66.333  10.605  64.432  1.00  0.00           N  
ATOM   2513  CZ  ARG A2131      67.221  11.580  64.588  1.00  0.00           C  
ATOM   2514  NH1 ARG A2131      67.823  12.124  63.539  1.00  0.00           N  
ATOM   2515  NH2 ARG A2131      67.504  12.011  65.807  1.00  0.00           N  
ATOM   2516  N   LYS A2132      63.700  13.826  62.139  1.00  0.00           N  
ATOM   2517  CA  LYS A2132      64.007  15.059  62.847  1.00  0.00           C  
ATOM   2518  C   LYS A2132      62.737  15.826  63.202  1.00  0.00           C  
ATOM   2519  O   LYS A2132      62.615  16.378  64.290  1.00  0.00           O  
ATOM   2520  CB  LYS A2132      64.963  15.927  62.035  1.00  0.00           C  
ATOM   2521  CG  LYS A2132      66.387  15.390  61.995  1.00  0.00           C  
ATOM   2522  CD  LYS A2132      67.364  16.469  61.551  1.00  0.00           C  
ATOM   2523  CE  LYS A2132      68.806  16.029  61.746  1.00  0.00           C  
ATOM   2524  NZ  LYS A2132      69.379  15.472  60.488  1.00  0.00           N  
ATOM   2525  N   MET A2133      61.797  15.855  62.264  1.00  0.00           N  
ATOM   2526  CA  MET A2133      60.513  16.503  62.462  1.00  0.00           C  
ATOM   2527  C   MET A2133      59.686  15.814  63.558  1.00  0.00           C  
ATOM   2528  O   MET A2133      59.047  16.477  64.382  1.00  0.00           O  
ATOM   2529  CB  MET A2133      59.731  16.490  61.150  1.00  0.00           C  
ATOM   2530  CG  MET A2133      60.204  17.512  60.127  1.00  0.00           C  
ATOM   2531  SD  MET A2133      59.404  17.308  58.505  1.00  0.00           S  
ATOM   2532  CE  MET A2133      57.808  18.057  58.864  1.00  0.00           C  
ATOM   2533  N   GLU A2134      59.649  14.484  63.537  1.00  0.00           N  
ATOM   2534  CA  GLU A2134      58.901  13.769  64.561  1.00  0.00           C  
ATOM   2535  C   GLU A2134      59.536  13.986  65.937  1.00  0.00           C  
ATOM   2536  O   GLU A2134      58.840  14.151  66.937  1.00  0.00           O  
ATOM   2537  CB  GLU A2134      58.807  12.290  64.240  1.00  0.00           C  
ATOM   2538  CG  GLU A2134      58.050  11.951  62.956  1.00  0.00           C  
ATOM   2539  CD  GLU A2134      58.065  10.465  62.707  1.00  0.00           C  
ATOM   2540  OE1 GLU A2134      57.301   9.942  61.862  1.00  0.00           O  
ATOM   2541  OE2 GLU A2134      58.822   9.807  63.429  1.00  0.00           O  
ATOM   2542  N   GLN A2140      60.862  14.025  65.977  1.00  0.00           N  
ATOM   2543  CA  GLN A2140      61.564  14.278  67.230  1.00  0.00           C  
ATOM   2544  C   GLN A2140      61.250  15.683  67.767  1.00  0.00           C  
ATOM   2545  O   GLN A2140      61.034  15.847  68.963  1.00  0.00           O  
ATOM   2546  CB  GLN A2140      63.064  14.018  67.091  1.00  0.00           C  
ATOM   2547  CG  GLN A2140      63.904  14.407  68.304  1.00  0.00           C  
ATOM   2548  CD  GLN A2140      63.577  13.603  69.543  1.00  0.00           C  
ATOM   2549  OE1 GLN A2140      63.569  14.139  70.658  1.00  0.00           O  
ATOM   2550  NE2 GLN A2140      63.325  12.307  69.365  1.00  0.00           N  
ATOM   2551  N   ALA A2141      61.102  16.665  66.879  1.00  0.00           N  
ATOM   2552  CA  ALA A2141      60.723  18.020  67.313  1.00  0.00           C  
ATOM   2553  C   ALA A2141      59.282  18.112  67.820  1.00  0.00           C  
ATOM   2554  O   ALA A2141      58.986  18.857  68.755  1.00  0.00           O  
ATOM   2555  CB  ALA A2141      60.948  19.034  66.198  1.00  0.00           C  
ATOM   2556  N   MET A2142      58.369  17.403  67.162  1.00  0.00           N  
ATOM   2557  CA  MET A2142      56.972  17.447  67.560  1.00  0.00           C  
ATOM   2558  C   MET A2142      56.632  16.479  68.705  1.00  0.00           C  
ATOM   2559  O   MET A2142      55.625  16.647  69.389  1.00  0.00           O  
ATOM   2560  CB  MET A2142      56.046  17.201  66.362  1.00  0.00           C  
ATOM   2561  CG  MET A2142      56.167  18.199  65.214  1.00  0.00           C  
ATOM   2562  SD  MET A2142      54.850  17.934  63.991  1.00  0.00           S  
ATOM   2563  CE  MET A2142      53.475  18.833  64.754  1.00  0.00           C  
ATOM   2564  N   GLY A2143      57.450  15.453  68.888  1.00  0.00           N  
ATOM   2565  CA  GLY A2143      57.248  14.477  69.954  1.00  0.00           C  
ATOM   2566  C   GLY A2143      56.550  13.214  69.475  1.00  0.00           C  
ATOM   2567  O   GLY A2143      56.117  12.387  70.278  1.00  0.00           O  
ATOM   2568  N   LEU A2144      56.427  13.067  68.162  1.00  0.00           N  
ATOM   2569  CA  LEU A2144      55.756  11.898  67.603  1.00  0.00           C  
ATOM   2570  C   LEU A2144      56.544  10.631  67.861  1.00  0.00           C  
ATOM   2571  O   LEU A2144      57.780  10.637  67.879  1.00  0.00           O  
ATOM   2572  CB  LEU A2144      55.577  12.046  66.089  1.00  0.00           C  
ATOM   2573  CG  LEU A2144      54.486  12.961  65.537  1.00  0.00           C  
ATOM   2574  CD1 LEU A2144      54.344  12.746  64.028  1.00  0.00           C  
ATOM   2575  CD2 LEU A2144      53.156  12.752  66.246  1.00  0.00           C  
ATOM   2576  N   GLY A2145      55.828   9.522  67.935  1.00  0.00           N  
ATOM   2577  CA  GLY A2145      56.464   8.217  68.045  1.00  0.00           C  
ATOM   2578  C   GLY A2145      57.353   8.072  69.270  1.00  0.00           C  
ATOM   2579  O   GLY A2145      56.979   8.473  70.375  1.00  0.00           O  
ATOM   2580  N   ARG A2146      58.502   7.438  69.075  1.00  0.00           N  
ATOM   2581  CA  ARG A2146      59.409   7.135  70.171  1.00  0.00           C  
ATOM   2582  C   ARG A2146      60.798   7.664  69.877  1.00  0.00           C  
ATOM   2583  O   ARG A2146      61.112   8.026  68.748  1.00  0.00           O  
ATOM   2584  CB  ARG A2146      59.471   5.619  70.407  1.00  0.00           C  
ATOM   2585  CG  ARG A2146      58.220   5.050  71.072  1.00  0.00           C  
ATOM   2586  CD  ARG A2146      58.298   3.557  71.230  1.00  0.00           C  
ATOM   2587  NE  ARG A2146      58.228   2.875  69.936  1.00  0.00           N  
ATOM   2588  CZ  ARG A2146      58.682   1.650  69.708  1.00  0.00           C  
ATOM   2589  NH1 ARG A2146      58.558   1.120  68.502  1.00  0.00           N  
ATOM   2590  NH2 ARG A2146      59.277   0.964  70.678  1.00  0.00           N  
ATOM   2591  N   ARG A2147      61.627   7.717  70.908  1.00  0.00           N  
ATOM   2592  CA  ARG A2147      62.995   8.182  70.739  1.00  0.00           C  
ATOM   2593  C   ARG A2147      63.710   7.159  69.866  1.00  0.00           C  
ATOM   2594  O   ARG A2147      63.519   5.957  70.030  1.00  0.00           O  
ATOM   2595  CB  ARG A2147      63.697   8.282  72.094  1.00  0.00           C  
ATOM   2596  CG  ARG A2147      63.166   9.381  72.986  1.00  0.00           C  
ATOM   2597  CD  ARG A2147      64.297  10.236  73.529  1.00  0.00           C  
ATOM   2598  NE  ARG A2147      64.055  11.656  73.302  1.00  0.00           N  
ATOM   2599  CZ  ARG A2147      63.675  12.509  74.246  1.00  0.00           C  
ATOM   2600  NH1 ARG A2147      63.508  12.095  75.495  1.00  0.00           N  
ATOM   2601  NH2 ARG A2147      63.476  13.785  73.943  1.00  0.00           N  
ATOM   2602  N   ARG A2148      64.510   7.634  68.921  1.00  0.00           N  
ATOM   2603  CA  ARG A2148      65.232   6.735  68.035  1.00  0.00           C  
ATOM   2604  C   ARG A2148      66.733   7.043  68.045  1.00  0.00           C  
ATOM   2605  O   ARG A2148      67.239   7.610  67.041  1.00  0.00           O  
ATOM   2606  CB  ARG A2148      64.677   6.810  66.598  1.00  0.00           C  
ATOM   2607  CG  ARG A2148      63.156   7.003  66.461  1.00  0.00           C  
ATOM   2608  CD  ARG A2148      62.836   7.850  65.232  1.00  0.00           C  
ATOM   2609  NE  ARG A2148      61.683   7.375  64.468  1.00  0.00           N  
ATOM   2610  CZ  ARG A2148      61.602   7.420  63.141  1.00  0.00           C  
ATOM   2611  NH1 ARG A2148      60.510   6.994  62.525  1.00  0.00           N  
ATOM   2612  NH2 ARG A2148      62.619   7.880  62.426  1.00  0.00           N  
ATOM   2613  OXT ARG A2148      67.369   6.597  69.042  1.00  0.00           O  
HETATM 2614  PG  ATP A 400      48.244  21.596  35.800  1.00  0.00           P  
HETATM 2615  O1G ATP A 400      48.105  22.186  37.157  1.00  0.00           O  
HETATM 2616  O2G ATP A 400      47.931  20.159  35.895  1.00  0.00           O  
HETATM 2617  O3G ATP A 400      47.356  22.291  34.825  1.00  0.00           O  
HETATM 2618  PB  ATP A 400      50.666  23.044  35.013  1.00  0.00           P  
HETATM 2619  O1B ATP A 400      50.243  24.338  35.596  1.00  0.00           O  
HETATM 2620  O2B ATP A 400      50.753  23.219  33.554  1.00  0.00           O  
HETATM 2621  O3B ATP A 400      49.753  21.792  35.301  1.00  0.00           O  
HETATM 2622  PA  ATP A 400      52.668  22.236  37.062  1.00  0.00           P  
HETATM 2623  O1A ATP A 400      51.638  22.711  38.008  1.00  0.00           O  
HETATM 2624  O2A ATP A 400      53.018  20.819  37.090  1.00  0.00           O  
HETATM 2625  O3A ATP A 400      52.123  22.648  35.588  1.00  0.00           O  
HETATM 2626  O5' ATP A 400      53.957  23.088  37.304  1.00  0.00           O  
HETATM 2627  C5' ATP A 400      55.305  22.730  36.824  1.00  0.00           C  
HETATM 2628  C4' ATP A 400      56.122  23.946  36.705  1.00  0.00           C  
HETATM 2629  O4' ATP A 400      55.762  24.755  35.566  1.00  0.00           O  
HETATM 2630  C3' ATP A 400      56.194  24.946  37.882  1.00  0.00           C  
HETATM 2631  O3' ATP A 400      57.538  25.386  38.082  1.00  0.00           O  
HETATM 2632  C2' ATP A 400      55.269  26.021  37.325  1.00  0.00           C  
HETATM 2633  O2' ATP A 400      55.219  27.278  37.958  1.00  0.00           O  
HETATM 2634  C1' ATP A 400      55.705  26.109  35.853  1.00  0.00           C  
HETATM 2635  N9  ATP A 400      54.612  26.666  34.942  1.00  0.00           N  
HETATM 2636  C8  ATP A 400      53.309  26.195  34.831  1.00  0.00           C  
HETATM 2637  N7  ATP A 400      52.569  26.899  33.925  1.00  0.00           N  
HETATM 2638  C5  ATP A 400      53.449  27.839  33.447  1.00  0.00           C  
HETATM 2639  C6  ATP A 400      53.262  28.883  32.453  1.00  0.00           C  
HETATM 2640  N6  ATP A 400      52.130  29.104  31.792  1.00  0.00           N  
HETATM 2641  N1  ATP A 400      54.376  29.686  32.198  1.00  0.00           N  
HETATM 2642  C2  ATP A 400      55.624  29.528  32.841  1.00  0.00           C  
HETATM 2643  N3  ATP A 400      55.785  28.531  33.792  1.00  0.00           N  
HETATM 2644  C4  ATP A 400      54.716  27.708  34.074  1.00  0.00           C  
TER
END
