# Supplementary material for: Backbone Brackets and Arginine Tweezers delineate Class I and Class II aminoacyl tRNA synthetases
Source: PLoS Comput Biol. 2018 Apr 16;14(4):e1006101. doi: 10.1371/journal.pcbi.1006101 (PMC5919687; doi:10.1371/journal.pcbi.1006101)
Supplement: S11 File — All structures of Class I aaRS with residues renumbered according to the MSA. (GZ) [file pcbi.1006101.s023.tar.gz › 1mau_A_renum.pdb]

ATOM      1  N   MET A 265      77.971  22.877  48.296  1.00  0.00           N  
ATOM      2  CA  MET A 265      77.164  23.776  47.482  1.00  0.00           C  
ATOM      3  C   MET A 265      75.728  23.809  47.972  1.00  0.00           C  
ATOM      4  O   MET A 265      75.350  23.038  48.848  1.00  0.00           O  
ATOM      5  CB  MET A 265      77.219  23.379  46.004  1.00  0.00           C  
ATOM      6  CG  MET A 265      76.794  21.952  45.704  1.00  0.00           C  
ATOM      7  SD  MET A 265      77.035  21.551  43.952  1.00  0.00           S  
ATOM      8  CE  MET A 265      77.623  19.863  44.052  1.00  0.00           C  
ATOM      9  N   LYS A 266      74.943  24.727  47.423  1.00  0.00           N  
ATOM     10  CA  LYS A 266      73.548  24.884  47.815  1.00  0.00           C  
ATOM     11  C   LYS A 266      72.629  23.824  47.206  1.00  0.00           C  
ATOM     12  O   LYS A 266      73.007  23.121  46.275  1.00  0.00           O  
ATOM     13  CB  LYS A 266      73.057  26.292  47.496  1.00  0.00           C  
ATOM     14  CG  LYS A 266      73.714  27.357  48.358  1.00  0.00           C  
ATOM     15  CD  LYS A 266      72.919  28.640  48.365  1.00  0.00           C  
ATOM     16  CE  LYS A 266      73.719  29.770  48.983  1.00  0.00           C  
ATOM     17  NZ  LYS A 266      73.729  30.968  48.101  1.00  0.00           N  
ATOM     18  N   THR A 267      71.427  23.699  47.761  1.00  0.00           N  
ATOM     19  CA  THR A 267      70.492  22.683  47.301  1.00  0.00           C  
ATOM     20  C   THR A 267      69.312  23.238  46.535  1.00  0.00           C  
ATOM     21  O   THR A 267      68.718  24.244  46.917  1.00  0.00           O  
ATOM     22  CB  THR A 267      69.972  21.840  48.463  1.00  0.00           C  
ATOM     23  OG1 THR A 267      71.068  21.167  49.075  1.00  0.00           O  
ATOM     24  CG2 THR A 267      68.951  20.811  47.982  1.00  0.00           C  
ATOM     25  N   ILE A 268      68.937  22.531  45.479  1.00  0.00           N  
ATOM     26  CA  ILE A 268      67.761  22.911  44.710  1.00  0.00           C  
ATOM     27  C   ILE A 268      66.708  21.796  44.693  1.00  0.00           C  
ATOM     28  O   ILE A 268      67.055  20.618  44.667  1.00  0.00           O  
ATOM     29  CB  ILE A 268      68.121  23.309  43.274  1.00  0.00           C  
ATOM     30  CG1 ILE A 268      68.577  24.773  43.236  1.00  0.00           C  
ATOM     31  CG2 ILE A 268      66.912  23.112  42.349  1.00  0.00           C  
ATOM     32  CD1 ILE A 268      69.063  25.232  41.877  1.00  0.00           C  
ATOM     33  N   PHE A 269      65.429  22.185  44.737  1.00  0.00           N  
ATOM     34  CA  PHE A 269      64.307  21.249  44.600  1.00  0.00           C  
ATOM     35  C   PHE A 269      63.247  21.872  43.694  1.00  0.00           C  
ATOM     36  O   PHE A 269      62.985  23.066  43.769  1.00  0.00           O  
ATOM     37  CB  PHE A 269      63.657  20.898  45.954  1.00  0.00           C  
ATOM     38  CG  PHE A 269      62.676  19.751  45.872  1.00  0.00           C  
ATOM     39  CD1 PHE A 269      63.048  18.468  46.265  1.00  0.00           C  
ATOM     40  CD2 PHE A 269      61.404  19.942  45.359  1.00  0.00           C  
ATOM     41  CE1 PHE A 269      62.166  17.397  46.151  1.00  0.00           C  
ATOM     42  CE2 PHE A 269      60.514  18.873  45.231  1.00  0.00           C  
ATOM     43  CZ  PHE A 269      60.898  17.600  45.628  1.00  0.00           C  
ATOM     44  N   SER A 270      62.607  21.053  42.871  1.00  0.00           N  
ATOM     45  CA  SER A 270      61.508  21.521  42.031  1.00  0.00           C  
ATOM     46  C   SER A 270      60.725  20.330  41.511  1.00  0.00           C  
ATOM     47  O   SER A 270      61.297  19.284  41.218  1.00  0.00           O  
ATOM     48  CB  SER A 270      62.003  22.403  40.880  1.00  0.00           C  
ATOM     49  OG  SER A 270      61.102  23.479  40.646  1.00  0.00           O  
ATOM     50  N   GLY A 272      59.404  20.460  41.485  1.00  0.00           N  
ATOM     51  CA  GLY A 272      58.559  19.356  41.048  1.00  0.00           C  
ATOM     52  C   GLY A 272      57.586  19.766  39.943  1.00  0.00           C  
ATOM     53  O   GLY A 272      57.249  20.944  39.800  1.00  0.00           O  
ATOM     54  N   ILE A 273      57.183  18.785  39.138  1.00  0.00           N  
ATOM     55  CA  ILE A 273      56.232  18.996  38.039  1.00  0.00           C  
ATOM     56  C   ILE A 273      55.217  17.861  38.124  1.00  0.00           C  
ATOM     57  O   ILE A 273      55.592  16.719  38.418  1.00  0.00           O  
ATOM     58  CB  ILE A 273      56.956  18.962  36.654  1.00  0.00           C  
ATOM     59  CG1 ILE A 273      57.873  20.184  36.496  1.00  0.00           C  
ATOM     60  CG2 ILE A 273      55.949  18.933  35.498  1.00  0.00           C  
ATOM     61  CD1 ILE A 273      58.838  20.090  35.309  1.00  0.00           C  
ATOM     62  N   GLN A 274      53.929  18.172  37.986  1.00  0.00           N  
ATOM     63  CA  GLN A 274      52.918  17.122  38.095  1.00  0.00           C  
ATOM     64  C   GLN A 274      52.719  16.365  36.804  1.00  0.00           C  
ATOM     65  O   GLN A 274      52.604  16.968  35.733  1.00  0.00           O  
ATOM     66  CB  GLN A 274      51.550  17.643  38.524  1.00  0.00           C  
ATOM     67  CG  GLN A 274      51.509  18.820  39.470  1.00  0.00           C  
ATOM     68  CD  GLN A 274      50.075  19.280  39.679  1.00  0.00           C  
ATOM     69  OE1 GLN A 274      49.224  18.496  40.102  1.00  0.00           O  
ATOM     70  NE2 GLN A 274      49.767  20.478  39.212  1.00  0.00           N  
ATOM     71  N   PRO A 275      52.553  15.052  36.941  1.00  0.00           N  
ATOM     72  CA  PRO A 275      52.263  14.178  35.809  1.00  0.00           C  
ATOM     73  C   PRO A 275      50.751  14.181  35.560  1.00  0.00           C  
ATOM     74  O   PRO A 275      50.118  13.129  35.454  1.00  0.00           O  
ATOM     75  CB  PRO A 275      52.711  12.800  36.311  1.00  0.00           C  
ATOM     76  CG  PRO A 275      52.499  12.866  37.790  1.00  0.00           C  
ATOM     77  CD  PRO A 275      52.890  14.283  38.158  1.00  0.00           C  
ATOM     78  N   SER A 276      50.182  15.376  35.494  1.00  0.00           N  
ATOM     79  CA  SER A 276      48.752  15.533  35.270  1.00  0.00           C  
ATOM     80  C   SER A 276      48.475  15.658  33.767  1.00  0.00           C  
ATOM     81  O   SER A 276      47.377  15.974  33.360  1.00  0.00           O  
ATOM     82  CB  SER A 276      48.233  16.774  36.009  1.00  0.00           C  
ATOM     83  OG  SER A 276      49.050  17.902  35.743  1.00  0.00           O  
ATOM     84  N   GLY A 277      49.498  15.466  32.948  1.00  0.00           N  
ATOM     85  CA  GLY A 277      49.345  15.586  31.503  1.00  0.00           C  
ATOM     86  C   GLY A 277      50.749  15.603  30.939  1.00  0.00           C  
ATOM     87  O   GLY A 277      51.701  15.304  31.657  1.00  0.00           O  
ATOM     88  N   VAL A 279      50.883  15.943  29.663  1.00  0.00           N  
ATOM     89  CA  VAL A 279      52.194  16.053  29.048  1.00  0.00           C  
ATOM     90  C   VAL A 279      52.642  17.509  29.224  1.00  0.00           C  
ATOM     91  O   VAL A 279      51.880  18.429  28.948  1.00  0.00           O  
ATOM     92  CB  VAL A 279      52.140  15.654  27.556  1.00  0.00           C  
ATOM     93  CG1 VAL A 279      53.522  15.686  26.929  1.00  0.00           C  
ATOM     94  CG2 VAL A 279      51.527  14.248  27.406  1.00  0.00           C  
ATOM     95  N   ILE A 280      53.843  17.713  29.759  1.00  0.00           N  
ATOM     96  CA  ILE A 280      54.342  19.062  29.998  1.00  0.00           C  
ATOM     97  C   ILE A 280      54.343  19.918  28.744  1.00  0.00           C  
ATOM     98  O   ILE A 280      54.542  19.415  27.642  1.00  0.00           O  
ATOM     99  CB  ILE A 280      55.740  19.103  30.656  1.00  0.00           C  
ATOM    100  CG1 ILE A 280      56.742  18.218  29.912  1.00  0.00           C  
ATOM    101  CG2 ILE A 280      55.659  18.766  32.118  1.00  0.00           C  
ATOM    102  CD1 ILE A 280      58.185  18.638  30.174  1.00  0.00           C  
ATOM    103  N   THR A 281      54.131  21.217  28.936  1.00  0.00           N  
ATOM    104  CA  THR A 281      53.988  22.163  27.840  1.00  0.00           C  
ATOM    105  C   THR A 281      55.187  23.084  27.680  1.00  0.00           C  
ATOM    106  O   THR A 281      56.081  23.109  28.526  1.00  0.00           O  
ATOM    107  CB  THR A 281      52.764  23.059  28.083  1.00  0.00           C  
ATOM    108  OG1 THR A 281      53.098  24.054  29.059  1.00  0.00           O  
ATOM    109  CG2 THR A 281      51.596  22.232  28.590  1.00  0.00           C  
ATOM    110  N   ILE A 282      55.177  23.877  26.612  1.00  0.00           N  
ATOM    111  CA  ILE A 282      56.271  24.813  26.381  1.00  0.00           C  
ATOM    112  C   ILE A 282      56.312  25.828  27.506  1.00  0.00           C  
ATOM    113  O   ILE A 282      57.345  26.431  27.763  1.00  0.00           O  
ATOM    114  CB  ILE A 282      56.149  25.545  25.032  1.00  0.00           C  
ATOM    115  CG1 ILE A 282      54.755  26.161  24.880  1.00  0.00           C  
ATOM    116  CG2 ILE A 282      56.509  24.610  23.905  1.00  0.00           C  
ATOM    117  CD1 ILE A 282      54.659  27.204  23.784  1.00  0.00           C  
ATOM    118  N   GLY A 283      55.177  26.005  28.174  1.00  0.00           N  
ATOM    119  CA  GLY A 283      55.089  26.915  29.314  1.00  0.00           C  
ATOM    120  C   GLY A 283      55.870  26.330  30.489  1.00  0.00           C  
ATOM    121  O   GLY A 283      56.613  27.036  31.168  1.00  0.00           O  
ATOM    122  N   ASN A 284      55.740  25.024  30.690  1.00  0.00           N  
ATOM    123  CA  ASN A 284      56.479  24.336  31.750  1.00  0.00           C  
ATOM    124  C   ASN A 284      57.975  24.354  31.460  1.00  0.00           C  
ATOM    125  O   ASN A 284      58.804  24.428  32.376  1.00  0.00           O  
ATOM    126  CB  ASN A 284      56.031  22.885  31.853  1.00  0.00           C  
ATOM    127  CG  ASN A 284      54.602  22.754  32.288  1.00  0.00           C  
ATOM    128  OD1 ASN A 284      53.839  22.006  31.699  1.00  0.00           O  
ATOM    129  ND2 ASN A 284      54.238  23.449  33.350  1.00  0.00           N  
ATOM    130  N   TYR A 285      58.308  24.191  30.184  1.00  0.00           N  
ATOM    131  CA  TYR A 285      59.690  24.183  29.735  1.00  0.00           C  
ATOM    132  C   TYR A 285      60.356  25.556  29.902  1.00  0.00           C  
ATOM    133  O   TYR A 285      61.416  25.680  30.513  1.00  0.00           O  
ATOM    134  CB  TYR A 285      59.741  23.738  28.275  1.00  0.00           C  
ATOM    135  CG  TYR A 285      61.124  23.732  27.667  1.00  0.00           C  
ATOM    136  CD1 TYR A 285      62.052  22.764  28.020  1.00  0.00           C  
ATOM    137  CD2 TYR A 285      61.500  24.697  26.739  1.00  0.00           C  
ATOM    138  CE1 TYR A 285      63.332  22.748  27.458  1.00  0.00           C  
ATOM    139  CE2 TYR A 285      62.768  24.679  26.157  1.00  0.00           C  
ATOM    140  CZ  TYR A 285      63.680  23.709  26.534  1.00  0.00           C  
ATOM    141  OH  TYR A 285      64.948  23.707  25.997  1.00  0.00           O  
ATOM    142  N   ILE A 286      59.722  26.587  29.356  1.00  0.00           N  
ATOM    143  CA  ILE A 286      60.265  27.932  29.424  1.00  0.00           C  
ATOM    144  C   ILE A 286      60.322  28.466  30.854  1.00  0.00           C  
ATOM    145  O   ILE A 286      61.301  29.081  31.250  1.00  0.00           O  
ATOM    146  CB  ILE A 286      59.468  28.912  28.526  1.00  0.00           C  
ATOM    147  CG1 ILE A 286      59.597  28.506  27.055  1.00  0.00           C  
ATOM    148  CG2 ILE A 286      59.962  30.350  28.740  1.00  0.00           C  
ATOM    149  CD1 ILE A 286      58.604  29.189  26.129  1.00  0.00           C  
ATOM    150  N   GLY A 287      59.285  28.204  31.638  1.00  0.00           N  
ATOM    151  CA  GLY A 287      59.234  28.705  33.008  1.00  0.00           C  
ATOM    152  C   GLY A 287      60.076  27.948  34.041  1.00  0.00           C  
ATOM    153  O   GLY A 287      60.433  28.507  35.078  1.00  0.00           O  
ATOM    154  N   ALA A 288      60.373  26.679  33.782  1.00  0.00           N  
ATOM    155  CA  ALA A 288      61.089  25.872  34.770  1.00  0.00           C  
ATOM    156  C   ALA A 288      62.110  24.862  34.258  1.00  0.00           C  
ATOM    157  O   ALA A 288      63.294  24.971  34.561  1.00  0.00           O  
ATOM    158  CB  ALA A 288      60.090  25.186  35.703  1.00  0.00           C  
ATOM    159  N   LEU A 289      61.641  23.833  33.562  1.00  0.00           N  
ATOM    160  CA  LEU A 289      62.499  22.734  33.111  1.00  0.00           C  
ATOM    161  C   LEU A 289      63.790  23.176  32.430  1.00  0.00           C  
ATOM    162  O   LEU A 289      64.845  22.584  32.634  1.00  0.00           O  
ATOM    163  CB  LEU A 289      61.723  21.792  32.189  1.00  0.00           C  
ATOM    164  CG  LEU A 289      61.921  20.269  32.250  1.00  0.00           C  
ATOM    165  CD1 LEU A 289      61.779  19.629  30.875  1.00  0.00           C  
ATOM    166  CD2 LEU A 289      63.199  19.827  32.939  1.00  0.00           C  
ATOM    167  N   ARG A 290      63.682  24.171  31.560  1.00  0.00           N  
ATOM    168  CA  ARG A 290      64.832  24.667  30.824  1.00  0.00           C  
ATOM    169  C   ARG A 290      65.919  25.091  31.793  1.00  0.00           C  
ATOM    170  O   ARG A 290      67.099  24.812  31.597  1.00  0.00           O  
ATOM    171  CB  ARG A 290      64.418  25.867  29.975  1.00  0.00           C  
ATOM    172  CG  ARG A 290      65.455  26.290  28.966  1.00  0.00           C  
ATOM    173  CD  ARG A 290      64.871  27.323  28.027  1.00  0.00           C  
ATOM    174  NE  ARG A 290      64.446  28.529  28.732  1.00  0.00           N  
ATOM    175  CZ  ARG A 290      64.197  29.683  28.124  1.00  0.00           C  
ATOM    176  NH1 ARG A 290      64.324  29.768  26.811  1.00  0.00           N  
ATOM    177  NH2 ARG A 290      63.833  30.744  28.822  1.00  0.00           N  
ATOM    178  N   GLN A 291      65.518  25.767  32.857  1.00  0.00           N  
ATOM    179  CA  GLN A 291      66.498  26.203  33.833  1.00  0.00           C  
ATOM    180  C   GLN A 291      67.075  25.080  34.699  1.00  0.00           C  
ATOM    181  O   GLN A 291      68.221  25.164  35.124  1.00  0.00           O  
ATOM    182  CB  GLN A 291      65.997  27.406  34.635  1.00  0.00           C  
ATOM    183  CG  GLN A 291      65.970  28.689  33.798  1.00  0.00           C  
ATOM    184  CD  GLN A 291      64.829  28.697  32.793  1.00  0.00           C  
ATOM    185  OE1 GLN A 291      65.038  28.881  31.596  1.00  0.00           O  
ATOM    186  NE2 GLN A 291      63.615  28.446  33.276  1.00  0.00           N  
ATOM    187  N   PHE A 292      66.321  23.996  34.890  1.00  0.00           N  
ATOM    188  CA  PHE A 292      66.841  22.853  35.646  1.00  0.00           C  
ATOM    189  C   PHE A 292      68.145  22.388  35.004  1.00  0.00           C  
ATOM    190  O   PHE A 292      69.093  22.009  35.688  1.00  0.00           O  
ATOM    191  CB  PHE A 292      65.883  21.662  35.604  1.00  0.00           C  
ATOM    192  CG  PHE A 292      64.569  21.903  36.276  1.00  0.00           C  
ATOM    193  CD1 PHE A 292      64.285  23.113  36.875  1.00  0.00           C  
ATOM    194  CD2 PHE A 292      63.600  20.907  36.291  1.00  0.00           C  
ATOM    195  CE1 PHE A 292      63.061  23.337  37.469  1.00  0.00           C  
ATOM    196  CE2 PHE A 292      62.375  21.117  36.905  1.00  0.00           C  
ATOM    197  CZ  PHE A 292      62.107  22.334  37.492  1.00  0.00           C  
ATOM    198  N   VAL A 293      68.136  22.340  33.677  1.00  0.00           N  
ATOM    199  CA  VAL A 293      69.257  21.839  32.899  1.00  0.00           C  
ATOM    200  C   VAL A 293      70.538  22.623  33.157  1.00  0.00           C  
ATOM    201  O   VAL A 293      71.614  22.049  33.275  1.00  0.00           O  
ATOM    202  CB  VAL A 293      68.921  21.838  31.395  1.00  0.00           C  
ATOM    203  CG1 VAL A 293      70.123  21.380  30.573  1.00  0.00           C  
ATOM    204  CG2 VAL A 293      67.714  20.953  31.126  1.00  0.00           C  
ATOM    205  N   GLU A 294      70.403  23.936  33.275  1.00  0.00           N  
ATOM    206  CA  GLU A 294      71.540  24.796  33.549  1.00  0.00           C  
ATOM    207  C   GLU A 294      71.960  24.691  35.013  1.00  0.00           C  
ATOM    208  O   GLU A 294      73.146  24.584  35.328  1.00  0.00           O  
ATOM    209  CB  GLU A 294      71.192  26.255  33.218  1.00  0.00           C  
ATOM    210  CG  GLU A 294      70.146  26.433  32.114  1.00  0.00           C  
ATOM    211  CD  GLU A 294      69.666  27.879  31.975  1.00  0.00           C  
ATOM    212  OE1 GLU A 294      69.617  28.605  32.995  1.00  0.00           O  
ATOM    213  OE2 GLU A 294      69.319  28.285  30.847  1.00  0.00           O  
ATOM    214  N   LEU A 295      70.974  24.684  35.901  1.00  0.00           N  
ATOM    215  CA  LEU A 295      71.224  24.660  37.338  1.00  0.00           C  
ATOM    216  C   LEU A 295      71.862  23.399  37.915  1.00  0.00           C  
ATOM    217  O   LEU A 295      72.495  23.454  38.968  1.00  0.00           O  
ATOM    218  CB  LEU A 295      69.937  24.980  38.102  1.00  0.00           C  
ATOM    219  CG  LEU A 295      69.344  26.364  37.860  1.00  0.00           C  
ATOM    220  CD1 LEU A 295      67.916  26.442  38.378  1.00  0.00           C  
ATOM    221  CD2 LEU A 295      70.218  27.444  38.499  1.00  0.00           C  
ATOM    222  N   GLN A 296      71.643  22.259  37.267  1.00  0.00           N  
ATOM    223  CA  GLN A 296      72.137  20.983  37.776  1.00  0.00           C  
ATOM    224  C   GLN A 296      73.658  20.946  37.990  1.00  0.00           C  
ATOM    225  O   GLN A 296      74.157  20.168  38.797  1.00  0.00           O  
ATOM    226  CB  GLN A 296      71.700  19.841  36.859  1.00  0.00           C  
ATOM    227  CG  GLN A 296      72.486  19.753  35.564  1.00  0.00           C  
ATOM    228  CD  GLN A 296      72.008  18.647  34.655  1.00  0.00           C  
ATOM    229  OE1 GLN A 296      71.756  17.530  35.093  1.00  0.00           O  
ATOM    230  NE2 GLN A 296      71.907  18.948  33.366  1.00  0.00           N  
ATOM    231  N   HIS A 297      74.397  21.766  37.254  1.00  0.00           N  
ATOM    232  CA  HIS A 297      75.856  21.756  37.372  1.00  0.00           C  
ATOM    233  C   HIS A 297      76.395  22.642  38.488  1.00  0.00           C  
ATOM    234  O   HIS A 297      77.537  22.492  38.901  1.00  0.00           O  
ATOM    235  CB  HIS A 297      76.528  22.134  36.029  1.00  0.00           C  
ATOM    236  CG  HIS A 297      75.944  21.435  34.842  1.00  0.00           C  
ATOM    237  ND1 HIS A 297      76.296  20.150  34.488  1.00  0.00           N  
ATOM    238  CD2 HIS A 297      75.007  21.830  33.947  1.00  0.00           C  
ATOM    239  CE1 HIS A 297      75.607  19.785  33.421  1.00  0.00           C  
ATOM    240  NE2 HIS A 297      74.823  20.788  33.069  1.00  0.00           N  
ATOM    241  N   GLU A 299      75.592  23.593  38.951  1.00  0.00           N  
ATOM    242  CA  GLU A 299      76.059  24.504  39.985  1.00  0.00           C  
ATOM    243  C   GLU A 299      75.489  24.221  41.368  1.00  0.00           C  
ATOM    244  O   GLU A 299      75.938  24.804  42.350  1.00  0.00           O  
ATOM    245  CB  GLU A 299      75.820  25.962  39.590  1.00  0.00           C  
ATOM    246  CG  GLU A 299      76.297  26.325  38.185  1.00  0.00           C  
ATOM    247  CD  GLU A 299      77.811  26.285  38.039  1.00  0.00           C  
ATOM    248  OE1 GLU A 299      78.294  26.173  36.890  1.00  0.00           O  
ATOM    249  OE2 GLU A 299      78.517  26.347  39.069  1.00  0.00           O  
ATOM    250  N   TYR A 306      74.527  23.304  41.446  1.00  0.00           N  
ATOM    251  CA  TYR A 306      73.878  22.973  42.713  1.00  0.00           C  
ATOM    252  C   TYR A 306      73.597  21.489  42.905  1.00  0.00           C  
ATOM    253  O   TYR A 306      73.593  20.716  41.951  1.00  0.00           O  
ATOM    254  CB  TYR A 306      72.526  23.683  42.786  1.00  0.00           C  
ATOM    255  CG  TYR A 306      72.597  25.180  42.711  1.00  0.00           C  
ATOM    256  CD1 TYR A 306      72.503  25.843  41.497  1.00  0.00           C  
ATOM    257  CD2 TYR A 306      72.729  25.940  43.862  1.00  0.00           C  
ATOM    258  CE1 TYR A 306      72.520  27.226  41.429  1.00  0.00           C  
ATOM    259  CE2 TYR A 306      72.790  27.321  43.807  1.00  0.00           C  
ATOM    260  CZ  TYR A 306      72.672  27.960  42.586  1.00  0.00           C  
ATOM    261  OH  TYR A 306      72.704  29.335  42.525  1.00  0.00           O  
ATOM    262  N   ASN A 307      73.252  21.122  44.138  1.00  0.00           N  
ATOM    263  CA  ASN A 307      72.764  19.781  44.428  1.00  0.00           C  
ATOM    264  C   ASN A 307      71.259  19.863  44.191  1.00  0.00           C  
ATOM    265  O   ASN A 307      70.560  20.621  44.853  1.00  0.00           O  
ATOM    266  CB  ASN A 307      73.036  19.401  45.874  1.00  0.00           C  
ATOM    267  CG  ASN A 307      74.039  18.281  45.987  1.00  0.00           C  
ATOM    268  OD1 ASN A 307      75.245  18.498  45.841  1.00  0.00           O  
ATOM    269  ND2 ASN A 307      73.542  17.058  46.136  1.00  0.00           N  
ATOM    270  N   CYS A 308      70.782  19.128  43.197  1.00  0.00           N  
ATOM    271  CA  CYS A 308      69.402  19.234  42.745  1.00  0.00           C  
ATOM    272  C   CYS A 308      68.576  17.975  42.911  1.00  0.00           C  
ATOM    273  O   CYS A 308      69.043  16.861  42.622  1.00  0.00           O  
ATOM    274  CB  CYS A 308      69.385  19.620  41.266  1.00  0.00           C  
ATOM    275  SG  CYS A 308      70.088  21.254  40.852  1.00  0.00           S  
ATOM    276  N   TYR A 309      67.311  18.184  43.267  1.00  0.00           N  
ATOM    277  CA  TYR A 309      66.303  17.129  43.329  1.00  0.00           C  
ATOM    278  C   TYR A 309      65.167  17.607  42.417  1.00  0.00           C  
ATOM    279  O   TYR A 309      64.643  18.711  42.582  1.00  0.00           O  
ATOM    280  CB  TYR A 309      65.774  16.939  44.761  1.00  0.00           C  
ATOM    281  CG  TYR A 309      66.809  16.403  45.716  1.00  0.00           C  
ATOM    282  CD1 TYR A 309      67.700  17.256  46.355  1.00  0.00           C  
ATOM    283  CD2 TYR A 309      66.951  15.036  45.918  1.00  0.00           C  
ATOM    284  CE1 TYR A 309      68.696  16.755  47.180  1.00  0.00           C  
ATOM    285  CE2 TYR A 309      67.928  14.531  46.749  1.00  0.00           C  
ATOM    286  CZ  TYR A 309      68.792  15.388  47.384  1.00  0.00           C  
ATOM    287  OH  TYR A 309      69.766  14.869  48.215  1.00  0.00           O  
ATOM    288  N   PHE A 310      64.843  16.808  41.409  1.00  0.00           N  
ATOM    289  CA  PHE A 310      63.786  17.155  40.471  1.00  0.00           C  
ATOM    290  C   PHE A 310      62.758  16.049  40.569  1.00  0.00           C  
ATOM    291  O   PHE A 310      63.081  14.869  40.445  1.00  0.00           O  
ATOM    292  CB  PHE A 310      64.351  17.311  39.058  1.00  0.00           C  
ATOM    293  CG  PHE A 310      65.262  18.492  38.915  1.00  0.00           C  
ATOM    294  CD1 PHE A 310      66.561  18.336  38.445  1.00  0.00           C  
ATOM    295  CD2 PHE A 310      64.846  19.751  39.322  1.00  0.00           C  
ATOM    296  CE1 PHE A 310      67.416  19.425  38.350  1.00  0.00           C  
ATOM    297  CE2 PHE A 310      65.697  20.836  39.254  1.00  0.00           C  
ATOM    298  CZ  PHE A 310      66.991  20.671  38.768  1.00  0.00           C  
ATOM    299  N   CYS A 311      61.540  16.431  40.918  1.00  0.00           N  
ATOM    300  CA  CYS A 311      60.520  15.461  41.251  1.00  0.00           C  
ATOM    301  C   CYS A 311      59.357  15.363  40.285  1.00  0.00           C  
ATOM    302  O   CYS A 311      58.921  16.357  39.701  1.00  0.00           O  
ATOM    303  CB  CYS A 311      59.984  15.772  42.656  1.00  0.00           C  
ATOM    304  SG  CYS A 311      59.049  14.424  43.441  1.00  0.00           S  
ATOM    305  N   ILE A 312      58.820  14.152  40.187  1.00  0.00           N  
ATOM    306  CA  ILE A 312      57.608  13.881  39.433  1.00  0.00           C  
ATOM    307  C   ILE A 312      56.541  13.777  40.525  1.00  0.00           C  
ATOM    308  O   ILE A 312      56.485  12.790  41.248  1.00  0.00           O  
ATOM    309  CB  ILE A 312      57.713  12.536  38.673  1.00  0.00           C  
ATOM    310  CG1 ILE A 312      58.692  12.670  37.500  1.00  0.00           C  
ATOM    311  CG2 ILE A 312      56.334  12.106  38.160  1.00  0.00           C  
ATOM    312  CD1 ILE A 312      59.198  11.346  36.958  1.00  0.00           C  
ATOM    313  N   VAL A 313      55.791  14.853  40.736  1.00  0.00           N  
ATOM    314  CA  VAL A 313      54.843  14.893  41.836  1.00  0.00           C  
ATOM    315  C   VAL A 313      53.469  14.260  41.568  1.00  0.00           C  
ATOM    316  O   VAL A 313      52.483  14.968  41.364  1.00  0.00           O  
ATOM    317  CB  VAL A 313      54.753  16.316  42.484  1.00  0.00           C  
ATOM    318  CG1 VAL A 313      56.077  16.674  43.134  1.00  0.00           C  
ATOM    319  CG2 VAL A 313      54.417  17.376  41.440  1.00  0.00           C  
ATOM    320  N   ASP A 314      53.412  12.925  41.593  1.00  0.00           N  
ATOM    321  CA  ASP A 314      52.161  12.178  41.354  1.00  0.00           C  
ATOM    322  C   ASP A 314      51.106  12.307  42.456  1.00  0.00           C  
ATOM    323  O   ASP A 314      49.901  12.189  42.203  1.00  0.00           O  
ATOM    324  CB  ASP A 314      52.420  10.699  40.984  1.00  0.00           C  
ATOM    325  CG  ASP A 314      53.222   9.935  42.051  1.00  0.00           C  
ATOM    326  OD1 ASP A 314      53.899  10.585  42.871  1.00  0.00           O  
ATOM    327  OD2 ASP A 314      53.234   8.669  42.025  1.00  0.00           O  
ATOM    328  N   GLN A 315      51.548  12.566  43.682  1.00  0.00           N  
ATOM    329  CA  GLN A 315      50.603  12.775  44.770  1.00  0.00           C  
ATOM    330  C   GLN A 315      49.907  14.127  44.654  1.00  0.00           C  
ATOM    331  O   GLN A 315      48.784  14.288  45.113  1.00  0.00           O  
ATOM    332  CB  GLN A 315      51.272  12.591  46.132  1.00  0.00           C  
ATOM    333  CG  GLN A 315      51.619  11.128  46.399  1.00  0.00           C  
ATOM    334  CD  GLN A 315      52.414  10.945  47.652  1.00  0.00           C  
ATOM    335  OE1 GLN A 315      53.568  11.369  47.746  1.00  0.00           O  
ATOM    336  NE2 GLN A 315      51.787  10.348  48.652  1.00  0.00           N  
ATOM    337  N   HIS A 316      50.541  15.084  43.984  1.00  0.00           N  
ATOM    338  CA  HIS A 316      49.895  16.376  43.761  1.00  0.00           C  
ATOM    339  C   HIS A 316      48.905  16.234  42.602  1.00  0.00           C  
ATOM    340  O   HIS A 316      47.869  16.902  42.573  1.00  0.00           O  
ATOM    341  CB  HIS A 316      50.936  17.467  43.407  1.00  0.00           C  
ATOM    342  CG  HIS A 316      51.558  18.121  44.601  1.00  0.00           C  
ATOM    343  ND1 HIS A 316      50.869  18.994  45.417  1.00  0.00           N  
ATOM    344  CD2 HIS A 316      52.785  17.976  45.157  1.00  0.00           C  
ATOM    345  CE1 HIS A 316      51.659  19.387  46.402  1.00  0.00           C  
ATOM    346  NE2 HIS A 316      52.823  18.775  46.270  1.00  0.00           N  
ATOM    347  N   ALA A 317      49.250  15.379  41.637  1.00  0.00           N  
ATOM    348  CA  ALA A 317      48.434  15.189  40.440  1.00  0.00           C  
ATOM    349  C   ALA A 317      47.027  14.675  40.742  1.00  0.00           C  
ATOM    350  O   ALA A 317      46.052  15.139  40.140  1.00  0.00           O  
ATOM    351  CB  ALA A 317      49.150  14.289  39.418  1.00  0.00           C  
ATOM    352  N   ILE A 333      46.916  13.750  41.695  1.00  0.00           N  
ATOM    353  CA  ILE A 333      45.604  13.220  42.080  1.00  0.00           C  
ATOM    354  C   ILE A 333      44.748  14.169  42.937  1.00  0.00           C  
ATOM    355  O   ILE A 333      43.699  13.769  43.429  1.00  0.00           O  
ATOM    356  CB  ILE A 333      45.706  11.828  42.756  1.00  0.00           C  
ATOM    357  CG1 ILE A 333      46.603  11.896  43.995  1.00  0.00           C  
ATOM    358  CG2 ILE A 333      46.256  10.780  41.756  1.00  0.00           C  
ATOM    359  CD1 ILE A 333      46.517  10.664  44.882  1.00  0.00           C  
ATOM    360  N   THR A 334      45.168  15.420  43.119  1.00  0.00           N  
ATOM    361  CA  THR A 334      44.300  16.364  43.830  1.00  0.00           C  
ATOM    362  C   THR A 334      43.071  16.621  42.957  1.00  0.00           C  
ATOM    363  O   THR A 334      42.068  17.151  43.427  1.00  0.00           O  
ATOM    364  CB  THR A 334      44.979  17.698  44.202  1.00  0.00           C  
ATOM    365  OG1 THR A 334      45.614  18.278  43.053  1.00  0.00           O  
ATOM    366  CG2 THR A 334      45.984  17.499  45.323  1.00  0.00           C  
ATOM    367  N   VAL A 336      43.149  16.231  41.686  1.00  0.00           N  
ATOM    368  CA  VAL A 336      41.990  16.248  40.788  1.00  0.00           C  
ATOM    369  C   VAL A 336      41.952  14.889  40.089  1.00  0.00           C  
ATOM    370  O   VAL A 336      42.934  14.161  40.121  1.00  0.00           O  
ATOM    371  CB  VAL A 336      41.984  17.426  39.767  1.00  0.00           C  
ATOM    372  CG1 VAL A 336      41.938  18.758  40.492  1.00  0.00           C  
ATOM    373  CG2 VAL A 336      43.184  17.362  38.817  1.00  0.00           C  
ATOM    374  N   TRP A 340      40.810  14.517  39.518  1.00  0.00           N  
ATOM    375  CA  TRP A 340      40.697  13.210  38.855  1.00  0.00           C  
ATOM    376  C   TRP A 340      41.769  12.993  37.792  1.00  0.00           C  
ATOM    377  O   TRP A 340      42.055  13.885  37.004  1.00  0.00           O  
ATOM    378  CB  TRP A 340      39.313  13.002  38.220  1.00  0.00           C  
ATOM    379  CG  TRP A 340      39.279  11.882  37.185  1.00  0.00           C  
ATOM    380  CD1 TRP A 340      39.347  11.996  35.826  1.00  0.00           C  
ATOM    381  CD2 TRP A 340      39.272  10.467  37.451  1.00  0.00           C  
ATOM    382  NE1 TRP A 340      39.262  10.771  35.231  1.00  0.00           N  
ATOM    383  CE2 TRP A 340      39.220   9.805  36.209  1.00  0.00           C  
ATOM    384  CE3 TRP A 340      39.311   9.697  38.618  1.00  0.00           C  
ATOM    385  CZ2 TRP A 340      39.207   8.416  36.099  1.00  0.00           C  
ATOM    386  CZ3 TRP A 340      39.135   8.318  38.513  1.00  0.00           C  
ATOM    387  CH2 TRP A 340      39.069   7.691  37.262  1.00  0.00           C  
ATOM    388  N   GLN A 418      42.339  11.789  37.789  1.00  0.00           N  
ATOM    389  CA  GLN A 418      43.289  11.335  36.780  1.00  0.00           C  
ATOM    390  C   GLN A 418      42.921   9.884  36.478  1.00  0.00           C  
ATOM    391  O   GLN A 418      42.776   9.066  37.395  1.00  0.00           O  
ATOM    392  CB  GLN A 418      44.739  11.354  37.297  1.00  0.00           C  
ATOM    393  CG  GLN A 418      45.196  12.642  37.954  1.00  0.00           C  
ATOM    394  CD  GLN A 418      45.305  13.786  36.979  1.00  0.00           C  
ATOM    395  OE1 GLN A 418      45.569  13.585  35.808  1.00  0.00           O  
ATOM    396  NE2 GLN A 418      45.176  14.994  37.474  1.00  0.00           N  
ATOM    397  N   ASP A 419      42.760   9.557  35.203  1.00  0.00           N  
ATOM    398  CA  ASP A 419      42.494   8.173  34.849  1.00  0.00           C  
ATOM    399  C   ASP A 419      43.765   7.408  35.240  1.00  0.00           C  
ATOM    400  O   ASP A 419      44.873   7.866  34.981  1.00  0.00           O  
ATOM    401  CB  ASP A 419      42.202   8.037  33.352  1.00  0.00           C  
ATOM    402  CG  ASP A 419      42.213   6.598  32.892  1.00  0.00           C  
ATOM    403  OD1 ASP A 419      41.275   5.866  33.247  1.00  0.00           O  
ATOM    404  OD2 ASP A 419      43.202   6.172  32.264  1.00  0.00           O  
ATOM    405  N   PRO A 420      43.609   6.286  35.931  1.00  0.00           N  
ATOM    406  CA  PRO A 420      44.761   5.539  36.434  1.00  0.00           C  
ATOM    407  C   PRO A 420      45.757   5.126  35.353  1.00  0.00           C  
ATOM    408  O   PRO A 420      46.965   5.275  35.541  1.00  0.00           O  
ATOM    409  CB  PRO A 420      44.127   4.314  37.096  1.00  0.00           C  
ATOM    410  CG  PRO A 420      42.770   4.775  37.486  1.00  0.00           C  
ATOM    411  CD  PRO A 420      42.340   5.660  36.349  1.00  0.00           C  
ATOM    412  N   HIS A 421      45.260   4.628  34.224  1.00  0.00           N  
ATOM    413  CA  HIS A 421      46.142   4.228  33.122  1.00  0.00           C  
ATOM    414  C   HIS A 421      46.862   5.456  32.566  1.00  0.00           C  
ATOM    415  O   HIS A 421      48.048   5.409  32.282  1.00  0.00           O  
ATOM    416  CB  HIS A 421      45.362   3.471  31.994  1.00  0.00           C  
ATOM    417  CG  HIS A 421      46.103   3.392  30.690  1.00  0.00           C  
ATOM    418  ND1 HIS A 421      47.023   2.401  30.412  1.00  0.00           N  
ATOM    419  CD2 HIS A 421      46.085   4.201  29.602  1.00  0.00           C  
ATOM    420  CE1 HIS A 421      47.537   2.603  29.211  1.00  0.00           C  
ATOM    421  NE2 HIS A 421      46.983   3.687  28.697  1.00  0.00           N  
ATOM    422  N   GLU A 422      46.145   6.564  32.435  1.00  0.00           N  
ATOM    423  CA  GLU A 422      46.750   7.803  31.962  1.00  0.00           C  
ATOM    424  C   GLU A 422      47.787   8.353  32.944  1.00  0.00           C  
ATOM    425  O   GLU A 422      48.791   8.912  32.527  1.00  0.00           O  
ATOM    426  CB  GLU A 422      45.687   8.862  31.698  1.00  0.00           C  
ATOM    427  CG  GLU A 422      45.348   9.026  30.229  1.00  0.00           C  
ATOM    428  CD  GLU A 422      44.065   9.793  30.024  1.00  0.00           C  
ATOM    429  OE1 GLU A 422      43.155   9.260  29.354  1.00  0.00           O  
ATOM    430  OE2 GLU A 422      43.940  10.902  30.588  1.00  0.00           O  
ATOM    431  N   LEU A 423      47.539   8.205  34.241  1.00  0.00           N  
ATOM    432  CA  LEU A 423      48.501   8.692  35.237  1.00  0.00           C  
ATOM    433  C   LEU A 423      49.799   7.875  35.194  1.00  0.00           C  
ATOM    434  O   LEU A 423      50.885   8.443  35.154  1.00  0.00           O  
ATOM    435  CB  LEU A 423      47.887   8.695  36.644  1.00  0.00           C  
ATOM    436  CG  LEU A 423      48.754   9.154  37.827  1.00  0.00           C  
ATOM    437  CD1 LEU A 423      49.278  10.570  37.620  1.00  0.00           C  
ATOM    438  CD2 LEU A 423      48.030   9.015  39.178  1.00  0.00           C  
ATOM    439  N   ARG A 424      49.686   6.546  35.164  1.00  0.00           N  
ATOM    440  CA  ARG A 424      50.866   5.672  35.114  1.00  0.00           C  
ATOM    441  C   ARG A 424      51.736   6.043  33.921  1.00  0.00           C  
ATOM    442  O   ARG A 424      52.964   6.093  34.014  1.00  0.00           O  
ATOM    443  CB  ARG A 424      50.445   4.204  34.959  1.00  0.00           C  
ATOM    444  CG  ARG A 424      50.217   3.457  36.267  1.00  0.00           C  
ATOM    445  CD  ARG A 424      51.522   3.199  36.980  1.00  0.00           C  
ATOM    446  NE  ARG A 424      51.304   2.818  38.373  1.00  0.00           N  
ATOM    447  CZ  ARG A 424      51.091   1.573  38.780  1.00  0.00           C  
ATOM    448  NH1 ARG A 424      51.061   0.577  37.905  1.00  0.00           N  
ATOM    449  NH2 ARG A 424      50.918   1.320  40.061  1.00  0.00           N  
ATOM    450  N   GLN A 425      51.078   6.257  32.785  1.00  0.00           N  
ATOM    451  CA  GLN A 425      51.754   6.605  31.547  1.00  0.00           C  
ATOM    452  C   GLN A 425      52.350   8.013  31.589  1.00  0.00           C  
ATOM    453  O   GLN A 425      53.452   8.235  31.101  1.00  0.00           O  
ATOM    454  CB  GLN A 425      50.790   6.447  30.371  1.00  0.00           C  
ATOM    455  CG  GLN A 425      51.194   7.176  29.105  1.00  0.00           C  
ATOM    456  CD  GLN A 425      50.121   7.093  28.030  1.00  0.00           C  
ATOM    457  OE1 GLN A 425      50.087   6.146  27.242  1.00  0.00           O  
ATOM    458  NE2 GLN A 425      49.212   8.062  28.024  1.00  0.00           N  
ATOM    459  N   ASN A 426      51.641   8.955  32.207  1.00  0.00           N  
ATOM    460  CA  ASN A 426      52.131  10.331  32.281  1.00  0.00           C  
ATOM    461  C   ASN A 426      53.344  10.450  33.204  1.00  0.00           C  
ATOM    462  O   ASN A 426      54.211  11.292  33.004  1.00  0.00           O  
ATOM    463  CB  ASN A 426      51.021  11.297  32.707  1.00  0.00           C  
ATOM    464  CG  ASN A 426      50.158  11.763  31.530  1.00  0.00           C  
ATOM    465  OD1 ASN A 426      50.658  12.026  30.439  1.00  0.00           O  
ATOM    466  ND2 ASN A 426      48.858  11.897  31.770  1.00  0.00           N  
ATOM    467  N   ILE A 427      53.418   9.565  34.188  1.00  0.00           N  
ATOM    468  CA  ILE A 427      54.540   9.545  35.112  1.00  0.00           C  
ATOM    469  C   ILE A 427      55.832   9.123  34.398  1.00  0.00           C  
ATOM    470  O   ILE A 427      56.893   9.693  34.615  1.00  0.00           O  
ATOM    471  CB  ILE A 427      54.257   8.584  36.282  1.00  0.00           C  
ATOM    472  CG1 ILE A 427      53.256   9.221  37.251  1.00  0.00           C  
ATOM    473  CG2 ILE A 427      55.555   8.194  36.992  1.00  0.00           C  
ATOM    474  CD1 ILE A 427      52.570   8.232  38.180  1.00  0.00           C  
ATOM    475  N   ARG A 429      55.722   8.114  33.543  1.00  0.00           N  
ATOM    476  CA  ARG A 429      56.855   7.575  32.804  1.00  0.00           C  
ATOM    477  C   ARG A 429      57.320   8.552  31.727  1.00  0.00           C  
ATOM    478  O   ARG A 429      58.528   8.745  31.528  1.00  0.00           O  
ATOM    479  CB  ARG A 429      56.451   6.238  32.180  1.00  0.00           C  
ATOM    480  CG  ARG A 429      57.585   5.433  31.583  1.00  0.00           C  
ATOM    481  CD  ARG A 429      57.196   3.949  31.459  1.00  0.00           C  
ATOM    482  NE  ARG A 429      58.266   3.077  31.939  1.00  0.00           N  
ATOM    483  CZ  ARG A 429      59.352   2.773  31.234  1.00  0.00           C  
ATOM    484  NH1 ARG A 429      60.285   1.994  31.759  1.00  0.00           N  
ATOM    485  NH2 ARG A 429      59.494   3.234  29.998  1.00  0.00           N  
ATOM    486  N   ARG A 431      56.356   9.179  31.050  1.00  0.00           N  
ATOM    487  CA  ARG A 431      56.675  10.170  30.030  1.00  0.00           C  
ATOM    488  C   ARG A 431      57.377  11.389  30.607  1.00  0.00           C  
ATOM    489  O   ARG A 431      58.247  11.964  29.958  1.00  0.00           O  
ATOM    490  CB  ARG A 431      55.417  10.635  29.280  1.00  0.00           C  
ATOM    491  CG  ARG A 431      54.790   9.569  28.444  1.00  0.00           C  
ATOM    492  CD  ARG A 431      53.501  10.057  27.821  1.00  0.00           C  
ATOM    493  NE  ARG A 431      53.156   9.227  26.678  1.00  0.00           N  
ATOM    494  CZ  ARG A 431      51.937   9.123  26.164  1.00  0.00           C  
ATOM    495  NH1 ARG A 431      51.722   8.326  25.126  1.00  0.00           N  
ATOM    496  NH2 ARG A 431      50.935   9.811  26.689  1.00  0.00           N  
ATOM    497  N   LEU A 432      56.934  11.841  31.777  1.00  0.00           N  
ATOM    498  CA  LEU A 432      57.553  13.005  32.423  1.00  0.00           C  
ATOM    499  C   LEU A 432      59.017  12.717  32.777  1.00  0.00           C  
ATOM    500  O   LEU A 432      59.875  13.590  32.667  1.00  0.00           O  
ATOM    501  CB  LEU A 432      56.781  13.411  33.686  1.00  0.00           C  
ATOM    502  CG  LEU A 432      57.304  14.634  34.448  1.00  0.00           C  
ATOM    503  CD1 LEU A 432      57.603  15.797  33.496  1.00  0.00           C  
ATOM    504  CD2 LEU A 432      56.303  15.070  35.508  1.00  0.00           C  
ATOM    505  N   ALA A 433      59.291  11.498  33.227  1.00  0.00           N  
ATOM    506  CA  ALA A 433      60.657  11.096  33.564  1.00  0.00           C  
ATOM    507  C   ALA A 433      61.506  11.077  32.298  1.00  0.00           C  
ATOM    508  O   ALA A 433      62.633  11.566  32.297  1.00  0.00           O  
ATOM    509  CB  ALA A 433      60.673   9.719  34.227  1.00  0.00           C  
ATOM    510  N   ALA A 434      60.951  10.535  31.215  1.00  0.00           N  
ATOM    511  CA  ALA A 434      61.673  10.477  29.938  1.00  0.00           C  
ATOM    512  C   ALA A 434      61.957  11.886  29.420  1.00  0.00           C  
ATOM    513  O   ALA A 434      63.001  12.135  28.818  1.00  0.00           O  
ATOM    514  CB  ALA A 434      60.882   9.654  28.892  1.00  0.00           C  
ATOM    515  N   LEU A 435      61.025  12.806  29.665  1.00  0.00           N  
ATOM    516  CA  LEU A 435      61.181  14.200  29.245  1.00  0.00           C  
ATOM    517  C   LEU A 435      62.202  14.971  30.082  1.00  0.00           C  
ATOM    518  O   LEU A 435      63.001  15.744  29.547  1.00  0.00           O  
ATOM    519  CB  LEU A 435      59.834  14.924  29.194  1.00  0.00           C  
ATOM    520  CG  LEU A 435      59.016  14.545  27.955  1.00  0.00           C  
ATOM    521  CD1 LEU A 435      57.586  15.069  28.042  1.00  0.00           C  
ATOM    522  CD2 LEU A 435      59.704  15.008  26.668  1.00  0.00           C  
ATOM    523  N   TYR A 436      62.237  14.700  31.380  1.00  0.00           N  
ATOM    524  CA  TYR A 436      63.257  15.299  32.241  1.00  0.00           C  
ATOM    525  C   TYR A 436      64.646  14.962  31.662  1.00  0.00           C  
ATOM    526  O   TYR A 436      65.507  15.829  31.497  1.00  0.00           O  
ATOM    527  CB  TYR A 436      63.162  14.707  33.656  1.00  0.00           C  
ATOM    528  CG  TYR A 436      62.392  15.533  34.681  1.00  0.00           C  
ATOM    529  CD1 TYR A 436      62.927  16.708  35.209  1.00  0.00           C  
ATOM    530  CD2 TYR A 436      61.190  15.075  35.206  1.00  0.00           C  
ATOM    531  CE1 TYR A 436      62.242  17.445  36.176  1.00  0.00           C  
ATOM    532  CE2 TYR A 436      60.493  15.809  36.171  1.00  0.00           C  
ATOM    533  CZ  TYR A 436      61.021  16.987  36.649  1.00  0.00           C  
ATOM    534  OH  TYR A 436      60.359  17.697  37.630  1.00  0.00           O  
ATOM    535  N   LEU A 437      64.848  13.684  31.378  1.00  0.00           N  
ATOM    536  CA  LEU A 437      66.128  13.182  30.883  1.00  0.00           C  
ATOM    537  C   LEU A 437      66.409  13.584  29.440  1.00  0.00           C  
ATOM    538  O   LEU A 437      67.554  13.840  29.059  1.00  0.00           O  
ATOM    539  CB  LEU A 437      66.178  11.659  31.034  1.00  0.00           C  
ATOM    540  CG  LEU A 437      66.186  11.200  32.495  1.00  0.00           C  
ATOM    541  CD1 LEU A 437      65.665   9.773  32.622  1.00  0.00           C  
ATOM    542  CD2 LEU A 437      67.593  11.329  33.086  1.00  0.00           C  
ATOM    543  N   ALA A 438      65.345  13.647  28.648  1.00  0.00           N  
ATOM    544  CA  ALA A 438      65.438  14.023  27.251  1.00  0.00           C  
ATOM    545  C   ALA A 438      65.868  15.465  27.067  1.00  0.00           C  
ATOM    546  O   ALA A 438      66.549  15.778  26.106  1.00  0.00           O  
ATOM    547  CB  ALA A 438      64.110  13.758  26.526  1.00  0.00           C  
ATOM    548  N   VAL A 439      65.474  16.350  27.973  1.00  0.00           N  
ATOM    549  CA  VAL A 439      65.903  17.741  27.859  1.00  0.00           C  
ATOM    550  C   VAL A 439      67.341  17.934  28.342  1.00  0.00           C  
ATOM    551  O   VAL A 439      67.948  18.968  28.109  1.00  0.00           O  
ATOM    552  CB  VAL A 439      64.965  18.731  28.559  1.00  0.00           C  
ATOM    553  CG1 VAL A 439      63.555  18.645  27.977  1.00  0.00           C  
ATOM    554  CG2 VAL A 439      64.960  18.477  30.057  1.00  0.00           C  
ATOM    555  N   GLY A 444      67.908  16.922  28.982  1.00  0.00           N  
ATOM    556  CA  GLY A 444      69.309  17.022  29.376  1.00  0.00           C  
ATOM    557  C   GLY A 444      69.632  16.920  30.862  1.00  0.00           C  
ATOM    558  O   GLY A 444      70.773  17.166  31.248  1.00  0.00           O  
ATOM    559  N   ILE A 445      68.662  16.553  31.694  1.00  0.00           N  
ATOM    560  CA  ILE A 445      68.961  16.364  33.112  1.00  0.00           C  
ATOM    561  C   ILE A 445      69.841  15.119  33.201  1.00  0.00           C  
ATOM    562  O   ILE A 445      69.489  14.067  32.662  1.00  0.00           O  
ATOM    563  CB  ILE A 445      67.684  16.152  33.976  1.00  0.00           C  
ATOM    564  CG1 ILE A 445      66.829  17.426  34.047  1.00  0.00           C  
ATOM    565  CG2 ILE A 445      68.066  15.707  35.382  1.00  0.00           C  
ATOM    566  CD1 ILE A 445      67.594  18.654  34.427  1.00  0.00           C  
ATOM    567  N   ASP A 460      71.014  15.263  33.814  1.00  0.00           N  
ATOM    568  CA  ASP A 460      71.976  14.165  33.957  1.00  0.00           C  
ATOM    569  C   ASP A 460      71.782  13.541  35.334  1.00  0.00           C  
ATOM    570  O   ASP A 460      71.996  14.192  36.351  1.00  0.00           O  
ATOM    571  CB  ASP A 460      73.412  14.718  33.810  1.00  0.00           C  
ATOM    572  CG  ASP A 460      74.497  13.646  33.957  1.00  0.00           C  
ATOM    573  OD1 ASP A 460      74.247  12.577  34.560  1.00  0.00           O  
ATOM    574  OD2 ASP A 460      75.629  13.887  33.476  1.00  0.00           O  
ATOM    575  N   PRO A 461      71.388  12.273  35.359  1.00  0.00           N  
ATOM    576  CA  PRO A 461      71.125  11.581  36.616  1.00  0.00           C  
ATOM    577  C   PRO A 461      72.340  11.443  37.532  1.00  0.00           C  
ATOM    578  O   PRO A 461      72.182  11.111  38.700  1.00  0.00           O  
ATOM    579  CB  PRO A 461      70.600  10.208  36.173  1.00  0.00           C  
ATOM    580  CG  PRO A 461      71.037  10.048  34.773  1.00  0.00           C  
ATOM    581  CD  PRO A 461      71.115  11.425  34.191  1.00  0.00           C  
ATOM    582  N   THR A 463      73.541  11.719  37.018  1.00  0.00           N  
ATOM    583  CA  THR A 463      74.735  11.682  37.855  1.00  0.00           C  
ATOM    584  C   THR A 463      74.994  13.052  38.469  1.00  0.00           C  
ATOM    585  O   THR A 463      75.818  13.187  39.368  1.00  0.00           O  
ATOM    586  CB  THR A 463      76.007  11.172  37.106  1.00  0.00           C  
ATOM    587  OG1 THR A 463      76.357  12.061  36.028  1.00  0.00           O  
ATOM    588  CG2 THR A 463      75.798   9.760  36.570  1.00  0.00           C  
ATOM    589  N   GLN A 471      74.282  14.069  37.989  1.00  0.00           N  
ATOM    590  CA  GLN A 471      74.456  15.421  38.507  1.00  0.00           C  
ATOM    591  C   GLN A 471      73.235  15.860  39.308  1.00  0.00           C  
ATOM    592  O   GLN A 471      73.288  16.843  40.042  1.00  0.00           O  
ATOM    593  CB  GLN A 471      74.733  16.426  37.376  1.00  0.00           C  
ATOM    594  CG  GLN A 471      75.768  15.960  36.352  1.00  0.00           C  
ATOM    595  CD  GLN A 471      77.118  15.691  36.979  1.00  0.00           C  
ATOM    596  OE1 GLN A 471      77.582  16.467  37.789  1.00  0.00           O  
ATOM    597  NE2 GLN A 471      77.697  14.535  36.690  1.00  0.00           N  
ATOM    598  N   ALA A 472      72.125  15.145  39.142  1.00  0.00           N  
ATOM    599  CA  ALA A 472      70.903  15.477  39.869  1.00  0.00           C  
ATOM    600  C   ALA A 472      70.109  14.225  40.218  1.00  0.00           C  
ATOM    601  O   ALA A 472      70.259  13.192  39.587  1.00  0.00           O  
ATOM    602  CB  ALA A 472      70.041  16.438  39.065  1.00  0.00           C  
ATOM    603  N   THR A 473      69.253  14.333  41.226  1.00  0.00           N  
ATOM    604  CA  THR A 473      68.416  13.217  41.645  1.00  0.00           C  
ATOM    605  C   THR A 473      67.022  13.397  41.049  1.00  0.00           C  
ATOM    606  O   THR A 473      66.361  14.403  41.298  1.00  0.00           O  
ATOM    607  CB  THR A 473      68.310  13.144  43.189  1.00  0.00           C  
ATOM    608  OG1 THR A 473      69.610  12.930  43.747  1.00  0.00           O  
ATOM    609  CG2 THR A 473      67.393  12.008  43.621  1.00  0.00           C  
ATOM    610  N   LEU A 474      66.608  12.423  40.244  1.00  0.00           N  
ATOM    611  CA  LEU A 474      65.299  12.417  39.589  1.00  0.00           C  
ATOM    612  C   LEU A 474      64.475  11.269  40.170  1.00  0.00           C  
ATOM    613  O   LEU A 474      64.902  10.118  40.154  1.00  0.00           O  
ATOM    614  CB  LEU A 474      65.468  12.235  38.079  1.00  0.00           C  
ATOM    615  CG  LEU A 474      64.176  12.194  37.255  1.00  0.00           C  
ATOM    616  CD1 LEU A 474      63.360  13.468  37.450  1.00  0.00           C  
ATOM    617  CD2 LEU A 474      64.476  11.936  35.781  1.00  0.00           C  
ATOM    618  N   PHE A 475      63.319  11.582  40.746  1.00  0.00           N  
ATOM    619  CA  PHE A 475      62.550  10.554  41.425  1.00  0.00           C  
ATOM    620  C   PHE A 475      61.055  10.853  41.422  1.00  0.00           C  
ATOM    621  O   PHE A 475      60.628  11.958  41.084  1.00  0.00           O  
ATOM    622  CB  PHE A 475      63.073  10.376  42.864  1.00  0.00           C  
ATOM    623  CG  PHE A 475      62.717  11.513  43.787  1.00  0.00           C  
ATOM    624  CD1 PHE A 475      61.703  11.369  44.727  1.00  0.00           C  
ATOM    625  CD2 PHE A 475      63.365  12.737  43.690  1.00  0.00           C  
ATOM    626  CE1 PHE A 475      61.341  12.424  45.545  1.00  0.00           C  
ATOM    627  CE2 PHE A 475      63.009  13.798  44.513  1.00  0.00           C  
ATOM    628  CZ  PHE A 475      61.996  13.643  45.443  1.00  0.00           C  
ATOM    629  N   ILE A 476      60.270   9.845  41.774  1.00  0.00           N  
ATOM    630  CA  ILE A 476      58.813   9.964  41.824  1.00  0.00           C  
ATOM    631  C   ILE A 476      58.378  10.175  43.271  1.00  0.00           C  
ATOM    632  O   ILE A 476      58.729   9.408  44.152  1.00  0.00           O  
ATOM    633  CB  ILE A 476      58.140   8.692  41.264  1.00  0.00           C  
ATOM    634  CG1 ILE A 476      58.416   8.562  39.765  1.00  0.00           C  
ATOM    635  CG2 ILE A 476      56.621   8.680  41.551  1.00  0.00           C  
ATOM    636  CD1 ILE A 476      58.223   7.169  39.234  1.00  0.00           C  
ATOM    637  N   GLN A 477      57.608  11.227  43.504  1.00  0.00           N  
ATOM    638  CA  GLN A 477      57.132  11.594  44.838  1.00  0.00           C  
ATOM    639  C   GLN A 477      56.604  10.439  45.702  1.00  0.00           C  
ATOM    640  O   GLN A 477      57.045  10.251  46.827  1.00  0.00           O  
ATOM    641  CB  GLN A 477      56.064  12.679  44.690  1.00  0.00           C  
ATOM    642  CG  GLN A 477      55.629  13.363  45.968  1.00  0.00           C  
ATOM    643  CD  GLN A 477      54.556  14.400  45.696  1.00  0.00           C  
ATOM    644  OE1 GLN A 477      53.711  14.210  44.827  1.00  0.00           O  
ATOM    645  NE2 GLN A 477      54.669  15.548  46.337  1.00  0.00           N  
ATOM    646  N   SER A 478      55.669   9.664  45.165  1.00  0.00           N  
ATOM    647  CA  SER A 478      55.042   8.558  45.895  1.00  0.00           C  
ATOM    648  C   SER A 478      55.986   7.422  46.290  1.00  0.00           C  
ATOM    649  O   SER A 478      55.661   6.608  47.154  1.00  0.00           O  
ATOM    650  CB  SER A 478      53.862   7.995  45.104  1.00  0.00           C  
ATOM    651  OG  SER A 478      54.326   7.240  43.996  1.00  0.00           O  
ATOM    652  N   GLU A 479      57.138   7.343  45.640  1.00  0.00           N  
ATOM    653  CA  GLU A 479      58.101   6.296  45.967  1.00  0.00           C  
ATOM    654  C   GLU A 479      58.935   6.689  47.192  1.00  0.00           C  
ATOM    655  O   GLU A 479      59.776   5.938  47.633  1.00  0.00           O  
ATOM    656  CB  GLU A 479      58.974   5.962  44.749  1.00  0.00           C  
ATOM    657  CG  GLU A 479      58.153   5.409  43.572  1.00  0.00           C  
ATOM    658  CD  GLU A 479      58.986   4.857  42.428  1.00  0.00           C  
ATOM    659  OE1 GLU A 479      58.381   4.233  41.527  1.00  0.00           O  
ATOM    660  OE2 GLU A 479      60.225   5.066  42.398  1.00  0.00           O  
ATOM    661  N   VAL A 482      58.665   7.868  47.743  1.00  0.00           N  
ATOM    662  CA  VAL A 482      59.339   8.350  48.953  1.00  0.00           C  
ATOM    663  C   VAL A 482      58.262   8.687  49.989  1.00  0.00           C  
ATOM    664  O   VAL A 482      57.694   9.792  49.973  1.00  0.00           O  
ATOM    665  CB  VAL A 482      60.205   9.609  48.664  1.00  0.00           C  
ATOM    666  CG1 VAL A 482      60.889  10.096  49.946  1.00  0.00           C  
ATOM    667  CG2 VAL A 482      61.251   9.302  47.606  1.00  0.00           C  
ATOM    668  N   PRO A 483      57.937   7.715  50.842  1.00  0.00           N  
ATOM    669  CA  PRO A 483      56.875   7.890  51.838  1.00  0.00           C  
ATOM    670  C   PRO A 483      56.988   9.158  52.689  1.00  0.00           C  
ATOM    671  O   PRO A 483      55.979   9.668  53.181  1.00  0.00           O  
ATOM    672  CB  PRO A 483      56.999   6.636  52.711  1.00  0.00           C  
ATOM    673  CG  PRO A 483      57.581   5.591  51.775  1.00  0.00           C  
ATOM    674  CD  PRO A 483      58.530   6.361  50.892  1.00  0.00           C  
ATOM    675  N   ALA A 485      58.210   9.652  52.861  1.00  0.00           N  
ATOM    676  CA  ALA A 485      58.458  10.827  53.692  1.00  0.00           C  
ATOM    677  C   ALA A 485      57.679  12.047  53.268  1.00  0.00           C  
ATOM    678  O   ALA A 485      57.404  12.912  54.081  1.00  0.00           O  
ATOM    679  CB  ALA A 485      59.945  11.152  53.743  1.00  0.00           C  
ATOM    680  N   HIS A 486      57.374  12.154  51.984  1.00  0.00           N  
ATOM    681  CA  HIS A 486      56.637  13.315  51.512  1.00  0.00           C  
ATOM    682  C   HIS A 486      55.260  13.360  52.154  1.00  0.00           C  
ATOM    683  O   HIS A 486      54.851  14.395  52.678  1.00  0.00           O  
ATOM    684  CB  HIS A 486      56.568  13.368  49.972  1.00  0.00           C  
ATOM    685  CG  HIS A 486      57.879  13.697  49.333  1.00  0.00           C  
ATOM    686  ND1 HIS A 486      58.110  14.884  48.672  1.00  0.00           N  
ATOM    687  CD2 HIS A 486      59.055  13.027  49.325  1.00  0.00           C  
ATOM    688  CE1 HIS A 486      59.360  14.908  48.245  1.00  0.00           C  
ATOM    689  NE2 HIS A 486      59.958  13.799  48.640  1.00  0.00           N  
ATOM    690  N   ALA A 489      54.573  12.224  52.147  1.00  0.00           N  
ATOM    691  CA  ALA A 489      53.259  12.109  52.784  1.00  0.00           C  
ATOM    692  C   ALA A 489      53.352  12.261  54.319  1.00  0.00           C  
ATOM    693  O   ALA A 489      52.464  12.842  54.946  1.00  0.00           O  
ATOM    694  CB  ALA A 489      52.614  10.774  52.422  1.00  0.00           C  
ATOM    695  N   GLN A 490      54.424  11.738  54.916  1.00  0.00           N  
ATOM    696  CA  GLN A 490      54.603  11.844  56.367  1.00  0.00           C  
ATOM    697  C   GLN A 490      54.809  13.307  56.802  1.00  0.00           C  
ATOM    698  O   GLN A 490      54.118  13.804  57.684  1.00  0.00           O  
ATOM    699  CB  GLN A 490      55.770  10.976  56.842  1.00  0.00           C  
ATOM    700  CG  GLN A 490      55.597   9.482  56.582  1.00  0.00           C  
ATOM    701  CD  GLN A 490      56.854   8.703  56.894  1.00  0.00           C  
ATOM    702  OE1 GLN A 490      57.810   8.740  56.135  1.00  0.00           O  
ATOM    703  NE2 GLN A 490      56.893   8.080  58.071  1.00  0.00           N  
ATOM    704  N   ALA A 494      55.722  14.011  56.146  1.00  0.00           N  
ATOM    705  CA  ALA A 494      55.952  15.417  56.467  1.00  0.00           C  
ATOM    706  C   ALA A 494      54.789  16.303  56.024  1.00  0.00           C  
ATOM    707  O   ALA A 494      54.533  17.355  56.619  1.00  0.00           O  
ATOM    708  CB  ALA A 494      57.271  15.907  55.894  1.00  0.00           C  
ATOM    709  N   ALA A 495      54.026  15.849  55.036  1.00  0.00           N  
ATOM    710  CA  ALA A 495      52.851  16.614  54.616  1.00  0.00           C  
ATOM    711  C   ALA A 495      51.819  16.633  55.750  1.00  0.00           C  
ATOM    712  O   ALA A 495      51.183  17.652  56.019  1.00  0.00           O  
ATOM    713  CB  ALA A 495      52.246  16.031  53.364  1.00  0.00           C  
ATOM    714  N   TRP A 496      51.639  15.495  56.406  1.00  0.00           N  
ATOM    715  CA  TRP A 496      50.683  15.441  57.499  1.00  0.00           C  
ATOM    716  C   TRP A 496      51.121  16.333  58.670  1.00  0.00           C  
ATOM    717  O   TRP A 496      50.328  17.110  59.194  1.00  0.00           O  
ATOM    718  CB  TRP A 496      50.420  14.007  57.971  1.00  0.00           C  
ATOM    719  CG  TRP A 496      49.509  14.016  59.142  1.00  0.00           C  
ATOM    720  CD1 TRP A 496      49.869  13.905  60.451  1.00  0.00           C  
ATOM    721  CD2 TRP A 496      48.107  14.343  59.135  1.00  0.00           C  
ATOM    722  NE1 TRP A 496      48.773  14.105  61.260  1.00  0.00           N  
ATOM    723  CE2 TRP A 496      47.686  14.402  60.480  1.00  0.00           C  
ATOM    724  CE3 TRP A 496      47.174  14.602  58.123  1.00  0.00           C  
ATOM    725  CZ2 TRP A 496      46.363  14.674  60.842  1.00  0.00           C  
ATOM    726  CZ3 TRP A 496      45.848  14.880  58.492  1.00  0.00           C  
ATOM    727  CH2 TRP A 496      45.460  14.889  59.837  1.00  0.00           C  
ATOM    728  N   MET A 498      52.397  16.253  59.038  1.00  0.00           N  
ATOM    729  CA  MET A 498      52.944  17.084  60.102  1.00  0.00           C  
ATOM    730  C   MET A 498      52.742  18.556  59.788  1.00  0.00           C  
ATOM    731  O   MET A 498      52.339  19.331  60.650  1.00  0.00           O  
ATOM    732  CB  MET A 498      54.436  16.788  60.320  1.00  0.00           C  
ATOM    733  CG  MET A 498      54.682  15.537  61.177  1.00  0.00           C  
ATOM    734  SD  MET A 498      56.396  15.281  61.654  1.00  0.00           S  
ATOM    735  CE  MET A 498      57.030  14.445  60.209  1.00  0.00           C  
ATOM    736  N   LEU A 499      53.023  18.946  58.552  1.00  0.00           N  
ATOM    737  CA  LEU A 499      52.854  20.336  58.143  1.00  0.00           C  
ATOM    738  C   LEU A 499      51.403  20.782  58.057  1.00  0.00           C  
ATOM    739  O   LEU A 499      51.100  21.947  58.313  1.00  0.00           O  
ATOM    740  CB  LEU A 499      53.606  20.652  56.851  1.00  0.00           C  
ATOM    741  CG  LEU A 499      55.125  20.512  56.994  1.00  0.00           C  
ATOM    742  CD1 LEU A 499      55.831  20.855  55.696  1.00  0.00           C  
ATOM    743  CD2 LEU A 499      55.653  21.380  58.142  1.00  0.00           C  
ATOM    744  N   GLN A 500      50.497  19.877  57.698  1.00  0.00           N  
ATOM    745  CA  GLN A 500      49.103  20.295  57.658  1.00  0.00           C  
ATOM    746  C   GLN A 500      48.480  20.457  59.036  1.00  0.00           C  
ATOM    747  O   GLN A 500      47.445  21.102  59.185  1.00  0.00           O  
ATOM    748  CB  GLN A 500      48.231  19.559  56.625  1.00  0.00           C  
ATOM    749  CG  GLN A 500      47.973  18.103  56.851  1.00  0.00           C  
ATOM    750  CD  GLN A 500      47.269  17.467  55.660  1.00  0.00           C  
ATOM    751  OE1 GLN A 500      46.057  17.630  55.476  1.00  0.00           O  
ATOM    752  NE2 GLN A 500      48.023  16.710  54.862  1.00  0.00           N  
ATOM    753  N   CYS A 841      49.213  20.000  60.053  1.00  0.00           N  
ATOM    754  CA  CYS A 841      48.812  20.164  61.443  1.00  0.00           C  
ATOM    755  C   CYS A 841      49.310  21.512  61.983  1.00  0.00           C  
ATOM    756  O   CYS A 841      48.909  21.945  63.058  1.00  0.00           O  
ATOM    757  CB  CYS A 841      49.343  19.021  62.306  1.00  0.00           C  
ATOM    758  SG  CYS A 841      48.409  17.476  62.123  1.00  0.00           S  
ATOM    759  N   ILE A 844      50.172  22.186  61.230  1.00  0.00           N  
ATOM    760  CA  ILE A 844      50.617  23.507  61.650  1.00  0.00           C  
ATOM    761  C   ILE A 844      50.087  24.649  60.775  1.00  0.00           C  
ATOM    762  O   ILE A 844      50.042  25.792  61.218  1.00  0.00           O  
ATOM    763  CB  ILE A 844      52.136  23.599  61.891  1.00  0.00           C  
ATOM    764  CG1 ILE A 844      52.888  23.847  60.590  1.00  0.00           C  
ATOM    765  CG2 ILE A 844      52.655  22.364  62.626  1.00  0.00           C  
ATOM    766  CD1 ILE A 844      54.290  24.365  60.813  1.00  0.00           C  
ATOM    767  N   VAL A 845      49.624  24.333  59.563  1.00  0.00           N  
ATOM    768  CA  VAL A 845      49.041  25.353  58.686  1.00  0.00           C  
ATOM    769  C   VAL A 845      47.614  25.658  59.139  1.00  0.00           C  
ATOM    770  O   VAL A 845      46.922  24.780  59.650  1.00  0.00           O  
ATOM    771  CB  VAL A 845      49.007  24.918  57.202  1.00  0.00           C  
ATOM    772  CG1 VAL A 845      47.901  23.909  56.958  1.00  0.00           C  
ATOM    773  CG2 VAL A 845      48.822  26.129  56.299  1.00  0.00           C  
ATOM    774  N   TYR A 846      47.191  26.910  58.975  1.00  0.00           N  
ATOM    775  CA  TYR A 846      45.836  27.316  59.343  1.00  0.00           C  
ATOM    776  C   TYR A 846      44.896  27.181  58.155  1.00  0.00           C  
ATOM    777  O   TYR A 846      45.295  27.373  57.016  1.00  0.00           O  
ATOM    778  CB  TYR A 846      45.823  28.753  59.880  1.00  0.00           C  
ATOM    779  CG  TYR A 846      46.610  28.898  61.161  1.00  0.00           C  
ATOM    780  CD1 TYR A 846      47.775  29.649  61.205  1.00  0.00           C  
ATOM    781  CD2 TYR A 846      46.228  28.220  62.301  1.00  0.00           C  
ATOM    782  CE1 TYR A 846      48.525  29.749  62.370  1.00  0.00           C  
ATOM    783  CE2 TYR A 846      46.968  28.305  63.469  1.00  0.00           C  
ATOM    784  CZ  TYR A 846      48.115  29.069  63.497  1.00  0.00           C  
ATOM    785  OH  TYR A 846      48.845  29.151  64.656  1.00  0.00           O  
ATOM    786  N   ILE A 847      43.652  26.805  58.421  1.00  0.00           N  
ATOM    787  CA  ILE A 847      42.672  26.634  57.349  1.00  0.00           C  
ATOM    788  C   ILE A 847      42.530  27.896  56.518  1.00  0.00           C  
ATOM    789  O   ILE A 847      42.460  27.836  55.294  1.00  0.00           O  
ATOM    790  CB  ILE A 847      41.291  26.222  57.895  1.00  0.00           C  
ATOM    791  CG1 ILE A 847      41.321  24.767  58.353  1.00  0.00           C  
ATOM    792  CG2 ILE A 847      40.214  26.418  56.830  1.00  0.00           C  
ATOM    793  CD1 ILE A 847      40.241  24.421  59.368  1.00  0.00           C  
ATOM    794  N   GLY A 848      42.489  29.046  57.182  1.00  0.00           N  
ATOM    795  CA  GLY A 848      42.339  30.317  56.479  1.00  0.00           C  
ATOM    796  C   GLY A 848      43.484  30.564  55.499  1.00  0.00           C  
ATOM    797  O   GLY A 848      43.279  31.137  54.426  1.00  0.00           O  
ATOM    798  N   GLU A 849      44.692  30.157  55.878  1.00  0.00           N  
ATOM    799  CA  GLU A 849      45.861  30.318  55.011  1.00  0.00           C  
ATOM    800  C   GLU A 849      45.682  29.503  53.733  1.00  0.00           C  
ATOM    801  O   GLU A 849      46.090  29.910  52.649  1.00  0.00           O  
ATOM    802  CB  GLU A 849      47.127  29.845  55.737  1.00  0.00           C  
ATOM    803  CG  GLU A 849      47.594  30.785  56.841  1.00  0.00           C  
ATOM    804  CD  GLU A 849      48.783  30.251  57.599  1.00  0.00           C  
ATOM    805  OE1 GLU A 849      48.794  29.049  57.930  1.00  0.00           O  
ATOM    806  OE2 GLU A 849      49.725  31.023  57.844  1.00  0.00           O  
ATOM    807  N   LEU A 850      45.068  28.340  53.877  1.00  0.00           N  
ATOM    808  CA  LEU A 850      44.833  27.453  52.750  1.00  0.00           C  
ATOM    809  C   LEU A 850      43.715  28.023  51.874  1.00  0.00           C  
ATOM    810  O   LEU A 850      43.804  28.030  50.647  1.00  0.00           O  
ATOM    811  CB  LEU A 850      44.424  26.078  53.280  1.00  0.00           C  
ATOM    812  CG  LEU A 850      45.413  24.905  53.262  1.00  0.00           C  
ATOM    813  CD1 LEU A 850      46.875  25.313  53.288  1.00  0.00           C  
ATOM    814  CD2 LEU A 850      45.090  23.874  54.340  1.00  0.00           C  
ATOM    815  N   GLU A 851      42.655  28.500  52.514  1.00  0.00           N  
ATOM    816  CA  GLU A 851      41.512  29.039  51.789  1.00  0.00           C  
ATOM    817  C   GLU A 851      41.847  30.298  50.998  1.00  0.00           C  
ATOM    818  O   GLU A 851      41.178  30.619  50.018  1.00  0.00           O  
ATOM    819  CB  GLU A 851      40.343  29.296  52.739  1.00  0.00           C  
ATOM    820  CG  GLU A 851      39.912  28.064  53.510  1.00  0.00           C  
ATOM    821  CD  GLU A 851      38.657  28.295  54.316  1.00  0.00           C  
ATOM    822  OE1 GLU A 851      38.514  29.399  54.879  1.00  0.00           O  
ATOM    823  OE2 GLU A 851      37.819  27.371  54.397  1.00  0.00           O  
ATOM    824  N   ARG A1082      42.910  30.983  51.386  1.00  0.00           N  
ATOM    825  CA  ARG A1082      43.285  32.220  50.709  1.00  0.00           C  
ATOM    826  C   ARG A1082      44.222  32.031  49.528  1.00  0.00           C  
ATOM    827  O   ARG A1082      44.531  32.995  48.831  1.00  0.00           O  
ATOM    828  CB  ARG A1082      43.890  33.221  51.699  1.00  0.00           C  
ATOM    829  CG  ARG A1082      42.857  34.043  52.439  1.00  0.00           C  
ATOM    830  CD  ARG A1082      43.205  34.190  53.912  1.00  0.00           C  
ATOM    831  NE  ARG A1082      44.643  34.316  54.127  1.00  0.00           N  
ATOM    832  CZ  ARG A1082      45.229  34.238  55.317  1.00  0.00           C  
ATOM    833  NH1 ARG A1082      44.498  34.040  56.407  1.00  0.00           N  
ATOM    834  NH2 ARG A1082      46.547  34.368  55.417  1.00  0.00           N  
ATOM    835  N   MET A1083      44.684  30.804  49.305  1.00  0.00           N  
ATOM    836  CA  MET A1083      45.582  30.543  48.178  1.00  0.00           C  
ATOM    837  C   MET A1083      44.835  30.813  46.877  1.00  0.00           C  
ATOM    838  O   MET A1083      43.698  30.363  46.699  1.00  0.00           O  
ATOM    839  CB  MET A1083      46.096  29.103  48.205  1.00  0.00           C  
ATOM    840  CG  MET A1083      47.041  28.809  49.355  1.00  0.00           C  
ATOM    841  SD  MET A1083      48.649  29.628  49.250  1.00  0.00           S  
ATOM    842  CE  MET A1083      48.599  30.607  50.684  1.00  0.00           C  
ATOM    843  N   THR A1085      45.451  31.586  45.987  1.00  0.00           N  
ATOM    844  CA  THR A1085      44.799  31.920  44.728  1.00  0.00           C  
ATOM    845  C   THR A1085      44.603  30.690  43.845  1.00  0.00           C  
ATOM    846  O   THR A1085      43.573  30.559  43.194  1.00  0.00           O  
ATOM    847  CB  THR A1085      45.524  33.040  43.957  1.00  0.00           C  
ATOM    848  OG1 THR A1085      46.492  32.470  43.076  1.00  0.00           O  
ATOM    849  CG2 THR A1085      46.208  33.996  44.908  1.00  0.00           C  
ATOM    850  N   GLN A1098      45.566  29.771  43.861  1.00  0.00           N  
ATOM    851  CA  GLN A1098      45.450  28.538  43.076  1.00  0.00           C  
ATOM    852  C   GLN A1098      44.208  27.757  43.483  1.00  0.00           C  
ATOM    853  O   GLN A1098      43.511  27.207  42.636  1.00  0.00           O  
ATOM    854  CB  GLN A1098      46.697  27.653  43.230  1.00  0.00           C  
ATOM    855  CG  GLN A1098      46.747  26.464  42.257  1.00  0.00           C  
ATOM    856  CD  GLN A1098      47.926  25.524  42.508  1.00  0.00           C  
ATOM    857  OE1 GLN A1098      48.991  25.672  41.910  1.00  0.00           O  
ATOM    858  NE2 GLN A1098      47.715  24.517  43.357  1.00  0.00           N  
ATOM    859  N   PHE A1099      43.948  27.699  44.789  1.00  0.00           N  
ATOM    860  CA  PHE A1099      42.790  26.976  45.310  1.00  0.00           C  
ATOM    861  C   PHE A1099      41.498  27.649  44.881  1.00  0.00           C  
ATOM    862  O   PHE A1099      40.613  27.006  44.334  1.00  0.00           O  
ATOM    863  CB  PHE A1099      42.831  26.860  46.839  1.00  0.00           C  
ATOM    864  CG  PHE A1099      41.520  26.431  47.445  1.00  0.00           C  
ATOM    865  CD1 PHE A1099      41.084  25.121  47.330  1.00  0.00           C  
ATOM    866  CD2 PHE A1099      40.699  27.349  48.086  1.00  0.00           C  
ATOM    867  CE1 PHE A1099      39.869  24.728  47.863  1.00  0.00           C  
ATOM    868  CE2 PHE A1099      39.487  26.961  48.631  1.00  0.00           C  
ATOM    869  CZ  PHE A1099      39.071  25.649  48.519  1.00  0.00           C  
ATOM    870  N   LYS A1100      41.394  28.947  45.143  1.00  0.00           N  
ATOM    871  CA  LYS A1100      40.206  29.707  44.772  1.00  0.00           C  
ATOM    872  C   LYS A1100      39.938  29.582  43.278  1.00  0.00           C  
ATOM    873  O   LYS A1100      38.789  29.465  42.850  1.00  0.00           O  
ATOM    874  CB  LYS A1100      40.379  31.177  45.149  1.00  0.00           C  
ATOM    875  CG  LYS A1100      40.194  31.457  46.625  1.00  0.00           C  
ATOM    876  CD  LYS A1100      41.185  32.493  47.118  1.00  0.00           C  
ATOM    877  CE  LYS A1100      40.498  33.805  47.450  1.00  0.00           C  
ATOM    878  NZ  LYS A1100      41.398  34.959  47.193  1.00  0.00           N  
ATOM    879  N   GLU A1101      41.012  29.599  42.496  1.00  0.00           N  
ATOM    880  CA  GLU A1101      40.933  29.463  41.046  1.00  0.00           C  
ATOM    881  C   GLU A1101      40.441  28.071  40.653  1.00  0.00           C  
ATOM    882  O   GLU A1101      39.365  27.927  40.079  1.00  0.00           O  
ATOM    883  CB  GLU A1101      42.311  29.709  40.416  1.00  0.00           C  
ATOM    884  CG  GLU A1101      42.450  31.030  39.682  1.00  0.00           C  
ATOM    885  CD  GLU A1101      43.896  31.457  39.526  1.00  0.00           C  
ATOM    886  OE1 GLU A1101      44.776  30.571  39.443  1.00  0.00           O  
ATOM    887  OE2 GLU A1101      44.154  32.679  39.487  1.00  0.00           O  
ATOM    888  N   LYS A1102      41.246  27.054  40.958  1.00  0.00           N  
ATOM    889  CA  LYS A1102      40.925  25.674  40.606  1.00  0.00           C  
ATOM    890  C   LYS A1102      39.631  25.162  41.233  1.00  0.00           C  
ATOM    891  O   LYS A1102      39.039  24.198  40.750  1.00  0.00           O  
ATOM    892  CB  LYS A1102      42.094  24.737  40.922  1.00  0.00           C  
ATOM    893  CG  LYS A1102      43.265  24.846  39.941  1.00  0.00           C  
ATOM    894  CD  LYS A1102      44.382  23.864  40.278  1.00  0.00           C  
ATOM    895  CE  LYS A1102      45.462  23.854  39.201  1.00  0.00           C  
ATOM    896  NZ  LYS A1102      46.265  22.590  39.210  1.00  0.00           N  
ATOM    897  N   SER A1103      39.185  25.809  42.302  1.00  0.00           N  
ATOM    898  CA  SER A1103      37.938  25.416  42.948  1.00  0.00           C  
ATOM    899  C   SER A1103      36.830  26.361  42.506  1.00  0.00           C  
ATOM    900  O   SER A1103      35.669  26.214  42.897  1.00  0.00           O  
ATOM    901  CB  SER A1103      38.079  25.424  44.474  1.00  0.00           C  
ATOM    902  OG  SER A1103      37.885  26.717  45.014  1.00  0.00           O  
ATOM    903  N   ALA A1104      37.202  27.321  41.667  1.00  0.00           N  
ATOM    904  CA  ALA A1104      36.259  28.303  41.155  1.00  0.00           C  
ATOM    905  C   ALA A1104      35.147  27.669  40.323  1.00  0.00           C  
ATOM    906  O   ALA A1104      35.403  27.050  39.293  1.00  0.00           O  
ATOM    907  CB  ALA A1104      36.988  29.366  40.345  1.00  0.00           C  
ATOM    908  N   GLY A1105      33.912  27.827  40.791  1.00  0.00           N  
ATOM    909  CA  GLY A1105      32.736  27.349  40.070  1.00  0.00           C  
ATOM    910  C   GLY A1105      32.377  25.874  40.238  1.00  0.00           C  
ATOM    911  O   GLY A1105      31.498  25.367  39.534  1.00  0.00           O  
ATOM    912  N   LYS A1106      33.032  25.188  41.170  1.00  0.00           N  
ATOM    913  CA  LYS A1106      32.750  23.771  41.397  1.00  0.00           C  
ATOM    914  C   LYS A1106      31.883  23.523  42.631  1.00  0.00           C  
ATOM    915  O   LYS A1106      32.057  24.164  43.668  1.00  0.00           O  
ATOM    916  CB  LYS A1106      34.041  22.955  41.458  1.00  0.00           C  
ATOM    917  CG  LYS A1106      34.525  22.468  40.100  1.00  0.00           C  
ATOM    918  CD  LYS A1106      35.927  22.973  39.799  1.00  0.00           C  
ATOM    919  CE  LYS A1106      36.184  23.051  38.302  1.00  0.00           C  
ATOM    920  NZ  LYS A1106      37.635  22.939  37.977  1.00  0.00           N  
ATOM    921  N   GLU A1107      30.932  22.602  42.501  1.00  0.00           N  
ATOM    922  CA  GLU A1107      30.016  22.280  43.591  1.00  0.00           C  
ATOM    923  C   GLU A1107      30.694  21.462  44.685  1.00  0.00           C  
ATOM    924  O   GLU A1107      30.705  21.857  45.852  1.00  0.00           O  
ATOM    925  N   ALA A1179      31.250  20.317  44.298  1.00  0.00           N  
ATOM    926  CA  ALA A1179      31.944  19.434  45.233  1.00  0.00           C  
ATOM    927  C   ALA A1179      33.406  19.297  44.830  1.00  0.00           C  
ATOM    928  O   ALA A1179      33.715  18.861  43.722  1.00  0.00           O  
ATOM    929  CB  ALA A1179      31.276  18.071  45.274  1.00  0.00           C  
ATOM    930  N   VAL A1192      34.302  19.676  45.733  1.00  0.00           N  
ATOM    931  CA  VAL A1192      35.738  19.636  45.459  1.00  0.00           C  
ATOM    932  C   VAL A1192      36.509  18.799  46.487  1.00  0.00           C  
ATOM    933  O   VAL A1192      36.240  18.883  47.681  1.00  0.00           O  
ATOM    934  CB  VAL A1192      36.312  21.068  45.420  1.00  0.00           C  
ATOM    935  CG1 VAL A1192      35.415  22.013  46.215  1.00  0.00           C  
ATOM    936  CG2 VAL A1192      37.738  21.100  45.950  1.00  0.00           C  
ATOM    937  N   SER A1193      37.474  18.007  46.016  1.00  0.00           N  
ATOM    938  CA  SER A1193      38.295  17.163  46.893  1.00  0.00           C  
ATOM    939  C   SER A1193      39.072  17.986  47.920  1.00  0.00           C  
ATOM    940  O   SER A1193      39.434  19.133  47.663  1.00  0.00           O  
ATOM    941  CB  SER A1193      39.248  16.277  46.068  1.00  0.00           C  
ATOM    942  OG  SER A1193      40.622  16.610  46.261  1.00  0.00           O  
ATOM    943  N   ALA A1194      39.308  17.407  49.091  1.00  0.00           N  
ATOM    944  CA  ALA A1194      40.058  18.098  50.127  1.00  0.00           C  
ATOM    945  C   ALA A1194      41.508  18.291  49.695  1.00  0.00           C  
ATOM    946  O   ALA A1194      42.133  19.282  50.062  1.00  0.00           O  
ATOM    947  CB  ALA A1194      39.991  17.355  51.445  1.00  0.00           C  
ATOM    948  N   GLY A1195      42.026  17.347  48.907  1.00  0.00           N  
ATOM    949  CA  GLY A1195      43.393  17.437  48.376  1.00  0.00           C  
ATOM    950  C   GLY A1195      43.632  18.778  47.672  1.00  0.00           C  
ATOM    951  O   GLY A1195      44.724  19.333  47.733  1.00  0.00           O  
ATOM    952  N   LEU A1196      42.601  19.311  47.028  1.00  0.00           N  
ATOM    953  CA  LEU A1196      42.723  20.601  46.345  1.00  0.00           C  
ATOM    954  C   LEU A1196      43.108  21.671  47.354  1.00  0.00           C  
ATOM    955  O   LEU A1196      44.018  22.463  47.118  1.00  0.00           O  
ATOM    956  CB  LEU A1196      41.410  20.985  45.658  1.00  0.00           C  
ATOM    957  CG  LEU A1196      41.509  21.759  44.334  1.00  0.00           C  
ATOM    958  CD1 LEU A1196      42.853  21.515  43.658  1.00  0.00           C  
ATOM    959  CD2 LEU A1196      40.369  21.380  43.394  1.00  0.00           C  
ATOM    960  N   LEU A1198      42.424  21.666  48.493  1.00  0.00           N  
ATOM    961  CA  LEU A1198      42.674  22.623  49.565  1.00  0.00           C  
ATOM    962  C   LEU A1198      43.979  22.365  50.317  1.00  0.00           C  
ATOM    963  O   LEU A1198      44.647  23.298  50.728  1.00  0.00           O  
ATOM    964  CB  LEU A1198      41.503  22.621  50.551  1.00  0.00           C  
ATOM    965  CG  LEU A1198      41.576  23.561  51.757  1.00  0.00           C  
ATOM    966  CD1 LEU A1198      41.511  25.017  51.305  1.00  0.00           C  
ATOM    967  CD2 LEU A1198      40.442  23.247  52.737  1.00  0.00           C  
ATOM    968  N   THR A1199      44.339  21.095  50.483  1.00  0.00           N  
ATOM    969  CA  THR A1199      45.525  20.722  51.252  1.00  0.00           C  
ATOM    970  C   THR A1199      46.797  20.471  50.447  1.00  0.00           C  
ATOM    971  O   THR A1199      47.804  20.027  50.974  1.00  0.00           O  
ATOM    972  CB  THR A1199      45.231  19.563  52.205  1.00  0.00           C  
ATOM    973  OG1 THR A1199      44.750  18.444  51.454  1.00  0.00           O  
ATOM    974  CG2 THR A1199      44.167  19.977  53.197  1.00  0.00           C  
ATOM    975  N   TYR A1200      46.754  20.879  49.189  1.00  0.00           N  
ATOM    976  CA  TYR A1200      47.876  20.822  48.259  1.00  0.00           C  
ATOM    977  C   TYR A1200      49.143  21.502  48.827  1.00  0.00           C  
ATOM    978  O   TYR A1200      50.243  20.953  48.786  1.00  0.00           O  
ATOM    979  CB  TYR A1200      47.419  21.548  46.973  1.00  0.00           C  
ATOM    980  CG  TYR A1200      48.380  21.529  45.816  1.00  0.00           C  
ATOM    981  CD1 TYR A1200      49.528  22.302  45.841  1.00  0.00           C  
ATOM    982  CD2 TYR A1200      48.076  20.833  44.643  1.00  0.00           C  
ATOM    983  CE1 TYR A1200      50.405  22.296  44.784  1.00  0.00           C  
ATOM    984  CE2 TYR A1200      48.942  20.841  43.565  1.00  0.00           C  
ATOM    985  CZ  TYR A1200      50.101  21.562  43.659  1.00  0.00           C  
ATOM    986  OH  TYR A1200      50.960  21.579  42.617  1.00  0.00           O  
ATOM    987  N   PRO A1201      48.990  22.712  49.349  1.00  0.00           N  
ATOM    988  CA  PRO A1201      50.151  23.460  49.833  1.00  0.00           C  
ATOM    989  C   PRO A1201      51.099  22.811  50.855  1.00  0.00           C  
ATOM    990  O   PRO A1201      52.309  22.893  50.687  1.00  0.00           O  
ATOM    991  CB  PRO A1201      49.545  24.776  50.332  1.00  0.00           C  
ATOM    992  CG  PRO A1201      48.344  24.962  49.447  1.00  0.00           C  
ATOM    993  CD  PRO A1201      47.787  23.564  49.261  1.00  0.00           C  
ATOM    994  N   PRO A1202      50.580  22.158  51.893  1.00  0.00           N  
ATOM    995  CA  PRO A1202      51.455  21.532  52.897  1.00  0.00           C  
ATOM    996  C   PRO A1202      52.271  20.361  52.332  1.00  0.00           C  
ATOM    997  O   PRO A1202      53.371  20.084  52.798  1.00  0.00           O  
ATOM    998  CB  PRO A1202      50.492  21.048  53.986  1.00  0.00           C  
ATOM    999  CG  PRO A1202      49.121  21.545  53.589  1.00  0.00           C  
ATOM   1000  CD  PRO A1202      49.245  22.460  52.430  1.00  0.00           C  
ATOM   1001  N   LEU A1203      51.743  19.688  51.313  1.00  0.00           N  
ATOM   1002  CA  LEU A1203      52.483  18.612  50.664  1.00  0.00           C  
ATOM   1003  C   LEU A1203      53.633  19.223  49.845  1.00  0.00           C  
ATOM   1004  O   LEU A1203      54.736  18.692  49.814  1.00  0.00           O  
ATOM   1005  CB  LEU A1203      51.564  17.777  49.763  1.00  0.00           C  
ATOM   1006  CG  LEU A1203      52.243  16.689  48.912  1.00  0.00           C  
ATOM   1007  CD1 LEU A1203      52.955  15.696  49.799  1.00  0.00           C  
ATOM   1008  CD2 LEU A1203      51.240  15.976  48.003  1.00  0.00           C  
ATOM   1009  N   MET A1204      53.379  20.372  49.224  1.00  0.00           N  
ATOM   1010  CA  MET A1204      54.400  21.057  48.437  1.00  0.00           C  
ATOM   1011  C   MET A1204      55.490  21.592  49.370  1.00  0.00           C  
ATOM   1012  O   MET A1204      56.687  21.556  49.047  1.00  0.00           O  
ATOM   1013  CB  MET A1204      53.780  22.209  47.633  1.00  0.00           C  
ATOM   1014  CG  MET A1204      54.812  23.193  47.080  1.00  0.00           C  
ATOM   1015  SD  MET A1204      54.150  24.348  45.838  1.00  0.00           S  
ATOM   1016  CE  MET A1204      55.700  25.107  45.274  1.00  0.00           C  
ATOM   1017  N   ALA A1205      55.066  22.105  50.522  1.00  0.00           N  
ATOM   1018  CA  ALA A1205      55.997  22.610  51.523  1.00  0.00           C  
ATOM   1019  C   ALA A1205      56.877  21.468  52.005  1.00  0.00           C  
ATOM   1020  O   ALA A1205      58.064  21.649  52.234  1.00  0.00           O  
ATOM   1021  CB  ALA A1205      55.229  23.228  52.695  1.00  0.00           C  
ATOM   1022  N   ALA A1206      56.293  20.282  52.152  1.00  0.00           N  
ATOM   1023  CA  ALA A1206      57.058  19.105  52.567  1.00  0.00           C  
ATOM   1024  C   ALA A1206      58.081  18.734  51.499  1.00  0.00           C  
ATOM   1025  O   ALA A1206      59.250  18.483  51.810  1.00  0.00           O  
ATOM   1026  CB  ALA A1206      56.134  17.927  52.855  1.00  0.00           C  
ATOM   1027  N   ASP A1207      57.631  18.673  50.245  1.00  0.00           N  
ATOM   1028  CA  ASP A1207      58.514  18.357  49.119  1.00  0.00           C  
ATOM   1029  C   ASP A1207      59.805  19.174  49.209  1.00  0.00           C  
ATOM   1030  O   ASP A1207      60.899  18.643  49.080  1.00  0.00           O  
ATOM   1031  CB  ASP A1207      57.831  18.656  47.769  1.00  0.00           C  
ATOM   1032  CG  ASP A1207      56.583  17.808  47.521  1.00  0.00           C  
ATOM   1033  OD1 ASP A1207      55.698  18.264  46.763  1.00  0.00           O  
ATOM   1034  OD2 ASP A1207      56.485  16.680  48.042  1.00  0.00           O  
ATOM   1035  N   ILE A1208      59.658  20.467  49.449  1.00  0.00           N  
ATOM   1036  CA  ILE A1208      60.775  21.397  49.500  1.00  0.00           C  
ATOM   1037  C   ILE A1208      61.632  21.260  50.745  1.00  0.00           C  
ATOM   1038  O   ILE A1208      62.854  21.128  50.664  1.00  0.00           O  
ATOM   1039  CB  ILE A1208      60.249  22.853  49.419  1.00  0.00           C  
ATOM   1040  CG1 ILE A1208      59.650  23.117  48.037  1.00  0.00           C  
ATOM   1041  CG2 ILE A1208      61.349  23.876  49.787  1.00  0.00           C  
ATOM   1042  CD1 ILE A1208      58.777  24.341  47.974  1.00  0.00           C  
ATOM   1043  N   LEU A1209      60.982  21.323  51.899  1.00  0.00           N  
ATOM   1044  CA  LEU A1209      61.654  21.339  53.197  1.00  0.00           C  
ATOM   1045  C   LEU A1209      62.407  20.074  53.598  1.00  0.00           C  
ATOM   1046  O   LEU A1209      63.389  20.143  54.332  1.00  0.00           O  
ATOM   1047  CB  LEU A1209      60.676  21.757  54.291  1.00  0.00           C  
ATOM   1048  CG  LEU A1209      60.009  23.124  54.080  1.00  0.00           C  
ATOM   1049  CD1 LEU A1209      58.945  23.375  55.152  1.00  0.00           C  
ATOM   1050  CD2 LEU A1209      61.050  24.244  54.081  1.00  0.00           C  
ATOM   1051  N   LEU A1210      61.971  18.931  53.087  1.00  0.00           N  
ATOM   1052  CA  LEU A1210      62.613  17.661  53.405  1.00  0.00           C  
ATOM   1053  C   LEU A1210      64.094  17.622  53.036  1.00  0.00           C  
ATOM   1054  O   LEU A1210      64.852  16.857  53.614  1.00  0.00           O  
ATOM   1055  CB  LEU A1210      61.889  16.504  52.695  1.00  0.00           C  
ATOM   1056  CG  LEU A1210      60.624  15.949  53.365  1.00  0.00           C  
ATOM   1057  CD1 LEU A1210      59.805  15.146  52.386  1.00  0.00           C  
ATOM   1058  CD2 LEU A1210      60.980  15.110  54.596  1.00  0.00           C  
ATOM   1059  N   TYR A1211      64.490  18.404  52.036  1.00  0.00           N  
ATOM   1060  CA  TYR A1211      65.854  18.350  51.520  1.00  0.00           C  
ATOM   1061  C   TYR A1211      66.746  19.530  51.915  1.00  0.00           C  
ATOM   1062  O   TYR A1211      67.853  19.675  51.404  1.00  0.00           O  
ATOM   1063  CB  TYR A1211      65.824  18.147  49.998  1.00  0.00           C  
ATOM   1064  CG  TYR A1211      65.018  16.921  49.603  1.00  0.00           C  
ATOM   1065  CD1 TYR A1211      63.636  16.998  49.406  1.00  0.00           C  
ATOM   1066  CD2 TYR A1211      65.620  15.672  49.528  1.00  0.00           C  
ATOM   1067  CE1 TYR A1211      62.889  15.861  49.117  1.00  0.00           C  
ATOM   1068  CE2 TYR A1211      64.883  14.535  49.240  1.00  0.00           C  
ATOM   1069  CZ  TYR A1211      63.517  14.629  49.030  1.00  0.00           C  
ATOM   1070  OH  TYR A1211      62.791  13.483  48.774  1.00  0.00           O  
ATOM   1071  N   ASN A1291      66.264  20.364  52.832  1.00  0.00           N  
ATOM   1072  CA  ASN A1291      67.028  21.528  53.280  1.00  0.00           C  
ATOM   1073  C   ASN A1291      67.340  22.377  52.069  1.00  0.00           C  
ATOM   1074  O   ASN A1291      68.472  22.832  51.865  1.00  0.00           O  
ATOM   1075  CB  ASN A1291      68.311  21.094  54.003  1.00  0.00           C  
ATOM   1076  CG  ASN A1291      68.083  20.873  55.493  1.00  0.00           C  
ATOM   1077  OD1 ASN A1291      67.941  21.831  56.252  1.00  0.00           O  
ATOM   1078  ND2 ASN A1291      67.887  19.618  55.884  1.00  0.00           N  
ATOM   1079  N   THR A1292      66.310  22.568  51.259  1.00  0.00           N  
ATOM   1080  CA  THR A1292      66.417  23.279  50.003  1.00  0.00           C  
ATOM   1081  C   THR A1292      66.677  24.761  50.205  1.00  0.00           C  
ATOM   1082  O   THR A1292      66.060  25.393  51.063  1.00  0.00           O  
ATOM   1083  CB  THR A1292      65.138  23.063  49.165  1.00  0.00           C  
ATOM   1084  OG1 THR A1292      64.955  21.658  48.954  1.00  0.00           O  
ATOM   1085  CG2 THR A1292      65.229  23.779  47.826  1.00  0.00           C  
ATOM   1086  N   ASP A1293      67.622  25.296  49.434  1.00  0.00           N  
ATOM   1087  CA  ASP A1293      67.944  26.720  49.466  1.00  0.00           C  
ATOM   1088  C   ASP A1293      67.174  27.465  48.379  1.00  0.00           C  
ATOM   1089  O   ASP A1293      66.682  28.570  48.597  1.00  0.00           O  
ATOM   1090  CB  ASP A1293      69.441  26.941  49.217  1.00  0.00           C  
ATOM   1091  CG  ASP A1293      70.318  26.342  50.297  1.00  0.00           C  
ATOM   1092  OD1 ASP A1293      70.482  26.975  51.350  1.00  0.00           O  
ATOM   1093  OD2 ASP A1293      70.891  25.263  50.080  1.00  0.00           O  
ATOM   1094  N   ILE A1294      67.109  26.866  47.193  1.00  0.00           N  
ATOM   1095  CA  ILE A1294      66.539  27.524  46.026  1.00  0.00           C  
ATOM   1096  C   ILE A1294      65.450  26.697  45.339  1.00  0.00           C  
ATOM   1097  O   ILE A1294      65.594  25.492  45.177  1.00  0.00           O  
ATOM   1098  CB  ILE A1294      67.679  27.906  45.030  1.00  0.00           C  
ATOM   1099  CG1 ILE A1294      68.679  28.848  45.727  1.00  0.00           C  
ATOM   1100  CG2 ILE A1294      67.125  28.573  43.771  1.00  0.00           C  
ATOM   1101  CD1 ILE A1294      70.106  28.745  45.188  1.00  0.00           C  
ATOM   1102  N   VAL A1295      64.352  27.354  44.975  1.00  0.00           N  
ATOM   1103  CA  VAL A1295      63.217  26.686  44.336  1.00  0.00           C  
ATOM   1104  C   VAL A1295      62.893  27.376  43.013  1.00  0.00           C  
ATOM   1105  O   VAL A1295      62.232  28.413  43.001  1.00  0.00           O  
ATOM   1106  CB  VAL A1295      61.938  26.708  45.237  1.00  0.00           C  
ATOM   1107  CG1 VAL A1295      60.798  25.890  44.588  1.00  0.00           C  
ATOM   1108  CG2 VAL A1295      62.239  26.172  46.631  1.00  0.00           C  
ATOM   1109  N   PRO A1296      63.388  26.805  41.913  1.00  0.00           N  
ATOM   1110  CA  PRO A1296      63.165  27.359  40.570  1.00  0.00           C  
ATOM   1111  C   PRO A1296      61.763  27.049  40.031  1.00  0.00           C  
ATOM   1112  O   PRO A1296      61.392  25.889  39.885  1.00  0.00           O  
ATOM   1113  CB  PRO A1296      64.230  26.660  39.711  1.00  0.00           C  
ATOM   1114  CG  PRO A1296      64.544  25.393  40.441  1.00  0.00           C  
ATOM   1115  CD  PRO A1296      64.355  25.693  41.906  1.00  0.00           C  
ATOM   1116  N   VAL A1297      61.009  28.118  39.779  1.00  0.00           N  
ATOM   1117  CA  VAL A1297      59.636  28.115  39.249  1.00  0.00           C  
ATOM   1118  C   VAL A1297      59.543  29.492  38.547  1.00  0.00           C  
ATOM   1119  O   VAL A1297      60.537  30.188  38.503  1.00  0.00           O  
ATOM   1120  CB  VAL A1297      58.590  27.986  40.398  1.00  0.00           C  
ATOM   1121  CG1 VAL A1297      58.738  26.625  41.100  1.00  0.00           C  
ATOM   1122  CG2 VAL A1297      58.757  29.109  41.415  1.00  0.00           C  
ATOM   1123  N   GLY A1298      58.488  29.837  37.820  1.00  0.00           N  
ATOM   1124  CA  GLY A1298      57.164  29.297  37.870  1.00  0.00           C  
ATOM   1125  C   GLY A1298      56.488  30.421  38.669  1.00  0.00           C  
ATOM   1126  O   GLY A1298      56.310  30.284  39.867  1.00  0.00           O  
ATOM   1127  N   GLU A1299      56.209  31.559  38.034  1.00  0.00           N  
ATOM   1128  CA  GLU A1299      55.637  32.711  38.754  1.00  0.00           C  
ATOM   1129  C   GLU A1299      54.315  32.445  39.473  1.00  0.00           C  
ATOM   1130  O   GLU A1299      54.009  33.076  40.482  1.00  0.00           O  
ATOM   1131  CB  GLU A1299      55.531  33.954  37.863  1.00  0.00           C  
ATOM   1132  CG  GLU A1299      54.223  34.710  37.997  1.00  0.00           C  
ATOM   1133  CD  GLU A1299      54.161  35.582  39.245  1.00  0.00           C  
ATOM   1134  OE1 GLU A1299      53.037  35.873  39.716  1.00  0.00           O  
ATOM   1135  OE2 GLU A1299      55.234  35.998  39.738  1.00  0.00           O  
ATOM   1136  N   ASP A1300      53.545  31.496  38.956  1.00  0.00           N  
ATOM   1137  CA  ASP A1300      52.276  31.121  39.560  1.00  0.00           C  
ATOM   1138  C   ASP A1300      52.521  30.360  40.859  1.00  0.00           C  
ATOM   1139  O   ASP A1300      51.585  30.062  41.603  1.00  0.00           O  
ATOM   1140  CB  ASP A1300      51.502  30.214  38.600  1.00  0.00           C  
ATOM   1141  CG  ASP A1300      52.286  28.970  38.223  1.00  0.00           C  
ATOM   1142  OD1 ASP A1300      51.910  27.880  38.679  1.00  0.00           O  
ATOM   1143  OD2 ASP A1300      53.309  29.086  37.514  1.00  0.00           O  
ATOM   1144  N   GLN A1301      53.773  30.019  41.128  1.00  0.00           N  
ATOM   1145  CA  GLN A1301      54.078  29.260  42.336  1.00  0.00           C  
ATOM   1146  C   GLN A1301      54.673  30.105  43.468  1.00  0.00           C  
ATOM   1147  O   GLN A1301      55.031  29.598  44.534  1.00  0.00           O  
ATOM   1148  CB  GLN A1301      54.957  28.054  41.994  1.00  0.00           C  
ATOM   1149  CG  GLN A1301      54.166  26.914  41.336  1.00  0.00           C  
ATOM   1150  CD  GLN A1301      52.993  26.469  42.174  1.00  0.00           C  
ATOM   1151  OE1 GLN A1301      53.173  25.979  43.284  1.00  0.00           O  
ATOM   1152  NE2 GLN A1301      51.771  26.680  41.668  1.00  0.00           N  
ATOM   1153  N   LYS A1302      54.746  31.407  43.237  1.00  0.00           N  
ATOM   1154  CA  LYS A1302      55.341  32.329  44.207  1.00  0.00           C  
ATOM   1155  C   LYS A1302      54.665  32.303  45.576  1.00  0.00           C  
ATOM   1156  O   LYS A1302      55.328  32.241  46.604  1.00  0.00           O  
ATOM   1157  CB  LYS A1302      55.334  33.761  43.650  1.00  0.00           C  
ATOM   1158  CG  LYS A1302      55.916  34.806  44.592  1.00  0.00           C  
ATOM   1159  CD  LYS A1302      56.091  36.144  43.886  1.00  0.00           C  
ATOM   1160  CE  LYS A1302      55.161  37.204  44.454  1.00  0.00           C  
ATOM   1161  NZ  LYS A1302      53.733  36.769  44.466  1.00  0.00           N  
ATOM   1162  N   GLN A1303      53.339  32.331  45.570  1.00  0.00           N  
ATOM   1163  CA  GLN A1303      52.547  32.354  46.789  1.00  0.00           C  
ATOM   1164  C   GLN A1303      52.665  31.061  47.584  1.00  0.00           C  
ATOM   1165  O   GLN A1303      52.609  31.077  48.805  1.00  0.00           O  
ATOM   1166  CB  GLN A1303      51.073  32.640  46.457  1.00  0.00           C  
ATOM   1167  CG  GLN A1303      50.232  32.951  47.669  1.00  0.00           C  
ATOM   1168  CD  GLN A1303      48.750  32.990  47.358  1.00  0.00           C  
ATOM   1169  OE1 GLN A1303      48.256  32.231  46.532  1.00  0.00           O  
ATOM   1170  NE2 GLN A1303      48.031  33.870  48.035  1.00  0.00           N  
ATOM   1171  N   HIS A1304      52.810  29.937  46.888  1.00  0.00           N  
ATOM   1172  CA  HIS A1304      52.968  28.658  47.570  1.00  0.00           C  
ATOM   1173  C   HIS A1304      54.302  28.648  48.300  1.00  0.00           C  
ATOM   1174  O   HIS A1304      54.412  28.140  49.409  1.00  0.00           O  
ATOM   1175  CB  HIS A1304      52.929  27.496  46.569  1.00  0.00           C  
ATOM   1176  CG  HIS A1304      51.547  27.122  46.141  1.00  0.00           C  
ATOM   1177  ND1 HIS A1304      51.278  26.566  44.909  1.00  0.00           N  
ATOM   1178  CD2 HIS A1304      50.351  27.272  46.758  1.00  0.00           C  
ATOM   1179  CE1 HIS A1304      49.975  26.381  44.789  1.00  0.00           C  
ATOM   1180  NE2 HIS A1304      49.391  26.795  45.900  1.00  0.00           N  
ATOM   1181  N   ILE A1306      55.317  29.212  47.662  1.00  0.00           N  
ATOM   1182  CA  ILE A1306      56.642  29.259  48.250  1.00  0.00           C  
ATOM   1183  C   ILE A1306      56.697  30.234  49.424  1.00  0.00           C  
ATOM   1184  O   ILE A1306      57.467  30.035  50.358  1.00  0.00           O  
ATOM   1185  CB  ILE A1306      57.714  29.602  47.207  1.00  0.00           C  
ATOM   1186  CG1 ILE A1306      57.950  28.397  46.283  1.00  0.00           C  
ATOM   1187  CG2 ILE A1306      58.999  30.019  47.893  1.00  0.00           C  
ATOM   1188  CD1 ILE A1306      58.592  28.758  44.963  1.00  0.00           C  
ATOM   1189  N   GLU A1310      55.857  31.270  49.383  1.00  0.00           N  
ATOM   1190  CA  GLU A1310      55.789  32.227  50.476  1.00  0.00           C  
ATOM   1191  C   GLU A1310      55.141  31.549  51.682  1.00  0.00           C  
ATOM   1192  O   GLU A1310      55.582  31.726  52.816  1.00  0.00           O  
ATOM   1193  CB  GLU A1310      54.998  33.470  50.066  1.00  0.00           C  
ATOM   1194  CG  GLU A1310      55.857  34.534  49.405  1.00  0.00           C  
ATOM   1195  CD  GLU A1310      55.056  35.461  48.511  1.00  0.00           C  
ATOM   1196  OE1 GLU A1310      53.808  35.448  48.606  1.00  0.00           O  
ATOM   1197  OE2 GLU A1310      55.674  36.211  47.720  1.00  0.00           O  
ATOM   1198  N   LEU A1312      54.128  30.725  51.428  1.00  0.00           N  
ATOM   1199  CA  LEU A1312      53.503  29.959  52.498  1.00  0.00           C  
ATOM   1200  C   LEU A1312      54.478  28.903  53.021  1.00  0.00           C  
ATOM   1201  O   LEU A1312      54.562  28.660  54.220  1.00  0.00           O  
ATOM   1202  CB  LEU A1312      52.201  29.311  52.028  1.00  0.00           C  
ATOM   1203  CG  LEU A1312      51.524  28.362  53.025  1.00  0.00           C  
ATOM   1204  CD1 LEU A1312      51.077  29.103  54.283  1.00  0.00           C  
ATOM   1205  CD2 LEU A1312      50.343  27.660  52.383  1.00  0.00           C  
ATOM   1206  N   THR A1314      55.249  28.297  52.131  1.00  0.00           N  
ATOM   1207  CA  THR A1314      56.228  27.314  52.573  1.00  0.00           C  
ATOM   1208  C   THR A1314      57.217  27.941  53.562  1.00  0.00           C  
ATOM   1209  O   THR A1314      57.631  27.298  54.527  1.00  0.00           O  
ATOM   1210  CB  THR A1314      56.996  26.685  51.398  1.00  0.00           C  
ATOM   1211  OG1 THR A1314      56.106  25.854  50.642  1.00  0.00           O  
ATOM   1212  CG2 THR A1314      58.145  25.841  51.912  1.00  0.00           C  
ATOM   1213  N   ARG A1316      57.585  29.200  53.315  1.00  0.00           N  
ATOM   1214  CA  ARG A1316      58.518  29.919  54.181  1.00  0.00           C  
ATOM   1215  C   ARG A1316      57.849  30.208  55.511  1.00  0.00           C  
ATOM   1216  O   ARG A1316      58.449  30.030  56.567  1.00  0.00           O  
ATOM   1217  CB  ARG A1316      58.998  31.214  53.516  1.00  0.00           C  
ATOM   1218  CG  ARG A1316      59.913  30.989  52.308  1.00  0.00           C  
ATOM   1219  CD  ARG A1316      60.054  32.254  51.457  1.00  0.00           C  
ATOM   1220  NE  ARG A1316      60.571  33.397  52.209  1.00  0.00           N  
ATOM   1221  CZ  ARG A1316      61.849  33.762  52.231  1.00  0.00           C  
ATOM   1222  NH1 ARG A1316      62.749  33.073  51.544  1.00  0.00           N  
ATOM   1223  NH2 ARG A1316      62.230  34.813  52.944  1.00  0.00           N  
ATOM   1224  N   ASP A1317      56.577  30.598  55.454  1.00  0.00           N  
ATOM   1225  CA  ASP A1317      55.798  30.835  56.657  1.00  0.00           C  
ATOM   1226  C   ASP A1317      55.766  29.552  57.500  1.00  0.00           C  
ATOM   1227  O   ASP A1317      55.969  29.588  58.705  1.00  0.00           O  
ATOM   1228  CB  ASP A1317      54.360  31.240  56.304  1.00  0.00           C  
ATOM   1229  CG  ASP A1317      54.245  32.696  55.864  1.00  0.00           C  
ATOM   1230  OD1 ASP A1317      55.239  33.434  55.969  1.00  0.00           O  
ATOM   1231  OD2 ASP A1317      53.155  33.095  55.407  1.00  0.00           O  
ATOM   1232  N   LEU A1318      55.494  28.421  56.862  1.00  0.00           N  
ATOM   1233  CA  LEU A1318      55.427  27.138  57.571  1.00  0.00           C  
ATOM   1234  C   LEU A1318      56.783  26.727  58.137  1.00  0.00           C  
ATOM   1235  O   LEU A1318      56.878  26.296  59.281  1.00  0.00           O  
ATOM   1236  CB  LEU A1318      54.827  26.037  56.687  1.00  0.00           C  
ATOM   1237  CG  LEU A1318      53.363  26.232  56.251  1.00  0.00           C  
ATOM   1238  CD1 LEU A1318      52.818  25.035  55.471  1.00  0.00           C  
ATOM   1239  CD2 LEU A1318      52.461  26.562  57.417  1.00  0.00           C  
ATOM   1240  N   ALA A1319      57.843  26.906  57.363  1.00  0.00           N  
ATOM   1241  CA  ALA A1319      59.172  26.571  57.856  1.00  0.00           C  
ATOM   1242  C   ALA A1319      59.477  27.375  59.124  1.00  0.00           C  
ATOM   1243  O   ALA A1319      59.909  26.816  60.123  1.00  0.00           O  
ATOM   1244  CB  ALA A1319      60.229  26.828  56.777  1.00  0.00           C  
ATOM   1245  N   GLU A1321      59.224  28.681  59.083  1.00  0.00           N  
ATOM   1246  CA  GLU A1321      59.496  29.559  60.223  1.00  0.00           C  
ATOM   1247  C   GLU A1321      58.654  29.177  61.435  1.00  0.00           C  
ATOM   1248  O   GLU A1321      59.139  29.175  62.564  1.00  0.00           O  
ATOM   1249  CB  GLU A1321      59.219  31.028  59.856  1.00  0.00           C  
ATOM   1250  CG  GLU A1321      60.338  31.712  59.080  1.00  0.00           C  
ATOM   1251  CD  GLU A1321      61.603  31.896  59.902  1.00  0.00           C  
ATOM   1252  OE1 GLU A1321      62.671  32.146  59.305  1.00  0.00           O  
ATOM   1253  OE2 GLU A1321      61.531  31.800  61.146  1.00  0.00           O  
ATOM   1254  N   ARG A1322      57.378  28.895  61.196  1.00  0.00           N  
ATOM   1255  CA  ARG A1322      56.469  28.512  62.271  1.00  0.00           C  
ATOM   1256  C   ARG A1322      56.966  27.254  62.972  1.00  0.00           C  
ATOM   1257  O   ARG A1322      57.054  27.212  64.204  1.00  0.00           O  
ATOM   1258  CB  ARG A1322      55.050  28.310  61.744  1.00  0.00           C  
ATOM   1259  CG  ARG A1322      53.981  28.464  62.811  1.00  0.00           C  
ATOM   1260  CD  ARG A1322      52.621  27.972  62.343  1.00  0.00           C  
ATOM   1261  NE  ARG A1322      52.044  28.715  61.217  1.00  0.00           N  
ATOM   1262  CZ  ARG A1322      52.126  30.025  61.032  1.00  0.00           C  
ATOM   1263  NH1 ARG A1322      51.553  30.573  59.966  1.00  0.00           N  
ATOM   1264  NH2 ARG A1322      52.799  30.786  61.888  1.00  0.00           N  
ATOM   1265  N   PHE A1323      57.306  26.232  62.191  1.00  0.00           N  
ATOM   1266  CA  PHE A1323      57.832  24.992  62.763  1.00  0.00           C  
ATOM   1267  C   PHE A1323      59.148  25.275  63.494  1.00  0.00           C  
ATOM   1268  O   PHE A1323      59.380  24.775  64.586  1.00  0.00           O  
ATOM   1269  CB  PHE A1323      58.042  23.932  61.675  1.00  0.00           C  
ATOM   1270  CG  PHE A1323      58.402  22.556  62.210  1.00  0.00           C  
ATOM   1271  CD1 PHE A1323      57.491  21.504  62.138  1.00  0.00           C  
ATOM   1272  CD2 PHE A1323      59.671  22.294  62.694  1.00  0.00           C  
ATOM   1273  CE1 PHE A1323      57.824  20.243  62.593  1.00  0.00           C  
ATOM   1274  CE2 PHE A1323      60.005  21.032  63.163  1.00  0.00           C  
ATOM   1275  CZ  PHE A1323      59.082  20.007  63.112  1.00  0.00           C  
ATOM   1276  N   ASN A1324      59.992  26.107  62.896  1.00  0.00           N  
ATOM   1277  CA  ASN A1324      61.283  26.444  63.488  1.00  0.00           C  
ATOM   1278  C   ASN A1324      61.178  27.153  64.841  1.00  0.00           C  
ATOM   1279  O   ASN A1324      61.961  26.879  65.746  1.00  0.00           O  
ATOM   1280  CB  ASN A1324      62.102  27.305  62.524  1.00  0.00           C  
ATOM   1281  CG  ASN A1324      62.863  26.483  61.510  1.00  0.00           C  
ATOM   1282  OD1 ASN A1324      62.894  25.250  61.574  1.00  0.00           O  
ATOM   1283  ND2 ASN A1324      63.465  27.158  60.551  1.00  0.00           N  
ATOM   1284  N   LYS A1325      60.234  28.085  64.956  1.00  0.00           N  
ATOM   1285  CA  LYS A1325      60.060  28.876  66.175  1.00  0.00           C  
ATOM   1286  C   LYS A1325      59.200  28.154  67.209  1.00  0.00           C  
ATOM   1287  O   LYS A1325      59.297  28.411  68.409  1.00  0.00           O  
ATOM   1288  CB  LYS A1325      59.419  30.229  65.846  1.00  0.00           C  
ATOM   1289  CG  LYS A1325      60.408  31.346  65.540  1.00  0.00           C  
ATOM   1290  CD  LYS A1325      61.619  30.831  64.789  1.00  0.00           C  
ATOM   1291  CE  LYS A1325      62.230  31.916  63.919  1.00  0.00           C  
ATOM   1292  NZ  LYS A1325      63.667  31.649  63.625  1.00  0.00           N  
ATOM   1293  N   ARG A1326      58.348  27.261  66.722  1.00  0.00           N  
ATOM   1294  CA  ARG A1326      57.467  26.482  67.567  1.00  0.00           C  
ATOM   1295  C   ARG A1326      58.209  25.302  68.188  1.00  0.00           C  
ATOM   1296  O   ARG A1326      58.017  24.993  69.364  1.00  0.00           O  
ATOM   1297  CB  ARG A1326      56.299  25.969  66.722  1.00  0.00           C  
ATOM   1298  CG  ARG A1326      55.182  25.312  67.492  1.00  0.00           C  
ATOM   1299  CD  ARG A1326      53.878  26.048  67.234  1.00  0.00           C  
ATOM   1300  NE  ARG A1326      52.986  25.272  66.394  1.00  0.00           N  
ATOM   1301  CZ  ARG A1326      51.967  25.775  65.712  1.00  0.00           C  
ATOM   1302  NH1 ARG A1326      51.215  24.979  64.974  1.00  0.00           N  
ATOM   1303  NH2 ARG A1326      51.697  27.064  65.772  1.00  0.00           N  
ATOM   1304  N   TYR A1327      59.033  24.625  67.392  1.00  0.00           N  
ATOM   1305  CA  TYR A1327      59.716  23.409  67.841  1.00  0.00           C  
ATOM   1306  C   TYR A1327      61.238  23.449  67.907  1.00  0.00           C  
ATOM   1307  O   TYR A1327      61.851  22.535  68.455  1.00  0.00           O  
ATOM   1308  CB  TYR A1327      59.315  22.218  66.968  1.00  0.00           C  
ATOM   1309  CG  TYR A1327      57.851  21.885  67.018  1.00  0.00           C  
ATOM   1310  CD1 TYR A1327      57.025  22.149  65.935  1.00  0.00           C  
ATOM   1311  CD2 TYR A1327      57.280  21.342  68.162  1.00  0.00           C  
ATOM   1312  CE1 TYR A1327      55.679  21.873  65.984  1.00  0.00           C  
ATOM   1313  CE2 TYR A1327      55.930  21.057  68.216  1.00  0.00           C  
ATOM   1314  CZ  TYR A1327      55.142  21.313  67.121  1.00  0.00           C  
ATOM   1315  OH  TYR A1327      53.803  21.019  67.163  1.00  0.00           O  
ATOM   1316  N   GLY A1328      61.858  24.432  67.272  1.00  0.00           N  
ATOM   1317  CA  GLY A1328      63.320  24.485  67.240  1.00  0.00           C  
ATOM   1318  C   GLY A1328      63.824  24.501  65.800  1.00  0.00           C  
ATOM   1319  O   GLY A1328      63.208  23.916  64.905  1.00  0.00           O  
ATOM   1320  N   GLU A1329      64.927  25.206  65.577  1.00  0.00           N  
ATOM   1321  CA  GLU A1329      65.489  25.358  64.240  1.00  0.00           C  
ATOM   1322  C   GLU A1329      65.778  24.018  63.584  1.00  0.00           C  
ATOM   1323  O   GLU A1329      66.489  23.189  64.135  1.00  0.00           O  
ATOM   1324  CB  GLU A1329      66.749  26.215  64.289  1.00  0.00           C  
ATOM   1325  CG  GLU A1329      66.494  27.623  64.816  1.00  0.00           C  
ATOM   1326  CD  GLU A1329      65.668  28.464  63.858  1.00  0.00           C  
ATOM   1327  OE1 GLU A1329      64.865  29.307  64.328  1.00  0.00           O  
ATOM   1328  OE2 GLU A1329      65.844  28.294  62.633  1.00  0.00           O  
ATOM   1329  N   LEU A1341      65.238  23.824  62.389  1.00  0.00           N  
ATOM   1330  CA  LEU A1341      65.404  22.572  61.675  1.00  0.00           C  
ATOM   1331  C   LEU A1341      65.476  22.825  60.170  1.00  0.00           C  
ATOM   1332  O   LEU A1341      66.375  22.369  59.489  1.00  0.00           O  
ATOM   1333  CB  LEU A1341      64.199  21.674  61.983  1.00  0.00           C  
ATOM   1334  CG  LEU A1341      64.164  20.262  61.401  1.00  0.00           C  
ATOM   1335  CD1 LEU A1341      65.448  19.507  61.733  1.00  0.00           C  
ATOM   1336  CD2 LEU A1341      62.935  19.510  61.895  1.00  0.00           C  
ATOM   1337  N   PHE A1342      64.497  23.556  59.661  1.00  0.00           N  
ATOM   1338  CA  PHE A1342      64.386  23.791  58.231  1.00  0.00           C  
ATOM   1339  C   PHE A1342      65.209  24.968  57.762  1.00  0.00           C  
ATOM   1340  O   PHE A1342      65.309  25.980  58.440  1.00  0.00           O  
ATOM   1341  CB  PHE A1342      62.919  24.057  57.853  1.00  0.00           C  
ATOM   1342  CG  PHE A1342      61.995  22.906  58.129  1.00  0.00           C  
ATOM   1343  CD1 PHE A1342      60.846  23.087  58.885  1.00  0.00           C  
ATOM   1344  CD2 PHE A1342      62.253  21.648  57.595  1.00  0.00           C  
ATOM   1345  CE1 PHE A1342      59.972  22.030  59.118  1.00  0.00           C  
ATOM   1346  CE2 PHE A1342      61.396  20.591  57.837  1.00  0.00           C  
ATOM   1347  CZ  PHE A1342      60.248  20.784  58.592  1.00  0.00           C  
ATOM   1348  N   THR A1344      65.680  24.875  56.529  1.00  0.00           N  
ATOM   1349  CA  THR A1344      66.339  25.982  55.867  1.00  0.00           C  
ATOM   1350  C   THR A1344      65.175  26.772  55.286  1.00  0.00           C  
ATOM   1351  O   THR A1344      64.168  26.181  54.903  1.00  0.00           O  
ATOM   1352  CB  THR A1344      67.193  25.461  54.695  1.00  0.00           C  
ATOM   1353  OG1 THR A1344      68.193  24.574  55.199  1.00  0.00           O  
ATOM   1354  CG2 THR A1344      67.855  26.608  53.936  1.00  0.00           C  
ATOM   1355  N   ILE A1345      65.279  28.097  55.276  1.00  0.00           N  
ATOM   1356  CA  ILE A1345      64.228  28.929  54.694  1.00  0.00           C  
ATOM   1357  C   ILE A1345      64.517  29.052  53.194  1.00  0.00           C  
ATOM   1358  O   ILE A1345      65.546  29.590  52.797  1.00  0.00           O  
ATOM   1359  CB  ILE A1345      64.150  30.328  55.343  1.00  0.00           C  
ATOM   1360  CG1 ILE A1345      64.063  30.211  56.870  1.00  0.00           C  
ATOM   1361  CG2 ILE A1345      62.944  31.104  54.798  1.00  0.00           C  
ATOM   1362  CD1 ILE A1345      62.925  29.313  57.356  1.00  0.00           C  
ATOM   1363  N   PRO A1347      63.652  28.463  52.375  1.00  0.00           N  
ATOM   1364  CA  PRO A1347      63.864  28.440  50.935  1.00  0.00           C  
ATOM   1365  C   PRO A1347      63.528  29.768  50.269  1.00  0.00           C  
ATOM   1366  O   PRO A1347      62.741  30.561  50.787  1.00  0.00           O  
ATOM   1367  CB  PRO A1347      62.884  27.368  50.462  1.00  0.00           C  
ATOM   1368  CG  PRO A1347      61.758  27.463  51.422  1.00  0.00           C  
ATOM   1369  CD  PRO A1347      62.383  27.806  52.752  1.00  0.00           C  
ATOM   1370  N   GLU A1348      64.115  29.982  49.099  1.00  0.00           N  
ATOM   1371  CA  GLU A1348      63.861  31.184  48.321  1.00  0.00           C  
ATOM   1372  C   GLU A1348      63.466  30.763  46.909  1.00  0.00           C  
ATOM   1373  O   GLU A1348      64.069  29.866  46.331  1.00  0.00           O  
ATOM   1374  CB  GLU A1348      65.133  32.034  48.251  1.00  0.00           C  
ATOM   1375  CG  GLU A1348      65.047  33.391  48.913  1.00  0.00           C  
ATOM   1376  CD  GLU A1348      66.260  34.253  48.600  1.00  0.00           C  
ATOM   1377  OE1 GLU A1348      66.634  34.347  47.408  1.00  0.00           O  
ATOM   1378  OE2 GLU A1348      66.871  34.789  49.549  1.00  0.00           O  
ATOM   1379  N   ALA A1349      62.465  31.432  46.354  1.00  0.00           N  
ATOM   1380  CA  ALA A1349      62.024  31.152  44.993  1.00  0.00           C  
ATOM   1381  C   ALA A1349      63.018  31.743  43.993  1.00  0.00           C  
ATOM   1382  O   ALA A1349      63.722  32.706  44.294  1.00  0.00           O  
ATOM   1383  CB  ALA A1349      60.651  31.732  44.764  1.00  0.00           C  
ATOM   1384  N   ARG A1350      63.089  31.145  42.811  1.00  0.00           N  
ATOM   1385  CA  ARG A1350      63.933  31.654  41.739  1.00  0.00           C  
ATOM   1386  C   ARG A1350      63.074  31.605  40.499  1.00  0.00           C  
ATOM   1387  O   ARG A1350      62.785  30.535  39.968  1.00  0.00           O  
ATOM   1388  CB  ARG A1350      65.197  30.811  41.544  1.00  0.00           C  
ATOM   1389  CG  ARG A1350      66.261  31.493  40.671  1.00  0.00           C  
ATOM   1390  CD  ARG A1350      67.159  30.459  40.007  1.00  0.00           C  
ATOM   1391  NE  ARG A1350      68.505  30.955  39.711  1.00  0.00           N  
ATOM   1392  CZ  ARG A1350      69.394  31.325  40.628  1.00  0.00           C  
ATOM   1393  NH1 ARG A1350      70.596  31.736  40.256  1.00  0.00           N  
ATOM   1394  NH2 ARG A1350      69.079  31.303  41.916  1.00  0.00           N  
ATOM   1395  N   ILE A1351      62.581  32.770  40.112  1.00  0.00           N  
ATOM   1396  CA  ILE A1351      61.659  32.898  39.003  1.00  0.00           C  
ATOM   1397  C   ILE A1351      62.348  33.662  37.884  1.00  0.00           C  
ATOM   1398  O   ILE A1351      62.837  34.763  38.092  1.00  0.00           O  
ATOM   1399  CB  ILE A1351      60.412  33.669  39.467  1.00  0.00           C  
ATOM   1400  CG1 ILE A1351      59.693  32.884  40.564  1.00  0.00           C  
ATOM   1401  CG2 ILE A1351      59.499  33.968  38.303  1.00  0.00           C  
ATOM   1402  CD1 ILE A1351      58.635  33.671  41.287  1.00  0.00           C  
ATOM   1403  N   PRO A1352      62.428  33.047  36.710  1.00  0.00           N  
ATOM   1404  CA  PRO A1352      63.073  33.680  35.565  1.00  0.00           C  
ATOM   1405  C   PRO A1352      62.570  35.098  35.328  1.00  0.00           C  
ATOM   1406  O   PRO A1352      61.400  35.408  35.547  1.00  0.00           O  
ATOM   1407  CB  PRO A1352      62.665  32.786  34.384  1.00  0.00           C  
ATOM   1408  CG  PRO A1352      61.917  31.618  34.974  1.00  0.00           C  
ATOM   1409  CD  PRO A1352      61.405  32.077  36.293  1.00  0.00           C  
ATOM   1410  N   LYS A1353      63.466  35.955  34.857  1.00  0.00           N  
ATOM   1411  CA  LYS A1353      63.119  37.334  34.544  1.00  0.00           C  
ATOM   1412  C   LYS A1353      62.210  37.354  33.324  1.00  0.00           C  
ATOM   1413  O   LYS A1353      61.360  38.227  33.184  1.00  0.00           O  
ATOM   1414  CB  LYS A1353      64.389  38.148  34.268  1.00  0.00           C  
ATOM   1415  CG  LYS A1353      65.073  38.665  35.530  1.00  0.00           C  
ATOM   1416  N   VAL A1354      62.403  36.379  32.447  1.00  0.00           N  
ATOM   1417  CA  VAL A1354      61.603  36.253  31.239  1.00  0.00           C  
ATOM   1418  C   VAL A1354      60.989  34.862  31.194  1.00  0.00           C  
ATOM   1419  O   VAL A1354      61.643  33.880  31.547  1.00  0.00           O  
ATOM   1420  CB  VAL A1354      62.475  36.399  29.970  1.00  0.00           C  
ATOM   1421  CG1 VAL A1354      61.600  36.384  28.727  1.00  0.00           C  
ATOM   1422  CG2 VAL A1354      63.318  37.663  30.028  1.00  0.00           C  
ATOM   1423  N   GLY A1355      59.741  34.793  30.743  1.00  0.00           N  
ATOM   1424  CA  GLY A1355      59.022  33.537  30.571  1.00  0.00           C  
ATOM   1425  C   GLY A1355      58.551  32.867  31.858  1.00  0.00           C  
ATOM   1426  O   GLY A1355      58.371  31.654  31.889  1.00  0.00           O  
ATOM   1427  N   ALA A1356      58.348  33.646  32.914  1.00  0.00           N  
ATOM   1428  CA  ALA A1356      57.880  33.086  34.177  1.00  0.00           C  
ATOM   1429  C   ALA A1356      56.361  32.859  34.136  1.00  0.00           C  
ATOM   1430  O   ALA A1356      55.790  32.216  35.014  1.00  0.00           O  
ATOM   1431  CB  ALA A1356      58.263  33.985  35.336  1.00  0.00           C  
ATOM   1432  N   ARG A1360      55.720  33.356  33.083  1.00  0.00           N  
ATOM   1433  CA  ARG A1360      54.279  33.181  32.934  1.00  0.00           C  
ATOM   1434  C   ARG A1360      53.852  33.216  31.473  1.00  0.00           C  
ATOM   1435  O   ARG A1360      53.421  34.246  30.969  1.00  0.00           O  
ATOM   1436  CB  ARG A1360      53.526  34.247  33.725  1.00  0.00           C  
ATOM   1437  CG  ARG A1360      52.007  34.109  33.681  1.00  0.00           C  
ATOM   1438  CD  ARG A1360      51.364  34.858  34.844  1.00  0.00           C  
ATOM   1439  NE  ARG A1360      50.061  35.421  34.499  1.00  0.00           N  
ATOM   1440  CZ  ARG A1360      48.900  34.954  34.951  1.00  0.00           C  
ATOM   1441  NH1 ARG A1360      47.763  35.534  34.590  1.00  0.00           N  
ATOM   1442  NH2 ARG A1360      48.875  33.904  35.762  1.00  0.00           N  
ATOM   1443  N   ILE A1361      54.004  32.086  30.789  1.00  0.00           N  
ATOM   1444  CA  ILE A1361      53.589  31.976  29.399  1.00  0.00           C  
ATOM   1445  C   ILE A1361      52.061  31.867  29.402  1.00  0.00           C  
ATOM   1446  O   ILE A1361      51.492  31.187  30.242  1.00  0.00           O  
ATOM   1447  CB  ILE A1361      54.206  30.725  28.746  1.00  0.00           C  
ATOM   1448  CG1 ILE A1361      55.738  30.802  28.789  1.00  0.00           C  
ATOM   1449  CG2 ILE A1361      53.689  30.538  27.328  1.00  0.00           C  
ATOM   1450  CD1 ILE A1361      56.323  32.011  28.086  1.00  0.00           C  
ATOM   1451  N   MET A1365      51.391  32.575  28.501  1.00  0.00           N  
ATOM   1452  CA  MET A1365      49.927  32.571  28.497  1.00  0.00           C  
ATOM   1453  C   MET A1365      49.283  31.550  27.567  1.00  0.00           C  
ATOM   1454  O   MET A1365      49.927  31.013  26.677  1.00  0.00           O  
ATOM   1455  CB  MET A1365      49.368  33.975  28.229  1.00  0.00           C  
ATOM   1456  CG  MET A1365      49.956  35.080  29.099  1.00  0.00           C  
ATOM   1457  SD  MET A1365      49.743  34.853  30.880  1.00  0.00           S  
ATOM   1458  CE  MET A1365      48.098  35.583  31.139  1.00  0.00           C  
ATOM   1459  N   SER A1366      47.996  31.300  27.787  1.00  0.00           N  
ATOM   1460  CA  SER A1366      47.222  30.392  26.957  1.00  0.00           C  
ATOM   1461  C   SER A1366      47.114  31.002  25.567  1.00  0.00           C  
ATOM   1462  O   SER A1366      46.971  32.216  25.418  1.00  0.00           O  
ATOM   1463  CB  SER A1366      45.821  30.213  27.550  1.00  0.00           C  
ATOM   1464  OG  SER A1366      44.915  29.704  26.588  1.00  0.00           O  
ATOM   1465  N   LEU A1368      47.171  30.150  24.554  1.00  0.00           N  
ATOM   1466  CA  LEU A1368      47.093  30.580  23.169  1.00  0.00           C  
ATOM   1467  C   LEU A1368      45.667  30.962  22.790  1.00  0.00           C  
ATOM   1468  O   LEU A1368      45.431  31.707  21.835  1.00  0.00           O  
ATOM   1469  CB  LEU A1368      47.561  29.444  22.269  1.00  0.00           C  
ATOM   1470  CG  LEU A1368      48.976  28.934  22.542  1.00  0.00           C  
ATOM   1471  CD1 LEU A1368      49.226  27.664  21.745  1.00  0.00           C  
ATOM   1472  CD2 LEU A1368      49.992  30.011  22.209  1.00  0.00           C  
ATOM   1473  N   VAL A1369      44.733  30.450  23.572  1.00  0.00           N  
ATOM   1474  CA  VAL A1369      43.304  30.618  23.338  1.00  0.00           C  
ATOM   1475  C   VAL A1369      42.694  31.702  24.247  1.00  0.00           C  
ATOM   1476  O   VAL A1369      41.699  32.337  23.894  1.00  0.00           O  
ATOM   1477  CB  VAL A1369      42.625  29.249  23.545  1.00  0.00           C  
ATOM   1478  CG1 VAL A1369      41.339  29.359  24.315  1.00  0.00           C  
ATOM   1479  CG2 VAL A1369      42.494  28.524  22.235  1.00  0.00           C  
ATOM   1480  N   ASP A1370      43.322  31.937  25.396  1.00  0.00           N  
ATOM   1481  CA  ASP A1370      42.879  32.971  26.336  1.00  0.00           C  
ATOM   1482  C   ASP A1370      44.077  33.697  26.945  1.00  0.00           C  
ATOM   1483  O   ASP A1370      44.534  33.361  28.038  1.00  0.00           O  
ATOM   1484  CB  ASP A1370      42.005  32.385  27.448  1.00  0.00           C  
ATOM   1485  CG  ASP A1370      41.325  33.464  28.279  1.00  0.00           C  
ATOM   1486  OD1 ASP A1370      41.842  34.603  28.315  1.00  0.00           O  
ATOM   1487  OD2 ASP A1370      40.283  33.176  28.901  1.00  0.00           O  
ATOM   1488  N   PRO A1371      44.554  34.717  26.235  1.00  0.00           N  
ATOM   1489  CA  PRO A1371      45.720  35.492  26.641  1.00  0.00           C  
ATOM   1490  C   PRO A1371      45.675  36.098  28.041  1.00  0.00           C  
ATOM   1491  O   PRO A1371      46.668  36.658  28.492  1.00  0.00           O  
ATOM   1492  CB  PRO A1371      45.789  36.599  25.582  1.00  0.00           C  
ATOM   1493  CG  PRO A1371      45.164  35.995  24.371  1.00  0.00           C  
ATOM   1494  CD  PRO A1371      44.103  35.054  24.873  1.00  0.00           C  
ATOM   1495  N   THR A1372      44.548  35.984  28.736  1.00  0.00           N  
ATOM   1496  CA  THR A1372      44.463  36.506  30.099  1.00  0.00           C  
ATOM   1497  C   THR A1372      44.717  35.422  31.139  1.00  0.00           C  
ATOM   1498  O   THR A1372      44.813  35.711  32.327  1.00  0.00           O  
ATOM   1499  CB  THR A1372      43.110  37.201  30.396  1.00  0.00           C  
ATOM   1500  OG1 THR A1372      42.053  36.230  30.448  1.00  0.00           O  
ATOM   1501  CG2 THR A1372      42.804  38.232  29.348  1.00  0.00           C  
ATOM   1502  N   LYS A1373      44.830  34.177  30.679  1.00  0.00           N  
ATOM   1503  CA  LYS A1373      45.098  33.041  31.556  1.00  0.00           C  
ATOM   1504  C   LYS A1373      46.419  32.400  31.152  1.00  0.00           C  
ATOM   1505  O   LYS A1373      46.769  32.389  29.974  1.00  0.00           O  
ATOM   1506  CB  LYS A1373      43.987  32.002  31.412  1.00  0.00           C  
ATOM   1507  CG  LYS A1373      42.602  32.530  31.736  1.00  0.00           C  
ATOM   1508  CD  LYS A1373      41.597  31.391  31.869  1.00  0.00           C  
ATOM   1509  CE  LYS A1373      41.845  30.299  30.834  1.00  0.00           C  
ATOM   1510  NZ  LYS A1373      40.663  29.402  30.656  1.00  0.00           N  
ATOM   1511  N   LYS A1414      47.131  31.828  32.119  1.00  0.00           N  
ATOM   1512  CA  LYS A1414      48.396  31.180  31.824  1.00  0.00           C  
ATOM   1513  C   LYS A1414      48.164  29.841  31.136  1.00  0.00           C  
ATOM   1514  O   LYS A1414      47.079  29.263  31.223  1.00  0.00           O  
ATOM   1515  CB  LYS A1414      49.252  31.011  33.089  1.00  0.00           C  
ATOM   1516  CG  LYS A1414      48.820  29.858  33.999  1.00  0.00           C  
ATOM   1517  CD  LYS A1414      49.955  29.397  34.913  1.00  0.00           C  
ATOM   1518  CE  LYS A1414      49.595  28.095  35.653  1.00  0.00           C  
ATOM   1519  NZ  LYS A1414      49.816  26.884  34.804  1.00  0.00           N  
ATOM   1520  N   MET A1415      49.174  29.388  30.406  1.00  0.00           N  
ATOM   1521  CA  MET A1415      49.116  28.105  29.720  1.00  0.00           C  
ATOM   1522  C   MET A1415      49.232  27.014  30.783  1.00  0.00           C  
ATOM   1523  O   MET A1415      50.135  27.047  31.608  1.00  0.00           O  
ATOM   1524  CB  MET A1415      50.291  28.001  28.735  1.00  0.00           C  
ATOM   1525  CG  MET A1415      50.420  26.652  28.042  1.00  0.00           C  
ATOM   1526  SD  MET A1415      51.740  26.617  26.819  1.00  0.00           S  
ATOM   1527  CE  MET A1415      51.242  27.962  25.717  1.00  0.00           C  
ATOM   1528  N   SER A1416      48.320  26.047  30.747  1.00  0.00           N  
ATOM   1529  CA  SER A1416      48.275  24.959  31.726  1.00  0.00           C  
ATOM   1530  C   SER A1416      48.120  23.628  31.000  1.00  0.00           C  
ATOM   1531  O   SER A1416      47.249  23.484  30.150  1.00  0.00           O  
ATOM   1532  CB  SER A1416      47.058  25.156  32.651  1.00  0.00           C  
ATOM   1533  OG  SER A1416      47.197  26.307  33.457  1.00  0.00           O  
ATOM   1534  N   LYS A1417      48.920  22.637  31.374  1.00  0.00           N  
ATOM   1535  CA  LYS A1417      48.869  21.329  30.714  1.00  0.00           C  
ATOM   1536  C   LYS A1417      47.555  20.573  30.907  1.00  0.00           C  
ATOM   1537  O   LYS A1417      47.269  19.626  30.182  1.00  0.00           O  
ATOM   1538  CB  LYS A1417      50.066  20.462  31.114  1.00  0.00           C  
ATOM   1539  CG  LYS A1417      49.839  19.603  32.367  1.00  0.00           C  
ATOM   1540  CD  LYS A1417      51.073  18.754  32.680  1.00  0.00           C  
ATOM   1541  CE  LYS A1417      52.065  19.495  33.585  1.00  0.00           C  
ATOM   1542  NZ  LYS A1417      51.689  19.407  35.018  1.00  0.00           N  
ATOM   1543  N   SER A1434      46.753  20.995  31.876  1.00  0.00           N  
ATOM   1544  CA  SER A1434      45.470  20.346  32.129  1.00  0.00           C  
ATOM   1545  C   SER A1434      44.274  21.162  31.620  1.00  0.00           C  
ATOM   1546  O   SER A1434      43.129  20.857  31.938  1.00  0.00           O  
ATOM   1547  CB  SER A1434      45.299  20.050  33.622  1.00  0.00           C  
ATOM   1548  OG  SER A1434      45.085  21.260  34.329  1.00  0.00           O  
ATOM   1549  N   ASP A1435      44.534  22.207  30.843  1.00  0.00           N  
ATOM   1550  CA  ASP A1435      43.449  23.017  30.293  1.00  0.00           C  
ATOM   1551  C   ASP A1435      42.543  22.097  29.479  1.00  0.00           C  
ATOM   1552  O   ASP A1435      43.019  21.321  28.650  1.00  0.00           O  
ATOM   1553  CB  ASP A1435      44.022  24.128  29.404  1.00  0.00           C  
ATOM   1554  CG  ASP A1435      42.987  25.166  29.024  1.00  0.00           C  
ATOM   1555  OD1 ASP A1435      41.896  24.779  28.559  1.00  0.00           O  
ATOM   1556  OD2 ASP A1435      43.291  26.374  29.109  1.00  0.00           O  
ATOM   1557  N   PRO A1440      41.242  22.148  29.732  1.00  0.00           N  
ATOM   1558  CA  PRO A1440      40.303  21.285  29.000  1.00  0.00           C  
ATOM   1559  C   PRO A1440      40.350  21.462  27.481  1.00  0.00           C  
ATOM   1560  O   PRO A1440      39.903  20.596  26.743  1.00  0.00           O  
ATOM   1561  CB  PRO A1440      38.937  21.707  29.545  1.00  0.00           C  
ATOM   1562  CG  PRO A1440      39.244  22.281  30.912  1.00  0.00           C  
ATOM   1563  CD  PRO A1440      40.562  22.971  30.746  1.00  0.00           C  
ATOM   1564  N   ASN A1441      40.915  22.578  27.026  1.00  0.00           N  
ATOM   1565  CA  ASN A1441      41.036  22.880  25.597  1.00  0.00           C  
ATOM   1566  C   ASN A1441      42.499  22.677  25.171  1.00  0.00           C  
ATOM   1567  O   ASN A1441      43.369  23.466  25.529  1.00  0.00           O  
ATOM   1568  CB  ASN A1441      40.608  24.337  25.355  1.00  0.00           C  
ATOM   1569  CG  ASN A1441      40.546  24.703  23.884  1.00  0.00           C  
ATOM   1570  OD1 ASN A1441      40.953  23.943  23.035  1.00  0.00           O  
ATOM   1571  ND2 ASN A1441      40.018  25.877  23.587  1.00  0.00           N  
ATOM   1572  N   PRO A1444      42.764  21.605  24.423  1.00  0.00           N  
ATOM   1573  CA  PRO A1444      44.124  21.279  23.982  1.00  0.00           C  
ATOM   1574  C   PRO A1444      44.767  22.360  23.112  1.00  0.00           C  
ATOM   1575  O   PRO A1444      45.994  22.390  22.953  1.00  0.00           O  
ATOM   1576  CB  PRO A1444      43.933  19.996  23.174  1.00  0.00           C  
ATOM   1577  CG  PRO A1444      42.649  19.416  23.687  1.00  0.00           C  
ATOM   1578  CD  PRO A1444      41.789  20.594  23.974  1.00  0.00           C  
ATOM   1579  N   LYS A1450      43.943  23.257  22.575  1.00  0.00           N  
ATOM   1580  CA  LYS A1450      44.437  24.356  21.752  1.00  0.00           C  
ATOM   1581  C   LYS A1450      45.135  25.415  22.604  1.00  0.00           C  
ATOM   1582  O   LYS A1450      45.844  26.275  22.084  1.00  0.00           O  
ATOM   1583  CB  LYS A1450      43.284  25.027  20.990  1.00  0.00           C  
ATOM   1584  CG  LYS A1450      42.615  24.169  19.918  1.00  0.00           C  
ATOM   1585  CD  LYS A1450      41.291  24.802  19.491  1.00  0.00           C  
ATOM   1586  CE  LYS A1450      41.516  26.191  18.872  1.00  0.00           C  
ATOM   1587  NZ  LYS A1450      40.260  26.992  18.728  1.00  0.00           N  
ATOM   1588  N   ALA A1452      44.880  25.376  23.905  1.00  0.00           N  
ATOM   1589  CA  ALA A1452      45.435  26.349  24.837  1.00  0.00           C  
ATOM   1590  C   ALA A1452      46.945  26.220  25.009  1.00  0.00           C  
ATOM   1591  O   ALA A1452      47.629  27.191  25.298  1.00  0.00           O  
ATOM   1592  CB  ALA A1452      44.748  26.213  26.193  1.00  0.00           C  
ATOM   1593  N   TYR A1455      47.452  25.009  24.848  1.00  0.00           N  
ATOM   1594  CA  TYR A1455      48.852  24.724  25.112  1.00  0.00           C  
ATOM   1595  C   TYR A1455      49.505  23.918  24.009  1.00  0.00           C  
ATOM   1596  O   TYR A1455      48.846  23.216  23.268  1.00  0.00           O  
ATOM   1597  CB  TYR A1455      48.950  23.893  26.404  1.00  0.00           C  
ATOM   1598  CG  TYR A1455      48.114  22.617  26.382  1.00  0.00           C  
ATOM   1599  CD1 TYR A1455      48.549  21.481  25.709  1.00  0.00           C  
ATOM   1600  CD2 TYR A1455      46.900  22.541  27.067  1.00  0.00           C  
ATOM   1601  CE1 TYR A1455      47.787  20.306  25.697  1.00  0.00           C  
ATOM   1602  CE2 TYR A1455      46.121  21.385  27.028  1.00  0.00           C  
ATOM   1603  CZ  TYR A1455      46.574  20.272  26.352  1.00  0.00           C  
ATOM   1604  OH  TYR A1455      45.813  19.113  26.326  1.00  0.00           O  
ATOM   1605  N   ILE A1456      50.830  23.937  23.999  1.00  0.00           N  
ATOM   1606  CA  ILE A1456      51.592  23.070  23.119  1.00  0.00           C  
ATOM   1607  C   ILE A1456      52.401  22.143  24.041  1.00  0.00           C  
ATOM   1608  O   ILE A1456      53.146  22.617  24.895  1.00  0.00           O  
ATOM   1609  CB  ILE A1456      52.549  23.873  22.209  1.00  0.00           C  
ATOM   1610  CG1 ILE A1456      51.782  24.460  21.026  1.00  0.00           C  
ATOM   1611  CG2 ILE A1456      53.673  22.981  21.689  1.00  0.00           C  
ATOM   1612  CD1 ILE A1456      52.417  25.696  20.450  1.00  0.00           C  
ATOM   1613  N   THR A1457      52.223  20.834  23.909  1.00  0.00           N  
ATOM   1614  CA  THR A1457      52.999  19.895  24.720  1.00  0.00           C  
ATOM   1615  C   THR A1457      54.340  19.646  24.052  1.00  0.00           C  
ATOM   1616  O   THR A1457      54.515  19.934  22.869  1.00  0.00           O  
ATOM   1617  CB  THR A1457      52.280  18.546  24.987  1.00  0.00           C  
ATOM   1618  OG1 THR A1457      52.525  17.623  23.913  1.00  0.00           O  
ATOM   1619  CG2 THR A1457      50.775  18.742  25.170  1.00  0.00           C  
ATOM   1620  N   LEU A1458      55.298  19.147  24.821  1.00  0.00           N  
ATOM   1621  CA  LEU A1458      56.635  18.870  24.286  1.00  0.00           C  
ATOM   1622  C   LEU A1458      56.566  17.679  23.324  1.00  0.00           C  
ATOM   1623  O   LEU A1458      57.521  17.380  22.597  1.00  0.00           O  
ATOM   1624  CB  LEU A1458      57.605  18.562  25.434  1.00  0.00           C  
ATOM   1625  CG  LEU A1458      58.545  19.689  25.859  1.00  0.00           C  
ATOM   1626  CD1 LEU A1458      57.927  21.067  25.665  1.00  0.00           C  
ATOM   1627  CD2 LEU A1458      59.110  19.494  27.259  1.00  0.00           C  
ATOM   1628  N   LEU A1459      55.439  16.982  23.332  1.00  0.00           N  
ATOM   1629  CA  LEU A1459      55.293  15.812  22.470  1.00  0.00           C  
ATOM   1630  C   LEU A1459      54.406  16.065  21.255  1.00  0.00           C  
ATOM   1631  O   LEU A1459      54.073  15.135  20.537  1.00  0.00           O  
ATOM   1632  CB  LEU A1459      54.756  14.613  23.260  1.00  0.00           C  
ATOM   1633  CG  LEU A1459      55.612  14.138  24.442  1.00  0.00           C  
ATOM   1634  CD1 LEU A1459      54.988  12.936  25.107  1.00  0.00           C  
ATOM   1635  CD2 LEU A1459      57.047  13.808  23.977  1.00  0.00           C  
ATOM   1636  N   ASP A1460      53.994  17.311  21.047  1.00  0.00           N  
ATOM   1637  CA  ASP A1460      53.126  17.621  19.909  1.00  0.00           C  
ATOM   1638  C   ASP A1460      53.912  17.435  18.617  1.00  0.00           C  
ATOM   1639  O   ASP A1460      55.100  17.771  18.556  1.00  0.00           O  
ATOM   1640  CB  ASP A1460      52.575  19.054  19.991  1.00  0.00           C  
ATOM   1641  CG  ASP A1460      51.406  19.189  20.974  1.00  0.00           C  
ATOM   1642  OD1 ASP A1460      51.036  18.190  21.618  1.00  0.00           O  
ATOM   1643  OD2 ASP A1460      50.890  20.316  21.139  1.00  0.00           O  
ATOM   1644  N   ASP A1461      53.266  16.881  17.593  1.00  0.00           N  
ATOM   1645  CA  ASP A1461      53.937  16.709  16.306  1.00  0.00           C  
ATOM   1646  C   ASP A1461      53.856  18.016  15.515  1.00  0.00           C  
ATOM   1647  O   ASP A1461      53.216  18.973  15.948  1.00  0.00           O  
ATOM   1648  CB  ASP A1461      53.387  15.511  15.522  1.00  0.00           C  
ATOM   1649  CG  ASP A1461      51.915  15.671  15.147  1.00  0.00           C  
ATOM   1650  OD1 ASP A1461      51.259  14.652  14.919  1.00  0.00           O  
ATOM   1651  OD2 ASP A1461      51.402  16.799  15.103  1.00  0.00           O  
ATOM   1652  N   ALA A1462      54.561  18.080  14.391  1.00  0.00           N  
ATOM   1653  CA  ALA A1462      54.623  19.305  13.598  1.00  0.00           C  
ATOM   1654  C   ALA A1462      53.269  19.866  13.168  1.00  0.00           C  
ATOM   1655  O   ALA A1462      53.014  21.066  13.304  1.00  0.00           O  
ATOM   1656  CB  ALA A1462      55.536  19.115  12.393  1.00  0.00           C  
ATOM   1657  N   LYS A1463      52.419  19.012  12.610  1.00  0.00           N  
ATOM   1658  CA  LYS A1463      51.103  19.458  12.135  1.00  0.00           C  
ATOM   1659  C   LYS A1463      50.279  20.053  13.260  1.00  0.00           C  
ATOM   1660  O   LYS A1463      49.595  21.051  13.082  1.00  0.00           O  
ATOM   1661  CB  LYS A1463      50.327  18.301  11.504  1.00  0.00           C  
ATOM   1662  CG  LYS A1463      50.325  18.308   9.989  1.00  0.00           C  
ATOM   1663  CD  LYS A1463      48.970  17.866   9.439  1.00  0.00           C  
ATOM   1664  CE  LYS A1463      49.131  16.864   8.302  1.00  0.00           C  
ATOM   1665  NZ  LYS A1463      47.972  16.883   7.361  1.00  0.00           N  
ATOM   1666  N   THR A1465      50.338  19.416  14.420  1.00  0.00           N  
ATOM   1667  CA  THR A1465      49.620  19.898  15.589  1.00  0.00           C  
ATOM   1668  C   THR A1465      50.178  21.242  16.071  1.00  0.00           C  
ATOM   1669  O   THR A1465      49.426  22.119  16.488  1.00  0.00           O  
ATOM   1670  CB  THR A1465      49.651  18.836  16.709  1.00  0.00           C  
ATOM   1671  OG1 THR A1465      49.055  17.621  16.219  1.00  0.00           O  
ATOM   1672  CG2 THR A1465      48.882  19.299  17.925  1.00  0.00           C  
ATOM   1673  N   ILE A1467      51.497  21.418  16.015  1.00  0.00           N  
ATOM   1674  CA  ILE A1467      52.059  22.682  16.485  1.00  0.00           C  
ATOM   1675  C   ILE A1467      51.647  23.785  15.532  1.00  0.00           C  
ATOM   1676  O   ILE A1467      51.316  24.881  15.952  1.00  0.00           O  
ATOM   1677  CB  ILE A1467      53.603  22.660  16.622  1.00  0.00           C  
ATOM   1678  CG1 ILE A1467      54.022  21.747  17.775  1.00  0.00           C  
ATOM   1679  CG2 ILE A1467      54.108  24.075  16.874  1.00  0.00           C  
ATOM   1680  CD1 ILE A1467      55.424  21.154  17.646  1.00  0.00           C  
ATOM   1681  N   GLU A1468      51.639  23.477  14.241  1.00  0.00           N  
ATOM   1682  CA  GLU A1468      51.223  24.448  13.237  1.00  0.00           C  
ATOM   1683  C   GLU A1468      49.783  24.920  13.470  1.00  0.00           C  
ATOM   1684  O   GLU A1468      49.521  26.120  13.517  1.00  0.00           O  
ATOM   1685  CB  GLU A1468      51.398  23.870  11.835  1.00  0.00           C  
ATOM   1686  CG  GLU A1468      52.857  23.740  11.422  1.00  0.00           C  
ATOM   1687  CD  GLU A1468      53.057  22.849  10.208  1.00  0.00           C  
ATOM   1688  OE1 GLU A1468      54.215  22.473   9.928  1.00  0.00           O  
ATOM   1689  OE2 GLU A1468      52.064  22.561   9.508  1.00  0.00           O  
ATOM   1690  N   LYS A1507      48.859  23.977  13.658  1.00  0.00           N  
ATOM   1691  CA  LYS A1507      47.449  24.328  13.912  1.00  0.00           C  
ATOM   1692  C   LYS A1507      47.276  25.190  15.147  1.00  0.00           C  
ATOM   1693  O   LYS A1507      46.541  26.169  15.134  1.00  0.00           O  
ATOM   1694  CB  LYS A1507      46.600  23.082  14.114  1.00  0.00           C  
ATOM   1695  CG  LYS A1507      46.607  22.105  12.972  1.00  0.00           C  
ATOM   1696  CD  LYS A1507      45.711  20.931  13.306  1.00  0.00           C  
ATOM   1697  CE  LYS A1507      45.409  20.101  12.068  1.00  0.00           C  
ATOM   1698  NZ  LYS A1507      44.690  18.852  12.440  1.00  0.00           N  
ATOM   1699  N   LYS A1508      47.887  24.770  16.250  1.00  0.00           N  
ATOM   1700  CA  LYS A1508      47.745  25.506  17.502  1.00  0.00           C  
ATOM   1701  C   LYS A1508      48.270  26.930  17.434  1.00  0.00           C  
ATOM   1702  O   LYS A1508      47.654  27.844  17.968  1.00  0.00           O  
ATOM   1703  CB  LYS A1508      48.335  24.733  18.679  1.00  0.00           C  
ATOM   1704  CG  LYS A1508      47.640  23.390  18.951  1.00  0.00           C  
ATOM   1705  CD  LYS A1508      48.180  22.768  20.239  1.00  0.00           C  
ATOM   1706  CE  LYS A1508      47.621  21.371  20.487  1.00  0.00           C  
ATOM   1707  NZ  LYS A1508      48.141  20.805  21.777  1.00  0.00           N  
ATOM   1708  N   ILE A1509      49.403  27.129  16.772  1.00  0.00           N  
ATOM   1709  CA  ILE A1509      49.950  28.474  16.641  1.00  0.00           C  
ATOM   1710  C   ILE A1509      49.070  29.271  15.688  1.00  0.00           C  
ATOM   1711  O   ILE A1509      48.789  30.444  15.919  1.00  0.00           O  
ATOM   1712  CB  ILE A1509      51.400  28.467  16.117  1.00  0.00           C  
ATOM   1713  CG1 ILE A1509      52.345  27.888  17.172  1.00  0.00           C  
ATOM   1714  CG2 ILE A1509      51.829  29.875  15.740  1.00  0.00           C  
ATOM   1715  CD1 ILE A1509      52.425  28.717  18.440  1.00  0.00           C  
ATOM   1716  N   LYS A1510      48.571  28.605  14.658  1.00  0.00           N  
ATOM   1717  CA  LYS A1510      47.706  29.267  13.690  1.00  0.00           C  
ATOM   1718  C   LYS A1510      46.445  29.852  14.311  1.00  0.00           C  
ATOM   1719  O   LYS A1510      46.063  30.972  14.003  1.00  0.00           O  
ATOM   1720  CB  LYS A1510      47.335  28.324  12.544  1.00  0.00           C  
ATOM   1721  CG  LYS A1510      45.956  28.608  11.949  1.00  0.00           C  
ATOM   1722  CD  LYS A1510      45.973  28.522  10.431  1.00  0.00           C  
ATOM   1723  CE  LYS A1510      45.059  29.565   9.801  1.00  0.00           C  
ATOM   1724  NZ  LYS A1510      45.817  30.539   8.956  1.00  0.00           N  
ATOM   1725  N   SER A1511      45.815  29.103  15.205  1.00  0.00           N  
ATOM   1726  CA  SER A1511      44.568  29.537  15.830  1.00  0.00           C  
ATOM   1727  C   SER A1511      44.769  30.307  17.126  1.00  0.00           C  
ATOM   1728  O   SER A1511      43.806  30.616  17.816  1.00  0.00           O  
ATOM   1729  CB  SER A1511      43.647  28.340  16.065  1.00  0.00           C  
ATOM   1730  OG  SER A1511      44.282  27.361  16.862  1.00  0.00           O  
ATOM   1731  N   ALA A1512      46.018  30.623  17.457  1.00  0.00           N  
ATOM   1732  CA  ALA A1512      46.290  31.427  18.643  1.00  0.00           C  
ATOM   1733  C   ALA A1512      45.569  32.767  18.510  1.00  0.00           C  
ATOM   1734  O   ALA A1512      45.593  33.396  17.457  1.00  0.00           O  
ATOM   1735  CB  ALA A1512      47.791  31.640  18.829  1.00  0.00           C  
ATOM   1736  N   VAL A1513      44.913  33.192  19.583  1.00  0.00           N  
ATOM   1737  CA  VAL A1513      44.158  34.436  19.575  1.00  0.00           C  
ATOM   1738  C   VAL A1513      45.053  35.674  19.494  1.00  0.00           C  
ATOM   1739  O   VAL A1513      46.067  35.765  20.179  1.00  0.00           O  
ATOM   1740  CB  VAL A1513      43.263  34.539  20.825  1.00  0.00           C  
ATOM   1741  CG1 VAL A1513      42.725  35.956  20.979  1.00  0.00           C  
ATOM   1742  CG2 VAL A1513      42.129  33.527  20.749  1.00  0.00           C  
ATOM   1743  N   THR A1514      44.678  36.629  18.651  1.00  0.00           N  
ATOM   1744  CA  THR A1514      45.467  37.852  18.521  1.00  0.00           C  
ATOM   1745  C   THR A1514      44.593  39.095  18.621  1.00  0.00           C  
ATOM   1746  O   THR A1514      43.922  39.306  19.624  1.00  0.00           O  
ATOM   1747  CB  THR A1514      46.317  37.882  17.232  1.00  0.00           C  
ATOM   1748  OG1 THR A1514      45.459  37.886  16.085  1.00  0.00           O  
ATOM   1749  CG2 THR A1514      47.229  36.660  17.166  1.00  0.00           C  
ATOM   1750  N   ASP A1515      44.651  39.946  17.607  1.00  0.00           N  
ATOM   1751  CA  ASP A1515      43.850  41.166  17.596  1.00  0.00           C  
ATOM   1752  C   ASP A1515      43.665  41.601  16.153  1.00  0.00           C  
ATOM   1753  O   ASP A1515      44.268  41.027  15.253  1.00  0.00           O  
ATOM   1754  CB  ASP A1515      44.493  42.276  18.437  1.00  0.00           C  
ATOM   1755  CG  ASP A1515      45.880  42.656  17.950  1.00  0.00           C  
ATOM   1756  OD1 ASP A1515      46.801  42.731  18.788  1.00  0.00           O  
ATOM   1757  OD2 ASP A1515      46.049  42.885  16.736  1.00  0.00           O  
ATOM   1758  N   SER A1516      42.816  42.596  15.929  1.00  0.00           N  
ATOM   1759  CA  SER A1516      42.535  43.045  14.573  1.00  0.00           C  
ATOM   1760  C   SER A1516      43.458  44.168  14.101  1.00  0.00           C  
ATOM   1761  O   SER A1516      43.256  44.740  13.029  1.00  0.00           O  
ATOM   1762  CB  SER A1516      41.075  43.476  14.453  1.00  0.00           C  
ATOM   1763  OG  SER A1516      40.757  44.437  15.444  1.00  0.00           O  
ATOM   1764  N   GLU A1517      44.490  44.457  14.882  1.00  0.00           N  
ATOM   1765  CA  GLU A1517      45.433  45.514  14.537  1.00  0.00           C  
ATOM   1766  C   GLU A1517      46.325  45.156  13.348  1.00  0.00           C  
ATOM   1767  O   GLU A1517      46.491  45.951  12.423  1.00  0.00           O  
ATOM   1768  CB  GLU A1517      46.292  45.848  15.745  1.00  0.00           C  
ATOM   1769  CG  GLU A1517      46.245  47.291  16.165  1.00  0.00           C  
ATOM   1770  CD  GLU A1517      47.509  47.701  16.878  1.00  0.00           C  
ATOM   1771  OE1 GLU A1517      48.589  47.233  16.465  1.00  0.00           O  
ATOM   1772  OE2 GLU A1517      47.421  48.431  17.888  1.00  0.00           O  
ATOM   1773  N   GLY A1518      46.927  43.972  13.391  1.00  0.00           N  
ATOM   1774  CA  GLY A1518      47.801  43.527  12.313  1.00  0.00           C  
ATOM   1775  C   GLY A1518      49.229  44.035  12.479  1.00  0.00           C  
ATOM   1776  O   GLY A1518      50.042  43.915  11.568  1.00  0.00           O  
ATOM   1777  N   THR A1527      49.531  44.591  13.648  1.00  0.00           N  
ATOM   1778  CA  THR A1527      50.872  45.096  13.933  1.00  0.00           C  
ATOM   1779  C   THR A1527      51.604  44.237  14.958  1.00  0.00           C  
ATOM   1780  O   THR A1527      51.117  44.012  16.061  1.00  0.00           O  
ATOM   1781  CB  THR A1527      50.836  46.547  14.440  1.00  0.00           C  
ATOM   1782  OG1 THR A1527      49.910  47.310  13.654  1.00  0.00           O  
ATOM   1783  CG2 THR A1527      52.217  47.176  14.341  1.00  0.00           C  
ATOM   1784  N   ILE A1528      52.792  43.771  14.598  1.00  0.00           N  
ATOM   1785  CA  ILE A1528      53.566  42.941  15.503  1.00  0.00           C  
ATOM   1786  C   ILE A1528      54.408  43.773  16.461  1.00  0.00           C  
ATOM   1787  O   ILE A1528      55.580  44.026  16.215  1.00  0.00           O  
ATOM   1788  CB  ILE A1528      54.426  41.920  14.744  1.00  0.00           C  
ATOM   1789  CG1 ILE A1528      53.526  40.876  14.071  1.00  0.00           C  
ATOM   1790  CG2 ILE A1528      55.427  41.259  15.676  1.00  0.00           C  
ATOM   1791  CD1 ILE A1528      53.986  40.451  12.697  1.00  0.00           C  
ATOM   1792  N   ARG A1562      53.789  44.212  17.552  1.00  0.00           N  
ATOM   1793  CA  ARG A1562      54.478  44.998  18.562  1.00  0.00           C  
ATOM   1794  C   ARG A1562      54.057  44.578  19.965  1.00  0.00           C  
ATOM   1795  O   ARG A1562      52.898  44.227  20.211  1.00  0.00           O  
ATOM   1796  CB  ARG A1562      54.239  46.496  18.362  1.00  0.00           C  
ATOM   1797  CG  ARG A1562      52.789  46.874  18.142  1.00  0.00           C  
ATOM   1798  CD  ARG A1562      52.574  48.371  18.328  1.00  0.00           C  
ATOM   1799  NE  ARG A1562      51.420  48.646  19.176  1.00  0.00           N  
ATOM   1800  CZ  ARG A1562      51.500  49.064  20.436  1.00  0.00           C  
ATOM   1801  NH1 ARG A1562      50.395  49.277  21.137  1.00  0.00           N  
ATOM   1802  NH2 ARG A1562      52.687  49.277  20.995  1.00  0.00           N  
ATOM   1803  N   TYR A1563      55.012  44.620  20.884  1.00  0.00           N  
ATOM   1804  CA  TYR A1563      54.766  44.229  22.259  1.00  0.00           C  
ATOM   1805  C   TYR A1563      53.947  45.244  23.050  1.00  0.00           C  
ATOM   1806  O   TYR A1563      54.393  46.368  23.289  1.00  0.00           O  
ATOM   1807  CB  TYR A1563      56.081  43.963  22.977  1.00  0.00           C  
ATOM   1808  CG  TYR A1563      55.911  43.144  24.231  1.00  0.00           C  
ATOM   1809  CD1 TYR A1563      55.844  41.757  24.173  1.00  0.00           C  
ATOM   1810  CD2 TYR A1563      55.760  43.756  25.465  1.00  0.00           C  
ATOM   1811  CE1 TYR A1563      55.692  40.997  25.310  1.00  0.00           C  
ATOM   1812  CE2 TYR A1563      55.587  43.004  26.613  1.00  0.00           C  
ATOM   1813  CZ  TYR A1563      55.560  41.623  26.530  1.00  0.00           C  
ATOM   1814  OH  TYR A1563      55.416  40.864  27.666  1.00  0.00           O  
ATOM   1815  N   ASP A1564      52.771  44.812  23.496  1.00  0.00           N  
ATOM   1816  CA  ASP A1564      51.880  45.629  24.315  1.00  0.00           C  
ATOM   1817  C   ASP A1564      50.970  44.697  25.121  1.00  0.00           C  
ATOM   1818  O   ASP A1564      49.855  44.375  24.704  1.00  0.00           O  
ATOM   1819  CB  ASP A1564      51.049  46.577  23.448  1.00  0.00           C  
ATOM   1820  CG  ASP A1564      50.457  47.724  24.248  1.00  0.00           C  
ATOM   1821  OD1 ASP A1564      50.349  47.589  25.485  1.00  0.00           O  
ATOM   1822  OD2 ASP A1564      50.082  48.751  23.639  1.00  0.00           O  
ATOM   1823  N   LYS A1565      51.489  44.233  26.256  1.00  0.00           N  
ATOM   1824  CA  LYS A1565      50.799  43.274  27.112  1.00  0.00           C  
ATOM   1825  C   LYS A1565      49.349  43.614  27.441  1.00  0.00           C  
ATOM   1826  O   LYS A1565      48.517  42.718  27.590  1.00  0.00           O  
ATOM   1827  CB  LYS A1565      51.594  43.034  28.398  1.00  0.00           C  
ATOM   1828  CG  LYS A1565      52.000  41.589  28.607  1.00  0.00           C  
ATOM   1829  CD  LYS A1565      52.441  41.338  30.039  1.00  0.00           C  
ATOM   1830  CE  LYS A1565      52.023  39.953  30.514  1.00  0.00           C  
ATOM   1831  NZ  LYS A1565      51.824  39.900  31.987  1.00  0.00           N  
ATOM   1832  N   GLU A1566      49.051  44.901  27.579  1.00  0.00           N  
ATOM   1833  CA  GLU A1566      47.708  45.327  27.945  1.00  0.00           C  
ATOM   1834  C   GLU A1566      46.778  45.452  26.746  1.00  0.00           C  
ATOM   1835  O   GLU A1566      45.621  45.041  26.806  1.00  0.00           O  
ATOM   1836  CB  GLU A1566      47.756  46.647  28.720  1.00  0.00           C  
ATOM   1837  CG  GLU A1566      46.424  47.059  29.326  1.00  0.00           C  
ATOM   1838  CD  GLU A1566      46.019  48.467  28.937  1.00  0.00           C  
ATOM   1839  OE1 GLU A1566      44.967  48.938  29.419  1.00  0.00           O  
ATOM   1840  OE2 GLU A1566      46.747  49.100  28.141  1.00  0.00           O  
ATOM   1841  N   ALA A1567      47.295  46.017  25.660  1.00  0.00           N  
ATOM   1842  CA  ALA A1567      46.513  46.236  24.444  1.00  0.00           C  
ATOM   1843  C   ALA A1567      46.503  45.033  23.508  1.00  0.00           C  
ATOM   1844  O   ALA A1567      45.491  44.742  22.862  1.00  0.00           O  
ATOM   1845  CB  ALA A1567      47.040  47.463  23.703  1.00  0.00           C  
ATOM   1846  N   LYS A1568      47.656  44.378  23.396  1.00  0.00           N  
ATOM   1847  CA  LYS A1568      47.828  43.236  22.510  1.00  0.00           C  
ATOM   1848  C   LYS A1568      48.392  42.060  23.300  1.00  0.00           C  
ATOM   1849  O   LYS A1568      49.557  41.699  23.144  1.00  0.00           O  
ATOM   1850  CB  LYS A1568      48.782  43.602  21.365  1.00  0.00           C  
ATOM   1851  CG  LYS A1568      48.489  44.953  20.721  1.00  0.00           C  
ATOM   1852  CD  LYS A1568      49.703  45.509  19.989  1.00  0.00           C  
ATOM   1853  CE  LYS A1568      50.105  44.637  18.813  1.00  0.00           C  
ATOM   1854  NZ  LYS A1568      48.947  44.272  17.951  1.00  0.00           N  
ATOM   1855  N   PRO A1569      47.560  41.464  24.148  1.00  0.00           N  
ATOM   1856  CA  PRO A1569      48.001  40.359  25.000  1.00  0.00           C  
ATOM   1857  C   PRO A1569      48.364  39.073  24.240  1.00  0.00           C  
ATOM   1858  O   PRO A1569      49.371  38.438  24.535  1.00  0.00           O  
ATOM   1859  CB  PRO A1569      46.820  40.153  25.960  1.00  0.00           C  
ATOM   1860  CG  PRO A1569      45.642  40.731  25.261  1.00  0.00           C  
ATOM   1861  CD  PRO A1569      46.163  41.854  24.414  1.00  0.00           C  
ATOM   1862  N   GLY A1594      47.579  38.715  23.234  1.00  0.00           N  
ATOM   1863  CA  GLY A1594      47.871  37.521  22.441  1.00  0.00           C  
ATOM   1864  C   GLY A1594      49.187  37.667  21.666  1.00  0.00           C  
ATOM   1865  O   GLY A1594      50.048  36.787  21.698  1.00  0.00           O  
ATOM   1866  N   ILE A1596      49.340  38.795  20.977  1.00  0.00           N  
ATOM   1867  CA  ILE A1596      50.543  39.047  20.207  1.00  0.00           C  
ATOM   1868  C   ILE A1596      51.790  39.203  21.076  1.00  0.00           C  
ATOM   1869  O   ILE A1596      52.880  38.828  20.666  1.00  0.00           O  
ATOM   1870  CB  ILE A1596      50.377  40.258  19.260  1.00  0.00           C  
ATOM   1871  CG1 ILE A1596      49.435  39.902  18.112  1.00  0.00           C  
ATOM   1872  CG2 ILE A1596      51.726  40.677  18.694  1.00  0.00           C  
ATOM   1873  CD1 ILE A1596      50.070  39.027  17.057  1.00  0.00           C  
ATOM   1874  N   SER A1601      51.628  39.757  22.273  1.00  0.00           N  
ATOM   1875  CA  SER A1601      52.747  39.941  23.201  1.00  0.00           C  
ATOM   1876  C   SER A1601      53.249  38.606  23.740  1.00  0.00           C  
ATOM   1877  O   SER A1601      54.454  38.400  23.919  1.00  0.00           O  
ATOM   1878  CB  SER A1601      52.334  40.832  24.370  1.00  0.00           C  
ATOM   1879  OG  SER A1601      51.679  41.990  23.909  1.00  0.00           O  
ATOM   1880  N   ASN A1602      52.313  37.704  24.016  1.00  0.00           N  
ATOM   1881  CA  ASN A1602      52.660  36.376  24.500  1.00  0.00           C  
ATOM   1882  C   ASN A1602      53.385  35.618  23.384  1.00  0.00           C  
ATOM   1883  O   ASN A1602      54.421  34.997  23.613  1.00  0.00           O  
ATOM   1884  CB  ASN A1602      51.390  35.628  24.933  1.00  0.00           C  
ATOM   1885  CG  ASN A1602      51.679  34.235  25.447  1.00  0.00           C  
ATOM   1886  OD1 ASN A1602      52.528  34.044  26.318  1.00  0.00           O  
ATOM   1887  ND2 ASN A1602      50.968  33.252  24.911  1.00  0.00           N  
ATOM   1888  N   LEU A1603      52.872  35.703  22.159  1.00  0.00           N  
ATOM   1889  CA  LEU A1603      53.525  35.017  21.050  1.00  0.00           C  
ATOM   1890  C   LEU A1603      54.936  35.569  20.823  1.00  0.00           C  
ATOM   1891  O   LEU A1603      55.874  34.812  20.562  1.00  0.00           O  
ATOM   1892  CB  LEU A1603      52.690  35.088  19.774  1.00  0.00           C  
ATOM   1893  CG  LEU A1603      51.345  34.353  19.807  1.00  0.00           C  
ATOM   1894  CD1 LEU A1603      50.625  34.475  18.468  1.00  0.00           C  
ATOM   1895  CD2 LEU A1603      51.507  32.887  20.217  1.00  0.00           C  
ATOM   1896  N   LEU A1604      55.082  36.885  20.948  1.00  0.00           N  
ATOM   1897  CA  LEU A1604      56.382  37.541  20.804  1.00  0.00           C  
ATOM   1898  C   LEU A1604      57.338  37.032  21.884  1.00  0.00           C  
ATOM   1899  O   LEU A1604      58.514  36.783  21.626  1.00  0.00           O  
ATOM   1900  CB  LEU A1604      56.224  39.058  20.942  1.00  0.00           C  
ATOM   1901  CG  LEU A1604      56.035  39.852  19.647  1.00  0.00           C  
ATOM   1902  CD1 LEU A1604      55.764  41.315  19.971  1.00  0.00           C  
ATOM   1903  CD2 LEU A1604      57.247  39.704  18.729  1.00  0.00           C  
ATOM   1904  N   ASN A1613      56.811  36.877  23.096  1.00  0.00           N  
ATOM   1905  CA  ASN A1613      57.589  36.381  24.228  1.00  0.00           C  
ATOM   1906  C   ASN A1613      58.098  34.963  24.007  1.00  0.00           C  
ATOM   1907  O   ASN A1613      59.247  34.656  24.306  1.00  0.00           O  
ATOM   1908  CB  ASN A1613      56.756  36.439  25.510  1.00  0.00           C  
ATOM   1909  CG  ASN A1613      57.614  36.498  26.759  1.00  0.00           C  
ATOM   1910  OD1 ASN A1613      57.278  35.908  27.786  1.00  0.00           O  
ATOM   1911  ND2 ASN A1613      58.738  37.199  26.671  1.00  0.00           N  
ATOM   1912  N   ILE A1614      57.238  34.091  23.492  1.00  0.00           N  
ATOM   1913  CA  ILE A1614      57.635  32.713  23.234  1.00  0.00           C  
ATOM   1914  C   ILE A1614      58.716  32.672  22.160  1.00  0.00           C  
ATOM   1915  O   ILE A1614      59.711  31.950  22.286  1.00  0.00           O  
ATOM   1916  CB  ILE A1614      56.448  31.849  22.766  1.00  0.00           C  
ATOM   1917  CG1 ILE A1614      55.497  31.573  23.927  1.00  0.00           C  
ATOM   1918  CG2 ILE A1614      56.938  30.533  22.184  1.00  0.00           C  
ATOM   1919  CD1 ILE A1614      54.102  31.216  23.485  1.00  0.00           C  
ATOM   1920  N   TYR A1615      58.489  33.435  21.094  1.00  0.00           N  
ATOM   1921  CA  TYR A1615      59.405  33.499  19.957  1.00  0.00           C  
ATOM   1922  C   TYR A1615      60.767  33.953  20.447  1.00  0.00           C  
ATOM   1923  O   TYR A1615      61.800  33.395  20.073  1.00  0.00           O  
ATOM   1924  CB  TYR A1615      58.872  34.519  18.947  1.00  0.00           C  
ATOM   1925  CG  TYR A1615      59.358  34.341  17.527  1.00  0.00           C  
ATOM   1926  CD1 TYR A1615      58.508  34.569  16.457  1.00  0.00           C  
ATOM   1927  CD2 TYR A1615      60.685  34.045  17.256  1.00  0.00           C  
ATOM   1928  CE1 TYR A1615      58.950  34.470  15.156  1.00  0.00           C  
ATOM   1929  CE2 TYR A1615      61.135  33.917  15.959  1.00  0.00           C  
ATOM   1930  CZ  TYR A1615      60.268  34.156  14.914  1.00  0.00           C  
ATOM   1931  OH  TYR A1615      60.709  34.026  13.621  1.00  0.00           O  
ATOM   1932  N   SER A1616      60.748  34.966  21.303  1.00  0.00           N  
ATOM   1933  CA  SER A1616      61.964  35.553  21.846  1.00  0.00           C  
ATOM   1934  C   SER A1616      62.794  34.621  22.735  1.00  0.00           C  
ATOM   1935  O   SER A1616      63.983  34.439  22.484  1.00  0.00           O  
ATOM   1936  CB  SER A1616      61.660  36.885  22.540  1.00  0.00           C  
ATOM   1937  OG  SER A1616      62.786  37.374  23.240  1.00  0.00           O  
ATOM   1938  N   THR A1617      62.186  34.012  23.754  1.00  0.00           N  
ATOM   1939  CA  THR A1617      62.940  33.117  24.642  1.00  0.00           C  
ATOM   1940  C   THR A1617      63.416  31.849  23.944  1.00  0.00           C  
ATOM   1941  O   THR A1617      64.395  31.241  24.363  1.00  0.00           O  
ATOM   1942  CB  THR A1617      62.138  32.684  25.890  1.00  0.00           C  
ATOM   1943  OG1 THR A1617      60.873  32.140  25.491  1.00  0.00           O  
ATOM   1944  CG2 THR A1617      61.915  33.849  26.831  1.00  0.00           C  
ATOM   1945  N   LEU A1619      62.697  31.424  22.912  1.00  0.00           N  
ATOM   1946  CA  LEU A1619      63.053  30.203  22.201  1.00  0.00           C  
ATOM   1947  C   LEU A1619      64.095  30.427  21.110  1.00  0.00           C  
ATOM   1948  O   LEU A1619      64.866  29.526  20.795  1.00  0.00           O  
ATOM   1949  CB  LEU A1619      61.807  29.533  21.611  1.00  0.00           C  
ATOM   1950  CG  LEU A1619      60.828  28.898  22.606  1.00  0.00           C  
ATOM   1951  CD1 LEU A1619      59.814  28.024  21.889  1.00  0.00           C  
ATOM   1952  CD2 LEU A1619      61.581  28.091  23.662  1.00  0.00           C  
ATOM   1953  N   SER A1620      64.096  31.617  20.515  1.00  0.00           N  
ATOM   1954  CA  SER A1620      65.016  31.923  19.420  1.00  0.00           C  
ATOM   1955  C   SER A1620      66.308  32.590  19.871  1.00  0.00           C  
ATOM   1956  O   SER A1620      67.327  32.500  19.193  1.00  0.00           O  
ATOM   1957  CB  SER A1620      64.332  32.803  18.374  1.00  0.00           C  
ATOM   1958  OG  SER A1620      64.127  34.124  18.860  1.00  0.00           O  
ATOM   1959  N   GLY A1621      66.253  33.303  20.988  1.00  0.00           N  
ATOM   1960  CA  GLY A1621      67.423  34.016  21.484  1.00  0.00           C  
ATOM   1961  C   GLY A1621      67.427  35.463  20.989  1.00  0.00           C  
ATOM   1962  O   GLY A1621      68.360  36.214  21.260  1.00  0.00           O  
ATOM   1963  N   GLN A1757      66.373  35.848  20.275  1.00  0.00           N  
ATOM   1964  CA  GLN A1757      66.233  37.211  19.765  1.00  0.00           C  
ATOM   1965  C   GLN A1757      65.409  38.043  20.735  1.00  0.00           C  
ATOM   1966  O   GLN A1757      64.481  37.534  21.363  1.00  0.00           O  
ATOM   1967  CB  GLN A1757      65.540  37.204  18.401  1.00  0.00           C  
ATOM   1968  CG  GLN A1757      66.151  36.256  17.391  1.00  0.00           C  
ATOM   1969  CD  GLN A1757      66.242  36.876  16.018  1.00  0.00           C  
ATOM   1970  OE1 GLN A1757      65.604  36.413  15.070  1.00  0.00           O  
ATOM   1971  NE2 GLN A1757      66.998  37.963  15.912  1.00  0.00           N  
ATOM   1972  N   SER A1758      65.733  39.326  20.842  1.00  0.00           N  
ATOM   1973  CA  SER A1758      65.006  40.209  21.743  1.00  0.00           C  
ATOM   1974  C   SER A1758      63.667  40.602  21.130  1.00  0.00           C  
ATOM   1975  O   SER A1758      63.480  40.485  19.922  1.00  0.00           O  
ATOM   1976  CB  SER A1758      65.840  41.452  22.069  1.00  0.00           C  
ATOM   1977  OG  SER A1758      65.580  42.505  21.157  1.00  0.00           O  
ATOM   1978  N   ILE A1760      62.733  41.042  21.964  1.00  0.00           N  
ATOM   1979  CA  ILE A1760      61.425  41.463  21.476  1.00  0.00           C  
ATOM   1980  C   ILE A1760      61.632  42.615  20.496  1.00  0.00           C  
ATOM   1981  O   ILE A1760      60.955  42.703  19.468  1.00  0.00           O  
ATOM   1982  CB  ILE A1760      60.508  41.925  22.626  1.00  0.00           C  
ATOM   1983  CG1 ILE A1760      60.158  40.747  23.538  1.00  0.00           C  
ATOM   1984  CG2 ILE A1760      59.242  42.554  22.083  1.00  0.00           C  
ATOM   1985  CD1 ILE A1760      59.529  39.581  22.813  1.00  0.00           C  
ATOM   1986  N   GLU A1761      62.592  43.479  20.821  1.00  0.00           N  
ATOM   1987  CA  GLU A1761      62.947  44.629  19.993  1.00  0.00           C  
ATOM   1988  C   GLU A1761      63.357  44.171  18.597  1.00  0.00           C  
ATOM   1989  O   GLU A1761      62.879  44.701  17.592  1.00  0.00           O  
ATOM   1990  CB  GLU A1761      64.106  45.395  20.636  1.00  0.00           C  
ATOM   1991  CG  GLU A1761      63.792  46.835  21.007  1.00  0.00           C  
ATOM   1992  CD  GLU A1761      65.011  47.581  21.538  1.00  0.00           C  
ATOM   1993  OE1 GLU A1761      66.000  47.724  20.787  1.00  0.00           O  
ATOM   1994  OE2 GLU A1761      64.984  48.015  22.711  1.00  0.00           O  
ATOM   1995  N   GLU A1762      64.247  43.186  18.544  1.00  0.00           N  
ATOM   1996  CA  GLU A1762      64.718  42.643  17.274  1.00  0.00           C  
ATOM   1997  C   GLU A1762      63.589  42.036  16.448  1.00  0.00           C  
ATOM   1998  O   GLU A1762      63.562  42.177  15.228  1.00  0.00           O  
ATOM   1999  CB  GLU A1762      65.785  41.574  17.505  1.00  0.00           C  
ATOM   2000  CG  GLU A1762      67.127  42.092  17.962  1.00  0.00           C  
ATOM   2001  CD  GLU A1762      68.065  40.962  18.330  1.00  0.00           C  
ATOM   2002  OE1 GLU A1762      68.104  39.963  17.583  1.00  0.00           O  
ATOM   2003  OE2 GLU A1762      68.714  41.039  19.392  1.00  0.00           O  
ATOM   2004  N   LEU A1798      62.676  41.326  17.106  1.00  0.00           N  
ATOM   2005  CA  LEU A1798      61.572  40.680  16.394  1.00  0.00           C  
ATOM   2006  C   LEU A1798      60.571  41.709  15.900  1.00  0.00           C  
ATOM   2007  O   LEU A1798      59.988  41.552  14.833  1.00  0.00           O  
ATOM   2008  CB  LEU A1798      60.885  39.632  17.273  1.00  0.00           C  
ATOM   2009  CG  LEU A1798      61.731  38.408  17.624  1.00  0.00           C  
ATOM   2010  CD1 LEU A1798      61.135  37.670  18.818  1.00  0.00           C  
ATOM   2011  CD2 LEU A1798      61.848  37.489  16.417  1.00  0.00           C  
ATOM   2012  N   GLU A1799      60.391  42.775  16.672  1.00  0.00           N  
ATOM   2013  CA  GLU A1799      59.511  43.865  16.265  1.00  0.00           C  
ATOM   2014  C   GLU A1799      60.003  44.456  14.946  1.00  0.00           C  
ATOM   2015  O   GLU A1799      59.212  44.745  14.048  1.00  0.00           O  
ATOM   2016  CB  GLU A1799      59.480  44.955  17.335  1.00  0.00           C  
ATOM   2017  CG  GLU A1799      58.332  44.814  18.309  1.00  0.00           C  
ATOM   2018  CD  GLU A1799      58.515  45.643  19.556  1.00  0.00           C  
ATOM   2019  OE1 GLU A1799      59.658  46.068  19.827  1.00  0.00           O  
ATOM   2020  OE2 GLU A1799      57.513  45.867  20.266  1.00  0.00           O  
ATOM   2021  N   ARG A1800      61.319  44.603  14.830  1.00  0.00           N  
ATOM   2022  CA  ARG A1800      61.931  45.154  13.625  1.00  0.00           C  
ATOM   2023  C   ARG A1800      61.857  44.164  12.468  1.00  0.00           C  
ATOM   2024  O   ARG A1800      61.407  44.504  11.374  1.00  0.00           O  
ATOM   2025  CB  ARG A1800      63.386  45.545  13.897  1.00  0.00           C  
ATOM   2026  CG  ARG A1800      63.539  46.731  14.845  1.00  0.00           C  
ATOM   2027  CD  ARG A1800      62.214  47.451  15.049  1.00  0.00           C  
ATOM   2028  NE  ARG A1800      61.888  47.628  16.463  1.00  0.00           N  
ATOM   2029  CZ  ARG A1800      60.805  48.259  16.909  1.00  0.00           C  
ATOM   2030  NH1 ARG A1800      59.933  48.776  16.052  1.00  0.00           N  
ATOM   2031  NH2 ARG A1800      60.594  48.374  18.213  1.00  0.00           N  
ATOM   2032  N   GLN A1801      62.282  42.932  12.719  1.00  0.00           N  
ATOM   2033  CA  GLN A1801      62.247  41.906  11.689  1.00  0.00           C  
ATOM   2034  C   GLN A1801      60.856  41.776  11.089  1.00  0.00           C  
ATOM   2035  O   GLN A1801      60.710  41.446   9.913  1.00  0.00           O  
ATOM   2036  CB  GLN A1801      62.689  40.552  12.246  1.00  0.00           C  
ATOM   2037  CG  GLN A1801      62.624  39.437  11.214  1.00  0.00           C  
ATOM   2038  CD  GLN A1801      62.982  38.079  11.779  1.00  0.00           C  
ATOM   2039  OE1 GLN A1801      62.629  37.047  11.206  1.00  0.00           O  
ATOM   2040  NE2 GLN A1801      63.705  38.070  12.893  1.00  0.00           N  
ATOM   2041  N   TYR A1802      59.834  42.010  11.904  1.00  0.00           N  
ATOM   2042  CA  TYR A1802      58.456  41.868  11.450  1.00  0.00           C  
ATOM   2043  C   TYR A1802      57.741  43.193  11.203  1.00  0.00           C  
ATOM   2044  O   TYR A1802      56.541  43.316  11.443  1.00  0.00           O  
ATOM   2045  CB  TYR A1802      57.662  40.974  12.406  1.00  0.00           C  
ATOM   2046  CG  TYR A1802      58.054  39.519  12.290  1.00  0.00           C  
ATOM   2047  CD1 TYR A1802      57.424  38.690  11.377  1.00  0.00           C  
ATOM   2048  CD2 TYR A1802      59.120  39.005  13.013  1.00  0.00           C  
ATOM   2049  CE1 TYR A1802      57.826  37.393  11.198  1.00  0.00           C  
ATOM   2050  CE2 TYR A1802      59.512  37.688  12.859  1.00  0.00           C  
ATOM   2051  CZ  TYR A1802      58.861  36.891  11.948  1.00  0.00           C  
ATOM   2052  OH  TYR A1802      59.232  35.581  11.769  1.00  0.00           O  
ATOM   2053  N   GLU A1803      58.487  44.181  10.718  1.00  0.00           N  
ATOM   2054  CA  GLU A1803      57.918  45.482  10.380  1.00  0.00           C  
ATOM   2055  C   GLU A1803      57.319  45.350   8.989  1.00  0.00           C  
ATOM   2056  O   GLU A1803      57.986  44.883   8.073  1.00  0.00           O  
ATOM   2057  CB  GLU A1803      59.021  46.540  10.344  1.00  0.00           C  
ATOM   2058  CG  GLU A1803      58.861  47.662  11.347  1.00  0.00           C  
ATOM   2059  CD  GLU A1803      60.187  48.306  11.700  1.00  0.00           C  
ATOM   2060  OE1 GLU A1803      60.304  48.865  12.812  1.00  0.00           O  
ATOM   2061  OE2 GLU A1803      61.128  48.219  10.882  1.00  0.00           O  
ATOM   2062  N   GLY A1808      56.060  45.736   8.829  1.00  0.00           N  
ATOM   2063  CA  GLY A1808      55.419  45.627   7.524  1.00  0.00           C  
ATOM   2064  C   GLY A1808      54.764  44.265   7.285  1.00  0.00           C  
ATOM   2065  O   GLY A1808      54.384  43.945   6.159  1.00  0.00           O  
ATOM   2066  N   LYS A1809      54.663  43.467   8.348  1.00  0.00           N  
ATOM   2067  CA  LYS A1809      53.986  42.164   8.330  1.00  0.00           C  
ATOM   2068  C   LYS A1809      52.966  42.246   9.477  1.00  0.00           C  
ATOM   2069  O   LYS A1809      52.979  43.226  10.222  1.00  0.00           O  
ATOM   2070  CB  LYS A1809      54.997  41.043   8.570  1.00  0.00           C  
ATOM   2071  CG  LYS A1809      56.447  41.481   8.414  1.00  0.00           C  
ATOM   2072  CD  LYS A1809      57.144  40.731   7.289  1.00  0.00           C  
ATOM   2073  CE  LYS A1809      57.694  41.691   6.243  1.00  0.00           C  
ATOM   2074  NZ  LYS A1809      59.141  41.468   5.960  1.00  0.00           N  
ATOM   2075  N   GLY A1810      52.023  41.312   9.589  1.00  0.00           N  
ATOM   2076  CA  GLY A1810      51.932  40.097   8.795  1.00  0.00           C  
ATOM   2077  C   GLY A1810      51.759  38.945   9.799  1.00  0.00           C  
ATOM   2078  O   GLY A1810      52.671  38.147   9.980  1.00  0.00           O  
ATOM   2079  N   TYR A1812      50.610  38.898  10.480  1.00  0.00           N  
ATOM   2080  CA  TYR A1812      50.343  37.878  11.509  1.00  0.00           C  
ATOM   2081  C   TYR A1812      50.436  36.464  10.970  1.00  0.00           C  
ATOM   2082  O   TYR A1812      50.806  35.539  11.697  1.00  0.00           O  
ATOM   2083  CB  TYR A1812      48.950  38.045  12.134  1.00  0.00           C  
ATOM   2084  CG  TYR A1812      48.807  39.175  13.133  1.00  0.00           C  
ATOM   2085  CD1 TYR A1812      47.575  39.448  13.724  1.00  0.00           C  
ATOM   2086  CD2 TYR A1812      49.881  39.999  13.447  1.00  0.00           C  
ATOM   2087  CE1 TYR A1812      47.421  40.510  14.605  1.00  0.00           C  
ATOM   2088  CE2 TYR A1812      49.735  41.059  14.325  1.00  0.00           C  
ATOM   2089  CZ  TYR A1812      48.503  41.312  14.897  1.00  0.00           C  
ATOM   2090  OH  TYR A1812      48.354  42.360  15.777  1.00  0.00           O  
ATOM   2091  N   GLY A1813      50.008  36.280   9.727  1.00  0.00           N  
ATOM   2092  CA  GLY A1813      50.022  34.959   9.114  1.00  0.00           C  
ATOM   2093  C   GLY A1813      51.447  34.417   8.997  1.00  0.00           C  
ATOM   2094  O   GLY A1813      51.719  33.256   9.301  1.00  0.00           O  
ATOM   2095  N   VAL A1814      52.354  35.274   8.559  1.00  0.00           N  
ATOM   2096  CA  VAL A1814      53.748  34.899   8.380  1.00  0.00           C  
ATOM   2097  C   VAL A1814      54.496  34.837   9.714  1.00  0.00           C  
ATOM   2098  O   VAL A1814      55.358  33.984   9.904  1.00  0.00           O  
ATOM   2099  CB  VAL A1814      54.454  35.860   7.413  1.00  0.00           C  
ATOM   2100  CG1 VAL A1814      54.694  37.206   8.084  1.00  0.00           C  
ATOM   2101  CG2 VAL A1814      55.754  35.250   6.906  1.00  0.00           C  
ATOM   2102  N   PHE A1815      54.150  35.735  10.635  1.00  0.00           N  
ATOM   2103  CA  PHE A1815      54.741  35.741  11.967  1.00  0.00           C  
ATOM   2104  C   PHE A1815      54.360  34.428  12.663  1.00  0.00           C  
ATOM   2105  O   PHE A1815      55.204  33.757  13.264  1.00  0.00           O  
ATOM   2106  CB  PHE A1815      54.223  36.947  12.765  1.00  0.00           C  
ATOM   2107  CG  PHE A1815      54.606  36.933  14.226  1.00  0.00           C  
ATOM   2108  CD1 PHE A1815      55.897  37.248  14.624  1.00  0.00           C  
ATOM   2109  CD2 PHE A1815      53.656  36.656  15.206  1.00  0.00           C  
ATOM   2110  CE1 PHE A1815      56.246  37.260  15.966  1.00  0.00           C  
ATOM   2111  CE2 PHE A1815      53.996  36.666  16.550  1.00  0.00           C  
ATOM   2112  CZ  PHE A1815      55.291  36.969  16.932  1.00  0.00           C  
ATOM   2113  N   LYS A1816      53.113  34.009  12.481  1.00  0.00           N  
ATOM   2114  CA  LYS A1816      52.630  32.769  13.082  1.00  0.00           C  
ATOM   2115  C   LYS A1816      53.256  31.520  12.484  1.00  0.00           C  
ATOM   2116  O   LYS A1816      53.576  30.578  13.201  1.00  0.00           O  
ATOM   2117  CB  LYS A1816      51.105  32.675  13.010  1.00  0.00           C  
ATOM   2118  CG  LYS A1816      50.401  33.328  14.180  1.00  0.00           C  
ATOM   2119  CD  LYS A1816      48.898  33.407  13.943  1.00  0.00           C  
ATOM   2120  CE  LYS A1816      48.159  33.813  15.206  1.00  0.00           C  
ATOM   2121  NZ  LYS A1816      46.685  33.527  15.096  1.00  0.00           N  
ATOM   2122  N   ALA A1817      53.378  31.492  11.161  1.00  0.00           N  
ATOM   2123  CA  ALA A1817      53.966  30.339  10.490  1.00  0.00           C  
ATOM   2124  C   ALA A1817      55.436  30.188  10.885  1.00  0.00           C  
ATOM   2125  O   ALA A1817      55.924  29.081  11.080  1.00  0.00           O  
ATOM   2126  CB  ALA A1817      53.825  30.475   8.973  1.00  0.00           C  
ATOM   2127  N   ASP A1818      56.125  31.314  11.031  1.00  0.00           N  
ATOM   2128  CA  ASP A1818      57.533  31.292  11.404  1.00  0.00           C  
ATOM   2129  C   ASP A1818      57.668  30.748  12.823  1.00  0.00           C  
ATOM   2130  O   ASP A1818      58.541  29.925  13.109  1.00  0.00           O  
ATOM   2131  CB  ASP A1818      58.113  32.705  11.353  1.00  0.00           C  
ATOM   2132  CG  ASP A1818      58.393  33.176   9.939  1.00  0.00           C  
ATOM   2133  OD1 ASP A1818      58.721  34.362   9.781  1.00  0.00           O  
ATOM   2134  OD2 ASP A1818      58.279  32.370   8.997  1.00  0.00           O  
ATOM   2135  N   LEU A1819      56.830  31.263  13.717  1.00  0.00           N  
ATOM   2136  CA  LEU A1819      56.831  30.844  15.114  1.00  0.00           C  
ATOM   2137  C   LEU A1819      56.611  29.335  15.258  1.00  0.00           C  
ATOM   2138  O   LEU A1819      57.313  28.678  16.011  1.00  0.00           O  
ATOM   2139  CB  LEU A1819      55.798  31.636  15.932  1.00  0.00           C  
ATOM   2140  CG  LEU A1819      55.674  31.278  17.422  1.00  0.00           C  
ATOM   2141  CD1 LEU A1819      57.040  31.324  18.113  1.00  0.00           C  
ATOM   2142  CD2 LEU A1819      54.693  32.194  18.128  1.00  0.00           C  
ATOM   2143  N   ALA A1820      55.653  28.777  14.522  1.00  0.00           N  
ATOM   2144  CA  ALA A1820      55.431  27.334  14.598  1.00  0.00           C  
ATOM   2145  C   ALA A1820      56.720  26.567  14.288  1.00  0.00           C  
ATOM   2146  O   ALA A1820      57.060  25.607  14.980  1.00  0.00           O  
ATOM   2147  CB  ALA A1820      54.315  26.901  13.657  1.00  0.00           C  
ATOM   2148  N   GLN A1821      57.436  26.987  13.246  1.00  0.00           N  
ATOM   2149  CA  GLN A1821      58.679  26.303  12.872  1.00  0.00           C  
ATOM   2150  C   GLN A1821      59.747  26.437  13.950  1.00  0.00           C  
ATOM   2151  O   GLN A1821      60.491  25.500  14.216  1.00  0.00           O  
ATOM   2152  CB  GLN A1821      59.199  26.790  11.520  1.00  0.00           C  
ATOM   2153  CG  GLN A1821      58.293  26.437  10.354  1.00  0.00           C  
ATOM   2154  CD  GLN A1821      57.790  24.999  10.406  1.00  0.00           C  
ATOM   2155  OE1 GLN A1821      58.577  24.051  10.458  1.00  0.00           O  
ATOM   2156  NE2 GLN A1821      56.468  24.830  10.340  1.00  0.00           N  
ATOM   2157  N   VAL A1822      59.808  27.601  14.584  1.00  0.00           N  
ATOM   2158  CA  VAL A1822      60.765  27.812  15.663  1.00  0.00           C  
ATOM   2159  C   VAL A1822      60.503  26.847  16.834  1.00  0.00           C  
ATOM   2160  O   VAL A1822      61.437  26.330  17.443  1.00  0.00           O  
ATOM   2161  CB  VAL A1822      60.731  29.256  16.163  1.00  0.00           C  
ATOM   2162  CG1 VAL A1822      61.591  29.414  17.418  1.00  0.00           C  
ATOM   2163  CG2 VAL A1822      61.190  30.210  15.066  1.00  0.00           C  
ATOM   2164  N   VAL A1823      59.228  26.607  17.138  1.00  0.00           N  
ATOM   2165  CA  VAL A1823      58.844  25.697  18.224  1.00  0.00           C  
ATOM   2166  C   VAL A1823      59.097  24.251  17.819  1.00  0.00           C  
ATOM   2167  O   VAL A1823      59.597  23.452  18.595  1.00  0.00           O  
ATOM   2168  CB  VAL A1823      57.349  25.850  18.568  1.00  0.00           C  
ATOM   2169  CG1 VAL A1823      56.899  24.724  19.476  1.00  0.00           C  
ATOM   2170  CG2 VAL A1823      57.073  27.221  19.177  1.00  0.00           C  
ATOM   2171  N   ILE A1824      58.744  23.920  16.588  1.00  0.00           N  
ATOM   2172  CA  ILE A1824      59.020  22.597  16.058  1.00  0.00           C  
ATOM   2173  C   ILE A1824      60.531  22.277  16.107  1.00  0.00           C  
ATOM   2174  O   ILE A1824      60.918  21.205  16.542  1.00  0.00           O  
ATOM   2175  CB  ILE A1824      58.540  22.464  14.594  1.00  0.00           C  
ATOM   2176  CG1 ILE A1824      57.007  22.408  14.536  1.00  0.00           C  
ATOM   2177  CG2 ILE A1824      59.155  21.250  13.947  1.00  0.00           C  
ATOM   2178  CD1 ILE A1824      56.437  22.680  13.153  1.00  0.00           C  
ATOM   2179  N   GLU A1825      61.371  23.202  15.647  1.00  0.00           N  
ATOM   2180  CA  GLU A1825      62.828  22.972  15.616  1.00  0.00           C  
ATOM   2181  C   GLU A1825      63.396  22.803  17.021  1.00  0.00           C  
ATOM   2182  O   GLU A1825      64.343  22.044  17.235  1.00  0.00           O  
ATOM   2183  CB  GLU A1825      63.549  24.114  14.889  1.00  0.00           C  
ATOM   2184  CG  GLU A1825      63.395  24.096  13.366  1.00  0.00           C  
ATOM   2185  CD  GLU A1825      63.651  22.731  12.762  1.00  0.00           C  
ATOM   2186  OE1 GLU A1825      63.028  22.409  11.737  1.00  0.00           O  
ATOM   2187  OE2 GLU A1825      64.435  21.954  13.339  1.00  0.00           O  
ATOM   2188  N   THR A1826      62.768  23.470  17.982  1.00  0.00           N  
ATOM   2189  CA  THR A1826      63.164  23.378  19.384  1.00  0.00           C  
ATOM   2190  C   THR A1826      62.880  21.997  19.979  1.00  0.00           C  
ATOM   2191  O   THR A1826      63.704  21.436  20.702  1.00  0.00           O  
ATOM   2192  CB  THR A1826      62.388  24.397  20.229  1.00  0.00           C  
ATOM   2193  OG1 THR A1826      62.614  25.719  19.729  1.00  0.00           O  
ATOM   2194  CG2 THR A1826      62.795  24.315  21.687  1.00  0.00           C  
ATOM   2195  N   LEU A1827      61.688  21.473  19.701  1.00  0.00           N  
ATOM   2196  CA  LEU A1827      61.236  20.206  20.271  1.00  0.00           C  
ATOM   2197  C   LEU A1827      61.807  18.972  19.587  1.00  0.00           C  
ATOM   2198  O   LEU A1827      61.771  17.874  20.134  1.00  0.00           O  
ATOM   2199  CB  LEU A1827      59.704  20.123  20.227  1.00  0.00           C  
ATOM   2200  CG  LEU A1827      58.880  21.308  20.732  1.00  0.00           C  
ATOM   2201  CD1 LEU A1827      57.423  20.916  20.976  1.00  0.00           C  
ATOM   2202  CD2 LEU A1827      59.495  21.922  21.956  1.00  0.00           C  
ATOM   2203  N   ARG A1828      62.259  19.143  18.357  1.00  0.00           N  
ATOM   2204  CA  ARG A1828      62.777  18.043  17.553  1.00  0.00           C  
ATOM   2205  C   ARG A1828      63.794  17.146  18.276  1.00  0.00           C  
ATOM   2206  O   ARG A1828      63.582  15.944  18.401  1.00  0.00           O  
ATOM   2207  CB  ARG A1828      63.350  18.607  16.249  1.00  0.00           C  
ATOM   2208  CG  ARG A1828      63.776  17.577  15.209  1.00  0.00           C  
ATOM   2209  CD  ARG A1828      64.481  18.263  14.031  1.00  0.00           C  
ATOM   2210  NE  ARG A1828      65.938  18.169  14.126  1.00  0.00           N  
ATOM   2211  CZ  ARG A1828      66.728  19.121  14.617  1.00  0.00           C  
ATOM   2212  NH1 ARG A1828      66.215  20.263  15.060  1.00  0.00           N  
ATOM   2213  NH2 ARG A1828      68.037  18.929  14.659  1.00  0.00           N  
ATOM   2214  N   PRO A1829      64.900  17.721  18.749  1.00  0.00           N  
ATOM   2215  CA  PRO A1829      65.929  16.907  19.405  1.00  0.00           C  
ATOM   2216  C   PRO A1829      65.439  16.332  20.730  1.00  0.00           C  
ATOM   2217  O   PRO A1829      65.784  15.213  21.090  1.00  0.00           O  
ATOM   2218  CB  PRO A1829      67.100  17.883  19.613  1.00  0.00           C  
ATOM   2219  CG  PRO A1829      66.545  19.257  19.323  1.00  0.00           C  
ATOM   2220  CD  PRO A1829      65.392  19.061  18.393  1.00  0.00           C  
ATOM   2221  N   ILE A1830      64.582  17.081  21.417  1.00  0.00           N  
ATOM   2222  CA  ILE A1830      63.966  16.618  22.667  1.00  0.00           C  
ATOM   2223  C   ILE A1830      63.107  15.372  22.439  1.00  0.00           C  
ATOM   2224  O   ILE A1830      63.237  14.374  23.139  1.00  0.00           O  
ATOM   2225  CB  ILE A1830      63.114  17.744  23.319  1.00  0.00           C  
ATOM   2226  CG1 ILE A1830      64.019  18.924  23.715  1.00  0.00           C  
ATOM   2227  CG2 ILE A1830      62.355  17.202  24.534  1.00  0.00           C  
ATOM   2228  CD1 ILE A1830      63.283  20.201  24.138  1.00  0.00           C  
ATOM   2229  N   GLN A1831      62.255  15.413  21.426  1.00  0.00           N  
ATOM   2230  CA  GLN A1831      61.393  14.274  21.105  1.00  0.00           C  
ATOM   2231  C   GLN A1831      62.184  13.019  20.728  1.00  0.00           C  
ATOM   2232  O   GLN A1831      61.836  11.907  21.117  1.00  0.00           O  
ATOM   2233  CB  GLN A1831      60.386  14.654  20.009  1.00  0.00           C  
ATOM   2234  CG  GLN A1831      59.430  15.764  20.444  1.00  0.00           C  
ATOM   2235  CD  GLN A1831      58.315  16.020  19.441  1.00  0.00           C  
ATOM   2236  OE1 GLN A1831      58.240  15.359  18.412  1.00  0.00           O  
ATOM   2237  NE2 GLN A1831      57.448  16.991  19.738  1.00  0.00           N  
ATOM   2238  N   GLU A1832      63.263  13.200  19.978  1.00  0.00           N  
ATOM   2239  CA  GLU A1832      64.097  12.076  19.584  1.00  0.00           C  
ATOM   2240  C   GLU A1832      64.686  11.381  20.807  1.00  0.00           C  
ATOM   2241  O   GLU A1832      64.674  10.158  20.910  1.00  0.00           O  
ATOM   2242  CB  GLU A1832      65.219  12.544  18.651  1.00  0.00           C  
ATOM   2243  CG  GLU A1832      66.103  11.415  18.159  1.00  0.00           C  
ATOM   2244  CD  GLU A1832      67.018  11.849  17.031  1.00  0.00           C  
ATOM   2245  OE1 GLU A1832      68.129  11.288  16.917  1.00  0.00           O  
ATOM   2246  OE2 GLU A1832      66.627  12.759  16.266  1.00  0.00           O  
ATOM   2247  N   ARG A1833      65.205  12.163  21.743  1.00  0.00           N  
ATOM   2248  CA  ARG A1833      65.772  11.571  22.940  1.00  0.00           C  
ATOM   2249  C   ARG A1833      64.673  10.979  23.828  1.00  0.00           C  
ATOM   2250  O   ARG A1833      64.858   9.944  24.462  1.00  0.00           O  
ATOM   2251  CB  ARG A1833      66.671  12.575  23.676  1.00  0.00           C  
ATOM   2252  CG  ARG A1833      67.916  12.975  22.855  1.00  0.00           C  
ATOM   2253  CD  ARG A1833      68.844  13.920  23.607  1.00  0.00           C  
ATOM   2254  NE  ARG A1833      68.162  15.111  24.109  1.00  0.00           N  
ATOM   2255  CZ  ARG A1833      68.311  16.331  23.596  1.00  0.00           C  
ATOM   2256  NH1 ARG A1833      67.669  17.370  24.123  1.00  0.00           N  
ATOM   2257  NH2 ARG A1833      69.100  16.513  22.549  1.00  0.00           N  
ATOM   2258  N   TYR A1834      63.493  11.581  23.797  1.00  0.00           N  
ATOM   2259  CA  TYR A1834      62.358  11.059  24.565  1.00  0.00           C  
ATOM   2260  C   TYR A1834      62.042   9.617  24.162  1.00  0.00           C  
ATOM   2261  O   TYR A1834      61.828   8.749  25.016  1.00  0.00           O  
ATOM   2262  CB  TYR A1834      61.131  11.946  24.359  1.00  0.00           C  
ATOM   2263  CG  TYR A1834      59.803  11.286  24.679  1.00  0.00           C  
ATOM   2264  CD1 TYR A1834      59.316  11.267  25.980  1.00  0.00           C  
ATOM   2265  CD2 TYR A1834      58.999  10.775  23.669  1.00  0.00           C  
ATOM   2266  CE1 TYR A1834      58.085  10.714  26.280  1.00  0.00           C  
ATOM   2267  CE2 TYR A1834      57.763  10.209  23.954  1.00  0.00           C  
ATOM   2268  CZ  TYR A1834      57.317  10.178  25.266  1.00  0.00           C  
ATOM   2269  OH  TYR A1834      56.100   9.621  25.567  1.00  0.00           O  
ATOM   2270  N   HIS A1835      62.012   9.360  22.858  1.00  0.00           N  
ATOM   2271  CA  HIS A1835      61.698   8.022  22.369  1.00  0.00           C  
ATOM   2272  C   HIS A1835      62.718   6.978  22.791  1.00  0.00           C  
ATOM   2273  O   HIS A1835      62.346   5.869  23.167  1.00  0.00           O  
ATOM   2274  CB  HIS A1835      61.421   8.010  20.843  1.00  0.00           C  
ATOM   2275  CG  HIS A1835      60.102   8.622  20.473  1.00  0.00           C  
ATOM   2276  ND1 HIS A1835      60.000   9.774  19.721  1.00  0.00           N  
ATOM   2277  CD2 HIS A1835      58.836   8.284  20.815  1.00  0.00           C  
ATOM   2278  CE1 HIS A1835      58.728  10.114  19.610  1.00  0.00           C  
ATOM   2279  NE2 HIS A1835      58.002   9.225  20.262  1.00  0.00           N  
ATOM   2280  N   HIS A1836      63.995   7.362  22.813  1.00  0.00           N  
ATOM   2281  CA  HIS A1836      65.049   6.467  23.279  1.00  0.00           C  
ATOM   2282  C   HIS A1836      64.784   6.038  24.727  1.00  0.00           C  
ATOM   2283  O   HIS A1836      64.799   4.854  25.046  1.00  0.00           O  
ATOM   2284  CB  HIS A1836      66.440   7.145  23.157  1.00  0.00           C  
ATOM   2285  CG  HIS A1836      67.578   6.268  23.578  1.00  0.00           C  
ATOM   2286  ND1 HIS A1836      68.338   5.548  22.679  1.00  0.00           N  
ATOM   2287  CD2 HIS A1836      68.057   5.960  24.807  1.00  0.00           C  
ATOM   2288  CE1 HIS A1836      69.240   4.841  23.337  1.00  0.00           C  
ATOM   2289  NE2 HIS A1836      69.086   5.067  24.629  1.00  0.00           N  
ATOM   2290  N   TRP A1837      64.488   6.998  25.597  1.00  0.00           N  
ATOM   2291  CA  TRP A1837      64.225   6.687  27.001  1.00  0.00           C  
ATOM   2292  C   TRP A1837      62.969   5.835  27.236  1.00  0.00           C  
ATOM   2293  O   TRP A1837      62.945   4.961  28.104  1.00  0.00           O  
ATOM   2294  CB  TRP A1837      64.145   7.976  27.815  1.00  0.00           C  
ATOM   2295  CG  TRP A1837      65.479   8.590  28.102  1.00  0.00           C  
ATOM   2296  CD1 TRP A1837      66.004   9.719  27.542  1.00  0.00           C  
ATOM   2297  CD2 TRP A1837      66.431   8.140  29.068  1.00  0.00           C  
ATOM   2298  NE1 TRP A1837      67.231   9.995  28.096  1.00  0.00           N  
ATOM   2299  CE2 TRP A1837      67.517   9.038  29.035  1.00  0.00           C  
ATOM   2300  CE3 TRP A1837      66.467   7.068  29.969  1.00  0.00           C  
ATOM   2301  CZ2 TRP A1837      68.626   8.895  29.862  1.00  0.00           C  
ATOM   2302  CZ3 TRP A1837      67.566   6.935  30.793  1.00  0.00           C  
ATOM   2303  CH2 TRP A1837      68.636   7.836  30.725  1.00  0.00           C  
ATOM   2304  N   MET A1838      61.913   6.114  26.483  1.00  0.00           N  
ATOM   2305  CA  MET A1838      60.659   5.385  26.636  1.00  0.00           C  
ATOM   2306  C   MET A1838      60.786   3.896  26.323  1.00  0.00           C  
ATOM   2307  O   MET A1838      59.979   3.094  26.759  1.00  0.00           O  
ATOM   2308  CB  MET A1838      59.573   6.005  25.749  1.00  0.00           C  
ATOM   2309  CG  MET A1838      59.047   7.325  26.281  1.00  0.00           C  
ATOM   2310  SD  MET A1838      58.335   7.162  27.920  1.00  0.00           S  
ATOM   2311  CE  MET A1838      56.722   6.433  27.533  1.00  0.00           C  
ATOM   2312  N   GLU A1839      61.797   3.529  25.555  1.00  0.00           N  
ATOM   2313  CA  GLU A1839      61.932   2.143  25.149  1.00  0.00           C  
ATOM   2314  C   GLU A1839      63.063   1.362  25.798  1.00  0.00           C  
ATOM   2315  O   GLU A1839      63.431   0.302  25.315  1.00  0.00           O  
ATOM   2316  CB  GLU A1839      62.014   2.049  23.624  1.00  0.00           C  
ATOM   2317  CG  GLU A1839      63.109   2.897  23.017  1.00  0.00           C  
ATOM   2318  CD  GLU A1839      62.949   3.078  21.521  1.00  0.00           C  
ATOM   2319  OE1 GLU A1839      63.969   3.327  20.843  1.00  0.00           O  
ATOM   2320  OE2 GLU A1839      61.807   2.986  21.026  1.00  0.00           O  
ATOM   2321  N   SER A1840      63.612   1.871  26.896  1.00  0.00           N  
ATOM   2322  CA  SER A1840      64.678   1.156  27.589  1.00  0.00           C  
ATOM   2323  C   SER A1840      64.334   0.921  29.052  1.00  0.00           C  
ATOM   2324  O   SER A1840      63.507   1.627  29.637  1.00  0.00           O  
ATOM   2325  CB  SER A1840      66.007   1.907  27.496  1.00  0.00           C  
ATOM   2326  OG  SER A1840      65.901   3.188  28.075  1.00  0.00           O  
ATOM   2327  N   GLU A1842      64.998  -0.067  29.640  1.00  0.00           N  
ATOM   2328  CA  GLU A1842      64.827  -0.366  31.053  1.00  0.00           C  
ATOM   2329  C   GLU A1842      65.673   0.608  31.873  1.00  0.00           C  
ATOM   2330  O   GLU A1842      65.508   0.724  33.083  1.00  0.00           O  
ATOM   2331  CB  GLU A1842      65.246  -1.811  31.346  1.00  0.00           C  
ATOM   2332  CG  GLU A1842      64.120  -2.685  31.911  1.00  0.00           C  
ATOM   2333  CD  GLU A1842      63.560  -2.162  33.229  1.00  0.00           C  
ATOM   2334  OE1 GLU A1842      64.269  -2.247  34.260  1.00  0.00           O  
ATOM   2335  OE2 GLU A1842      62.401  -1.689  33.232  1.00  0.00           O  
ATOM   2336  N   GLU A1843      66.566   1.322  31.194  1.00  0.00           N  
ATOM   2337  CA  GLU A1843      67.418   2.317  31.837  1.00  0.00           C  
ATOM   2338  C   GLU A1843      66.584   3.388  32.544  1.00  0.00           C  
ATOM   2339  O   GLU A1843      66.985   3.906  33.586  1.00  0.00           O  
ATOM   2340  CB  GLU A1843      68.371   2.949  30.809  1.00  0.00           C  
ATOM   2341  CG  GLU A1843      68.639   2.048  29.595  1.00  0.00           C  
ATOM   2342  CD  GLU A1843      69.796   2.519  28.710  1.00  0.00           C  
ATOM   2343  OE1 GLU A1843      70.033   3.741  28.603  1.00  0.00           O  
ATOM   2344  OE2 GLU A1843      70.412   1.664  28.043  1.00  0.00           O  
ATOM   2345  N   LEU A1844      65.421   3.715  31.978  1.00  0.00           N  
ATOM   2346  CA  LEU A1844      64.535   4.715  32.578  1.00  0.00           C  
ATOM   2347  C   LEU A1844      64.130   4.286  33.992  1.00  0.00           C  
ATOM   2348  O   LEU A1844      64.152   5.081  34.920  1.00  0.00           O  
ATOM   2349  CB  LEU A1844      63.281   4.929  31.712  1.00  0.00           C  
ATOM   2350  CG  LEU A1844      62.307   6.023  32.143  1.00  0.00           C  
ATOM   2351  CD1 LEU A1844      63.022   7.380  32.251  1.00  0.00           C  
ATOM   2352  CD2 LEU A1844      61.121   6.116  31.195  1.00  0.00           C  
ATOM   2353  N   ASP A1845      63.769   3.022  34.145  1.00  0.00           N  
ATOM   2354  CA  ASP A1845      63.393   2.491  35.451  1.00  0.00           C  
ATOM   2355  C   ASP A1845      64.553   2.466  36.446  1.00  0.00           C  
ATOM   2356  O   ASP A1845      64.363   2.737  37.626  1.00  0.00           O  
ATOM   2357  CB  ASP A1845      62.748   1.112  35.319  1.00  0.00           C  
ATOM   2358  CG  ASP A1845      61.260   1.196  34.975  1.00  0.00           C  
ATOM   2359  OD1 ASP A1845      60.558   2.066  35.525  1.00  0.00           O  
ATOM   2360  OD2 ASP A1845      60.810   0.438  34.103  1.00  0.00           O  
ATOM   2361  N   ARG A1846      65.754   2.163  35.970  1.00  0.00           N  
ATOM   2362  CA  ARG A1846      66.928   2.125  36.842  1.00  0.00           C  
ATOM   2363  C   ARG A1846      67.290   3.500  37.396  1.00  0.00           C  
ATOM   2364  O   ARG A1846      67.665   3.629  38.558  1.00  0.00           O  
ATOM   2365  CB  ARG A1846      68.118   1.487  36.130  1.00  0.00           C  
ATOM   2366  CG  ARG A1846      67.797   0.142  35.504  1.00  0.00           C  
ATOM   2367  CD  ARG A1846      68.788  -0.926  35.931  1.00  0.00           C  
ATOM   2368  NE  ARG A1846      69.360  -1.636  34.786  1.00  0.00           N  
ATOM   2369  CZ  ARG A1846      68.839  -2.735  34.248  1.00  0.00           C  
ATOM   2370  NH1 ARG A1846      69.427  -3.307  33.208  1.00  0.00           N  
ATOM   2371  NH2 ARG A1846      67.732  -3.266  34.750  1.00  0.00           N  
ATOM   2372  N   VAL A1847      67.152   4.528  36.567  1.00  0.00           N  
ATOM   2373  CA  VAL A1847      67.426   5.904  36.975  1.00  0.00           C  
ATOM   2374  C   VAL A1847      66.453   6.292  38.075  1.00  0.00           C  
ATOM   2375  O   VAL A1847      66.845   6.872  39.077  1.00  0.00           O  
ATOM   2376  CB  VAL A1847      67.230   6.890  35.807  1.00  0.00           C  
ATOM   2377  CG1 VAL A1847      67.042   8.301  36.335  1.00  0.00           C  
ATOM   2378  CG2 VAL A1847      68.401   6.825  34.840  1.00  0.00           C  
ATOM   2379  N   LEU A1848      65.178   5.967  37.883  1.00  0.00           N  
ATOM   2380  CA  LEU A1848      64.165   6.275  38.884  1.00  0.00           C  
ATOM   2381  C   LEU A1848      64.372   5.481  40.182  1.00  0.00           C  
ATOM   2382  O   LEU A1848      64.189   6.020  41.272  1.00  0.00           O  
ATOM   2383  CB  LEU A1848      62.760   6.062  38.327  1.00  0.00           C  
ATOM   2384  CG  LEU A1848      62.362   7.025  37.210  1.00  0.00           C  
ATOM   2385  CD1 LEU A1848      61.075   6.555  36.537  1.00  0.00           C  
ATOM   2386  CD2 LEU A1848      62.230   8.463  37.733  1.00  0.00           C  
ATOM   2387  N   ASP A1849      64.770   4.215  40.070  1.00  0.00           N  
ATOM   2388  CA  ASP A1849      65.074   3.399  41.256  1.00  0.00           C  
ATOM   2389  C   ASP A1849      66.208   4.054  42.049  1.00  0.00           C  
ATOM   2390  O   ASP A1849      66.177   4.126  43.279  1.00  0.00           O  
ATOM   2391  CB  ASP A1849      65.563   1.998  40.839  1.00  0.00           C  
ATOM   2392  CG  ASP A1849      64.449   1.112  40.304  1.00  0.00           C  
ATOM   2393  OD1 ASP A1849      63.260   1.464  40.441  1.00  0.00           O  
ATOM   2394  OD2 ASP A1849      64.767   0.046  39.755  1.00  0.00           O  
ATOM   2395  N   GLU A1850      67.248   4.455  41.327  1.00  0.00           N  
ATOM   2396  CA  GLU A1850      68.424   5.060  41.937  1.00  0.00           C  
ATOM   2397  C   GLU A1850      68.061   6.386  42.571  1.00  0.00           C  
ATOM   2398  O   GLU A1850      68.543   6.720  43.648  1.00  0.00           O  
ATOM   2399  CB  GLU A1850      69.526   5.274  40.884  1.00  0.00           C  
ATOM   2400  CG  GLU A1850      70.221   3.975  40.460  1.00  0.00           C  
ATOM   2401  CD  GLU A1850      70.769   4.004  39.032  1.00  0.00           C  
ATOM   2402  OE1 GLU A1850      71.201   2.931  38.557  1.00  0.00           O  
ATOM   2403  OE2 GLU A1850      70.815   5.089  38.399  1.00  0.00           O  
ATOM   2404  N   GLY A1851      67.231   7.157  41.886  1.00  0.00           N  
ATOM   2405  CA  GLY A1851      66.850   8.467  42.393  1.00  0.00           C  
ATOM   2406  C   GLY A1851      66.001   8.350  43.661  1.00  0.00           C  
ATOM   2407  O   GLY A1851      66.159   9.138  44.591  1.00  0.00           O  
ATOM   2408  N   ALA A1852      65.091   7.380  43.693  1.00  0.00           N  
ATOM   2409  CA  ALA A1852      64.232   7.216  44.873  1.00  0.00           C  
ATOM   2410  C   ALA A1852      65.062   6.752  46.061  1.00  0.00           C  
ATOM   2411  O   ALA A1852      64.804   7.125  47.201  1.00  0.00           O  
ATOM   2412  CB  ALA A1852      63.110   6.230  44.598  1.00  0.00           C  
ATOM   2413  N   GLU A1853      66.059   5.924  45.784  1.00  0.00           N  
ATOM   2414  CA  GLU A1853      66.923   5.408  46.834  1.00  0.00           C  
ATOM   2415  C   GLU A1853      67.670   6.554  47.511  1.00  0.00           C  
ATOM   2416  O   GLU A1853      67.740   6.618  48.739  1.00  0.00           O  
ATOM   2417  CB  GLU A1853      67.910   4.393  46.255  1.00  0.00           C  
ATOM   2418  CG  GLU A1853      68.571   3.515  47.284  1.00  0.00           C  
ATOM   2419  CD  GLU A1853      69.554   2.550  46.657  1.00  0.00           C  
ATOM   2420  OE1 GLU A1853      70.745   2.593  47.026  1.00  0.00           O  
ATOM   2421  OE2 GLU A1853      69.141   1.772  45.769  1.00  0.00           O  
ATOM   2422  N   LYS A1854      68.222   7.459  46.711  1.00  0.00           N  
ATOM   2423  CA  LYS A1854      68.939   8.621  47.242  1.00  0.00           C  
ATOM   2424  C   LYS A1854      67.969   9.556  47.973  1.00  0.00           C  
ATOM   2425  O   LYS A1854      68.231   9.982  49.093  1.00  0.00           O  
ATOM   2426  CB  LYS A1854      69.663   9.367  46.119  1.00  0.00           C  
ATOM   2427  CG  LYS A1854      70.226  10.739  46.520  1.00  0.00           C  
ATOM   2428  CD  LYS A1854      71.367  10.616  47.518  1.00  0.00           C  
ATOM   2429  CE  LYS A1854      71.775  11.974  48.086  1.00  0.00           C  
ATOM   2430  NZ  LYS A1854      72.543  12.781  47.096  1.00  0.00           N  
ATOM   2431  N   ALA A1855      66.845   9.875  47.335  1.00  0.00           N  
ATOM   2432  CA  ALA A1855      65.836  10.745  47.953  1.00  0.00           C  
ATOM   2433  C   ALA A1855      65.294  10.183  49.281  1.00  0.00           C  
ATOM   2434  O   ALA A1855      65.174  10.911  50.266  1.00  0.00           O  
ATOM   2435  CB  ALA A1855      64.698  11.044  46.970  1.00  0.00           C  
ATOM   2436  N   ASN A1856      65.001   8.886  49.318  1.00  0.00           N  
ATOM   2437  CA  ASN A1856      64.538   8.252  50.554  1.00  0.00           C  
ATOM   2438  C   ASN A1856      65.597   8.409  51.655  1.00  0.00           C  
ATOM   2439  O   ASN A1856      65.266   8.659  52.801  1.00  0.00           O  
ATOM   2440  CB  ASN A1856      64.272   6.757  50.337  1.00  0.00           C  
ATOM   2441  CG  ASN A1856      62.811   6.449  50.107  1.00  0.00           C  
ATOM   2442  OD1 ASN A1856      61.967   6.720  50.962  1.00  0.00           O  
ATOM   2443  ND2 ASN A1856      62.507   5.844  48.958  1.00  0.00           N  
ATOM   2444  N   ARG A1857      66.871   8.230  51.314  1.00  0.00           N  
ATOM   2445  CA  ARG A1857      67.935   8.378  52.313  1.00  0.00           C  
ATOM   2446  C   ARG A1857      67.875   9.747  53.006  1.00  0.00           C  
ATOM   2447  O   ARG A1857      67.888   9.838  54.237  1.00  0.00           O  
ATOM   2448  CB  ARG A1857      69.307   8.201  51.662  1.00  0.00           C  
ATOM   2449  CG  ARG A1857      69.835   6.778  51.671  1.00  0.00           C  
ATOM   2450  CD  ARG A1857      71.361   6.769  51.727  1.00  0.00           C  
ATOM   2451  NE  ARG A1857      71.980   7.290  50.511  1.00  0.00           N  
ATOM   2452  CZ  ARG A1857      71.977   6.667  49.335  1.00  0.00           C  
ATOM   2453  NH1 ARG A1857      72.586   7.218  48.291  1.00  0.00           N  
ATOM   2454  NH2 ARG A1857      71.358   5.500  49.198  1.00  0.00           N  
ATOM   2455  N   VAL A2124      67.812  10.810  52.208  1.00  0.00           N  
ATOM   2456  CA  VAL A2124      67.757  12.172  52.743  1.00  0.00           C  
ATOM   2457  C   VAL A2124      66.445  12.548  53.435  1.00  0.00           C  
ATOM   2458  O   VAL A2124      66.452  13.097  54.536  1.00  0.00           O  
ATOM   2459  CB  VAL A2124      68.095  13.227  51.671  1.00  0.00           C  
ATOM   2460  CG1 VAL A2124      68.035  14.613  52.266  1.00  0.00           C  
ATOM   2461  CG2 VAL A2124      69.489  12.962  51.088  1.00  0.00           C  
ATOM   2462  N   ALA A2126      65.324  12.245  52.790  1.00  0.00           N  
ATOM   2463  CA  ALA A2126      64.007  12.589  53.315  1.00  0.00           C  
ATOM   2464  C   ALA A2126      63.632  11.865  54.609  1.00  0.00           C  
ATOM   2465  O   ALA A2126      63.161  12.481  55.560  1.00  0.00           O  
ATOM   2466  CB  ALA A2126      62.927  12.378  52.231  1.00  0.00           C  
ATOM   2467  N   SER A2127      63.836  10.555  54.643  1.00  0.00           N  
ATOM   2468  CA  SER A2127      63.500   9.784  55.824  1.00  0.00           C  
ATOM   2469  C   SER A2127      64.256  10.262  57.068  1.00  0.00           C  
ATOM   2470  O   SER A2127      63.729  10.194  58.177  1.00  0.00           O  
ATOM   2471  CB  SER A2127      63.712   8.285  55.579  1.00  0.00           C  
ATOM   2472  OG  SER A2127      65.081   7.991  55.429  1.00  0.00           O  
ATOM   2473  N   GLU A2128      65.469  10.770  56.877  1.00  0.00           N  
ATOM   2474  CA  GLU A2128      66.249  11.306  57.984  1.00  0.00           C  
ATOM   2475  C   GLU A2128      65.666  12.648  58.446  1.00  0.00           C  
ATOM   2476  O   GLU A2128      65.589  12.901  59.642  1.00  0.00           O  
ATOM   2477  CB  GLU A2128      67.737  11.433  57.608  1.00  0.00           C  
ATOM   2478  CG  GLU A2128      68.545  12.323  58.549  1.00  0.00           C  
ATOM   2479  CD  GLU A2128      68.700  11.736  59.952  1.00  0.00           C  
ATOM   2480  OE1 GLU A2128      69.175  12.465  60.848  1.00  0.00           O  
ATOM   2481  OE2 GLU A2128      68.353  10.557  60.169  1.00  0.00           O  
ATOM   2482  N   MET A2129      65.196  13.478  57.512  1.00  0.00           N  
ATOM   2483  CA  MET A2129      64.532  14.728  57.898  1.00  0.00           C  
ATOM   2484  C   MET A2129      63.216  14.423  58.615  1.00  0.00           C  
ATOM   2485  O   MET A2129      62.864  15.095  59.566  1.00  0.00           O  
ATOM   2486  CB  MET A2129      64.284  15.647  56.701  1.00  0.00           C  
ATOM   2487  CG  MET A2129      63.506  16.924  57.051  1.00  0.00           C  
ATOM   2488  SD  MET A2129      64.259  17.962  58.374  1.00  0.00           S  
ATOM   2489  CE  MET A2129      65.285  19.049  57.402  1.00  0.00           C  
ATOM   2490  N   VAL A2130      62.518  13.374  58.186  1.00  0.00           N  
ATOM   2491  CA  VAL A2130      61.270  12.981  58.841  1.00  0.00           C  
ATOM   2492  C   VAL A2130      61.549  12.541  60.287  1.00  0.00           C  
ATOM   2493  O   VAL A2130      60.822  12.905  61.204  1.00  0.00           O  
ATOM   2494  CB  VAL A2130      60.498  11.881  58.049  1.00  0.00           C  
ATOM   2495  CG1 VAL A2130      59.637  11.065  58.991  1.00  0.00           C  
ATOM   2496  CG2 VAL A2130      59.615  12.515  56.953  1.00  0.00           C  
ATOM   2497  N   ARG A2131      62.638  11.802  60.494  1.00  0.00           N  
ATOM   2498  CA  ARG A2131      63.046  11.402  61.841  1.00  0.00           C  
ATOM   2499  C   ARG A2131      63.251  12.653  62.706  1.00  0.00           C  
ATOM   2500  O   ARG A2131      62.706  12.761  63.797  1.00  0.00           O  
ATOM   2501  CB  ARG A2131      64.335  10.580  61.786  1.00  0.00           C  
ATOM   2502  CG  ARG A2131      64.712   9.916  63.094  1.00  0.00           C  
ATOM   2503  CD  ARG A2131      66.223   9.932  63.322  1.00  0.00           C  
ATOM   2504  NE  ARG A2131      66.556  10.654  64.548  1.00  0.00           N  
ATOM   2505  CZ  ARG A2131      67.455  11.628  64.628  1.00  0.00           C  
ATOM   2506  NH1 ARG A2131      68.152  11.986  63.560  1.00  0.00           N  
ATOM   2507  NH2 ARG A2131      67.670  12.231  65.788  1.00  0.00           N  
ATOM   2508  N   LYS A2132      63.968  13.633  62.167  1.00  0.00           N  
ATOM   2509  CA  LYS A2132      64.210  14.891  62.860  1.00  0.00           C  
ATOM   2510  C   LYS A2132      62.920  15.642  63.165  1.00  0.00           C  
ATOM   2511  O   LYS A2132      62.757  16.181  64.249  1.00  0.00           O  
ATOM   2512  CB  LYS A2132      65.161  15.782  62.049  1.00  0.00           C  
ATOM   2513  CG  LYS A2132      66.626  15.353  62.135  1.00  0.00           C  
ATOM   2514  CD  LYS A2132      67.524  16.423  61.529  1.00  0.00           C  
ATOM   2515  CE  LYS A2132      68.992  16.129  61.772  1.00  0.00           C  
ATOM   2516  NZ  LYS A2132      69.594  15.339  60.670  1.00  0.00           N  
ATOM   2517  N   MET A2133      62.003  15.671  62.207  1.00  0.00           N  
ATOM   2518  CA  MET A2133      60.715  16.334  62.406  1.00  0.00           C  
ATOM   2519  C   MET A2133      59.905  15.666  63.517  1.00  0.00           C  
ATOM   2520  O   MET A2133      59.334  16.337  64.382  1.00  0.00           O  
ATOM   2521  CB  MET A2133      59.917  16.306  61.104  1.00  0.00           C  
ATOM   2522  CG  MET A2133      60.469  17.226  60.009  1.00  0.00           C  
ATOM   2523  SD  MET A2133      59.474  17.203  58.500  1.00  0.00           S  
ATOM   2524  CE  MET A2133      57.871  17.748  59.148  1.00  0.00           C  
ATOM   2525  N   GLU A2134      59.830  14.338  63.472  1.00  0.00           N  
ATOM   2526  CA  GLU A2134      59.095  13.584  64.485  1.00  0.00           C  
ATOM   2527  C   GLU A2134      59.672  13.833  65.878  1.00  0.00           C  
ATOM   2528  O   GLU A2134      58.937  14.050  66.834  1.00  0.00           O  
ATOM   2529  CB  GLU A2134      59.128  12.087  64.165  1.00  0.00           C  
ATOM   2530  CG  GLU A2134      58.222  11.673  62.998  1.00  0.00           C  
ATOM   2531  CD  GLU A2134      58.326  10.194  62.693  1.00  0.00           C  
ATOM   2532  OE1 GLU A2134      57.619   9.718  61.786  1.00  0.00           O  
ATOM   2533  OE2 GLU A2134      59.138   9.510  63.349  1.00  0.00           O  
ATOM   2534  N   GLN A2140      60.996  13.851  65.967  1.00  0.00           N  
ATOM   2535  CA  GLN A2140      61.685  14.096  67.226  1.00  0.00           C  
ATOM   2536  C   GLN A2140      61.366  15.483  67.787  1.00  0.00           C  
ATOM   2537  O   GLN A2140      61.082  15.617  68.969  1.00  0.00           O  
ATOM   2538  CB  GLN A2140      63.191  13.913  67.043  1.00  0.00           C  
ATOM   2539  CG  GLN A2140      64.023  14.345  68.238  1.00  0.00           C  
ATOM   2540  CD  GLN A2140      63.912  13.386  69.409  1.00  0.00           C  
ATOM   2541  OE1 GLN A2140      63.801  12.173  69.225  1.00  0.00           O  
ATOM   2542  NE2 GLN A2140      63.922  13.929  70.623  1.00  0.00           N  
ATOM   2543  N   ALA A2141      61.357  16.505  66.936  1.00  0.00           N  
ATOM   2544  CA  ALA A2141      61.011  17.858  67.394  1.00  0.00           C  
ATOM   2545  C   ALA A2141      59.537  17.971  67.826  1.00  0.00           C  
ATOM   2546  O   ALA A2141      59.203  18.707  68.756  1.00  0.00           O  
ATOM   2547  CB  ALA A2141      61.326  18.872  66.323  1.00  0.00           C  
ATOM   2548  N   MET A2142      58.654  17.231  67.160  1.00  0.00           N  
ATOM   2549  CA  MET A2142      57.231  17.273  67.508  1.00  0.00           C  
ATOM   2550  C   MET A2142      56.866  16.326  68.650  1.00  0.00           C  
ATOM   2551  O   MET A2142      55.810  16.472  69.257  1.00  0.00           O  
ATOM   2552  CB  MET A2142      56.346  16.975  66.288  1.00  0.00           C  
ATOM   2553  CG  MET A2142      56.245  18.124  65.295  1.00  0.00           C  
ATOM   2554  SD  MET A2142      55.069  17.861  63.931  1.00  0.00           S  
ATOM   2555  CE  MET A2142      53.589  18.618  64.630  1.00  0.00           C  
ATOM   2556  N   GLY A2143      57.718  15.335  68.911  1.00  0.00           N  
ATOM   2557  CA  GLY A2143      57.464  14.359  69.962  1.00  0.00           C  
ATOM   2558  C   GLY A2143      56.698  13.125  69.468  1.00  0.00           C  
ATOM   2559  O   GLY A2143      56.226  12.312  70.269  1.00  0.00           O  
ATOM   2560  N   LEU A2144      56.572  12.967  68.156  1.00  0.00           N  
ATOM   2561  CA  LEU A2144      55.881  11.787  67.636  1.00  0.00           C  
ATOM   2562  C   LEU A2144      56.703  10.528  67.893  1.00  0.00           C  
ATOM   2563  O   LEU A2144      57.921  10.584  68.020  1.00  0.00           O  
ATOM   2564  CB  LEU A2144      55.637  11.916  66.131  1.00  0.00           C  
ATOM   2565  CG  LEU A2144      54.568  12.873  65.602  1.00  0.00           C  
ATOM   2566  CD1 LEU A2144      54.706  12.958  64.095  1.00  0.00           C  
ATOM   2567  CD2 LEU A2144      53.169  12.405  65.989  1.00  0.00           C  
ATOM   2568  N   GLY A2145      56.035   9.385  67.894  1.00  0.00           N  
ATOM   2569  CA  GLY A2145      56.696   8.093  68.027  1.00  0.00           C  
ATOM   2570  C   GLY A2145      57.578   7.944  69.260  1.00  0.00           C  
ATOM   2571  O   GLY A2145      57.190   8.328  70.369  1.00  0.00           O  
ATOM   2572  N   ARG A2146      58.743   7.329  69.066  1.00  0.00           N  
ATOM   2573  CA  ARG A2146      59.654   7.039  70.167  1.00  0.00           C  
ATOM   2574  C   ARG A2146      61.067   7.544  69.876  1.00  0.00           C  
ATOM   2575  O   ARG A2146      61.442   7.734  68.724  1.00  0.00           O  
ATOM   2576  CB  ARG A2146      59.691   5.524  70.428  1.00  0.00           C  
ATOM   2577  CG  ARG A2146      58.354   4.924  70.901  1.00  0.00           C  
ATOM   2578  CD  ARG A2146      58.463   3.425  71.102  1.00  0.00           C  
ATOM   2579  NE  ARG A2146      58.419   2.694  69.834  1.00  0.00           N  
ATOM   2580  CZ  ARG A2146      58.896   1.466  69.668  1.00  0.00           C  
ATOM   2581  NH1 ARG A2146      58.814   0.858  68.486  1.00  0.00           N  
ATOM   2582  NH2 ARG A2146      59.456   0.847  70.691  1.00  0.00           N  
ATOM   2583  N   ARG A2147      61.855   7.753  70.924  1.00  0.00           N  
ATOM   2584  CA  ARG A2147      63.234   8.186  70.738  1.00  0.00           C  
ATOM   2585  C   ARG A2147      63.924   7.154  69.855  1.00  0.00           C  
ATOM   2586  O   ARG A2147      63.853   5.954  70.123  1.00  0.00           O  
ATOM   2587  CB  ARG A2147      63.969   8.251  72.079  1.00  0.00           C  
ATOM   2588  CG  ARG A2147      63.482   9.330  73.019  1.00  0.00           C  
ATOM   2589  CD  ARG A2147      64.593  10.309  73.364  1.00  0.00           C  
ATOM   2590  NE  ARG A2147      64.152  11.696  73.240  1.00  0.00           N  
ATOM   2591  CZ  ARG A2147      64.040  12.542  74.260  1.00  0.00           C  
ATOM   2592  NH1 ARG A2147      64.347  12.149  75.490  1.00  0.00           N  
ATOM   2593  NH2 ARG A2147      63.629  13.786  74.048  1.00  0.00           N  
ATOM   2594  N   ARG A2148      64.577   7.617  68.795  1.00  0.00           N  
ATOM   2595  CA  ARG A2148      65.294   6.740  67.889  1.00  0.00           C  
ATOM   2596  C   ARG A2148      66.742   7.072  67.904  1.00  0.00           C  
ATOM   2597  O   ARG A2148      67.277   7.613  66.880  1.00  0.00           O  
ATOM   2598  CB  ARG A2148      64.698   6.797  66.475  1.00  0.00           C  
ATOM   2599  CG  ARG A2148      63.185   7.100  66.421  1.00  0.00           C  
ATOM   2600  CD  ARG A2148      62.852   7.957  65.206  1.00  0.00           C  
ATOM   2601  NE  ARG A2148      61.693   7.470  64.459  1.00  0.00           N  
ATOM   2602  CZ  ARG A2148      61.610   7.463  63.131  1.00  0.00           C  
ATOM   2603  NH1 ARG A2148      60.513   7.023  62.533  1.00  0.00           N  
ATOM   2604  NH2 ARG A2148      62.625   7.896  62.396  1.00  0.00           N  
ATOM   2605  OXT ARG A2148      67.383   6.537  68.885  1.00  0.00           O  
HETATM 2606  PG  ATP A 400      48.234  21.684  35.615  1.00  0.00           P  
HETATM 2607  O1G ATP A 400      48.094  22.327  36.944  1.00  0.00           O  
HETATM 2608  O2G ATP A 400      47.894  20.254  35.735  1.00  0.00           O  
HETATM 2609  O3G ATP A 400      47.393  22.376  34.620  1.00  0.00           O  
HETATM 2610  PB  ATP A 400      50.702  23.075  34.869  1.00  0.00           P  
HETATM 2611  O1B ATP A 400      50.288  24.373  35.456  1.00  0.00           O  
HETATM 2612  O2B ATP A 400      50.846  23.257  33.426  1.00  0.00           O  
HETATM 2613  O3B ATP A 400      49.758  21.832  35.147  1.00  0.00           O  
HETATM 2614  PA  ATP A 400      52.645  22.236  36.941  1.00  0.00           P  
HETATM 2615  O1A ATP A 400      51.564  22.594  37.869  1.00  0.00           O  
HETATM 2616  O2A ATP A 400      53.109  20.833  36.942  1.00  0.00           O  
HETATM 2617  O3A ATP A 400      52.140  22.642  35.462  1.00  0.00           O  
HETATM 2618  O5' ATP A 400      53.854  23.179  37.222  1.00  0.00           O  
HETATM 2619  C5' ATP A 400      55.247  22.779  36.958  1.00  0.00           C  
HETATM 2620  C4' ATP A 400      56.097  23.969  36.819  1.00  0.00           C  
HETATM 2621  O4' ATP A 400      55.768  24.741  35.651  1.00  0.00           O  
HETATM 2622  C3' ATP A 400      56.164  25.001  37.970  1.00  0.00           C  
HETATM 2623  O3' ATP A 400      57.499  25.472  38.143  1.00  0.00           O  
HETATM 2624  C2' ATP A 400      55.244  26.054  37.377  1.00  0.00           C  
HETATM 2625  O2' ATP A 400      55.230  27.335  37.954  1.00  0.00           O  
HETATM 2626  C1' ATP A 400      55.714  26.093  35.917  1.00  0.00           C  
HETATM 2627  N9  ATP A 400      54.658  26.648  34.986  1.00  0.00           N  
HETATM 2628  C8  ATP A 400      53.348  26.205  34.859  1.00  0.00           C  
HETATM 2629  N7  ATP A 400      52.641  26.917  33.939  1.00  0.00           N  
HETATM 2630  C5  ATP A 400      53.552  27.832  33.474  1.00  0.00           C  
HETATM 2631  C6  ATP A 400      53.407  28.875  32.482  1.00  0.00           C  
HETATM 2632  N6  ATP A 400      52.291  29.122  31.812  1.00  0.00           N  
HETATM 2633  N1  ATP A 400      54.543  29.643  32.236  1.00  0.00           N  
HETATM 2634  C2  ATP A 400      55.779  29.454  32.887  1.00  0.00           C  
HETATM 2635  N3  ATP A 400      55.900  28.453  33.842  1.00  0.00           N  
HETATM 2636  C4  ATP A 400      54.805  27.671  34.115  1.00  0.00           C  
HETATM 2637  NH3 LTN A 390      53.834  21.074  40.420  1.00  0.00           N  
HETATM 2638  CA  LTN A 390      53.735  23.141  41.976  1.00  0.00           C  
HETATM 2639  CB  LTN A 390      54.361  22.642  42.235  1.00  0.00           C  
HETATM 2640  CG  LTN A 390      55.335  21.439  42.836  1.00  0.00           C  
HETATM 2641  CD2 LTN A 390      56.481  22.180  43.348  1.00  0.00           C  
HETATM 2642  CE2 LTN A 390      56.844  21.269  44.348  1.00  0.00           C  
HETATM 2643  CE3 LTN A 390      57.360  23.158  42.851  1.00  0.00           C  
HETATM 2644  CD1 LTN A 390      54.944  20.450  43.689  1.00  0.00           C  
HETATM 2645  NE1 LTN A 390      55.923  20.396  44.521  1.00  0.00           N  
HETATM 2646  CZ2 LTN A 390      58.031  21.541  45.038  1.00  0.00           C  
HETATM 2647  CZ3 LTN A 390      58.523  23.273  43.409  1.00  0.00           C  
HETATM 2648  CH2 LTN A 390      58.868  22.550  44.551  1.00  0.00           C  
HETATM 2649  C   LTN A 390      52.656  23.272  40.733  1.00  0.00           C  
HETATM 2650  O   LTN A 390      51.550  23.487  40.831  1.00  0.00           O  
HETATM 2651  N   LTN A 390      51.431  23.648  40.729  1.00  0.00           N  
TER
END
