# Supplementary material for: Backbone Brackets and Arginine Tweezers delineate Class I and Class II aminoacyl tRNA synthetases
Source: PLoS Comput Biol. 2018 Apr 16;14(4):e1006101. doi: 10.1371/journal.pcbi.1006101 (PMC5919687; doi:10.1371/journal.pcbi.1006101)
Supplement: S11 File — All structures of Class I aaRS with residues renumbered according to the MSA. (GZ) [file pcbi.1006101.s023.tar.gz › 1maw_A_renum.pdb]

ATOM      1  N   MET A 265      54.930  13.440  42.403  1.00  0.00           N  
ATOM      2  CA  MET A 265      54.874  12.332  43.401  1.00  0.00           C  
ATOM      3  C   MET A 265      54.076  11.176  42.781  1.00  0.00           C  
ATOM      4  O   MET A 265      53.160  11.431  42.000  1.00  0.00           O  
ATOM      5  CB  MET A 265      54.149  12.786  44.683  1.00  0.00           C  
ATOM      6  CG  MET A 265      54.170  14.284  44.975  1.00  0.00           C  
ATOM      7  SD  MET A 265      52.483  14.863  45.219  1.00  0.00           S  
ATOM      8  CE  MET A 265      51.935  15.022  43.492  1.00  0.00           C  
ATOM      9  N   LYS A 266      54.404   9.923  43.114  1.00  0.00           N  
ATOM     10  CA  LYS A 266      53.666   8.762  42.589  1.00  0.00           C  
ATOM     11  C   LYS A 266      52.147   8.984  42.652  1.00  0.00           C  
ATOM     12  O   LYS A 266      51.660   9.740  43.499  1.00  0.00           O  
ATOM     13  CB  LYS A 266      54.014   7.513  43.386  1.00  0.00           C  
ATOM     14  CG  LYS A 266      55.310   6.864  42.996  1.00  0.00           C  
ATOM     15  CD  LYS A 266      55.459   5.518  43.678  1.00  0.00           C  
ATOM     16  CE  LYS A 266      56.653   4.757  43.119  1.00  0.00           C  
ATOM     17  NZ  LYS A 266      56.466   4.396  41.675  1.00  0.00           N  
ATOM     18  N   THR A 267      51.390   8.327  41.773  1.00  0.00           N  
ATOM     19  CA  THR A 267      49.937   8.492  41.777  1.00  0.00           C  
ATOM     20  C   THR A 267      49.295   7.288  42.425  1.00  0.00           C  
ATOM     21  O   THR A 267      49.831   6.192  42.338  1.00  0.00           O  
ATOM     22  CB  THR A 267      49.399   8.624  40.350  1.00  0.00           C  
ATOM     23  OG1 THR A 267      50.175   9.604  39.649  1.00  0.00           O  
ATOM     24  CG2 THR A 267      47.926   9.035  40.353  1.00  0.00           C  
ATOM     25  N   ILE A 268      48.155   7.466  43.071  1.00  0.00           N  
ATOM     26  CA  ILE A 268      47.492   6.330  43.679  1.00  0.00           C  
ATOM     27  C   ILE A 268      46.017   6.362  43.367  1.00  0.00           C  
ATOM     28  O   ILE A 268      45.332   7.353  43.646  1.00  0.00           O  
ATOM     29  CB  ILE A 268      47.704   6.291  45.218  1.00  0.00           C  
ATOM     30  CG1 ILE A 268      49.088   5.707  45.508  1.00  0.00           C  
ATOM     31  CG2 ILE A 268      46.598   5.479  45.917  1.00  0.00           C  
ATOM     32  CD1 ILE A 268      49.377   5.486  46.964  1.00  0.00           C  
ATOM     33  N   PHE A 269      45.524   5.285  42.771  1.00  0.00           N  
ATOM     34  CA  PHE A 269      44.115   5.223  42.457  1.00  0.00           C  
ATOM     35  C   PHE A 269      43.401   4.337  43.482  1.00  0.00           C  
ATOM     36  O   PHE A 269      43.961   3.336  43.895  1.00  0.00           O  
ATOM     37  CB  PHE A 269      43.911   4.653  41.057  1.00  0.00           C  
ATOM     38  CG  PHE A 269      42.522   4.805  40.582  1.00  0.00           C  
ATOM     39  CD1 PHE A 269      41.598   3.766  40.705  1.00  0.00           C  
ATOM     40  CD2 PHE A 269      42.094   6.036  40.130  1.00  0.00           C  
ATOM     41  CE1 PHE A 269      40.250   3.973  40.384  1.00  0.00           C  
ATOM     42  CE2 PHE A 269      40.759   6.250  39.809  1.00  0.00           C  
ATOM     43  CZ  PHE A 269      39.824   5.215  39.937  1.00  0.00           C  
ATOM     44  N   SER A 270      42.179   4.681  43.889  1.00  0.00           N  
ATOM     45  CA  SER A 270      41.431   3.883  44.857  1.00  0.00           C  
ATOM     46  C   SER A 270      39.934   3.990  44.570  1.00  0.00           C  
ATOM     47  O   SER A 270      39.328   5.027  44.807  1.00  0.00           O  
ATOM     48  CB  SER A 270      41.764   4.359  46.291  1.00  0.00           C  
ATOM     49  OG  SER A 270      40.798   3.966  47.272  1.00  0.00           O  
ATOM     50  N   GLY A 272      39.344   2.928  44.028  1.00  0.00           N  
ATOM     51  CA  GLY A 272      37.922   2.939  43.735  1.00  0.00           C  
ATOM     52  C   GLY A 272      37.087   2.542  44.940  1.00  0.00           C  
ATOM     53  O   GLY A 272      37.290   1.464  45.489  1.00  0.00           O  
ATOM     54  N   ILE A 273      36.142   3.382  45.352  1.00  0.00           N  
ATOM     55  CA  ILE A 273      35.325   3.098  46.510  1.00  0.00           C  
ATOM     56  C   ILE A 273      33.930   2.713  46.079  1.00  0.00           C  
ATOM     57  O   ILE A 273      33.200   3.513  45.495  1.00  0.00           O  
ATOM     58  CB  ILE A 273      35.215   4.312  47.478  1.00  0.00           C  
ATOM     59  CG1 ILE A 273      36.536   5.086  47.556  1.00  0.00           C  
ATOM     60  CG2 ILE A 273      34.773   3.807  48.837  1.00  0.00           C  
ATOM     61  CD1 ILE A 273      37.794   4.237  47.830  1.00  0.00           C  
ATOM     62  N   GLN A 274      33.573   1.472  46.345  1.00  0.00           N  
ATOM     63  CA  GLN A 274      32.259   0.987  46.013  1.00  0.00           C  
ATOM     64  C   GLN A 274      31.259   1.677  46.933  1.00  0.00           C  
ATOM     65  O   GLN A 274      31.427   1.654  48.136  1.00  0.00           O  
ATOM     66  CB  GLN A 274      32.212  -0.532  46.273  1.00  0.00           C  
ATOM     67  CG  GLN A 274      31.888  -1.363  45.054  1.00  0.00           C  
ATOM     68  CD  GLN A 274      30.384  -1.497  44.794  1.00  0.00           C  
ATOM     69  OE1 GLN A 274      29.975  -2.170  43.847  1.00  0.00           O  
ATOM     70  NE2 GLN A 274      29.559  -0.864  45.636  1.00  0.00           N  
ATOM     71  N   PRO A 275      30.242   2.361  46.381  1.00  0.00           N  
ATOM     72  CA  PRO A 275      29.237   3.008  47.231  1.00  0.00           C  
ATOM     73  C   PRO A 275      28.430   1.979  48.008  1.00  0.00           C  
ATOM     74  O   PRO A 275      27.805   1.075  47.446  1.00  0.00           O  
ATOM     75  CB  PRO A 275      28.362   3.775  46.246  1.00  0.00           C  
ATOM     76  CG  PRO A 275      28.514   2.992  44.987  1.00  0.00           C  
ATOM     77  CD  PRO A 275      29.998   2.689  44.971  1.00  0.00           C  
ATOM     78  N   SER A 276      28.460   2.125  49.325  1.00  0.00           N  
ATOM     79  CA  SER A 276      27.722   1.220  50.204  1.00  0.00           C  
ATOM     80  C   SER A 276      27.223   1.908  51.472  1.00  0.00           C  
ATOM     81  O   SER A 276      26.549   1.261  52.268  1.00  0.00           O  
ATOM     82  CB  SER A 276      28.599   0.028  50.595  1.00  0.00           C  
ATOM     83  OG  SER A 276      28.938  -0.759  49.461  1.00  0.00           O  
ATOM     84  N   GLY A 277      27.544   3.190  51.678  1.00  0.00           N  
ATOM     85  CA  GLY A 277      27.064   3.906  52.862  1.00  0.00           C  
ATOM     86  C   GLY A 277      27.388   3.318  54.237  1.00  0.00           C  
ATOM     87  O   GLY A 277      26.808   3.738  55.256  1.00  0.00           O  
ATOM     88  N   VAL A 279      28.314   2.356  54.268  1.00  0.00           N  
ATOM     89  CA  VAL A 279      28.733   1.712  55.503  1.00  0.00           C  
ATOM     90  C   VAL A 279      30.132   1.138  55.356  1.00  0.00           C  
ATOM     91  O   VAL A 279      30.388   0.275  54.520  1.00  0.00           O  
ATOM     92  CB  VAL A 279      27.774   0.575  55.896  1.00  0.00           C  
ATOM     93  CG1 VAL A 279      27.523  -0.316  54.696  1.00  0.00           C  
ATOM     94  CG2 VAL A 279      28.356  -0.247  57.010  1.00  0.00           C  
ATOM     95  N   ILE A 280      31.046   1.659  56.160  1.00  0.00           N  
ATOM     96  CA  ILE A 280      32.436   1.209  56.193  1.00  0.00           C  
ATOM     97  C   ILE A 280      32.694   0.809  57.646  1.00  0.00           C  
ATOM     98  O   ILE A 280      32.297   1.527  58.562  1.00  0.00           O  
ATOM     99  CB  ILE A 280      33.390   2.321  55.711  1.00  0.00           C  
ATOM    100  CG1 ILE A 280      32.996   3.680  56.297  1.00  0.00           C  
ATOM    101  CG2 ILE A 280      33.315   2.395  54.213  1.00  0.00           C  
ATOM    102  CD1 ILE A 280      33.757   4.866  55.698  1.00  0.00           C  
ATOM    103  N   THR A 281      33.331  -0.334  57.883  1.00  0.00           N  
ATOM    104  CA  THR A 281      33.529  -0.753  59.270  1.00  0.00           C  
ATOM    105  C   THR A 281      34.798  -0.252  59.942  1.00  0.00           C  
ATOM    106  O   THR A 281      35.760   0.129  59.281  1.00  0.00           O  
ATOM    107  CB  THR A 281      33.499  -2.292  59.404  1.00  0.00           C  
ATOM    108  OG1 THR A 281      34.558  -2.852  58.614  1.00  0.00           O  
ATOM    109  CG2 THR A 281      32.141  -2.859  58.948  1.00  0.00           C  
ATOM    110  N   ILE A 282      34.785  -0.288  61.269  1.00  0.00           N  
ATOM    111  CA  ILE A 282      35.913   0.112  62.095  1.00  0.00           C  
ATOM    112  C   ILE A 282      37.163  -0.660  61.652  1.00  0.00           C  
ATOM    113  O   ILE A 282      38.294  -0.242  61.922  1.00  0.00           O  
ATOM    114  CB  ILE A 282      35.582  -0.181  63.588  1.00  0.00           C  
ATOM    115  CG1 ILE A 282      36.655   0.366  64.500  1.00  0.00           C  
ATOM    116  CG2 ILE A 282      35.521  -1.636  63.826  1.00  0.00           C  
ATOM    117  CD1 ILE A 282      36.637   1.868  64.553  1.00  0.00           C  
ATOM    118  N   GLY A 283      36.949  -1.775  60.956  1.00  0.00           N  
ATOM    119  CA  GLY A 283      38.054  -2.585  60.468  1.00  0.00           C  
ATOM    120  C   GLY A 283      38.631  -1.996  59.198  1.00  0.00           C  
ATOM    121  O   GLY A 283      39.844  -2.010  58.982  1.00  0.00           O  
ATOM    122  N   ASN A 284      37.748  -1.469  58.356  1.00  0.00           N  
ATOM    123  CA  ASN A 284      38.164  -0.841  57.107  1.00  0.00           C  
ATOM    124  C   ASN A 284      38.893   0.452  57.438  1.00  0.00           C  
ATOM    125  O   ASN A 284      39.892   0.801  56.801  1.00  0.00           O  
ATOM    126  CB  ASN A 284      36.960  -0.515  56.220  1.00  0.00           C  
ATOM    127  CG  ASN A 284      37.377   0.114  54.905  1.00  0.00           C  
ATOM    128  OD1 ASN A 284      37.238  -0.499  53.846  1.00  0.00           O  
ATOM    129  ND2 ASN A 284      37.899   1.344  54.964  1.00  0.00           N  
ATOM    130  N   TYR A 285      38.368   1.160  58.435  1.00  0.00           N  
ATOM    131  CA  TYR A 285      38.955   2.404  58.884  1.00  0.00           C  
ATOM    132  C   TYR A 285      40.359   2.114  59.369  1.00  0.00           C  
ATOM    133  O   TYR A 285      41.310   2.716  58.901  1.00  0.00           O  
ATOM    134  CB  TYR A 285      38.112   3.009  60.014  1.00  0.00           C  
ATOM    135  CG  TYR A 285      38.716   4.253  60.652  1.00  0.00           C  
ATOM    136  CD1 TYR A 285      39.413   4.176  61.861  1.00  0.00           C  
ATOM    137  CD2 TYR A 285      38.632   5.492  60.019  1.00  0.00           C  
ATOM    138  CE1 TYR A 285      40.019   5.299  62.422  1.00  0.00           C  
ATOM    139  CE2 TYR A 285      39.234   6.618  60.571  1.00  0.00           C  
ATOM    140  CZ  TYR A 285      39.926   6.516  61.766  1.00  0.00           C  
ATOM    141  OH  TYR A 285      40.552   7.632  62.275  1.00  0.00           O  
ATOM    142  N   ILE A 286      40.489   1.176  60.295  1.00  0.00           N  
ATOM    143  CA  ILE A 286      41.786   0.812  60.836  1.00  0.00           C  
ATOM    144  C   ILE A 286      42.715   0.277  59.753  1.00  0.00           C  
ATOM    145  O   ILE A 286      43.854   0.728  59.613  1.00  0.00           O  
ATOM    146  CB  ILE A 286      41.598  -0.262  61.922  1.00  0.00           C  
ATOM    147  CG1 ILE A 286      40.825   0.344  63.093  1.00  0.00           C  
ATOM    148  CG2 ILE A 286      42.920  -0.821  62.357  1.00  0.00           C  
ATOM    149  CD1 ILE A 286      40.656  -0.563  64.301  1.00  0.00           C  
ATOM    150  N   GLY A 287      42.184  -0.663  58.975  1.00  0.00           N  
ATOM    151  CA  GLY A 287      42.945  -1.337  57.942  1.00  0.00           C  
ATOM    152  C   GLY A 287      43.551  -0.542  56.815  1.00  0.00           C  
ATOM    153  O   GLY A 287      44.705  -0.746  56.434  1.00  0.00           O  
ATOM    154  N   ALA A 288      42.756   0.368  56.282  1.00  0.00           N  
ATOM    155  CA  ALA A 288      43.204   1.164  55.181  1.00  0.00           C  
ATOM    156  C   ALA A 288      42.898   2.630  55.347  1.00  0.00           C  
ATOM    157  O   ALA A 288      43.798   3.447  55.536  1.00  0.00           O  
ATOM    158  CB  ALA A 288      42.572   0.658  53.930  1.00  0.00           C  
ATOM    159  N   LEU A 289      41.612   2.950  55.306  1.00  0.00           N  
ATOM    160  CA  LEU A 289      41.153   4.329  55.359  1.00  0.00           C  
ATOM    161  C   LEU A 289      41.976   5.263  56.233  1.00  0.00           C  
ATOM    162  O   LEU A 289      42.498   6.258  55.747  1.00  0.00           O  
ATOM    163  CB  LEU A 289      39.668   4.367  55.740  1.00  0.00           C  
ATOM    164  CG  LEU A 289      38.904   5.673  55.462  1.00  0.00           C  
ATOM    165  CD1 LEU A 289      39.246   6.186  54.075  1.00  0.00           C  
ATOM    166  CD2 LEU A 289      37.412   5.434  55.596  1.00  0.00           C  
ATOM    167  N   ARG A 290      42.118   4.927  57.506  1.00  0.00           N  
ATOM    168  CA  ARG A 290      42.883   5.729  58.457  1.00  0.00           C  
ATOM    169  C   ARG A 290      44.295   6.109  57.986  1.00  0.00           C  
ATOM    170  O   ARG A 290      44.775   7.212  58.244  1.00  0.00           O  
ATOM    171  CB  ARG A 290      42.947   4.967  59.782  1.00  0.00           C  
ATOM    172  CG  ARG A 290      43.804   5.556  60.860  1.00  0.00           C  
ATOM    173  CD  ARG A 290      43.846   4.575  62.002  1.00  0.00           C  
ATOM    174  NE  ARG A 290      44.991   4.776  62.887  1.00  0.00           N  
ATOM    175  CZ  ARG A 290      45.471   3.836  63.695  1.00  0.00           C  
ATOM    176  NH1 ARG A 290      44.907   2.634  63.724  1.00  0.00           N  
ATOM    177  NH2 ARG A 290      46.515   4.102  64.470  1.00  0.00           N  
ATOM    178  N   GLN A 291      44.964   5.201  57.291  1.00  0.00           N  
ATOM    179  CA  GLN A 291      46.312   5.475  56.812  1.00  0.00           C  
ATOM    180  C   GLN A 291      46.321   6.319  55.550  1.00  0.00           C  
ATOM    181  O   GLN A 291      47.348   6.886  55.185  1.00  0.00           O  
ATOM    182  CB  GLN A 291      47.062   4.172  56.564  1.00  0.00           C  
ATOM    183  CG  GLN A 291      47.610   3.543  57.849  1.00  0.00           C  
ATOM    184  CD  GLN A 291      48.817   4.308  58.384  1.00  0.00           C  
ATOM    185  OE1 GLN A 291      49.883   4.300  57.767  1.00  0.00           O  
ATOM    186  NE2 GLN A 291      48.652   4.979  59.534  1.00  0.00           N  
ATOM    187  N   PHE A 292      45.180   6.402  54.878  1.00  0.00           N  
ATOM    188  CA  PHE A 292      45.103   7.203  53.674  1.00  0.00           C  
ATOM    189  C   PHE A 292      45.326   8.670  53.985  1.00  0.00           C  
ATOM    190  O   PHE A 292      46.112   9.326  53.307  1.00  0.00           O  
ATOM    191  CB  PHE A 292      43.760   7.010  52.969  1.00  0.00           C  
ATOM    192  CG  PHE A 292      43.765   5.903  51.951  1.00  0.00           C  
ATOM    193  CD1 PHE A 292      42.626   5.123  51.759  1.00  0.00           C  
ATOM    194  CD2 PHE A 292      44.916   5.617  51.214  1.00  0.00           C  
ATOM    195  CE1 PHE A 292      42.631   4.065  50.851  1.00  0.00           C  
ATOM    196  CE2 PHE A 292      44.929   4.557  50.302  1.00  0.00           C  
ATOM    197  CZ  PHE A 292      43.782   3.778  50.123  1.00  0.00           C  
ATOM    198  N   VAL A 293      44.656   9.173  55.025  1.00  0.00           N  
ATOM    199  CA  VAL A 293      44.783  10.578  55.450  1.00  0.00           C  
ATOM    200  C   VAL A 293      46.249  10.970  55.617  1.00  0.00           C  
ATOM    201  O   VAL A 293      46.597  12.153  55.573  1.00  0.00           O  
ATOM    202  CB  VAL A 293      44.065  10.829  56.776  1.00  0.00           C  
ATOM    203  CG1 VAL A 293      44.218  12.274  57.186  1.00  0.00           C  
ATOM    204  CG2 VAL A 293      42.607  10.488  56.633  1.00  0.00           C  
ATOM    205  N   GLU A 294      47.093   9.968  55.847  1.00  0.00           N  
ATOM    206  CA  GLU A 294      48.523  10.182  55.971  1.00  0.00           C  
ATOM    207  C   GLU A 294      49.092  10.211  54.557  1.00  0.00           C  
ATOM    208  O   GLU A 294      49.617  11.234  54.111  1.00  0.00           O  
ATOM    209  CB  GLU A 294      49.193   9.042  56.733  1.00  0.00           C  
ATOM    210  CG  GLU A 294      49.499   9.346  58.181  1.00  0.00           C  
ATOM    211  CD  GLU A 294      50.153   8.172  58.892  1.00  0.00           C  
ATOM    212  OE1 GLU A 294      51.159   7.634  58.380  1.00  0.00           O  
ATOM    213  OE2 GLU A 294      49.666   7.794  59.977  1.00  0.00           O  
ATOM    214  N   LEU A 295      48.954   9.082  53.857  1.00  0.00           N  
ATOM    215  CA  LEU A 295      49.456   8.899  52.491  1.00  0.00           C  
ATOM    216  C   LEU A 295      49.183  10.066  51.555  1.00  0.00           C  
ATOM    217  O   LEU A 295      50.046  10.485  50.781  1.00  0.00           O  
ATOM    218  CB  LEU A 295      48.863   7.626  51.899  1.00  0.00           C  
ATOM    219  CG  LEU A 295      49.560   6.300  52.205  1.00  0.00           C  
ATOM    220  CD1 LEU A 295      48.581   5.289  52.814  1.00  0.00           C  
ATOM    221  CD2 LEU A 295      50.148   5.758  50.904  1.00  0.00           C  
ATOM    222  N   GLN A 296      47.958  10.562  51.650  1.00  0.00           N  
ATOM    223  CA  GLN A 296      47.452  11.684  50.887  1.00  0.00           C  
ATOM    224  C   GLN A 296      48.396  12.891  50.825  1.00  0.00           C  
ATOM    225  O   GLN A 296      48.093  13.893  50.182  1.00  0.00           O  
ATOM    226  CB  GLN A 296      46.087  12.058  51.471  1.00  0.00           C  
ATOM    227  CG  GLN A 296      45.845  13.515  51.763  1.00  0.00           C  
ATOM    228  CD  GLN A 296      44.513  13.722  52.453  1.00  0.00           C  
ATOM    229  OE1 GLN A 296      43.480  13.846  51.804  1.00  0.00           O  
ATOM    230  NE2 GLN A 296      44.529  13.732  53.784  1.00  0.00           N  
ATOM    231  N   HIS A 297      49.545  12.819  51.480  1.00  0.00           N  
ATOM    232  CA  HIS A 297      50.473  13.937  51.423  1.00  0.00           C  
ATOM    233  C   HIS A 297      51.752  13.537  50.721  1.00  0.00           C  
ATOM    234  O   HIS A 297      52.493  14.395  50.267  1.00  0.00           O  
ATOM    235  CB  HIS A 297      50.812  14.445  52.832  1.00  0.00           C  
ATOM    236  CG  HIS A 297      49.666  15.082  53.545  1.00  0.00           C  
ATOM    237  ND1 HIS A 297      49.064  16.239  53.105  1.00  0.00           N  
ATOM    238  CD2 HIS A 297      48.994  14.712  54.657  1.00  0.00           C  
ATOM    239  CE1 HIS A 297      48.065  16.550  53.909  1.00  0.00           C  
ATOM    240  NE2 HIS A 297      48.001  15.638  54.860  1.00  0.00           N  
ATOM    241  N   GLU A 299      52.001  12.238  50.613  1.00  0.00           N  
ATOM    242  CA  GLU A 299      53.233  11.775  50.001  1.00  0.00           C  
ATOM    243  C   GLU A 299      53.030  11.321  48.552  1.00  0.00           C  
ATOM    244  O   GLU A 299      53.989  11.142  47.798  1.00  0.00           O  
ATOM    245  CB  GLU A 299      53.824  10.643  50.856  1.00  0.00           C  
ATOM    246  CG  GLU A 299      55.343  10.475  50.726  1.00  0.00           C  
ATOM    247  CD  GLU A 299      55.938   9.374  51.623  1.00  0.00           C  
ATOM    248  OE1 GLU A 299      56.457   8.378  51.073  1.00  0.00           O  
ATOM    249  OE2 GLU A 299      55.892   9.512  52.866  1.00  0.00           O  
ATOM    250  N   TYR A 306      51.773  11.146  48.163  1.00  0.00           N  
ATOM    251  CA  TYR A 306      51.443  10.707  46.821  1.00  0.00           C  
ATOM    252  C   TYR A 306      50.310  11.534  46.233  1.00  0.00           C  
ATOM    253  O   TYR A 306      49.755  12.418  46.891  1.00  0.00           O  
ATOM    254  CB  TYR A 306      51.009   9.243  46.827  1.00  0.00           C  
ATOM    255  CG  TYR A 306      52.003   8.309  47.452  1.00  0.00           C  
ATOM    256  CD1 TYR A 306      52.071   8.167  48.838  1.00  0.00           C  
ATOM    257  CD2 TYR A 306      52.842   7.529  46.658  1.00  0.00           C  
ATOM    258  CE1 TYR A 306      52.951   7.255  49.420  1.00  0.00           C  
ATOM    259  CE2 TYR A 306      53.727   6.614  47.227  1.00  0.00           C  
ATOM    260  CZ  TYR A 306      53.772   6.481  48.606  1.00  0.00           C  
ATOM    261  OH  TYR A 306      54.614   5.561  49.174  1.00  0.00           O  
ATOM    262  N   ASN A 307      49.968  11.241  44.986  1.00  0.00           N  
ATOM    263  CA  ASN A 307      48.885  11.927  44.329  1.00  0.00           C  
ATOM    264  C   ASN A 307      47.710  10.953  44.349  1.00  0.00           C  
ATOM    265  O   ASN A 307      47.678   9.977  43.599  1.00  0.00           O  
ATOM    266  CB  ASN A 307      49.290  12.263  42.913  1.00  0.00           C  
ATOM    267  CG  ASN A 307      48.265  13.114  42.219  1.00  0.00           C  
ATOM    268  OD1 ASN A 307      48.213  13.155  40.989  1.00  0.00           O  
ATOM    269  ND2 ASN A 307      47.436  13.809  43.002  1.00  0.00           N  
ATOM    270  N   CYS A 308      46.739  11.210  45.214  1.00  0.00           N  
ATOM    271  CA  CYS A 308      45.607  10.310  45.355  1.00  0.00           C  
ATOM    272  C   CYS A 308      44.332  10.692  44.644  1.00  0.00           C  
ATOM    273  O   CYS A 308      43.938  11.859  44.612  1.00  0.00           O  
ATOM    274  CB  CYS A 308      45.285  10.111  46.836  1.00  0.00           C  
ATOM    275  SG  CYS A 308      46.641   9.444  47.787  1.00  0.00           S  
ATOM    276  N   TYR A 309      43.677   9.671  44.097  1.00  0.00           N  
ATOM    277  CA  TYR A 309      42.395   9.802  43.411  1.00  0.00           C  
ATOM    278  C   TYR A 309      41.442   8.834  44.130  1.00  0.00           C  
ATOM    279  O   TYR A 309      41.674   7.620  44.141  1.00  0.00           O  
ATOM    280  CB  TYR A 309      42.530   9.382  41.944  1.00  0.00           C  
ATOM    281  CG  TYR A 309      43.203  10.382  41.025  1.00  0.00           C  
ATOM    282  CD1 TYR A 309      42.462  11.415  40.437  1.00  0.00           C  
ATOM    283  CD2 TYR A 309      44.568  10.289  40.739  1.00  0.00           C  
ATOM    284  CE1 TYR A 309      43.059  12.329  39.589  1.00  0.00           C  
ATOM    285  CE2 TYR A 309      45.181  11.204  39.887  1.00  0.00           C  
ATOM    286  CZ  TYR A 309      44.419  12.223  39.320  1.00  0.00           C  
ATOM    287  OH  TYR A 309      45.018  13.165  38.510  1.00  0.00           O  
ATOM    288  N   PHE A 310      40.391   9.344  44.759  1.00  0.00           N  
ATOM    289  CA  PHE A 310      39.450   8.465  45.433  1.00  0.00           C  
ATOM    290  C   PHE A 310      38.207   8.496  44.598  1.00  0.00           C  
ATOM    291  O   PHE A 310      37.446   9.458  44.648  1.00  0.00           O  
ATOM    292  CB  PHE A 310      39.166   8.951  46.858  1.00  0.00           C  
ATOM    293  CG  PHE A 310      40.356   8.823  47.767  1.00  0.00           C  
ATOM    294  CD1 PHE A 310      41.217   9.905  47.983  1.00  0.00           C  
ATOM    295  CD2 PHE A 310      40.691   7.583  48.297  1.00  0.00           C  
ATOM    296  CE1 PHE A 310      42.400   9.738  48.708  1.00  0.00           C  
ATOM    297  CE2 PHE A 310      41.863   7.411  49.016  1.00  0.00           C  
ATOM    298  CZ  PHE A 310      42.723   8.489  49.221  1.00  0.00           C  
ATOM    299  N   CYS A 311      38.000   7.451  43.808  1.00  0.00           N  
ATOM    300  CA  CYS A 311      36.844   7.405  42.940  1.00  0.00           C  
ATOM    301  C   CYS A 311      35.685   6.605  43.489  1.00  0.00           C  
ATOM    302  O   CYS A 311      35.844   5.426  43.752  1.00  0.00           O  
ATOM    303  CB  CYS A 311      37.234   6.830  41.571  1.00  0.00           C  
ATOM    304  SG  CYS A 311      35.808   6.856  40.420  1.00  0.00           S  
ATOM    305  N   ILE A 312      34.528   7.227  43.681  1.00  0.00           N  
ATOM    306  CA  ILE A 312      33.352   6.501  44.144  1.00  0.00           C  
ATOM    307  C   ILE A 312      32.824   5.846  42.880  1.00  0.00           C  
ATOM    308  O   ILE A 312      32.082   6.458  42.122  1.00  0.00           O  
ATOM    309  CB  ILE A 312      32.276   7.451  44.706  1.00  0.00           C  
ATOM    310  CG1 ILE A 312      32.820   8.146  45.956  1.00  0.00           C  
ATOM    311  CG2 ILE A 312      30.971   6.686  44.974  1.00  0.00           C  
ATOM    312  CD1 ILE A 312      31.887   9.156  46.551  1.00  0.00           C  
ATOM    313  N   VAL A 313      33.231   4.607  42.648  1.00  0.00           N  
ATOM    314  CA  VAL A 313      32.872   3.833  41.458  1.00  0.00           C  
ATOM    315  C   VAL A 313      31.418   3.360  41.363  1.00  0.00           C  
ATOM    316  O   VAL A 313      31.128   2.179  41.548  1.00  0.00           O  
ATOM    317  CB  VAL A 313      33.795   2.613  41.399  1.00  0.00           C  
ATOM    318  CG1 VAL A 313      35.201   3.069  41.131  1.00  0.00           C  
ATOM    319  CG2 VAL A 313      33.776   1.900  42.728  1.00  0.00           C  
ATOM    320  N   ASP A 314      30.509   4.262  41.027  1.00  0.00           N  
ATOM    321  CA  ASP A 314      29.099   3.917  40.933  1.00  0.00           C  
ATOM    322  C   ASP A 314      28.699   3.111  39.691  1.00  0.00           C  
ATOM    323  O   ASP A 314      27.707   2.376  39.727  1.00  0.00           O  
ATOM    324  CB  ASP A 314      28.252   5.185  41.022  1.00  0.00           C  
ATOM    325  CG  ASP A 314      28.458   6.134  39.846  1.00  0.00           C  
ATOM    326  OD1 ASP A 314      29.613   6.332  39.426  1.00  0.00           O  
ATOM    327  OD2 ASP A 314      27.454   6.671  39.345  1.00  0.00           O  
ATOM    328  N   GLN A 315      29.473   3.212  38.605  1.00  0.00           N  
ATOM    329  CA  GLN A 315      29.160   2.460  37.378  1.00  0.00           C  
ATOM    330  C   GLN A 315      29.356   0.953  37.591  1.00  0.00           C  
ATOM    331  O   GLN A 315      28.643   0.129  37.015  1.00  0.00           O  
ATOM    332  CB  GLN A 315      29.996   2.968  36.187  1.00  0.00           C  
ATOM    333  CG  GLN A 315      29.379   4.242  35.584  1.00  0.00           C  
ATOM    334  CD  GLN A 315      29.987   4.721  34.266  1.00  0.00           C  
ATOM    335  OE1 GLN A 315      31.193   4.992  34.161  1.00  0.00           O  
ATOM    336  NE2 GLN A 315      29.128   4.854  33.250  1.00  0.00           N  
ATOM    337  N   HIS A 316      30.316   0.610  38.445  1.00  0.00           N  
ATOM    338  CA  HIS A 316      30.577  -0.778  38.773  1.00  0.00           C  
ATOM    339  C   HIS A 316      29.463  -1.296  39.696  1.00  0.00           C  
ATOM    340  O   HIS A 316      29.050  -2.450  39.605  1.00  0.00           O  
ATOM    341  CB  HIS A 316      31.916  -0.935  39.512  1.00  0.00           C  
ATOM    342  CG  HIS A 316      33.109  -1.073  38.626  1.00  0.00           C  
ATOM    343  ND1 HIS A 316      34.298  -0.420  38.869  1.00  0.00           N  
ATOM    344  CD2 HIS A 316      33.325  -1.847  37.544  1.00  0.00           C  
ATOM    345  CE1 HIS A 316      35.197  -0.785  37.975  1.00  0.00           C  
ATOM    346  NE2 HIS A 316      34.631  -1.652  37.159  1.00  0.00           N  
ATOM    347  N   ALA A 317      28.982  -0.430  40.581  1.00  0.00           N  
ATOM    348  CA  ALA A 317      27.962  -0.797  41.554  1.00  0.00           C  
ATOM    349  C   ALA A 317      26.623  -1.111  40.923  1.00  0.00           C  
ATOM    350  O   ALA A 317      25.701  -1.588  41.592  1.00  0.00           O  
ATOM    351  CB  ALA A 317      27.787   0.320  42.579  1.00  0.00           C  
ATOM    352  N   ILE A 333      26.530  -0.869  39.624  1.00  0.00           N  
ATOM    353  CA  ILE A 333      25.285  -1.101  38.924  1.00  0.00           C  
ATOM    354  C   ILE A 333      25.285  -2.444  38.174  1.00  0.00           C  
ATOM    355  O   ILE A 333      24.345  -2.747  37.441  1.00  0.00           O  
ATOM    356  CB  ILE A 333      24.965   0.127  38.000  1.00  0.00           C  
ATOM    357  CG1 ILE A 333      23.459   0.270  37.862  1.00  0.00           C  
ATOM    358  CG2 ILE A 333      25.576  -0.004  36.616  1.00  0.00           C  
ATOM    359  CD1 ILE A 333      22.756   0.612  39.162  1.00  0.00           C  
ATOM    360  N   THR A 334      26.329  -3.260  38.356  1.00  0.00           N  
ATOM    361  CA  THR A 334      26.381  -4.579  37.720  1.00  0.00           C  
ATOM    362  C   THR A 334      25.436  -5.531  38.452  1.00  0.00           C  
ATOM    363  O   THR A 334      25.113  -6.601  37.944  1.00  0.00           O  
ATOM    364  CB  THR A 334      27.779  -5.223  37.758  1.00  0.00           C  
ATOM    365  OG1 THR A 334      28.206  -5.308  39.113  1.00  0.00           O  
ATOM    366  CG2 THR A 334      28.778  -4.433  36.955  1.00  0.00           C  
ATOM    367  N   VAL A 336      25.006  -5.158  39.652  1.00  0.00           N  
ATOM    368  CA  VAL A 336      24.091  -5.978  40.451  1.00  0.00           C  
ATOM    369  C   VAL A 336      22.886  -5.127  40.808  1.00  0.00           C  
ATOM    370  O   VAL A 336      22.987  -3.908  40.836  1.00  0.00           O  
ATOM    371  CB  VAL A 336      24.750  -6.427  41.752  1.00  0.00           C  
ATOM    372  CG1 VAL A 336      26.057  -7.128  41.445  1.00  0.00           C  
ATOM    373  CG2 VAL A 336      25.002  -5.222  42.643  1.00  0.00           C  
ATOM    374  N   TRP A 340      21.753  -5.753  41.097  1.00  0.00           N  
ATOM    375  CA  TRP A 340      20.559  -4.996  41.428  1.00  0.00           C  
ATOM    376  C   TRP A 340      20.866  -3.914  42.435  1.00  0.00           C  
ATOM    377  O   TRP A 340      21.663  -4.107  43.350  1.00  0.00           O  
ATOM    378  CB  TRP A 340      19.478  -5.903  42.003  1.00  0.00           C  
ATOM    379  CG  TRP A 340      18.241  -5.952  41.210  1.00  0.00           C  
ATOM    380  CD1 TRP A 340      17.936  -6.831  40.217  1.00  0.00           C  
ATOM    381  CD2 TRP A 340      17.121  -5.092  41.345  1.00  0.00           C  
ATOM    382  NE1 TRP A 340      16.683  -6.582  39.716  1.00  0.00           N  
ATOM    383  CE2 TRP A 340      16.159  -5.515  40.393  1.00  0.00           C  
ATOM    384  CE3 TRP A 340      16.826  -3.997  42.179  1.00  0.00           C  
ATOM    385  CZ2 TRP A 340      14.932  -4.893  40.247  1.00  0.00           C  
ATOM    386  CZ3 TRP A 340      15.590  -3.376  42.027  1.00  0.00           C  
ATOM    387  CH2 TRP A 340      14.662  -3.827  41.069  1.00  0.00           C  
ATOM    388  N   GLN A 418      20.232  -2.764  42.255  1.00  0.00           N  
ATOM    389  CA  GLN A 418      20.398  -1.637  43.155  1.00  0.00           C  
ATOM    390  C   GLN A 418      19.064  -0.948  43.233  1.00  0.00           C  
ATOM    391  O   GLN A 418      18.255  -1.049  42.317  1.00  0.00           O  
ATOM    392  CB  GLN A 418      21.415  -0.655  42.596  1.00  0.00           C  
ATOM    393  CG  GLN A 418      22.821  -1.185  42.521  1.00  0.00           C  
ATOM    394  CD  GLN A 418      23.429  -1.385  43.880  1.00  0.00           C  
ATOM    395  OE1 GLN A 418      22.850  -0.987  44.897  1.00  0.00           O  
ATOM    396  NE2 GLN A 418      24.608  -1.994  43.915  1.00  0.00           N  
ATOM    397  N   ASP A 419      18.803  -0.271  44.336  1.00  0.00           N  
ATOM    398  CA  ASP A 419      17.577   0.493  44.433  1.00  0.00           C  
ATOM    399  C   ASP A 419      18.109   1.879  44.041  1.00  0.00           C  
ATOM    400  O   ASP A 419      19.088   2.339  44.614  1.00  0.00           O  
ATOM    401  CB  ASP A 419      17.044   0.484  45.857  1.00  0.00           C  
ATOM    402  CG  ASP A 419      15.852   1.375  46.006  1.00  0.00           C  
ATOM    403  OD1 ASP A 419      16.058   2.598  45.948  1.00  0.00           O  
ATOM    404  OD2 ASP A 419      14.732   0.852  46.137  1.00  0.00           O  
ATOM    405  N   PRO A 420      17.484   2.562  43.062  1.00  0.00           N  
ATOM    406  CA  PRO A 420      18.004   3.868  42.665  1.00  0.00           C  
ATOM    407  C   PRO A 420      18.175   4.843  43.790  1.00  0.00           C  
ATOM    408  O   PRO A 420      19.232   5.479  43.917  1.00  0.00           O  
ATOM    409  CB  PRO A 420      17.004   4.334  41.617  1.00  0.00           C  
ATOM    410  CG  PRO A 420      16.556   3.047  41.019  1.00  0.00           C  
ATOM    411  CD  PRO A 420      16.282   2.251  42.276  1.00  0.00           C  
ATOM    412  N   HIS A 421      17.157   4.961  44.628  1.00  0.00           N  
ATOM    413  CA  HIS A 421      17.251   5.903  45.719  1.00  0.00           C  
ATOM    414  C   HIS A 421      18.341   5.519  46.708  1.00  0.00           C  
ATOM    415  O   HIS A 421      19.062   6.381  47.222  1.00  0.00           O  
ATOM    416  CB  HIS A 421      15.920   6.032  46.436  1.00  0.00           C  
ATOM    417  CG  HIS A 421      15.908   7.145  47.439  1.00  0.00           C  
ATOM    418  ND1 HIS A 421      16.013   6.932  48.798  1.00  0.00           N  
ATOM    419  CD2 HIS A 421      15.863   8.488  47.278  1.00  0.00           C  
ATOM    420  CE1 HIS A 421      16.029   8.091  49.432  1.00  0.00           C  
ATOM    421  NE2 HIS A 421      15.938   9.051  48.531  1.00  0.00           N  
ATOM    422  N   GLU A 422      18.454   4.223  46.978  1.00  0.00           N  
ATOM    423  CA  GLU A 422      19.471   3.746  47.895  1.00  0.00           C  
ATOM    424  C   GLU A 422      20.838   4.080  47.355  1.00  0.00           C  
ATOM    425  O   GLU A 422      21.701   4.578  48.071  1.00  0.00           O  
ATOM    426  CB  GLU A 422      19.358   2.242  48.083  1.00  0.00           C  
ATOM    427  CG  GLU A 422      18.635   1.858  49.348  1.00  0.00           C  
ATOM    428  CD  GLU A 422      19.397   2.318  50.585  1.00  0.00           C  
ATOM    429  OE1 GLU A 422      20.493   1.766  50.841  1.00  0.00           O  
ATOM    430  OE2 GLU A 422      18.905   3.242  51.277  1.00  0.00           O  
ATOM    431  N   LEU A 423      21.027   3.813  46.072  1.00  0.00           N  
ATOM    432  CA  LEU A 423      22.303   4.062  45.420  1.00  0.00           C  
ATOM    433  C   LEU A 423      22.676   5.533  45.370  1.00  0.00           C  
ATOM    434  O   LEU A 423      23.845   5.884  45.528  1.00  0.00           O  
ATOM    435  CB  LEU A 423      22.277   3.502  44.000  1.00  0.00           C  
ATOM    436  CG  LEU A 423      23.508   3.811  43.157  1.00  0.00           C  
ATOM    437  CD1 LEU A 423      24.717   3.177  43.781  1.00  0.00           C  
ATOM    438  CD2 LEU A 423      23.301   3.294  41.749  1.00  0.00           C  
ATOM    439  N   ARG A 424      21.683   6.392  45.152  1.00  0.00           N  
ATOM    440  CA  ARG A 424      21.943   7.819  45.058  1.00  0.00           C  
ATOM    441  C   ARG A 424      22.400   8.271  46.433  1.00  0.00           C  
ATOM    442  O   ARG A 424      23.322   9.082  46.565  1.00  0.00           O  
ATOM    443  CB  ARG A 424      20.677   8.561  44.633  1.00  0.00           C  
ATOM    444  CG  ARG A 424      20.904   9.967  44.042  1.00  0.00           C  
ATOM    445  CD  ARG A 424      21.078   9.995  42.506  1.00  0.00           C  
ATOM    446  NE  ARG A 424      19.953   9.393  41.796  1.00  0.00           N  
ATOM    447  CZ  ARG A 424      18.674   9.707  41.990  1.00  0.00           C  
ATOM    448  NH1 ARG A 424      18.334  10.640  42.873  1.00  0.00           N  
ATOM    449  NH2 ARG A 424      17.723   9.048  41.328  1.00  0.00           N  
ATOM    450  N   GLN A 425      21.774   7.702  47.458  1.00  0.00           N  
ATOM    451  CA  GLN A 425      22.095   8.035  48.838  1.00  0.00           C  
ATOM    452  C   GLN A 425      23.464   7.533  49.303  1.00  0.00           C  
ATOM    453  O   GLN A 425      24.268   8.282  49.872  1.00  0.00           O  
ATOM    454  CB  GLN A 425      21.004   7.492  49.758  1.00  0.00           C  
ATOM    455  CG  GLN A 425      20.503   8.532  50.713  1.00  0.00           C  
ATOM    456  CD  GLN A 425      20.182   9.828  49.998  1.00  0.00           C  
ATOM    457  OE1 GLN A 425      20.628  10.906  50.405  1.00  0.00           O  
ATOM    458  NE2 GLN A 425      19.405   9.729  48.916  1.00  0.00           N  
ATOM    459  N   ASN A 426      23.745   6.267  49.038  1.00  0.00           N  
ATOM    460  CA  ASN A 426      25.013   5.679  49.440  1.00  0.00           C  
ATOM    461  C   ASN A 426      26.211   6.350  48.782  1.00  0.00           C  
ATOM    462  O   ASN A 426      27.339   6.180  49.232  1.00  0.00           O  
ATOM    463  CB  ASN A 426      24.995   4.171  49.152  1.00  0.00           C  
ATOM    464  CG  ASN A 426      24.081   3.422  50.116  1.00  0.00           C  
ATOM    465  OD1 ASN A 426      24.195   3.594  51.318  1.00  0.00           O  
ATOM    466  ND2 ASN A 426      23.189   2.592  49.600  1.00  0.00           N  
ATOM    467  N   ILE A 427      25.970   7.113  47.717  1.00  0.00           N  
ATOM    468  CA  ILE A 427      27.061   7.812  47.025  1.00  0.00           C  
ATOM    469  C   ILE A 427      27.454   9.071  47.777  1.00  0.00           C  
ATOM    470  O   ILE A 427      28.634   9.422  47.837  1.00  0.00           O  
ATOM    471  CB  ILE A 427      26.682   8.144  45.563  1.00  0.00           C  
ATOM    472  CG1 ILE A 427      26.692   6.846  44.773  1.00  0.00           C  
ATOM    473  CG2 ILE A 427      27.687   9.133  44.919  1.00  0.00           C  
ATOM    474  CD1 ILE A 427      26.135   6.961  43.381  1.00  0.00           C  
ATOM    475  N   ARG A 429      26.464   9.741  48.360  1.00  0.00           N  
ATOM    476  CA  ARG A 429      26.717  10.939  49.149  1.00  0.00           C  
ATOM    477  C   ARG A 429      27.358  10.483  50.460  1.00  0.00           C  
ATOM    478  O   ARG A 429      28.399  11.010  50.861  1.00  0.00           O  
ATOM    479  CB  ARG A 429      25.420  11.701  49.452  1.00  0.00           C  
ATOM    480  CG  ARG A 429      24.874  12.509  48.270  1.00  0.00           C  
ATOM    481  CD  ARG A 429      23.745  13.466  48.681  1.00  0.00           C  
ATOM    482  NE  ARG A 429      24.210  14.693  49.336  1.00  0.00           N  
ATOM    483  CZ  ARG A 429      24.627  15.787  48.697  1.00  0.00           C  
ATOM    484  NH1 ARG A 429      24.647  15.827  47.367  1.00  0.00           N  
ATOM    485  NH2 ARG A 429      25.017  16.856  49.394  1.00  0.00           N  
ATOM    486  N   ARG A 431      26.739   9.490  51.107  1.00  0.00           N  
ATOM    487  CA  ARG A 431      27.230   8.945  52.372  1.00  0.00           C  
ATOM    488  C   ARG A 431      28.716   8.638  52.336  1.00  0.00           C  
ATOM    489  O   ARG A 431      29.484   9.049  53.202  1.00  0.00           O  
ATOM    490  CB  ARG A 431      26.476   7.673  52.739  1.00  0.00           C  
ATOM    491  CG  ARG A 431      25.301   7.886  53.683  1.00  0.00           C  
ATOM    492  CD  ARG A 431      24.817   6.557  54.298  1.00  0.00           C  
ATOM    493  NE  ARG A 431      23.900   5.802  53.444  1.00  0.00           N  
ATOM    494  CZ  ARG A 431      22.644   6.164  53.191  1.00  0.00           C  
ATOM    495  NH1 ARG A 431      22.153   7.273  53.729  1.00  0.00           N  
ATOM    496  NH2 ARG A 431      21.879   5.417  52.397  1.00  0.00           N  
ATOM    497  N   LEU A 432      29.124   7.907  51.319  1.00  0.00           N  
ATOM    498  CA  LEU A 432      30.516   7.539  51.191  1.00  0.00           C  
ATOM    499  C   LEU A 432      31.427   8.766  51.063  1.00  0.00           C  
ATOM    500  O   LEU A 432      32.522   8.801  51.634  1.00  0.00           O  
ATOM    501  CB  LEU A 432      30.670   6.623  49.987  1.00  0.00           C  
ATOM    502  CG  LEU A 432      31.964   5.841  49.923  1.00  0.00           C  
ATOM    503  CD1 LEU A 432      32.128   4.981  51.164  1.00  0.00           C  
ATOM    504  CD2 LEU A 432      31.946   4.991  48.689  1.00  0.00           C  
ATOM    505  N   ALA A 433      30.970   9.776  50.322  1.00  0.00           N  
ATOM    506  CA  ALA A 433      31.752  11.005  50.126  1.00  0.00           C  
ATOM    507  C   ALA A 433      31.765  11.833  51.403  1.00  0.00           C  
ATOM    508  O   ALA A 433      32.794  12.394  51.774  1.00  0.00           O  
ATOM    509  CB  ALA A 433      31.189  11.820  48.966  1.00  0.00           C  
ATOM    510  N   ALA A 434      30.618  11.911  52.071  1.00  0.00           N  
ATOM    511  CA  ALA A 434      30.531  12.652  53.321  1.00  0.00           C  
ATOM    512  C   ALA A 434      31.548  12.014  54.257  1.00  0.00           C  
ATOM    513  O   ALA A 434      32.391  12.701  54.831  1.00  0.00           O  
ATOM    514  CB  ALA A 434      29.130  12.547  53.903  1.00  0.00           C  
ATOM    515  N   LEU A 435      31.489  10.690  54.371  1.00  0.00           N  
ATOM    516  CA  LEU A 435      32.400   9.950  55.230  1.00  0.00           C  
ATOM    517  C   LEU A 435      33.879  10.026  54.889  1.00  0.00           C  
ATOM    518  O   LEU A 435      34.696  10.094  55.786  1.00  0.00           O  
ATOM    519  CB  LEU A 435      31.985   8.489  55.303  1.00  0.00           C  
ATOM    520  CG  LEU A 435      31.185   8.106  56.553  1.00  0.00           C  
ATOM    521  CD1 LEU A 435      30.503   6.770  56.328  1.00  0.00           C  
ATOM    522  CD2 LEU A 435      32.113   8.046  57.745  1.00  0.00           C  
ATOM    523  N   TYR A 436      34.255  10.026  53.619  1.00  0.00           N  
ATOM    524  CA  TYR A 436      35.682  10.066  53.327  1.00  0.00           C  
ATOM    525  C   TYR A 436      36.296  11.373  53.791  1.00  0.00           C  
ATOM    526  O   TYR A 436      37.430  11.400  54.270  1.00  0.00           O  
ATOM    527  CB  TYR A 436      35.942   9.796  51.838  1.00  0.00           C  
ATOM    528  CG  TYR A 436      36.309   8.348  51.583  1.00  0.00           C  
ATOM    529  CD1 TYR A 436      35.463   7.317  51.995  1.00  0.00           C  
ATOM    530  CD2 TYR A 436      37.531   8.010  50.994  1.00  0.00           C  
ATOM    531  CE1 TYR A 436      35.822   5.981  51.844  1.00  0.00           C  
ATOM    532  CE2 TYR A 436      37.904   6.672  50.829  1.00  0.00           C  
ATOM    533  CZ  TYR A 436      37.046   5.661  51.262  1.00  0.00           C  
ATOM    534  OH  TYR A 436      37.412   4.333  51.151  1.00  0.00           O  
ATOM    535  N   LEU A 437      35.527  12.448  53.671  1.00  0.00           N  
ATOM    536  CA  LEU A 437      35.985  13.765  54.089  1.00  0.00           C  
ATOM    537  C   LEU A 437      35.953  13.788  55.615  1.00  0.00           C  
ATOM    538  O   LEU A 437      36.918  14.215  56.243  1.00  0.00           O  
ATOM    539  CB  LEU A 437      35.084  14.864  53.510  1.00  0.00           C  
ATOM    540  CG  LEU A 437      35.145  15.147  52.004  1.00  0.00           C  
ATOM    541  CD1 LEU A 437      33.929  15.966  51.600  1.00  0.00           C  
ATOM    542  CD2 LEU A 437      36.436  15.859  51.655  1.00  0.00           C  
ATOM    543  N   ALA A 438      34.863  13.310  56.215  1.00  0.00           N  
ATOM    544  CA  ALA A 438      34.758  13.265  57.671  1.00  0.00           C  
ATOM    545  C   ALA A 438      36.018  12.626  58.254  1.00  0.00           C  
ATOM    546  O   ALA A 438      36.691  13.215  59.090  1.00  0.00           O  
ATOM    547  CB  ALA A 438      33.535  12.478  58.096  1.00  0.00           C  
ATOM    548  N   VAL A 439      36.333  11.417  57.800  1.00  0.00           N  
ATOM    549  CA  VAL A 439      37.519  10.699  58.265  1.00  0.00           C  
ATOM    550  C   VAL A 439      38.795  11.510  58.062  1.00  0.00           C  
ATOM    551  O   VAL A 439      39.826  11.158  58.611  1.00  0.00           O  
ATOM    552  CB  VAL A 439      37.693   9.322  57.548  1.00  0.00           C  
ATOM    553  CG1 VAL A 439      39.081   8.768  57.811  1.00  0.00           C  
ATOM    554  CG2 VAL A 439      36.655   8.321  58.056  1.00  0.00           C  
ATOM    555  N   GLY A 444      38.748  12.577  57.273  1.00  0.00           N  
ATOM    556  CA  GLY A 444      39.943  13.376  57.077  1.00  0.00           C  
ATOM    557  C   GLY A 444      40.614  13.390  55.708  1.00  0.00           C  
ATOM    558  O   GLY A 444      41.835  13.552  55.619  1.00  0.00           O  
ATOM    559  N   ILE A 445      39.855  13.206  54.630  1.00  0.00           N  
ATOM    560  CA  ILE A 445      40.457  13.249  53.297  1.00  0.00           C  
ATOM    561  C   ILE A 445      40.341  14.704  52.853  1.00  0.00           C  
ATOM    562  O   ILE A 445      39.260  15.303  52.912  1.00  0.00           O  
ATOM    563  CB  ILE A 445      39.733  12.315  52.296  1.00  0.00           C  
ATOM    564  CG1 ILE A 445      39.892  10.853  52.732  1.00  0.00           C  
ATOM    565  CG2 ILE A 445      40.274  12.546  50.886  1.00  0.00           C  
ATOM    566  CD1 ILE A 445      41.337  10.355  52.748  1.00  0.00           C  
ATOM    567  N   ASP A 460      41.467  15.262  52.423  1.00  0.00           N  
ATOM    568  CA  ASP A 460      41.526  16.657  52.011  1.00  0.00           C  
ATOM    569  C   ASP A 460      41.195  16.905  50.557  1.00  0.00           C  
ATOM    570  O   ASP A 460      42.039  16.736  49.666  1.00  0.00           O  
ATOM    571  CB  ASP A 460      42.909  17.223  52.276  1.00  0.00           C  
ATOM    572  CG  ASP A 460      42.969  18.738  52.092  1.00  0.00           C  
ATOM    573  OD1 ASP A 460      41.991  19.339  51.589  1.00  0.00           O  
ATOM    574  OD2 ASP A 460      44.004  19.322  52.457  1.00  0.00           O  
ATOM    575  N   PRO A 461      39.973  17.378  50.297  1.00  0.00           N  
ATOM    576  CA  PRO A 461      39.607  17.627  48.910  1.00  0.00           C  
ATOM    577  C   PRO A 461      40.588  18.520  48.158  1.00  0.00           C  
ATOM    578  O   PRO A 461      40.564  18.563  46.928  1.00  0.00           O  
ATOM    579  CB  PRO A 461      38.216  18.228  49.031  1.00  0.00           C  
ATOM    580  CG  PRO A 461      38.280  18.943  50.324  1.00  0.00           C  
ATOM    581  CD  PRO A 461      38.980  17.960  51.213  1.00  0.00           C  
ATOM    582  N   THR A 463      41.470  19.219  48.862  1.00  0.00           N  
ATOM    583  CA  THR A 463      42.409  20.070  48.145  1.00  0.00           C  
ATOM    584  C   THR A 463      43.687  19.306  47.864  1.00  0.00           C  
ATOM    585  O   THR A 463      44.354  19.521  46.854  1.00  0.00           O  
ATOM    586  CB  THR A 463      42.730  21.348  48.946  1.00  0.00           C  
ATOM    587  OG1 THR A 463      43.613  21.040  50.027  1.00  0.00           O  
ATOM    588  CG2 THR A 463      41.465  21.939  49.520  1.00  0.00           C  
ATOM    589  N   GLN A 471      44.012  18.390  48.758  1.00  0.00           N  
ATOM    590  CA  GLN A 471      45.222  17.611  48.609  1.00  0.00           C  
ATOM    591  C   GLN A 471      45.054  16.425  47.657  1.00  0.00           C  
ATOM    592  O   GLN A 471      45.922  16.143  46.833  1.00  0.00           O  
ATOM    593  CB  GLN A 471      45.646  17.119  49.980  1.00  0.00           C  
ATOM    594  CG  GLN A 471      47.098  16.771  50.057  1.00  0.00           C  
ATOM    595  CD  GLN A 471      47.973  17.998  50.044  1.00  0.00           C  
ATOM    596  OE1 GLN A 471      47.480  19.129  49.958  1.00  0.00           O  
ATOM    597  NE2 GLN A 471      49.283  17.790  50.140  1.00  0.00           N  
ATOM    598  N   ALA A 472      43.927  15.736  47.794  1.00  0.00           N  
ATOM    599  CA  ALA A 472      43.611  14.571  46.993  1.00  0.00           C  
ATOM    600  C   ALA A 472      42.364  14.840  46.156  1.00  0.00           C  
ATOM    601  O   ALA A 472      41.662  15.837  46.356  1.00  0.00           O  
ATOM    602  CB  ALA A 472      43.388  13.382  47.910  1.00  0.00           C  
ATOM    603  N   THR A 473      42.061  13.949  45.223  1.00  0.00           N  
ATOM    604  CA  THR A 473      40.899  14.157  44.381  1.00  0.00           C  
ATOM    605  C   THR A 473      39.802  13.158  44.685  1.00  0.00           C  
ATOM    606  O   THR A 473      40.031  11.958  44.612  1.00  0.00           O  
ATOM    607  CB  THR A 473      41.297  14.054  42.910  1.00  0.00           C  
ATOM    608  OG1 THR A 473      42.399  14.935  42.653  1.00  0.00           O  
ATOM    609  CG2 THR A 473      40.138  14.449  42.027  1.00  0.00           C  
ATOM    610  N   LEU A 474      38.608  13.651  44.996  1.00  0.00           N  
ATOM    611  CA  LEU A 474      37.476  12.796  45.319  1.00  0.00           C  
ATOM    612  C   LEU A 474      36.341  13.012  44.305  1.00  0.00           C  
ATOM    613  O   LEU A 474      35.694  14.069  44.325  1.00  0.00           O  
ATOM    614  CB  LEU A 474      36.985  13.140  46.723  1.00  0.00           C  
ATOM    615  CG  LEU A 474      35.824  12.309  47.244  1.00  0.00           C  
ATOM    616  CD1 LEU A 474      36.301  10.886  47.455  1.00  0.00           C  
ATOM    617  CD2 LEU A 474      35.304  12.902  48.536  1.00  0.00           C  
ATOM    618  N   PHE A 475      36.078  12.028  43.436  1.00  0.00           N  
ATOM    619  CA  PHE A 475      35.029  12.167  42.413  1.00  0.00           C  
ATOM    620  C   PHE A 475      34.183  10.941  42.153  1.00  0.00           C  
ATOM    621  O   PHE A 475      34.641   9.822  42.337  1.00  0.00           O  
ATOM    622  CB  PHE A 475      35.632  12.538  41.074  1.00  0.00           C  
ATOM    623  CG  PHE A 475      36.544  11.491  40.492  1.00  0.00           C  
ATOM    624  CD1 PHE A 475      37.840  11.324  40.972  1.00  0.00           C  
ATOM    625  CD2 PHE A 475      36.122  10.712  39.417  1.00  0.00           C  
ATOM    626  CE1 PHE A 475      38.710  10.399  40.385  1.00  0.00           C  
ATOM    627  CE2 PHE A 475      36.977   9.787  38.821  1.00  0.00           C  
ATOM    628  CZ  PHE A 475      38.272   9.628  39.302  1.00  0.00           C  
ATOM    629  N   ILE A 476      32.961  11.142  41.682  1.00  0.00           N  
ATOM    630  CA  ILE A 476      32.083  10.042  41.341  1.00  0.00           C  
ATOM    631  C   ILE A 476      32.567   9.506  40.003  1.00  0.00           C  
ATOM    632  O   ILE A 476      33.025  10.261  39.166  1.00  0.00           O  
ATOM    633  CB  ILE A 476      30.697  10.573  41.252  1.00  0.00           C  
ATOM    634  CG1 ILE A 476      30.351  11.125  42.623  1.00  0.00           C  
ATOM    635  CG2 ILE A 476      29.734   9.516  40.715  1.00  0.00           C  
ATOM    636  CD1 ILE A 476      28.982  11.667  42.726  1.00  0.00           C  
ATOM    637  N   GLN A 477      32.482   8.204  39.793  1.00  0.00           N  
ATOM    638  CA  GLN A 477      32.965   7.609  38.554  1.00  0.00           C  
ATOM    639  C   GLN A 477      32.233   8.051  37.293  1.00  0.00           C  
ATOM    640  O   GLN A 477      32.860   8.336  36.271  1.00  0.00           O  
ATOM    641  CB  GLN A 477      32.901   6.083  38.670  1.00  0.00           C  
ATOM    642  CG  GLN A 477      33.438   5.315  37.484  1.00  0.00           C  
ATOM    643  CD  GLN A 477      33.280   3.802  37.652  1.00  0.00           C  
ATOM    644  OE1 GLN A 477      32.204   3.300  38.036  1.00  0.00           O  
ATOM    645  NE2 GLN A 477      34.348   3.067  37.345  1.00  0.00           N  
ATOM    646  N   SER A 478      30.909   8.131  37.361  1.00  0.00           N  
ATOM    647  CA  SER A 478      30.136   8.462  36.179  1.00  0.00           C  
ATOM    648  C   SER A 478      30.111   9.908  35.752  1.00  0.00           C  
ATOM    649  O   SER A 478      29.557  10.231  34.700  1.00  0.00           O  
ATOM    650  CB  SER A 478      28.719   7.989  36.359  1.00  0.00           C  
ATOM    651  OG  SER A 478      28.105   8.748  37.364  1.00  0.00           O  
ATOM    652  N   GLU A 479      30.688  10.789  36.558  1.00  0.00           N  
ATOM    653  CA  GLU A 479      30.702  12.198  36.212  1.00  0.00           C  
ATOM    654  C   GLU A 479      31.930  12.505  35.389  1.00  0.00           C  
ATOM    655  O   GLU A 479      32.219  13.661  35.089  1.00  0.00           O  
ATOM    656  CB  GLU A 479      30.653  13.064  37.467  1.00  0.00           C  
ATOM    657  CG  GLU A 479      29.458  12.716  38.337  1.00  0.00           C  
ATOM    658  CD  GLU A 479      29.130  13.749  39.396  1.00  0.00           C  
ATOM    659  OE1 GLU A 479      30.067  14.269  40.052  1.00  0.00           O  
ATOM    660  OE2 GLU A 479      27.918  14.018  39.570  1.00  0.00           O  
ATOM    661  N   VAL A 482      32.665  11.463  35.028  1.00  0.00           N  
ATOM    662  CA  VAL A 482      33.845  11.629  34.194  1.00  0.00           C  
ATOM    663  C   VAL A 482      33.650  10.613  33.087  1.00  0.00           C  
ATOM    664  O   VAL A 482      34.022   9.448  33.235  1.00  0.00           O  
ATOM    665  CB  VAL A 482      35.113  11.305  34.966  1.00  0.00           C  
ATOM    666  CG1 VAL A 482      36.318  11.362  34.042  1.00  0.00           C  
ATOM    667  CG2 VAL A 482      35.257  12.278  36.100  1.00  0.00           C  
ATOM    668  N   PRO A 483      33.052  11.037  31.959  1.00  0.00           N  
ATOM    669  CA  PRO A 483      32.761  10.196  30.792  1.00  0.00           C  
ATOM    670  C   PRO A 483      33.926   9.392  30.229  1.00  0.00           C  
ATOM    671  O   PRO A 483      33.745   8.314  29.674  1.00  0.00           O  
ATOM    672  CB  PRO A 483      32.173  11.203  29.802  1.00  0.00           C  
ATOM    673  CG  PRO A 483      31.493  12.224  30.735  1.00  0.00           C  
ATOM    674  CD  PRO A 483      32.608  12.423  31.712  1.00  0.00           C  
ATOM    675  N   ALA A 485      35.141   9.882  30.385  1.00  0.00           N  
ATOM    676  CA  ALA A 485      36.293   9.148  29.863  1.00  0.00           C  
ATOM    677  C   ALA A 485      36.335   7.706  30.342  1.00  0.00           C  
ATOM    678  O   ALA A 485      36.826   6.841  29.621  1.00  0.00           O  
ATOM    679  CB  ALA A 485      37.577   9.850  30.248  1.00  0.00           C  
ATOM    680  N   HIS A 486      35.840   7.437  31.547  1.00  0.00           N  
ATOM    681  CA  HIS A 486      35.849   6.068  32.056  1.00  0.00           C  
ATOM    682  C   HIS A 486      35.059   5.151  31.151  1.00  0.00           C  
ATOM    683  O   HIS A 486      35.573   4.154  30.665  1.00  0.00           O  
ATOM    684  CB  HIS A 486      35.250   5.995  33.473  1.00  0.00           C  
ATOM    685  CG  HIS A 486      36.157   6.494  34.551  1.00  0.00           C  
ATOM    686  ND1 HIS A 486      36.128   7.788  35.018  1.00  0.00           N  
ATOM    687  CD2 HIS A 486      37.160   5.882  35.211  1.00  0.00           C  
ATOM    688  CE1 HIS A 486      37.084   7.954  35.911  1.00  0.00           C  
ATOM    689  NE2 HIS A 486      37.726   6.811  36.045  1.00  0.00           N  
ATOM    690  N   ALA A 489      33.808   5.524  30.926  1.00  0.00           N  
ATOM    691  CA  ALA A 489      32.918   4.759  30.081  1.00  0.00           C  
ATOM    692  C   ALA A 489      33.414   4.659  28.657  1.00  0.00           C  
ATOM    693  O   ALA A 489      33.105   3.700  27.952  1.00  0.00           O  
ATOM    694  CB  ALA A 489      31.551   5.371  30.084  1.00  0.00           C  
ATOM    695  N   GLN A 490      34.166   5.654  28.216  1.00  0.00           N  
ATOM    696  CA  GLN A 490      34.646   5.625  26.848  1.00  0.00           C  
ATOM    697  C   GLN A 490      35.833   4.691  26.700  1.00  0.00           C  
ATOM    698  O   GLN A 490      35.843   3.842  25.817  1.00  0.00           O  
ATOM    699  CB  GLN A 490      35.046   7.021  26.360  1.00  0.00           C  
ATOM    700  CG  GLN A 490      33.942   8.084  26.265  1.00  0.00           C  
ATOM    701  CD  GLN A 490      34.511   9.388  25.725  1.00  0.00           C  
ATOM    702  OE1 GLN A 490      35.532   9.889  26.221  1.00  0.00           O  
ATOM    703  NE2 GLN A 490      33.873   9.933  24.699  1.00  0.00           N  
ATOM    704  N   ALA A 494      36.835   4.849  27.561  1.00  0.00           N  
ATOM    705  CA  ALA A 494      38.032   4.019  27.513  1.00  0.00           C  
ATOM    706  C   ALA A 494      37.670   2.577  27.842  1.00  0.00           C  
ATOM    707  O   ALA A 494      38.391   1.646  27.468  1.00  0.00           O  
ATOM    708  CB  ALA A 494      39.074   4.553  28.491  1.00  0.00           C  
ATOM    709  N   ALA A 495      36.546   2.390  28.529  1.00  0.00           N  
ATOM    710  CA  ALA A 495      36.089   1.045  28.887  1.00  0.00           C  
ATOM    711  C   ALA A 495      35.819   0.281  27.591  1.00  0.00           C  
ATOM    712  O   ALA A 495      36.291  -0.844  27.399  1.00  0.00           O  
ATOM    713  CB  ALA A 495      34.822   1.128  29.715  1.00  0.00           C  
ATOM    714  N   TRP A 496      35.065   0.922  26.705  1.00  0.00           N  
ATOM    715  CA  TRP A 496      34.756   0.325  25.435  1.00  0.00           C  
ATOM    716  C   TRP A 496      35.994   0.034  24.612  1.00  0.00           C  
ATOM    717  O   TRP A 496      36.070  -1.008  23.990  1.00  0.00           O  
ATOM    718  CB  TRP A 496      33.846   1.221  24.622  1.00  0.00           C  
ATOM    719  CG  TRP A 496      33.613   0.635  23.299  1.00  0.00           C  
ATOM    720  CD1 TRP A 496      34.209   0.982  22.126  1.00  0.00           C  
ATOM    721  CD2 TRP A 496      32.820  -0.505  23.029  1.00  0.00           C  
ATOM    722  NE1 TRP A 496      33.844   0.121  21.133  1.00  0.00           N  
ATOM    723  CE2 TRP A 496      32.990  -0.809  21.662  1.00  0.00           C  
ATOM    724  CE3 TRP A 496      31.977  -1.312  23.811  1.00  0.00           C  
ATOM    725  CZ2 TRP A 496      32.358  -1.880  21.058  1.00  0.00           C  
ATOM    726  CZ3 TRP A 496      31.348  -2.378  23.202  1.00  0.00           C  
ATOM    727  CH2 TRP A 496      31.541  -2.653  21.842  1.00  0.00           C  
ATOM    728  N   MET A 498      36.958   0.941  24.593  1.00  0.00           N  
ATOM    729  CA  MET A 498      38.168   0.710  23.806  1.00  0.00           C  
ATOM    730  C   MET A 498      39.023  -0.432  24.324  1.00  0.00           C  
ATOM    731  O   MET A 498      39.710  -1.101  23.561  1.00  0.00           O  
ATOM    732  CB  MET A 498      39.023   1.974  23.742  1.00  0.00           C  
ATOM    733  CG  MET A 498      38.731   2.842  22.542  1.00  0.00           C  
ATOM    734  SD  MET A 498      39.748   4.315  22.501  1.00  0.00           S  
ATOM    735  CE  MET A 498      38.579   5.407  23.340  1.00  0.00           C  
ATOM    736  N   LEU A 499      38.990  -0.639  25.633  1.00  0.00           N  
ATOM    737  CA  LEU A 499      39.758  -1.712  26.242  1.00  0.00           C  
ATOM    738  C   LEU A 499      39.036  -3.031  25.961  1.00  0.00           C  
ATOM    739  O   LEU A 499      39.672  -4.022  25.577  1.00  0.00           O  
ATOM    740  CB  LEU A 499      39.945  -1.440  27.737  1.00  0.00           C  
ATOM    741  CG  LEU A 499      40.902  -0.264  28.002  1.00  0.00           C  
ATOM    742  CD1 LEU A 499      41.145  -0.144  29.489  1.00  0.00           C  
ATOM    743  CD2 LEU A 499      42.225  -0.461  27.300  1.00  0.00           C  
ATOM    744  N   GLN A 500      37.712  -3.038  26.118  1.00  0.00           N  
ATOM    745  CA  GLN A 500      36.919  -4.217  25.805  1.00  0.00           C  
ATOM    746  C   GLN A 500      37.302  -4.689  24.406  1.00  0.00           C  
ATOM    747  O   GLN A 500      37.255  -5.867  24.097  1.00  0.00           O  
ATOM    748  CB  GLN A 500      35.431  -3.895  25.830  1.00  0.00           C  
ATOM    749  CG  GLN A 500      34.767  -4.401  27.072  1.00  0.00           C  
ATOM    750  CD  GLN A 500      33.304  -3.987  27.191  1.00  0.00           C  
ATOM    751  OE1 GLN A 500      32.530  -4.164  26.265  1.00  0.00           O  
ATOM    752  NE2 GLN A 500      32.919  -3.453  28.354  1.00  0.00           N  
ATOM    753  N   CYS A 841      37.693  -3.759  23.553  1.00  0.00           N  
ATOM    754  CA  CYS A 841      38.051  -4.141  22.209  1.00  0.00           C  
ATOM    755  C   CYS A 841      39.441  -4.724  22.077  1.00  0.00           C  
ATOM    756  O   CYS A 841      39.814  -5.148  20.998  1.00  0.00           O  
ATOM    757  CB  CYS A 841      37.875  -2.959  21.258  1.00  0.00           C  
ATOM    758  SG  CYS A 841      36.136  -2.488  21.092  1.00  0.00           S  
ATOM    759  N   ILE A 844      40.223  -4.760  23.147  1.00  0.00           N  
ATOM    760  CA  ILE A 844      41.547  -5.332  23.015  1.00  0.00           C  
ATOM    761  C   ILE A 844      41.791  -6.474  23.996  1.00  0.00           C  
ATOM    762  O   ILE A 844      42.915  -6.968  24.108  1.00  0.00           O  
ATOM    763  CB  ILE A 844      42.635  -4.271  23.156  1.00  0.00           C  
ATOM    764  CG1 ILE A 844      42.926  -3.994  24.612  1.00  0.00           C  
ATOM    765  CG2 ILE A 844      42.174  -2.968  22.528  1.00  0.00           C  
ATOM    766  CD1 ILE A 844      44.312  -3.424  24.752  1.00  0.00           C  
ATOM    767  N   VAL A 845      40.742  -6.886  24.705  1.00  0.00           N  
ATOM    768  CA  VAL A 845      40.835  -7.984  25.650  1.00  0.00           C  
ATOM    769  C   VAL A 845      40.086  -9.187  25.074  1.00  0.00           C  
ATOM    770  O   VAL A 845      38.965  -9.054  24.568  1.00  0.00           O  
ATOM    771  CB  VAL A 845      40.203  -7.626  27.004  1.00  0.00           C  
ATOM    772  CG1 VAL A 845      38.674  -7.531  26.899  1.00  0.00           C  
ATOM    773  CG2 VAL A 845      40.591  -8.667  28.016  1.00  0.00           C  
ATOM    774  N   TYR A 846      40.695 -10.365  25.159  1.00  0.00           N  
ATOM    775  CA  TYR A 846      40.080 -11.581  24.641  1.00  0.00           C  
ATOM    776  C   TYR A 846      38.989 -12.123  25.567  1.00  0.00           C  
ATOM    777  O   TYR A 846      39.064 -11.970  26.782  1.00  0.00           O  
ATOM    778  CB  TYR A 846      41.146 -12.646  24.418  1.00  0.00           C  
ATOM    779  CG  TYR A 846      42.298 -12.156  23.580  1.00  0.00           C  
ATOM    780  CD1 TYR A 846      42.090 -11.683  22.283  1.00  0.00           C  
ATOM    781  CD2 TYR A 846      43.595 -12.151  24.089  1.00  0.00           C  
ATOM    782  CE1 TYR A 846      43.151 -11.212  21.510  1.00  0.00           C  
ATOM    783  CE2 TYR A 846      44.658 -11.687  23.327  1.00  0.00           C  
ATOM    784  CZ  TYR A 846      44.429 -11.218  22.040  1.00  0.00           C  
ATOM    785  OH  TYR A 846      45.475 -10.747  21.282  1.00  0.00           O  
ATOM    786  N   ILE A 847      37.972 -12.771  24.997  1.00  0.00           N  
ATOM    787  CA  ILE A 847      36.866 -13.315  25.799  1.00  0.00           C  
ATOM    788  C   ILE A 847      37.369 -14.296  26.848  1.00  0.00           C  
ATOM    789  O   ILE A 847      36.910 -14.316  28.003  1.00  0.00           O  
ATOM    790  CB  ILE A 847      35.846 -14.033  24.925  1.00  0.00           C  
ATOM    791  CG1 ILE A 847      35.494 -13.165  23.723  1.00  0.00           C  
ATOM    792  CG2 ILE A 847      34.606 -14.354  25.749  1.00  0.00           C  
ATOM    793  CD1 ILE A 847      34.556 -13.852  22.728  1.00  0.00           C  
ATOM    794  N   GLY A 848      38.316 -15.119  26.414  1.00  0.00           N  
ATOM    795  CA  GLY A 848      38.926 -16.091  27.291  1.00  0.00           C  
ATOM    796  C   GLY A 848      39.388 -15.365  28.533  1.00  0.00           C  
ATOM    797  O   GLY A 848      39.007 -15.742  29.638  1.00  0.00           O  
ATOM    798  N   GLU A 849      40.170 -14.302  28.360  1.00  0.00           N  
ATOM    799  CA  GLU A 849      40.682 -13.544  29.497  1.00  0.00           C  
ATOM    800  C   GLU A 849      39.612 -13.163  30.499  1.00  0.00           C  
ATOM    801  O   GLU A 849      39.843 -13.233  31.705  1.00  0.00           O  
ATOM    802  CB  GLU A 849      41.411 -12.289  29.026  1.00  0.00           C  
ATOM    803  CG  GLU A 849      42.471 -12.640  28.029  1.00  0.00           C  
ATOM    804  CD  GLU A 849      43.391 -11.503  27.661  1.00  0.00           C  
ATOM    805  OE1 GLU A 849      42.964 -10.578  26.944  1.00  0.00           O  
ATOM    806  OE2 GLU A 849      44.560 -11.550  28.083  1.00  0.00           O  
ATOM    807  N   LEU A 850      38.443 -12.773  30.005  1.00  0.00           N  
ATOM    808  CA  LEU A 850      37.376 -12.373  30.905  1.00  0.00           C  
ATOM    809  C   LEU A 850      36.767 -13.560  31.643  1.00  0.00           C  
ATOM    810  O   LEU A 850      36.501 -13.488  32.842  1.00  0.00           O  
ATOM    811  CB  LEU A 850      36.273 -11.613  30.154  1.00  0.00           C  
ATOM    812  CG  LEU A 850      36.575 -10.271  29.482  1.00  0.00           C  
ATOM    813  CD1 LEU A 850      35.249  -9.587  29.157  1.00  0.00           C  
ATOM    814  CD2 LEU A 850      37.416  -9.374  30.386  1.00  0.00           C  
ATOM    815  N   GLU A 851      36.563 -14.656  30.923  1.00  0.00           N  
ATOM    816  CA  GLU A 851      35.970 -15.857  31.499  1.00  0.00           C  
ATOM    817  C   GLU A 851      36.869 -16.533  32.522  1.00  0.00           C  
ATOM    818  O   GLU A 851      36.401 -17.043  33.538  1.00  0.00           O  
ATOM    819  CB  GLU A 851      35.618 -16.841  30.387  1.00  0.00           C  
ATOM    820  CG  GLU A 851      34.757 -16.226  29.307  1.00  0.00           C  
ATOM    821  CD  GLU A 851      34.077 -17.272  28.441  1.00  0.00           C  
ATOM    822  OE1 GLU A 851      34.788 -18.018  27.735  1.00  0.00           O  
ATOM    823  OE2 GLU A 851      32.835 -17.330  28.485  1.00  0.00           O  
ATOM    824  N   ARG A1082      38.166 -16.542  32.258  1.00  0.00           N  
ATOM    825  CA  ARG A1082      39.089 -17.160  33.187  1.00  0.00           C  
ATOM    826  C   ARG A1082      39.281 -16.282  34.403  1.00  0.00           C  
ATOM    827  O   ARG A1082      40.164 -16.531  35.217  1.00  0.00           O  
ATOM    828  CB  ARG A1082      40.446 -17.409  32.528  1.00  0.00           C  
ATOM    829  CG  ARG A1082      41.085 -16.164  31.937  1.00  0.00           C  
ATOM    830  CD  ARG A1082      42.600 -16.305  31.834  1.00  0.00           C  
ATOM    831  NE  ARG A1082      43.259 -15.525  32.877  1.00  0.00           N  
ATOM    832  CZ  ARG A1082      43.396 -14.201  32.851  1.00  0.00           C  
ATOM    833  NH1 ARG A1082      42.932 -13.489  31.829  1.00  0.00           N  
ATOM    834  NH2 ARG A1082      43.982 -13.584  33.869  1.00  0.00           N  
ATOM    835  N   MET A1083      38.472 -15.242  34.534  1.00  0.00           N  
ATOM    836  CA  MET A1083      38.607 -14.373  35.693  1.00  0.00           C  
ATOM    837  C   MET A1083      38.122 -15.117  36.945  1.00  0.00           C  
ATOM    838  O   MET A1083      36.947 -15.471  37.042  1.00  0.00           O  
ATOM    839  CB  MET A1083      37.796 -13.093  35.522  1.00  0.00           C  
ATOM    840  CG  MET A1083      38.369 -11.942  36.319  1.00  0.00           C  
ATOM    841  SD  MET A1083      39.701 -11.053  35.450  1.00  0.00           S  
ATOM    842  CE  MET A1083      41.038 -12.240  35.341  1.00  0.00           C  
ATOM    843  N   THR A1085      39.038 -15.343  37.893  1.00  0.00           N  
ATOM    844  CA  THR A1085      38.782 -16.043  39.165  1.00  0.00           C  
ATOM    845  C   THR A1085      37.802 -15.271  40.033  1.00  0.00           C  
ATOM    846  O   THR A1085      38.183 -14.719  41.066  1.00  0.00           O  
ATOM    847  CB  THR A1085      40.079 -16.179  39.990  1.00  0.00           C  
ATOM    848  OG1 THR A1085      41.192 -16.342  39.103  1.00  0.00           O  
ATOM    849  CG2 THR A1085      39.999 -17.373  40.942  1.00  0.00           C  
ATOM    850  N   GLN A1098      36.544 -15.257  39.616  1.00  0.00           N  
ATOM    851  CA  GLN A1098      35.496 -14.537  40.314  1.00  0.00           C  
ATOM    852  C   GLN A1098      34.216 -14.661  39.512  1.00  0.00           C  
ATOM    853  O   GLN A1098      33.119 -14.468  40.038  1.00  0.00           O  
ATOM    854  CB  GLN A1098      35.875 -13.059  40.442  1.00  0.00           C  
ATOM    855  CG  GLN A1098      36.024 -12.611  41.874  1.00  0.00           C  
ATOM    856  CD  GLN A1098      36.827 -11.339  41.995  1.00  0.00           C  
ATOM    857  OE1 GLN A1098      36.289 -10.236  41.886  1.00  0.00           O  
ATOM    858  NE2 GLN A1098      38.136 -11.486  42.199  1.00  0.00           N  
ATOM    859  N   PHE A1099      34.367 -14.998  38.234  1.00  0.00           N  
ATOM    860  CA  PHE A1099      33.221 -15.137  37.353  1.00  0.00           C  
ATOM    861  C   PHE A1099      32.435 -16.420  37.632  1.00  0.00           C  
ATOM    862  O   PHE A1099      31.472 -16.738  36.932  1.00  0.00           O  
ATOM    863  CB  PHE A1099      33.657 -15.070  35.889  1.00  0.00           C  
ATOM    864  CG  PHE A1099      32.504 -14.961  34.938  1.00  0.00           C  
ATOM    865  CD1 PHE A1099      31.476 -14.048  35.185  1.00  0.00           C  
ATOM    866  CD2 PHE A1099      32.414 -15.801  33.828  1.00  0.00           C  
ATOM    867  CE1 PHE A1099      30.364 -13.970  34.341  1.00  0.00           C  
ATOM    868  CE2 PHE A1099      31.301 -15.730  32.973  1.00  0.00           C  
ATOM    869  CZ  PHE A1099      30.276 -14.813  33.232  1.00  0.00           C  
ATOM    870  N   LYS A1100      32.853 -17.149  38.666  1.00  0.00           N  
ATOM    871  CA  LYS A1100      32.158 -18.357  39.062  1.00  0.00           C  
ATOM    872  C   LYS A1100      30.735 -18.020  39.487  1.00  0.00           C  
ATOM    873  O   LYS A1100      29.915 -18.913  39.722  1.00  0.00           O  
ATOM    874  N   GLU A1101      30.449 -16.719  39.583  1.00  0.00           N  
ATOM    875  CA  GLU A1101      29.128 -16.209  39.943  1.00  0.00           C  
ATOM    876  C   GLU A1101      28.106 -16.673  38.906  1.00  0.00           C  
ATOM    877  O   GLU A1101      26.903 -16.470  39.083  1.00  0.00           O  
ATOM    878  CB  GLU A1101      29.150 -14.670  40.027  1.00  0.00           C  
ATOM    879  N   LYS A1102      28.596 -17.305  37.834  1.00  0.00           N  
ATOM    880  CA  LYS A1102      27.749 -17.838  36.772  1.00  0.00           C  
ATOM    881  C   LYS A1102      26.874 -18.970  37.270  1.00  0.00           C  
ATOM    882  O   LYS A1102      26.147 -19.596  36.493  1.00  0.00           O  
ATOM    883  N   SER A1103      27.017 -19.259  38.561  1.00  0.00           N  
ATOM    884  CA  SER A1103      26.216 -20.247  39.261  1.00  0.00           C  
ATOM    885  C   SER A1103      25.788 -21.532  38.588  1.00  0.00           C  
ATOM    886  O   SER A1103      24.602 -21.726  38.320  1.00  0.00           O  
ATOM    887  N   ALA A1104      26.761 -22.398  38.319  1.00  0.00           N  
ATOM    888  CA  ALA A1104      26.517 -23.701  37.717  1.00  0.00           C  
ATOM    889  C   ALA A1104      25.374 -23.719  36.708  1.00  0.00           C  
ATOM    890  O   ALA A1104      24.518 -24.612  36.730  1.00  0.00           O  
ATOM    891  CB  ALA A1104      26.244 -24.739  38.823  1.00  0.00           C  
ATOM    892  N   GLY A1105      25.353 -22.723  35.828  1.00  0.00           N  
ATOM    893  CA  GLY A1105      24.314 -22.650  34.810  1.00  0.00           C  
ATOM    894  C   GLY A1105      23.199 -21.651  35.054  1.00  0.00           C  
ATOM    895  O   GLY A1105      22.071 -21.847  34.591  1.00  0.00           O  
ATOM    896  N   LYS A1106      23.517 -20.569  35.761  1.00  0.00           N  
ATOM    897  CA  LYS A1106      22.534 -19.524  36.083  1.00  0.00           C  
ATOM    898  C   LYS A1106      22.112 -18.679  34.880  1.00  0.00           C  
ATOM    899  O   LYS A1106      20.916 -18.421  34.694  1.00  0.00           O  
ATOM    900  CB  LYS A1106      23.084 -18.625  37.188  1.00  0.00           C  
ATOM    901  N   GLU A1107      23.094 -18.232  34.089  1.00  0.00           N  
ATOM    902  CA  GLU A1107      22.883 -17.417  32.873  1.00  0.00           C  
ATOM    903  C   GLU A1107      22.047 -16.132  33.019  1.00  0.00           C  
ATOM    904  O   GLU A1107      22.069 -15.276  32.124  1.00  0.00           O  
ATOM    905  CB  GLU A1107      22.301 -18.296  31.750  1.00  0.00           C  
ATOM    906  N   ALA A1179      21.309 -16.002  34.123  1.00  0.00           N  
ATOM    907  CA  ALA A1179      20.494 -14.821  34.397  1.00  0.00           C  
ATOM    908  C   ALA A1179      21.396 -13.817  35.113  1.00  0.00           C  
ATOM    909  O   ALA A1179      21.032 -13.241  36.144  1.00  0.00           O  
ATOM    910  CB  ALA A1179      19.316 -15.198  35.297  1.00  0.00           C  
ATOM    911  N   VAL A1192      22.581 -13.621  34.550  1.00  0.00           N  
ATOM    912  CA  VAL A1192      23.574 -12.714  35.086  1.00  0.00           C  
ATOM    913  C   VAL A1192      23.830 -11.597  34.095  1.00  0.00           C  
ATOM    914  O   VAL A1192      23.998 -11.846  32.903  1.00  0.00           O  
ATOM    915  CB  VAL A1192      24.870 -13.470  35.347  1.00  0.00           C  
ATOM    916  N   SER A1193      23.848 -10.364  34.592  1.00  0.00           N  
ATOM    917  CA  SER A1193      24.115  -9.195  33.760  1.00  0.00           C  
ATOM    918  C   SER A1193      25.468  -9.321  33.063  1.00  0.00           C  
ATOM    919  O   SER A1193      26.428  -9.837  33.637  1.00  0.00           O  
ATOM    920  CB  SER A1193      24.112  -7.932  34.614  1.00  0.00           C  
ATOM    921  N   ALA A1194      25.539  -8.822  31.831  1.00  0.00           N  
ATOM    922  CA  ALA A1194      26.778  -8.837  31.077  1.00  0.00           C  
ATOM    923  C   ALA A1194      27.738  -7.993  31.872  1.00  0.00           C  
ATOM    924  O   ALA A1194      28.941  -8.012  31.623  1.00  0.00           O  
ATOM    925  CB  ALA A1194      26.581  -8.236  29.704  1.00  0.00           C  
ATOM    926  N   GLY A1195      27.194  -7.246  32.831  1.00  0.00           N  
ATOM    927  CA  GLY A1195      28.009  -6.395  33.678  1.00  0.00           C  
ATOM    928  C   GLY A1195      29.000  -7.231  34.457  1.00  0.00           C  
ATOM    929  O   GLY A1195      30.193  -6.917  34.522  1.00  0.00           O  
ATOM    930  N   LEU A1196      28.502  -8.317  35.038  1.00  0.00           N  
ATOM    931  CA  LEU A1196      29.355  -9.211  35.795  1.00  0.00           C  
ATOM    932  C   LEU A1196      30.541  -9.689  34.976  1.00  0.00           C  
ATOM    933  O   LEU A1196      31.641  -9.775  35.508  1.00  0.00           O  
ATOM    934  CB  LEU A1196      28.574 -10.423  36.302  1.00  0.00           C  
ATOM    935  CG  LEU A1196      27.803 -10.253  37.624  1.00  0.00           C  
ATOM    936  CD1 LEU A1196      28.617  -9.350  38.570  1.00  0.00           C  
ATOM    937  CD2 LEU A1196      26.429  -9.664  37.356  1.00  0.00           C  
ATOM    938  N   LEU A1198      30.346  -9.992  33.692  1.00  0.00           N  
ATOM    939  CA  LEU A1198      31.466 -10.478  32.878  1.00  0.00           C  
ATOM    940  C   LEU A1198      32.426  -9.414  32.339  1.00  0.00           C  
ATOM    941  O   LEU A1198      33.623  -9.657  32.218  1.00  0.00           O  
ATOM    942  CB  LEU A1198      30.960 -11.303  31.675  1.00  0.00           C  
ATOM    943  CG  LEU A1198      32.009 -11.744  30.631  1.00  0.00           C  
ATOM    944  CD1 LEU A1198      32.606 -13.073  31.042  1.00  0.00           C  
ATOM    945  CD2 LEU A1198      31.380 -11.876  29.242  1.00  0.00           C  
ATOM    946  N   THR A1199      31.896  -8.237  32.036  1.00  0.00           N  
ATOM    947  CA  THR A1199      32.693  -7.184  31.431  1.00  0.00           C  
ATOM    948  C   THR A1199      33.246  -6.035  32.273  1.00  0.00           C  
ATOM    949  O   THR A1199      33.946  -5.188  31.734  1.00  0.00           O  
ATOM    950  CB  THR A1199      31.912  -6.573  30.284  1.00  0.00           C  
ATOM    951  OG1 THR A1199      30.590  -6.258  30.749  1.00  0.00           O  
ATOM    952  CG2 THR A1199      31.833  -7.552  29.128  1.00  0.00           C  
ATOM    953  N   TYR A1200      32.941  -5.989  33.570  1.00  0.00           N  
ATOM    954  CA  TYR A1200      33.435  -4.885  34.400  1.00  0.00           C  
ATOM    955  C   TYR A1200      34.974  -4.707  34.420  1.00  0.00           C  
ATOM    956  O   TYR A1200      35.459  -3.589  34.579  1.00  0.00           O  
ATOM    957  CB  TYR A1200      32.902  -4.993  35.826  1.00  0.00           C  
ATOM    958  CG  TYR A1200      33.613  -6.032  36.665  1.00  0.00           C  
ATOM    959  CD1 TYR A1200      34.623  -5.666  37.556  1.00  0.00           C  
ATOM    960  CD2 TYR A1200      33.300  -7.384  36.538  1.00  0.00           C  
ATOM    961  CE1 TYR A1200      35.309  -6.630  38.304  1.00  0.00           C  
ATOM    962  CE2 TYR A1200      33.978  -8.356  37.272  1.00  0.00           C  
ATOM    963  CZ  TYR A1200      34.978  -7.976  38.153  1.00  0.00           C  
ATOM    964  OH  TYR A1200      35.622  -8.948  38.882  1.00  0.00           O  
ATOM    965  N   PRO A1201      35.762  -5.794  34.273  1.00  0.00           N  
ATOM    966  CA  PRO A1201      37.211  -5.629  34.286  1.00  0.00           C  
ATOM    967  C   PRO A1201      37.733  -4.542  33.355  1.00  0.00           C  
ATOM    968  O   PRO A1201      38.479  -3.654  33.802  1.00  0.00           O  
ATOM    969  CB  PRO A1201      37.721  -7.025  33.942  1.00  0.00           C  
ATOM    970  CG  PRO A1201      36.708  -7.894  34.642  1.00  0.00           C  
ATOM    971  CD  PRO A1201      35.413  -7.225  34.208  1.00  0.00           C  
ATOM    972  N   PRO A1202      37.388  -4.558  32.053  1.00  0.00           N  
ATOM    973  CA  PRO A1202      37.862  -3.517  31.126  1.00  0.00           C  
ATOM    974  C   PRO A1202      37.555  -2.104  31.659  1.00  0.00           C  
ATOM    975  O   PRO A1202      38.307  -1.170  31.384  1.00  0.00           O  
ATOM    976  CB  PRO A1202      37.101  -3.837  29.841  1.00  0.00           C  
ATOM    977  CG  PRO A1202      37.040  -5.323  29.889  1.00  0.00           C  
ATOM    978  CD  PRO A1202      36.601  -5.552  31.322  1.00  0.00           C  
ATOM    979  N   LEU A1203      36.470  -1.968  32.431  1.00  0.00           N  
ATOM    980  CA  LEU A1203      36.096  -0.674  32.995  1.00  0.00           C  
ATOM    981  C   LEU A1203      37.032  -0.276  34.142  1.00  0.00           C  
ATOM    982  O   LEU A1203      37.525   0.853  34.172  1.00  0.00           O  
ATOM    983  CB  LEU A1203      34.657  -0.718  33.494  1.00  0.00           C  
ATOM    984  CG  LEU A1203      34.149   0.537  34.201  1.00  0.00           C  
ATOM    985  CD1 LEU A1203      34.629   1.799  33.502  1.00  0.00           C  
ATOM    986  CD2 LEU A1203      32.639   0.462  34.215  1.00  0.00           C  
ATOM    987  N   MET A1204      37.263  -1.215  35.066  1.00  0.00           N  
ATOM    988  CA  MET A1204      38.151  -1.038  36.204  1.00  0.00           C  
ATOM    989  C   MET A1204      39.590  -0.875  35.722  1.00  0.00           C  
ATOM    990  O   MET A1204      40.449  -0.327  36.409  1.00  0.00           O  
ATOM    991  CB  MET A1204      38.035  -2.238  37.129  1.00  0.00           C  
ATOM    992  CG  MET A1204      39.257  -2.545  37.999  1.00  0.00           C  
ATOM    993  SD  MET A1204      38.957  -3.929  39.142  1.00  0.00           S  
ATOM    994  CE  MET A1204      38.732  -3.057  40.694  1.00  0.00           C  
ATOM    995  N   ALA A1205      39.863  -1.365  34.528  1.00  0.00           N  
ATOM    996  CA  ALA A1205      41.187  -1.224  33.965  1.00  0.00           C  
ATOM    997  C   ALA A1205      41.303   0.224  33.529  1.00  0.00           C  
ATOM    998  O   ALA A1205      42.356   0.852  33.670  1.00  0.00           O  
ATOM    999  CB  ALA A1205      41.349  -2.148  32.762  1.00  0.00           C  
ATOM   1000  N   ALA A1206      40.208   0.754  32.996  1.00  0.00           N  
ATOM   1001  CA  ALA A1206      40.178   2.136  32.533  1.00  0.00           C  
ATOM   1002  C   ALA A1206      40.294   3.052  33.736  1.00  0.00           C  
ATOM   1003  O   ALA A1206      41.141   3.957  33.753  1.00  0.00           O  
ATOM   1004  CB  ALA A1206      38.881   2.409  31.781  1.00  0.00           C  
ATOM   1005  N   ASP A1207      39.432   2.787  34.728  1.00  0.00           N  
ATOM   1006  CA  ASP A1207      39.377   3.547  35.975  1.00  0.00           C  
ATOM   1007  C   ASP A1207      40.815   3.838  36.333  1.00  0.00           C  
ATOM   1008  O   ASP A1207      41.206   4.995  36.491  1.00  0.00           O  
ATOM   1009  CB  ASP A1207      38.728   2.745  37.114  1.00  0.00           C  
ATOM   1010  CG  ASP A1207      37.202   2.600  36.981  1.00  0.00           C  
ATOM   1011  OD1 ASP A1207      36.540   3.427  36.312  1.00  0.00           O  
ATOM   1012  OD2 ASP A1207      36.649   1.661  37.598  1.00  0.00           O  
ATOM   1013  N   ILE A1208      41.599   2.772  36.412  1.00  0.00           N  
ATOM   1014  CA  ILE A1208      43.001   2.892  36.740  1.00  0.00           C  
ATOM   1015  C   ILE A1208      43.809   3.580  35.621  1.00  0.00           C  
ATOM   1016  O   ILE A1208      44.120   4.765  35.721  1.00  0.00           O  
ATOM   1017  CB  ILE A1208      43.562   1.482  37.087  1.00  0.00           C  
ATOM   1018  CG1 ILE A1208      42.770   0.916  38.275  1.00  0.00           C  
ATOM   1019  CG2 ILE A1208      45.035   1.530  37.462  1.00  0.00           C  
ATOM   1020  CD1 ILE A1208      43.342  -0.384  38.816  1.00  0.00           C  
ATOM   1021  N   LEU A1209      44.116   2.859  34.549  1.00  0.00           N  
ATOM   1022  CA  LEU A1209      44.936   3.384  33.459  1.00  0.00           C  
ATOM   1023  C   LEU A1209      44.767   4.855  33.068  1.00  0.00           C  
ATOM   1024  O   LEU A1209      45.744   5.541  32.787  1.00  0.00           O  
ATOM   1025  CB  LEU A1209      44.771   2.489  32.240  1.00  0.00           C  
ATOM   1026  CG  LEU A1209      45.126   1.037  32.530  1.00  0.00           C  
ATOM   1027  CD1 LEU A1209      45.057   0.232  31.252  1.00  0.00           C  
ATOM   1028  CD2 LEU A1209      46.523   0.969  33.109  1.00  0.00           C  
ATOM   1029  N   LEU A1210      43.527   5.330  33.055  1.00  0.00           N  
ATOM   1030  CA  LEU A1210      43.224   6.706  32.698  1.00  0.00           C  
ATOM   1031  C   LEU A1210      43.967   7.760  33.503  1.00  0.00           C  
ATOM   1032  O   LEU A1210      44.070   8.907  33.088  1.00  0.00           O  
ATOM   1033  CB  LEU A1210      41.732   6.956  32.820  1.00  0.00           C  
ATOM   1034  CG  LEU A1210      40.918   6.434  31.661  1.00  0.00           C  
ATOM   1035  CD1 LEU A1210      39.478   6.854  31.845  1.00  0.00           C  
ATOM   1036  CD2 LEU A1210      41.476   6.999  30.378  1.00  0.00           C  
ATOM   1037  N   TYR A1211      44.494   7.399  34.661  1.00  0.00           N  
ATOM   1038  CA  TYR A1211      45.204   8.388  35.451  1.00  0.00           C  
ATOM   1039  C   TYR A1211      46.706   8.152  35.585  1.00  0.00           C  
ATOM   1040  O   TYR A1211      47.338   8.635  36.518  1.00  0.00           O  
ATOM   1041  CB  TYR A1211      44.571   8.478  36.820  1.00  0.00           C  
ATOM   1042  CG  TYR A1211      43.130   8.882  36.747  1.00  0.00           C  
ATOM   1043  CD1 TYR A1211      42.764  10.144  36.265  1.00  0.00           C  
ATOM   1044  CD2 TYR A1211      42.136   8.010  37.158  1.00  0.00           C  
ATOM   1045  CE1 TYR A1211      41.443  10.523  36.201  1.00  0.00           C  
ATOM   1046  CE2 TYR A1211      40.819   8.377  37.099  1.00  0.00           C  
ATOM   1047  CZ  TYR A1211      40.473   9.633  36.623  1.00  0.00           C  
ATOM   1048  OH  TYR A1211      39.151  10.015  36.589  1.00  0.00           O  
ATOM   1049  N   ASN A1291      47.287   7.445  34.630  1.00  0.00           N  
ATOM   1050  CA  ASN A1291      48.702   7.150  34.666  1.00  0.00           C  
ATOM   1051  C   ASN A1291      49.118   6.784  36.075  1.00  0.00           C  
ATOM   1052  O   ASN A1291      50.187   7.179  36.523  1.00  0.00           O  
ATOM   1053  CB  ASN A1291      49.535   8.349  34.214  1.00  0.00           C  
ATOM   1054  CG  ASN A1291      49.600   8.489  32.702  1.00  0.00           C  
ATOM   1055  OD1 ASN A1291      48.891   9.313  32.108  1.00  0.00           O  
ATOM   1056  ND2 ASN A1291      50.453   7.679  32.066  1.00  0.00           N  
ATOM   1057  N   THR A1292      48.278   6.034  36.785  1.00  0.00           N  
ATOM   1058  CA  THR A1292      48.583   5.668  38.163  1.00  0.00           C  
ATOM   1059  C   THR A1292      49.699   4.654  38.328  1.00  0.00           C  
ATOM   1060  O   THR A1292      49.922   3.780  37.474  1.00  0.00           O  
ATOM   1061  CB  THR A1292      47.311   5.166  38.930  1.00  0.00           C  
ATOM   1062  OG1 THR A1292      47.539   3.846  39.421  1.00  0.00           O  
ATOM   1063  CG2 THR A1292      46.080   5.178  38.037  1.00  0.00           C  
ATOM   1064  N   ASP A1293      50.394   4.773  39.454  1.00  0.00           N  
ATOM   1065  CA  ASP A1293      51.483   3.866  39.769  1.00  0.00           C  
ATOM   1066  C   ASP A1293      51.087   2.771  40.720  1.00  0.00           C  
ATOM   1067  O   ASP A1293      51.440   1.607  40.516  1.00  0.00           O  
ATOM   1068  CB  ASP A1293      52.652   4.616  40.392  1.00  0.00           C  
ATOM   1069  CG  ASP A1293      53.265   5.621  39.450  1.00  0.00           C  
ATOM   1070  OD1 ASP A1293      54.344   5.348  38.881  1.00  0.00           O  
ATOM   1071  OD2 ASP A1293      52.647   6.691  39.287  1.00  0.00           O  
ATOM   1072  N   ILE A1294      50.364   3.122  41.766  1.00  0.00           N  
ATOM   1073  CA  ILE A1294      50.022   2.129  42.752  1.00  0.00           C  
ATOM   1074  C   ILE A1294      48.530   1.999  42.919  1.00  0.00           C  
ATOM   1075  O   ILE A1294      47.820   3.004  43.003  1.00  0.00           O  
ATOM   1076  CB  ILE A1294      50.609   2.522  44.111  1.00  0.00           C  
ATOM   1077  CG1 ILE A1294      52.116   2.762  44.001  1.00  0.00           C  
ATOM   1078  CG2 ILE A1294      50.286   1.451  45.113  1.00  0.00           C  
ATOM   1079  CD1 ILE A1294      52.622   3.678  45.097  1.00  0.00           C  
ATOM   1080  N   VAL A1295      48.047   0.767  42.959  1.00  0.00           N  
ATOM   1081  CA  VAL A1295      46.636   0.523  43.166  1.00  0.00           C  
ATOM   1082  C   VAL A1295      46.597  -0.273  44.458  1.00  0.00           C  
ATOM   1083  O   VAL A1295      46.975  -1.441  44.491  1.00  0.00           O  
ATOM   1084  CB  VAL A1295      46.010  -0.319  42.020  1.00  0.00           C  
ATOM   1085  CG1 VAL A1295      44.532  -0.581  42.285  1.00  0.00           C  
ATOM   1086  CG2 VAL A1295      46.178   0.429  40.717  1.00  0.00           C  
ATOM   1087  N   PRO A1296      46.217   0.374  45.562  1.00  0.00           N  
ATOM   1088  CA  PRO A1296      46.134  -0.283  46.865  1.00  0.00           C  
ATOM   1089  C   PRO A1296      44.978  -1.261  46.917  1.00  0.00           C  
ATOM   1090  O   PRO A1296      43.837  -0.859  47.144  1.00  0.00           O  
ATOM   1091  CB  PRO A1296      45.937   0.892  47.815  1.00  0.00           C  
ATOM   1092  CG  PRO A1296      45.130   1.840  46.979  1.00  0.00           C  
ATOM   1093  CD  PRO A1296      45.910   1.806  45.693  1.00  0.00           C  
ATOM   1094  N   VAL A1297      45.274  -2.541  46.710  1.00  0.00           N  
ATOM   1095  CA  VAL A1297      44.245  -3.581  46.708  1.00  0.00           C  
ATOM   1096  C   VAL A1297      44.393  -4.591  47.831  1.00  0.00           C  
ATOM   1097  O   VAL A1297      45.317  -4.510  48.644  1.00  0.00           O  
ATOM   1098  CB  VAL A1297      44.281  -4.374  45.401  1.00  0.00           C  
ATOM   1099  CG1 VAL A1297      43.937  -3.474  44.235  1.00  0.00           C  
ATOM   1100  CG2 VAL A1297      45.653  -4.999  45.221  1.00  0.00           C  
ATOM   1101  N   GLY A1298      43.457  -5.539  47.858  1.00  0.00           N  
ATOM   1102  CA  GLY A1298      43.469  -6.608  48.841  1.00  0.00           C  
ATOM   1103  C   GLY A1298      44.119  -7.853  48.246  1.00  0.00           C  
ATOM   1104  O   GLY A1298      44.441  -7.881  47.053  1.00  0.00           O  
ATOM   1105  N   GLU A1299      44.318  -8.885  49.065  1.00  0.00           N  
ATOM   1106  CA  GLU A1299      44.945 -10.125  48.599  1.00  0.00           C  
ATOM   1107  C   GLU A1299      44.149 -10.670  47.401  1.00  0.00           C  
ATOM   1108  O   GLU A1299      44.706 -11.114  46.389  1.00  0.00           O  
ATOM   1109  CB  GLU A1299      44.967 -11.178  49.730  1.00  0.00           C  
ATOM   1110  CG  GLU A1299      45.494 -10.704  51.106  1.00  0.00           C  
ATOM   1111  CD  GLU A1299      44.388 -10.248  52.068  1.00  0.00           C  
ATOM   1112  OE1 GLU A1299      43.762  -9.199  51.810  1.00  0.00           O  
ATOM   1113  OE2 GLU A1299      44.144 -10.947  53.076  1.00  0.00           O  
ATOM   1114  N   ASP A1300      42.832 -10.590  47.544  1.00  0.00           N  
ATOM   1115  CA  ASP A1300      41.853 -11.053  46.573  1.00  0.00           C  
ATOM   1116  C   ASP A1300      41.777 -10.263  45.266  1.00  0.00           C  
ATOM   1117  O   ASP A1300      41.528 -10.831  44.197  1.00  0.00           O  
ATOM   1118  CB  ASP A1300      40.481 -11.030  47.240  1.00  0.00           C  
ATOM   1119  CG  ASP A1300      40.096  -9.640  47.737  1.00  0.00           C  
ATOM   1120  OD1 ASP A1300      40.896  -8.997  48.444  1.00  0.00           O  
ATOM   1121  OD2 ASP A1300      38.984  -9.194  47.414  1.00  0.00           O  
ATOM   1122  N   GLN A1301      41.976  -8.955  45.342  1.00  0.00           N  
ATOM   1123  CA  GLN A1301      41.898  -8.123  44.148  1.00  0.00           C  
ATOM   1124  C   GLN A1301      43.045  -8.269  43.165  1.00  0.00           C  
ATOM   1125  O   GLN A1301      42.869  -8.045  41.971  1.00  0.00           O  
ATOM   1126  CB  GLN A1301      41.793  -6.657  44.551  1.00  0.00           C  
ATOM   1127  CG  GLN A1301      40.396  -6.203  44.891  1.00  0.00           C  
ATOM   1128  CD  GLN A1301      39.530  -6.008  43.662  1.00  0.00           C  
ATOM   1129  OE1 GLN A1301      40.026  -5.961  42.531  1.00  0.00           O  
ATOM   1130  NE2 GLN A1301      38.230  -5.871  43.878  1.00  0.00           N  
ATOM   1131  N   LYS A1302      44.213  -8.635  43.686  1.00  0.00           N  
ATOM   1132  CA  LYS A1302      45.437  -8.777  42.899  1.00  0.00           C  
ATOM   1133  C   LYS A1302      45.188  -9.296  41.492  1.00  0.00           C  
ATOM   1134  O   LYS A1302      45.665  -8.728  40.515  1.00  0.00           O  
ATOM   1135  CB  LYS A1302      46.416  -9.708  43.618  1.00  0.00           C  
ATOM   1136  CG  LYS A1302      47.766  -9.850  42.923  1.00  0.00           C  
ATOM   1137  CD  LYS A1302      48.671  -8.647  43.144  1.00  0.00           C  
ATOM   1138  CE  LYS A1302      49.011  -8.504  44.616  1.00  0.00           C  
ATOM   1139  NZ  LYS A1302      50.030  -7.460  44.887  1.00  0.00           N  
ATOM   1140  N   GLN A1303      44.418 -10.374  41.416  1.00  0.00           N  
ATOM   1141  CA  GLN A1303      44.082 -11.033  40.158  1.00  0.00           C  
ATOM   1142  C   GLN A1303      43.579 -10.067  39.080  1.00  0.00           C  
ATOM   1143  O   GLN A1303      43.820 -10.278  37.882  1.00  0.00           O  
ATOM   1144  CB  GLN A1303      43.039 -12.114  40.422  1.00  0.00           C  
ATOM   1145  CG  GLN A1303      42.885 -13.155  39.326  1.00  0.00           C  
ATOM   1146  CD  GLN A1303      41.465 -13.240  38.804  1.00  0.00           C  
ATOM   1147  OE1 GLN A1303      40.508 -12.782  39.454  1.00  0.00           O  
ATOM   1148  NE2 GLN A1303      41.313 -13.838  37.632  1.00  0.00           N  
ATOM   1149  N   HIS A1304      42.876  -9.016  39.494  1.00  0.00           N  
ATOM   1150  CA  HIS A1304      42.375  -8.025  38.549  1.00  0.00           C  
ATOM   1151  C   HIS A1304      43.435  -7.054  38.083  1.00  0.00           C  
ATOM   1152  O   HIS A1304      43.421  -6.606  36.951  1.00  0.00           O  
ATOM   1153  CB  HIS A1304      41.243  -7.240  39.170  1.00  0.00           C  
ATOM   1154  CG  HIS A1304      40.062  -8.074  39.514  1.00  0.00           C  
ATOM   1155  ND1 HIS A1304      39.490  -8.955  38.626  1.00  0.00           N  
ATOM   1156  CD2 HIS A1304      39.330  -8.149  40.645  1.00  0.00           C  
ATOM   1157  CE1 HIS A1304      38.456  -9.540  39.196  1.00  0.00           C  
ATOM   1158  NE2 HIS A1304      38.338  -9.068  40.422  1.00  0.00           N  
ATOM   1159  N   ILE A1306      44.362  -6.741  38.971  1.00  0.00           N  
ATOM   1160  CA  ILE A1306      45.436  -5.837  38.621  1.00  0.00           C  
ATOM   1161  C   ILE A1306      46.267  -6.464  37.509  1.00  0.00           C  
ATOM   1162  O   ILE A1306      46.727  -5.774  36.602  1.00  0.00           O  
ATOM   1163  CB  ILE A1306      46.339  -5.559  39.832  1.00  0.00           C  
ATOM   1164  CG1 ILE A1306      45.477  -5.126  41.024  1.00  0.00           C  
ATOM   1165  CG2 ILE A1306      47.370  -4.498  39.485  1.00  0.00           C  
ATOM   1166  CD1 ILE A1306      44.587  -3.945  40.743  1.00  0.00           C  
ATOM   1167  N   GLU A1310      46.433  -7.785  37.596  1.00  0.00           N  
ATOM   1168  CA  GLU A1310      47.205  -8.567  36.630  1.00  0.00           C  
ATOM   1169  C   GLU A1310      46.694  -8.318  35.227  1.00  0.00           C  
ATOM   1170  O   GLU A1310      47.468  -7.979  34.324  1.00  0.00           O  
ATOM   1171  CB  GLU A1310      47.102 -10.065  36.919  1.00  0.00           C  
ATOM   1172  CG  GLU A1310      47.783 -10.553  38.199  1.00  0.00           C  
ATOM   1173  CD  GLU A1310      49.296 -10.360  38.170  1.00  0.00           C  
ATOM   1174  OE1 GLU A1310      49.932 -10.812  37.190  1.00  0.00           O  
ATOM   1175  OE2 GLU A1310      49.831  -9.758  39.130  1.00  0.00           O  
ATOM   1176  N   LEU A1312      45.386  -8.489  35.049  1.00  0.00           N  
ATOM   1177  CA  LEU A1312      44.753  -8.283  33.759  1.00  0.00           C  
ATOM   1178  C   LEU A1312      44.963  -6.866  33.247  1.00  0.00           C  
ATOM   1179  O   LEU A1312      45.407  -6.676  32.101  1.00  0.00           O  
ATOM   1180  CB  LEU A1312      43.250  -8.560  33.842  1.00  0.00           C  
ATOM   1181  CG  LEU A1312      42.474  -8.285  32.544  1.00  0.00           C  
ATOM   1182  CD1 LEU A1312      43.112  -9.059  31.420  1.00  0.00           C  
ATOM   1183  CD2 LEU A1312      41.016  -8.691  32.689  1.00  0.00           C  
ATOM   1184  N   THR A1314      44.668  -5.870  34.085  1.00  0.00           N  
ATOM   1185  CA  THR A1314      44.806  -4.492  33.643  1.00  0.00           C  
ATOM   1186  C   THR A1314      46.252  -4.172  33.343  1.00  0.00           C  
ATOM   1187  O   THR A1314      46.533  -3.338  32.494  1.00  0.00           O  
ATOM   1188  CB  THR A1314      44.282  -3.464  34.665  1.00  0.00           C  
ATOM   1189  OG1 THR A1314      45.350  -3.066  35.524  1.00  0.00           O  
ATOM   1190  CG2 THR A1314      43.166  -4.043  35.502  1.00  0.00           C  
ATOM   1191  N   ARG A1316      47.175  -4.832  34.027  1.00  0.00           N  
ATOM   1192  CA  ARG A1316      48.577  -4.586  33.750  1.00  0.00           C  
ATOM   1193  C   ARG A1316      48.814  -5.074  32.325  1.00  0.00           C  
ATOM   1194  O   ARG A1316      49.480  -4.405  31.524  1.00  0.00           O  
ATOM   1195  CB  ARG A1316      49.461  -5.371  34.700  1.00  0.00           C  
ATOM   1196  CG  ARG A1316      49.438  -4.905  36.134  1.00  0.00           C  
ATOM   1197  CD  ARG A1316      50.357  -5.773  36.981  1.00  0.00           C  
ATOM   1198  NE  ARG A1316      51.716  -5.815  36.443  1.00  0.00           N  
ATOM   1199  CZ  ARG A1316      52.801  -5.402  37.093  1.00  0.00           C  
ATOM   1200  NH1 ARG A1316      52.705  -4.912  38.326  1.00  0.00           N  
ATOM   1201  NH2 ARG A1316      53.988  -5.455  36.495  1.00  0.00           N  
ATOM   1202  N   ASP A1317      48.242  -6.242  32.026  1.00  0.00           N  
ATOM   1203  CA  ASP A1317      48.350  -6.870  30.721  1.00  0.00           C  
ATOM   1204  C   ASP A1317      47.783  -5.966  29.642  1.00  0.00           C  
ATOM   1205  O   ASP A1317      48.481  -5.611  28.680  1.00  0.00           O  
ATOM   1206  CB  ASP A1317      47.605  -8.205  30.700  1.00  0.00           C  
ATOM   1207  CG  ASP A1317      48.244  -9.255  31.587  1.00  0.00           C  
ATOM   1208  OD1 ASP A1317      49.475  -9.381  31.522  1.00  0.00           O  
ATOM   1209  OD2 ASP A1317      47.513  -9.943  32.342  1.00  0.00           O  
ATOM   1210  N   LEU A1318      46.516  -5.589  29.809  1.00  0.00           N  
ATOM   1211  CA  LEU A1318      45.853  -4.718  28.848  1.00  0.00           C  
ATOM   1212  C   LEU A1318      46.723  -3.508  28.566  1.00  0.00           C  
ATOM   1213  O   LEU A1318      46.896  -3.109  27.417  1.00  0.00           O  
ATOM   1214  CB  LEU A1318      44.493  -4.285  29.386  1.00  0.00           C  
ATOM   1215  CG  LEU A1318      43.494  -5.438  29.393  1.00  0.00           C  
ATOM   1216  CD1 LEU A1318      42.247  -5.091  30.154  1.00  0.00           C  
ATOM   1217  CD2 LEU A1318      43.166  -5.790  27.960  1.00  0.00           C  
ATOM   1218  N   ALA A1319      47.293  -2.949  29.626  1.00  0.00           N  
ATOM   1219  CA  ALA A1319      48.148  -1.786  29.506  1.00  0.00           C  
ATOM   1220  C   ALA A1319      49.228  -2.038  28.484  1.00  0.00           C  
ATOM   1221  O   ALA A1319      49.332  -1.326  27.500  1.00  0.00           O  
ATOM   1222  CB  ALA A1319      48.771  -1.464  30.851  1.00  0.00           C  
ATOM   1223  N   GLU A1321      50.009  -3.080  28.724  1.00  0.00           N  
ATOM   1224  CA  GLU A1321      51.121  -3.437  27.860  1.00  0.00           C  
ATOM   1225  C   GLU A1321      50.740  -3.732  26.410  1.00  0.00           C  
ATOM   1226  O   GLU A1321      51.370  -3.225  25.477  1.00  0.00           O  
ATOM   1227  CB  GLU A1321      51.842  -4.637  28.460  1.00  0.00           C  
ATOM   1228  CG  GLU A1321      53.330  -4.533  28.278  1.00  0.00           C  
ATOM   1229  CD  GLU A1321      54.101  -5.569  29.083  1.00  0.00           C  
ATOM   1230  OE1 GLU A1321      54.490  -6.602  28.502  1.00  0.00           O  
ATOM   1231  OE2 GLU A1321      54.312  -5.333  30.291  1.00  0.00           O  
ATOM   1232  N   ARG A1322      49.703  -4.551  26.239  1.00  0.00           N  
ATOM   1233  CA  ARG A1322      49.211  -4.945  24.924  1.00  0.00           C  
ATOM   1234  C   ARG A1322      48.965  -3.689  24.125  1.00  0.00           C  
ATOM   1235  O   ARG A1322      49.468  -3.533  23.003  1.00  0.00           O  
ATOM   1236  CB  ARG A1322      47.907  -5.737  25.057  1.00  0.00           C  
ATOM   1237  CG  ARG A1322      47.507  -6.490  23.787  1.00  0.00           C  
ATOM   1238  CD  ARG A1322      46.317  -7.426  24.008  1.00  0.00           C  
ATOM   1239  NE  ARG A1322      46.622  -8.446  25.004  1.00  0.00           N  
ATOM   1240  CZ  ARG A1322      45.712  -9.087  25.730  1.00  0.00           C  
ATOM   1241  NH1 ARG A1322      44.423  -8.826  25.580  1.00  0.00           N  
ATOM   1242  NH2 ARG A1322      46.104  -9.980  26.628  1.00  0.00           N  
ATOM   1243  N   PHE A1323      48.191  -2.789  24.725  1.00  0.00           N  
ATOM   1244  CA  PHE A1323      47.871  -1.523  24.098  1.00  0.00           C  
ATOM   1245  C   PHE A1323      49.141  -0.738  23.816  1.00  0.00           C  
ATOM   1246  O   PHE A1323      49.266  -0.157  22.751  1.00  0.00           O  
ATOM   1247  CB  PHE A1323      46.972  -0.686  24.994  1.00  0.00           C  
ATOM   1248  CG  PHE A1323      46.398   0.520  24.307  1.00  0.00           C  
ATOM   1249  CD1 PHE A1323      45.038   0.564  24.008  1.00  0.00           C  
ATOM   1250  CD2 PHE A1323      47.212   1.608  23.954  1.00  0.00           C  
ATOM   1251  CE1 PHE A1323      44.488   1.670  23.370  1.00  0.00           C  
ATOM   1252  CE2 PHE A1323      46.668   2.721  23.313  1.00  0.00           C  
ATOM   1253  CZ  PHE A1323      45.303   2.754  23.020  1.00  0.00           C  
ATOM   1254  N   ASN A1324      50.083  -0.717  24.757  1.00  0.00           N  
ATOM   1255  CA  ASN A1324      51.321   0.035  24.554  1.00  0.00           C  
ATOM   1256  C   ASN A1324      52.166  -0.507  23.411  1.00  0.00           C  
ATOM   1257  O   ASN A1324      52.812   0.255  22.692  1.00  0.00           O  
ATOM   1258  CB  ASN A1324      52.183   0.047  25.813  1.00  0.00           C  
ATOM   1259  CG  ASN A1324      51.706   1.036  26.855  1.00  0.00           C  
ATOM   1260  OD1 ASN A1324      50.608   1.583  26.776  1.00  0.00           O  
ATOM   1261  ND2 ASN A1324      52.536   1.253  27.863  1.00  0.00           N  
ATOM   1262  N   LYS A1325      52.176  -1.823  23.253  1.00  0.00           N  
ATOM   1263  CA  LYS A1325      52.965  -2.420  22.195  1.00  0.00           C  
ATOM   1264  C   LYS A1325      52.266  -2.270  20.862  1.00  0.00           C  
ATOM   1265  O   LYS A1325      52.911  -2.020  19.849  1.00  0.00           O  
ATOM   1266  CB  LYS A1325      53.212  -3.898  22.468  1.00  0.00           C  
ATOM   1267  CG  LYS A1325      53.974  -4.197  23.730  1.00  0.00           C  
ATOM   1268  CD  LYS A1325      54.220  -5.690  23.799  1.00  0.00           C  
ATOM   1269  CE  LYS A1325      54.847  -6.089  25.104  1.00  0.00           C  
ATOM   1270  NZ  LYS A1325      56.074  -5.300  25.336  1.00  0.00           N  
ATOM   1271  N   ARG A1326      50.948  -2.417  20.848  1.00  0.00           N  
ATOM   1272  CA  ARG A1326      50.237  -2.281  19.588  1.00  0.00           C  
ATOM   1273  C   ARG A1326      50.136  -0.838  19.095  1.00  0.00           C  
ATOM   1274  O   ARG A1326      50.358  -0.577  17.921  1.00  0.00           O  
ATOM   1275  CB  ARG A1326      48.828  -2.896  19.668  1.00  0.00           C  
ATOM   1276  CG  ARG A1326      48.792  -4.427  19.538  1.00  0.00           C  
ATOM   1277  CD  ARG A1326      47.505  -4.908  18.829  1.00  0.00           C  
ATOM   1278  NE  ARG A1326      46.360  -5.177  19.708  1.00  0.00           N  
ATOM   1279  CZ  ARG A1326      46.139  -6.337  20.337  1.00  0.00           C  
ATOM   1280  NH1 ARG A1326      46.988  -7.353  20.194  1.00  0.00           N  
ATOM   1281  NH2 ARG A1326      45.054  -6.494  21.104  1.00  0.00           N  
ATOM   1282  N   TYR A1327      49.823   0.100  19.986  1.00  0.00           N  
ATOM   1283  CA  TYR A1327      49.661   1.495  19.589  1.00  0.00           C  
ATOM   1284  C   TYR A1327      50.739   2.478  20.056  1.00  0.00           C  
ATOM   1285  O   TYR A1327      50.767   3.626  19.600  1.00  0.00           O  
ATOM   1286  CB  TYR A1327      48.275   1.992  20.014  1.00  0.00           C  
ATOM   1287  CG  TYR A1327      47.138   1.147  19.467  1.00  0.00           C  
ATOM   1288  CD1 TYR A1327      46.781  -0.037  20.097  1.00  0.00           C  
ATOM   1289  CD2 TYR A1327      46.460   1.504  18.293  1.00  0.00           C  
ATOM   1290  CE1 TYR A1327      45.783  -0.858  19.580  1.00  0.00           C  
ATOM   1291  CE2 TYR A1327      45.447   0.681  17.758  1.00  0.00           C  
ATOM   1292  CZ  TYR A1327      45.120  -0.502  18.412  1.00  0.00           C  
ATOM   1293  OH  TYR A1327      44.164  -1.365  17.918  1.00  0.00           O  
ATOM   1294  N   GLY A1328      51.625   2.039  20.951  1.00  0.00           N  
ATOM   1295  CA  GLY A1328      52.690   2.904  21.447  1.00  0.00           C  
ATOM   1296  C   GLY A1328      52.645   3.149  22.945  1.00  0.00           C  
ATOM   1297  O   GLY A1328      51.577   3.045  23.546  1.00  0.00           O  
ATOM   1298  N   GLU A1329      53.798   3.463  23.546  1.00  0.00           N  
ATOM   1299  CA  GLU A1329      53.899   3.734  24.985  1.00  0.00           C  
ATOM   1300  C   GLU A1329      52.982   4.902  25.302  1.00  0.00           C  
ATOM   1301  O   GLU A1329      53.201   6.027  24.849  1.00  0.00           O  
ATOM   1302  CB  GLU A1329      55.337   4.099  25.372  1.00  0.00           C  
ATOM   1303  CG  GLU A1329      55.629   4.151  26.878  1.00  0.00           C  
ATOM   1304  CD  GLU A1329      55.886   2.770  27.484  1.00  0.00           C  
ATOM   1305  OE1 GLU A1329      56.685   2.016  26.898  1.00  0.00           O  
ATOM   1306  OE2 GLU A1329      55.305   2.449  28.544  1.00  0.00           O  
ATOM   1307  N   LEU A1341      51.944   4.617  26.075  1.00  0.00           N  
ATOM   1308  CA  LEU A1341      50.964   5.618  26.449  1.00  0.00           C  
ATOM   1309  C   LEU A1341      50.548   5.357  27.899  1.00  0.00           C  
ATOM   1310  O   LEU A1341      50.534   6.270  28.725  1.00  0.00           O  
ATOM   1311  CB  LEU A1341      49.758   5.500  25.511  1.00  0.00           C  
ATOM   1312  CG  LEU A1341      48.678   6.577  25.382  1.00  0.00           C  
ATOM   1313  CD1 LEU A1341      47.364   5.909  24.945  1.00  0.00           C  
ATOM   1314  CD2 LEU A1341      48.460   7.288  26.703  1.00  0.00           C  
ATOM   1315  N   PHE A1342      50.213   4.108  28.207  1.00  0.00           N  
ATOM   1316  CA  PHE A1342      49.793   3.742  29.555  1.00  0.00           C  
ATOM   1317  C   PHE A1342      50.971   3.446  30.479  1.00  0.00           C  
ATOM   1318  O   PHE A1342      52.058   3.098  30.035  1.00  0.00           O  
ATOM   1319  CB  PHE A1342      48.876   2.512  29.510  1.00  0.00           C  
ATOM   1320  CG  PHE A1342      47.511   2.780  28.953  1.00  0.00           C  
ATOM   1321  CD1 PHE A1342      46.671   3.694  29.564  1.00  0.00           C  
ATOM   1322  CD2 PHE A1342      47.065   2.086  27.837  1.00  0.00           C  
ATOM   1323  CE1 PHE A1342      45.396   3.914  29.070  1.00  0.00           C  
ATOM   1324  CE2 PHE A1342      45.790   2.301  27.338  1.00  0.00           C  
ATOM   1325  CZ  PHE A1342      44.948   3.219  27.954  1.00  0.00           C  
ATOM   1326  N   THR A1344      50.747   3.608  31.772  1.00  0.00           N  
ATOM   1327  CA  THR A1344      51.767   3.321  32.767  1.00  0.00           C  
ATOM   1328  C   THR A1344      51.351   1.964  33.340  1.00  0.00           C  
ATOM   1329  O   THR A1344      50.199   1.803  33.757  1.00  0.00           O  
ATOM   1330  CB  THR A1344      51.737   4.401  33.896  1.00  0.00           C  
ATOM   1331  OG1 THR A1344      52.274   5.631  33.397  1.00  0.00           O  
ATOM   1332  CG2 THR A1344      52.512   3.945  35.128  1.00  0.00           C  
ATOM   1333  N   ILE A1345      52.230   0.975  33.349  1.00  0.00           N  
ATOM   1334  CA  ILE A1345      51.809  -0.289  33.921  1.00  0.00           C  
ATOM   1335  C   ILE A1345      51.648  -0.059  35.431  1.00  0.00           C  
ATOM   1336  O   ILE A1345      52.591   0.368  36.086  1.00  0.00           O  
ATOM   1337  CB  ILE A1345      52.883  -1.410  33.706  1.00  0.00           C  
ATOM   1338  CG1 ILE A1345      52.937  -1.858  32.239  1.00  0.00           C  
ATOM   1339  CG2 ILE A1345      52.521  -2.605  34.561  1.00  0.00           C  
ATOM   1340  CD1 ILE A1345      53.348  -0.797  31.255  1.00  0.00           C  
ATOM   1341  N   PRO A1347      50.446  -0.282  36.001  1.00  0.00           N  
ATOM   1342  CA  PRO A1347      50.289  -0.082  37.444  1.00  0.00           C  
ATOM   1343  C   PRO A1347      50.876  -1.246  38.227  1.00  0.00           C  
ATOM   1344  O   PRO A1347      51.248  -2.277  37.666  1.00  0.00           O  
ATOM   1345  CB  PRO A1347      48.777   0.020  37.629  1.00  0.00           C  
ATOM   1346  CG  PRO A1347      48.273  -0.928  36.620  1.00  0.00           C  
ATOM   1347  CD  PRO A1347      49.149  -0.629  35.397  1.00  0.00           C  
ATOM   1348  N   GLU A1348      50.928  -1.047  39.537  1.00  0.00           N  
ATOM   1349  CA  GLU A1348      51.454  -2.025  40.476  1.00  0.00           C  
ATOM   1350  C   GLU A1348      50.481  -2.095  41.622  1.00  0.00           C  
ATOM   1351  O   GLU A1348      50.005  -1.074  42.126  1.00  0.00           O  
ATOM   1352  CB  GLU A1348      52.826  -1.582  40.985  1.00  0.00           C  
ATOM   1353  CG  GLU A1348      53.442  -2.574  41.971  1.00  0.00           C  
ATOM   1354  CD  GLU A1348      54.937  -2.826  41.746  1.00  0.00           C  
ATOM   1355  OE1 GLU A1348      55.319  -3.234  40.628  1.00  0.00           O  
ATOM   1356  OE2 GLU A1348      55.712  -2.622  42.705  1.00  0.00           O  
ATOM   1357  N   ALA A1349      50.194  -3.316  42.032  1.00  0.00           N  
ATOM   1358  CA  ALA A1349      49.253  -3.534  43.107  1.00  0.00           C  
ATOM   1359  C   ALA A1349      49.939  -3.630  44.462  1.00  0.00           C  
ATOM   1360  O   ALA A1349      50.512  -4.668  44.804  1.00  0.00           O  
ATOM   1361  CB  ALA A1349      48.469  -4.789  42.831  1.00  0.00           C  
ATOM   1362  N   ARG A1350      49.900  -2.544  45.230  1.00  0.00           N  
ATOM   1363  CA  ARG A1350      50.500  -2.560  46.547  1.00  0.00           C  
ATOM   1364  C   ARG A1350      49.517  -3.219  47.496  1.00  0.00           C  
ATOM   1365  O   ARG A1350      48.324  -3.324  47.191  1.00  0.00           O  
ATOM   1366  CB  ARG A1350      50.799  -1.159  47.059  1.00  0.00           C  
ATOM   1367  CG  ARG A1350      51.541  -1.190  48.382  1.00  0.00           C  
ATOM   1368  CD  ARG A1350      51.691   0.174  49.011  1.00  0.00           C  
ATOM   1369  NE  ARG A1350      50.480   0.694  49.650  1.00  0.00           N  
ATOM   1370  CZ  ARG A1350      50.349   1.964  50.017  1.00  0.00           C  
ATOM   1371  NH1 ARG A1350      51.345   2.815  49.799  1.00  0.00           N  
ATOM   1372  NH2 ARG A1350      49.234   2.382  50.597  1.00  0.00           N  
ATOM   1373  N   ILE A1351      50.021  -3.673  48.640  1.00  0.00           N  
ATOM   1374  CA  ILE A1351      49.188  -4.313  49.662  1.00  0.00           C  
ATOM   1375  C   ILE A1351      49.015  -3.306  50.829  1.00  0.00           C  
ATOM   1376  O   ILE A1351      49.737  -2.299  50.899  1.00  0.00           O  
ATOM   1377  CB  ILE A1351      49.874  -5.670  50.116  1.00  0.00           C  
ATOM   1378  CG1 ILE A1351      48.906  -6.851  49.850  1.00  0.00           C  
ATOM   1379  CG2 ILE A1351      50.280  -5.638  51.590  1.00  0.00           C  
ATOM   1380  CD1 ILE A1351      48.577  -7.093  48.379  1.00  0.00           C  
ATOM   1381  N   PRO A1352      48.033  -3.543  51.727  1.00  0.00           N  
ATOM   1382  CA  PRO A1352      47.753  -2.682  52.890  1.00  0.00           C  
ATOM   1383  C   PRO A1352      48.853  -2.592  53.985  1.00  0.00           C  
ATOM   1384  O   PRO A1352      49.796  -3.392  54.021  1.00  0.00           O  
ATOM   1385  CB  PRO A1352      46.432  -3.260  53.429  1.00  0.00           C  
ATOM   1386  CG  PRO A1352      46.550  -4.719  53.092  1.00  0.00           C  
ATOM   1387  CD  PRO A1352      47.056  -4.648  51.661  1.00  0.00           C  
ATOM   1388  N   LYS A1353      48.699  -1.586  54.851  1.00  0.00           N  
ATOM   1389  CA  LYS A1353      49.600  -1.323  55.970  1.00  0.00           C  
ATOM   1390  C   LYS A1353      49.302  -2.358  57.034  1.00  0.00           C  
ATOM   1391  O   LYS A1353      49.956  -3.390  57.123  1.00  0.00           O  
ATOM   1392  CB  LYS A1353      49.326   0.060  56.545  1.00  0.00           C  
ATOM   1393  CG  LYS A1353      49.498   1.222  55.582  1.00  0.00           C  
ATOM   1394  CD  LYS A1353      50.936   1.711  55.601  1.00  0.00           C  
ATOM   1395  CE  LYS A1353      51.099   3.046  54.898  1.00  0.00           C  
ATOM   1396  NZ  LYS A1353      51.598   4.105  55.827  1.00  0.00           N  
ATOM   1397  N   VAL A1354      48.298  -2.050  57.844  1.00  0.00           N  
ATOM   1398  CA  VAL A1354      47.803  -2.919  58.907  1.00  0.00           C  
ATOM   1399  C   VAL A1354      48.828  -3.671  59.791  1.00  0.00           C  
ATOM   1400  O   VAL A1354      49.235  -3.153  60.834  1.00  0.00           O  
ATOM   1401  CB  VAL A1354      46.821  -3.979  58.332  1.00  0.00           C  
ATOM   1402  CG1 VAL A1354      45.960  -4.489  59.453  1.00  0.00           C  
ATOM   1403  CG2 VAL A1354      45.951  -3.396  57.198  1.00  0.00           C  
ATOM   1404  N   GLY A1355      49.229  -4.882  59.379  1.00  0.00           N  
ATOM   1405  CA  GLY A1355      50.139  -5.698  60.171  1.00  0.00           C  
ATOM   1406  C   GLY A1355      49.348  -6.199  61.368  1.00  0.00           C  
ATOM   1407  O   GLY A1355      49.896  -6.630  62.393  1.00  0.00           O  
ATOM   1408  N   ALA A1356      48.027  -6.146  61.220  1.00  0.00           N  
ATOM   1409  CA  ALA A1356      47.111  -6.537  62.278  1.00  0.00           C  
ATOM   1410  C   ALA A1356      45.916  -7.343  61.740  1.00  0.00           C  
ATOM   1411  O   ALA A1356      45.904  -8.567  61.911  1.00  0.00           O  
ATOM   1412  CB  ALA A1356      46.637  -5.273  63.038  1.00  0.00           C  
ATOM   1413  N   ARG A1360      44.956  -6.687  61.072  1.00  0.00           N  
ATOM   1414  CA  ARG A1360      43.740  -7.325  60.545  1.00  0.00           C  
ATOM   1415  C   ARG A1360      42.723  -7.354  61.663  1.00  0.00           C  
ATOM   1416  O   ARG A1360      43.033  -7.802  62.754  1.00  0.00           O  
ATOM   1417  CB  ARG A1360      43.966  -8.771  60.106  1.00  0.00           C  
ATOM   1418  CG  ARG A1360      44.695  -8.952  58.798  1.00  0.00           C  
ATOM   1419  CD  ARG A1360      43.724  -9.274  57.681  1.00  0.00           C  
ATOM   1420  NE  ARG A1360      43.029 -10.537  57.912  1.00  0.00           N  
ATOM   1421  CZ  ARG A1360      42.678 -11.371  56.942  1.00  0.00           C  
ATOM   1422  NH1 ARG A1360      42.956 -11.070  55.680  1.00  0.00           N  
ATOM   1423  NH2 ARG A1360      42.073 -12.515  57.241  1.00  0.00           N  
ATOM   1424  N   ILE A1361      41.508  -6.896  61.414  1.00  0.00           N  
ATOM   1425  CA  ILE A1361      40.500  -6.887  62.466  1.00  0.00           C  
ATOM   1426  C   ILE A1361      39.484  -8.020  62.287  1.00  0.00           C  
ATOM   1427  O   ILE A1361      38.874  -8.127  61.237  1.00  0.00           O  
ATOM   1428  CB  ILE A1361      39.774  -5.541  62.474  1.00  0.00           C  
ATOM   1429  CG1 ILE A1361      40.778  -4.414  62.697  1.00  0.00           C  
ATOM   1430  CG2 ILE A1361      38.692  -5.549  63.531  1.00  0.00           C  
ATOM   1431  CD1 ILE A1361      41.532  -4.509  64.012  1.00  0.00           C  
ATOM   1432  N   MET A1365      39.287  -8.860  63.304  1.00  0.00           N  
ATOM   1433  CA  MET A1365      38.333  -9.965  63.193  1.00  0.00           C  
ATOM   1434  C   MET A1365      36.921  -9.579  63.593  1.00  0.00           C  
ATOM   1435  O   MET A1365      36.672  -8.468  64.051  1.00  0.00           O  
ATOM   1436  CB  MET A1365      38.766 -11.162  64.045  1.00  0.00           C  
ATOM   1437  CG  MET A1365      40.237 -11.500  63.927  1.00  0.00           C  
ATOM   1438  SD  MET A1365      40.746 -11.759  62.237  1.00  0.00           S  
ATOM   1439  CE  MET A1365      42.468 -12.267  62.451  1.00  0.00           C  
ATOM   1440  N   SER A1366      36.004 -10.519  63.396  1.00  0.00           N  
ATOM   1441  CA  SER A1366      34.611 -10.340  63.735  1.00  0.00           C  
ATOM   1442  C   SER A1366      34.504 -10.285  65.243  1.00  0.00           C  
ATOM   1443  O   SER A1366      35.411 -10.703  65.953  1.00  0.00           O  
ATOM   1444  CB  SER A1366      33.795 -11.524  63.187  1.00  0.00           C  
ATOM   1445  OG  SER A1366      32.485 -11.602  63.734  1.00  0.00           O  
ATOM   1446  N   LEU A1368      33.396  -9.749  65.733  1.00  0.00           N  
ATOM   1447  CA  LEU A1368      33.153  -9.659  67.163  1.00  0.00           C  
ATOM   1448  C   LEU A1368      32.455 -10.919  67.599  1.00  0.00           C  
ATOM   1449  O   LEU A1368      32.493 -11.280  68.773  1.00  0.00           O  
ATOM   1450  CB  LEU A1368      32.240  -8.490  67.502  1.00  0.00           C  
ATOM   1451  CG  LEU A1368      32.735  -7.084  67.231  1.00  0.00           C  
ATOM   1452  CD1 LEU A1368      31.722  -6.157  67.839  1.00  0.00           C  
ATOM   1453  CD2 LEU A1368      34.116  -6.850  67.808  1.00  0.00           C  
ATOM   1454  N   VAL A1369      31.794 -11.588  66.658  1.00  0.00           N  
ATOM   1455  CA  VAL A1369      31.075 -12.821  66.970  1.00  0.00           C  
ATOM   1456  C   VAL A1369      31.846 -14.095  66.634  1.00  0.00           C  
ATOM   1457  O   VAL A1369      31.465 -15.176  67.080  1.00  0.00           O  
ATOM   1458  CB  VAL A1369      29.754 -12.880  66.239  1.00  0.00           C  
ATOM   1459  CG1 VAL A1369      28.777 -11.920  66.859  1.00  0.00           C  
ATOM   1460  CG2 VAL A1369      29.975 -12.556  64.776  1.00  0.00           C  
ATOM   1461  N   ASP A1370      32.904 -13.973  65.838  1.00  0.00           N  
ATOM   1462  CA  ASP A1370      33.727 -15.110  65.474  1.00  0.00           C  
ATOM   1463  C   ASP A1370      35.137 -14.618  65.158  1.00  0.00           C  
ATOM   1464  O   ASP A1370      35.452 -14.246  64.028  1.00  0.00           O  
ATOM   1465  CB  ASP A1370      33.146 -15.839  64.263  1.00  0.00           C  
ATOM   1466  CG  ASP A1370      34.136 -16.825  63.618  1.00  0.00           C  
ATOM   1467  OD1 ASP A1370      35.305 -16.962  64.062  1.00  0.00           O  
ATOM   1468  OD2 ASP A1370      33.724 -17.469  62.635  1.00  0.00           O  
ATOM   1469  N   PRO A1371      36.009 -14.624  66.167  1.00  0.00           N  
ATOM   1470  CA  PRO A1371      37.405 -14.193  66.094  1.00  0.00           C  
ATOM   1471  C   PRO A1371      38.297 -14.834  65.041  1.00  0.00           C  
ATOM   1472  O   PRO A1371      39.466 -14.451  64.904  1.00  0.00           O  
ATOM   1473  CB  PRO A1371      37.910 -14.430  67.520  1.00  0.00           C  
ATOM   1474  CG  PRO A1371      37.030 -15.537  68.029  1.00  0.00           C  
ATOM   1475  CD  PRO A1371      35.681 -15.136  67.510  1.00  0.00           C  
ATOM   1476  N   THR A1372      37.779 -15.801  64.292  1.00  0.00           N  
ATOM   1477  CA  THR A1372      38.584 -16.453  63.252  1.00  0.00           C  
ATOM   1478  C   THR A1372      38.264 -15.838  61.912  1.00  0.00           C  
ATOM   1479  O   THR A1372      39.078 -15.890  60.992  1.00  0.00           O  
ATOM   1480  CB  THR A1372      38.286 -17.947  63.151  1.00  0.00           C  
ATOM   1481  OG1 THR A1372      36.876 -18.132  62.972  1.00  0.00           O  
ATOM   1482  CG2 THR A1372      38.735 -18.667  64.402  1.00  0.00           C  
ATOM   1483  N   LYS A1373      37.081 -15.247  61.804  1.00  0.00           N  
ATOM   1484  CA  LYS A1373      36.641 -14.619  60.570  1.00  0.00           C  
ATOM   1485  C   LYS A1373      37.229 -13.213  60.480  1.00  0.00           C  
ATOM   1486  O   LYS A1373      37.836 -12.747  61.447  1.00  0.00           O  
ATOM   1487  CB  LYS A1373      35.125 -14.573  60.584  1.00  0.00           C  
ATOM   1488  CG  LYS A1373      34.494 -14.369  59.254  1.00  0.00           C  
ATOM   1489  CD  LYS A1373      33.073 -14.846  59.345  1.00  0.00           C  
ATOM   1490  CE  LYS A1373      32.337 -14.625  58.040  1.00  0.00           C  
ATOM   1491  NZ  LYS A1373      32.271 -13.182  57.658  1.00  0.00           N  
ATOM   1492  N   LYS A1414      37.077 -12.553  59.327  1.00  0.00           N  
ATOM   1493  CA  LYS A1414      37.564 -11.182  59.123  1.00  0.00           C  
ATOM   1494  C   LYS A1414      36.394 -10.216  59.298  1.00  0.00           C  
ATOM   1495  O   LYS A1414      35.271 -10.526  58.899  1.00  0.00           O  
ATOM   1496  CB  LYS A1414      38.123 -10.985  57.714  1.00  0.00           C  
ATOM   1497  CG  LYS A1414      38.879  -9.668  57.537  1.00  0.00           C  
ATOM   1498  CD  LYS A1414      39.006  -9.179  56.082  1.00  0.00           C  
ATOM   1499  CE  LYS A1414      37.649  -8.771  55.497  1.00  0.00           C  
ATOM   1500  NZ  LYS A1414      37.826  -7.754  54.413  1.00  0.00           N  
ATOM   1501  N   MET A1415      36.664  -9.050  59.890  1.00  0.00           N  
ATOM   1502  CA  MET A1415      35.669  -7.986  60.157  1.00  0.00           C  
ATOM   1503  C   MET A1415      35.152  -7.438  58.817  1.00  0.00           C  
ATOM   1504  O   MET A1415      35.951  -7.025  57.970  1.00  0.00           O  
ATOM   1505  CB  MET A1415      36.366  -6.884  61.006  1.00  0.00           C  
ATOM   1506  CG  MET A1415      35.728  -5.490  61.113  1.00  0.00           C  
ATOM   1507  SD  MET A1415      34.362  -5.316  62.259  1.00  0.00           S  
ATOM   1508  CE  MET A1415      35.240  -5.281  63.754  1.00  0.00           C  
ATOM   1509  N   SER A1416      33.839  -7.441  58.592  1.00  0.00           N  
ATOM   1510  CA  SER A1416      33.327  -6.944  57.316  1.00  0.00           C  
ATOM   1511  C   SER A1416      31.857  -6.640  57.250  1.00  0.00           C  
ATOM   1512  O   SER A1416      31.041  -7.295  57.894  1.00  0.00           O  
ATOM   1513  CB  SER A1416      33.621  -7.931  56.188  1.00  0.00           C  
ATOM   1514  OG  SER A1416      32.979  -7.495  55.000  1.00  0.00           O  
ATOM   1515  N   LYS A1417      31.529  -5.660  56.416  1.00  0.00           N  
ATOM   1516  CA  LYS A1417      30.151  -5.219  56.220  1.00  0.00           C  
ATOM   1517  C   LYS A1417      29.241  -6.298  55.628  1.00  0.00           C  
ATOM   1518  O   LYS A1417      28.048  -6.358  55.942  1.00  0.00           O  
ATOM   1519  CB  LYS A1417      30.138  -3.963  55.328  1.00  0.00           C  
ATOM   1520  CG  LYS A1417      30.977  -4.081  54.054  1.00  0.00           C  
ATOM   1521  CD  LYS A1417      31.037  -2.770  53.257  1.00  0.00           C  
ATOM   1522  CE  LYS A1417      32.476  -2.464  52.823  1.00  0.00           C  
ATOM   1523  NZ  LYS A1417      32.565  -1.331  51.853  1.00  0.00           N  
ATOM   1524  N   SER A1434      29.798  -7.162  54.787  1.00  0.00           N  
ATOM   1525  CA  SER A1434      29.025  -8.239  54.161  1.00  0.00           C  
ATOM   1526  C   SER A1434      28.611  -9.365  55.105  1.00  0.00           C  
ATOM   1527  O   SER A1434      28.044 -10.362  54.665  1.00  0.00           O  
ATOM   1528  CB  SER A1434      29.825  -8.869  53.023  1.00  0.00           C  
ATOM   1529  OG  SER A1434      31.006  -9.503  53.515  1.00  0.00           O  
ATOM   1530  N   ASP A1435      28.910  -9.230  56.389  1.00  0.00           N  
ATOM   1531  CA  ASP A1435      28.569 -10.269  57.350  1.00  0.00           C  
ATOM   1532  C   ASP A1435      27.058 -10.236  57.621  1.00  0.00           C  
ATOM   1533  O   ASP A1435      26.462  -9.164  57.705  1.00  0.00           O  
ATOM   1534  CB  ASP A1435      29.364 -10.027  58.636  1.00  0.00           C  
ATOM   1535  CG  ASP A1435      29.531 -11.285  59.483  1.00  0.00           C  
ATOM   1536  OD1 ASP A1435      28.514 -11.851  59.939  1.00  0.00           O  
ATOM   1537  OD2 ASP A1435      30.686 -11.700  59.685  1.00  0.00           O  
ATOM   1538  N   PRO A1440      26.410 -11.414  57.709  1.00  0.00           N  
ATOM   1539  CA  PRO A1440      24.969 -11.500  57.970  1.00  0.00           C  
ATOM   1540  C   PRO A1440      24.600 -11.194  59.416  1.00  0.00           C  
ATOM   1541  O   PRO A1440      23.441 -10.915  59.702  1.00  0.00           O  
ATOM   1542  CB  PRO A1440      24.615 -12.934  57.555  1.00  0.00           C  
ATOM   1543  CG  PRO A1440      25.877 -13.681  57.803  1.00  0.00           C  
ATOM   1544  CD  PRO A1440      26.940 -12.727  57.297  1.00  0.00           C  
ATOM   1545  N   ASN A1441      25.554 -11.247  60.343  1.00  0.00           N  
ATOM   1546  CA  ASN A1441      25.230 -10.907  61.732  1.00  0.00           C  
ATOM   1547  C   ASN A1441      25.804  -9.519  62.050  1.00  0.00           C  
ATOM   1548  O   ASN A1441      27.014  -9.336  62.133  1.00  0.00           O  
ATOM   1549  CB  ASN A1441      25.789 -11.938  62.715  1.00  0.00           C  
ATOM   1550  CG  ASN A1441      25.330 -11.670  64.149  1.00  0.00           C  
ATOM   1551  OD1 ASN A1441      26.007 -12.025  65.112  1.00  0.00           O  
ATOM   1552  ND2 ASN A1441      24.159 -11.035  64.289  1.00  0.00           N  
ATOM   1553  N   PRO A1444      24.922  -8.528  62.255  1.00  0.00           N  
ATOM   1554  CA  PRO A1444      25.301  -7.143  62.552  1.00  0.00           C  
ATOM   1555  C   PRO A1444      26.223  -6.990  63.751  1.00  0.00           C  
ATOM   1556  O   PRO A1444      27.091  -6.105  63.780  1.00  0.00           O  
ATOM   1557  CB  PRO A1444      23.953  -6.451  62.769  1.00  0.00           C  
ATOM   1558  CG  PRO A1444      22.998  -7.305  61.966  1.00  0.00           C  
ATOM   1559  CD  PRO A1444      23.459  -8.680  62.334  1.00  0.00           C  
ATOM   1560  N   LYS A1450      26.032  -7.856  64.738  1.00  0.00           N  
ATOM   1561  CA  LYS A1450      26.836  -7.855  65.948  1.00  0.00           C  
ATOM   1562  C   LYS A1450      28.299  -8.138  65.632  1.00  0.00           C  
ATOM   1563  O   LYS A1450      29.164  -7.967  66.491  1.00  0.00           O  
ATOM   1564  CB  LYS A1450      26.316  -8.930  66.915  1.00  0.00           C  
ATOM   1565  CG  LYS A1450      24.811  -8.889  67.150  1.00  0.00           C  
ATOM   1566  CD  LYS A1450      24.399  -7.718  68.042  1.00  0.00           C  
ATOM   1567  CE  LYS A1450      23.883  -8.226  69.367  1.00  0.00           C  
ATOM   1568  NZ  LYS A1450      24.879  -9.172  69.922  1.00  0.00           N  
ATOM   1569  N   ALA A1452      28.592  -8.558  64.407  1.00  0.00           N  
ATOM   1570  CA  ALA A1452      29.969  -8.883  64.051  1.00  0.00           C  
ATOM   1571  C   ALA A1452      30.878  -7.698  63.762  1.00  0.00           C  
ATOM   1572  O   ALA A1452      32.096  -7.864  63.741  1.00  0.00           O  
ATOM   1573  CB  ALA A1452      29.980  -9.836  62.861  1.00  0.00           C  
ATOM   1574  N   TYR A1455      30.311  -6.512  63.547  1.00  0.00           N  
ATOM   1575  CA  TYR A1455      31.127  -5.346  63.208  1.00  0.00           C  
ATOM   1576  C   TYR A1455      30.555  -4.044  63.750  1.00  0.00           C  
ATOM   1577  O   TYR A1455      29.389  -3.972  64.145  1.00  0.00           O  
ATOM   1578  CB  TYR A1455      31.278  -5.247  61.678  1.00  0.00           C  
ATOM   1579  CG  TYR A1455      29.944  -5.190  60.945  1.00  0.00           C  
ATOM   1580  CD1 TYR A1455      29.333  -3.968  60.659  1.00  0.00           C  
ATOM   1581  CD2 TYR A1455      29.246  -6.362  60.631  1.00  0.00           C  
ATOM   1582  CE1 TYR A1455      28.046  -3.910  60.089  1.00  0.00           C  
ATOM   1583  CE2 TYR A1455      27.957  -6.316  60.064  1.00  0.00           C  
ATOM   1584  CZ  TYR A1455      27.360  -5.084  59.804  1.00  0.00           C  
ATOM   1585  OH  TYR A1455      26.060  -5.007  59.342  1.00  0.00           O  
ATOM   1586  N   ILE A1456      31.388  -3.012  63.767  1.00  0.00           N  
ATOM   1587  CA  ILE A1456      30.960  -1.705  64.228  1.00  0.00           C  
ATOM   1588  C   ILE A1456      31.131  -0.731  63.054  1.00  0.00           C  
ATOM   1589  O   ILE A1456      32.222  -0.609  62.492  1.00  0.00           O  
ATOM   1590  CB  ILE A1456      31.815  -1.281  65.428  1.00  0.00           C  
ATOM   1591  CG1 ILE A1456      31.548  -2.193  66.612  1.00  0.00           C  
ATOM   1592  CG2 ILE A1456      31.506   0.136  65.826  1.00  0.00           C  
ATOM   1593  CD1 ILE A1456      32.647  -2.075  67.636  1.00  0.00           C  
ATOM   1594  N   THR A1457      30.038  -0.071  62.687  1.00  0.00           N  
ATOM   1595  CA  THR A1457      29.979   0.896  61.601  1.00  0.00           C  
ATOM   1596  C   THR A1457      30.347   2.281  62.083  1.00  0.00           C  
ATOM   1597  O   THR A1457      29.829   2.726  63.097  1.00  0.00           O  
ATOM   1598  CB  THR A1457      28.552   0.991  61.054  1.00  0.00           C  
ATOM   1599  OG1 THR A1457      28.225  -0.225  60.387  1.00  0.00           O  
ATOM   1600  CG2 THR A1457      28.389   2.180  60.114  1.00  0.00           C  
ATOM   1601  N   LEU A1458      31.199   2.978  61.339  1.00  0.00           N  
ATOM   1602  CA  LEU A1458      31.581   4.321  61.720  1.00  0.00           C  
ATOM   1603  C   LEU A1458      30.390   5.205  62.063  1.00  0.00           C  
ATOM   1604  O   LEU A1458      30.565   6.291  62.600  1.00  0.00           O  
ATOM   1605  CB  LEU A1458      32.392   4.996  60.624  1.00  0.00           C  
ATOM   1606  CG  LEU A1458      33.788   4.463  60.298  1.00  0.00           C  
ATOM   1607  CD1 LEU A1458      34.524   5.492  59.456  1.00  0.00           C  
ATOM   1608  CD2 LEU A1458      34.569   4.200  61.572  1.00  0.00           C  
ATOM   1609  N   LEU A1459      29.174   4.779  61.760  1.00  0.00           N  
ATOM   1610  CA  LEU A1459      28.037   5.623  62.088  1.00  0.00           C  
ATOM   1611  C   LEU A1459      27.115   4.975  63.108  1.00  0.00           C  
ATOM   1612  O   LEU A1459      25.953   5.376  63.234  1.00  0.00           O  
ATOM   1613  CB  LEU A1459      27.239   5.972  60.835  1.00  0.00           C  
ATOM   1614  CG  LEU A1459      27.924   6.794  59.734  1.00  0.00           C  
ATOM   1615  CD1 LEU A1459      26.870   7.223  58.743  1.00  0.00           C  
ATOM   1616  CD2 LEU A1459      28.610   8.024  60.304  1.00  0.00           C  
ATOM   1617  N   ASP A1460      27.631   3.974  63.827  1.00  0.00           N  
ATOM   1618  CA  ASP A1460      26.860   3.295  64.861  1.00  0.00           C  
ATOM   1619  C   ASP A1460      26.810   4.176  66.107  1.00  0.00           C  
ATOM   1620  O   ASP A1460      27.843   4.650  66.609  1.00  0.00           O  
ATOM   1621  CB  ASP A1460      27.456   1.934  65.268  1.00  0.00           C  
ATOM   1622  CG  ASP A1460      27.307   0.818  64.207  1.00  0.00           C  
ATOM   1623  OD1 ASP A1460      26.273   0.688  63.521  1.00  0.00           O  
ATOM   1624  OD2 ASP A1460      28.256   0.011  64.095  1.00  0.00           O  
ATOM   1625  N   ASP A1461      25.593   4.384  66.599  1.00  0.00           N  
ATOM   1626  CA  ASP A1461      25.399   5.201  67.780  1.00  0.00           C  
ATOM   1627  C   ASP A1461      25.939   4.480  69.008  1.00  0.00           C  
ATOM   1628  O   ASP A1461      25.936   3.250  69.102  1.00  0.00           O  
ATOM   1629  CB  ASP A1461      23.908   5.580  67.928  1.00  0.00           C  
ATOM   1630  CG  ASP A1461      23.032   4.460  68.473  1.00  0.00           C  
ATOM   1631  OD1 ASP A1461      23.216   4.090  69.648  1.00  0.00           O  
ATOM   1632  OD2 ASP A1461      22.156   3.961  67.742  1.00  0.00           O  
ATOM   1633  N   ALA A1462      26.442   5.286  69.929  1.00  0.00           N  
ATOM   1634  CA  ALA A1462      27.021   4.810  71.179  1.00  0.00           C  
ATOM   1635  C   ALA A1462      26.267   3.660  71.855  1.00  0.00           C  
ATOM   1636  O   ALA A1462      26.890   2.723  72.316  1.00  0.00           O  
ATOM   1637  CB  ALA A1462      27.160   5.973  72.137  1.00  0.00           C  
ATOM   1638  N   LYS A1463      24.941   3.728  71.917  1.00  0.00           N  
ATOM   1639  CA  LYS A1463      24.151   2.659  72.543  1.00  0.00           C  
ATOM   1640  C   LYS A1463      24.401   1.325  71.820  1.00  0.00           C  
ATOM   1641  O   LYS A1463      24.423   0.252  72.420  1.00  0.00           O  
ATOM   1642  CB  LYS A1463      22.660   3.045  72.507  1.00  0.00           C  
ATOM   1643  CG  LYS A1463      21.628   1.965  72.866  1.00  0.00           C  
ATOM   1644  CD  LYS A1463      20.161   2.458  72.699  1.00  0.00           C  
ATOM   1645  CE  LYS A1463      19.651   2.366  71.256  1.00  0.00           C  
ATOM   1646  NZ  LYS A1463      20.422   3.184  70.279  1.00  0.00           N  
ATOM   1647  N   THR A1465      24.613   1.411  70.519  1.00  0.00           N  
ATOM   1648  CA  THR A1465      24.874   0.230  69.736  1.00  0.00           C  
ATOM   1649  C   THR A1465      26.307  -0.210  69.952  1.00  0.00           C  
ATOM   1650  O   THR A1465      26.582  -1.393  70.115  1.00  0.00           O  
ATOM   1651  CB  THR A1465      24.642   0.518  68.261  1.00  0.00           C  
ATOM   1652  OG1 THR A1465      23.242   0.739  68.049  1.00  0.00           O  
ATOM   1653  CG2 THR A1465      25.153  -0.627  67.395  1.00  0.00           C  
ATOM   1654  N   ILE A1467      27.231   0.739  69.955  1.00  0.00           N  
ATOM   1655  CA  ILE A1467      28.624   0.378  70.156  1.00  0.00           C  
ATOM   1656  C   ILE A1467      28.797  -0.317  71.488  1.00  0.00           C  
ATOM   1657  O   ILE A1467      29.636  -1.194  71.623  1.00  0.00           O  
ATOM   1658  CB  ILE A1467      29.515   1.596  70.114  1.00  0.00           C  
ATOM   1659  CG1 ILE A1467      29.354   2.281  68.767  1.00  0.00           C  
ATOM   1660  CG2 ILE A1467      30.972   1.188  70.305  1.00  0.00           C  
ATOM   1661  CD1 ILE A1467      29.991   3.641  68.738  1.00  0.00           C  
ATOM   1662  N   GLU A1468      27.990   0.082  72.463  1.00  0.00           N  
ATOM   1663  CA  GLU A1468      28.037  -0.501  73.788  1.00  0.00           C  
ATOM   1664  C   GLU A1468      27.547  -1.929  73.648  1.00  0.00           C  
ATOM   1665  O   GLU A1468      28.285  -2.872  73.902  1.00  0.00           O  
ATOM   1666  CB  GLU A1468      27.110   0.258  74.732  1.00  0.00           C  
ATOM   1667  CG  GLU A1468      27.683   0.516  76.107  1.00  0.00           C  
ATOM   1668  CD  GLU A1468      28.162   1.958  76.273  1.00  0.00           C  
ATOM   1669  OE1 GLU A1468      27.308   2.873  76.352  1.00  0.00           O  
ATOM   1670  OE2 GLU A1468      29.395   2.171  76.308  1.00  0.00           O  
ATOM   1671  N   LYS A1507      26.304  -2.079  73.205  1.00  0.00           N  
ATOM   1672  CA  LYS A1507      25.696  -3.385  73.035  1.00  0.00           C  
ATOM   1673  C   LYS A1507      26.480  -4.381  72.155  1.00  0.00           C  
ATOM   1674  O   LYS A1507      26.364  -5.583  72.342  1.00  0.00           O  
ATOM   1675  CB  LYS A1507      24.274  -3.195  72.521  1.00  0.00           C  
ATOM   1676  CG  LYS A1507      23.443  -4.453  72.525  1.00  0.00           C  
ATOM   1677  CD  LYS A1507      23.268  -5.011  71.117  1.00  0.00           C  
ATOM   1678  CE  LYS A1507      22.215  -4.235  70.329  1.00  0.00           C  
ATOM   1679  NZ  LYS A1507      20.846  -4.348  70.922  1.00  0.00           N  
ATOM   1680  N   LYS A1508      27.292  -3.900  71.216  1.00  0.00           N  
ATOM   1681  CA  LYS A1508      28.069  -4.796  70.350  1.00  0.00           C  
ATOM   1682  C   LYS A1508      29.393  -5.276  70.958  1.00  0.00           C  
ATOM   1683  O   LYS A1508      29.835  -6.380  70.661  1.00  0.00           O  
ATOM   1684  CB  LYS A1508      28.359  -4.138  68.998  1.00  0.00           C  
ATOM   1685  CG  LYS A1508      27.158  -4.017  68.081  1.00  0.00           C  
ATOM   1686  CD  LYS A1508      27.594  -3.454  66.740  1.00  0.00           C  
ATOM   1687  CE  LYS A1508      26.408  -3.269  65.812  1.00  0.00           C  
ATOM   1688  NZ  LYS A1508      26.829  -2.643  64.535  1.00  0.00           N  
ATOM   1689  N   ILE A1509      30.025  -4.433  71.776  1.00  0.00           N  
ATOM   1690  CA  ILE A1509      31.287  -4.764  72.434  1.00  0.00           C  
ATOM   1691  C   ILE A1509      30.986  -5.634  73.641  1.00  0.00           C  
ATOM   1692  O   ILE A1509      31.850  -6.369  74.120  1.00  0.00           O  
ATOM   1693  CB  ILE A1509      32.033  -3.518  72.915  1.00  0.00           C  
ATOM   1694  CG1 ILE A1509      32.365  -2.620  71.731  1.00  0.00           C  
ATOM   1695  CG2 ILE A1509      33.326  -3.928  73.637  1.00  0.00           C  
ATOM   1696  CD1 ILE A1509      33.474  -3.163  70.861  1.00  0.00           C  
ATOM   1697  N   LYS A1510      29.765  -5.528  74.160  1.00  0.00           N  
ATOM   1698  CA  LYS A1510      29.377  -6.380  75.271  1.00  0.00           C  
ATOM   1699  C   LYS A1510      29.422  -7.792  74.719  1.00  0.00           C  
ATOM   1700  O   LYS A1510      30.189  -8.623  75.197  1.00  0.00           O  
ATOM   1701  CB  LYS A1510      27.962  -6.092  75.769  1.00  0.00           C  
ATOM   1702  CG  LYS A1510      27.907  -5.147  76.958  1.00  0.00           C  
ATOM   1703  CD  LYS A1510      26.854  -5.596  77.963  1.00  0.00           C  
ATOM   1704  CE  LYS A1510      25.434  -5.463  77.419  1.00  0.00           C  
ATOM   1705  NZ  LYS A1510      24.435  -5.883  78.441  1.00  0.00           N  
ATOM   1706  N   SER A1511      28.623  -8.028  73.679  1.00  0.00           N  
ATOM   1707  CA  SER A1511      28.510  -9.326  73.020  1.00  0.00           C  
ATOM   1708  C   SER A1511      29.809  -9.949  72.491  1.00  0.00           C  
ATOM   1709  O   SER A1511      29.917 -11.169  72.435  1.00  0.00           O  
ATOM   1710  CB  SER A1511      27.519  -9.227  71.867  1.00  0.00           C  
ATOM   1711  OG  SER A1511      26.357  -8.502  72.246  1.00  0.00           O  
ATOM   1712  N   ALA A1512      30.777  -9.125  72.094  1.00  0.00           N  
ATOM   1713  CA  ALA A1512      32.053  -9.606  71.562  1.00  0.00           C  
ATOM   1714  C   ALA A1512      32.540 -10.825  72.304  1.00  0.00           C  
ATOM   1715  O   ALA A1512      32.561 -10.840  73.530  1.00  0.00           O  
ATOM   1716  CB  ALA A1512      33.116  -8.507  71.638  1.00  0.00           C  
ATOM   1717  N   VAL A1513      32.961 -11.844  71.568  1.00  0.00           N  
ATOM   1718  CA  VAL A1513      33.429 -13.046  72.232  1.00  0.00           C  
ATOM   1719  C   VAL A1513      34.797 -12.890  72.881  1.00  0.00           C  
ATOM   1720  O   VAL A1513      35.706 -12.210  72.372  1.00  0.00           O  
ATOM   1721  CB  VAL A1513      33.459 -14.285  71.275  1.00  0.00           C  
ATOM   1722  CG1 VAL A1513      32.054 -14.682  70.893  1.00  0.00           C  
ATOM   1723  CG2 VAL A1513      34.276 -13.996  70.052  1.00  0.00           C  
ATOM   1724  N   THR A1514      34.878 -13.512  74.051  1.00  0.00           N  
ATOM   1725  CA  THR A1514      36.074 -13.588  74.871  1.00  0.00           C  
ATOM   1726  C   THR A1514      36.142 -15.072  75.218  1.00  0.00           C  
ATOM   1727  O   THR A1514      35.328 -15.865  74.736  1.00  0.00           O  
ATOM   1728  CB  THR A1514      35.934 -12.780  76.170  1.00  0.00           C  
ATOM   1729  OG1 THR A1514      34.645 -13.011  76.742  1.00  0.00           O  
ATOM   1730  CG2 THR A1514      36.123 -11.306  75.900  1.00  0.00           C  
ATOM   1731  N   ASP A1515      37.102 -15.466  76.041  1.00  0.00           N  
ATOM   1732  CA  ASP A1515      37.205 -16.867  76.428  1.00  0.00           C  
ATOM   1733  C   ASP A1515      36.666 -17.046  77.839  1.00  0.00           C  
ATOM   1734  O   ASP A1515      35.797 -16.294  78.275  1.00  0.00           O  
ATOM   1735  CB  ASP A1515      38.657 -17.319  76.327  1.00  0.00           C  
ATOM   1736  CG  ASP A1515      39.626 -16.276  76.837  1.00  0.00           C  
ATOM   1737  OD1 ASP A1515      39.577 -15.977  78.051  1.00  0.00           O  
ATOM   1738  OD2 ASP A1515      40.428 -15.766  76.015  1.00  0.00           O  
ATOM   1739  N   SER A1516      37.161 -18.049  78.551  1.00  0.00           N  
ATOM   1740  CA  SER A1516      36.721 -18.288  79.919  1.00  0.00           C  
ATOM   1741  C   SER A1516      37.875 -18.114  80.890  1.00  0.00           C  
ATOM   1742  O   SER A1516      37.647 -18.058  82.090  1.00  0.00           O  
ATOM   1743  CB  SER A1516      36.142 -19.688  80.064  1.00  0.00           C  
ATOM   1744  OG  SER A1516      34.950 -19.819  79.315  1.00  0.00           O  
ATOM   1745  N   GLU A1517      39.104 -18.029  80.375  1.00  0.00           N  
ATOM   1746  CA  GLU A1517      40.275 -17.842  81.220  1.00  0.00           C  
ATOM   1747  C   GLU A1517      40.086 -16.641  82.156  1.00  0.00           C  
ATOM   1748  O   GLU A1517      40.487 -16.685  83.319  1.00  0.00           O  
ATOM   1749  CB  GLU A1517      41.538 -17.664  80.369  1.00  0.00           C  
ATOM   1750  CG  GLU A1517      42.774 -17.281  81.161  1.00  0.00           C  
ATOM   1751  CD  GLU A1517      44.032 -17.253  80.302  1.00  0.00           C  
ATOM   1752  OE1 GLU A1517      43.962 -16.874  79.118  1.00  0.00           O  
ATOM   1753  OE2 GLU A1517      45.133 -17.575  80.802  1.00  0.00           O  
ATOM   1754  N   GLY A1518      39.459 -15.578  81.669  1.00  0.00           N  
ATOM   1755  CA  GLY A1518      39.263 -14.416  82.507  1.00  0.00           C  
ATOM   1756  C   GLY A1518      40.465 -13.485  82.611  1.00  0.00           C  
ATOM   1757  O   GLY A1518      40.481 -12.613  83.473  1.00  0.00           O  
ATOM   1758  N   THR A1527      41.484 -13.637  81.775  1.00  0.00           N  
ATOM   1759  CA  THR A1527      42.615 -12.716  81.876  1.00  0.00           C  
ATOM   1760  C   THR A1527      42.780 -11.930  80.568  1.00  0.00           C  
ATOM   1761  O   THR A1527      42.521 -12.463  79.495  1.00  0.00           O  
ATOM   1762  CB  THR A1527      43.912 -13.455  82.191  1.00  0.00           C  
ATOM   1763  OG1 THR A1527      44.334 -14.173  81.029  1.00  0.00           O  
ATOM   1764  CG2 THR A1527      43.695 -14.431  83.341  1.00  0.00           C  
ATOM   1765  N   ILE A1528      43.207 -10.670  80.644  1.00  0.00           N  
ATOM   1766  CA  ILE A1528      43.373  -9.852  79.447  1.00  0.00           C  
ATOM   1767  C   ILE A1528      44.811  -9.989  78.961  1.00  0.00           C  
ATOM   1768  O   ILE A1528      45.671  -9.198  79.325  1.00  0.00           O  
ATOM   1769  CB  ILE A1528      43.105  -8.381  79.737  1.00  0.00           C  
ATOM   1770  CG1 ILE A1528      41.890  -8.231  80.661  1.00  0.00           C  
ATOM   1771  CG2 ILE A1528      42.918  -7.647  78.436  1.00  0.00           C  
ATOM   1772  CD1 ILE A1528      40.555  -8.477  80.014  1.00  0.00           C  
ATOM   1773  N   ARG A1562      45.056 -10.982  78.114  1.00  0.00           N  
ATOM   1774  CA  ARG A1562      46.393 -11.258  77.621  1.00  0.00           C  
ATOM   1775  C   ARG A1562      46.342 -11.585  76.137  1.00  0.00           C  
ATOM   1776  O   ARG A1562      45.352 -12.137  75.663  1.00  0.00           O  
ATOM   1777  CB  ARG A1562      46.966 -12.445  78.412  1.00  0.00           C  
ATOM   1778  CG  ARG A1562      48.359 -12.918  78.019  1.00  0.00           C  
ATOM   1779  CD  ARG A1562      48.828 -14.070  78.917  1.00  0.00           C  
ATOM   1780  NE  ARG A1562      47.891 -15.191  78.880  1.00  0.00           N  
ATOM   1781  CZ  ARG A1562      47.776 -16.047  77.868  1.00  0.00           C  
ATOM   1782  NH1 ARG A1562      48.552 -15.932  76.796  1.00  0.00           N  
ATOM   1783  NH2 ARG A1562      46.849 -16.999  77.909  1.00  0.00           N  
ATOM   1784  N   TYR A1563      47.389 -11.257  75.387  1.00  0.00           N  
ATOM   1785  CA  TYR A1563      47.369 -11.546  73.959  1.00  0.00           C  
ATOM   1786  C   TYR A1563      47.785 -12.966  73.648  1.00  0.00           C  
ATOM   1787  O   TYR A1563      48.792 -13.455  74.148  1.00  0.00           O  
ATOM   1788  CB  TYR A1563      48.264 -10.581  73.215  1.00  0.00           C  
ATOM   1789  CG  TYR A1563      47.939 -10.510  71.741  1.00  0.00           C  
ATOM   1790  CD1 TYR A1563      48.698 -11.207  70.799  1.00  0.00           C  
ATOM   1791  CD2 TYR A1563      46.881  -9.728  71.289  1.00  0.00           C  
ATOM   1792  CE1 TYR A1563      48.413 -11.116  69.435  1.00  0.00           C  
ATOM   1793  CE2 TYR A1563      46.583  -9.628  69.934  1.00  0.00           C  
ATOM   1794  CZ  TYR A1563      47.354 -10.324  69.009  1.00  0.00           C  
ATOM   1795  OH  TYR A1563      47.068 -10.235  67.663  1.00  0.00           O  
ATOM   1796  N   ASP A1564      47.013 -13.594  72.773  1.00  0.00           N  
ATOM   1797  CA  ASP A1564      47.228 -14.969  72.373  1.00  0.00           C  
ATOM   1798  C   ASP A1564      46.463 -15.144  71.071  1.00  0.00           C  
ATOM   1799  O   ASP A1564      45.253 -15.380  71.115  1.00  0.00           O  
ATOM   1800  CB  ASP A1564      46.620 -15.899  73.420  1.00  0.00           C  
ATOM   1801  CG  ASP A1564      47.403 -17.177  73.613  1.00  0.00           C  
ATOM   1802  OD1 ASP A1564      48.061 -17.637  72.663  1.00  0.00           O  
ATOM   1803  OD2 ASP A1564      47.325 -17.740  74.724  1.00  0.00           O  
ATOM   1804  N   LYS A1565      47.137 -15.005  69.925  1.00  0.00           N  
ATOM   1805  CA  LYS A1565      46.479 -15.149  68.618  1.00  0.00           C  
ATOM   1806  C   LYS A1565      45.575 -16.369  68.709  1.00  0.00           C  
ATOM   1807  O   LYS A1565      44.345 -16.246  68.744  1.00  0.00           O  
ATOM   1808  CB  LYS A1565      47.510 -15.327  67.497  1.00  0.00           C  
ATOM   1809  CG  LYS A1565      48.081 -14.030  66.894  1.00  0.00           C  
ATOM   1810  CD  LYS A1565      47.041 -13.280  66.058  1.00  0.00           C  
ATOM   1811  CE  LYS A1565      47.699 -12.238  65.160  1.00  0.00           C  
ATOM   1812  NZ  LYS A1565      48.565 -12.876  64.122  1.00  0.00           N  
ATOM   1813  N   GLU A1566      46.190 -17.547  68.746  1.00  0.00           N  
ATOM   1814  CA  GLU A1566      45.459 -18.802  68.924  1.00  0.00           C  
ATOM   1815  C   GLU A1566      45.161 -18.827  70.426  1.00  0.00           C  
ATOM   1816  O   GLU A1566      45.725 -18.021  71.170  1.00  0.00           O  
ATOM   1817  CB  GLU A1566      46.340 -20.007  68.544  1.00  0.00           C  
ATOM   1818  CG  GLU A1566      47.823 -19.896  68.906  1.00  0.00           C  
ATOM   1819  CD  GLU A1566      48.584 -18.958  67.975  1.00  0.00           C  
ATOM   1820  OE1 GLU A1566      48.554 -19.185  66.752  1.00  0.00           O  
ATOM   1821  OE2 GLU A1566      49.203 -17.992  68.467  1.00  0.00           O  
ATOM   1822  N   ALA A1567      44.265 -19.703  70.882  1.00  0.00           N  
ATOM   1823  CA  ALA A1567      43.922 -19.813  72.316  1.00  0.00           C  
ATOM   1824  C   ALA A1567      43.007 -18.706  72.829  1.00  0.00           C  
ATOM   1825  O   ALA A1567      41.933 -18.981  73.372  1.00  0.00           O  
ATOM   1826  CB  ALA A1567      45.189 -19.847  73.159  1.00  0.00           C  
ATOM   1827  N   LYS A1568      43.427 -17.457  72.663  1.00  0.00           N  
ATOM   1828  CA  LYS A1568      42.607 -16.331  73.107  1.00  0.00           C  
ATOM   1829  C   LYS A1568      42.327 -15.396  71.927  1.00  0.00           C  
ATOM   1830  O   LYS A1568      42.717 -14.229  71.941  1.00  0.00           O  
ATOM   1831  CB  LYS A1568      43.346 -15.548  74.210  1.00  0.00           C  
ATOM   1832  CG  LYS A1568      43.607 -16.319  75.490  1.00  0.00           C  
ATOM   1833  CD  LYS A1568      44.373 -15.470  76.492  1.00  0.00           C  
ATOM   1834  CE  LYS A1568      43.460 -14.512  77.217  1.00  0.00           C  
ATOM   1835  NZ  LYS A1568      42.429 -15.207  78.034  1.00  0.00           N  
ATOM   1836  N   PRO A1569      41.602 -15.876  70.903  1.00  0.00           N  
ATOM   1837  CA  PRO A1569      41.296 -15.080  69.714  1.00  0.00           C  
ATOM   1838  C   PRO A1569      40.457 -13.841  69.978  1.00  0.00           C  
ATOM   1839  O   PRO A1569      40.804 -12.736  69.559  1.00  0.00           O  
ATOM   1840  CB  PRO A1569      40.592 -16.095  68.800  1.00  0.00           C  
ATOM   1841  CG  PRO A1569      41.074 -17.433  69.319  1.00  0.00           C  
ATOM   1842  CD  PRO A1569      40.930 -17.177  70.790  1.00  0.00           C  
ATOM   1843  N   GLY A1594      39.355 -14.038  70.690  1.00  0.00           N  
ATOM   1844  CA  GLY A1594      38.437 -12.955  71.002  1.00  0.00           C  
ATOM   1845  C   GLY A1594      39.087 -11.821  71.763  1.00  0.00           C  
ATOM   1846  O   GLY A1594      38.946 -10.655  71.399  1.00  0.00           O  
ATOM   1847  N   ILE A1596      39.800 -12.175  72.829  1.00  0.00           N  
ATOM   1848  CA  ILE A1596      40.494 -11.190  73.649  1.00  0.00           C  
ATOM   1849  C   ILE A1596      41.568 -10.467  72.854  1.00  0.00           C  
ATOM   1850  O   ILE A1596      41.736  -9.259  72.983  1.00  0.00           O  
ATOM   1851  CB  ILE A1596      41.087 -11.856  74.918  1.00  0.00           C  
ATOM   1852  CG1 ILE A1596      40.031 -11.812  76.013  1.00  0.00           C  
ATOM   1853  CG2 ILE A1596      42.377 -11.176  75.378  1.00  0.00           C  
ATOM   1854  CD1 ILE A1596      39.512 -10.414  76.294  1.00  0.00           C  
ATOM   1855  N   SER A1601      42.288 -11.206  72.026  1.00  0.00           N  
ATOM   1856  CA  SER A1601      43.335 -10.594  71.230  1.00  0.00           C  
ATOM   1857  C   SER A1601      42.756  -9.620  70.225  1.00  0.00           C  
ATOM   1858  O   SER A1601      43.361  -8.590  69.918  1.00  0.00           O  
ATOM   1859  CB  SER A1601      44.089 -11.660  70.484  1.00  0.00           C  
ATOM   1860  OG  SER A1601      44.425 -12.676  71.397  1.00  0.00           O  
ATOM   1861  N   ASN A1602      41.590  -9.950  69.692  1.00  0.00           N  
ATOM   1862  CA  ASN A1602      40.995  -9.072  68.727  1.00  0.00           C  
ATOM   1863  C   ASN A1602      40.654  -7.802  69.482  1.00  0.00           C  
ATOM   1864  O   ASN A1602      41.126  -6.721  69.131  1.00  0.00           O  
ATOM   1865  CB  ASN A1602      39.747  -9.702  68.119  1.00  0.00           C  
ATOM   1866  CG  ASN A1602      39.239  -8.903  66.947  1.00  0.00           C  
ATOM   1867  OD1 ASN A1602      40.030  -8.463  66.106  1.00  0.00           O  
ATOM   1868  ND2 ASN A1602      37.931  -8.697  66.884  1.00  0.00           N  
ATOM   1869  N   LEU A1603      39.859  -7.938  70.536  1.00  0.00           N  
ATOM   1870  CA  LEU A1603      39.515  -6.783  71.339  1.00  0.00           C  
ATOM   1871  C   LEU A1603      40.759  -5.933  71.588  1.00  0.00           C  
ATOM   1872  O   LEU A1603      40.813  -4.768  71.206  1.00  0.00           O  
ATOM   1873  CB  LEU A1603      38.921  -7.253  72.638  1.00  0.00           C  
ATOM   1874  CG  LEU A1603      37.404  -7.279  72.552  1.00  0.00           C  
ATOM   1875  CD1 LEU A1603      36.912  -7.528  71.153  1.00  0.00           C  
ATOM   1876  CD2 LEU A1603      36.910  -8.345  73.477  1.00  0.00           C  
ATOM   1877  N   LEU A1604      41.781  -6.539  72.185  1.00  0.00           N  
ATOM   1878  CA  LEU A1604      43.038  -5.860  72.472  1.00  0.00           C  
ATOM   1879  C   LEU A1604      43.631  -5.167  71.280  1.00  0.00           C  
ATOM   1880  O   LEU A1604      44.380  -4.205  71.435  1.00  0.00           O  
ATOM   1881  CB  LEU A1604      44.069  -6.834  73.010  1.00  0.00           C  
ATOM   1882  CG  LEU A1604      44.013  -7.024  74.519  1.00  0.00           C  
ATOM   1883  CD1 LEU A1604      44.936  -8.155  74.922  1.00  0.00           C  
ATOM   1884  CD2 LEU A1604      44.416  -5.719  75.211  1.00  0.00           C  
ATOM   1885  N   ASN A1613      43.323  -5.672  70.091  1.00  0.00           N  
ATOM   1886  CA  ASN A1613      43.840  -5.076  68.864  1.00  0.00           C  
ATOM   1887  C   ASN A1613      43.078  -3.801  68.543  1.00  0.00           C  
ATOM   1888  O   ASN A1613      43.676  -2.751  68.289  1.00  0.00           O  
ATOM   1889  CB  ASN A1613      43.720  -6.049  67.711  1.00  0.00           C  
ATOM   1890  CG  ASN A1613      45.050  -6.314  67.053  1.00  0.00           C  
ATOM   1891  OD1 ASN A1613      46.081  -5.775  67.457  1.00  0.00           O  
ATOM   1892  ND2 ASN A1613      45.038  -7.153  66.025  1.00  0.00           N  
ATOM   1893  N   ILE A1614      41.753  -3.915  68.572  1.00  0.00           N  
ATOM   1894  CA  ILE A1614      40.884  -2.793  68.320  1.00  0.00           C  
ATOM   1895  C   ILE A1614      41.259  -1.704  69.313  1.00  0.00           C  
ATOM   1896  O   ILE A1614      41.491  -0.556  68.916  1.00  0.00           O  
ATOM   1897  CB  ILE A1614      39.400  -3.147  68.544  1.00  0.00           C  
ATOM   1898  CG1 ILE A1614      38.949  -4.242  67.572  1.00  0.00           C  
ATOM   1899  CG2 ILE A1614      38.559  -1.873  68.411  1.00  0.00           C  
ATOM   1900  CD1 ILE A1614      37.440  -4.599  67.682  1.00  0.00           C  
ATOM   1901  N   TYR A1615      41.352  -2.077  70.593  1.00  0.00           N  
ATOM   1902  CA  TYR A1615      41.681  -1.147  71.676  1.00  0.00           C  
ATOM   1903  C   TYR A1615      42.983  -0.406  71.419  1.00  0.00           C  
ATOM   1904  O   TYR A1615      42.985   0.815  71.271  1.00  0.00           O  
ATOM   1905  CB  TYR A1615      41.763  -1.902  73.006  1.00  0.00           C  
ATOM   1906  CG  TYR A1615      41.696  -1.035  74.247  1.00  0.00           C  
ATOM   1907  CD1 TYR A1615      42.683  -0.082  74.515  1.00  0.00           C  
ATOM   1908  CD2 TYR A1615      40.633  -1.164  75.152  1.00  0.00           C  
ATOM   1909  CE1 TYR A1615      42.616   0.723  75.649  1.00  0.00           C  
ATOM   1910  CE2 TYR A1615      40.552  -0.363  76.292  1.00  0.00           C  
ATOM   1911  CZ  TYR A1615      41.549   0.579  76.534  1.00  0.00           C  
ATOM   1912  OH  TYR A1615      41.501   1.389  77.654  1.00  0.00           O  
ATOM   1913  N   SER A1616      44.079  -1.145  71.359  1.00  0.00           N  
ATOM   1914  CA  SER A1616      45.369  -0.533  71.132  1.00  0.00           C  
ATOM   1915  C   SER A1616      45.378   0.534  70.030  1.00  0.00           C  
ATOM   1916  O   SER A1616      45.528   1.718  70.315  1.00  0.00           O  
ATOM   1917  CB  SER A1616      46.412  -1.600  70.804  1.00  0.00           C  
ATOM   1918  OG  SER A1616      47.573  -1.002  70.262  1.00  0.00           O  
ATOM   1919  N   THR A1617      45.177   0.117  68.781  1.00  0.00           N  
ATOM   1920  CA  THR A1617      45.230   1.018  67.620  1.00  0.00           C  
ATOM   1921  C   THR A1617      44.522   2.352  67.765  1.00  0.00           C  
ATOM   1922  O   THR A1617      45.006   3.382  67.298  1.00  0.00           O  
ATOM   1923  CB  THR A1617      44.697   0.335  66.343  1.00  0.00           C  
ATOM   1924  OG1 THR A1617      43.297   0.042  66.488  1.00  0.00           O  
ATOM   1925  CG2 THR A1617      45.459  -0.944  66.096  1.00  0.00           C  
ATOM   1926  N   LEU A1619      43.378   2.321  68.419  1.00  0.00           N  
ATOM   1927  CA  LEU A1619      42.622   3.530  68.613  1.00  0.00           C  
ATOM   1928  C   LEU A1619      43.097   4.426  69.768  1.00  0.00           C  
ATOM   1929  O   LEU A1619      42.931   5.648  69.727  1.00  0.00           O  
ATOM   1930  CB  LEU A1619      41.162   3.157  68.806  1.00  0.00           C  
ATOM   1931  CG  LEU A1619      40.506   2.458  67.627  1.00  0.00           C  
ATOM   1932  CD1 LEU A1619      39.023   2.497  67.882  1.00  0.00           C  
ATOM   1933  CD2 LEU A1619      40.823   3.148  66.312  1.00  0.00           C  
ATOM   1934  N   SER A1620      43.697   3.820  70.789  1.00  0.00           N  
ATOM   1935  CA  SER A1620      44.162   4.546  71.971  1.00  0.00           C  
ATOM   1936  C   SER A1620      45.657   4.818  71.999  1.00  0.00           C  
ATOM   1937  O   SER A1620      46.177   5.376  72.968  1.00  0.00           O  
ATOM   1938  CB  SER A1620      43.772   3.763  73.221  1.00  0.00           C  
ATOM   1939  OG  SER A1620      44.369   2.470  73.219  1.00  0.00           O  
ATOM   1940  N   GLY A1621      46.352   4.395  70.953  1.00  0.00           N  
ATOM   1941  CA  GLY A1621      47.788   4.589  70.875  1.00  0.00           C  
ATOM   1942  C   GLY A1621      48.587   3.813  71.915  1.00  0.00           C  
ATOM   1943  O   GLY A1621      49.811   3.948  71.977  1.00  0.00           O  
ATOM   1944  N   GLN A1757      47.913   2.985  72.716  1.00  0.00           N  
ATOM   1945  CA  GLN A1757      48.589   2.212  73.762  1.00  0.00           C  
ATOM   1946  C   GLN A1757      49.056   0.840  73.310  1.00  0.00           C  
ATOM   1947  O   GLN A1757      48.287   0.099  72.707  1.00  0.00           O  
ATOM   1948  CB  GLN A1757      47.673   2.038  74.973  1.00  0.00           C  
ATOM   1949  CG  GLN A1757      47.254   3.337  75.609  1.00  0.00           C  
ATOM   1950  CD  GLN A1757      46.445   3.118  76.863  1.00  0.00           C  
ATOM   1951  OE1 GLN A1757      46.970   3.204  77.968  1.00  0.00           O  
ATOM   1952  NE2 GLN A1757      45.158   2.830  76.700  1.00  0.00           N  
ATOM   1953  N   SER A1758      50.293   0.461  73.613  1.00  0.00           N  
ATOM   1954  CA  SER A1758      50.756  -0.864  73.198  1.00  0.00           C  
ATOM   1955  C   SER A1758      49.977  -1.984  73.888  1.00  0.00           C  
ATOM   1956  O   SER A1758      49.328  -1.769  74.912  1.00  0.00           O  
ATOM   1957  CB  SER A1758      52.221  -1.052  73.537  1.00  0.00           C  
ATOM   1958  OG  SER A1758      52.360  -1.271  74.931  1.00  0.00           O  
ATOM   1959  N   ILE A1760      50.071  -3.187  73.323  1.00  0.00           N  
ATOM   1960  CA  ILE A1760      49.404  -4.370  73.871  1.00  0.00           C  
ATOM   1961  C   ILE A1760      50.042  -4.733  75.199  1.00  0.00           C  
ATOM   1962  O   ILE A1760      49.341  -5.048  76.163  1.00  0.00           O  
ATOM   1963  CB  ILE A1760      49.484  -5.552  72.868  1.00  0.00           C  
ATOM   1964  CG1 ILE A1760      48.354  -5.398  71.856  1.00  0.00           C  
ATOM   1965  CG2 ILE A1760      49.406  -6.913  73.580  1.00  0.00           C  
ATOM   1966  CD1 ILE A1760      48.441  -6.358  70.700  1.00  0.00           C  
ATOM   1967  N   GLU A1761      51.371  -4.659  75.250  1.00  0.00           N  
ATOM   1968  CA  GLU A1761      52.111  -4.960  76.468  1.00  0.00           C  
ATOM   1969  C   GLU A1761      51.535  -4.093  77.576  1.00  0.00           C  
ATOM   1970  O   GLU A1761      51.248  -4.564  78.679  1.00  0.00           O  
ATOM   1971  CB  GLU A1761      53.596  -4.631  76.305  1.00  0.00           C  
ATOM   1972  CG  GLU A1761      54.366  -5.515  75.334  1.00  0.00           C  
ATOM   1973  CD  GLU A1761      53.817  -5.461  73.920  1.00  0.00           C  
ATOM   1974  OE1 GLU A1761      53.788  -4.360  73.331  1.00  0.00           O  
ATOM   1975  OE2 GLU A1761      53.405  -6.528  73.412  1.00  0.00           O  
ATOM   1976  N   GLU A1762      51.366  -2.816  77.262  1.00  0.00           N  
ATOM   1977  CA  GLU A1762      50.831  -1.861  78.208  1.00  0.00           C  
ATOM   1978  C   GLU A1762      49.434  -2.233  78.708  1.00  0.00           C  
ATOM   1979  O   GLU A1762      49.214  -2.379  79.912  1.00  0.00           O  
ATOM   1980  CB  GLU A1762      50.792  -0.477  77.561  1.00  0.00           C  
ATOM   1981  CG  GLU A1762      50.353   0.632  78.495  1.00  0.00           C  
ATOM   1982  CD  GLU A1762      50.203   1.982  77.796  1.00  0.00           C  
ATOM   1983  OE1 GLU A1762      50.699   2.143  76.659  1.00  0.00           O  
ATOM   1984  OE2 GLU A1762      49.595   2.883  78.410  1.00  0.00           O  
ATOM   1985  N   LEU A1798      48.502  -2.407  77.774  1.00  0.00           N  
ATOM   1986  CA  LEU A1798      47.124  -2.733  78.114  1.00  0.00           C  
ATOM   1987  C   LEU A1798      46.987  -3.958  78.996  1.00  0.00           C  
ATOM   1988  O   LEU A1798      46.145  -3.973  79.901  1.00  0.00           O  
ATOM   1989  CB  LEU A1798      46.300  -2.889  76.842  1.00  0.00           C  
ATOM   1990  CG  LEU A1798      46.143  -1.608  76.028  1.00  0.00           C  
ATOM   1991  CD1 LEU A1798      45.440  -1.928  74.726  1.00  0.00           C  
ATOM   1992  CD2 LEU A1798      45.364  -0.575  76.832  1.00  0.00           C  
ATOM   1993  N   GLU A1799      47.815  -4.973  78.745  1.00  0.00           N  
ATOM   1994  CA  GLU A1799      47.792  -6.200  79.544  1.00  0.00           C  
ATOM   1995  C   GLU A1799      48.146  -5.822  80.968  1.00  0.00           C  
ATOM   1996  O   GLU A1799      47.378  -6.050  81.905  1.00  0.00           O  
ATOM   1997  CB  GLU A1799      48.817  -7.213  79.031  1.00  0.00           C  
ATOM   1998  CG  GLU A1799      48.502  -7.819  77.681  1.00  0.00           C  
ATOM   1999  CD  GLU A1799      49.589  -8.776  77.208  1.00  0.00           C  
ATOM   2000  OE1 GLU A1799      50.729  -8.334  76.981  1.00  0.00           O  
ATOM   2001  OE2 GLU A1799      49.302  -9.975  77.068  1.00  0.00           O  
ATOM   2002  N   ARG A1800      49.313  -5.210  81.113  1.00  0.00           N  
ATOM   2003  CA  ARG A1800      49.817  -4.787  82.405  1.00  0.00           C  
ATOM   2004  C   ARG A1800      48.772  -3.935  83.122  1.00  0.00           C  
ATOM   2005  O   ARG A1800      48.547  -4.070  84.329  1.00  0.00           O  
ATOM   2006  CB  ARG A1800      51.095  -3.986  82.180  1.00  0.00           C  
ATOM   2007  CG  ARG A1800      51.736  -3.435  83.438  1.00  0.00           C  
ATOM   2008  CD  ARG A1800      52.974  -4.226  83.872  1.00  0.00           C  
ATOM   2009  NE  ARG A1800      52.680  -5.613  84.218  1.00  0.00           N  
ATOM   2010  CZ  ARG A1800      52.030  -6.006  85.313  1.00  0.00           C  
ATOM   2011  NH1 ARG A1800      51.585  -5.128  86.207  1.00  0.00           N  
ATOM   2012  NH2 ARG A1800      51.824  -7.303  85.511  1.00  0.00           N  
ATOM   2013  N   GLN A1801      48.130  -3.072  82.345  1.00  0.00           N  
ATOM   2014  CA  GLN A1801      47.119  -2.164  82.848  1.00  0.00           C  
ATOM   2015  C   GLN A1801      45.916  -2.858  83.458  1.00  0.00           C  
ATOM   2016  O   GLN A1801      45.405  -2.461  84.513  1.00  0.00           O  
ATOM   2017  CB  GLN A1801      46.659  -1.243  81.720  1.00  0.00           C  
ATOM   2018  CG  GLN A1801      46.577   0.201  82.150  1.00  0.00           C  
ATOM   2019  CD  GLN A1801      46.374   1.141  80.991  1.00  0.00           C  
ATOM   2020  OE1 GLN A1801      45.271   1.245  80.446  1.00  0.00           O  
ATOM   2021  NE2 GLN A1801      47.449   1.832  80.594  1.00  0.00           N  
ATOM   2022  N   TYR A1802      45.455  -3.898  82.778  1.00  0.00           N  
ATOM   2023  CA  TYR A1802      44.297  -4.635  83.259  1.00  0.00           C  
ATOM   2024  C   TYR A1802      44.688  -5.840  84.105  1.00  0.00           C  
ATOM   2025  O   TYR A1802      43.853  -6.676  84.437  1.00  0.00           O  
ATOM   2026  CB  TYR A1802      43.415  -5.025  82.077  1.00  0.00           C  
ATOM   2027  CG  TYR A1802      42.715  -3.826  81.465  1.00  0.00           C  
ATOM   2028  CD1 TYR A1802      43.386  -2.985  80.574  1.00  0.00           C  
ATOM   2029  CD2 TYR A1802      41.398  -3.514  81.806  1.00  0.00           C  
ATOM   2030  CE1 TYR A1802      42.762  -1.861  80.033  1.00  0.00           C  
ATOM   2031  CE2 TYR A1802      40.760  -2.387  81.272  1.00  0.00           C  
ATOM   2032  CZ  TYR A1802      41.451  -1.567  80.386  1.00  0.00           C  
ATOM   2033  OH  TYR A1802      40.852  -0.453  79.835  1.00  0.00           O  
ATOM   2034  N   GLU A1803      45.960  -5.875  84.478  1.00  0.00           N  
ATOM   2035  CA  GLU A1803      46.539  -6.909  85.307  1.00  0.00           C  
ATOM   2036  C   GLU A1803      45.632  -7.852  86.089  1.00  0.00           C  
ATOM   2037  O   GLU A1803      45.666  -9.062  85.881  1.00  0.00           O  
ATOM   2038  CB  GLU A1803      47.501  -6.259  86.285  1.00  0.00           C  
ATOM   2039  CG  GLU A1803      48.274  -7.243  87.093  1.00  0.00           C  
ATOM   2040  CD  GLU A1803      49.240  -8.027  86.245  1.00  0.00           C  
ATOM   2041  OE1 GLU A1803      49.238  -7.874  85.006  1.00  0.00           O  
ATOM   2042  OE2 GLU A1803      50.002  -8.826  86.824  1.00  0.00           O  
ATOM   2043  N   GLY A1808      44.819  -7.338  86.998  1.00  0.00           N  
ATOM   2044  CA  GLY A1808      43.985  -8.245  87.764  1.00  0.00           C  
ATOM   2045  C   GLY A1808      42.514  -8.092  87.495  1.00  0.00           C  
ATOM   2046  O   GLY A1808      41.692  -8.684  88.198  1.00  0.00           O  
ATOM   2047  N   LYS A1809      42.180  -7.299  86.481  1.00  0.00           N  
ATOM   2048  CA  LYS A1809      40.793  -7.053  86.139  1.00  0.00           C  
ATOM   2049  C   LYS A1809      40.270  -8.136  85.214  1.00  0.00           C  
ATOM   2050  O   LYS A1809      41.042  -8.869  84.598  1.00  0.00           O  
ATOM   2051  CB  LYS A1809      40.629  -5.693  85.451  1.00  0.00           C  
ATOM   2052  CG  LYS A1809      41.696  -4.650  85.766  1.00  0.00           C  
ATOM   2053  CD  LYS A1809      41.426  -3.843  87.032  1.00  0.00           C  
ATOM   2054  CE  LYS A1809      42.560  -2.853  87.268  1.00  0.00           C  
ATOM   2055  NZ  LYS A1809      42.915  -2.082  86.035  1.00  0.00           N  
ATOM   2056  N   GLY A1810      38.950  -8.221  85.113  1.00  0.00           N  
ATOM   2057  CA  GLY A1810      38.336  -9.205  84.246  1.00  0.00           C  
ATOM   2058  C   GLY A1810      37.803  -8.564  82.978  1.00  0.00           C  
ATOM   2059  O   GLY A1810      38.032  -7.387  82.698  1.00  0.00           O  
ATOM   2060  N   TYR A1812      37.075  -9.341  82.196  1.00  0.00           N  
ATOM   2061  CA  TYR A1812      36.532  -8.819  80.950  1.00  0.00           C  
ATOM   2062  C   TYR A1812      35.454  -7.731  81.157  1.00  0.00           C  
ATOM   2063  O   TYR A1812      35.396  -6.761  80.386  1.00  0.00           O  
ATOM   2064  CB  TYR A1812      35.980  -9.992  80.117  1.00  0.00           C  
ATOM   2065  CG  TYR A1812      37.007 -11.082  79.841  1.00  0.00           C  
ATOM   2066  CD1 TYR A1812      38.355 -10.761  79.761  1.00  0.00           C  
ATOM   2067  CD2 TYR A1812      36.634 -12.422  79.656  1.00  0.00           C  
ATOM   2068  CE1 TYR A1812      39.312 -11.721  79.509  1.00  0.00           C  
ATOM   2069  CE2 TYR A1812      37.606 -13.407  79.399  1.00  0.00           C  
ATOM   2070  CZ  TYR A1812      38.944 -13.033  79.331  1.00  0.00           C  
ATOM   2071  OH  TYR A1812      39.952 -13.937  79.102  1.00  0.00           O  
ATOM   2072  N   GLY A1813      34.628  -7.894  82.199  1.00  0.00           N  
ATOM   2073  CA  GLY A1813      33.555  -6.957  82.501  1.00  0.00           C  
ATOM   2074  C   GLY A1813      33.918  -5.493  82.342  1.00  0.00           C  
ATOM   2075  O   GLY A1813      33.300  -4.768  81.556  1.00  0.00           O  
ATOM   2076  N   VAL A1814      34.928  -5.052  83.080  1.00  0.00           N  
ATOM   2077  CA  VAL A1814      35.369  -3.673  82.994  1.00  0.00           C  
ATOM   2078  C   VAL A1814      36.017  -3.364  81.669  1.00  0.00           C  
ATOM   2079  O   VAL A1814      35.652  -2.390  81.025  1.00  0.00           O  
ATOM   2080  CB  VAL A1814      36.352  -3.339  84.122  1.00  0.00           C  
ATOM   2081  CG1 VAL A1814      35.609  -3.338  85.420  1.00  0.00           C  
ATOM   2082  CG2 VAL A1814      37.496  -4.332  84.166  1.00  0.00           C  
ATOM   2083  N   PHE A1815      36.973  -4.197  81.268  1.00  0.00           N  
ATOM   2084  CA  PHE A1815      37.715  -4.042  80.010  1.00  0.00           C  
ATOM   2085  C   PHE A1815      36.827  -3.681  78.847  1.00  0.00           C  
ATOM   2086  O   PHE A1815      37.099  -2.726  78.133  1.00  0.00           O  
ATOM   2087  CB  PHE A1815      38.449  -5.334  79.672  1.00  0.00           C  
ATOM   2088  CG  PHE A1815      39.208  -5.294  78.367  1.00  0.00           C  
ATOM   2089  CD1 PHE A1815      40.385  -4.552  78.244  1.00  0.00           C  
ATOM   2090  CD2 PHE A1815      38.786  -6.052  77.284  1.00  0.00           C  
ATOM   2091  CE1 PHE A1815      41.143  -4.575  77.055  1.00  0.00           C  
ATOM   2092  CE2 PHE A1815      39.526  -6.082  76.101  1.00  0.00           C  
ATOM   2093  CZ  PHE A1815      40.720  -5.339  75.983  1.00  0.00           C  
ATOM   2094  N   LYS A1816      35.780  -4.472  78.639  1.00  0.00           N  
ATOM   2095  CA  LYS A1816      34.856  -4.209  77.550  1.00  0.00           C  
ATOM   2096  C   LYS A1816      34.271  -2.817  77.715  1.00  0.00           C  
ATOM   2097  O   LYS A1816      34.307  -2.021  76.781  1.00  0.00           O  
ATOM   2098  CB  LYS A1816      33.752  -5.268  77.513  1.00  0.00           C  
ATOM   2099  CG  LYS A1816      34.194  -6.596  76.911  1.00  0.00           C  
ATOM   2100  CD  LYS A1816      33.008  -7.502  76.671  1.00  0.00           C  
ATOM   2101  CE  LYS A1816      33.484  -8.890  76.328  1.00  0.00           C  
ATOM   2102  NZ  LYS A1816      32.361  -9.850  76.381  1.00  0.00           N  
ATOM   2103  N   ALA A1817      33.747  -2.527  78.908  1.00  0.00           N  
ATOM   2104  CA  ALA A1817      33.171  -1.208  79.212  1.00  0.00           C  
ATOM   2105  C   ALA A1817      34.178  -0.100  78.887  1.00  0.00           C  
ATOM   2106  O   ALA A1817      33.807   0.962  78.396  1.00  0.00           O  
ATOM   2107  CB  ALA A1817      32.767  -1.139  80.668  1.00  0.00           C  
ATOM   2108  N   ASP A1818      35.451  -0.341  79.172  1.00  0.00           N  
ATOM   2109  CA  ASP A1818      36.459   0.651  78.853  1.00  0.00           C  
ATOM   2110  C   ASP A1818      36.565   0.769  77.346  1.00  0.00           C  
ATOM   2111  O   ASP A1818      36.563   1.871  76.802  1.00  0.00           O  
ATOM   2112  CB  ASP A1818      37.825   0.253  79.387  1.00  0.00           C  
ATOM   2113  CG  ASP A1818      38.018   0.615  80.836  1.00  0.00           C  
ATOM   2114  OD1 ASP A1818      37.101   1.197  81.462  1.00  0.00           O  
ATOM   2115  OD2 ASP A1818      39.108   0.310  81.344  1.00  0.00           O  
ATOM   2116  N   LEU A1819      36.668  -0.366  76.667  1.00  0.00           N  
ATOM   2117  CA  LEU A1819      36.791  -0.373  75.219  1.00  0.00           C  
ATOM   2118  C   LEU A1819      35.600   0.334  74.543  1.00  0.00           C  
ATOM   2119  O   LEU A1819      35.767   1.161  73.635  1.00  0.00           O  
ATOM   2120  CB  LEU A1819      36.906  -1.809  74.756  1.00  0.00           C  
ATOM   2121  CG  LEU A1819      37.194  -2.002  73.283  1.00  0.00           C  
ATOM   2122  CD1 LEU A1819      38.458  -1.246  72.904  1.00  0.00           C  
ATOM   2123  CD2 LEU A1819      37.331  -3.485  72.998  1.00  0.00           C  
ATOM   2124  N   ALA A1820      34.399   0.019  75.017  1.00  0.00           N  
ATOM   2125  CA  ALA A1820      33.184   0.621  74.496  1.00  0.00           C  
ATOM   2126  C   ALA A1820      33.352   2.142  74.448  1.00  0.00           C  
ATOM   2127  O   ALA A1820      32.868   2.794  73.528  1.00  0.00           O  
ATOM   2128  CB  ALA A1820      31.995   0.247  75.367  1.00  0.00           C  
ATOM   2129  N   GLN A1821      34.044   2.697  75.440  1.00  0.00           N  
ATOM   2130  CA  GLN A1821      34.282   4.134  75.492  1.00  0.00           C  
ATOM   2131  C   GLN A1821      35.325   4.627  74.474  1.00  0.00           C  
ATOM   2132  O   GLN A1821      35.031   5.517  73.676  1.00  0.00           O  
ATOM   2133  CB  GLN A1821      34.710   4.566  76.900  1.00  0.00           C  
ATOM   2134  CG  GLN A1821      33.633   4.378  77.947  1.00  0.00           C  
ATOM   2135  CD  GLN A1821      32.348   5.082  77.563  1.00  0.00           C  
ATOM   2136  OE1 GLN A1821      32.279   6.304  77.568  1.00  0.00           O  
ATOM   2137  NE2 GLN A1821      31.320   4.304  77.214  1.00  0.00           N  
ATOM   2138  N   VAL A1822      36.532   4.064  74.482  1.00  0.00           N  
ATOM   2139  CA  VAL A1822      37.568   4.514  73.550  1.00  0.00           C  
ATOM   2140  C   VAL A1822      37.062   4.503  72.109  1.00  0.00           C  
ATOM   2141  O   VAL A1822      37.476   5.328  71.299  1.00  0.00           O  
ATOM   2142  CB  VAL A1822      38.861   3.662  73.698  1.00  0.00           C  
ATOM   2143  CG1 VAL A1822      38.515   2.244  74.103  1.00  0.00           C  
ATOM   2144  CG2 VAL A1822      39.662   3.650  72.394  1.00  0.00           C  
ATOM   2145  N   VAL A1823      36.155   3.588  71.784  1.00  0.00           N  
ATOM   2146  CA  VAL A1823      35.605   3.571  70.442  1.00  0.00           C  
ATOM   2147  C   VAL A1823      34.636   4.752  70.317  1.00  0.00           C  
ATOM   2148  O   VAL A1823      34.826   5.615  69.457  1.00  0.00           O  
ATOM   2149  CB  VAL A1823      34.884   2.241  70.133  1.00  0.00           C  
ATOM   2150  CG1 VAL A1823      33.972   2.393  68.928  1.00  0.00           C  
ATOM   2151  CG2 VAL A1823      35.917   1.152  69.863  1.00  0.00           C  
ATOM   2152  N   ILE A1824      33.627   4.806  71.191  1.00  0.00           N  
ATOM   2153  CA  ILE A1824      32.640   5.888  71.162  1.00  0.00           C  
ATOM   2154  C   ILE A1824      33.323   7.237  71.028  1.00  0.00           C  
ATOM   2155  O   ILE A1824      32.941   8.065  70.207  1.00  0.00           O  
ATOM   2156  CB  ILE A1824      31.735   5.879  72.421  1.00  0.00           C  
ATOM   2157  CG1 ILE A1824      30.847   4.641  72.380  1.00  0.00           C  
ATOM   2158  CG2 ILE A1824      30.843   7.110  72.479  1.00  0.00           C  
ATOM   2159  CD1 ILE A1824      29.853   4.527  73.534  1.00  0.00           C  
ATOM   2160  N   GLU A1825      34.360   7.439  71.821  1.00  0.00           N  
ATOM   2161  CA  GLU A1825      35.095   8.683  71.782  1.00  0.00           C  
ATOM   2162  C   GLU A1825      35.742   8.853  70.405  1.00  0.00           C  
ATOM   2163  O   GLU A1825      35.572   9.883  69.766  1.00  0.00           O  
ATOM   2164  CB  GLU A1825      36.117   8.705  72.928  1.00  0.00           C  
ATOM   2165  CG  GLU A1825      35.906   9.837  73.960  1.00  0.00           C  
ATOM   2166  CD  GLU A1825      34.434  10.156  74.266  1.00  0.00           C  
ATOM   2167  OE1 GLU A1825      33.917  11.154  73.709  1.00  0.00           O  
ATOM   2168  OE2 GLU A1825      33.782   9.420  75.048  1.00  0.00           O  
ATOM   2169  N   THR A1826      36.441   7.838  69.920  1.00  0.00           N  
ATOM   2170  CA  THR A1826      37.089   7.944  68.617  1.00  0.00           C  
ATOM   2171  C   THR A1826      36.169   8.285  67.439  1.00  0.00           C  
ATOM   2172  O   THR A1826      36.546   9.029  66.538  1.00  0.00           O  
ATOM   2173  CB  THR A1826      37.846   6.652  68.307  1.00  0.00           C  
ATOM   2174  OG1 THR A1826      38.991   6.570  69.164  1.00  0.00           O  
ATOM   2175  CG2 THR A1826      38.288   6.607  66.848  1.00  0.00           C  
ATOM   2176  N   LEU A1827      34.958   7.758  67.462  1.00  0.00           N  
ATOM   2177  CA  LEU A1827      34.052   8.001  66.361  1.00  0.00           C  
ATOM   2178  C   LEU A1827      33.198   9.239  66.498  1.00  0.00           C  
ATOM   2179  O   LEU A1827      32.731   9.773  65.501  1.00  0.00           O  
ATOM   2180  CB  LEU A1827      33.114   6.811  66.172  1.00  0.00           C  
ATOM   2181  CG  LEU A1827      33.654   5.394  65.997  1.00  0.00           C  
ATOM   2182  CD1 LEU A1827      32.467   4.589  65.548  1.00  0.00           C  
ATOM   2183  CD2 LEU A1827      34.795   5.302  64.979  1.00  0.00           C  
ATOM   2184  N   ARG A1828      32.995   9.707  67.724  1.00  0.00           N  
ATOM   2185  CA  ARG A1828      32.135  10.864  67.945  1.00  0.00           C  
ATOM   2186  C   ARG A1828      32.421  12.043  67.013  1.00  0.00           C  
ATOM   2187  O   ARG A1828      31.523  12.514  66.315  1.00  0.00           O  
ATOM   2188  CB  ARG A1828      32.209  11.327  69.392  1.00  0.00           C  
ATOM   2189  CG  ARG A1828      30.936  11.989  69.868  1.00  0.00           C  
ATOM   2190  CD  ARG A1828      31.192  12.782  71.126  1.00  0.00           C  
ATOM   2191  NE  ARG A1828      31.520  11.956  72.283  1.00  0.00           N  
ATOM   2192  CZ  ARG A1828      30.662  11.140  72.893  1.00  0.00           C  
ATOM   2193  NH1 ARG A1828      29.412  11.031  72.452  1.00  0.00           N  
ATOM   2194  NH2 ARG A1828      31.052  10.446  73.962  1.00  0.00           N  
ATOM   2195  N   PRO A1829      33.670  12.528  66.970  1.00  0.00           N  
ATOM   2196  CA  PRO A1829      33.941  13.650  66.076  1.00  0.00           C  
ATOM   2197  C   PRO A1829      33.602  13.290  64.635  1.00  0.00           C  
ATOM   2198  O   PRO A1829      33.029  14.097  63.895  1.00  0.00           O  
ATOM   2199  CB  PRO A1829      35.429  13.916  66.298  1.00  0.00           C  
ATOM   2200  CG  PRO A1829      35.971  12.560  66.609  1.00  0.00           C  
ATOM   2201  CD  PRO A1829      34.916  11.999  67.545  1.00  0.00           C  
ATOM   2202  N   ILE A1830      33.943  12.069  64.239  1.00  0.00           N  
ATOM   2203  CA  ILE A1830      33.669  11.623  62.886  1.00  0.00           C  
ATOM   2204  C   ILE A1830      32.189  11.725  62.596  1.00  0.00           C  
ATOM   2205  O   ILE A1830      31.819  12.317  61.603  1.00  0.00           O  
ATOM   2206  CB  ILE A1830      34.160  10.196  62.678  1.00  0.00           C  
ATOM   2207  CG1 ILE A1830      35.679  10.172  62.804  1.00  0.00           C  
ATOM   2208  CG2 ILE A1830      33.733   9.686  61.314  1.00  0.00           C  
ATOM   2209  CD1 ILE A1830      36.262   8.810  62.566  1.00  0.00           C  
ATOM   2210  N   GLN A1831      31.327  11.183  63.445  1.00  0.00           N  
ATOM   2211  CA  GLN A1831      29.908  11.301  63.143  1.00  0.00           C  
ATOM   2212  C   GLN A1831      29.479  12.758  63.063  1.00  0.00           C  
ATOM   2213  O   GLN A1831      28.549  13.103  62.332  1.00  0.00           O  
ATOM   2214  CB  GLN A1831      29.067  10.554  64.166  1.00  0.00           C  
ATOM   2215  CG  GLN A1831      28.934   9.082  63.840  1.00  0.00           C  
ATOM   2216  CD  GLN A1831      29.211   8.213  65.034  1.00  0.00           C  
ATOM   2217  OE1 GLN A1831      30.257   8.347  65.671  1.00  0.00           O  
ATOM   2218  NE2 GLN A1831      28.282   7.309  65.349  1.00  0.00           N  
ATOM   2219  N   GLU A1832      30.153  13.615  63.818  1.00  0.00           N  
ATOM   2220  CA  GLU A1832      29.815  15.025  63.794  1.00  0.00           C  
ATOM   2221  C   GLU A1832      30.161  15.568  62.418  1.00  0.00           C  
ATOM   2222  O   GLU A1832      29.278  15.896  61.621  1.00  0.00           O  
ATOM   2223  CB  GLU A1832      30.587  15.795  64.868  1.00  0.00           C  
ATOM   2224  CG  GLU A1832      29.875  15.885  66.218  1.00  0.00           C  
ATOM   2225  CD  GLU A1832      30.726  16.567  67.289  1.00  0.00           C  
ATOM   2226  OE1 GLU A1832      31.497  17.487  66.955  1.00  0.00           O  
ATOM   2227  OE2 GLU A1832      30.604  16.194  68.472  1.00  0.00           O  
ATOM   2228  N   ARG A1833      31.455  15.639  62.135  1.00  0.00           N  
ATOM   2229  CA  ARG A1833      31.906  16.144  60.853  1.00  0.00           C  
ATOM   2230  C   ARG A1833      31.074  15.570  59.714  1.00  0.00           C  
ATOM   2231  O   ARG A1833      30.547  16.312  58.887  1.00  0.00           O  
ATOM   2232  CB  ARG A1833      33.387  15.837  60.672  1.00  0.00           C  
ATOM   2233  CG  ARG A1833      34.291  16.866  61.337  1.00  0.00           C  
ATOM   2234  CD  ARG A1833      35.727  16.417  61.341  1.00  0.00           C  
ATOM   2235  NE  ARG A1833      35.942  15.328  62.291  1.00  0.00           N  
ATOM   2236  CZ  ARG A1833      37.094  14.681  62.440  1.00  0.00           C  
ATOM   2237  NH1 ARG A1833      38.146  15.002  61.697  1.00  0.00           N  
ATOM   2238  NH2 ARG A1833      37.192  13.717  63.351  1.00  0.00           N  
ATOM   2239  N   TYR A1834      30.932  14.253  59.678  1.00  0.00           N  
ATOM   2240  CA  TYR A1834      30.140  13.627  58.635  1.00  0.00           C  
ATOM   2241  C   TYR A1834      28.796  14.343  58.502  1.00  0.00           C  
ATOM   2242  O   TYR A1834      28.444  14.817  57.421  1.00  0.00           O  
ATOM   2243  CB  TYR A1834      29.927  12.151  58.964  1.00  0.00           C  
ATOM   2244  CG  TYR A1834      28.733  11.502  58.288  1.00  0.00           C  
ATOM   2245  CD1 TYR A1834      28.834  10.920  57.019  1.00  0.00           C  
ATOM   2246  CD2 TYR A1834      27.501  11.458  58.943  1.00  0.00           C  
ATOM   2247  CE1 TYR A1834      27.715  10.299  56.431  1.00  0.00           C  
ATOM   2248  CE2 TYR A1834      26.391  10.853  58.368  1.00  0.00           C  
ATOM   2249  CZ  TYR A1834      26.497  10.273  57.120  1.00  0.00           C  
ATOM   2250  OH  TYR A1834      25.366   9.664  56.617  1.00  0.00           O  
ATOM   2251  N   HIS A1835      28.048  14.449  59.593  1.00  0.00           N  
ATOM   2252  CA  HIS A1835      26.748  15.099  59.523  1.00  0.00           C  
ATOM   2253  C   HIS A1835      26.773  16.519  59.003  1.00  0.00           C  
ATOM   2254  O   HIS A1835      25.836  16.943  58.324  1.00  0.00           O  
ATOM   2255  CB  HIS A1835      26.081  15.079  60.874  1.00  0.00           C  
ATOM   2256  CG  HIS A1835      25.410  13.789  61.177  1.00  0.00           C  
ATOM   2257  ND1 HIS A1835      25.865  12.921  62.142  1.00  0.00           N  
ATOM   2258  CD2 HIS A1835      24.294  13.230  60.662  1.00  0.00           C  
ATOM   2259  CE1 HIS A1835      25.056  11.880  62.213  1.00  0.00           C  
ATOM   2260  NE2 HIS A1835      24.094  12.043  61.325  1.00  0.00           N  
ATOM   2261  N   HIS A1836      27.835  17.251  59.337  1.00  0.00           N  
ATOM   2262  CA  HIS A1836      27.992  18.628  58.878  1.00  0.00           C  
ATOM   2263  C   HIS A1836      28.055  18.597  57.362  1.00  0.00           C  
ATOM   2264  O   HIS A1836      27.316  19.318  56.693  1.00  0.00           O  
ATOM   2265  CB  HIS A1836      29.267  19.235  59.467  1.00  0.00           C  
ATOM   2266  CG  HIS A1836      29.914  20.273  58.597  1.00  0.00           C  
ATOM   2267  ND1 HIS A1836      29.223  21.321  58.022  1.00  0.00           N  
ATOM   2268  CD2 HIS A1836      31.195  20.403  58.183  1.00  0.00           C  
ATOM   2269  CE1 HIS A1836      30.051  22.048  57.290  1.00  0.00           C  
ATOM   2270  NE2 HIS A1836      31.254  21.512  57.372  1.00  0.00           N  
ATOM   2271  N   TRP A1837      28.941  17.767  56.822  1.00  0.00           N  
ATOM   2272  CA  TRP A1837      29.085  17.628  55.383  1.00  0.00           C  
ATOM   2273  C   TRP A1837      27.810  17.219  54.668  1.00  0.00           C  
ATOM   2274  O   TRP A1837      27.510  17.724  53.590  1.00  0.00           O  
ATOM   2275  CB  TRP A1837      30.143  16.604  55.092  1.00  0.00           C  
ATOM   2276  CG  TRP A1837      31.457  17.151  55.185  1.00  0.00           C  
ATOM   2277  CD1 TRP A1837      32.414  16.823  56.078  1.00  0.00           C  
ATOM   2278  CD2 TRP A1837      32.048  18.032  54.257  1.00  0.00           C  
ATOM   2279  NE1 TRP A1837      33.601  17.432  55.762  1.00  0.00           N  
ATOM   2280  CE2 TRP A1837      33.402  18.186  54.640  1.00  0.00           C  
ATOM   2281  CE3 TRP A1837      31.576  18.711  53.119  1.00  0.00           C  
ATOM   2282  CZ2 TRP A1837      34.296  18.987  53.933  1.00  0.00           C  
ATOM   2283  CZ3 TRP A1837      32.481  19.514  52.411  1.00  0.00           C  
ATOM   2284  CH2 TRP A1837      33.822  19.642  52.821  1.00  0.00           C  
ATOM   2285  N   MET A1838      27.073  16.287  55.262  1.00  0.00           N  
ATOM   2286  CA  MET A1838      25.832  15.799  54.678  1.00  0.00           C  
ATOM   2287  C   MET A1838      24.765  16.862  54.457  1.00  0.00           C  
ATOM   2288  O   MET A1838      24.027  16.804  53.482  1.00  0.00           O  
ATOM   2289  CB  MET A1838      25.256  14.685  55.543  1.00  0.00           C  
ATOM   2290  CG  MET A1838      25.894  13.345  55.316  1.00  0.00           C  
ATOM   2291  SD  MET A1838      25.389  12.634  53.742  1.00  0.00           S  
ATOM   2292  CE  MET A1838      23.732  12.061  54.161  1.00  0.00           C  
ATOM   2293  N   GLU A1839      24.659  17.821  55.366  1.00  0.00           N  
ATOM   2294  CA  GLU A1839      23.666  18.880  55.214  1.00  0.00           C  
ATOM   2295  C   GLU A1839      24.294  20.136  54.611  1.00  0.00           C  
ATOM   2296  O   GLU A1839      23.611  21.138  54.410  1.00  0.00           O  
ATOM   2297  CB  GLU A1839      23.037  19.221  56.564  1.00  0.00           C  
ATOM   2298  CG  GLU A1839      24.073  19.463  57.654  1.00  0.00           C  
ATOM   2299  CD  GLU A1839      23.508  20.106  58.922  1.00  0.00           C  
ATOM   2300  OE1 GLU A1839      22.442  19.669  59.408  1.00  0.00           O  
ATOM   2301  OE2 GLU A1839      24.151  21.049  59.434  1.00  0.00           O  
ATOM   2302  N   SER A1840      25.594  20.093  54.330  1.00  0.00           N  
ATOM   2303  CA  SER A1840      26.285  21.226  53.734  1.00  0.00           C  
ATOM   2304  C   SER A1840      26.378  21.078  52.219  1.00  0.00           C  
ATOM   2305  O   SER A1840      26.682  19.998  51.688  1.00  0.00           O  
ATOM   2306  CB  SER A1840      27.695  21.380  54.319  1.00  0.00           C  
ATOM   2307  OG  SER A1840      28.419  22.444  53.707  1.00  0.00           O  
ATOM   2308  N   GLU A1842      26.098  22.183  51.533  1.00  0.00           N  
ATOM   2309  CA  GLU A1842      26.151  22.246  50.080  1.00  0.00           C  
ATOM   2310  C   GLU A1842      27.611  22.235  49.629  1.00  0.00           C  
ATOM   2311  O   GLU A1842      27.907  21.950  48.473  1.00  0.00           O  
ATOM   2312  CB  GLU A1842      25.427  23.505  49.594  1.00  0.00           C  
ATOM   2313  CG  GLU A1842      25.691  24.745  50.426  1.00  0.00           C  
ATOM   2314  CD  GLU A1842      25.681  26.001  49.582  1.00  0.00           C  
ATOM   2315  OE1 GLU A1842      24.808  26.115  48.697  1.00  0.00           O  
ATOM   2316  OE2 GLU A1842      26.546  26.877  49.801  1.00  0.00           O  
ATOM   2317  N   GLU A1843      28.527  22.533  50.543  1.00  0.00           N  
ATOM   2318  CA  GLU A1843      29.938  22.493  50.199  1.00  0.00           C  
ATOM   2319  C   GLU A1843      30.312  21.087  49.755  1.00  0.00           C  
ATOM   2320  O   GLU A1843      31.342  20.895  49.121  1.00  0.00           O  
ATOM   2321  CB  GLU A1843      30.805  22.892  51.384  1.00  0.00           C  
ATOM   2322  CG  GLU A1843      31.022  24.383  51.531  1.00  0.00           C  
ATOM   2323  CD  GLU A1843      31.866  24.954  50.406  1.00  0.00           C  
ATOM   2324  OE1 GLU A1843      32.938  24.375  50.125  1.00  0.00           O  
ATOM   2325  OE2 GLU A1843      31.460  25.975  49.814  1.00  0.00           O  
ATOM   2326  N   LEU A1844      29.482  20.100  50.092  1.00  0.00           N  
ATOM   2327  CA  LEU A1844      29.751  18.717  49.697  1.00  0.00           C  
ATOM   2328  C   LEU A1844      29.765  18.627  48.175  1.00  0.00           C  
ATOM   2329  O   LEU A1844      30.764  18.228  47.580  1.00  0.00           O  
ATOM   2330  CB  LEU A1844      28.689  17.777  50.265  1.00  0.00           C  
ATOM   2331  CG  LEU A1844      28.825  16.288  49.926  1.00  0.00           C  
ATOM   2332  CD1 LEU A1844      30.159  15.738  50.397  1.00  0.00           C  
ATOM   2333  CD2 LEU A1844      27.706  15.527  50.585  1.00  0.00           C  
ATOM   2334  N   ASP A1845      28.661  19.025  47.550  1.00  0.00           N  
ATOM   2335  CA  ASP A1845      28.559  19.007  46.104  1.00  0.00           C  
ATOM   2336  C   ASP A1845      29.651  19.799  45.429  1.00  0.00           C  
ATOM   2337  O   ASP A1845      30.220  19.353  44.449  1.00  0.00           O  
ATOM   2338  CB  ASP A1845      27.222  19.558  45.684  1.00  0.00           C  
ATOM   2339  CG  ASP A1845      26.092  18.772  46.274  1.00  0.00           C  
ATOM   2340  OD1 ASP A1845      25.573  19.164  47.333  1.00  0.00           O  
ATOM   2341  OD2 ASP A1845      25.752  17.732  45.693  1.00  0.00           O  
ATOM   2342  N   ARG A1846      29.956  20.972  45.961  1.00  0.00           N  
ATOM   2343  CA  ARG A1846      30.991  21.803  45.374  1.00  0.00           C  
ATOM   2344  C   ARG A1846      32.314  21.061  45.341  1.00  0.00           C  
ATOM   2345  O   ARG A1846      33.112  21.252  44.439  1.00  0.00           O  
ATOM   2346  CB  ARG A1846      31.160  23.090  46.175  1.00  0.00           C  
ATOM   2347  CG  ARG A1846      31.114  24.376  45.341  1.00  0.00           C  
ATOM   2348  CD  ARG A1846      29.866  25.188  45.673  1.00  0.00           C  
ATOM   2349  NE  ARG A1846      29.779  25.429  47.110  1.00  0.00           N  
ATOM   2350  CZ  ARG A1846      28.669  25.746  47.772  1.00  0.00           C  
ATOM   2351  NH1 ARG A1846      27.504  25.877  47.143  1.00  0.00           N  
ATOM   2352  NH2 ARG A1846      28.733  25.900  49.088  1.00  0.00           N  
ATOM   2353  N   VAL A1847      32.528  20.212  46.338  1.00  0.00           N  
ATOM   2354  CA  VAL A1847      33.755  19.433  46.449  1.00  0.00           C  
ATOM   2355  C   VAL A1847      33.778  18.298  45.422  1.00  0.00           C  
ATOM   2356  O   VAL A1847      34.819  17.984  44.826  1.00  0.00           O  
ATOM   2357  CB  VAL A1847      33.902  18.877  47.902  1.00  0.00           C  
ATOM   2358  CG1 VAL A1847      35.096  17.939  48.026  1.00  0.00           C  
ATOM   2359  CG2 VAL A1847      34.070  20.041  48.866  1.00  0.00           C  
ATOM   2360  N   LEU A1848      32.623  17.682  45.204  1.00  0.00           N  
ATOM   2361  CA  LEU A1848      32.536  16.598  44.236  1.00  0.00           C  
ATOM   2362  C   LEU A1848      32.684  17.197  42.838  1.00  0.00           C  
ATOM   2363  O   LEU A1848      33.299  16.589  41.957  1.00  0.00           O  
ATOM   2364  CB  LEU A1848      31.204  15.861  44.416  1.00  0.00           C  
ATOM   2365  CG  LEU A1848      31.187  15.007  45.701  1.00  0.00           C  
ATOM   2366  CD1 LEU A1848      29.826  14.387  45.979  1.00  0.00           C  
ATOM   2367  CD2 LEU A1848      32.227  13.928  45.533  1.00  0.00           C  
ATOM   2368  N   ASP A1849      32.139  18.402  42.664  1.00  0.00           N  
ATOM   2369  CA  ASP A1849      32.193  19.143  41.411  1.00  0.00           C  
ATOM   2370  C   ASP A1849      33.631  19.402  41.015  1.00  0.00           C  
ATOM   2371  O   ASP A1849      34.079  19.005  39.943  1.00  0.00           O  
ATOM   2372  CB  ASP A1849      31.464  20.467  41.567  1.00  0.00           C  
ATOM   2373  CG  ASP A1849      29.945  20.340  41.356  1.00  0.00           C  
ATOM   2374  OD1 ASP A1849      29.409  19.213  41.422  1.00  0.00           O  
ATOM   2375  OD2 ASP A1849      29.276  21.375  41.127  1.00  0.00           O  
ATOM   2376  N   GLU A1850      34.360  20.068  41.897  1.00  0.00           N  
ATOM   2377  CA  GLU A1850      35.753  20.382  41.640  1.00  0.00           C  
ATOM   2378  C   GLU A1850      36.589  19.106  41.618  1.00  0.00           C  
ATOM   2379  O   GLU A1850      37.745  19.104  41.178  1.00  0.00           O  
ATOM   2380  CB  GLU A1850      36.281  21.338  42.696  1.00  0.00           C  
ATOM   2381  CG  GLU A1850      37.529  22.050  42.238  1.00  0.00           C  
ATOM   2382  CD  GLU A1850      38.304  22.603  43.407  1.00  0.00           C  
ATOM   2383  OE1 GLU A1850      37.757  23.490  44.089  1.00  0.00           O  
ATOM   2384  OE2 GLU A1850      39.446  22.148  43.636  1.00  0.00           O  
ATOM   2385  N   GLY A1851      36.003  18.022  42.119  1.00  0.00           N  
ATOM   2386  CA  GLY A1851      36.691  16.744  42.117  1.00  0.00           C  
ATOM   2387  C   GLY A1851      36.632  16.175  40.710  1.00  0.00           C  
ATOM   2388  O   GLY A1851      37.663  15.957  40.056  1.00  0.00           O  
ATOM   2389  N   ALA A1852      35.401  15.948  40.247  1.00  0.00           N  
ATOM   2390  CA  ALA A1852      35.133  15.432  38.911  1.00  0.00           C  
ATOM   2391  C   ALA A1852      35.942  16.253  37.943  1.00  0.00           C  
ATOM   2392  O   ALA A1852      36.695  15.729  37.116  1.00  0.00           O  
ATOM   2393  CB  ALA A1852      33.678  15.586  38.596  1.00  0.00           C  
ATOM   2394  N   GLU A1853      35.766  17.562  38.082  1.00  0.00           N  
ATOM   2395  CA  GLU A1853      36.441  18.546  37.264  1.00  0.00           C  
ATOM   2396  C   GLU A1853      37.958  18.380  37.279  1.00  0.00           C  
ATOM   2397  O   GLU A1853      38.587  18.454  36.239  1.00  0.00           O  
ATOM   2398  CB  GLU A1853      36.049  19.933  37.740  1.00  0.00           C  
ATOM   2399  CG  GLU A1853      36.396  21.034  36.762  1.00  0.00           C  
ATOM   2400  CD  GLU A1853      36.357  22.398  37.419  1.00  0.00           C  
ATOM   2401  OE1 GLU A1853      37.448  22.905  37.781  1.00  0.00           O  
ATOM   2402  OE2 GLU A1853      35.240  22.942  37.579  1.00  0.00           O  
ATOM   2403  N   LYS A1854      38.555  18.140  38.443  1.00  0.00           N  
ATOM   2404  CA  LYS A1854      40.003  17.954  38.477  1.00  0.00           C  
ATOM   2405  C   LYS A1854      40.404  16.688  37.744  1.00  0.00           C  
ATOM   2406  O   LYS A1854      41.412  16.671  37.030  1.00  0.00           O  
ATOM   2407  CB  LYS A1854      40.543  17.883  39.902  1.00  0.00           C  
ATOM   2408  CG  LYS A1854      40.702  19.229  40.563  1.00  0.00           C  
ATOM   2409  CD  LYS A1854      41.562  19.110  41.797  1.00  0.00           C  
ATOM   2410  CE  LYS A1854      40.852  18.301  42.871  1.00  0.00           C  
ATOM   2411  NZ  LYS A1854      41.753  17.918  43.992  1.00  0.00           N  
ATOM   2412  N   ALA A1855      39.597  15.642  37.929  1.00  0.00           N  
ATOM   2413  CA  ALA A1855      39.828  14.333  37.314  1.00  0.00           C  
ATOM   2414  C   ALA A1855      39.644  14.386  35.803  1.00  0.00           C  
ATOM   2415  O   ALA A1855      40.540  14.014  35.029  1.00  0.00           O  
ATOM   2416  CB  ALA A1855      38.873  13.301  37.925  1.00  0.00           C  
ATOM   2417  N   ASN A1856      38.473  14.869  35.397  1.00  0.00           N  
ATOM   2418  CA  ASN A1856      38.137  14.976  33.995  1.00  0.00           C  
ATOM   2419  C   ASN A1856      39.251  15.620  33.192  1.00  0.00           C  
ATOM   2420  O   ASN A1856      39.478  15.250  32.056  1.00  0.00           O  
ATOM   2421  CB  ASN A1856      36.870  15.772  33.825  1.00  0.00           C  
ATOM   2422  CG  ASN A1856      36.291  15.617  32.447  1.00  0.00           C  
ATOM   2423  OD1 ASN A1856      35.331  14.870  32.242  1.00  0.00           O  
ATOM   2424  ND2 ASN A1856      36.884  16.308  31.478  1.00  0.00           N  
ATOM   2425  N   ARG A1857      39.946  16.580  33.790  1.00  0.00           N  
ATOM   2426  CA  ARG A1857      41.060  17.247  33.127  1.00  0.00           C  
ATOM   2427  C   ARG A1857      42.159  16.267  32.710  1.00  0.00           C  
ATOM   2428  O   ARG A1857      42.854  16.508  31.724  1.00  0.00           O  
ATOM   2429  CB  ARG A1857      41.699  18.313  34.039  1.00  0.00           C  
ATOM   2430  CG  ARG A1857      42.959  18.970  33.447  1.00  0.00           C  
ATOM   2431  CD  ARG A1857      43.692  19.882  34.445  1.00  0.00           C  
ATOM   2432  NE  ARG A1857      44.571  19.169  35.377  1.00  0.00           N  
ATOM   2433  CZ  ARG A1857      45.899  19.285  35.385  1.00  0.00           C  
ATOM   2434  NH1 ARG A1857      46.511  20.081  34.517  1.00  0.00           N  
ATOM   2435  NH2 ARG A1857      46.619  18.596  36.268  1.00  0.00           N  
ATOM   2436  N   VAL A2124      42.312  15.167  33.447  1.00  0.00           N  
ATOM   2437  CA  VAL A2124      43.366  14.185  33.155  1.00  0.00           C  
ATOM   2438  C   VAL A2124      42.859  13.054  32.289  1.00  0.00           C  
ATOM   2439  O   VAL A2124      43.566  12.562  31.410  1.00  0.00           O  
ATOM   2440  CB  VAL A2124      43.930  13.553  34.458  1.00  0.00           C  
ATOM   2441  CG1 VAL A2124      45.042  12.575  34.129  1.00  0.00           C  
ATOM   2442  CG2 VAL A2124      44.429  14.646  35.391  1.00  0.00           C  
ATOM   2443  N   ALA A2126      41.623  12.658  32.568  1.00  0.00           N  
ATOM   2444  CA  ALA A2126      40.952  11.578  31.867  1.00  0.00           C  
ATOM   2445  C   ALA A2126      40.761  11.903  30.398  1.00  0.00           C  
ATOM   2446  O   ALA A2126      41.050  11.087  29.529  1.00  0.00           O  
ATOM   2447  CB  ALA A2126      39.603  11.308  32.528  1.00  0.00           C  
ATOM   2448  N   SER A2127      40.279  13.110  30.134  1.00  0.00           N  
ATOM   2449  CA  SER A2127      40.029  13.538  28.774  1.00  0.00           C  
ATOM   2450  C   SER A2127      41.271  13.510  27.918  1.00  0.00           C  
ATOM   2451  O   SER A2127      41.238  13.036  26.793  1.00  0.00           O  
ATOM   2452  CB  SER A2127      39.444  14.930  28.773  1.00  0.00           C  
ATOM   2453  OG  SER A2127      38.196  14.905  29.438  1.00  0.00           O  
ATOM   2454  N   GLU A2128      42.370  14.015  28.450  1.00  0.00           N  
ATOM   2455  CA  GLU A2128      43.595  14.026  27.684  1.00  0.00           C  
ATOM   2456  C   GLU A2128      44.107  12.609  27.465  1.00  0.00           C  
ATOM   2457  O   GLU A2128      44.959  12.359  26.601  1.00  0.00           O  
ATOM   2458  CB  GLU A2128      44.642  14.878  28.396  1.00  0.00           C  
ATOM   2459  CG  GLU A2128      45.984  14.949  27.691  1.00  0.00           C  
ATOM   2460  CD  GLU A2128      45.888  15.423  26.238  1.00  0.00           C  
ATOM   2461  OE1 GLU A2128      44.829  15.956  25.817  1.00  0.00           O  
ATOM   2462  OE2 GLU A2128      46.905  15.267  25.532  1.00  0.00           O  
ATOM   2463  N   MET A2129      43.587  11.672  28.248  1.00  0.00           N  
ATOM   2464  CA  MET A2129      43.993  10.282  28.109  1.00  0.00           C  
ATOM   2465  C   MET A2129      43.153   9.658  26.979  1.00  0.00           C  
ATOM   2466  O   MET A2129      43.700   9.019  26.078  1.00  0.00           O  
ATOM   2467  CB  MET A2129      43.802   9.545  29.439  1.00  0.00           C  
ATOM   2468  CG  MET A2129      44.611   8.279  29.522  1.00  0.00           C  
ATOM   2469  SD  MET A2129      46.220   8.532  28.773  1.00  0.00           S  
ATOM   2470  CE  MET A2129      47.268   7.671  29.942  1.00  0.00           C  
ATOM   2471  N   VAL A2130      41.838   9.886  27.007  1.00  0.00           N  
ATOM   2472  CA  VAL A2130      40.940   9.378  25.982  1.00  0.00           C  
ATOM   2473  C   VAL A2130      41.282   9.967  24.623  1.00  0.00           C  
ATOM   2474  O   VAL A2130      41.173   9.305  23.601  1.00  0.00           O  
ATOM   2475  CB  VAL A2130      39.524   9.720  26.336  1.00  0.00           C  
ATOM   2476  CG1 VAL A2130      38.588   9.431  25.203  1.00  0.00           C  
ATOM   2477  CG2 VAL A2130      39.135   8.915  27.516  1.00  0.00           C  
ATOM   2478  N   ARG A2131      41.696  11.224  24.620  1.00  0.00           N  
ATOM   2479  CA  ARG A2131      42.067  11.904  23.394  1.00  0.00           C  
ATOM   2480  C   ARG A2131      43.201  11.090  22.787  1.00  0.00           C  
ATOM   2481  O   ARG A2131      43.097  10.609  21.673  1.00  0.00           O  
ATOM   2482  CB  ARG A2131      42.539  13.331  23.700  1.00  0.00           C  
ATOM   2483  CG  ARG A2131      42.149  14.393  22.658  1.00  0.00           C  
ATOM   2484  CD  ARG A2131      40.677  14.861  22.777  1.00  0.00           C  
ATOM   2485  NE  ARG A2131      39.843  14.453  21.638  1.00  0.00           N  
ATOM   2486  CZ  ARG A2131      39.193  13.291  21.548  1.00  0.00           C  
ATOM   2487  NH1 ARG A2131      39.264  12.401  22.535  1.00  0.00           N  
ATOM   2488  NH2 ARG A2131      38.475  13.007  20.457  1.00  0.00           N  
ATOM   2489  N   LYS A2132      44.282  10.915  23.532  1.00  0.00           N  
ATOM   2490  CA  LYS A2132      45.414  10.141  23.031  1.00  0.00           C  
ATOM   2491  C   LYS A2132      44.988   8.717  22.672  1.00  0.00           C  
ATOM   2492  O   LYS A2132      45.517   8.127  21.729  1.00  0.00           O  
ATOM   2493  CB  LYS A2132      46.536  10.091  24.069  1.00  0.00           C  
ATOM   2494  CG  LYS A2132      47.188  11.424  24.406  1.00  0.00           C  
ATOM   2495  CD  LYS A2132      48.115  11.218  25.591  1.00  0.00           C  
ATOM   2496  CE  LYS A2132      48.546  12.531  26.205  1.00  0.00           C  
ATOM   2497  NZ  LYS A2132      49.093  12.364  27.590  1.00  0.00           N  
ATOM   2498  N   MET A2133      44.046   8.164  23.431  1.00  0.00           N  
ATOM   2499  CA  MET A2133      43.570   6.817  23.158  1.00  0.00           C  
ATOM   2500  C   MET A2133      42.944   6.737  21.769  1.00  0.00           C  
ATOM   2501  O   MET A2133      43.439   6.017  20.906  1.00  0.00           O  
ATOM   2502  CB  MET A2133      42.568   6.392  24.222  1.00  0.00           C  
ATOM   2503  CG  MET A2133      43.189   5.539  25.313  1.00  0.00           C  
ATOM   2504  SD  MET A2133      41.933   4.927  26.420  1.00  0.00           S  
ATOM   2505  CE  MET A2133      41.758   3.258  25.825  1.00  0.00           C  
ATOM   2506  N   GLU A2134      41.861   7.479  21.557  1.00  0.00           N  
ATOM   2507  CA  GLU A2134      41.181   7.543  20.270  1.00  0.00           C  
ATOM   2508  C   GLU A2134      42.172   7.827  19.151  1.00  0.00           C  
ATOM   2509  O   GLU A2134      42.060   7.297  18.055  1.00  0.00           O  
ATOM   2510  CB  GLU A2134      40.163   8.656  20.290  1.00  0.00           C  
ATOM   2511  CG  GLU A2134      39.076   8.419  21.268  1.00  0.00           C  
ATOM   2512  CD  GLU A2134      38.085   9.546  21.276  1.00  0.00           C  
ATOM   2513  OE1 GLU A2134      37.736  10.073  20.203  1.00  0.00           O  
ATOM   2514  OE2 GLU A2134      37.623   9.920  22.362  1.00  0.00           O  
ATOM   2515  N   GLN A2140      43.146   8.676  19.441  1.00  0.00           N  
ATOM   2516  CA  GLN A2140      44.161   9.057  18.471  1.00  0.00           C  
ATOM   2517  C   GLN A2140      44.879   7.831  17.892  1.00  0.00           C  
ATOM   2518  O   GLN A2140      45.025   7.697  16.676  1.00  0.00           O  
ATOM   2519  CB  GLN A2140      45.175   9.989  19.140  1.00  0.00           C  
ATOM   2520  CG  GLN A2140      45.997  10.851  18.189  1.00  0.00           C  
ATOM   2521  CD  GLN A2140      45.150  11.881  17.460  1.00  0.00           C  
ATOM   2522  OE1 GLN A2140      44.859  11.739  16.268  1.00  0.00           O  
ATOM   2523  NE2 GLN A2140      44.746  12.926  18.177  1.00  0.00           N  
ATOM   2524  N   ALA A2141      45.319   6.942  18.780  1.00  0.00           N  
ATOM   2525  CA  ALA A2141      46.024   5.722  18.391  1.00  0.00           C  
ATOM   2526  C   ALA A2141      45.110   4.687  17.739  1.00  0.00           C  
ATOM   2527  O   ALA A2141      45.484   4.063  16.749  1.00  0.00           O  
ATOM   2528  CB  ALA A2141      46.705   5.110  19.616  1.00  0.00           C  
ATOM   2529  N   MET A2142      43.921   4.501  18.302  1.00  0.00           N  
ATOM   2530  CA  MET A2142      42.971   3.528  17.789  1.00  0.00           C  
ATOM   2531  C   MET A2142      42.486   3.904  16.401  1.00  0.00           C  
ATOM   2532  O   MET A2142      41.974   3.065  15.665  1.00  0.00           O  
ATOM   2533  CB  MET A2142      41.771   3.439  18.721  1.00  0.00           C  
ATOM   2534  CG  MET A2142      42.094   3.086  20.174  1.00  0.00           C  
ATOM   2535  SD  MET A2142      41.862   1.336  20.579  1.00  0.00           S  
ATOM   2536  CE  MET A2142      40.095   1.210  20.528  1.00  0.00           C  
ATOM   2537  N   GLY A2143      42.632   5.169  16.039  1.00  0.00           N  
ATOM   2538  CA  GLY A2143      42.163   5.613  14.745  1.00  0.00           C  
ATOM   2539  C   GLY A2143      40.699   6.058  14.722  1.00  0.00           C  
ATOM   2540  O   GLY A2143      40.136   6.213  13.645  1.00  0.00           O  
ATOM   2541  N   LEU A2144      40.064   6.268  15.873  1.00  0.00           N  
ATOM   2542  CA  LEU A2144      38.665   6.706  15.909  1.00  0.00           C  
ATOM   2543  C   LEU A2144      38.485   8.167  15.514  1.00  0.00           C  
ATOM   2544  O   LEU A2144      39.471   8.881  15.290  1.00  0.00           O  
ATOM   2545  CB  LEU A2144      38.076   6.515  17.302  1.00  0.00           C  
ATOM   2546  CG  LEU A2144      37.886   5.077  17.752  1.00  0.00           C  
ATOM   2547  CD1 LEU A2144      37.854   4.981  19.255  1.00  0.00           C  
ATOM   2548  CD2 LEU A2144      36.601   4.560  17.162  1.00  0.00           C  
ATOM   2549  N   GLY A2145      37.223   8.598  15.435  1.00  0.00           N  
ATOM   2550  CA  GLY A2145      36.878   9.972  15.087  1.00  0.00           C  
ATOM   2551  C   GLY A2145      37.772  10.692  14.083  1.00  0.00           C  
ATOM   2552  O   GLY A2145      38.304  10.074  13.151  1.00  0.00           O  
ATOM   2553  N   ARG A2146      37.933  12.005  14.273  1.00  0.00           N  
ATOM   2554  CA  ARG A2146      38.765  12.836  13.390  1.00  0.00           C  
ATOM   2555  C   ARG A2146      40.047  13.383  14.013  1.00  0.00           C  
ATOM   2556  O   ARG A2146      41.033  13.583  13.264  1.00  0.00           O  
ATOM   2557  CB  ARG A2146      37.954  14.005  12.858  1.00  0.00           C  
ATOM   2558  CG  ARG A2146      36.885  13.599  11.895  1.00  0.00           C  
ATOM   2559  CD  ARG A2146      36.076  14.794  11.507  1.00  0.00           C  
ATOM   2560  NE  ARG A2146      35.023  15.069  12.474  1.00  0.00           N  
ATOM   2561  CZ  ARG A2146      34.357  16.218  12.549  1.00  0.00           C  
ATOM   2562  NH1 ARG A2146      34.636  17.217  11.724  1.00  0.00           N  
ATOM   2563  NH2 ARG A2146      33.388  16.352  13.439  1.00  0.00           N  
HETATM 2564  PG  ATP A 400      33.060  -6.486  51.717  1.00  0.00           P  
HETATM 2565  O1G ATP A 400      33.570  -6.297  50.305  1.00  0.00           O  
HETATM 2566  O2G ATP A 400      31.558  -6.540  51.811  1.00  0.00           O  
HETATM 2567  O3G ATP A 400      33.693  -7.695  52.325  1.00  0.00           O  
HETATM 2568  PB  ATP A 400      34.526  -5.068  53.948  1.00  0.00           P  
HETATM 2569  O1B ATP A 400      34.529  -3.814  54.648  1.00  0.00           O  
HETATM 2570  O2B ATP A 400      35.259  -6.232  54.443  1.00  0.00           O  
HETATM 2571  O3B ATP A 400      33.523  -5.229  52.688  1.00  0.00           O  
HETATM 2572  PA  ATP A 400      35.830  -3.553  51.714  1.00  0.00           P  
HETATM 2573  O1A ATP A 400      35.918  -4.199  50.409  1.00  0.00           O  
HETATM 2574  O2A ATP A 400      35.637  -2.102  51.901  1.00  0.00           O  
HETATM 2575  O3A ATP A 400      35.801  -4.506  52.960  1.00  0.00           O  
HETATM 2576  O5' ATP A 400      37.289  -3.612  51.504  1.00  0.00           O  
HETATM 2577  C5' ATP A 400      38.520  -3.455  51.737  1.00  0.00           C  
HETATM 2578  C4' ATP A 400      39.613  -2.543  52.091  1.00  0.00           C  
HETATM 2579  O4' ATP A 400      39.190  -2.199  53.457  1.00  0.00           O  
HETATM 2580  C3' ATP A 400      40.667  -3.602  52.064  1.00  0.00           C  
HETATM 2581  O3' ATP A 400      41.587  -3.546  50.944  1.00  0.00           O  
HETATM 2582  C2' ATP A 400      41.285  -3.464  53.499  1.00  0.00           C  
HETATM 2583  O2' ATP A 400      42.503  -2.740  53.448  1.00  0.00           O  
HETATM 2584  C1' ATP A 400      40.189  -2.739  54.382  1.00  0.00           C  
HETATM 2585  N9  ATP A 400      39.456  -3.656  55.340  1.00  0.00           N  
HETATM 2586  C8  ATP A 400      38.097  -4.001  55.387  1.00  0.00           C  
HETATM 2587  N7  ATP A 400      37.791  -4.804  56.361  1.00  0.00           N  
HETATM 2588  C5  ATP A 400      39.020  -5.005  56.999  1.00  0.00           C  
HETATM 2589  C6  ATP A 400      39.409  -5.764  58.155  1.00  0.00           C  
HETATM 2590  N6  ATP A 400      38.537  -6.493  58.849  1.00  0.00           N  
HETATM 2591  N1  ATP A 400      40.759  -5.747  58.554  1.00  0.00           N  
HETATM 2592  C2  ATP A 400      41.655  -5.028  57.845  1.00  0.00           C  
HETATM 2593  N3  ATP A 400      41.415  -4.289  56.749  1.00  0.00           N  
HETATM 2594  C4  ATP A 400      40.025  -4.309  56.381  1.00  0.00           C  
TER
END
