# Supplementary material for: Backbone Brackets and Arginine Tweezers delineate Class I and Class II aminoacyl tRNA synthetases
Source: PLoS Comput Biol. 2018 Apr 16;14(4):e1006101. doi: 10.1371/journal.pcbi.1006101 (PMC5919687; doi:10.1371/journal.pcbi.1006101)
Supplement: S11 File — All structures of Class I aaRS with residues renumbered according to the MSA. (GZ) [file pcbi.1006101.s023.tar.gz › 1maw_B_renum.pdb]

ATOM      1  N   MET B 265     113.241  42.778  63.405  1.00  0.00           N  
ATOM      2  CA  MET B 265     113.206  43.731  64.536  1.00  0.00           C  
ATOM      3  C   MET B 265     111.766  44.223  64.601  1.00  0.00           C  
ATOM      4  O   MET B 265     110.980  43.921  63.705  1.00  0.00           O  
ATOM      5  CB  MET B 265     114.138  44.910  64.259  1.00  0.00           C  
ATOM      6  CG  MET B 265     115.378  44.545  63.454  1.00  0.00           C  
ATOM      7  SD  MET B 265     115.371  45.404  61.868  1.00  0.00           S  
ATOM      8  CE  MET B 265     114.228  44.326  60.872  1.00  0.00           C  
ATOM      9  N   LYS B 266     111.419  44.970  65.648  1.00  0.00           N  
ATOM     10  CA  LYS B 266     110.073  45.517  65.791  1.00  0.00           C  
ATOM     11  C   LYS B 266     109.744  46.457  64.637  1.00  0.00           C  
ATOM     12  O   LYS B 266     110.616  47.149  64.120  1.00  0.00           O  
ATOM     13  CB  LYS B 266     109.954  46.256  67.118  1.00  0.00           C  
ATOM     14  CG  LYS B 266     109.503  45.381  68.261  1.00  0.00           C  
ATOM     15  CD  LYS B 266     109.353  46.188  69.536  1.00  0.00           C  
ATOM     16  CE  LYS B 266     108.672  45.364  70.612  1.00  0.00           C  
ATOM     17  NZ  LYS B 266     107.295  44.944  70.217  1.00  0.00           N  
ATOM     18  N   THR B 267     108.477  46.490  64.247  1.00  0.00           N  
ATOM     19  CA  THR B 267     108.050  47.335  63.144  1.00  0.00           C  
ATOM     20  C   THR B 267     107.391  48.653  63.528  1.00  0.00           C  
ATOM     21  O   THR B 267     106.460  48.675  64.339  1.00  0.00           O  
ATOM     22  CB  THR B 267     107.101  46.567  62.252  1.00  0.00           C  
ATOM     23  OG1 THR B 267     107.838  45.527  61.592  1.00  0.00           O  
ATOM     24  CG2 THR B 267     106.436  47.499  61.236  1.00  0.00           C  
ATOM     25  N   ILE B 268     107.866  49.742  62.921  1.00  0.00           N  
ATOM     26  CA  ILE B 268     107.332  51.076  63.171  1.00  0.00           C  
ATOM     27  C   ILE B 268     106.613  51.671  61.959  1.00  0.00           C  
ATOM     28  O   ILE B 268     107.166  51.728  60.852  1.00  0.00           O  
ATOM     29  CB  ILE B 268     108.465  52.051  63.588  1.00  0.00           C  
ATOM     30  CG1 ILE B 268     108.750  51.903  65.074  1.00  0.00           C  
ATOM     31  CG2 ILE B 268     108.088  53.503  63.274  1.00  0.00           C  
ATOM     32  CD1 ILE B 268     109.755  52.919  65.593  1.00  0.00           C  
ATOM     33  N   PHE B 269     105.380  52.117  62.162  1.00  0.00           N  
ATOM     34  CA  PHE B 269     104.652  52.736  61.071  1.00  0.00           C  
ATOM     35  C   PHE B 269     104.458  54.217  61.311  1.00  0.00           C  
ATOM     36  O   PHE B 269     103.817  54.611  62.285  1.00  0.00           O  
ATOM     37  CB  PHE B 269     103.275  52.130  60.879  1.00  0.00           C  
ATOM     38  CG  PHE B 269     102.601  52.631  59.648  1.00  0.00           C  
ATOM     39  CD1 PHE B 269     101.595  53.586  59.715  1.00  0.00           C  
ATOM     40  CD2 PHE B 269     103.054  52.213  58.398  1.00  0.00           C  
ATOM     41  CE1 PHE B 269     101.057  54.120  58.539  1.00  0.00           C  
ATOM     42  CE2 PHE B 269     102.521  52.743  57.228  1.00  0.00           C  
ATOM     43  CZ  PHE B 269     101.523  53.699  57.291  1.00  0.00           C  
ATOM     44  N   SER B 270     104.973  55.033  60.400  1.00  0.00           N  
ATOM     45  CA  SER B 270     104.864  56.481  60.511  1.00  0.00           C  
ATOM     46  C   SER B 270     104.181  57.126  59.295  1.00  0.00           C  
ATOM     47  O   SER B 270     104.781  57.233  58.223  1.00  0.00           O  
ATOM     48  CB  SER B 270     106.267  57.057  60.699  1.00  0.00           C  
ATOM     49  OG  SER B 270     106.260  58.456  60.918  1.00  0.00           O  
ATOM     50  N   GLY B 272     102.928  57.554  59.472  1.00  0.00           N  
ATOM     51  CA  GLY B 272     102.177  58.199  58.400  1.00  0.00           C  
ATOM     52  C   GLY B 272     102.530  59.670  58.280  1.00  0.00           C  
ATOM     53  O   GLY B 272     102.456  60.403  59.268  1.00  0.00           O  
ATOM     54  N   ILE B 273     102.910  60.110  57.081  1.00  0.00           N  
ATOM     55  CA  ILE B 273     103.308  61.493  56.854  1.00  0.00           C  
ATOM     56  C   ILE B 273     102.275  62.235  56.053  1.00  0.00           C  
ATOM     57  O   ILE B 273     101.954  61.840  54.942  1.00  0.00           O  
ATOM     58  CB  ILE B 273     104.615  61.587  56.070  1.00  0.00           C  
ATOM     59  CG1 ILE B 273     105.592  60.516  56.518  1.00  0.00           C  
ATOM     60  CG2 ILE B 273     105.245  62.935  56.329  1.00  0.00           C  
ATOM     61  CD1 ILE B 273     105.942  60.635  57.999  1.00  0.00           C  
ATOM     62  N   GLN B 274     101.761  63.322  56.600  1.00  0.00           N  
ATOM     63  CA  GLN B 274     100.757  64.123  55.911  1.00  0.00           C  
ATOM     64  C   GLN B 274     101.445  65.065  54.918  1.00  0.00           C  
ATOM     65  O   GLN B 274     102.294  65.846  55.305  1.00  0.00           O  
ATOM     66  CB  GLN B 274      99.975  64.951  56.939  1.00  0.00           C  
ATOM     67  CG  GLN B 274      98.487  64.711  56.936  1.00  0.00           C  
ATOM     68  CD  GLN B 274      97.814  65.323  55.727  1.00  0.00           C  
ATOM     69  OE1 GLN B 274      96.586  65.358  55.649  1.00  0.00           O  
ATOM     70  NE2 GLN B 274      98.615  65.820  54.776  1.00  0.00           N  
ATOM     71  N   PRO B 275     101.087  65.006  53.631  1.00  0.00           N  
ATOM     72  CA  PRO B 275     101.726  65.893  52.654  1.00  0.00           C  
ATOM     73  C   PRO B 275     101.496  67.367  52.931  1.00  0.00           C  
ATOM     74  O   PRO B 275     100.370  67.870  52.831  1.00  0.00           O  
ATOM     75  CB  PRO B 275     101.127  65.441  51.333  1.00  0.00           C  
ATOM     76  CG  PRO B 275      99.746  65.040  51.745  1.00  0.00           C  
ATOM     77  CD  PRO B 275     100.000  64.242  53.004  1.00  0.00           C  
ATOM     78  N   SER B 276     102.577  68.045  53.314  1.00  0.00           N  
ATOM     79  CA  SER B 276     102.529  69.476  53.614  1.00  0.00           C  
ATOM     80  C   SER B 276     103.760  70.208  53.106  1.00  0.00           C  
ATOM     81  O   SER B 276     103.897  71.401  53.356  1.00  0.00           O  
ATOM     82  CB  SER B 276     102.419  69.703  55.121  1.00  0.00           C  
ATOM     83  OG  SER B 276     101.317  69.016  55.696  1.00  0.00           O  
ATOM     84  N   GLY B 277     104.658  69.491  52.426  1.00  0.00           N  
ATOM     85  CA  GLY B 277     105.864  70.087  51.861  1.00  0.00           C  
ATOM     86  C   GLY B 277     106.760  70.912  52.770  1.00  0.00           C  
ATOM     87  O   GLY B 277     107.934  71.140  52.458  1.00  0.00           O  
ATOM     88  N   VAL B 279     106.211  71.364  53.891  1.00  0.00           N  
ATOM     89  CA  VAL B 279     106.942  72.156  54.858  1.00  0.00           C  
ATOM     90  C   VAL B 279     107.077  71.427  56.198  1.00  0.00           C  
ATOM     91  O   VAL B 279     106.084  71.007  56.795  1.00  0.00           O  
ATOM     92  CB  VAL B 279     106.231  73.527  55.103  1.00  0.00           C  
ATOM     93  CG1 VAL B 279     104.764  73.310  55.464  1.00  0.00           C  
ATOM     94  CG2 VAL B 279     106.918  74.286  56.215  1.00  0.00           C  
ATOM     95  N   ILE B 280     108.314  71.231  56.646  1.00  0.00           N  
ATOM     96  CA  ILE B 280     108.552  70.601  57.941  1.00  0.00           C  
ATOM     97  C   ILE B 280     109.527  71.492  58.707  1.00  0.00           C  
ATOM     98  O   ILE B 280     110.644  71.774  58.252  1.00  0.00           O  
ATOM     99  CB  ILE B 280     109.089  69.180  57.811  1.00  0.00           C  
ATOM    100  CG1 ILE B 280     110.358  69.151  56.976  1.00  0.00           C  
ATOM    101  CG2 ILE B 280     108.052  68.308  57.149  1.00  0.00           C  
ATOM    102  CD1 ILE B 280     110.999  67.781  57.000  1.00  0.00           C  
ATOM    103  N   THR B 281     109.084  71.951  59.871  1.00  0.00           N  
ATOM    104  CA  THR B 281     109.861  72.853  60.714  1.00  0.00           C  
ATOM    105  C   THR B 281     111.045  72.246  61.468  1.00  0.00           C  
ATOM    106  O   THR B 281     111.000  71.091  61.873  1.00  0.00           O  
ATOM    107  CB  THR B 281     108.950  73.498  61.767  1.00  0.00           C  
ATOM    108  OG1 THR B 281     108.435  72.463  62.613  1.00  0.00           O  
ATOM    109  CG2 THR B 281     107.782  74.248  61.113  1.00  0.00           C  
ATOM    110  N   ILE B 282     112.101  73.032  61.669  1.00  0.00           N  
ATOM    111  CA  ILE B 282     113.276  72.605  62.428  1.00  0.00           C  
ATOM    112  C   ILE B 282     112.803  72.007  63.767  1.00  0.00           C  
ATOM    113  O   ILE B 282     113.500  71.191  64.366  1.00  0.00           O  
ATOM    114  CB  ILE B 282     114.171  73.815  62.708  1.00  0.00           C  
ATOM    115  CG1 ILE B 282     115.392  73.419  63.532  1.00  0.00           C  
ATOM    116  CG2 ILE B 282     113.369  74.847  63.479  1.00  0.00           C  
ATOM    117  CD1 ILE B 282     116.148  72.212  62.987  1.00  0.00           C  
ATOM    118  N   GLY B 283     111.630  72.426  64.241  1.00  0.00           N  
ATOM    119  CA  GLY B 283     111.101  71.886  65.481  1.00  0.00           C  
ATOM    120  C   GLY B 283     110.905  70.404  65.266  1.00  0.00           C  
ATOM    121  O   GLY B 283     111.476  69.554  65.958  1.00  0.00           O  
ATOM    122  N   ASN B 284     110.084  70.109  64.269  1.00  0.00           N  
ATOM    123  CA  ASN B 284     109.811  68.738  63.857  1.00  0.00           C  
ATOM    124  C   ASN B 284     111.130  68.020  63.547  1.00  0.00           C  
ATOM    125  O   ASN B 284     111.323  66.877  63.944  1.00  0.00           O  
ATOM    126  CB  ASN B 284     108.956  68.753  62.599  1.00  0.00           C  
ATOM    127  CG  ASN B 284     109.027  67.453  61.846  1.00  0.00           C  
ATOM    128  OD1 ASN B 284     108.391  66.469  62.227  1.00  0.00           O  
ATOM    129  ND2 ASN B 284     109.852  67.419  60.798  1.00  0.00           N  
ATOM    130  N   TYR B 285     112.042  68.674  62.840  1.00  0.00           N  
ATOM    131  CA  TYR B 285     113.299  68.008  62.538  1.00  0.00           C  
ATOM    132  C   TYR B 285     114.015  67.548  63.812  1.00  0.00           C  
ATOM    133  O   TYR B 285     114.453  66.408  63.906  1.00  0.00           O  
ATOM    134  CB  TYR B 285     114.189  68.930  61.706  1.00  0.00           C  
ATOM    135  CG  TYR B 285     115.537  68.336  61.389  1.00  0.00           C  
ATOM    136  CD1 TYR B 285     116.650  68.641  62.166  1.00  0.00           C  
ATOM    137  CD2 TYR B 285     115.696  67.470  60.319  1.00  0.00           C  
ATOM    138  CE1 TYR B 285     117.901  68.098  61.881  1.00  0.00           C  
ATOM    139  CE2 TYR B 285     116.940  66.918  60.025  1.00  0.00           C  
ATOM    140  CZ  TYR B 285     118.040  67.236  60.813  1.00  0.00           C  
ATOM    141  OH  TYR B 285     119.267  66.666  60.550  1.00  0.00           O  
ATOM    142  N   ILE B 286     114.105  68.440  64.793  1.00  0.00           N  
ATOM    143  CA  ILE B 286     114.775  68.160  66.058  1.00  0.00           C  
ATOM    144  C   ILE B 286     113.938  67.211  66.929  1.00  0.00           C  
ATOM    145  O   ILE B 286     114.480  66.458  67.738  1.00  0.00           O  
ATOM    146  CB  ILE B 286     115.041  69.501  66.810  1.00  0.00           C  
ATOM    147  CG1 ILE B 286     115.997  70.383  66.008  1.00  0.00           C  
ATOM    148  CG2 ILE B 286     115.652  69.266  68.164  1.00  0.00           C  
ATOM    149  CD1 ILE B 286     116.125  71.786  66.586  1.00  0.00           C  
ATOM    150  N   GLY B 287     112.625  67.222  66.730  1.00  0.00           N  
ATOM    151  CA  GLY B 287     111.739  66.390  67.529  1.00  0.00           C  
ATOM    152  C   GLY B 287     111.455  64.953  67.115  1.00  0.00           C  
ATOM    153  O   GLY B 287     111.318  64.066  67.973  1.00  0.00           O  
ATOM    154  N   ALA B 288     111.348  64.716  65.811  1.00  0.00           N  
ATOM    155  CA  ALA B 288     111.072  63.376  65.336  1.00  0.00           C  
ATOM    156  C   ALA B 288     112.079  62.903  64.313  1.00  0.00           C  
ATOM    157  O   ALA B 288     112.810  61.936  64.540  1.00  0.00           O  
ATOM    158  CB  ALA B 288     109.682  63.310  64.754  1.00  0.00           C  
ATOM    159  N   LEU B 289     112.130  63.606  63.190  1.00  0.00           N  
ATOM    160  CA  LEU B 289     113.010  63.234  62.092  1.00  0.00           C  
ATOM    161  C   LEU B 289     114.417  62.763  62.437  1.00  0.00           C  
ATOM    162  O   LEU B 289     114.811  61.673  62.044  1.00  0.00           O  
ATOM    163  CB  LEU B 289     113.096  64.374  61.080  1.00  0.00           C  
ATOM    164  CG  LEU B 289     112.491  64.171  59.689  1.00  0.00           C  
ATOM    165  CD1 LEU B 289     113.072  62.919  59.071  1.00  0.00           C  
ATOM    166  CD2 LEU B 289     110.988  64.081  59.781  1.00  0.00           C  
ATOM    167  N   ARG B 290     115.177  63.566  63.168  1.00  0.00           N  
ATOM    168  CA  ARG B 290     116.541  63.198  63.509  1.00  0.00           C  
ATOM    169  C   ARG B 290     116.742  61.781  64.002  1.00  0.00           C  
ATOM    170  O   ARG B 290     117.460  61.011  63.380  1.00  0.00           O  
ATOM    171  CB  ARG B 290     117.105  64.163  64.541  1.00  0.00           C  
ATOM    172  CG  ARG B 290     118.178  65.064  63.996  1.00  0.00           C  
ATOM    173  CD  ARG B 290     118.116  66.396  64.716  1.00  0.00           C  
ATOM    174  NE  ARG B 290     118.591  66.395  66.098  1.00  0.00           N  
ATOM    175  CZ  ARG B 290     119.874  66.402  66.432  1.00  0.00           C  
ATOM    176  NH1 ARG B 290     120.809  66.397  65.485  1.00  0.00           N  
ATOM    177  NH2 ARG B 290     120.212  66.457  67.713  1.00  0.00           N  
ATOM    178  N   GLN B 291     116.091  61.419  65.102  1.00  0.00           N  
ATOM    179  CA  GLN B 291     116.296  60.083  65.652  1.00  0.00           C  
ATOM    180  C   GLN B 291     115.829  59.019  64.679  1.00  0.00           C  
ATOM    181  O   GLN B 291     116.314  57.892  64.704  1.00  0.00           O  
ATOM    182  CB  GLN B 291     115.607  59.945  67.016  1.00  0.00           C  
ATOM    183  CG  GLN B 291     116.065  58.743  67.898  1.00  0.00           C  
ATOM    184  CD  GLN B 291     117.484  58.848  68.528  1.00  0.00           C  
ATOM    185  OE1 GLN B 291     117.853  58.005  69.356  1.00  0.00           O  
ATOM    186  NE2 GLN B 291     118.272  59.851  68.126  1.00  0.00           N  
ATOM    187  N   PHE B 292     114.905  59.390  63.805  1.00  0.00           N  
ATOM    188  CA  PHE B 292     114.420  58.460  62.807  1.00  0.00           C  
ATOM    189  C   PHE B 292     115.556  57.948  61.915  1.00  0.00           C  
ATOM    190  O   PHE B 292     115.489  56.837  61.386  1.00  0.00           O  
ATOM    191  CB  PHE B 292     113.357  59.110  61.925  1.00  0.00           C  
ATOM    192  CG  PHE B 292     111.949  58.886  62.389  1.00  0.00           C  
ATOM    193  CD1 PHE B 292     111.520  57.614  62.764  1.00  0.00           C  
ATOM    194  CD2 PHE B 292     111.038  59.946  62.401  1.00  0.00           C  
ATOM    195  CE1 PHE B 292     110.196  57.398  63.146  1.00  0.00           C  
ATOM    196  CE2 PHE B 292     109.711  59.744  62.780  1.00  0.00           C  
ATOM    197  CZ  PHE B 292     109.287  58.471  63.154  1.00  0.00           C  
ATOM    198  N   VAL B 293     116.599  58.753  61.744  1.00  0.00           N  
ATOM    199  CA  VAL B 293     117.730  58.356  60.912  1.00  0.00           C  
ATOM    200  C   VAL B 293     118.568  57.278  61.575  1.00  0.00           C  
ATOM    201  O   VAL B 293     119.047  56.375  60.902  1.00  0.00           O  
ATOM    202  CB  VAL B 293     118.642  59.560  60.581  1.00  0.00           C  
ATOM    203  CG1 VAL B 293     119.823  59.113  59.741  1.00  0.00           C  
ATOM    204  CG2 VAL B 293     117.840  60.615  59.845  1.00  0.00           C  
ATOM    205  N   GLU B 294     118.764  57.356  62.885  1.00  0.00           N  
ATOM    206  CA  GLU B 294     119.550  56.331  63.562  1.00  0.00           C  
ATOM    207  C   GLU B 294     118.632  55.136  63.778  1.00  0.00           C  
ATOM    208  O   GLU B 294     118.954  53.994  63.427  1.00  0.00           O  
ATOM    209  CB  GLU B 294     120.039  56.834  64.914  1.00  0.00           C  
ATOM    210  CG  GLU B 294     120.855  58.107  64.883  1.00  0.00           C  
ATOM    211  CD  GLU B 294     120.751  58.874  66.205  1.00  0.00           C  
ATOM    212  OE1 GLU B 294     121.072  58.300  67.267  1.00  0.00           O  
ATOM    213  OE2 GLU B 294     120.330  60.047  66.181  1.00  0.00           O  
ATOM    214  N   LEU B 295     117.477  55.441  64.353  1.00  0.00           N  
ATOM    215  CA  LEU B 295     116.445  54.466  64.660  1.00  0.00           C  
ATOM    216  C   LEU B 295     116.186  53.488  63.510  1.00  0.00           C  
ATOM    217  O   LEU B 295     116.099  52.283  63.713  1.00  0.00           O  
ATOM    218  CB  LEU B 295     115.149  55.198  64.979  1.00  0.00           C  
ATOM    219  CG  LEU B 295     114.300  54.683  66.121  1.00  0.00           C  
ATOM    220  CD1 LEU B 295     114.817  55.268  67.418  1.00  0.00           C  
ATOM    221  CD2 LEU B 295     112.858  55.082  65.901  1.00  0.00           C  
ATOM    222  N   GLN B 296     116.079  54.022  62.299  1.00  0.00           N  
ATOM    223  CA  GLN B 296     115.792  53.217  61.115  1.00  0.00           C  
ATOM    224  C   GLN B 296     116.627  51.949  60.952  1.00  0.00           C  
ATOM    225  O   GLN B 296     116.223  51.020  60.244  1.00  0.00           O  
ATOM    226  CB  GLN B 296     115.903  54.075  59.837  1.00  0.00           C  
ATOM    227  CG  GLN B 296     117.337  54.421  59.427  1.00  0.00           C  
ATOM    228  CD  GLN B 296     117.435  55.271  58.152  1.00  0.00           C  
ATOM    229  OE1 GLN B 296     116.696  55.068  57.191  1.00  0.00           O  
ATOM    230  NE2 GLN B 296     118.380  56.207  58.138  1.00  0.00           N  
ATOM    231  N   HIS B 297     117.790  51.894  61.588  1.00  0.00           N  
ATOM    232  CA  HIS B 297     118.647  50.716  61.463  1.00  0.00           C  
ATOM    233  C   HIS B 297     118.304  49.641  62.482  1.00  0.00           C  
ATOM    234  O   HIS B 297     118.575  48.465  62.267  1.00  0.00           O  
ATOM    235  CB  HIS B 297     120.111  51.120  61.643  1.00  0.00           C  
ATOM    236  CG  HIS B 297     120.533  52.249  60.764  1.00  0.00           C  
ATOM    237  ND1 HIS B 297     120.539  52.161  59.391  1.00  0.00           N  
ATOM    238  CD2 HIS B 297     120.942  53.503  61.062  1.00  0.00           C  
ATOM    239  CE1 HIS B 297     120.934  53.313  58.879  1.00  0.00           C  
ATOM    240  NE2 HIS B 297     121.185  54.144  59.872  1.00  0.00           N  
ATOM    241  N   GLU B 299     117.697  50.059  63.585  1.00  0.00           N  
ATOM    242  CA  GLU B 299     117.332  49.144  64.644  1.00  0.00           C  
ATOM    243  C   GLU B 299     115.926  48.569  64.505  1.00  0.00           C  
ATOM    244  O   GLU B 299     115.612  47.559  65.116  1.00  0.00           O  
ATOM    245  CB  GLU B 299     117.498  49.842  65.990  1.00  0.00           C  
ATOM    246  CG  GLU B 299     118.947  50.216  66.299  1.00  0.00           C  
ATOM    247  CD  GLU B 299     119.086  51.562  67.020  1.00  0.00           C  
ATOM    248  OE1 GLU B 299     118.559  51.707  68.143  1.00  0.00           O  
ATOM    249  OE2 GLU B 299     119.725  52.473  66.453  1.00  0.00           O  
ATOM    250  N   TYR B 306     115.063  49.198  63.719  1.00  0.00           N  
ATOM    251  CA  TYR B 306     113.720  48.670  63.554  1.00  0.00           C  
ATOM    252  C   TYR B 306     113.368  48.588  62.088  1.00  0.00           C  
ATOM    253  O   TYR B 306     114.138  48.994  61.223  1.00  0.00           O  
ATOM    254  CB  TYR B 306     112.665  49.548  64.216  1.00  0.00           C  
ATOM    255  CG  TYR B 306     112.914  49.942  65.645  1.00  0.00           C  
ATOM    256  CD1 TYR B 306     113.962  50.805  65.972  1.00  0.00           C  
ATOM    257  CD2 TYR B 306     112.023  49.568  66.648  1.00  0.00           C  
ATOM    258  CE1 TYR B 306     114.106  51.304  67.259  1.00  0.00           C  
ATOM    259  CE2 TYR B 306     112.154  50.059  67.943  1.00  0.00           C  
ATOM    260  CZ  TYR B 306     113.193  50.934  68.239  1.00  0.00           C  
ATOM    261  OH  TYR B 306     113.300  51.489  69.493  1.00  0.00           O  
ATOM    262  N   ASN B 307     112.185  48.062  61.812  1.00  0.00           N  
ATOM    263  CA  ASN B 307     111.689  47.942  60.454  1.00  0.00           C  
ATOM    264  C   ASN B 307     110.793  49.175  60.302  1.00  0.00           C  
ATOM    265  O   ASN B 307     109.695  49.231  60.860  1.00  0.00           O  
ATOM    266  CB  ASN B 307     110.888  46.640  60.322  1.00  0.00           C  
ATOM    267  CG  ASN B 307     110.433  46.362  58.890  1.00  0.00           C  
ATOM    268  OD1 ASN B 307     109.234  46.237  58.614  1.00  0.00           O  
ATOM    269  ND2 ASN B 307     111.393  46.253  57.975  1.00  0.00           N  
ATOM    270  N   CYS B 308     111.258  50.181  59.571  1.00  0.00           N  
ATOM    271  CA  CYS B 308     110.480  51.406  59.411  1.00  0.00           C  
ATOM    272  C   CYS B 308     109.597  51.562  58.178  1.00  0.00           C  
ATOM    273  O   CYS B 308     109.998  51.234  57.059  1.00  0.00           O  
ATOM    274  CB  CYS B 308     111.407  52.608  59.488  1.00  0.00           C  
ATOM    275  SG  CYS B 308     111.978  52.929  61.137  1.00  0.00           S  
ATOM    276  N   TYR B 309     108.397  52.091  58.385  1.00  0.00           N  
ATOM    277  CA  TYR B 309     107.477  52.342  57.290  1.00  0.00           C  
ATOM    278  C   TYR B 309     107.140  53.814  57.348  1.00  0.00           C  
ATOM    279  O   TYR B 309     106.482  54.262  58.289  1.00  0.00           O  
ATOM    280  CB  TYR B 309     106.201  51.524  57.456  1.00  0.00           C  
ATOM    281  CG  TYR B 309     106.353  50.085  57.038  1.00  0.00           C  
ATOM    282  CD1 TYR B 309     106.406  49.755  55.692  1.00  0.00           C  
ATOM    283  CD2 TYR B 309     106.470  49.062  57.982  1.00  0.00           C  
ATOM    284  CE1 TYR B 309     106.569  48.450  55.280  1.00  0.00           C  
ATOM    285  CE2 TYR B 309     106.639  47.744  57.580  1.00  0.00           C  
ATOM    286  CZ  TYR B 309     106.686  47.446  56.222  1.00  0.00           C  
ATOM    287  OH  TYR B 309     106.850  46.151  55.782  1.00  0.00           O  
ATOM    288  N   PHE B 310     107.622  54.566  56.363  1.00  0.00           N  
ATOM    289  CA  PHE B 310     107.361  56.003  56.250  1.00  0.00           C  
ATOM    290  C   PHE B 310     106.418  56.153  55.064  1.00  0.00           C  
ATOM    291  O   PHE B 310     106.823  56.041  53.903  1.00  0.00           O  
ATOM    292  CB  PHE B 310     108.674  56.741  56.021  1.00  0.00           C  
ATOM    293  CG  PHE B 310     109.665  56.547  57.138  1.00  0.00           C  
ATOM    294  CD1 PHE B 310     109.390  57.040  58.417  1.00  0.00           C  
ATOM    295  CD2 PHE B 310     110.865  55.859  56.921  1.00  0.00           C  
ATOM    296  CE1 PHE B 310     110.294  56.852  59.465  1.00  0.00           C  
ATOM    297  CE2 PHE B 310     111.775  55.667  57.968  1.00  0.00           C  
ATOM    298  CZ  PHE B 310     111.490  56.165  59.243  1.00  0.00           C  
ATOM    299  N   CYS B 311     105.156  56.406  55.368  1.00  0.00           N  
ATOM    300  CA  CYS B 311     104.127  56.465  54.362  1.00  0.00           C  
ATOM    301  C   CYS B 311     103.471  57.822  54.157  1.00  0.00           C  
ATOM    302  O   CYS B 311     102.751  58.312  55.043  1.00  0.00           O  
ATOM    303  CB  CYS B 311     103.073  55.416  54.737  1.00  0.00           C  
ATOM    304  SG  CYS B 311     101.471  55.604  53.949  1.00  0.00           S  
ATOM    305  N   ILE B 312     103.721  58.436  53.000  1.00  0.00           N  
ATOM    306  CA  ILE B 312     103.119  59.720  52.656  1.00  0.00           C  
ATOM    307  C   ILE B 312     101.624  59.454  52.494  1.00  0.00           C  
ATOM    308  O   ILE B 312     101.216  58.932  51.461  1.00  0.00           O  
ATOM    309  CB  ILE B 312     103.685  60.239  51.314  1.00  0.00           C  
ATOM    310  CG1 ILE B 312     105.180  60.477  51.441  1.00  0.00           C  
ATOM    311  CG2 ILE B 312     103.006  61.530  50.889  1.00  0.00           C  
ATOM    312  CD1 ILE B 312     105.712  61.310  50.310  1.00  0.00           C  
ATOM    313  N   VAL B 313     100.811  59.803  53.494  1.00  0.00           N  
ATOM    314  CA  VAL B 313      99.361  59.548  53.469  1.00  0.00           C  
ATOM    315  C   VAL B 313      98.476  60.504  52.681  1.00  0.00           C  
ATOM    316  O   VAL B 313      97.619  61.175  53.268  1.00  0.00           O  
ATOM    317  CB  VAL B 313      98.766  59.527  54.896  1.00  0.00           C  
ATOM    318  CG1 VAL B 313      99.158  58.249  55.622  1.00  0.00           C  
ATOM    319  CG2 VAL B 313      99.242  60.751  55.648  1.00  0.00           C  
ATOM    320  N   ASP B 314      98.626  60.533  51.362  1.00  0.00           N  
ATOM    321  CA  ASP B 314      97.817  61.425  50.542  1.00  0.00           C  
ATOM    322  C   ASP B 314      96.308  61.124  50.532  1.00  0.00           C  
ATOM    323  O   ASP B 314      95.499  62.026  50.304  1.00  0.00           O  
ATOM    324  CB  ASP B 314      98.358  61.439  49.119  1.00  0.00           C  
ATOM    325  CG  ASP B 314      98.275  60.088  48.437  1.00  0.00           C  
ATOM    326  OD1 ASP B 314      98.742  59.096  49.028  1.00  0.00           O  
ATOM    327  OD2 ASP B 314      97.740  60.034  47.314  1.00  0.00           O  
ATOM    328  N   GLN B 315      95.908  59.879  50.800  1.00  0.00           N  
ATOM    329  CA  GLN B 315      94.473  59.545  50.829  1.00  0.00           C  
ATOM    330  C   GLN B 315      93.762  60.172  52.001  1.00  0.00           C  
ATOM    331  O   GLN B 315      92.539  60.279  52.001  1.00  0.00           O  
ATOM    332  CB  GLN B 315      94.236  58.046  50.904  1.00  0.00           C  
ATOM    333  CG  GLN B 315      94.556  57.338  49.611  1.00  0.00           C  
ATOM    334  CD  GLN B 315      94.072  55.912  49.584  1.00  0.00           C  
ATOM    335  OE1 GLN B 315      94.875  54.976  49.634  1.00  0.00           O  
ATOM    336  NE2 GLN B 315      92.750  55.731  49.506  1.00  0.00           N  
ATOM    337  N   HIS B 316      94.535  60.557  53.010  1.00  0.00           N  
ATOM    338  CA  HIS B 316      93.970  61.188  54.189  1.00  0.00           C  
ATOM    339  C   HIS B 316      93.869  62.672  53.901  1.00  0.00           C  
ATOM    340  O   HIS B 316      92.880  63.309  54.242  1.00  0.00           O  
ATOM    341  CB  HIS B 316      94.848  60.964  55.437  1.00  0.00           C  
ATOM    342  CG  HIS B 316      94.517  59.724  56.205  1.00  0.00           C  
ATOM    343  ND1 HIS B 316      95.434  58.723  56.452  1.00  0.00           N  
ATOM    344  CD2 HIS B 316      93.361  59.322  56.775  1.00  0.00           C  
ATOM    345  CE1 HIS B 316      94.854  57.756  57.138  1.00  0.00           C  
ATOM    346  NE2 HIS B 316      93.595  58.095  57.348  1.00  0.00           N  
ATOM    347  N   ALA B 317      94.888  63.204  53.236  1.00  0.00           N  
ATOM    348  CA  ALA B 317      94.934  64.614  52.899  1.00  0.00           C  
ATOM    349  C   ALA B 317      93.664  65.001  52.143  1.00  0.00           C  
ATOM    350  O   ALA B 317      93.142  66.107  52.255  1.00  0.00           O  
ATOM    351  CB  ALA B 317      96.159  64.909  52.047  1.00  0.00           C  
ATOM    352  N   ILE B 333      93.148  64.055  51.381  1.00  0.00           N  
ATOM    353  CA  ILE B 333      91.949  64.290  50.590  1.00  0.00           C  
ATOM    354  C   ILE B 333      90.696  64.539  51.425  1.00  0.00           C  
ATOM    355  O   ILE B 333      89.647  64.775  50.857  1.00  0.00           O  
ATOM    356  CB  ILE B 333      91.774  63.095  49.554  1.00  0.00           C  
ATOM    357  CG1 ILE B 333      92.163  63.602  48.177  1.00  0.00           C  
ATOM    358  CG2 ILE B 333      90.358  62.547  49.451  1.00  0.00           C  
ATOM    359  CD1 ILE B 333      93.579  64.074  48.182  1.00  0.00           C  
ATOM    360  N   THR B 334      90.775  64.508  52.756  1.00  0.00           N  
ATOM    361  CA  THR B 334      89.561  64.738  53.550  1.00  0.00           C  
ATOM    362  C   THR B 334      89.118  66.201  53.651  1.00  0.00           C  
ATOM    363  O   THR B 334      87.969  66.490  54.009  1.00  0.00           O  
ATOM    364  CB  THR B 334      89.697  64.173  54.977  1.00  0.00           C  
ATOM    365  OG1 THR B 334      91.074  64.233  55.381  1.00  0.00           O  
ATOM    366  CG2 THR B 334      89.171  62.748  55.047  1.00  0.00           C  
ATOM    367  N   VAL B 336      90.034  67.116  53.342  1.00  0.00           N  
ATOM    368  CA  VAL B 336      89.782  68.554  53.385  1.00  0.00           C  
ATOM    369  C   VAL B 336      90.188  69.110  52.025  1.00  0.00           C  
ATOM    370  O   VAL B 336      91.004  68.496  51.332  1.00  0.00           O  
ATOM    371  CB  VAL B 336      90.628  69.246  54.515  1.00  0.00           C  
ATOM    372  CG1 VAL B 336      90.322  68.595  55.853  1.00  0.00           C  
ATOM    373  CG2 VAL B 336      92.129  69.146  54.216  1.00  0.00           C  
ATOM    374  N   TRP B 340      89.633  70.262  51.647  1.00  0.00           N  
ATOM    375  CA  TRP B 340      89.943  70.864  50.363  1.00  0.00           C  
ATOM    376  C   TRP B 340      91.410  70.705  50.072  1.00  0.00           C  
ATOM    377  O   TRP B 340      92.242  70.677  50.975  1.00  0.00           O  
ATOM    378  CB  TRP B 340      89.567  72.348  50.321  1.00  0.00           C  
ATOM    379  CG  TRP B 340      88.635  72.683  49.196  1.00  0.00           C  
ATOM    380  CD1 TRP B 340      87.274  72.531  49.175  1.00  0.00           C  
ATOM    381  CD2 TRP B 340      89.009  73.124  47.900  1.00  0.00           C  
ATOM    382  NE1 TRP B 340      86.770  72.847  47.934  1.00  0.00           N  
ATOM    383  CE2 TRP B 340      87.816  73.212  47.133  1.00  0.00           C  
ATOM    384  CE3 TRP B 340      90.237  73.450  47.298  1.00  0.00           C  
ATOM    385  CZ2 TRP B 340      87.813  73.607  45.814  1.00  0.00           C  
ATOM    386  CZ3 TRP B 340      90.224  73.844  45.970  1.00  0.00           C  
ATOM    387  CH2 TRP B 340      89.024  73.919  45.242  1.00  0.00           C  
ATOM    388  N   GLN B 418      91.718  70.575  48.796  1.00  0.00           N  
ATOM    389  CA  GLN B 418      93.082  70.401  48.354  1.00  0.00           C  
ATOM    390  C   GLN B 418      93.168  70.918  46.933  1.00  0.00           C  
ATOM    391  O   GLN B 418      92.255  70.731  46.131  1.00  0.00           O  
ATOM    392  CB  GLN B 418      93.442  68.914  48.354  1.00  0.00           C  
ATOM    393  CG  GLN B 418      93.685  68.294  49.705  1.00  0.00           C  
ATOM    394  CD  GLN B 418      94.909  68.863  50.398  1.00  0.00           C  
ATOM    395  OE1 GLN B 418      95.850  69.345  49.750  1.00  0.00           O  
ATOM    396  NE2 GLN B 418      94.916  68.788  51.725  1.00  0.00           N  
ATOM    397  N   ASP B 419      94.247  71.596  46.610  1.00  0.00           N  
ATOM    398  CA  ASP B 419      94.393  72.031  45.251  1.00  0.00           C  
ATOM    399  C   ASP B 419      95.193  70.908  44.599  1.00  0.00           C  
ATOM    400  O   ASP B 419      96.341  70.653  44.971  1.00  0.00           O  
ATOM    401  CB  ASP B 419      95.182  73.318  45.151  1.00  0.00           C  
ATOM    402  CG  ASP B 419      95.717  73.525  43.763  1.00  0.00           C  
ATOM    403  OD1 ASP B 419      96.908  73.263  43.529  1.00  0.00           O  
ATOM    404  OD2 ASP B 419      94.919  73.908  42.897  1.00  0.00           O  
ATOM    405  N   PRO B 420      94.589  70.218  43.628  1.00  0.00           N  
ATOM    406  CA  PRO B 420      95.231  69.114  42.920  1.00  0.00           C  
ATOM    407  C   PRO B 420      96.719  69.290  42.665  1.00  0.00           C  
ATOM    408  O   PRO B 420      97.533  68.459  43.075  1.00  0.00           O  
ATOM    409  CB  PRO B 420      94.415  69.027  41.653  1.00  0.00           C  
ATOM    410  CG  PRO B 420      93.042  69.268  42.183  1.00  0.00           C  
ATOM    411  CD  PRO B 420      93.235  70.455  43.105  1.00  0.00           C  
ATOM    412  N   HIS B 421      97.083  70.386  42.014  1.00  0.00           N  
ATOM    413  CA  HIS B 421      98.486  70.633  41.687  1.00  0.00           C  
ATOM    414  C   HIS B 421      99.415  70.746  42.895  1.00  0.00           C  
ATOM    415  O   HIS B 421     100.541  70.230  42.874  1.00  0.00           O  
ATOM    416  CB  HIS B 421      98.614  71.897  40.835  1.00  0.00           C  
ATOM    417  CG  HIS B 421     100.009  72.144  40.353  1.00  0.00           C  
ATOM    418  ND1 HIS B 421     100.713  73.289  40.657  1.00  0.00           N  
ATOM    419  CD2 HIS B 421     100.836  71.390  39.595  1.00  0.00           C  
ATOM    420  CE1 HIS B 421     101.912  73.234  40.107  1.00  0.00           C  
ATOM    421  NE2 HIS B 421     102.011  72.091  39.455  1.00  0.00           N  
ATOM    422  N   GLU B 422      98.937  71.426  43.937  1.00  0.00           N  
ATOM    423  CA  GLU B 422      99.725  71.631  45.154  1.00  0.00           C  
ATOM    424  C   GLU B 422      99.958  70.328  45.900  1.00  0.00           C  
ATOM    425  O   GLU B 422     101.078  70.032  46.345  1.00  0.00           O  
ATOM    426  CB  GLU B 422      99.034  72.637  46.083  1.00  0.00           C  
ATOM    427  CG  GLU B 422      99.784  73.952  46.224  1.00  0.00           C  
ATOM    428  CD  GLU B 422     101.162  73.764  46.868  1.00  0.00           C  
ATOM    429  OE1 GLU B 422     101.224  73.600  48.107  1.00  0.00           O  
ATOM    430  OE2 GLU B 422     102.171  73.773  46.129  1.00  0.00           O  
ATOM    431  N   LEU B 423      98.887  69.553  46.033  1.00  0.00           N  
ATOM    432  CA  LEU B 423      98.953  68.275  46.720  1.00  0.00           C  
ATOM    433  C   LEU B 423      99.967  67.383  46.047  1.00  0.00           C  
ATOM    434  O   LEU B 423     100.942  66.964  46.659  1.00  0.00           O  
ATOM    435  CB  LEU B 423      97.599  67.608  46.699  1.00  0.00           C  
ATOM    436  CG  LEU B 423      97.502  66.296  47.456  1.00  0.00           C  
ATOM    437  CD1 LEU B 423      98.097  66.423  48.846  1.00  0.00           C  
ATOM    438  CD2 LEU B 423      96.042  65.933  47.527  1.00  0.00           C  
ATOM    439  N   ARG B 424      99.731  67.106  44.775  1.00  0.00           N  
ATOM    440  CA  ARG B 424     100.632  66.272  44.004  1.00  0.00           C  
ATOM    441  C   ARG B 424     102.061  66.775  44.166  1.00  0.00           C  
ATOM    442  O   ARG B 424     102.989  65.998  44.381  1.00  0.00           O  
ATOM    443  CB  ARG B 424     100.221  66.312  42.528  1.00  0.00           C  
ATOM    444  CG  ARG B 424     101.000  65.383  41.603  1.00  0.00           C  
ATOM    445  CD  ARG B 424     100.047  64.430  40.889  1.00  0.00           C  
ATOM    446  NE  ARG B 424      98.911  65.149  40.320  1.00  0.00           N  
ATOM    447  CZ  ARG B 424      99.008  66.090  39.380  1.00  0.00           C  
ATOM    448  NH1 ARG B 424     100.194  66.434  38.882  1.00  0.00           N  
ATOM    449  NH2 ARG B 424      97.914  66.706  38.949  1.00  0.00           N  
ATOM    450  N   GLN B 425     102.229  68.086  44.093  1.00  0.00           N  
ATOM    451  CA  GLN B 425     103.549  68.672  44.207  1.00  0.00           C  
ATOM    452  C   GLN B 425     104.167  68.477  45.584  1.00  0.00           C  
ATOM    453  O   GLN B 425     105.369  68.229  45.710  1.00  0.00           O  
ATOM    454  CB  GLN B 425     103.472  70.150  43.848  1.00  0.00           C  
ATOM    455  CG  GLN B 425     104.665  70.585  43.054  1.00  0.00           C  
ATOM    456  CD  GLN B 425     104.987  69.594  41.945  1.00  0.00           C  
ATOM    457  OE1 GLN B 425     106.156  69.266  41.702  1.00  0.00           O  
ATOM    458  NE2 GLN B 425     103.946  69.108  41.264  1.00  0.00           N  
ATOM    459  N   ASN B 426     103.332  68.564  46.616  1.00  0.00           N  
ATOM    460  CA  ASN B 426     103.802  68.383  47.985  1.00  0.00           C  
ATOM    461  C   ASN B 426     104.263  66.963  48.246  1.00  0.00           C  
ATOM    462  O   ASN B 426     105.288  66.753  48.893  1.00  0.00           O  
ATOM    463  CB  ASN B 426     102.720  68.766  48.978  1.00  0.00           C  
ATOM    464  CG  ASN B 426     102.671  70.260  49.197  1.00  0.00           C  
ATOM    465  OD1 ASN B 426     103.720  70.914  49.212  1.00  0.00           O  
ATOM    466  ND2 ASN B 426     101.475  70.810  49.399  1.00  0.00           N  
ATOM    467  N   ILE B 427     103.505  65.991  47.737  1.00  0.00           N  
ATOM    468  CA  ILE B 427     103.837  64.577  47.889  1.00  0.00           C  
ATOM    469  C   ILE B 427     105.292  64.334  47.500  1.00  0.00           C  
ATOM    470  O   ILE B 427     106.024  63.662  48.222  1.00  0.00           O  
ATOM    471  CB  ILE B 427     102.912  63.698  47.030  1.00  0.00           C  
ATOM    472  CG1 ILE B 427     101.495  63.784  47.550  1.00  0.00           C  
ATOM    473  CG2 ILE B 427     103.353  62.247  47.085  1.00  0.00           C  
ATOM    474  CD1 ILE B 427     100.508  63.062  46.685  1.00  0.00           C  
ATOM    475  N   ARG B 429     105.723  64.878  46.370  1.00  0.00           N  
ATOM    476  CA  ARG B 429     107.118  64.700  45.990  1.00  0.00           C  
ATOM    477  C   ARG B 429     108.036  65.410  46.984  1.00  0.00           C  
ATOM    478  O   ARG B 429     108.984  64.811  47.492  1.00  0.00           O  
ATOM    479  CB  ARG B 429     107.412  65.268  44.607  1.00  0.00           C  
ATOM    480  CG  ARG B 429     106.793  64.531  43.466  1.00  0.00           C  
ATOM    481  CD  ARG B 429     107.366  65.081  42.176  1.00  0.00           C  
ATOM    482  NE  ARG B 429     108.788  64.793  41.941  1.00  0.00           N  
ATOM    483  CZ  ARG B 429     109.271  63.621  41.528  1.00  0.00           C  
ATOM    484  NH1 ARG B 429     108.457  62.592  41.311  1.00  0.00           N  
ATOM    485  NH2 ARG B 429     110.571  63.502  41.264  1.00  0.00           N  
ATOM    486  N   ARG B 431     107.757  66.688  47.249  1.00  0.00           N  
ATOM    487  CA  ARG B 431     108.576  67.470  48.165  1.00  0.00           C  
ATOM    488  C   ARG B 431     108.879  66.727  49.450  1.00  0.00           C  
ATOM    489  O   ARG B 431     110.045  66.580  49.828  1.00  0.00           O  
ATOM    490  CB  ARG B 431     107.906  68.805  48.485  1.00  0.00           C  
ATOM    491  CG  ARG B 431     108.127  69.868  47.405  1.00  0.00           C  
ATOM    492  CD  ARG B 431     107.619  71.250  47.829  1.00  0.00           C  
ATOM    493  NE  ARG B 431     106.172  71.448  47.700  1.00  0.00           N  
ATOM    494  CZ  ARG B 431     105.584  71.985  46.634  1.00  0.00           C  
ATOM    495  NH1 ARG B 431     106.318  72.374  45.595  1.00  0.00           N  
ATOM    496  NH2 ARG B 431     104.267  72.160  46.623  1.00  0.00           N  
ATOM    497  N   LEU B 432     107.822  66.249  50.100  1.00  0.00           N  
ATOM    498  CA  LEU B 432     107.945  65.516  51.346  1.00  0.00           C  
ATOM    499  C   LEU B 432     108.877  64.334  51.159  1.00  0.00           C  
ATOM    500  O   LEU B 432     109.902  64.236  51.837  1.00  0.00           O  
ATOM    501  CB  LEU B 432     106.576  65.043  51.798  1.00  0.00           C  
ATOM    502  CG  LEU B 432     106.485  64.775  53.294  1.00  0.00           C  
ATOM    503  CD1 LEU B 432     107.142  65.914  54.055  1.00  0.00           C  
ATOM    504  CD2 LEU B 432     105.021  64.635  53.690  1.00  0.00           C  
ATOM    505  N   ALA B 433     108.543  63.461  50.209  1.00  0.00           N  
ATOM    506  CA  ALA B 433     109.362  62.288  49.912  1.00  0.00           C  
ATOM    507  C   ALA B 433     110.832  62.661  49.674  1.00  0.00           C  
ATOM    508  O   ALA B 433     111.740  61.940  50.107  1.00  0.00           O  
ATOM    509  CB  ALA B 433     108.800  61.558  48.701  1.00  0.00           C  
ATOM    510  N   ALA B 434     111.061  63.781  48.986  1.00  0.00           N  
ATOM    511  CA  ALA B 434     112.419  64.250  48.703  1.00  0.00           C  
ATOM    512  C   ALA B 434     113.078  64.724  50.002  1.00  0.00           C  
ATOM    513  O   ALA B 434     114.242  64.407  50.275  1.00  0.00           O  
ATOM    514  CB  ALA B 434     112.389  65.386  47.679  1.00  0.00           C  
ATOM    515  N   LEU B 435     112.329  65.474  50.806  1.00  0.00           N  
ATOM    516  CA  LEU B 435     112.889  65.960  52.047  1.00  0.00           C  
ATOM    517  C   LEU B 435     113.259  64.833  52.993  1.00  0.00           C  
ATOM    518  O   LEU B 435     114.276  64.922  53.669  1.00  0.00           O  
ATOM    519  CB  LEU B 435     111.950  66.947  52.743  1.00  0.00           C  
ATOM    520  CG  LEU B 435     112.278  68.436  52.514  1.00  0.00           C  
ATOM    521  CD1 LEU B 435     111.204  69.259  53.204  1.00  0.00           C  
ATOM    522  CD2 LEU B 435     113.672  68.812  53.053  1.00  0.00           C  
ATOM    523  N   TYR B 436     112.475  63.759  53.040  1.00  0.00           N  
ATOM    524  CA  TYR B 436     112.819  62.675  53.953  1.00  0.00           C  
ATOM    525  C   TYR B 436     114.106  61.985  53.545  1.00  0.00           C  
ATOM    526  O   TYR B 436     114.902  61.574  54.391  1.00  0.00           O  
ATOM    527  CB  TYR B 436     111.690  61.674  54.064  1.00  0.00           C  
ATOM    528  CG  TYR B 436     110.716  62.030  55.159  1.00  0.00           C  
ATOM    529  CD1 TYR B 436     110.085  63.275  55.188  1.00  0.00           C  
ATOM    530  CD2 TYR B 436     110.412  61.108  56.160  1.00  0.00           C  
ATOM    531  CE1 TYR B 436     109.163  63.596  56.194  1.00  0.00           C  
ATOM    532  CE2 TYR B 436     109.492  61.415  57.173  1.00  0.00           C  
ATOM    533  CZ  TYR B 436     108.868  62.658  57.188  1.00  0.00           C  
ATOM    534  OH  TYR B 436     107.954  62.948  58.191  1.00  0.00           O  
ATOM    535  N   LEU B 437     114.326  61.861  52.247  1.00  0.00           N  
ATOM    536  CA  LEU B 437     115.549  61.239  51.791  1.00  0.00           C  
ATOM    537  C   LEU B 437     116.694  62.171  52.156  1.00  0.00           C  
ATOM    538  O   LEU B 437     117.677  61.759  52.781  1.00  0.00           O  
ATOM    539  CB  LEU B 437     115.517  61.029  50.282  1.00  0.00           C  
ATOM    540  CG  LEU B 437     114.581  59.943  49.778  1.00  0.00           C  
ATOM    541  CD1 LEU B 437     114.477  60.064  48.268  1.00  0.00           C  
ATOM    542  CD2 LEU B 437     115.096  58.570  50.188  1.00  0.00           C  
ATOM    543  N   ALA B 438     116.545  63.440  51.778  1.00  0.00           N  
ATOM    544  CA  ALA B 438     117.562  64.454  52.044  1.00  0.00           C  
ATOM    545  C   ALA B 438     117.978  64.475  53.525  1.00  0.00           C  
ATOM    546  O   ALA B 438     119.175  64.567  53.831  1.00  0.00           O  
ATOM    547  CB  ALA B 438     117.059  65.822  51.590  1.00  0.00           C  
ATOM    548  N   VAL B 439     117.005  64.369  54.435  1.00  0.00           N  
ATOM    549  CA  VAL B 439     117.297  64.366  55.877  1.00  0.00           C  
ATOM    550  C   VAL B 439     118.207  63.199  56.286  1.00  0.00           C  
ATOM    551  O   VAL B 439     119.030  63.352  57.182  1.00  0.00           O  
ATOM    552  CB  VAL B 439     116.001  64.317  56.731  1.00  0.00           C  
ATOM    553  CG1 VAL B 439     116.327  64.000  58.172  1.00  0.00           C  
ATOM    554  CG2 VAL B 439     115.290  65.667  56.676  1.00  0.00           C  
ATOM    555  N   GLY B 444     118.064  62.042  55.642  1.00  0.00           N  
ATOM    556  CA  GLY B 444     118.905  60.906  55.971  1.00  0.00           C  
ATOM    557  C   GLY B 444     118.274  59.527  55.843  1.00  0.00           C  
ATOM    558  O   GLY B 444     118.989  58.520  55.872  1.00  0.00           O  
ATOM    559  N   ILE B 445     116.948  59.472  55.713  1.00  0.00           N  
ATOM    560  CA  ILE B 445     116.221  58.211  55.575  1.00  0.00           C  
ATOM    561  C   ILE B 445     116.731  57.370  54.407  1.00  0.00           C  
ATOM    562  O   ILE B 445     116.706  57.815  53.260  1.00  0.00           O  
ATOM    563  CB  ILE B 445     114.728  58.456  55.342  1.00  0.00           C  
ATOM    564  CG1 ILE B 445     114.134  59.285  56.483  1.00  0.00           C  
ATOM    565  CG2 ILE B 445     114.029  57.134  55.144  1.00  0.00           C  
ATOM    566  CD1 ILE B 445     114.317  58.694  57.863  1.00  0.00           C  
ATOM    567  N   ASP B 460     117.166  56.145  54.687  1.00  0.00           N  
ATOM    568  CA  ASP B 460     117.684  55.277  53.635  1.00  0.00           C  
ATOM    569  C   ASP B 460     116.678  54.278  53.093  1.00  0.00           C  
ATOM    570  O   ASP B 460     116.220  53.384  53.798  1.00  0.00           O  
ATOM    571  CB  ASP B 460     118.916  54.532  54.131  1.00  0.00           C  
ATOM    572  CG  ASP B 460     119.303  53.369  53.240  1.00  0.00           C  
ATOM    573  OD1 ASP B 460     119.277  53.498  52.004  1.00  0.00           O  
ATOM    574  OD2 ASP B 460     119.653  52.310  53.791  1.00  0.00           O  
ATOM    575  N   PRO B 461     116.350  54.400  51.799  1.00  0.00           N  
ATOM    576  CA  PRO B 461     115.398  53.531  51.113  1.00  0.00           C  
ATOM    577  C   PRO B 461     115.725  52.040  51.081  1.00  0.00           C  
ATOM    578  O   PRO B 461     114.819  51.217  50.930  1.00  0.00           O  
ATOM    579  CB  PRO B 461     115.327  54.149  49.721  1.00  0.00           C  
ATOM    580  CG  PRO B 461     116.720  54.585  49.511  1.00  0.00           C  
ATOM    581  CD  PRO B 461     117.024  55.269  50.819  1.00  0.00           C  
ATOM    582  N   THR B 463     116.993  51.673  51.210  1.00  0.00           N  
ATOM    583  CA  THR B 463     117.323  50.255  51.230  1.00  0.00           C  
ATOM    584  C   THR B 463     116.963  49.750  52.623  1.00  0.00           C  
ATOM    585  O   THR B 463     116.456  48.629  52.787  1.00  0.00           O  
ATOM    586  CB  THR B 463     118.820  50.019  51.004  1.00  0.00           C  
ATOM    587  OG1 THR B 463     119.534  50.408  52.177  1.00  0.00           O  
ATOM    588  CG2 THR B 463     119.319  50.833  49.834  1.00  0.00           C  
ATOM    589  N   GLN B 471     117.220  50.608  53.614  1.00  0.00           N  
ATOM    590  CA  GLN B 471     116.966  50.293  55.015  1.00  0.00           C  
ATOM    591  C   GLN B 471     115.502  50.470  55.411  1.00  0.00           C  
ATOM    592  O   GLN B 471     114.981  49.673  56.179  1.00  0.00           O  
ATOM    593  CB  GLN B 471     117.839  51.165  55.917  1.00  0.00           C  
ATOM    594  CG  GLN B 471     118.088  50.540  57.273  1.00  0.00           C  
ATOM    595  CD  GLN B 471     118.949  49.294  57.178  1.00  0.00           C  
ATOM    596  OE1 GLN B 471     118.850  48.528  56.219  1.00  0.00           O  
ATOM    597  NE2 GLN B 471     119.800  49.085  58.177  1.00  0.00           N  
ATOM    598  N   ALA B 472     114.847  51.501  54.879  1.00  0.00           N  
ATOM    599  CA  ALA B 472     113.457  51.776  55.201  1.00  0.00           C  
ATOM    600  C   ALA B 472     112.551  51.722  53.982  1.00  0.00           C  
ATOM    601  O   ALA B 472     113.001  51.744  52.828  1.00  0.00           O  
ATOM    602  CB  ALA B 472     113.337  53.123  55.889  1.00  0.00           C  
ATOM    603  N   THR B 473     111.259  51.668  54.246  1.00  0.00           N  
ATOM    604  CA  THR B 473     110.296  51.585  53.179  1.00  0.00           C  
ATOM    605  C   THR B 473     109.528  52.890  53.069  1.00  0.00           C  
ATOM    606  O   THR B 473     108.678  53.181  53.901  1.00  0.00           O  
ATOM    607  CB  THR B 473     109.354  50.402  53.465  1.00  0.00           C  
ATOM    608  OG1 THR B 473     109.962  49.189  52.996  1.00  0.00           O  
ATOM    609  CG2 THR B 473     108.013  50.608  52.799  1.00  0.00           C  
ATOM    610  N   LEU B 474     109.807  53.664  52.030  1.00  0.00           N  
ATOM    611  CA  LEU B 474     109.121  54.944  51.837  1.00  0.00           C  
ATOM    612  C   LEU B 474     108.109  54.923  50.657  1.00  0.00           C  
ATOM    613  O   LEU B 474     108.521  54.857  49.502  1.00  0.00           O  
ATOM    614  CB  LEU B 474     110.192  56.010  51.621  1.00  0.00           C  
ATOM    615  CG  LEU B 474     109.845  57.447  51.272  1.00  0.00           C  
ATOM    616  CD1 LEU B 474     109.123  58.088  52.431  1.00  0.00           C  
ATOM    617  CD2 LEU B 474     111.139  58.176  50.943  1.00  0.00           C  
ATOM    618  N   PHE B 475     106.803  55.008  50.917  1.00  0.00           N  
ATOM    619  CA  PHE B 475     105.826  54.945  49.825  1.00  0.00           C  
ATOM    620  C   PHE B 475     104.592  55.855  49.932  1.00  0.00           C  
ATOM    621  O   PHE B 475     104.227  56.299  51.023  1.00  0.00           O  
ATOM    622  CB  PHE B 475     105.331  53.507  49.689  1.00  0.00           C  
ATOM    623  CG  PHE B 475     104.562  53.026  50.873  1.00  0.00           C  
ATOM    624  CD1 PHE B 475     105.215  52.701  52.060  1.00  0.00           C  
ATOM    625  CD2 PHE B 475     103.177  52.948  50.816  1.00  0.00           C  
ATOM    626  CE1 PHE B 475     104.495  52.306  53.183  1.00  0.00           C  
ATOM    627  CE2 PHE B 475     102.454  52.556  51.930  1.00  0.00           C  
ATOM    628  CZ  PHE B 475     103.112  52.232  53.123  1.00  0.00           C  
ATOM    629  N   ILE B 476     103.924  56.095  48.803  1.00  0.00           N  
ATOM    630  CA  ILE B 476     102.714  56.912  48.763  1.00  0.00           C  
ATOM    631  C   ILE B 476     101.494  56.037  49.061  1.00  0.00           C  
ATOM    632  O   ILE B 476     101.263  55.021  48.413  1.00  0.00           O  
ATOM    633  CB  ILE B 476     102.609  57.557  47.407  1.00  0.00           C  
ATOM    634  CG1 ILE B 476     103.884  58.347  47.198  1.00  0.00           C  
ATOM    635  CG2 ILE B 476     101.337  58.427  47.271  1.00  0.00           C  
ATOM    636  CD1 ILE B 476     104.062  58.784  45.819  1.00  0.00           C  
ATOM    637  N   GLN B 477     100.707  56.442  50.048  1.00  0.00           N  
ATOM    638  CA  GLN B 477      99.554  55.667  50.490  1.00  0.00           C  
ATOM    639  C   GLN B 477      98.580  55.184  49.437  1.00  0.00           C  
ATOM    640  O   GLN B 477      98.103  54.059  49.528  1.00  0.00           O  
ATOM    641  CB  GLN B 477      98.763  56.451  51.547  1.00  0.00           C  
ATOM    642  CG  GLN B 477      97.589  55.685  52.118  1.00  0.00           C  
ATOM    643  CD  GLN B 477      96.672  56.577  52.915  1.00  0.00           C  
ATOM    644  OE1 GLN B 477      96.688  57.781  52.728  1.00  0.00           O  
ATOM    645  NE2 GLN B 477      95.846  55.993  53.794  1.00  0.00           N  
ATOM    646  N   SER B 478      98.278  56.031  48.452  1.00  0.00           N  
ATOM    647  CA  SER B 478      97.295  55.699  47.417  1.00  0.00           C  
ATOM    648  C   SER B 478      97.751  54.631  46.453  1.00  0.00           C  
ATOM    649  O   SER B 478      96.928  53.939  45.841  1.00  0.00           O  
ATOM    650  CB  SER B 478      96.920  56.941  46.622  1.00  0.00           C  
ATOM    651  OG  SER B 478      98.038  57.357  45.866  1.00  0.00           O  
ATOM    652  N   GLU B 479      99.065  54.513  46.318  1.00  0.00           N  
ATOM    653  CA  GLU B 479      99.655  53.538  45.421  1.00  0.00           C  
ATOM    654  C   GLU B 479      99.684  52.117  45.992  1.00  0.00           C  
ATOM    655  O   GLU B 479     100.389  51.257  45.475  1.00  0.00           O  
ATOM    656  CB  GLU B 479     101.061  53.987  45.039  1.00  0.00           C  
ATOM    657  CG  GLU B 479     101.078  55.391  44.469  1.00  0.00           C  
ATOM    658  CD  GLU B 479     102.426  55.786  43.892  1.00  0.00           C  
ATOM    659  OE1 GLU B 479     103.469  55.220  44.287  1.00  0.00           O  
ATOM    660  OE2 GLU B 479     102.432  56.699  43.045  1.00  0.00           O  
ATOM    661  N   VAL B 482      98.941  51.869  47.062  1.00  0.00           N  
ATOM    662  CA  VAL B 482      98.843  50.543  47.637  1.00  0.00           C  
ATOM    663  C   VAL B 482      97.349  50.441  47.908  1.00  0.00           C  
ATOM    664  O   VAL B 482      96.843  50.950  48.915  1.00  0.00           O  
ATOM    665  CB  VAL B 482      99.661  50.414  48.953  1.00  0.00           C  
ATOM    666  CG1 VAL B 482      99.291  49.124  49.674  1.00  0.00           C  
ATOM    667  CG2 VAL B 482     101.134  50.392  48.631  1.00  0.00           C  
ATOM    668  N   PRO B 483      96.608  49.807  46.996  1.00  0.00           N  
ATOM    669  CA  PRO B 483      95.156  49.649  47.130  1.00  0.00           C  
ATOM    670  C   PRO B 483      94.691  48.963  48.398  1.00  0.00           C  
ATOM    671  O   PRO B 483      93.577  49.196  48.889  1.00  0.00           O  
ATOM    672  CB  PRO B 483      94.785  48.894  45.862  1.00  0.00           C  
ATOM    673  CG  PRO B 483      95.823  49.409  44.877  1.00  0.00           C  
ATOM    674  CD  PRO B 483      97.072  49.290  45.698  1.00  0.00           C  
ATOM    675  N   ALA B 485      95.559  48.126  48.944  1.00  0.00           N  
ATOM    676  CA  ALA B 485      95.280  47.397  50.180  1.00  0.00           C  
ATOM    677  C   ALA B 485      94.600  48.321  51.178  1.00  0.00           C  
ATOM    678  O   ALA B 485      93.519  48.010  51.692  1.00  0.00           O  
ATOM    679  CB  ALA B 485      96.579  46.880  50.760  1.00  0.00           C  
ATOM    680  N   HIS B 486      95.222  49.469  51.425  1.00  0.00           N  
ATOM    681  CA  HIS B 486      94.696  50.417  52.380  1.00  0.00           C  
ATOM    682  C   HIS B 486      93.196  50.687  52.278  1.00  0.00           C  
ATOM    683  O   HIS B 486      92.463  50.452  53.236  1.00  0.00           O  
ATOM    684  CB  HIS B 486      95.480  51.728  52.284  1.00  0.00           C  
ATOM    685  CG  HIS B 486      96.879  51.650  52.803  1.00  0.00           C  
ATOM    686  ND1 HIS B 486      97.917  51.067  52.108  1.00  0.00           N  
ATOM    687  CD2 HIS B 486      97.419  52.128  53.941  1.00  0.00           C  
ATOM    688  CE1 HIS B 486      99.037  51.189  52.793  1.00  0.00           C  
ATOM    689  NE2 HIS B 486      98.760  51.830  53.911  1.00  0.00           N  
ATOM    690  N   ALA B 489      92.754  51.151  51.111  1.00  0.00           N  
ATOM    691  CA  ALA B 489      91.344  51.452  50.868  1.00  0.00           C  
ATOM    692  C   ALA B 489      90.513  50.193  51.002  1.00  0.00           C  
ATOM    693  O   ALA B 489      89.343  50.232  51.406  1.00  0.00           O  
ATOM    694  CB  ALA B 489      91.166  52.047  49.479  1.00  0.00           C  
ATOM    695  N   GLN B 490      91.128  49.074  50.650  1.00  0.00           N  
ATOM    696  CA  GLN B 490      90.441  47.810  50.767  1.00  0.00           C  
ATOM    697  C   GLN B 490      90.237  47.538  52.239  1.00  0.00           C  
ATOM    698  O   GLN B 490      89.102  47.465  52.710  1.00  0.00           O  
ATOM    699  CB  GLN B 490      91.263  46.694  50.125  1.00  0.00           C  
ATOM    700  CG  GLN B 490      91.256  46.802  48.625  1.00  0.00           C  
ATOM    701  CD  GLN B 490      91.901  45.634  47.949  1.00  0.00           C  
ATOM    702  OE1 GLN B 490      93.121  45.621  47.714  1.00  0.00           O  
ATOM    703  NE2 GLN B 490      91.089  44.636  47.615  1.00  0.00           N  
ATOM    704  N   ALA B 494      91.353  47.421  52.956  1.00  0.00           N  
ATOM    705  CA  ALA B 494      91.347  47.153  54.387  1.00  0.00           C  
ATOM    706  C   ALA B 494      90.365  48.071  55.111  1.00  0.00           C  
ATOM    707  O   ALA B 494      89.531  47.622  55.905  1.00  0.00           O  
ATOM    708  CB  ALA B 494      92.750  47.321  54.943  1.00  0.00           C  
ATOM    709  N   ALA B 495      90.468  49.361  54.805  1.00  0.00           N  
ATOM    710  CA  ALA B 495      89.620  50.399  55.384  1.00  0.00           C  
ATOM    711  C   ALA B 495      88.112  50.131  55.232  1.00  0.00           C  
ATOM    712  O   ALA B 495      87.330  50.438  56.137  1.00  0.00           O  
ATOM    713  CB  ALA B 495      89.997  51.734  54.775  1.00  0.00           C  
ATOM    714  N   TRP B 496      87.686  49.566  54.107  1.00  0.00           N  
ATOM    715  CA  TRP B 496      86.262  49.296  53.954  1.00  0.00           C  
ATOM    716  C   TRP B 496      85.785  48.194  54.895  1.00  0.00           C  
ATOM    717  O   TRP B 496      84.646  48.220  55.389  1.00  0.00           O  
ATOM    718  CB  TRP B 496      85.928  48.901  52.521  1.00  0.00           C  
ATOM    719  CG  TRP B 496      84.524  48.534  52.403  1.00  0.00           C  
ATOM    720  CD1 TRP B 496      84.029  47.302  52.159  1.00  0.00           C  
ATOM    721  CD2 TRP B 496      83.405  49.380  52.660  1.00  0.00           C  
ATOM    722  NE1 TRP B 496      82.662  47.305  52.255  1.00  0.00           N  
ATOM    723  CE2 TRP B 496      82.250  48.570  52.563  1.00  0.00           C  
ATOM    724  CE3 TRP B 496      83.257  50.746  52.973  1.00  0.00           C  
ATOM    725  CZ2 TRP B 496      80.972  49.066  52.763  1.00  0.00           C  
ATOM    726  CZ3 TRP B 496      81.973  51.233  53.172  1.00  0.00           C  
ATOM    727  CH2 TRP B 496      80.850  50.399  53.067  1.00  0.00           C  
ATOM    728  N   MET B 498      86.666  47.225  55.139  1.00  0.00           N  
ATOM    729  CA  MET B 498      86.364  46.110  56.020  1.00  0.00           C  
ATOM    730  C   MET B 498      86.232  46.617  57.436  1.00  0.00           C  
ATOM    731  O   MET B 498      85.194  46.434  58.073  1.00  0.00           O  
ATOM    732  CB  MET B 498      87.464  45.071  55.912  1.00  0.00           C  
ATOM    733  CG  MET B 498      87.137  43.945  54.934  1.00  0.00           C  
ATOM    734  SD  MET B 498      88.556  42.979  54.349  1.00  0.00           S  
ATOM    735  CE  MET B 498      88.833  43.729  52.792  1.00  0.00           C  
ATOM    736  N   LEU B 499      87.275  47.290  57.913  1.00  0.00           N  
ATOM    737  CA  LEU B 499      87.251  47.843  59.266  1.00  0.00           C  
ATOM    738  C   LEU B 499      86.040  48.742  59.460  1.00  0.00           C  
ATOM    739  O   LEU B 499      85.417  48.730  60.517  1.00  0.00           O  
ATOM    740  CB  LEU B 499      88.543  48.597  59.552  1.00  0.00           C  
ATOM    741  CG  LEU B 499      89.731  47.621  59.511  1.00  0.00           C  
ATOM    742  CD1 LEU B 499      91.032  48.370  59.691  1.00  0.00           C  
ATOM    743  CD2 LEU B 499      89.562  46.557  60.599  1.00  0.00           C  
ATOM    744  N   GLN B 500      85.695  49.510  58.430  1.00  0.00           N  
ATOM    745  CA  GLN B 500      84.526  50.378  58.488  1.00  0.00           C  
ATOM    746  C   GLN B 500      83.291  49.563  58.819  1.00  0.00           C  
ATOM    747  O   GLN B 500      82.289  50.085  59.293  1.00  0.00           O  
ATOM    748  CB  GLN B 500      84.309  51.085  57.166  1.00  0.00           C  
ATOM    749  CG  GLN B 500      85.020  52.422  57.075  1.00  0.00           C  
ATOM    750  CD  GLN B 500      84.459  53.265  55.957  1.00  0.00           C  
ATOM    751  OE1 GLN B 500      83.243  53.439  55.884  1.00  0.00           O  
ATOM    752  NE2 GLN B 500      85.326  53.793  55.078  1.00  0.00           N  
ATOM    753  N   CYS B 841      83.380  48.268  58.565  1.00  0.00           N  
ATOM    754  CA  CYS B 841      82.268  47.388  58.833  1.00  0.00           C  
ATOM    755  C   CYS B 841      82.262  46.800  60.245  1.00  0.00           C  
ATOM    756  O   CYS B 841      81.228  46.331  60.711  1.00  0.00           O  
ATOM    757  CB  CYS B 841      82.216  46.284  57.780  1.00  0.00           C  
ATOM    758  SG  CYS B 841      81.883  46.942  56.158  1.00  0.00           S  
ATOM    759  N   ILE B 844      83.394  46.820  60.939  1.00  0.00           N  
ATOM    760  CA  ILE B 844      83.410  46.298  62.294  1.00  0.00           C  
ATOM    761  C   ILE B 844      83.327  47.418  63.326  1.00  0.00           C  
ATOM    762  O   ILE B 844      83.027  47.155  64.486  1.00  0.00           O  
ATOM    763  CB  ILE B 844      84.641  45.440  62.547  1.00  0.00           C  
ATOM    764  CG1 ILE B 844      85.892  46.297  62.499  1.00  0.00           C  
ATOM    765  CG2 ILE B 844      84.734  44.360  61.473  1.00  0.00           C  
ATOM    766  CD1 ILE B 844      87.153  45.503  62.788  1.00  0.00           C  
ATOM    767  N   VAL B 845      83.587  48.661  62.918  1.00  0.00           N  
ATOM    768  CA  VAL B 845      83.504  49.784  63.849  1.00  0.00           C  
ATOM    769  C   VAL B 845      82.088  50.337  63.924  1.00  0.00           C  
ATOM    770  O   VAL B 845      81.459  50.551  62.897  1.00  0.00           O  
ATOM    771  CB  VAL B 845      84.424  50.954  63.460  1.00  0.00           C  
ATOM    772  CG1 VAL B 845      84.050  51.538  62.087  1.00  0.00           C  
ATOM    773  CG2 VAL B 845      84.308  52.026  64.528  1.00  0.00           C  
ATOM    774  N   TYR B 846      81.595  50.579  65.137  1.00  0.00           N  
ATOM    775  CA  TYR B 846      80.250  51.114  65.336  1.00  0.00           C  
ATOM    776  C   TYR B 846      80.267  52.615  65.088  1.00  0.00           C  
ATOM    777  O   TYR B 846      81.311  53.253  65.242  1.00  0.00           O  
ATOM    778  CB  TYR B 846      79.748  50.827  66.753  1.00  0.00           C  
ATOM    779  CG  TYR B 846      79.900  49.380  67.130  1.00  0.00           C  
ATOM    780  CD1 TYR B 846      79.132  48.393  66.507  1.00  0.00           C  
ATOM    781  CD2 TYR B 846      80.876  48.993  68.046  1.00  0.00           C  
ATOM    782  CE1 TYR B 846      79.341  47.042  66.782  1.00  0.00           C  
ATOM    783  CE2 TYR B 846      81.097  47.655  68.330  1.00  0.00           C  
ATOM    784  CZ  TYR B 846      80.331  46.678  67.696  1.00  0.00           C  
ATOM    785  OH  TYR B 846      80.571  45.348  67.972  1.00  0.00           O  
ATOM    786  N   ILE B 847      79.121  53.186  64.713  1.00  0.00           N  
ATOM    787  CA  ILE B 847      79.085  54.616  64.416  1.00  0.00           C  
ATOM    788  C   ILE B 847      79.399  55.428  65.650  1.00  0.00           C  
ATOM    789  O   ILE B 847      80.198  56.373  65.597  1.00  0.00           O  
ATOM    790  CB  ILE B 847      77.729  55.080  63.835  1.00  0.00           C  
ATOM    791  CG1 ILE B 847      77.393  54.285  62.582  1.00  0.00           C  
ATOM    792  CG2 ILE B 847      77.828  56.539  63.431  1.00  0.00           C  
ATOM    793  CD1 ILE B 847      76.176  54.780  61.832  1.00  0.00           C  
ATOM    794  N   GLY B 848      78.781  55.047  66.760  1.00  0.00           N  
ATOM    795  CA  GLY B 848      79.023  55.748  68.001  1.00  0.00           C  
ATOM    796  C   GLY B 848      80.510  55.996  68.190  1.00  0.00           C  
ATOM    797  O   GLY B 848      80.921  57.117  68.480  1.00  0.00           O  
ATOM    798  N   GLU B 849      81.327  54.965  67.995  1.00  0.00           N  
ATOM    799  CA  GLU B 849      82.761  55.106  68.180  1.00  0.00           C  
ATOM    800  C   GLU B 849      83.394  56.190  67.355  1.00  0.00           C  
ATOM    801  O   GLU B 849      84.377  56.785  67.769  1.00  0.00           O  
ATOM    802  CB  GLU B 849      83.469  53.815  67.861  1.00  0.00           C  
ATOM    803  CG  GLU B 849      83.105  52.699  68.770  1.00  0.00           C  
ATOM    804  CD  GLU B 849      83.865  51.458  68.399  1.00  0.00           C  
ATOM    805  OE1 GLU B 849      83.537  50.865  67.355  1.00  0.00           O  
ATOM    806  OE2 GLU B 849      84.788  51.081  69.141  1.00  0.00           O  
ATOM    807  N   LEU B 850      82.840  56.431  66.176  1.00  0.00           N  
ATOM    808  CA  LEU B 850      83.387  57.446  65.292  1.00  0.00           C  
ATOM    809  C   LEU B 850      82.950  58.834  65.720  1.00  0.00           C  
ATOM    810  O   LEU B 850      83.760  59.758  65.738  1.00  0.00           O  
ATOM    811  CB  LEU B 850      82.968  57.186  63.843  1.00  0.00           C  
ATOM    812  CG  LEU B 850      83.549  55.943  63.181  1.00  0.00           C  
ATOM    813  CD1 LEU B 850      83.108  55.910  61.734  1.00  0.00           C  
ATOM    814  CD2 LEU B 850      85.067  55.966  63.268  1.00  0.00           C  
ATOM    815  N   GLU B 851      81.681  58.989  66.083  1.00  0.00           N  
ATOM    816  CA  GLU B 851      81.212  60.293  66.501  1.00  0.00           C  
ATOM    817  C   GLU B 851      81.902  60.724  67.772  1.00  0.00           C  
ATOM    818  O   GLU B 851      82.434  61.827  67.836  1.00  0.00           O  
ATOM    819  CB  GLU B 851      79.704  60.297  66.698  1.00  0.00           C  
ATOM    820  CG  GLU B 851      78.957  60.009  65.421  1.00  0.00           C  
ATOM    821  CD  GLU B 851      77.451  60.197  65.564  1.00  0.00           C  
ATOM    822  OE1 GLU B 851      76.866  59.644  66.520  1.00  0.00           O  
ATOM    823  OE2 GLU B 851      76.865  60.891  64.709  1.00  0.00           O  
ATOM    824  N   ARG B1082      81.936  59.858  68.780  1.00  0.00           N  
ATOM    825  CA  ARG B1082      82.581  60.240  70.030  1.00  0.00           C  
ATOM    826  C   ARG B1082      84.045  60.589  69.831  1.00  0.00           C  
ATOM    827  O   ARG B1082      84.701  61.037  70.764  1.00  0.00           O  
ATOM    828  CB  ARG B1082      82.443  59.149  71.113  1.00  0.00           C  
ATOM    829  CG  ARG B1082      83.179  57.843  70.828  1.00  0.00           C  
ATOM    830  CD  ARG B1082      83.699  57.165  72.105  1.00  0.00           C  
ATOM    831  NE  ARG B1082      85.158  57.014  72.072  1.00  0.00           N  
ATOM    832  CZ  ARG B1082      85.826  56.148  71.300  1.00  0.00           C  
ATOM    833  NH1 ARG B1082      85.181  55.322  70.483  1.00  0.00           N  
ATOM    834  NH2 ARG B1082      87.158  56.121  71.327  1.00  0.00           N  
ATOM    835  N   MET B1083      84.566  60.402  68.624  1.00  0.00           N  
ATOM    836  CA  MET B1083      85.964  60.723  68.365  1.00  0.00           C  
ATOM    837  C   MET B1083      86.286  62.171  68.733  1.00  0.00           C  
ATOM    838  O   MET B1083      85.907  63.096  68.023  1.00  0.00           O  
ATOM    839  CB  MET B1083      86.301  60.494  66.895  1.00  0.00           C  
ATOM    840  CG  MET B1083      87.780  60.315  66.623  1.00  0.00           C  
ATOM    841  SD  MET B1083      88.423  58.667  67.066  1.00  0.00           S  
ATOM    842  CE  MET B1083      87.136  57.943  68.135  1.00  0.00           C  
ATOM    843  N   THR B1085      86.983  62.349  69.853  1.00  0.00           N  
ATOM    844  CA  THR B1085      87.393  63.668  70.352  1.00  0.00           C  
ATOM    845  C   THR B1085      88.262  64.375  69.318  1.00  0.00           C  
ATOM    846  O   THR B1085      89.491  64.336  69.387  1.00  0.00           O  
ATOM    847  CB  THR B1085      88.222  63.544  71.642  1.00  0.00           C  
ATOM    848  OG1 THR B1085      87.583  62.605  72.513  1.00  0.00           O  
ATOM    849  CG2 THR B1085      88.352  64.898  72.337  1.00  0.00           C  
ATOM    850  N   GLN B1098      87.596  65.021  68.373  1.00  0.00           N  
ATOM    851  CA  GLN B1098      88.230  65.739  67.288  1.00  0.00           C  
ATOM    852  C   GLN B1098      87.109  66.125  66.346  1.00  0.00           C  
ATOM    853  O   GLN B1098      87.129  67.185  65.721  1.00  0.00           O  
ATOM    854  CB  GLN B1098      89.223  64.842  66.557  1.00  0.00           C  
ATOM    855  CG  GLN B1098      90.601  65.422  66.551  1.00  0.00           C  
ATOM    856  CD  GLN B1098      91.641  64.358  66.485  1.00  0.00           C  
ATOM    857  OE1 GLN B1098      92.120  64.012  65.409  1.00  0.00           O  
ATOM    858  NE2 GLN B1098      91.989  63.803  67.643  1.00  0.00           N  
ATOM    859  N   PHE B1099      86.105  65.257  66.279  1.00  0.00           N  
ATOM    860  CA  PHE B1099      84.956  65.479  65.422  1.00  0.00           C  
ATOM    861  C   PHE B1099      84.128  66.680  65.887  1.00  0.00           C  
ATOM    862  O   PHE B1099      82.969  66.856  65.494  1.00  0.00           O  
ATOM    863  CB  PHE B1099      84.106  64.218  65.367  1.00  0.00           C  
ATOM    864  CG  PHE B1099      83.177  64.177  64.192  1.00  0.00           C  
ATOM    865  CD1 PHE B1099      83.646  64.455  62.906  1.00  0.00           C  
ATOM    866  CD2 PHE B1099      81.829  63.849  64.370  1.00  0.00           C  
ATOM    867  CE1 PHE B1099      82.783  64.404  61.808  1.00  0.00           C  
ATOM    868  CE2 PHE B1099      80.955  63.794  63.278  1.00  0.00           C  
ATOM    869  CZ  PHE B1099      81.430  64.070  61.995  1.00  0.00           C  
ATOM    870  N   LYS B1100      84.745  67.483  66.749  1.00  0.00           N  
ATOM    871  CA  LYS B1100      84.137  68.698  67.224  1.00  0.00           C  
ATOM    872  C   LYS B1100      84.069  69.572  65.988  1.00  0.00           C  
ATOM    873  O   LYS B1100      83.309  70.541  65.927  1.00  0.00           O  
ATOM    874  N   GLU B1101      84.860  69.195  64.985  1.00  0.00           N  
ATOM    875  CA  GLU B1101      84.912  69.885  63.707  1.00  0.00           C  
ATOM    876  C   GLU B1101      83.559  69.834  62.993  1.00  0.00           C  
ATOM    877  O   GLU B1101      83.460  70.229  61.834  1.00  0.00           O  
ATOM    878  CB  GLU B1101      86.018  69.272  62.814  1.00  0.00           C  
ATOM    879  N   LYS B1102      82.519  69.359  63.681  1.00  0.00           N  
ATOM    880  CA  LYS B1102      81.175  69.319  63.120  1.00  0.00           C  
ATOM    881  C   LYS B1102      80.626  70.727  62.962  1.00  0.00           C  
ATOM    882  O   LYS B1102      79.473  70.914  62.567  1.00  0.00           O  
ATOM    883  N   SER B1103      81.444  71.708  63.339  1.00  0.00           N  
ATOM    884  CA  SER B1103      81.124  73.117  63.180  1.00  0.00           C  
ATOM    885  C   SER B1103      79.922  73.667  63.900  1.00  0.00           C  
ATOM    886  O   SER B1103      79.245  74.555  63.381  1.00  0.00           O  
ATOM    887  N   ALA B1104      79.669  73.150  65.096  1.00  0.00           N  
ATOM    888  CA  ALA B1104      78.540  73.595  65.890  1.00  0.00           C  
ATOM    889  C   ALA B1104      77.242  73.327  65.131  1.00  0.00           C  
ATOM    890  O   ALA B1104      76.202  73.927  65.424  1.00  0.00           O  
ATOM    891  CB  ALA B1104      78.666  75.093  66.198  1.00  0.00           C  
ATOM    892  N   GLY B1105      77.314  72.420  64.157  1.00  0.00           N  
ATOM    893  CA  GLY B1105      76.158  72.075  63.343  1.00  0.00           C  
ATOM    894  C   GLY B1105      76.279  72.533  61.895  1.00  0.00           C  
ATOM    895  O   GLY B1105      75.286  72.933  61.275  1.00  0.00           O  
ATOM    896  N   LYS B1106      77.495  72.460  61.349  1.00  0.00           N  
ATOM    897  CA  LYS B1106      77.777  72.888  59.968  1.00  0.00           C  
ATOM    898  C   LYS B1106      77.296  71.902  58.903  1.00  0.00           C  
ATOM    899  O   LYS B1106      76.883  72.320  57.810  1.00  0.00           O  
ATOM    900  CB  LYS B1106      79.281  73.145  59.802  1.00  0.00           C  
ATOM    901  N   GLU B1107      77.380  70.605  59.221  1.00  0.00           N  
ATOM    902  CA  GLU B1107      76.954  69.495  58.350  1.00  0.00           C  
ATOM    903  C   GLU B1107      77.489  69.460  56.902  1.00  0.00           C  
ATOM    904  O   GLU B1107      77.314  68.446  56.208  1.00  0.00           O  
ATOM    905  CB  GLU B1107      75.424  69.411  58.343  1.00  0.00           C  
ATOM    906  N   ALA B1179      78.132  70.543  56.450  1.00  0.00           N  
ATOM    907  CA  ALA B1179      78.700  70.641  55.098  1.00  0.00           C  
ATOM    908  C   ALA B1179      80.165  70.192  55.099  1.00  0.00           C  
ATOM    909  O   ALA B1179      81.017  70.757  54.397  1.00  0.00           O  
ATOM    910  CB  ALA B1179      78.606  72.094  54.594  1.00  0.00           C  
ATOM    911  N   VAL B1192      80.438  69.164  55.896  1.00  0.00           N  
ATOM    912  CA  VAL B1192      81.769  68.586  56.041  1.00  0.00           C  
ATOM    913  C   VAL B1192      81.857  67.269  55.270  1.00  0.00           C  
ATOM    914  O   VAL B1192      80.914  66.468  55.277  1.00  0.00           O  
ATOM    915  CB  VAL B1192      82.058  68.341  57.521  1.00  0.00           C  
ATOM    916  N   SER B1193      82.980  67.051  54.591  1.00  0.00           N  
ATOM    917  CA  SER B1193      83.183  65.814  53.837  1.00  0.00           C  
ATOM    918  C   SER B1193      82.985  64.646  54.787  1.00  0.00           C  
ATOM    919  O   SER B1193      83.350  64.738  55.956  1.00  0.00           O  
ATOM    920  CB  SER B1193      84.587  65.765  53.282  1.00  0.00           C  
ATOM    921  N   ALA B1194      82.425  63.543  54.292  1.00  0.00           N  
ATOM    922  CA  ALA B1194      82.230  62.352  55.119  1.00  0.00           C  
ATOM    923  C   ALA B1194      83.598  61.812  55.562  1.00  0.00           C  
ATOM    924  O   ALA B1194      83.723  61.169  56.604  1.00  0.00           O  
ATOM    925  CB  ALA B1194      81.460  61.293  54.344  1.00  0.00           C  
ATOM    926  N   GLY B1195      84.624  62.090  54.768  1.00  0.00           N  
ATOM    927  CA  GLY B1195      85.965  61.642  55.096  1.00  0.00           C  
ATOM    928  C   GLY B1195      86.406  62.128  56.469  1.00  0.00           C  
ATOM    929  O   GLY B1195      87.140  61.444  57.177  1.00  0.00           O  
ATOM    930  N   LEU B1196      85.951  63.314  56.853  1.00  0.00           N  
ATOM    931  CA  LEU B1196      86.305  63.881  58.148  1.00  0.00           C  
ATOM    932  C   LEU B1196      85.769  63.043  59.295  1.00  0.00           C  
ATOM    933  O   LEU B1196      86.243  63.157  60.422  1.00  0.00           O  
ATOM    934  CB  LEU B1196      85.751  65.301  58.268  1.00  0.00           C  
ATOM    935  CG  LEU B1196      86.782  66.401  58.491  1.00  0.00           C  
ATOM    936  CD1 LEU B1196      88.124  66.022  57.877  1.00  0.00           C  
ATOM    937  CD2 LEU B1196      86.257  67.673  57.862  1.00  0.00           C  
ATOM    938  N   LEU B1198      84.771  62.217  59.019  1.00  0.00           N  
ATOM    939  CA  LEU B1198      84.192  61.390  60.055  1.00  0.00           C  
ATOM    940  C   LEU B1198      84.638  59.941  59.956  1.00  0.00           C  
ATOM    941  O   LEU B1198      84.746  59.246  60.963  1.00  0.00           O  
ATOM    942  CB  LEU B1198      82.676  61.429  59.973  1.00  0.00           C  
ATOM    943  CG  LEU B1198      82.034  60.146  60.514  1.00  0.00           C  
ATOM    944  CD1 LEU B1198      81.452  60.380  61.906  1.00  0.00           C  
ATOM    945  CD2 LEU B1198      80.940  59.688  59.552  1.00  0.00           C  
ATOM    946  N   THR B1199      84.907  59.505  58.734  1.00  0.00           N  
ATOM    947  CA  THR B1199      85.288  58.130  58.478  1.00  0.00           C  
ATOM    948  C   THR B1199      86.782  57.918  58.204  1.00  0.00           C  
ATOM    949  O   THR B1199      87.171  56.876  57.678  1.00  0.00           O  
ATOM    950  CB  THR B1199      84.487  57.618  57.289  1.00  0.00           C  
ATOM    951  OG1 THR B1199      84.823  58.415  56.143  1.00  0.00           O  
ATOM    952  CG2 THR B1199      82.974  57.762  57.551  1.00  0.00           C  
ATOM    953  N   TYR B1200      87.627  58.887  58.548  1.00  0.00           N  
ATOM    954  CA  TYR B1200      89.051  58.707  58.291  1.00  0.00           C  
ATOM    955  C   TYR B1200      89.768  57.789  59.291  1.00  0.00           C  
ATOM    956  O   TYR B1200      90.839  57.286  58.957  1.00  0.00           O  
ATOM    957  CB  TYR B1200      89.796  60.027  58.205  1.00  0.00           C  
ATOM    958  CG  TYR B1200      89.896  60.698  59.537  1.00  0.00           C  
ATOM    959  CD1 TYR B1200      91.037  60.560  60.325  1.00  0.00           C  
ATOM    960  CD2 TYR B1200      88.815  61.415  60.050  1.00  0.00           C  
ATOM    961  CE1 TYR B1200      91.105  61.122  61.612  1.00  0.00           C  
ATOM    962  CE2 TYR B1200      88.865  61.980  61.334  1.00  0.00           C  
ATOM    963  CZ  TYR B1200      90.009  61.833  62.107  1.00  0.00           C  
ATOM    964  OH  TYR B1200      90.052  62.420  63.351  1.00  0.00           O  
ATOM    965  N   PRO B1201      89.234  57.587  60.530  1.00  0.00           N  
ATOM    966  CA  PRO B1201      89.898  56.695  61.482  1.00  0.00           C  
ATOM    967  C   PRO B1201      90.071  55.296  60.887  1.00  0.00           C  
ATOM    968  O   PRO B1201      91.218  54.852  60.728  1.00  0.00           O  
ATOM    969  CB  PRO B1201      88.977  56.708  62.690  1.00  0.00           C  
ATOM    970  CG  PRO B1201      88.409  58.101  62.655  1.00  0.00           C  
ATOM    971  CD  PRO B1201      88.098  58.266  61.180  1.00  0.00           C  
ATOM    972  N   PRO B1202      88.985  54.571  60.521  1.00  0.00           N  
ATOM    973  CA  PRO B1202      89.079  53.221  59.934  1.00  0.00           C  
ATOM    974  C   PRO B1202      90.197  53.070  58.923  1.00  0.00           C  
ATOM    975  O   PRO B1202      90.817  52.021  58.844  1.00  0.00           O  
ATOM    976  CB  PRO B1202      87.710  53.024  59.305  1.00  0.00           C  
ATOM    977  CG  PRO B1202      86.826  53.724  60.290  1.00  0.00           C  
ATOM    978  CD  PRO B1202      87.587  55.013  60.525  1.00  0.00           C  
ATOM    979  N   LEU B1203      90.472  54.123  58.160  1.00  0.00           N  
ATOM    980  CA  LEU B1203      91.546  54.069  57.176  1.00  0.00           C  
ATOM    981  C   LEU B1203      92.885  54.186  57.872  1.00  0.00           C  
ATOM    982  O   LEU B1203      93.890  53.718  57.359  1.00  0.00           O  
ATOM    983  CB  LEU B1203      91.410  55.199  56.142  1.00  0.00           C  
ATOM    984  CG  LEU B1203      92.621  55.479  55.241  1.00  0.00           C  
ATOM    985  CD1 LEU B1203      92.998  54.278  54.404  1.00  0.00           C  
ATOM    986  CD2 LEU B1203      92.270  56.627  54.352  1.00  0.00           C  
ATOM    987  N   MET B1204      92.883  54.812  59.043  1.00  0.00           N  
ATOM    988  CA  MET B1204      94.098  55.000  59.820  1.00  0.00           C  
ATOM    989  C   MET B1204      94.429  53.668  60.498  1.00  0.00           C  
ATOM    990  O   MET B1204      95.576  53.203  60.458  1.00  0.00           O  
ATOM    991  CB  MET B1204      93.886  56.091  60.855  1.00  0.00           C  
ATOM    992  CG  MET B1204      95.167  56.785  61.258  1.00  0.00           C  
ATOM    993  SD  MET B1204      95.078  57.704  62.799  1.00  0.00           S  
ATOM    994  CE  MET B1204      96.780  57.456  63.366  1.00  0.00           C  
ATOM    995  N   ALA B1205      93.425  53.054  61.121  1.00  0.00           N  
ATOM    996  CA  ALA B1205      93.632  51.753  61.724  1.00  0.00           C  
ATOM    997  C   ALA B1205      94.261  50.943  60.600  1.00  0.00           C  
ATOM    998  O   ALA B1205      95.402  50.515  60.700  1.00  0.00           O  
ATOM    999  CB  ALA B1205      92.315  51.153  62.137  1.00  0.00           C  
ATOM   1000  N   ALA B1206      93.534  50.787  59.501  1.00  0.00           N  
ATOM   1001  CA  ALA B1206      94.043  50.061  58.339  1.00  0.00           C  
ATOM   1002  C   ALA B1206      95.506  50.309  58.036  1.00  0.00           C  
ATOM   1003  O   ALA B1206      96.263  49.365  57.892  1.00  0.00           O  
ATOM   1004  CB  ALA B1206      93.235  50.404  57.136  1.00  0.00           C  
ATOM   1005  N   ASP B1207      95.898  51.576  57.916  1.00  0.00           N  
ATOM   1006  CA  ASP B1207      97.285  51.900  57.585  1.00  0.00           C  
ATOM   1007  C   ASP B1207      98.214  51.190  58.561  1.00  0.00           C  
ATOM   1008  O   ASP B1207      99.169  50.535  58.142  1.00  0.00           O  
ATOM   1009  CB  ASP B1207      97.596  53.413  57.647  1.00  0.00           C  
ATOM   1010  CG  ASP B1207      96.683  54.283  56.774  1.00  0.00           C  
ATOM   1011  OD1 ASP B1207      96.090  53.786  55.799  1.00  0.00           O  
ATOM   1012  OD2 ASP B1207      96.584  55.501  57.058  1.00  0.00           O  
ATOM   1013  N   ILE B1208      97.916  51.328  59.853  1.00  0.00           N  
ATOM   1014  CA  ILE B1208      98.725  50.741  60.919  1.00  0.00           C  
ATOM   1015  C   ILE B1208      98.743  49.211  60.952  1.00  0.00           C  
ATOM   1016  O   ILE B1208      99.809  48.597  60.905  1.00  0.00           O  
ATOM   1017  CB  ILE B1208      98.235  51.243  62.274  1.00  0.00           C  
ATOM   1018  CG1 ILE B1208      98.419  52.758  62.363  1.00  0.00           C  
ATOM   1019  CG2 ILE B1208      98.976  50.551  63.379  1.00  0.00           C  
ATOM   1020  CD1 ILE B1208      97.796  53.339  63.602  1.00  0.00           C  
ATOM   1021  N   LEU B1209      97.556  48.614  61.045  1.00  0.00           N  
ATOM   1022  CA  LEU B1209      97.389  47.171  61.091  1.00  0.00           C  
ATOM   1023  C   LEU B1209      97.935  46.362  59.904  1.00  0.00           C  
ATOM   1024  O   LEU B1209      98.474  45.279  60.098  1.00  0.00           O  
ATOM   1025  CB  LEU B1209      95.912  46.831  61.260  1.00  0.00           C  
ATOM   1026  CG  LEU B1209      95.140  47.445  62.429  1.00  0.00           C  
ATOM   1027  CD1 LEU B1209      93.766  46.781  62.521  1.00  0.00           C  
ATOM   1028  CD2 LEU B1209      95.903  47.228  63.727  1.00  0.00           C  
ATOM   1029  N   LEU B1210      97.785  46.862  58.683  1.00  0.00           N  
ATOM   1030  CA  LEU B1210      98.247  46.123  57.514  1.00  0.00           C  
ATOM   1031  C   LEU B1210      99.693  45.681  57.579  1.00  0.00           C  
ATOM   1032  O   LEU B1210     100.071  44.701  56.944  1.00  0.00           O  
ATOM   1033  CB  LEU B1210      98.063  46.928  56.228  1.00  0.00           C  
ATOM   1034  CG  LEU B1210      96.663  47.181  55.719  1.00  0.00           C  
ATOM   1035  CD1 LEU B1210      96.755  48.078  54.541  1.00  0.00           C  
ATOM   1036  CD2 LEU B1210      96.000  45.900  55.342  1.00  0.00           C  
ATOM   1037  N   TYR B1211     100.525  46.387  58.330  1.00  0.00           N  
ATOM   1038  CA  TYR B1211     101.924  46.000  58.375  1.00  0.00           C  
ATOM   1039  C   TYR B1211     102.376  45.316  59.675  1.00  0.00           C  
ATOM   1040  O   TYR B1211     103.579  45.153  59.911  1.00  0.00           O  
ATOM   1041  CB  TYR B1211     102.800  47.212  58.062  1.00  0.00           C  
ATOM   1042  CG  TYR B1211     102.474  47.860  56.726  1.00  0.00           C  
ATOM   1043  CD1 TYR B1211     103.111  47.441  55.545  1.00  0.00           C  
ATOM   1044  CD2 TYR B1211     101.479  48.829  56.635  1.00  0.00           C  
ATOM   1045  CE1 TYR B1211     102.753  47.971  54.303  1.00  0.00           C  
ATOM   1046  CE2 TYR B1211     101.113  49.361  55.401  1.00  0.00           C  
ATOM   1047  CZ  TYR B1211     101.749  48.930  54.238  1.00  0.00           C  
ATOM   1048  OH  TYR B1211     101.390  49.443  53.008  1.00  0.00           O  
ATOM   1049  N   ASN B1291     101.402  44.880  60.481  1.00  0.00           N  
ATOM   1050  CA  ASN B1291     101.645  44.212  61.762  1.00  0.00           C  
ATOM   1051  C   ASN B1291     102.603  45.025  62.562  1.00  0.00           C  
ATOM   1052  O   ASN B1291     103.497  44.494  63.213  1.00  0.00           O  
ATOM   1053  CB  ASN B1291     102.240  42.810  61.588  1.00  0.00           C  
ATOM   1054  CG  ASN B1291     101.220  41.804  61.088  1.00  0.00           C  
ATOM   1055  OD1 ASN B1291     101.157  41.532  59.884  1.00  0.00           O  
ATOM   1056  ND2 ASN B1291     100.397  41.258  62.006  1.00  0.00           N  
ATOM   1057  N   THR B1292     102.421  46.330  62.517  1.00  0.00           N  
ATOM   1058  CA  THR B1292     103.326  47.181  63.229  1.00  0.00           C  
ATOM   1059  C   THR B1292     103.019  47.086  64.705  1.00  0.00           C  
ATOM   1060  O   THR B1292     101.865  46.909  65.126  1.00  0.00           O  
ATOM   1061  CB  THR B1292     103.263  48.643  62.727  1.00  0.00           C  
ATOM   1062  OG1 THR B1292     102.562  49.463  63.667  1.00  0.00           O  
ATOM   1063  CG2 THR B1292     102.569  48.703  61.382  1.00  0.00           C  
ATOM   1064  N   ASP B1293     104.105  47.163  65.468  1.00  0.00           N  
ATOM   1065  CA  ASP B1293     104.081  47.104  66.912  1.00  0.00           C  
ATOM   1066  C   ASP B1293     103.988  48.508  67.443  1.00  0.00           C  
ATOM   1067  O   ASP B1293     103.074  48.843  68.191  1.00  0.00           O  
ATOM   1068  CB  ASP B1293     105.380  46.531  67.460  1.00  0.00           C  
ATOM   1069  CG  ASP B1293     105.618  45.098  67.059  1.00  0.00           C  
ATOM   1070  OD1 ASP B1293     105.093  44.196  67.758  1.00  0.00           O  
ATOM   1071  OD2 ASP B1293     106.340  44.903  66.051  1.00  0.00           O  
ATOM   1072  N   ILE B1294     104.948  49.332  67.043  1.00  0.00           N  
ATOM   1073  CA  ILE B1294     105.064  50.702  67.531  1.00  0.00           C  
ATOM   1074  C   ILE B1294     104.740  51.814  66.530  1.00  0.00           C  
ATOM   1075  O   ILE B1294     105.393  51.936  65.490  1.00  0.00           O  
ATOM   1076  CB  ILE B1294     106.506  50.896  68.050  1.00  0.00           C  
ATOM   1077  CG1 ILE B1294     106.791  49.916  69.179  1.00  0.00           C  
ATOM   1078  CG2 ILE B1294     106.736  52.323  68.496  1.00  0.00           C  
ATOM   1079  CD1 ILE B1294     108.268  49.683  69.310  1.00  0.00           C  
ATOM   1080  N   VAL B1295     103.741  52.625  66.858  1.00  0.00           N  
ATOM   1081  CA  VAL B1295     103.334  53.751  66.028  1.00  0.00           C  
ATOM   1082  C   VAL B1295     103.651  55.007  66.833  1.00  0.00           C  
ATOM   1083  O   VAL B1295     102.984  55.282  67.832  1.00  0.00           O  
ATOM   1084  CB  VAL B1295     101.798  53.775  65.790  1.00  0.00           C  
ATOM   1085  CG1 VAL B1295     101.453  54.866  64.789  1.00  0.00           C  
ATOM   1086  CG2 VAL B1295     101.330  52.410  65.317  1.00  0.00           C  
ATOM   1087  N   PRO B1296     104.680  55.775  66.439  1.00  0.00           N  
ATOM   1088  CA  PRO B1296     105.006  56.993  67.192  1.00  0.00           C  
ATOM   1089  C   PRO B1296     103.953  58.087  67.013  1.00  0.00           C  
ATOM   1090  O   PRO B1296     103.780  58.596  65.918  1.00  0.00           O  
ATOM   1091  CB  PRO B1296     106.370  57.389  66.628  1.00  0.00           C  
ATOM   1092  CG  PRO B1296     106.281  56.952  65.201  1.00  0.00           C  
ATOM   1093  CD  PRO B1296     105.577  55.609  65.281  1.00  0.00           C  
ATOM   1094  N   VAL B1297     103.225  58.444  68.065  1.00  0.00           N  
ATOM   1095  CA  VAL B1297     102.206  59.480  67.926  1.00  0.00           C  
ATOM   1096  C   VAL B1297     102.324  60.564  68.990  1.00  0.00           C  
ATOM   1097  O   VAL B1297     102.869  60.336  70.076  1.00  0.00           O  
ATOM   1098  CB  VAL B1297     100.800  58.871  67.997  1.00  0.00           C  
ATOM   1099  CG1 VAL B1297     100.675  57.783  66.963  1.00  0.00           C  
ATOM   1100  CG2 VAL B1297     100.521  58.321  69.390  1.00  0.00           C  
ATOM   1101  N   GLY B1298     101.819  61.747  68.652  1.00  0.00           N  
ATOM   1102  CA  GLY B1298     101.838  62.859  69.578  1.00  0.00           C  
ATOM   1103  C   GLY B1298     100.824  62.651  70.694  1.00  0.00           C  
ATOM   1104  O   GLY B1298     100.031  61.709  70.649  1.00  0.00           O  
ATOM   1105  N   GLU B1299     100.846  63.535  71.690  1.00  0.00           N  
ATOM   1106  CA  GLU B1299      99.938  63.464  72.839  1.00  0.00           C  
ATOM   1107  C   GLU B1299      98.477  63.426  72.353  1.00  0.00           C  
ATOM   1108  O   GLU B1299      97.621  62.689  72.877  1.00  0.00           O  
ATOM   1109  CB  GLU B1299     100.161  64.688  73.752  1.00  0.00           C  
ATOM   1110  CG  GLU B1299     101.642  65.084  74.032  1.00  0.00           C  
ATOM   1111  CD  GLU B1299     102.204  66.148  73.071  1.00  0.00           C  
ATOM   1112  OE1 GLU B1299     102.506  65.809  71.908  1.00  0.00           O  
ATOM   1113  OE2 GLU B1299     102.337  67.324  73.483  1.00  0.00           O  
ATOM   1114  N   ASP B1300      98.228  64.234  71.324  1.00  0.00           N  
ATOM   1115  CA  ASP B1300      96.933  64.403  70.665  1.00  0.00           C  
ATOM   1116  C   ASP B1300      96.456  63.187  69.887  1.00  0.00           C  
ATOM   1117  O   ASP B1300      95.257  62.917  69.785  1.00  0.00           O  
ATOM   1118  CB  ASP B1300      97.003  65.596  69.695  1.00  0.00           C  
ATOM   1119  CG  ASP B1300      98.283  65.616  68.830  1.00  0.00           C  
ATOM   1120  OD1 ASP B1300      98.998  64.593  68.718  1.00  0.00           O  
ATOM   1121  OD2 ASP B1300      98.559  66.682  68.244  1.00  0.00           O  
ATOM   1122  N   GLN B1301      97.412  62.464  69.329  1.00  0.00           N  
ATOM   1123  CA  GLN B1301      97.111  61.299  68.526  1.00  0.00           C  
ATOM   1124  C   GLN B1301      96.698  60.038  69.273  1.00  0.00           C  
ATOM   1125  O   GLN B1301      95.941  59.244  68.731  1.00  0.00           O  
ATOM   1126  CB  GLN B1301      98.309  60.975  67.637  1.00  0.00           C  
ATOM   1127  CG  GLN B1301      98.356  61.717  66.318  1.00  0.00           C  
ATOM   1128  CD  GLN B1301      97.251  61.290  65.371  1.00  0.00           C  
ATOM   1129  OE1 GLN B1301      96.607  60.253  65.565  1.00  0.00           O  
ATOM   1130  NE2 GLN B1301      97.036  62.079  64.328  1.00  0.00           N  
ATOM   1131  N   LYS B1302      97.190  59.858  70.499  1.00  0.00           N  
ATOM   1132  CA  LYS B1302      96.899  58.665  71.301  1.00  0.00           C  
ATOM   1133  C   LYS B1302      95.464  58.175  71.177  1.00  0.00           C  
ATOM   1134  O   LYS B1302      95.212  56.996  70.961  1.00  0.00           O  
ATOM   1135  CB  LYS B1302      97.207  58.922  72.774  1.00  0.00           C  
ATOM   1136  CG  LYS B1302      97.017  57.699  73.675  1.00  0.00           C  
ATOM   1137  CD  LYS B1302      98.228  56.767  73.677  1.00  0.00           C  
ATOM   1138  CE  LYS B1302      99.369  57.366  74.496  1.00  0.00           C  
ATOM   1139  NZ  LYS B1302     100.562  56.480  74.585  1.00  0.00           N  
ATOM   1140  N   GLN B1303      94.527  59.096  71.315  1.00  0.00           N  
ATOM   1141  CA  GLN B1303      93.122  58.756  71.225  1.00  0.00           C  
ATOM   1142  C   GLN B1303      92.758  58.038  69.917  1.00  0.00           C  
ATOM   1143  O   GLN B1303      91.757  57.324  69.857  1.00  0.00           O  
ATOM   1144  CB  GLN B1303      92.301  60.020  71.395  1.00  0.00           C  
ATOM   1145  CG  GLN B1303      90.818  59.804  71.335  1.00  0.00           C  
ATOM   1146  CD  GLN B1303      90.188  60.498  70.152  1.00  0.00           C  
ATOM   1147  OE1 GLN B1303      90.886  61.027  69.268  1.00  0.00           O  
ATOM   1148  NE2 GLN B1303      88.862  60.501  70.118  1.00  0.00           N  
ATOM   1149  N   HIS B1304      93.562  58.222  68.875  1.00  0.00           N  
ATOM   1150  CA  HIS B1304      93.315  57.548  67.602  1.00  0.00           C  
ATOM   1151  C   HIS B1304      93.840  56.125  67.669  1.00  0.00           C  
ATOM   1152  O   HIS B1304      93.174  55.183  67.248  1.00  0.00           O  
ATOM   1153  CB  HIS B1304      94.005  58.277  66.432  1.00  0.00           C  
ATOM   1154  CG  HIS B1304      93.239  59.446  65.891  1.00  0.00           C  
ATOM   1155  ND1 HIS B1304      91.865  59.537  65.947  1.00  0.00           N  
ATOM   1156  CD2 HIS B1304      93.662  60.553  65.241  1.00  0.00           C  
ATOM   1157  CE1 HIS B1304      91.475  60.650  65.357  1.00  0.00           C  
ATOM   1158  NE2 HIS B1304      92.548  61.284  64.920  1.00  0.00           N  
ATOM   1159  N   ILE B1306      95.032  55.978  68.230  1.00  0.00           N  
ATOM   1160  CA  ILE B1306      95.633  54.672  68.361  1.00  0.00           C  
ATOM   1161  C   ILE B1306      94.762  53.776  69.234  1.00  0.00           C  
ATOM   1162  O   ILE B1306      94.694  52.563  69.025  1.00  0.00           O  
ATOM   1163  CB  ILE B1306      97.011  54.758  68.991  1.00  0.00           C  
ATOM   1164  CG1 ILE B1306      97.885  55.755  68.221  1.00  0.00           C  
ATOM   1165  CG2 ILE B1306      97.635  53.378  69.002  1.00  0.00           C  
ATOM   1166  CD1 ILE B1306      98.244  55.306  66.837  1.00  0.00           C  
ATOM   1167  N   GLU B1310      94.107  54.386  70.218  1.00  0.00           N  
ATOM   1168  CA  GLU B1310      93.238  53.661  71.124  1.00  0.00           C  
ATOM   1169  C   GLU B1310      92.265  52.849  70.289  1.00  0.00           C  
ATOM   1170  O   GLU B1310      92.159  51.625  70.428  1.00  0.00           O  
ATOM   1171  CB  GLU B1310      92.473  54.630  72.021  1.00  0.00           C  
ATOM   1172  CG  GLU B1310      93.352  55.392  73.014  1.00  0.00           C  
ATOM   1173  CD  GLU B1310      93.962  54.481  74.083  1.00  0.00           C  
ATOM   1174  OE1 GLU B1310      93.182  53.851  74.831  1.00  0.00           O  
ATOM   1175  OE2 GLU B1310      95.211  54.400  74.166  1.00  0.00           O  
ATOM   1176  N   LEU B1312      91.582  53.535  69.384  1.00  0.00           N  
ATOM   1177  CA  LEU B1312      90.610  52.889  68.522  1.00  0.00           C  
ATOM   1178  C   LEU B1312      91.205  51.825  67.600  1.00  0.00           C  
ATOM   1179  O   LEU B1312      90.599  50.768  67.424  1.00  0.00           O  
ATOM   1180  CB  LEU B1312      89.882  53.938  67.692  1.00  0.00           C  
ATOM   1181  CG  LEU B1312      88.792  53.354  66.820  1.00  0.00           C  
ATOM   1182  CD1 LEU B1312      87.596  52.943  67.667  1.00  0.00           C  
ATOM   1183  CD2 LEU B1312      88.409  54.386  65.799  1.00  0.00           C  
ATOM   1184  N   THR B1314      92.378  52.073  67.023  1.00  0.00           N  
ATOM   1185  CA  THR B1314      92.944  51.075  66.124  1.00  0.00           C  
ATOM   1186  C   THR B1314      93.321  49.796  66.873  1.00  0.00           C  
ATOM   1187  O   THR B1314      93.346  48.721  66.283  1.00  0.00           O  
ATOM   1188  CB  THR B1314      94.163  51.625  65.353  1.00  0.00           C  
ATOM   1189  OG1 THR B1314      95.331  51.587  66.180  1.00  0.00           O  
ATOM   1190  CG2 THR B1314      93.895  53.051  64.916  1.00  0.00           C  
ATOM   1191  N   ARG B1316      93.600  49.918  68.172  1.00  0.00           N  
ATOM   1192  CA  ARG B1316      93.898  48.753  69.002  1.00  0.00           C  
ATOM   1193  C   ARG B1316      92.567  48.036  69.218  1.00  0.00           C  
ATOM   1194  O   ARG B1316      92.450  46.838  69.001  1.00  0.00           O  
ATOM   1195  CB  ARG B1316      94.441  49.157  70.368  1.00  0.00           C  
ATOM   1196  CG  ARG B1316      95.743  49.912  70.345  1.00  0.00           C  
ATOM   1197  CD  ARG B1316      96.074  50.357  71.746  1.00  0.00           C  
ATOM   1198  NE  ARG B1316      96.175  49.225  72.657  1.00  0.00           N  
ATOM   1199  CZ  ARG B1316      97.327  48.743  73.118  1.00  0.00           C  
ATOM   1200  NH1 ARG B1316      98.479  49.297  72.754  1.00  0.00           N  
ATOM   1201  NH2 ARG B1316      97.328  47.702  73.946  1.00  0.00           N  
ATOM   1202  N   ASP B1317      91.573  48.797  69.669  1.00  0.00           N  
ATOM   1203  CA  ASP B1317      90.233  48.289  69.916  1.00  0.00           C  
ATOM   1204  C   ASP B1317      89.777  47.450  68.749  1.00  0.00           C  
ATOM   1205  O   ASP B1317      89.294  46.344  68.942  1.00  0.00           O  
ATOM   1206  CB  ASP B1317      89.228  49.436  70.074  1.00  0.00           C  
ATOM   1207  CG  ASP B1317      89.139  49.981  71.502  1.00  0.00           C  
ATOM   1208  OD1 ASP B1317      90.072  49.751  72.302  1.00  0.00           O  
ATOM   1209  OD2 ASP B1317      88.132  50.661  71.819  1.00  0.00           O  
ATOM   1210  N   LEU B1318      89.921  47.995  67.541  1.00  0.00           N  
ATOM   1211  CA  LEU B1318      89.498  47.321  66.314  1.00  0.00           C  
ATOM   1212  C   LEU B1318      90.209  46.000  66.095  1.00  0.00           C  
ATOM   1213  O   LEU B1318      89.549  44.964  65.980  1.00  0.00           O  
ATOM   1214  CB  LEU B1318      89.698  48.248  65.103  1.00  0.00           C  
ATOM   1215  CG  LEU B1318      88.701  49.400  64.980  1.00  0.00           C  
ATOM   1216  CD1 LEU B1318      89.109  50.322  63.862  1.00  0.00           C  
ATOM   1217  CD2 LEU B1318      87.310  48.844  64.748  1.00  0.00           C  
ATOM   1218  N   ALA B1319      91.543  46.037  66.049  1.00  0.00           N  
ATOM   1219  CA  ALA B1319      92.334  44.821  65.855  1.00  0.00           C  
ATOM   1220  C   ALA B1319      91.769  43.783  66.791  1.00  0.00           C  
ATOM   1221  O   ALA B1319      91.325  42.726  66.365  1.00  0.00           O  
ATOM   1222  CB  ALA B1319      93.803  45.070  66.163  1.00  0.00           C  
ATOM   1223  N   GLU B1321      91.776  44.099  68.074  1.00  0.00           N  
ATOM   1224  CA  GLU B1321      91.215  43.212  69.069  1.00  0.00           C  
ATOM   1225  C   GLU B1321      89.905  42.677  68.478  1.00  0.00           C  
ATOM   1226  O   GLU B1321      89.827  41.518  68.062  1.00  0.00           O  
ATOM   1227  CB  GLU B1321      90.950  44.010  70.344  1.00  0.00           C  
ATOM   1228  CG  GLU B1321      90.328  43.231  71.480  1.00  0.00           C  
ATOM   1229  CD  GLU B1321      91.358  42.751  72.503  1.00  0.00           C  
ATOM   1230  OE1 GLU B1321      90.983  42.568  73.683  1.00  0.00           O  
ATOM   1231  OE2 GLU B1321      92.534  42.559  72.123  1.00  0.00           O  
ATOM   1232  N   ARG B1322      88.906  43.550  68.375  1.00  0.00           N  
ATOM   1233  CA  ARG B1322      87.600  43.172  67.858  1.00  0.00           C  
ATOM   1234  C   ARG B1322      87.630  42.249  66.649  1.00  0.00           C  
ATOM   1235  O   ARG B1322      86.819  41.325  66.563  1.00  0.00           O  
ATOM   1236  CB  ARG B1322      86.761  44.408  67.546  1.00  0.00           C  
ATOM   1237  CG  ARG B1322      85.309  44.060  67.333  1.00  0.00           C  
ATOM   1238  CD  ARG B1322      84.458  45.271  67.047  1.00  0.00           C  
ATOM   1239  NE  ARG B1322      84.260  46.118  68.221  1.00  0.00           N  
ATOM   1240  CZ  ARG B1322      84.232  47.448  68.170  1.00  0.00           C  
ATOM   1241  NH1 ARG B1322      84.399  48.058  67.005  1.00  0.00           N  
ATOM   1242  NH2 ARG B1322      84.015  48.165  69.270  1.00  0.00           N  
ATOM   1243  N   PHE B1323      88.549  42.489  65.715  1.00  0.00           N  
ATOM   1244  CA  PHE B1323      88.653  41.631  64.530  1.00  0.00           C  
ATOM   1245  C   PHE B1323      89.270  40.299  64.977  1.00  0.00           C  
ATOM   1246  O   PHE B1323      88.726  39.223  64.701  1.00  0.00           O  
ATOM   1247  CB  PHE B1323      89.547  42.264  63.451  1.00  0.00           C  
ATOM   1248  CG  PHE B1323      89.434  41.592  62.099  1.00  0.00           C  
ATOM   1249  CD1 PHE B1323      88.347  41.864  61.258  1.00  0.00           C  
ATOM   1250  CD2 PHE B1323      90.381  40.650  61.689  1.00  0.00           C  
ATOM   1251  CE1 PHE B1323      88.206  41.205  60.036  1.00  0.00           C  
ATOM   1252  CE2 PHE B1323      90.248  39.988  60.465  1.00  0.00           C  
ATOM   1253  CZ  PHE B1323      89.155  40.268  59.639  1.00  0.00           C  
ATOM   1254  N   ASN B1324      90.411  40.391  65.662  1.00  0.00           N  
ATOM   1255  CA  ASN B1324      91.113  39.230  66.181  1.00  0.00           C  
ATOM   1256  C   ASN B1324      90.170  38.240  66.856  1.00  0.00           C  
ATOM   1257  O   ASN B1324      90.173  37.049  66.537  1.00  0.00           O  
ATOM   1258  CB  ASN B1324      92.195  39.673  67.163  1.00  0.00           C  
ATOM   1259  CG  ASN B1324      93.524  39.937  66.483  1.00  0.00           C  
ATOM   1260  OD1 ASN B1324      93.596  40.081  65.261  1.00  0.00           O  
ATOM   1261  ND2 ASN B1324      94.591  40.009  67.279  1.00  0.00           N  
ATOM   1262  N   LYS B1325      89.346  38.725  67.776  1.00  0.00           N  
ATOM   1263  CA  LYS B1325      88.421  37.833  68.452  1.00  0.00           C  
ATOM   1264  C   LYS B1325      87.325  37.304  67.527  1.00  0.00           C  
ATOM   1265  O   LYS B1325      86.973  36.136  67.618  1.00  0.00           O  
ATOM   1266  CB  LYS B1325      87.795  38.526  69.658  1.00  0.00           C  
ATOM   1267  CG  LYS B1325      88.785  38.995  70.703  1.00  0.00           C  
ATOM   1268  CD  LYS B1325      88.019  39.501  71.916  1.00  0.00           C  
ATOM   1269  CE  LYS B1325      88.888  40.310  72.882  1.00  0.00           C  
ATOM   1270  NZ  LYS B1325      90.087  39.590  73.400  1.00  0.00           N  
ATOM   1271  N   ARG B1326      86.784  38.139  66.637  1.00  0.00           N  
ATOM   1272  CA  ARG B1326      85.733  37.673  65.724  1.00  0.00           C  
ATOM   1273  C   ARG B1326      86.178  36.652  64.666  1.00  0.00           C  
ATOM   1274  O   ARG B1326      85.443  35.715  64.372  1.00  0.00           O  
ATOM   1275  CB  ARG B1326      85.049  38.832  64.990  1.00  0.00           C  
ATOM   1276  CG  ARG B1326      83.781  39.366  65.641  1.00  0.00           C  
ATOM   1277  CD  ARG B1326      82.782  39.874  64.569  1.00  0.00           C  
ATOM   1278  NE  ARG B1326      82.833  41.319  64.315  1.00  0.00           N  
ATOM   1279  CZ  ARG B1326      82.411  42.260  65.163  1.00  0.00           C  
ATOM   1280  NH1 ARG B1326      81.895  41.931  66.345  1.00  0.00           N  
ATOM   1281  NH2 ARG B1326      82.500  43.545  64.826  1.00  0.00           N  
ATOM   1282  N   TYR B1327      87.371  36.822  64.099  1.00  0.00           N  
ATOM   1283  CA  TYR B1327      87.858  35.941  63.035  1.00  0.00           C  
ATOM   1284  C   TYR B1327      89.141  35.181  63.362  1.00  0.00           C  
ATOM   1285  O   TYR B1327      89.538  34.263  62.629  1.00  0.00           O  
ATOM   1286  CB  TYR B1327      88.079  36.750  61.743  1.00  0.00           C  
ATOM   1287  CG  TYR B1327      86.870  37.560  61.299  1.00  0.00           C  
ATOM   1288  CD1 TYR B1327      86.644  38.837  61.811  1.00  0.00           C  
ATOM   1289  CD2 TYR B1327      85.921  37.012  60.440  1.00  0.00           C  
ATOM   1290  CE1 TYR B1327      85.499  39.544  61.492  1.00  0.00           C  
ATOM   1291  CE2 TYR B1327      84.770  37.712  60.113  1.00  0.00           C  
ATOM   1292  CZ  TYR B1327      84.560  38.975  60.649  1.00  0.00           C  
ATOM   1293  OH  TYR B1327      83.384  39.642  60.393  1.00  0.00           O  
ATOM   1294  N   GLY B1328      89.803  35.569  64.443  1.00  0.00           N  
ATOM   1295  CA  GLY B1328      91.016  34.888  64.810  1.00  0.00           C  
ATOM   1296  C   GLY B1328      92.251  35.737  64.700  1.00  0.00           C  
ATOM   1297  O   GLY B1328      92.438  36.468  63.737  1.00  0.00           O  
ATOM   1298  N   GLU B1329      93.092  35.610  65.721  1.00  0.00           N  
ATOM   1299  CA  GLU B1329      94.355  36.321  65.845  1.00  0.00           C  
ATOM   1300  C   GLU B1329      94.980  36.510  64.480  1.00  0.00           C  
ATOM   1301  O   GLU B1329      95.349  35.541  63.808  1.00  0.00           O  
ATOM   1302  CB  GLU B1329      95.310  35.535  66.741  1.00  0.00           C  
ATOM   1303  CG  GLU B1329      96.577  36.279  67.108  1.00  0.00           C  
ATOM   1304  CD  GLU B1329      96.574  36.693  68.570  1.00  0.00           C  
ATOM   1305  OE1 GLU B1329      96.331  35.813  69.417  1.00  0.00           O  
ATOM   1306  OE2 GLU B1329      96.805  37.885  68.862  1.00  0.00           O  
ATOM   1307  N   LEU B1341      95.072  37.771  64.076  1.00  0.00           N  
ATOM   1308  CA  LEU B1341      95.647  38.142  62.799  1.00  0.00           C  
ATOM   1309  C   LEU B1341      96.397  39.446  63.010  1.00  0.00           C  
ATOM   1310  O   LEU B1341      97.578  39.552  62.691  1.00  0.00           O  
ATOM   1311  CB  LEU B1341      94.532  38.323  61.768  1.00  0.00           C  
ATOM   1312  CG  LEU B1341      94.833  38.003  60.304  1.00  0.00           C  
ATOM   1313  CD1 LEU B1341      93.508  37.917  59.555  1.00  0.00           C  
ATOM   1314  CD2 LEU B1341      95.742  39.051  59.682  1.00  0.00           C  
ATOM   1315  N   PHE B1342      95.713  40.428  63.585  1.00  0.00           N  
ATOM   1316  CA  PHE B1342      96.305  41.744  63.830  1.00  0.00           C  
ATOM   1317  C   PHE B1342      97.133  41.858  65.119  1.00  0.00           C  
ATOM   1318  O   PHE B1342      96.759  41.313  66.164  1.00  0.00           O  
ATOM   1319  CB  PHE B1342      95.200  42.816  63.862  1.00  0.00           C  
ATOM   1320  CG  PHE B1342      94.524  43.029  62.543  1.00  0.00           C  
ATOM   1321  CD1 PHE B1342      95.276  43.368  61.411  1.00  0.00           C  
ATOM   1322  CD2 PHE B1342      93.143  42.928  62.431  1.00  0.00           C  
ATOM   1323  CE1 PHE B1342      94.652  43.603  60.192  1.00  0.00           C  
ATOM   1324  CE2 PHE B1342      92.515  43.164  61.210  1.00  0.00           C  
ATOM   1325  CZ  PHE B1342      93.269  43.503  60.089  1.00  0.00           C  
ATOM   1326  N   THR B1344      98.257  42.567  65.023  1.00  0.00           N  
ATOM   1327  CA  THR B1344      99.125  42.821  66.168  1.00  0.00           C  
ATOM   1328  C   THR B1344      98.588  44.050  66.846  1.00  0.00           C  
ATOM   1329  O   THR B1344      98.501  45.094  66.202  1.00  0.00           O  
ATOM   1330  CB  THR B1344     100.504  43.237  65.753  1.00  0.00           C  
ATOM   1331  OG1 THR B1344     101.122  42.184  65.016  1.00  0.00           O  
ATOM   1332  CG2 THR B1344     101.326  43.623  66.969  1.00  0.00           C  
ATOM   1333  N   ILE B1345      98.236  43.969  68.124  1.00  0.00           N  
ATOM   1334  CA  ILE B1345      97.748  45.162  68.796  1.00  0.00           C  
ATOM   1335  C   ILE B1345      98.932  46.130  68.890  1.00  0.00           C  
ATOM   1336  O   ILE B1345      99.906  45.854  69.590  1.00  0.00           O  
ATOM   1337  CB  ILE B1345      97.254  44.867  70.211  1.00  0.00           C  
ATOM   1338  CG1 ILE B1345      95.970  44.041  70.192  1.00  0.00           C  
ATOM   1339  CG2 ILE B1345      96.988  46.203  70.912  1.00  0.00           C  
ATOM   1340  CD1 ILE B1345      95.998  42.809  69.317  1.00  0.00           C  
ATOM   1341  N   PRO B1347      98.861  47.273  68.177  1.00  0.00           N  
ATOM   1342  CA  PRO B1347      99.923  48.277  68.167  1.00  0.00           C  
ATOM   1343  C   PRO B1347      99.934  49.089  69.432  1.00  0.00           C  
ATOM   1344  O   PRO B1347      98.943  49.151  70.165  1.00  0.00           O  
ATOM   1345  CB  PRO B1347      99.598  49.105  66.935  1.00  0.00           C  
ATOM   1346  CG  PRO B1347      98.114  49.141  66.975  1.00  0.00           C  
ATOM   1347  CD  PRO B1347      97.721  47.721  67.355  1.00  0.00           C  
ATOM   1348  N   GLU B1348     101.069  49.718  69.678  1.00  0.00           N  
ATOM   1349  CA  GLU B1348     101.275  50.510  70.881  1.00  0.00           C  
ATOM   1350  C   GLU B1348     101.914  51.817  70.440  1.00  0.00           C  
ATOM   1351  O   GLU B1348     102.759  51.841  69.542  1.00  0.00           O  
ATOM   1352  CB  GLU B1348     102.171  49.703  71.823  1.00  0.00           C  
ATOM   1353  CG  GLU B1348     102.477  50.355  73.157  1.00  0.00           C  
ATOM   1354  CD  GLU B1348     103.182  49.392  74.119  1.00  0.00           C  
ATOM   1355  OE1 GLU B1348     102.504  48.485  74.648  1.00  0.00           O  
ATOM   1356  OE2 GLU B1348     104.400  49.563  74.329  1.00  0.00           O  
ATOM   1357  N   ALA B1349     101.500  52.896  71.084  1.00  0.00           N  
ATOM   1358  CA  ALA B1349     101.983  54.202  70.717  1.00  0.00           C  
ATOM   1359  C   ALA B1349     103.163  54.733  71.507  1.00  0.00           C  
ATOM   1360  O   ALA B1349     103.106  54.806  72.728  1.00  0.00           O  
ATOM   1361  CB  ALA B1349     100.848  55.197  70.802  1.00  0.00           C  
ATOM   1362  N   ARG B1350     104.241  55.095  70.817  1.00  0.00           N  
ATOM   1363  CA  ARG B1350     105.386  55.683  71.505  1.00  0.00           C  
ATOM   1364  C   ARG B1350     105.322  57.184  71.226  1.00  0.00           C  
ATOM   1365  O   ARG B1350     104.452  57.634  70.479  1.00  0.00           O  
ATOM   1366  CB  ARG B1350     106.707  55.117  71.000  1.00  0.00           C  
ATOM   1367  CG  ARG B1350     107.868  55.617  71.863  1.00  0.00           C  
ATOM   1368  CD  ARG B1350     109.201  54.987  71.549  1.00  0.00           C  
ATOM   1369  NE  ARG B1350     109.735  55.373  70.244  1.00  0.00           N  
ATOM   1370  CZ  ARG B1350     110.708  54.705  69.645  1.00  0.00           C  
ATOM   1371  NH1 ARG B1350     111.232  53.642  70.237  1.00  0.00           N  
ATOM   1372  NH2 ARG B1350     111.144  55.093  68.462  1.00  0.00           N  
ATOM   1373  N   ILE B1351     106.224  57.972  71.802  1.00  0.00           N  
ATOM   1374  CA  ILE B1351     106.198  59.423  71.572  1.00  0.00           C  
ATOM   1375  C   ILE B1351     107.579  59.904  71.114  1.00  0.00           C  
ATOM   1376  O   ILE B1351     108.277  59.131  70.471  1.00  0.00           O  
ATOM   1377  CB  ILE B1351     105.710  60.155  72.860  1.00  0.00           C  
ATOM   1378  CG1 ILE B1351     105.306  59.184  73.956  1.00  0.00           C  
ATOM   1379  CG2 ILE B1351     104.498  61.041  72.484  1.00  0.00           C  
ATOM   1380  CD1 ILE B1351     106.456  58.436  74.667  1.00  0.00           C  
ATOM   1381  N   PRO B1352     107.995  61.167  71.428  1.00  0.00           N  
ATOM   1382  CA  PRO B1352     109.329  61.609  70.993  1.00  0.00           C  
ATOM   1383  C   PRO B1352     110.502  61.484  72.003  1.00  0.00           C  
ATOM   1384  O   PRO B1352     111.643  61.860  71.669  1.00  0.00           O  
ATOM   1385  CB  PRO B1352     109.082  63.064  70.634  1.00  0.00           C  
ATOM   1386  CG  PRO B1352     108.260  63.488  71.826  1.00  0.00           C  
ATOM   1387  CD  PRO B1352     107.203  62.362  71.809  1.00  0.00           C  
ATOM   1388  N   LYS B1353     110.225  60.969  73.206  1.00  0.00           N  
ATOM   1389  CA  LYS B1353     111.191  60.843  74.311  1.00  0.00           C  
ATOM   1390  C   LYS B1353     111.134  62.182  75.065  1.00  0.00           C  
ATOM   1391  O   LYS B1353     111.327  62.261  76.292  1.00  0.00           O  
ATOM   1392  CB  LYS B1353     112.639  60.587  73.829  1.00  0.00           C  
ATOM   1393  CG  LYS B1353     112.856  59.330  72.987  1.00  0.00           C  
ATOM   1394  CD  LYS B1353     114.310  59.186  72.557  1.00  0.00           C  
ATOM   1395  CE  LYS B1353     114.405  59.007  71.062  1.00  0.00           C  
ATOM   1396  NZ  LYS B1353     113.727  60.140  70.386  1.00  0.00           N  
ATOM   1397  N   VAL B1354     110.844  63.231  74.300  1.00  0.00           N  
ATOM   1398  CA  VAL B1354     110.732  64.604  74.792  1.00  0.00           C  
ATOM   1399  C   VAL B1354     112.115  65.135  75.191  1.00  0.00           C  
ATOM   1400  O   VAL B1354     113.088  64.379  75.325  1.00  0.00           O  
ATOM   1401  CB  VAL B1354     109.732  64.736  76.007  1.00  0.00           C  
ATOM   1402  CG1 VAL B1354     109.215  66.176  76.097  1.00  0.00           C  
ATOM   1403  CG2 VAL B1354     108.539  63.785  75.858  1.00  0.00           C  
ATOM   1404  N   GLY B1355     112.184  66.444  75.384  1.00  0.00           N  
ATOM   1405  CA  GLY B1355     113.440  67.071  75.720  1.00  0.00           C  
ATOM   1406  C   GLY B1355     113.890  67.696  74.416  1.00  0.00           C  
ATOM   1407  O   GLY B1355     114.960  67.412  73.878  1.00  0.00           O  
ATOM   1408  N   ALA B1356     113.023  68.548  73.897  1.00  0.00           N  
ATOM   1409  CA  ALA B1356     113.263  69.226  72.647  1.00  0.00           C  
ATOM   1410  C   ALA B1356     112.226  70.340  72.592  1.00  0.00           C  
ATOM   1411  O   ALA B1356     112.572  71.508  72.758  1.00  0.00           O  
ATOM   1412  CB  ALA B1356     113.098  68.241  71.472  1.00  0.00           C  
ATOM   1413  N   ARG B1360     110.960  69.978  72.402  1.00  0.00           N  
ATOM   1414  CA  ARG B1360     109.884  70.960  72.341  1.00  0.00           C  
ATOM   1415  C   ARG B1360     110.369  72.340  71.903  1.00  0.00           C  
ATOM   1416  O   ARG B1360     110.503  73.252  72.724  1.00  0.00           O  
ATOM   1417  CB  ARG B1360     109.186  71.071  73.698  1.00  0.00           C  
ATOM   1418  CG  ARG B1360     108.049  70.085  73.874  1.00  0.00           C  
ATOM   1419  CD  ARG B1360     106.893  70.457  72.974  1.00  0.00           C  
ATOM   1420  NE  ARG B1360     105.909  71.294  73.652  1.00  0.00           N  
ATOM   1421  CZ  ARG B1360     104.633  70.949  73.770  1.00  0.00           C  
ATOM   1422  NH1 ARG B1360     104.215  69.799  73.249  1.00  0.00           N  
ATOM   1423  NH2 ARG B1360     103.786  71.736  74.424  1.00  0.00           N  
ATOM   1424  N   ILE B1361     110.666  72.479  70.611  1.00  0.00           N  
ATOM   1425  CA  ILE B1361     111.109  73.762  70.079  1.00  0.00           C  
ATOM   1426  C   ILE B1361     109.856  74.661  70.089  1.00  0.00           C  
ATOM   1427  O   ILE B1361     108.799  74.276  69.582  1.00  0.00           O  
ATOM   1428  CB  ILE B1361     111.675  73.601  68.641  1.00  0.00           C  
ATOM   1429  CG1 ILE B1361     112.798  72.545  68.614  1.00  0.00           C  
ATOM   1430  CG2 ILE B1361     112.190  74.939  68.137  1.00  0.00           C  
ATOM   1431  CD1 ILE B1361     114.044  72.888  69.392  1.00  0.00           C  
ATOM   1432  N   MET B1365     109.968  75.841  70.697  1.00  0.00           N  
ATOM   1433  CA  MET B1365     108.846  76.784  70.803  1.00  0.00           C  
ATOM   1434  C   MET B1365     108.841  77.800  69.651  1.00  0.00           C  
ATOM   1435  O   MET B1365     109.806  77.873  68.881  1.00  0.00           O  
ATOM   1436  CB  MET B1365     108.934  77.536  72.142  1.00  0.00           C  
ATOM   1437  CG  MET B1365     109.165  76.636  73.343  1.00  0.00           C  
ATOM   1438  SD  MET B1365     107.782  75.528  73.692  1.00  0.00           S  
ATOM   1439  CE  MET B1365     107.544  75.898  75.404  1.00  0.00           C  
ATOM   1440  N   SER B1366     107.760  78.576  69.526  1.00  0.00           N  
ATOM   1441  CA  SER B1366     107.671  79.593  68.477  1.00  0.00           C  
ATOM   1442  C   SER B1366     108.710  80.684  68.703  1.00  0.00           C  
ATOM   1443  O   SER B1366     108.993  81.060  69.841  1.00  0.00           O  
ATOM   1444  CB  SER B1366     106.270  80.218  68.444  1.00  0.00           C  
ATOM   1445  OG  SER B1366     106.248  81.409  67.665  1.00  0.00           O  
ATOM   1446  N   LEU B1368     109.287  81.196  67.621  1.00  0.00           N  
ATOM   1447  CA  LEU B1368     110.298  82.249  67.721  1.00  0.00           C  
ATOM   1448  C   LEU B1368     109.698  83.605  68.121  1.00  0.00           C  
ATOM   1449  O   LEU B1368     110.428  84.528  68.497  1.00  0.00           O  
ATOM   1450  CB  LEU B1368     111.027  82.411  66.396  1.00  0.00           C  
ATOM   1451  CG  LEU B1368     111.892  81.277  65.854  1.00  0.00           C  
ATOM   1452  CD1 LEU B1368     112.182  81.564  64.411  1.00  0.00           C  
ATOM   1453  CD2 LEU B1368     113.190  81.156  66.604  1.00  0.00           C  
ATOM   1454  N   VAL B1369     108.377  83.739  68.043  1.00  0.00           N  
ATOM   1455  CA  VAL B1369     107.720  85.002  68.386  1.00  0.00           C  
ATOM   1456  C   VAL B1369     106.795  84.892  69.587  1.00  0.00           C  
ATOM   1457  O   VAL B1369     106.112  85.854  69.957  1.00  0.00           O  
ATOM   1458  CB  VAL B1369     106.871  85.489  67.242  1.00  0.00           C  
ATOM   1459  CG1 VAL B1369     107.756  85.827  66.059  1.00  0.00           C  
ATOM   1460  CG2 VAL B1369     105.831  84.420  66.898  1.00  0.00           C  
ATOM   1461  N   ASP B1370     106.744  83.694  70.152  1.00  0.00           N  
ATOM   1462  CA  ASP B1370     105.941  83.395  71.323  1.00  0.00           C  
ATOM   1463  C   ASP B1370     106.622  82.163  71.893  1.00  0.00           C  
ATOM   1464  O   ASP B1370     106.344  81.052  71.470  1.00  0.00           O  
ATOM   1465  CB  ASP B1370     104.508  83.046  70.935  1.00  0.00           C  
ATOM   1466  CG  ASP B1370     103.649  82.732  72.145  1.00  0.00           C  
ATOM   1467  OD1 ASP B1370     104.230  82.311  73.173  1.00  0.00           O  
ATOM   1468  OD2 ASP B1370     102.413  82.890  72.071  1.00  0.00           O  
ATOM   1469  N   PRO B1371     107.539  82.351  72.851  1.00  0.00           N  
ATOM   1470  CA  PRO B1371     108.271  81.244  73.469  1.00  0.00           C  
ATOM   1471  C   PRO B1371     107.442  80.269  74.284  1.00  0.00           C  
ATOM   1472  O   PRO B1371     107.914  79.174  74.604  1.00  0.00           O  
ATOM   1473  CB  PRO B1371     109.344  81.956  74.286  1.00  0.00           C  
ATOM   1474  CG  PRO B1371     108.646  83.210  74.692  1.00  0.00           C  
ATOM   1475  CD  PRO B1371     107.930  83.643  73.443  1.00  0.00           C  
ATOM   1476  N   THR B1372     106.211  80.635  74.622  1.00  0.00           N  
ATOM   1477  CA  THR B1372     105.369  79.716  75.378  1.00  0.00           C  
ATOM   1478  C   THR B1372     104.579  78.823  74.430  1.00  0.00           C  
ATOM   1479  O   THR B1372     104.051  77.794  74.839  1.00  0.00           O  
ATOM   1480  CB  THR B1372     104.357  80.458  76.273  1.00  0.00           C  
ATOM   1481  OG1 THR B1372     103.505  81.276  75.464  1.00  0.00           O  
ATOM   1482  CG2 THR B1372     105.066  81.316  77.288  1.00  0.00           C  
ATOM   1483  N   LYS B1373     104.499  79.219  73.163  1.00  0.00           N  
ATOM   1484  CA  LYS B1373     103.773  78.455  72.150  1.00  0.00           C  
ATOM   1485  C   LYS B1373     104.727  77.509  71.406  1.00  0.00           C  
ATOM   1486  O   LYS B1373     105.910  77.818  71.213  1.00  0.00           O  
ATOM   1487  CB  LYS B1373     103.105  79.426  71.169  1.00  0.00           C  
ATOM   1488  CG  LYS B1373     102.108  78.816  70.203  1.00  0.00           C  
ATOM   1489  CD  LYS B1373     101.505  79.908  69.310  1.00  0.00           C  
ATOM   1490  CE  LYS B1373     100.407  79.396  68.363  1.00  0.00           C  
ATOM   1491  NZ  LYS B1373     100.895  78.548  67.236  1.00  0.00           N  
ATOM   1492  N   LYS B1414     104.211  76.354  70.992  1.00  0.00           N  
ATOM   1493  CA  LYS B1414     104.999  75.358  70.269  1.00  0.00           C  
ATOM   1494  C   LYS B1414     105.178  75.704  68.784  1.00  0.00           C  
ATOM   1495  O   LYS B1414     104.256  76.215  68.128  1.00  0.00           O  
ATOM   1496  CB  LYS B1414     104.323  73.991  70.407  1.00  0.00           C  
ATOM   1497  CG  LYS B1414     105.136  72.814  69.908  1.00  0.00           C  
ATOM   1498  CD  LYS B1414     104.279  71.555  69.844  1.00  0.00           C  
ATOM   1499  CE  LYS B1414     103.276  71.603  68.684  1.00  0.00           C  
ATOM   1500  NZ  LYS B1414     103.796  71.050  67.392  1.00  0.00           N  
ATOM   1501  N   MET B1415     106.363  75.429  68.248  1.00  0.00           N  
ATOM   1502  CA  MET B1415     106.635  75.703  66.837  1.00  0.00           C  
ATOM   1503  C   MET B1415     105.762  74.832  65.916  1.00  0.00           C  
ATOM   1504  O   MET B1415     105.853  73.603  65.960  1.00  0.00           O  
ATOM   1505  CB  MET B1415     108.107  75.448  66.523  1.00  0.00           C  
ATOM   1506  CG  MET B1415     108.488  75.981  65.182  1.00  0.00           C  
ATOM   1507  SD  MET B1415     110.256  75.925  64.872  1.00  0.00           S  
ATOM   1508  CE  MET B1415     110.803  77.441  65.670  1.00  0.00           C  
ATOM   1509  N   SER B1416     104.934  75.454  65.070  1.00  0.00           N  
ATOM   1510  CA  SER B1416     104.050  74.730  64.149  1.00  0.00           C  
ATOM   1511  C   SER B1416     104.096  75.297  62.743  1.00  0.00           C  
ATOM   1512  O   SER B1416     104.320  76.490  62.577  1.00  0.00           O  
ATOM   1513  CB  SER B1416     102.601  74.791  64.619  1.00  0.00           C  
ATOM   1514  OG  SER B1416     102.395  73.891  65.703  1.00  0.00           O  
ATOM   1515  N   LYS B1417     103.900  74.441  61.733  1.00  0.00           N  
ATOM   1516  CA  LYS B1417     103.880  74.875  60.335  1.00  0.00           C  
ATOM   1517  C   LYS B1417     102.718  75.847  60.229  1.00  0.00           C  
ATOM   1518  O   LYS B1417     102.839  76.959  59.717  1.00  0.00           O  
ATOM   1519  CB  LYS B1417     103.589  73.712  59.374  1.00  0.00           C  
ATOM   1520  CG  LYS B1417     104.509  72.513  59.457  1.00  0.00           C  
ATOM   1521  CD  LYS B1417     103.976  71.328  58.642  1.00  0.00           C  
ATOM   1522  CE  LYS B1417     103.525  70.203  59.569  1.00  0.00           C  
ATOM   1523  NZ  LYS B1417     102.995  68.985  58.887  1.00  0.00           N  
ATOM   1524  N   SER B1434     101.586  75.403  60.751  1.00  0.00           N  
ATOM   1525  CA  SER B1434     100.347  76.154  60.720  1.00  0.00           C  
ATOM   1526  C   SER B1434     100.270  77.430  61.547  1.00  0.00           C  
ATOM   1527  O   SER B1434      99.173  77.941  61.786  1.00  0.00           O  
ATOM   1528  CB  SER B1434      99.202  75.223  61.114  1.00  0.00           C  
ATOM   1529  OG  SER B1434      99.467  74.635  62.376  1.00  0.00           O  
ATOM   1530  N   ASP B1435     101.398  77.958  62.003  1.00  0.00           N  
ATOM   1531  CA  ASP B1435     101.327  79.206  62.761  1.00  0.00           C  
ATOM   1532  C   ASP B1435     101.050  80.302  61.727  1.00  0.00           C  
ATOM   1533  O   ASP B1435     101.650  80.310  60.648  1.00  0.00           O  
ATOM   1534  CB  ASP B1435     102.650  79.500  63.478  1.00  0.00           C  
ATOM   1535  CG  ASP B1435     102.474  80.441  64.684  1.00  0.00           C  
ATOM   1536  OD1 ASP B1435     102.174  81.644  64.507  1.00  0.00           O  
ATOM   1537  OD2 ASP B1435     102.629  79.946  65.812  1.00  0.00           O  
ATOM   1538  N   PRO B1440     100.120  81.221  62.032  1.00  0.00           N  
ATOM   1539  CA  PRO B1440      99.752  82.327  61.140  1.00  0.00           C  
ATOM   1540  C   PRO B1440     100.926  83.255  60.885  1.00  0.00           C  
ATOM   1541  O   PRO B1440     101.038  83.853  59.819  1.00  0.00           O  
ATOM   1542  CB  PRO B1440      98.617  83.021  61.894  1.00  0.00           C  
ATOM   1543  CG  PRO B1440      98.915  82.690  63.337  1.00  0.00           C  
ATOM   1544  CD  PRO B1440      99.293  81.238  63.250  1.00  0.00           C  
ATOM   1545  N   ASN B1441     101.812  83.371  61.864  1.00  0.00           N  
ATOM   1546  CA  ASN B1441     102.965  84.228  61.697  1.00  0.00           C  
ATOM   1547  C   ASN B1441     104.213  83.430  61.298  1.00  0.00           C  
ATOM   1548  O   ASN B1441     104.876  82.835  62.141  1.00  0.00           O  
ATOM   1549  CB  ASN B1441     103.234  84.990  62.980  1.00  0.00           C  
ATOM   1550  CG  ASN B1441     104.490  85.836  62.886  1.00  0.00           C  
ATOM   1551  OD1 ASN B1441     104.996  86.299  63.890  1.00  0.00           O  
ATOM   1552  ND2 ASN B1441     104.998  86.042  61.665  1.00  0.00           N  
ATOM   1553  N   PRO B1444     104.557  83.440  59.998  1.00  0.00           N  
ATOM   1554  CA  PRO B1444     105.698  82.759  59.366  1.00  0.00           C  
ATOM   1555  C   PRO B1444     107.040  83.051  59.988  1.00  0.00           C  
ATOM   1556  O   PRO B1444     108.037  82.398  59.674  1.00  0.00           O  
ATOM   1557  CB  PRO B1444     105.630  83.249  57.924  1.00  0.00           C  
ATOM   1558  CG  PRO B1444     104.149  83.367  57.721  1.00  0.00           C  
ATOM   1559  CD  PRO B1444     103.729  84.103  58.972  1.00  0.00           C  
ATOM   1560  N   LYS B1450     107.056  84.044  60.866  1.00  0.00           N  
ATOM   1561  CA  LYS B1450     108.257  84.441  61.578  1.00  0.00           C  
ATOM   1562  C   LYS B1450     108.441  83.492  62.746  1.00  0.00           C  
ATOM   1563  O   LYS B1450     109.532  83.376  63.306  1.00  0.00           O  
ATOM   1564  CB  LYS B1450     108.103  85.873  62.096  1.00  0.00           C  
ATOM   1565  CG  LYS B1450     108.230  86.930  61.019  1.00  0.00           C  
ATOM   1566  CD  LYS B1450     109.679  87.323  60.784  1.00  0.00           C  
ATOM   1567  CE  LYS B1450     109.949  88.683  61.391  1.00  0.00           C  
ATOM   1568  NZ  LYS B1450     109.465  88.731  62.801  1.00  0.00           N  
ATOM   1569  N   ALA B1452     107.365  82.797  63.096  1.00  0.00           N  
ATOM   1570  CA  ALA B1452     107.386  81.858  64.206  1.00  0.00           C  
ATOM   1571  C   ALA B1452     108.256  80.633  63.992  1.00  0.00           C  
ATOM   1572  O   ALA B1452     108.775  80.093  64.963  1.00  0.00           O  
ATOM   1573  CB  ALA B1452     105.969  81.420  64.525  1.00  0.00           C  
ATOM   1574  N   TYR B1455     108.432  80.205  62.741  1.00  0.00           N  
ATOM   1575  CA  TYR B1455     109.203  78.992  62.456  1.00  0.00           C  
ATOM   1576  C   TYR B1455     110.259  79.119  61.391  1.00  0.00           C  
ATOM   1577  O   TYR B1455     110.225  80.027  60.578  1.00  0.00           O  
ATOM   1578  CB  TYR B1455     108.247  77.872  62.033  1.00  0.00           C  
ATOM   1579  CG  TYR B1455     107.323  78.269  60.888  1.00  0.00           C  
ATOM   1580  CD1 TYR B1455     107.709  78.119  59.551  1.00  0.00           C  
ATOM   1581  CD2 TYR B1455     106.075  78.836  61.152  1.00  0.00           C  
ATOM   1582  CE1 TYR B1455     106.862  78.536  58.500  1.00  0.00           C  
ATOM   1583  CE2 TYR B1455     105.227  79.256  60.119  1.00  0.00           C  
ATOM   1584  CZ  TYR B1455     105.627  79.112  58.796  1.00  0.00           C  
ATOM   1585  OH  TYR B1455     104.833  79.622  57.786  1.00  0.00           O  
ATOM   1586  N   ILE B1456     111.188  78.177  61.399  1.00  0.00           N  
ATOM   1587  CA  ILE B1456     112.240  78.125  60.405  1.00  0.00           C  
ATOM   1588  C   ILE B1456     112.008  76.837  59.622  1.00  0.00           C  
ATOM   1589  O   ILE B1456     112.120  75.744  60.173  1.00  0.00           O  
ATOM   1590  CB  ILE B1456     113.626  78.041  61.045  1.00  0.00           C  
ATOM   1591  CG1 ILE B1456     113.929  79.314  61.827  1.00  0.00           C  
ATOM   1592  CG2 ILE B1456     114.667  77.809  59.973  1.00  0.00           C  
ATOM   1593  CD1 ILE B1456     115.288  79.263  62.524  1.00  0.00           C  
ATOM   1594  N   THR B1457     111.669  76.962  58.345  1.00  0.00           N  
ATOM   1595  CA  THR B1457     111.425  75.815  57.485  1.00  0.00           C  
ATOM   1596  C   THR B1457     112.712  75.174  57.004  1.00  0.00           C  
ATOM   1597  O   THR B1457     113.640  75.880  56.633  1.00  0.00           O  
ATOM   1598  CB  THR B1457     110.624  76.230  56.272  1.00  0.00           C  
ATOM   1599  OG1 THR B1457     109.238  76.186  56.604  1.00  0.00           O  
ATOM   1600  CG2 THR B1457     110.926  75.331  55.071  1.00  0.00           C  
ATOM   1601  N   LEU B1458     112.751  73.840  56.966  1.00  0.00           N  
ATOM   1602  CA  LEU B1458     113.943  73.125  56.523  1.00  0.00           C  
ATOM   1603  C   LEU B1458     114.495  73.610  55.208  1.00  0.00           C  
ATOM   1604  O   LEU B1458     115.654  73.365  54.879  1.00  0.00           O  
ATOM   1605  CB  LEU B1458     113.682  71.635  56.423  1.00  0.00           C  
ATOM   1606  CG  LEU B1458     113.955  70.878  57.713  1.00  0.00           C  
ATOM   1607  CD1 LEU B1458     113.855  69.386  57.455  1.00  0.00           C  
ATOM   1608  CD2 LEU B1458     115.353  71.215  58.208  1.00  0.00           C  
ATOM   1609  N   LEU B1459     113.660  74.302  54.450  1.00  0.00           N  
ATOM   1610  CA  LEU B1459     114.096  74.801  53.171  1.00  0.00           C  
ATOM   1611  C   LEU B1459     114.346  76.287  53.181  1.00  0.00           C  
ATOM   1612  O   LEU B1459     114.766  76.807  52.155  1.00  0.00           O  
ATOM   1613  CB  LEU B1459     113.053  74.496  52.109  1.00  0.00           C  
ATOM   1614  CG  LEU B1459     112.890  73.011  51.836  1.00  0.00           C  
ATOM   1615  CD1 LEU B1459     111.825  72.825  50.800  1.00  0.00           C  
ATOM   1616  CD2 LEU B1459     114.206  72.413  51.362  1.00  0.00           C  
ATOM   1617  N   ASP B1460     114.087  76.969  54.307  1.00  0.00           N  
ATOM   1618  CA  ASP B1460     114.289  78.410  54.392  1.00  0.00           C  
ATOM   1619  C   ASP B1460     115.690  78.709  53.907  1.00  0.00           C  
ATOM   1620  O   ASP B1460     116.621  77.936  54.154  1.00  0.00           O  
ATOM   1621  CB  ASP B1460     114.137  78.960  55.816  1.00  0.00           C  
ATOM   1622  CG  ASP B1460     112.670  79.170  56.272  1.00  0.00           C  
ATOM   1623  OD1 ASP B1460     111.747  79.399  55.465  1.00  0.00           O  
ATOM   1624  OD2 ASP B1460     112.436  79.148  57.510  1.00  0.00           O  
ATOM   1625  N   ASP B1461     115.833  79.833  53.208  1.00  0.00           N  
ATOM   1626  CA  ASP B1461     117.131  80.224  52.676  1.00  0.00           C  
ATOM   1627  C   ASP B1461     117.935  81.001  53.687  1.00  0.00           C  
ATOM   1628  O   ASP B1461     117.390  81.632  54.591  1.00  0.00           O  
ATOM   1629  CB  ASP B1461     116.973  81.054  51.395  1.00  0.00           C  
ATOM   1630  CG  ASP B1461     116.443  82.466  51.637  1.00  0.00           C  
ATOM   1631  OD1 ASP B1461     117.030  83.191  52.465  1.00  0.00           O  
ATOM   1632  OD2 ASP B1461     115.441  82.839  50.993  1.00  0.00           O  
ATOM   1633  N   ALA B1462     119.245  80.945  53.516  1.00  0.00           N  
ATOM   1634  CA  ALA B1462     120.181  81.631  54.398  1.00  0.00           C  
ATOM   1635  C   ALA B1462     119.693  82.996  54.854  1.00  0.00           C  
ATOM   1636  O   ALA B1462     119.647  83.270  56.045  1.00  0.00           O  
ATOM   1637  CB  ALA B1462     121.499  81.781  53.708  1.00  0.00           C  
ATOM   1638  N   LYS B1463     119.326  83.846  53.903  1.00  0.00           N  
ATOM   1639  CA  LYS B1463     118.856  85.189  54.231  1.00  0.00           C  
ATOM   1640  C   LYS B1463     117.628  85.211  55.158  1.00  0.00           C  
ATOM   1641  O   LYS B1463     117.570  85.980  56.109  1.00  0.00           O  
ATOM   1642  CB  LYS B1463     118.568  85.950  52.928  1.00  0.00           C  
ATOM   1643  CG  LYS B1463     118.016  87.369  53.072  1.00  0.00           C  
ATOM   1644  CD  LYS B1463     117.458  87.934  51.743  1.00  0.00           C  
ATOM   1645  CE  LYS B1463     116.127  87.291  51.317  1.00  0.00           C  
ATOM   1646  NZ  LYS B1463     116.237  85.903  50.790  1.00  0.00           N  
ATOM   1647  N   THR B1465     116.655  84.354  54.892  1.00  0.00           N  
ATOM   1648  CA  THR B1465     115.452  84.298  55.707  1.00  0.00           C  
ATOM   1649  C   THR B1465     115.719  83.720  57.086  1.00  0.00           C  
ATOM   1650  O   THR B1465     115.097  84.116  58.075  1.00  0.00           O  
ATOM   1651  CB  THR B1465     114.415  83.449  55.024  1.00  0.00           C  
ATOM   1652  OG1 THR B1465     114.223  83.957  53.702  1.00  0.00           O  
ATOM   1653  CG2 THR B1465     113.098  83.451  55.803  1.00  0.00           C  
ATOM   1654  N   ILE B1467     116.624  82.753  57.139  1.00  0.00           N  
ATOM   1655  CA  ILE B1467     116.977  82.134  58.400  1.00  0.00           C  
ATOM   1656  C   ILE B1467     117.544  83.219  59.299  1.00  0.00           C  
ATOM   1657  O   ILE B1467     117.050  83.449  60.406  1.00  0.00           O  
ATOM   1658  CB  ILE B1467     118.042  81.054  58.199  1.00  0.00           C  
ATOM   1659  CG1 ILE B1467     117.412  79.839  57.533  1.00  0.00           C  
ATOM   1660  CG2 ILE B1467     118.661  80.678  59.538  1.00  0.00           C  
ATOM   1661  CD1 ILE B1467     118.413  78.739  57.207  1.00  0.00           C  
ATOM   1662  N   GLU B1468     118.576  83.883  58.780  1.00  0.00           N  
ATOM   1663  CA  GLU B1468     119.275  84.958  59.464  1.00  0.00           C  
ATOM   1664  C   GLU B1468     118.273  85.978  59.959  1.00  0.00           C  
ATOM   1665  O   GLU B1468     118.211  86.288  61.145  1.00  0.00           O  
ATOM   1666  CB  GLU B1468     120.268  85.598  58.501  1.00  0.00           C  
ATOM   1667  CG  GLU B1468     121.177  86.618  59.131  1.00  0.00           C  
ATOM   1668  CD  GLU B1468     122.541  86.703  58.442  1.00  0.00           C  
ATOM   1669  OE1 GLU B1468     122.586  86.911  57.210  1.00  0.00           O  
ATOM   1670  OE2 GLU B1468     123.568  86.561  59.143  1.00  0.00           O  
ATOM   1671  N   LYS B1507     117.464  86.474  59.042  1.00  0.00           N  
ATOM   1672  CA  LYS B1507     116.449  87.445  59.376  1.00  0.00           C  
ATOM   1673  C   LYS B1507     115.551  86.942  60.521  1.00  0.00           C  
ATOM   1674  O   LYS B1507     115.376  87.633  61.520  1.00  0.00           O  
ATOM   1675  CB  LYS B1507     115.624  87.751  58.115  1.00  0.00           C  
ATOM   1676  CG  LYS B1507     115.104  89.172  58.033  1.00  0.00           C  
ATOM   1677  CD  LYS B1507     113.696  89.308  58.617  1.00  0.00           C  
ATOM   1678  CE  LYS B1507     112.563  88.990  57.608  1.00  0.00           C  
ATOM   1679  NZ  LYS B1507     112.309  90.000  56.519  1.00  0.00           N  
ATOM   1680  N   LYS B1508     115.015  85.730  60.403  1.00  0.00           N  
ATOM   1681  CA  LYS B1508     114.114  85.209  61.434  1.00  0.00           C  
ATOM   1682  C   LYS B1508     114.777  85.009  62.790  1.00  0.00           C  
ATOM   1683  O   LYS B1508     114.149  85.248  63.821  1.00  0.00           O  
ATOM   1684  CB  LYS B1508     113.483  83.892  60.988  1.00  0.00           C  
ATOM   1685  CG  LYS B1508     112.366  83.985  59.959  1.00  0.00           C  
ATOM   1686  CD  LYS B1508     111.867  82.578  59.634  1.00  0.00           C  
ATOM   1687  CE  LYS B1508     110.645  82.587  58.731  1.00  0.00           C  
ATOM   1688  NZ  LYS B1508     110.265  81.215  58.269  1.00  0.00           N  
ATOM   1689  N   ILE B1509     116.026  84.550  62.785  1.00  0.00           N  
ATOM   1690  CA  ILE B1509     116.761  84.350  64.019  1.00  0.00           C  
ATOM   1691  C   ILE B1509     116.912  85.663  64.783  1.00  0.00           C  
ATOM   1692  O   ILE B1509     116.608  85.733  65.982  1.00  0.00           O  
ATOM   1693  CB  ILE B1509     118.137  83.744  63.734  1.00  0.00           C  
ATOM   1694  CG1 ILE B1509     117.989  82.236  63.619  1.00  0.00           C  
ATOM   1695  CG2 ILE B1509     119.143  84.135  64.813  1.00  0.00           C  
ATOM   1696  CD1 ILE B1509     117.167  81.620  64.744  1.00  0.00           C  
ATOM   1697  N   LYS B1510     117.375  86.704  64.086  1.00  0.00           N  
ATOM   1698  CA  LYS B1510     117.535  88.021  64.689  1.00  0.00           C  
ATOM   1699  C   LYS B1510     116.247  88.505  65.341  1.00  0.00           C  
ATOM   1700  O   LYS B1510     116.281  89.089  66.418  1.00  0.00           O  
ATOM   1701  CB  LYS B1510     117.934  89.066  63.662  1.00  0.00           C  
ATOM   1702  CG  LYS B1510     119.316  88.940  63.059  1.00  0.00           C  
ATOM   1703  CD  LYS B1510     119.804  90.323  62.602  1.00  0.00           C  
ATOM   1704  CE  LYS B1510     118.762  91.048  61.730  1.00  0.00           C  
ATOM   1705  NZ  LYS B1510     119.006  92.521  61.705  1.00  0.00           N  
ATOM   1706  N   SER B1511     115.113  88.287  64.688  1.00  0.00           N  
ATOM   1707  CA  SER B1511     113.846  88.740  65.239  1.00  0.00           C  
ATOM   1708  C   SER B1511     113.338  87.873  66.372  1.00  0.00           C  
ATOM   1709  O   SER B1511     112.315  88.192  66.972  1.00  0.00           O  
ATOM   1710  CB  SER B1511     112.770  88.807  64.153  1.00  0.00           C  
ATOM   1711  OG  SER B1511     113.187  89.633  63.079  1.00  0.00           O  
ATOM   1712  N   ALA B1512     114.035  86.785  66.677  1.00  0.00           N  
ATOM   1713  CA  ALA B1512     113.597  85.888  67.733  1.00  0.00           C  
ATOM   1714  C   ALA B1512     113.477  86.648  69.045  1.00  0.00           C  
ATOM   1715  O   ALA B1512     114.444  87.281  69.482  1.00  0.00           O  
ATOM   1716  CB  ALA B1512     114.585  84.736  67.872  1.00  0.00           C  
ATOM   1717  N   VAL B1513     112.298  86.615  69.667  1.00  0.00           N  
ATOM   1718  CA  VAL B1513     112.134  87.306  70.944  1.00  0.00           C  
ATOM   1719  C   VAL B1513     113.097  86.756  71.975  1.00  0.00           C  
ATOM   1720  O   VAL B1513     113.358  85.548  72.051  1.00  0.00           O  
ATOM   1721  CB  VAL B1513     110.731  87.148  71.554  1.00  0.00           C  
ATOM   1722  CG1 VAL B1513     109.730  87.937  70.766  1.00  0.00           C  
ATOM   1723  CG2 VAL B1513     110.347  85.686  71.606  1.00  0.00           C  
ATOM   1724  N   THR B1514     113.629  87.676  72.763  1.00  0.00           N  
ATOM   1725  CA  THR B1514     114.538  87.332  73.833  1.00  0.00           C  
ATOM   1726  C   THR B1514     113.949  87.915  75.103  1.00  0.00           C  
ATOM   1727  O   THR B1514     112.804  87.611  75.451  1.00  0.00           O  
ATOM   1728  CB  THR B1514     115.935  87.914  73.572  1.00  0.00           C  
ATOM   1729  OG1 THR B1514     115.821  89.259  73.099  1.00  0.00           O  
ATOM   1730  CG2 THR B1514     116.651  87.085  72.533  1.00  0.00           C  
ATOM   1731  N   ASP B1515     114.724  88.740  75.799  1.00  0.00           N  
ATOM   1732  CA  ASP B1515     114.285  89.386  77.035  1.00  0.00           C  
ATOM   1733  C   ASP B1515     115.123  90.634  77.278  1.00  0.00           C  
ATOM   1734  O   ASP B1515     115.968  90.994  76.457  1.00  0.00           O  
ATOM   1735  CB  ASP B1515     114.415  88.434  78.235  1.00  0.00           C  
ATOM   1736  CG  ASP B1515     115.802  87.802  78.354  1.00  0.00           C  
ATOM   1737  OD1 ASP B1515     116.814  88.526  78.464  1.00  0.00           O  
ATOM   1738  OD2 ASP B1515     115.877  86.563  78.335  1.00  0.00           O  
ATOM   1739  N   SER B1516     114.909  91.288  78.414  1.00  0.00           N  
ATOM   1740  CA  SER B1516     115.638  92.513  78.736  1.00  0.00           C  
ATOM   1741  C   SER B1516     116.879  92.305  79.592  1.00  0.00           C  
ATOM   1742  O   SER B1516     117.763  93.153  79.616  1.00  0.00           O  
ATOM   1743  CB  SER B1516     114.710  93.496  79.445  1.00  0.00           C  
ATOM   1744  OG  SER B1516     113.555  93.791  78.673  1.00  0.00           O  
ATOM   1745  N   GLU B1517     116.953  91.192  80.308  1.00  0.00           N  
ATOM   1746  CA  GLU B1517     118.116  90.942  81.148  1.00  0.00           C  
ATOM   1747  C   GLU B1517     119.433  91.035  80.369  1.00  0.00           C  
ATOM   1748  O   GLU B1517     120.386  91.653  80.842  1.00  0.00           O  
ATOM   1749  CB  GLU B1517     117.975  89.588  81.840  1.00  0.00           C  
ATOM   1750  CG  GLU B1517     119.129  89.182  82.728  1.00  0.00           C  
ATOM   1751  CD  GLU B1517     118.781  87.973  83.580  1.00  0.00           C  
ATOM   1752  OE1 GLU B1517     118.256  86.980  83.040  1.00  0.00           O  
ATOM   1753  OE2 GLU B1517     119.029  88.000  84.806  1.00  0.00           O  
ATOM   1754  N   GLY B1518     119.506  90.448  79.180  1.00  0.00           N  
ATOM   1755  CA  GLY B1518     120.743  90.525  78.424  1.00  0.00           C  
ATOM   1756  C   GLY B1518     121.826  89.512  78.781  1.00  0.00           C  
ATOM   1757  O   GLY B1518     123.006  89.764  78.535  1.00  0.00           O  
ATOM   1758  N   THR B1527     121.466  88.371  79.366  1.00  0.00           N  
ATOM   1759  CA  THR B1527     122.480  87.358  79.701  1.00  0.00           C  
ATOM   1760  C   THR B1527     122.120  85.977  79.155  1.00  0.00           C  
ATOM   1761  O   THR B1527     120.984  85.536  79.283  1.00  0.00           O  
ATOM   1762  CB  THR B1527     122.690  87.227  81.219  1.00  0.00           C  
ATOM   1763  OG1 THR B1527     121.408  87.175  81.867  1.00  0.00           O  
ATOM   1764  CG2 THR B1527     123.508  88.391  81.762  1.00  0.00           C  
ATOM   1765  N   ILE B1528     123.087  85.282  78.563  1.00  0.00           N  
ATOM   1766  CA  ILE B1528     122.842  83.951  78.013  1.00  0.00           C  
ATOM   1767  C   ILE B1528     122.782  82.946  79.167  1.00  0.00           C  
ATOM   1768  O   ILE B1528     123.798  82.411  79.588  1.00  0.00           O  
ATOM   1769  CB  ILE B1528     123.966  83.517  77.054  1.00  0.00           C  
ATOM   1770  CG1 ILE B1528     124.318  84.646  76.066  1.00  0.00           C  
ATOM   1771  CG2 ILE B1528     123.553  82.250  76.352  1.00  0.00           C  
ATOM   1772  CD1 ILE B1528     123.172  85.106  75.182  1.00  0.00           C  
ATOM   1773  N   ARG B1562     121.589  82.686  79.674  1.00  0.00           N  
ATOM   1774  CA  ARG B1562     121.448  81.775  80.790  1.00  0.00           C  
ATOM   1775  C   ARG B1562     120.124  81.053  80.611  1.00  0.00           C  
ATOM   1776  O   ARG B1562     119.110  81.685  80.303  1.00  0.00           O  
ATOM   1777  CB  ARG B1562     121.472  82.576  82.108  1.00  0.00           C  
ATOM   1778  CG  ARG B1562     121.248  81.780  83.397  1.00  0.00           C  
ATOM   1779  CD  ARG B1562     121.313  82.679  84.642  1.00  0.00           C  
ATOM   1780  NE  ARG B1562     120.236  83.669  84.684  1.00  0.00           N  
ATOM   1781  CZ  ARG B1562     118.981  83.408  85.047  1.00  0.00           C  
ATOM   1782  NH1 ARG B1562     118.624  82.180  85.414  1.00  0.00           N  
ATOM   1783  NH2 ARG B1562     118.071  84.379  85.020  1.00  0.00           N  
ATOM   1784  N   TYR B1563     120.115  79.737  80.793  1.00  0.00           N  
ATOM   1785  CA  TYR B1563     118.890  78.960  80.617  1.00  0.00           C  
ATOM   1786  C   TYR B1563     117.897  79.055  81.779  1.00  0.00           C  
ATOM   1787  O   TYR B1563     118.205  78.649  82.886  1.00  0.00           O  
ATOM   1788  CB  TYR B1563     119.259  77.501  80.377  1.00  0.00           C  
ATOM   1789  CG  TYR B1563     118.087  76.691  79.899  1.00  0.00           C  
ATOM   1790  CD1 TYR B1563     117.059  76.336  80.770  1.00  0.00           C  
ATOM   1791  CD2 TYR B1563     117.971  76.348  78.555  1.00  0.00           C  
ATOM   1792  CE1 TYR B1563     115.935  75.663  80.312  1.00  0.00           C  
ATOM   1793  CE2 TYR B1563     116.853  75.672  78.080  1.00  0.00           C  
ATOM   1794  CZ  TYR B1563     115.835  75.333  78.968  1.00  0.00           C  
ATOM   1795  OH  TYR B1563     114.715  74.665  78.531  1.00  0.00           O  
ATOM   1796  N   ASP B1564     116.690  79.538  81.505  1.00  0.00           N  
ATOM   1797  CA  ASP B1564     115.648  79.692  82.521  1.00  0.00           C  
ATOM   1798  C   ASP B1564     114.312  79.451  81.814  1.00  0.00           C  
ATOM   1799  O   ASP B1564     113.857  80.318  81.073  1.00  0.00           O  
ATOM   1800  CB  ASP B1564     115.667  81.127  83.074  1.00  0.00           C  
ATOM   1801  CG  ASP B1564     115.057  81.260  84.481  1.00  0.00           C  
ATOM   1802  OD1 ASP B1564     114.123  80.519  84.823  1.00  0.00           O  
ATOM   1803  OD2 ASP B1564     115.499  82.149  85.242  1.00  0.00           O  
ATOM   1804  N   LYS B1565     113.699  78.282  82.025  1.00  0.00           N  
ATOM   1805  CA  LYS B1565     112.416  77.936  81.401  1.00  0.00           C  
ATOM   1806  C   LYS B1565     111.424  79.091  81.486  1.00  0.00           C  
ATOM   1807  O   LYS B1565     111.020  79.644  80.465  1.00  0.00           O  
ATOM   1808  CB  LYS B1565     111.829  76.683  82.052  1.00  0.00           C  
ATOM   1809  CG  LYS B1565     112.390  75.359  81.523  1.00  0.00           C  
ATOM   1810  CD  LYS B1565     112.016  75.146  80.057  1.00  0.00           C  
ATOM   1811  CE  LYS B1565     112.100  73.677  79.679  1.00  0.00           C  
ATOM   1812  NZ  LYS B1565     111.134  72.879  80.488  1.00  0.00           N  
ATOM   1813  N   GLU B1566     110.996  79.437  82.694  1.00  0.00           N  
ATOM   1814  CA  GLU B1566     110.117  80.591  82.903  1.00  0.00           C  
ATOM   1815  C   GLU B1566     111.117  81.723  83.131  1.00  0.00           C  
ATOM   1816  O   GLU B1566     112.313  81.454  83.272  1.00  0.00           O  
ATOM   1817  CB  GLU B1566     109.230  80.408  84.147  1.00  0.00           C  
ATOM   1818  CG  GLU B1566     109.864  79.674  85.335  1.00  0.00           C  
ATOM   1819  CD  GLU B1566     109.669  78.165  85.244  1.00  0.00           C  
ATOM   1820  OE1 GLU B1566     108.502  77.727  85.174  1.00  0.00           O  
ATOM   1821  OE2 GLU B1566     110.678  77.435  85.236  1.00  0.00           O  
ATOM   1822  N   ALA B1567     110.685  82.982  83.142  1.00  0.00           N  
ATOM   1823  CA  ALA B1567     111.614  84.113  83.348  1.00  0.00           C  
ATOM   1824  C   ALA B1567     112.522  84.423  82.140  1.00  0.00           C  
ATOM   1825  O   ALA B1567     112.802  85.587  81.875  1.00  0.00           O  
ATOM   1826  CB  ALA B1567     112.461  83.880  84.596  1.00  0.00           C  
ATOM   1827  N   LYS B1568     113.006  83.413  81.420  1.00  0.00           N  
ATOM   1828  CA  LYS B1568     113.799  83.667  80.209  1.00  0.00           C  
ATOM   1829  C   LYS B1568     113.415  82.683  79.115  1.00  0.00           C  
ATOM   1830  O   LYS B1568     114.257  82.014  78.512  1.00  0.00           O  
ATOM   1831  CB  LYS B1568     115.296  83.562  80.482  1.00  0.00           C  
ATOM   1832  CG  LYS B1568     115.832  84.702  81.281  1.00  0.00           C  
ATOM   1833  CD  LYS B1568     117.284  84.480  81.540  1.00  0.00           C  
ATOM   1834  CE  LYS B1568     118.083  84.845  80.324  1.00  0.00           C  
ATOM   1835  NZ  LYS B1568     118.169  86.328  80.221  1.00  0.00           N  
ATOM   1836  N   PRO B1569     112.111  82.606  78.819  1.00  0.00           N  
ATOM   1837  CA  PRO B1569     111.539  81.712  77.813  1.00  0.00           C  
ATOM   1838  C   PRO B1569     112.250  81.789  76.475  1.00  0.00           C  
ATOM   1839  O   PRO B1569     112.649  80.780  75.878  1.00  0.00           O  
ATOM   1840  CB  PRO B1569     110.097  82.177  77.734  1.00  0.00           C  
ATOM   1841  CG  PRO B1569     109.835  82.634  79.152  1.00  0.00           C  
ATOM   1842  CD  PRO B1569     111.056  83.461  79.382  1.00  0.00           C  
ATOM   1843  N   GLY B1594     112.391  83.017  76.015  1.00  0.00           N  
ATOM   1844  CA  GLY B1594     113.056  83.268  74.764  1.00  0.00           C  
ATOM   1845  C   GLY B1594     114.463  82.700  74.735  1.00  0.00           C  
ATOM   1846  O   GLY B1594     114.718  81.732  74.030  1.00  0.00           O  
ATOM   1847  N   ILE B1596     115.379  83.281  75.506  1.00  0.00           N  
ATOM   1848  CA  ILE B1596     116.768  82.814  75.503  1.00  0.00           C  
ATOM   1849  C   ILE B1596     116.956  81.324  75.754  1.00  0.00           C  
ATOM   1850  O   ILE B1596     117.943  80.710  75.317  1.00  0.00           O  
ATOM   1851  CB  ILE B1596     117.596  83.660  76.474  1.00  0.00           C  
ATOM   1852  CG1 ILE B1596     117.872  84.995  75.794  1.00  0.00           C  
ATOM   1853  CG2 ILE B1596     118.905  82.952  76.897  1.00  0.00           C  
ATOM   1854  CD1 ILE B1596     118.904  84.911  74.674  1.00  0.00           C  
ATOM   1855  N   SER B1601     115.997  80.753  76.461  1.00  0.00           N  
ATOM   1856  CA  SER B1601     116.041  79.346  76.753  1.00  0.00           C  
ATOM   1857  C   SER B1601     115.831  78.546  75.490  1.00  0.00           C  
ATOM   1858  O   SER B1601     116.690  77.751  75.090  1.00  0.00           O  
ATOM   1859  CB  SER B1601     114.971  79.012  77.758  1.00  0.00           C  
ATOM   1860  OG  SER B1601     115.445  79.412  79.032  1.00  0.00           O  
ATOM   1861  N   ASN B1602     114.690  78.769  74.850  1.00  0.00           N  
ATOM   1862  CA  ASN B1602     114.359  78.069  73.629  1.00  0.00           C  
ATOM   1863  C   ASN B1602     115.511  78.191  72.647  1.00  0.00           C  
ATOM   1864  O   ASN B1602     116.010  77.194  72.146  1.00  0.00           O  
ATOM   1865  CB  ASN B1602     113.086  78.648  73.033  1.00  0.00           C  
ATOM   1866  CG  ASN B1602     112.608  77.863  71.837  1.00  0.00           C  
ATOM   1867  OD1 ASN B1602     112.526  76.634  71.892  1.00  0.00           O  
ATOM   1868  ND2 ASN B1602     112.273  78.561  70.752  1.00  0.00           N  
ATOM   1869  N   LEU B1603     115.947  79.417  72.400  1.00  0.00           N  
ATOM   1870  CA  LEU B1603     117.038  79.634  71.474  1.00  0.00           C  
ATOM   1871  C   LEU B1603     118.214  78.711  71.771  1.00  0.00           C  
ATOM   1872  O   LEU B1603     118.681  78.002  70.888  1.00  0.00           O  
ATOM   1873  CB  LEU B1603     117.478  81.082  71.533  1.00  0.00           C  
ATOM   1874  CG  LEU B1603     117.211  81.912  70.291  1.00  0.00           C  
ATOM   1875  CD1 LEU B1603     115.793  81.705  69.746  1.00  0.00           C  
ATOM   1876  CD2 LEU B1603     117.469  83.354  70.682  1.00  0.00           C  
ATOM   1877  N   LEU B1604     118.669  78.703  73.023  1.00  0.00           N  
ATOM   1878  CA  LEU B1604     119.784  77.855  73.448  1.00  0.00           C  
ATOM   1879  C   LEU B1604     119.555  76.379  73.163  1.00  0.00           C  
ATOM   1880  O   LEU B1604     120.500  75.655  72.878  1.00  0.00           O  
ATOM   1881  CB  LEU B1604     120.050  78.028  74.932  1.00  0.00           C  
ATOM   1882  CG  LEU B1604     120.899  79.234  75.248  1.00  0.00           C  
ATOM   1883  CD1 LEU B1604     120.745  79.601  76.698  1.00  0.00           C  
ATOM   1884  CD2 LEU B1604     122.341  78.918  74.904  1.00  0.00           C  
ATOM   1885  N   ASN B1613     118.305  75.936  73.254  1.00  0.00           N  
ATOM   1886  CA  ASN B1613     117.964  74.549  72.982  1.00  0.00           C  
ATOM   1887  C   ASN B1613     118.329  74.204  71.544  1.00  0.00           C  
ATOM   1888  O   ASN B1613     119.103  73.284  71.266  1.00  0.00           O  
ATOM   1889  CB  ASN B1613     116.475  74.329  73.141  1.00  0.00           C  
ATOM   1890  CG  ASN B1613     116.108  73.749  74.477  1.00  0.00           C  
ATOM   1891  OD1 ASN B1613     116.967  73.407  75.285  1.00  0.00           O  
ATOM   1892  ND2 ASN B1613     114.808  73.619  74.715  1.00  0.00           N  
ATOM   1893  N   ILE B1614     117.736  74.953  70.630  1.00  0.00           N  
ATOM   1894  CA  ILE B1614     117.978  74.769  69.220  1.00  0.00           C  
ATOM   1895  C   ILE B1614     119.484  74.737  69.003  1.00  0.00           C  
ATOM   1896  O   ILE B1614     119.995  73.876  68.299  1.00  0.00           O  
ATOM   1897  CB  ILE B1614     117.391  75.931  68.413  1.00  0.00           C  
ATOM   1898  CG1 ILE B1614     115.886  76.039  68.655  1.00  0.00           C  
ATOM   1899  CG2 ILE B1614     117.688  75.715  66.955  1.00  0.00           C  
ATOM   1900  CD1 ILE B1614     115.281  77.325  68.098  1.00  0.00           C  
ATOM   1901  N   TYR B1615     120.175  75.683  69.632  1.00  0.00           N  
ATOM   1902  CA  TYR B1615     121.622  75.793  69.536  1.00  0.00           C  
ATOM   1903  C   TYR B1615     122.267  74.529  70.124  1.00  0.00           C  
ATOM   1904  O   TYR B1615     123.187  73.956  69.541  1.00  0.00           O  
ATOM   1905  CB  TYR B1615     122.082  77.039  70.300  1.00  0.00           C  
ATOM   1906  CG  TYR B1615     123.471  77.527  69.955  1.00  0.00           C  
ATOM   1907  CD1 TYR B1615     124.505  76.630  69.711  1.00  0.00           C  
ATOM   1908  CD2 TYR B1615     123.747  78.890  69.875  1.00  0.00           C  
ATOM   1909  CE1 TYR B1615     125.772  77.074  69.391  1.00  0.00           C  
ATOM   1910  CE2 TYR B1615     125.014  79.341  69.559  1.00  0.00           C  
ATOM   1911  CZ  TYR B1615     126.015  78.428  69.317  1.00  0.00           C  
ATOM   1912  OH  TYR B1615     127.265  78.862  68.985  1.00  0.00           O  
ATOM   1913  N   SER B1616     121.761  74.102  71.275  1.00  0.00           N  
ATOM   1914  CA  SER B1616     122.261  72.926  71.955  1.00  0.00           C  
ATOM   1915  C   SER B1616     122.083  71.652  71.132  1.00  0.00           C  
ATOM   1916  O   SER B1616     123.056  70.926  70.939  1.00  0.00           O  
ATOM   1917  CB  SER B1616     121.576  72.790  73.320  1.00  0.00           C  
ATOM   1918  OG  SER B1616     122.032  71.663  74.046  1.00  0.00           O  
ATOM   1919  N   THR B1617     120.882  71.370  70.627  1.00  0.00           N  
ATOM   1920  CA  THR B1617     120.697  70.130  69.859  1.00  0.00           C  
ATOM   1921  C   THR B1617     121.328  70.089  68.475  1.00  0.00           C  
ATOM   1922  O   THR B1617     121.736  69.027  68.008  1.00  0.00           O  
ATOM   1923  CB  THR B1617     119.232  69.786  69.687  1.00  0.00           C  
ATOM   1924  OG1 THR B1617     118.599  70.809  68.914  1.00  0.00           O  
ATOM   1925  CG2 THR B1617     118.568  69.691  71.031  1.00  0.00           C  
ATOM   1926  N   LEU B1619     121.415  71.235  67.820  1.00  0.00           N  
ATOM   1927  CA  LEU B1619     122.009  71.255  66.502  1.00  0.00           C  
ATOM   1928  C   LEU B1619     123.527  71.227  66.546  1.00  0.00           C  
ATOM   1929  O   LEU B1619     124.140  70.581  65.715  1.00  0.00           O  
ATOM   1930  CB  LEU B1619     121.524  72.477  65.726  1.00  0.00           C  
ATOM   1931  CG  LEU B1619     120.056  72.426  65.302  1.00  0.00           C  
ATOM   1932  CD1 LEU B1619     119.713  73.703  64.565  1.00  0.00           C  
ATOM   1933  CD2 LEU B1619     119.814  71.213  64.408  1.00  0.00           C  
ATOM   1934  N   SER B1620     124.134  71.905  67.519  1.00  0.00           N  
ATOM   1935  CA  SER B1620     125.598  71.948  67.608  1.00  0.00           C  
ATOM   1936  C   SER B1620     126.192  70.880  68.508  1.00  0.00           C  
ATOM   1937  O   SER B1620     127.398  70.648  68.511  1.00  0.00           O  
ATOM   1938  CB  SER B1620     126.077  73.316  68.101  1.00  0.00           C  
ATOM   1939  OG  SER B1620     125.934  73.450  69.512  1.00  0.00           O  
ATOM   1940  N   GLY B1621     125.343  70.259  69.308  1.00  0.00           N  
ATOM   1941  CA  GLY B1621     125.814  69.230  70.207  1.00  0.00           C  
ATOM   1942  C   GLY B1621     126.515  69.747  71.446  1.00  0.00           C  
ATOM   1943  O   GLY B1621     126.951  68.956  72.275  1.00  0.00           O  
ATOM   1944  N   GLN B1757     126.649  71.058  71.586  1.00  0.00           N  
ATOM   1945  CA  GLN B1757     127.289  71.602  72.777  1.00  0.00           C  
ATOM   1946  C   GLN B1757     126.238  71.644  73.874  1.00  0.00           C  
ATOM   1947  O   GLN B1757     125.104  72.038  73.614  1.00  0.00           O  
ATOM   1948  CB  GLN B1757     127.787  73.007  72.511  1.00  0.00           C  
ATOM   1949  CG  GLN B1757     128.567  73.108  71.230  1.00  0.00           C  
ATOM   1950  CD  GLN B1757     129.338  74.396  71.153  1.00  0.00           C  
ATOM   1951  OE1 GLN B1757     130.293  74.599  71.905  1.00  0.00           O  
ATOM   1952  NE2 GLN B1757     128.936  75.279  70.241  1.00  0.00           N  
ATOM   1953  N   SER B1758     126.577  71.257  75.098  1.00  0.00           N  
ATOM   1954  CA  SER B1758     125.586  71.300  76.168  1.00  0.00           C  
ATOM   1955  C   SER B1758     125.120  72.736  76.392  1.00  0.00           C  
ATOM   1956  O   SER B1758     125.756  73.678  75.916  1.00  0.00           O  
ATOM   1957  CB  SER B1758     126.193  70.760  77.453  1.00  0.00           C  
ATOM   1958  OG  SER B1758     127.401  71.436  77.766  1.00  0.00           O  
ATOM   1959  N   ILE B1760     124.010  72.905  77.108  1.00  0.00           N  
ATOM   1960  CA  ILE B1760     123.495  74.238  77.406  1.00  0.00           C  
ATOM   1961  C   ILE B1760     124.500  74.911  78.330  1.00  0.00           C  
ATOM   1962  O   ILE B1760     124.813  76.090  78.188  1.00  0.00           O  
ATOM   1963  CB  ILE B1760     122.131  74.160  78.117  1.00  0.00           C  
ATOM   1964  CG1 ILE B1760     121.072  73.645  77.151  1.00  0.00           C  
ATOM   1965  CG2 ILE B1760     121.733  75.536  78.655  1.00  0.00           C  
ATOM   1966  CD1 ILE B1760     119.707  73.526  77.805  1.00  0.00           C  
ATOM   1967  N   GLU B1761     125.017  74.124  79.263  1.00  0.00           N  
ATOM   1968  CA  GLU B1761     125.989  74.595  80.225  1.00  0.00           C  
ATOM   1969  C   GLU B1761     127.198  75.177  79.492  1.00  0.00           C  
ATOM   1970  O   GLU B1761     127.623  76.300  79.770  1.00  0.00           O  
ATOM   1971  CB  GLU B1761     126.440  73.438  81.123  1.00  0.00           C  
ATOM   1972  CG  GLU B1761     125.344  72.729  81.952  1.00  0.00           C  
ATOM   1973  CD  GLU B1761     124.338  71.926  81.117  1.00  0.00           C  
ATOM   1974  OE1 GLU B1761     124.671  71.494  79.995  1.00  0.00           O  
ATOM   1975  OE2 GLU B1761     123.210  71.700  81.612  1.00  0.00           O  
ATOM   1976  N   GLU B1762     127.741  74.417  78.546  1.00  0.00           N  
ATOM   1977  CA  GLU B1762     128.907  74.864  77.806  1.00  0.00           C  
ATOM   1978  C   GLU B1762     128.653  76.135  77.016  1.00  0.00           C  
ATOM   1979  O   GLU B1762     129.554  76.944  76.832  1.00  0.00           O  
ATOM   1980  CB  GLU B1762     129.397  73.757  76.883  1.00  0.00           C  
ATOM   1981  CG  GLU B1762     130.688  74.087  76.171  1.00  0.00           C  
ATOM   1982  CD  GLU B1762     131.303  72.869  75.498  1.00  0.00           C  
ATOM   1983  OE1 GLU B1762     130.723  71.768  75.610  1.00  0.00           O  
ATOM   1984  OE2 GLU B1762     132.367  73.019  74.861  1.00  0.00           O  
ATOM   1985  N   LEU B1798     127.419  76.311  76.562  1.00  0.00           N  
ATOM   1986  CA  LEU B1798     127.049  77.502  75.809  1.00  0.00           C  
ATOM   1987  C   LEU B1798     126.958  78.733  76.705  1.00  0.00           C  
ATOM   1988  O   LEU B1798     127.367  79.820  76.309  1.00  0.00           O  
ATOM   1989  CB  LEU B1798     125.723  77.271  75.106  1.00  0.00           C  
ATOM   1990  CG  LEU B1798     125.856  76.222  74.021  1.00  0.00           C  
ATOM   1991  CD1 LEU B1798     124.474  75.840  73.553  1.00  0.00           C  
ATOM   1992  CD2 LEU B1798     126.712  76.756  72.872  1.00  0.00           C  
ATOM   1993  N   GLU B1799     126.434  78.555  77.916  1.00  0.00           N  
ATOM   1994  CA  GLU B1799     126.301  79.647  78.872  1.00  0.00           C  
ATOM   1995  C   GLU B1799     127.671  80.229  79.214  1.00  0.00           C  
ATOM   1996  O   GLU B1799     127.847  81.449  79.290  1.00  0.00           O  
ATOM   1997  CB  GLU B1799     125.619  79.155  80.143  1.00  0.00           C  
ATOM   1998  CG  GLU B1799     124.173  78.755  79.968  1.00  0.00           C  
ATOM   1999  CD  GLU B1799     123.537  78.341  81.283  1.00  0.00           C  
ATOM   2000  OE1 GLU B1799     123.988  77.347  81.876  1.00  0.00           O  
ATOM   2001  OE2 GLU B1799     122.592  79.009  81.728  1.00  0.00           O  
ATOM   2002  N   ARG B1800     128.637  79.337  79.409  1.00  0.00           N  
ATOM   2003  CA  ARG B1800     130.010  79.712  79.738  1.00  0.00           C  
ATOM   2004  C   ARG B1800     130.646  80.380  78.521  1.00  0.00           C  
ATOM   2005  O   ARG B1800     131.300  81.412  78.632  1.00  0.00           O  
ATOM   2006  CB  ARG B1800     130.817  78.460  80.106  1.00  0.00           C  
ATOM   2007  CG  ARG B1800     132.230  78.732  80.619  1.00  0.00           C  
ATOM   2008  CD  ARG B1800     132.288  78.669  82.146  1.00  0.00           C  
ATOM   2009  NE  ARG B1800     131.447  79.668  82.807  1.00  0.00           N  
ATOM   2010  CZ  ARG B1800     131.891  80.831  83.283  1.00  0.00           C  
ATOM   2011  NH1 ARG B1800     133.176  81.156  83.174  1.00  0.00           N  
ATOM   2012  NH2 ARG B1800     131.048  81.669  83.881  1.00  0.00           N  
ATOM   2013  N   GLN B1801     130.425  79.772  77.361  1.00  0.00           N  
ATOM   2014  CA  GLN B1801     130.960  80.238  76.092  1.00  0.00           C  
ATOM   2015  C   GLN B1801     130.510  81.654  75.767  1.00  0.00           C  
ATOM   2016  O   GLN B1801     131.147  82.379  74.994  1.00  0.00           O  
ATOM   2017  CB  GLN B1801     130.520  79.270  75.003  1.00  0.00           C  
ATOM   2018  CG  GLN B1801     131.398  79.234  73.785  1.00  0.00           C  
ATOM   2019  CD  GLN B1801     131.104  78.030  72.913  1.00  0.00           C  
ATOM   2020  OE1 GLN B1801     130.580  78.161  71.805  1.00  0.00           O  
ATOM   2021  NE2 GLN B1801     131.430  76.839  73.420  1.00  0.00           N  
ATOM   2022  N   TYR B1802     129.392  82.041  76.363  1.00  0.00           N  
ATOM   2023  CA  TYR B1802     128.842  83.378  76.168  1.00  0.00           C  
ATOM   2024  C   TYR B1802     128.695  84.095  77.519  1.00  0.00           C  
ATOM   2025  O   TYR B1802     127.783  84.915  77.698  1.00  0.00           O  
ATOM   2026  CB  TYR B1802     127.483  83.295  75.463  1.00  0.00           C  
ATOM   2027  CG  TYR B1802     127.535  82.765  74.037  1.00  0.00           C  
ATOM   2028  CD1 TYR B1802     127.549  81.388  73.781  1.00  0.00           C  
ATOM   2029  CD2 TYR B1802     127.548  83.642  72.948  1.00  0.00           C  
ATOM   2030  CE1 TYR B1802     127.569  80.895  72.468  1.00  0.00           C  
ATOM   2031  CE2 TYR B1802     127.569  83.159  71.632  1.00  0.00           C  
ATOM   2032  CZ  TYR B1802     127.577  81.787  71.401  1.00  0.00           C  
ATOM   2033  OH  TYR B1802     127.574  81.292  70.115  1.00  0.00           O  
ATOM   2034  N   GLU B1803     129.605  83.790  78.447  1.00  0.00           N  
ATOM   2035  CA  GLU B1803     129.617  84.384  79.779  1.00  0.00           C  
ATOM   2036  C   GLU B1803     129.469  85.899  79.819  1.00  0.00           C  
ATOM   2037  O   GLU B1803     128.703  86.429  80.625  1.00  0.00           O  
ATOM   2038  CB  GLU B1803     130.898  83.990  80.508  1.00  0.00           C  
ATOM   2039  CG  GLU B1803     131.170  84.729  81.820  1.00  0.00           C  
ATOM   2040  CD  GLU B1803     130.107  84.497  82.900  1.00  0.00           C  
ATOM   2041  OE1 GLU B1803     129.443  83.435  82.901  1.00  0.00           O  
ATOM   2042  OE2 GLU B1803     129.954  85.387  83.767  1.00  0.00           O  
ATOM   2043  N   GLY B1808     130.181  86.622  78.969  1.00  0.00           N  
ATOM   2044  CA  GLY B1808     130.043  88.063  79.026  1.00  0.00           C  
ATOM   2045  C   GLY B1808     129.359  88.713  77.840  1.00  0.00           C  
ATOM   2046  O   GLY B1808     129.087  89.922  77.870  1.00  0.00           O  
ATOM   2047  N   LYS B1809     129.065  87.915  76.812  1.00  0.00           N  
ATOM   2048  CA  LYS B1809     128.463  88.390  75.570  1.00  0.00           C  
ATOM   2049  C   LYS B1809     126.991  88.738  75.671  1.00  0.00           C  
ATOM   2050  O   LYS B1809     126.280  88.225  76.533  1.00  0.00           O  
ATOM   2051  CB  LYS B1809     128.652  87.348  74.464  1.00  0.00           C  
ATOM   2052  CG  LYS B1809     129.923  86.511  74.548  1.00  0.00           C  
ATOM   2053  CD  LYS B1809     131.163  87.212  74.019  1.00  0.00           C  
ATOM   2054  CE  LYS B1809     132.407  86.347  74.237  1.00  0.00           C  
ATOM   2055  NZ  LYS B1809     132.309  84.947  73.721  1.00  0.00           N  
ATOM   2056  N   GLY B1810     126.541  89.609  74.772  1.00  0.00           N  
ATOM   2057  CA  GLY B1810     125.145  90.005  74.752  1.00  0.00           C  
ATOM   2058  C   GLY B1810     124.416  89.212  73.687  1.00  0.00           C  
ATOM   2059  O   GLY B1810     124.998  88.329  73.067  1.00  0.00           O  
ATOM   2060  N   TYR B1812     123.155  89.529  73.440  1.00  0.00           N  
ATOM   2061  CA  TYR B1812     122.394  88.779  72.447  1.00  0.00           C  
ATOM   2062  C   TYR B1812     122.741  89.036  70.978  1.00  0.00           C  
ATOM   2063  O   TYR B1812     122.351  88.255  70.111  1.00  0.00           O  
ATOM   2064  CB  TYR B1812     120.909  89.015  72.676  1.00  0.00           C  
ATOM   2065  CG  TYR B1812     120.465  88.641  74.072  1.00  0.00           C  
ATOM   2066  CD1 TYR B1812     121.214  87.751  74.847  1.00  0.00           C  
ATOM   2067  CD2 TYR B1812     119.287  89.153  74.607  1.00  0.00           C  
ATOM   2068  CE1 TYR B1812     120.806  87.379  76.115  1.00  0.00           C  
ATOM   2069  CE2 TYR B1812     118.866  88.786  75.881  1.00  0.00           C  
ATOM   2070  CZ  TYR B1812     119.632  87.897  76.631  1.00  0.00           C  
ATOM   2071  OH  TYR B1812     119.232  87.533  77.899  1.00  0.00           O  
ATOM   2072  N   GLY B1813     123.462  90.117  70.695  1.00  0.00           N  
ATOM   2073  CA  GLY B1813     123.821  90.412  69.323  1.00  0.00           C  
ATOM   2074  C   GLY B1813     124.644  89.301  68.708  1.00  0.00           C  
ATOM   2075  O   GLY B1813     124.234  88.632  67.752  1.00  0.00           O  
ATOM   2076  N   VAL B1814     125.825  89.108  69.277  1.00  0.00           N  
ATOM   2077  CA  VAL B1814     126.731  88.069  68.816  1.00  0.00           C  
ATOM   2078  C   VAL B1814     126.082  86.709  68.900  1.00  0.00           C  
ATOM   2079  O   VAL B1814     126.209  85.896  67.986  1.00  0.00           O  
ATOM   2080  CB  VAL B1814     128.033  88.041  69.656  1.00  0.00           C  
ATOM   2081  CG1 VAL B1814     128.879  89.219  69.290  1.00  0.00           C  
ATOM   2082  CG2 VAL B1814     127.737  88.085  71.145  1.00  0.00           C  
ATOM   2083  N   PHE B1815     125.357  86.480  69.992  1.00  0.00           N  
ATOM   2084  CA  PHE B1815     124.712  85.197  70.225  1.00  0.00           C  
ATOM   2085  C   PHE B1815     123.854  84.777  69.069  1.00  0.00           C  
ATOM   2086  O   PHE B1815     124.097  83.732  68.464  1.00  0.00           O  
ATOM   2087  CB  PHE B1815     123.865  85.226  71.487  1.00  0.00           C  
ATOM   2088  CG  PHE B1815     123.236  83.894  71.827  1.00  0.00           C  
ATOM   2089  CD1 PHE B1815     124.027  82.749  71.987  1.00  0.00           C  
ATOM   2090  CD2 PHE B1815     121.856  83.803  72.044  1.00  0.00           C  
ATOM   2091  CE1 PHE B1815     123.452  81.528  72.369  1.00  0.00           C  
ATOM   2092  CE2 PHE B1815     121.267  82.588  72.428  1.00  0.00           C  
ATOM   2093  CZ  PHE B1815     122.069  81.446  72.593  1.00  0.00           C  
ATOM   2094  N   LYS B1816     122.843  85.578  68.765  1.00  0.00           N  
ATOM   2095  CA  LYS B1816     121.973  85.241  67.665  1.00  0.00           C  
ATOM   2096  C   LYS B1816     122.787  85.021  66.389  1.00  0.00           C  
ATOM   2097  O   LYS B1816     122.652  83.991  65.722  1.00  0.00           O  
ATOM   2098  CB  LYS B1816     120.948  86.341  67.460  1.00  0.00           C  
ATOM   2099  CG  LYS B1816     119.940  86.439  68.573  1.00  0.00           C  
ATOM   2100  CD  LYS B1816     118.919  87.518  68.285  1.00  0.00           C  
ATOM   2101  CE  LYS B1816     117.670  87.247  69.078  1.00  0.00           C  
ATOM   2102  NZ  LYS B1816     116.621  88.265  68.881  1.00  0.00           N  
ATOM   2103  N   ALA B1817     123.652  85.975  66.055  1.00  0.00           N  
ATOM   2104  CA  ALA B1817     124.458  85.855  64.840  1.00  0.00           C  
ATOM   2105  C   ALA B1817     125.074  84.456  64.699  1.00  0.00           C  
ATOM   2106  O   ALA B1817     125.067  83.871  63.613  1.00  0.00           O  
ATOM   2107  CB  ALA B1817     125.539  86.933  64.820  1.00  0.00           C  
ATOM   2108  N   ASP B1818     125.600  83.932  65.802  1.00  0.00           N  
ATOM   2109  CA  ASP B1818     126.203  82.602  65.819  1.00  0.00           C  
ATOM   2110  C   ASP B1818     125.151  81.508  65.649  1.00  0.00           C  
ATOM   2111  O   ASP B1818     125.354  80.543  64.902  1.00  0.00           O  
ATOM   2112  CB  ASP B1818     126.956  82.377  67.127  1.00  0.00           C  
ATOM   2113  CG  ASP B1818     128.235  83.190  67.212  1.00  0.00           C  
ATOM   2114  OD1 ASP B1818     128.746  83.618  66.157  1.00  0.00           O  
ATOM   2115  OD2 ASP B1818     128.735  83.388  68.333  1.00  0.00           O  
ATOM   2116  N   LEU B1819     124.030  81.647  66.346  1.00  0.00           N  
ATOM   2117  CA  LEU B1819     122.978  80.670  66.217  1.00  0.00           C  
ATOM   2118  C   LEU B1819     122.522  80.651  64.747  1.00  0.00           C  
ATOM   2119  O   LEU B1819     122.319  79.590  64.156  1.00  0.00           O  
ATOM   2120  CB  LEU B1819     121.818  81.029  67.131  1.00  0.00           C  
ATOM   2121  CG  LEU B1819     120.621  80.095  66.926  1.00  0.00           C  
ATOM   2122  CD1 LEU B1819     121.050  78.649  67.113  1.00  0.00           C  
ATOM   2123  CD2 LEU B1819     119.518  80.464  67.892  1.00  0.00           C  
ATOM   2124  N   ALA B1820     122.401  81.838  64.157  1.00  0.00           N  
ATOM   2125  CA  ALA B1820     121.986  81.980  62.765  1.00  0.00           C  
ATOM   2126  C   ALA B1820     122.920  81.239  61.801  1.00  0.00           C  
ATOM   2127  O   ALA B1820     122.509  80.840  60.714  1.00  0.00           O  
ATOM   2128  CB  ALA B1820     121.903  83.446  62.392  1.00  0.00           C  
ATOM   2129  N   GLN B1821     124.175  81.059  62.189  1.00  0.00           N  
ATOM   2130  CA  GLN B1821     125.103  80.355  61.329  1.00  0.00           C  
ATOM   2131  C   GLN B1821     125.013  78.856  61.481  1.00  0.00           C  
ATOM   2132  O   GLN B1821     125.025  78.146  60.480  1.00  0.00           O  
ATOM   2133  CB  GLN B1821     126.548  80.776  61.592  1.00  0.00           C  
ATOM   2134  CG  GLN B1821     126.971  81.997  60.825  1.00  0.00           C  
ATOM   2135  CD  GLN B1821     126.787  81.827  59.323  1.00  0.00           C  
ATOM   2136  OE1 GLN B1821     127.573  81.145  58.652  1.00  0.00           O  
ATOM   2137  NE2 GLN B1821     125.740  82.451  58.789  1.00  0.00           N  
ATOM   2138  N   VAL B1822     124.927  78.367  62.719  1.00  0.00           N  
ATOM   2139  CA  VAL B1822     124.861  76.921  62.954  1.00  0.00           C  
ATOM   2140  C   VAL B1822     123.618  76.341  62.285  1.00  0.00           C  
ATOM   2141  O   VAL B1822     123.674  75.250  61.714  1.00  0.00           O  
ATOM   2142  CB  VAL B1822     124.837  76.564  64.471  1.00  0.00           C  
ATOM   2143  CG1 VAL B1822     123.662  77.226  65.151  1.00  0.00           C  
ATOM   2144  CG2 VAL B1822     124.747  75.055  64.667  1.00  0.00           C  
ATOM   2145  N   VAL B1823     122.505  77.075  62.339  1.00  0.00           N  
ATOM   2146  CA  VAL B1823     121.282  76.609  61.702  1.00  0.00           C  
ATOM   2147  C   VAL B1823     121.507  76.478  60.198  1.00  0.00           C  
ATOM   2148  O   VAL B1823     121.182  75.457  59.596  1.00  0.00           O  
ATOM   2149  CB  VAL B1823     120.107  77.565  61.949  1.00  0.00           C  
ATOM   2150  CG1 VAL B1823     118.924  77.174  61.082  1.00  0.00           C  
ATOM   2151  CG2 VAL B1823     119.711  77.513  63.408  1.00  0.00           C  
ATOM   2152  N   ILE B1824     122.083  77.520  59.612  1.00  0.00           N  
ATOM   2153  CA  ILE B1824     122.370  77.553  58.186  1.00  0.00           C  
ATOM   2154  C   ILE B1824     123.324  76.429  57.802  1.00  0.00           C  
ATOM   2155  O   ILE B1824     123.093  75.712  56.836  1.00  0.00           O  
ATOM   2156  CB  ILE B1824     122.959  78.936  57.796  1.00  0.00           C  
ATOM   2157  CG1 ILE B1824     121.824  79.950  57.728  1.00  0.00           C  
ATOM   2158  CG2 ILE B1824     123.686  78.880  56.473  1.00  0.00           C  
ATOM   2159  CD1 ILE B1824     122.269  81.370  57.463  1.00  0.00           C  
ATOM   2160  N   GLU B1825     124.382  76.278  58.588  1.00  0.00           N  
ATOM   2161  CA  GLU B1825     125.389  75.264  58.352  1.00  0.00           C  
ATOM   2162  C   GLU B1825     124.763  73.874  58.407  1.00  0.00           C  
ATOM   2163  O   GLU B1825     125.208  72.952  57.723  1.00  0.00           O  
ATOM   2164  CB  GLU B1825     126.521  75.427  59.370  1.00  0.00           C  
ATOM   2165  CG  GLU B1825     127.890  75.589  58.729  1.00  0.00           C  
ATOM   2166  CD  GLU B1825     127.839  76.535  57.534  1.00  0.00           C  
ATOM   2167  OE1 GLU B1825     128.288  76.151  56.423  1.00  0.00           O  
ATOM   2168  OE2 GLU B1825     127.326  77.664  57.704  1.00  0.00           O  
ATOM   2169  N   THR B1826     123.717  73.737  59.213  1.00  0.00           N  
ATOM   2170  CA  THR B1826     122.993  72.476  59.355  1.00  0.00           C  
ATOM   2171  C   THR B1826     122.045  72.179  58.179  1.00  0.00           C  
ATOM   2172  O   THR B1826     121.966  71.054  57.691  1.00  0.00           O  
ATOM   2173  CB  THR B1826     122.193  72.493  60.675  1.00  0.00           C  
ATOM   2174  OG1 THR B1826     123.074  72.163  61.746  1.00  0.00           O  
ATOM   2175  CG2 THR B1826     121.028  71.522  60.645  1.00  0.00           C  
ATOM   2176  N   LEU B1827     121.339  73.195  57.707  1.00  0.00           N  
ATOM   2177  CA  LEU B1827     120.398  72.973  56.633  1.00  0.00           C  
ATOM   2178  C   LEU B1827     121.022  72.864  55.249  1.00  0.00           C  
ATOM   2179  O   LEU B1827     120.680  71.966  54.491  1.00  0.00           O  
ATOM   2180  CB  LEU B1827     119.342  74.074  56.633  1.00  0.00           C  
ATOM   2181  CG  LEU B1827     118.556  74.340  57.928  1.00  0.00           C  
ATOM   2182  CD1 LEU B1827     117.256  75.064  57.570  1.00  0.00           C  
ATOM   2183  CD2 LEU B1827     118.226  73.038  58.629  1.00  0.00           C  
ATOM   2184  N   ARG B1828     121.949  73.764  54.928  1.00  0.00           N  
ATOM   2185  CA  ARG B1828     122.577  73.778  53.610  1.00  0.00           C  
ATOM   2186  C   ARG B1828     122.687  72.370  52.984  1.00  0.00           C  
ATOM   2187  O   ARG B1828     122.075  72.123  51.941  1.00  0.00           O  
ATOM   2188  CB  ARG B1828     123.946  74.453  53.669  1.00  0.00           C  
ATOM   2189  CG  ARG B1828     124.530  74.827  52.314  1.00  0.00           C  
ATOM   2190  CD  ARG B1828     126.025  75.088  52.431  1.00  0.00           C  
ATOM   2191  NE  ARG B1828     126.386  75.928  53.577  1.00  0.00           N  
ATOM   2192  CZ  ARG B1828     126.041  77.207  53.725  1.00  0.00           C  
ATOM   2193  NH1 ARG B1828     125.313  77.824  52.797  1.00  0.00           N  
ATOM   2194  NH2 ARG B1828     126.436  77.873  54.805  1.00  0.00           N  
ATOM   2195  N   PRO B1829     123.406  71.422  53.629  1.00  0.00           N  
ATOM   2196  CA  PRO B1829     123.545  70.062  53.081  1.00  0.00           C  
ATOM   2197  C   PRO B1829     122.203  69.412  52.763  1.00  0.00           C  
ATOM   2198  O   PRO B1829     121.984  68.907  51.662  1.00  0.00           O  
ATOM   2199  CB  PRO B1829     124.299  69.322  54.181  1.00  0.00           C  
ATOM   2200  CG  PRO B1829     123.811  70.014  55.427  1.00  0.00           C  
ATOM   2201  CD  PRO B1829     123.899  71.467  55.019  1.00  0.00           C  
ATOM   2202  N   ILE B1830     121.311  69.420  53.747  1.00  0.00           N  
ATOM   2203  CA  ILE B1830     119.969  68.859  53.587  1.00  0.00           C  
ATOM   2204  C   ILE B1830     119.212  69.590  52.478  1.00  0.00           C  
ATOM   2205  O   ILE B1830     118.261  69.050  51.926  1.00  0.00           O  
ATOM   2206  CB  ILE B1830     119.150  69.005  54.890  1.00  0.00           C  
ATOM   2207  CG1 ILE B1830     119.808  68.204  56.001  1.00  0.00           C  
ATOM   2208  CG2 ILE B1830     117.708  68.540  54.671  1.00  0.00           C  
ATOM   2209  CD1 ILE B1830     119.280  68.586  57.367  1.00  0.00           C  
ATOM   2210  N   GLN B1831     119.619  70.820  52.161  1.00  0.00           N  
ATOM   2211  CA  GLN B1831     118.939  71.587  51.123  1.00  0.00           C  
ATOM   2212  C   GLN B1831     119.549  71.296  49.766  1.00  0.00           C  
ATOM   2213  O   GLN B1831     118.876  71.377  48.740  1.00  0.00           O  
ATOM   2214  CB  GLN B1831     119.003  73.078  51.432  1.00  0.00           C  
ATOM   2215  CG  GLN B1831     118.069  73.503  52.558  1.00  0.00           C  
ATOM   2216  CD  GLN B1831     118.186  74.975  52.873  1.00  0.00           C  
ATOM   2217  OE1 GLN B1831     119.293  75.498  53.002  1.00  0.00           O  
ATOM   2218  NE2 GLN B1831     117.046  75.655  53.007  1.00  0.00           N  
ATOM   2219  N   GLU B1832     120.832  70.967  49.764  1.00  0.00           N  
ATOM   2220  CA  GLU B1832     121.506  70.631  48.529  1.00  0.00           C  
ATOM   2221  C   GLU B1832     120.906  69.300  48.116  1.00  0.00           C  
ATOM   2222  O   GLU B1832     120.316  69.175  47.040  1.00  0.00           O  
ATOM   2223  CB  GLU B1832     123.002  70.495  48.780  1.00  0.00           C  
ATOM   2224  CG  GLU B1832     123.599  71.737  49.433  1.00  0.00           C  
ATOM   2225  CD  GLU B1832     125.050  71.546  49.876  1.00  0.00           C  
ATOM   2226  OE1 GLU B1832     125.314  70.614  50.661  1.00  0.00           O  
ATOM   2227  OE2 GLU B1832     125.923  72.334  49.447  1.00  0.00           O  
ATOM   2228  N   ARG B1833     121.022  68.318  49.008  1.00  0.00           N  
ATOM   2229  CA  ARG B1833     120.486  66.979  48.773  1.00  0.00           C  
ATOM   2230  C   ARG B1833     119.023  67.005  48.366  1.00  0.00           C  
ATOM   2231  O   ARG B1833     118.618  66.310  47.435  1.00  0.00           O  
ATOM   2232  CB  ARG B1833     120.672  66.121  50.018  1.00  0.00           C  
ATOM   2233  CG  ARG B1833     122.104  65.647  50.176  1.00  0.00           C  
ATOM   2234  CD  ARG B1833     122.267  64.799  51.399  1.00  0.00           C  
ATOM   2235  NE  ARG B1833     122.118  65.604  52.600  1.00  0.00           N  
ATOM   2236  CZ  ARG B1833     122.117  65.112  53.832  1.00  0.00           C  
ATOM   2237  NH1 ARG B1833     122.256  63.810  54.026  1.00  0.00           N  
ATOM   2238  NH2 ARG B1833     121.977  65.930  54.868  1.00  0.00           N  
ATOM   2239  N   TYR B1834     118.227  67.802  49.065  1.00  0.00           N  
ATOM   2240  CA  TYR B1834     116.813  67.917  48.735  1.00  0.00           C  
ATOM   2241  C   TYR B1834     116.685  68.230  47.256  1.00  0.00           C  
ATOM   2242  O   TYR B1834     115.930  67.577  46.536  1.00  0.00           O  
ATOM   2243  CB  TYR B1834     116.151  69.039  49.526  1.00  0.00           C  
ATOM   2244  CG  TYR B1834     114.816  69.496  48.958  1.00  0.00           C  
ATOM   2245  CD1 TYR B1834     113.637  68.804  49.231  1.00  0.00           C  
ATOM   2246  CD2 TYR B1834     114.737  70.650  48.182  1.00  0.00           C  
ATOM   2247  CE1 TYR B1834     112.401  69.266  48.744  1.00  0.00           C  
ATOM   2248  CE2 TYR B1834     113.510  71.120  47.692  1.00  0.00           C  
ATOM   2249  CZ  TYR B1834     112.345  70.433  47.975  1.00  0.00           C  
ATOM   2250  OH  TYR B1834     111.133  70.925  47.508  1.00  0.00           O  
ATOM   2251  N   HIS B1835     117.431  69.222  46.790  1.00  0.00           N  
ATOM   2252  CA  HIS B1835     117.341  69.581  45.391  1.00  0.00           C  
ATOM   2253  C   HIS B1835     117.793  68.484  44.440  1.00  0.00           C  
ATOM   2254  O   HIS B1835     117.144  68.253  43.424  1.00  0.00           O  
ATOM   2255  CB  HIS B1835     118.112  70.865  45.138  1.00  0.00           C  
ATOM   2256  CG  HIS B1835     117.374  72.092  45.561  1.00  0.00           C  
ATOM   2257  ND1 HIS B1835     117.603  72.729  46.762  1.00  0.00           N  
ATOM   2258  CD2 HIS B1835     116.405  72.800  44.939  1.00  0.00           C  
ATOM   2259  CE1 HIS B1835     116.806  73.778  46.862  1.00  0.00           C  
ATOM   2260  NE2 HIS B1835     116.069  73.842  45.768  1.00  0.00           N  
ATOM   2261  N   HIS B1836     118.888  67.801  44.759  1.00  0.00           N  
ATOM   2262  CA  HIS B1836     119.367  66.711  43.905  1.00  0.00           C  
ATOM   2263  C   HIS B1836     118.286  65.649  43.745  1.00  0.00           C  
ATOM   2264  O   HIS B1836     118.156  65.058  42.677  1.00  0.00           O  
ATOM   2265  CB  HIS B1836     120.660  66.129  44.495  1.00  0.00           C  
ATOM   2266  CG  HIS B1836     120.899  64.675  44.192  1.00  0.00           C  
ATOM   2267  ND1 HIS B1836     120.794  64.120  42.933  1.00  0.00           N  
ATOM   2268  CD2 HIS B1836     121.242  63.656  45.015  1.00  0.00           C  
ATOM   2269  CE1 HIS B1836     121.057  62.824  42.995  1.00  0.00           C  
ATOM   2270  NE2 HIS B1836     121.333  62.518  44.249  1.00  0.00           N  
ATOM   2271  N   TRP B1837     117.516  65.396  44.797  1.00  0.00           N  
ATOM   2272  CA  TRP B1837     116.453  64.405  44.703  1.00  0.00           C  
ATOM   2273  C   TRP B1837     115.281  64.869  43.851  1.00  0.00           C  
ATOM   2274  O   TRP B1837     114.748  64.109  43.052  1.00  0.00           O  
ATOM   2275  CB  TRP B1837     115.928  64.045  46.095  1.00  0.00           C  
ATOM   2276  CG  TRP B1837     116.702  62.974  46.704  1.00  0.00           C  
ATOM   2277  CD1 TRP B1837     117.514  63.067  47.779  1.00  0.00           C  
ATOM   2278  CD2 TRP B1837     116.793  61.632  46.237  1.00  0.00           C  
ATOM   2279  NE1 TRP B1837     118.124  61.864  48.028  1.00  0.00           N  
ATOM   2280  CE2 TRP B1837     117.700  60.962  47.090  1.00  0.00           C  
ATOM   2281  CE3 TRP B1837     116.199  60.919  45.176  1.00  0.00           C  
ATOM   2282  CZ2 TRP B1837     118.034  59.620  46.922  1.00  0.00           C  
ATOM   2283  CZ3 TRP B1837     116.539  59.572  45.016  1.00  0.00           C  
ATOM   2284  CH2 TRP B1837     117.446  58.942  45.883  1.00  0.00           C  
ATOM   2285  N   MET B1838     114.885  66.121  44.043  1.00  0.00           N  
ATOM   2286  CA  MET B1838     113.766  66.716  43.338  1.00  0.00           C  
ATOM   2287  C   MET B1838     113.830  66.687  41.826  1.00  0.00           C  
ATOM   2288  O   MET B1838     112.808  66.476  41.164  1.00  0.00           O  
ATOM   2289  CB  MET B1838     113.593  68.153  43.794  1.00  0.00           C  
ATOM   2290  CG  MET B1838     112.802  68.300  45.058  1.00  0.00           C  
ATOM   2291  SD  MET B1838     111.059  67.901  44.812  1.00  0.00           S  
ATOM   2292  CE  MET B1838     110.662  69.004  43.503  1.00  0.00           C  
ATOM   2293  N   GLU B1839     115.012  66.918  41.270  1.00  0.00           N  
ATOM   2294  CA  GLU B1839     115.153  66.904  39.817  1.00  0.00           C  
ATOM   2295  C   GLU B1839     115.709  65.581  39.300  1.00  0.00           C  
ATOM   2296  O   GLU B1839     115.921  65.427  38.094  1.00  0.00           O  
ATOM   2297  CB  GLU B1839     116.062  68.040  39.340  1.00  0.00           C  
ATOM   2298  CG  GLU B1839     117.510  67.928  39.779  1.00  0.00           C  
ATOM   2299  CD  GLU B1839     118.419  68.857  38.987  1.00  0.00           C  
ATOM   2300  OE1 GLU B1839     118.055  70.040  38.819  1.00  0.00           O  
ATOM   2301  OE2 GLU B1839     119.496  68.403  38.530  1.00  0.00           O  
ATOM   2302  N   SER B1840     115.959  64.631  40.196  1.00  0.00           N  
ATOM   2303  CA  SER B1840     116.477  63.339  39.781  1.00  0.00           C  
ATOM   2304  C   SER B1840     115.322  62.374  39.536  1.00  0.00           C  
ATOM   2305  O   SER B1840     114.294  62.413  40.224  1.00  0.00           O  
ATOM   2306  CB  SER B1840     117.428  62.764  40.838  1.00  0.00           C  
ATOM   2307  OG  SER B1840     118.020  61.544  40.400  1.00  0.00           O  
ATOM   2308  N   GLU B1842     115.490  61.535  38.519  1.00  0.00           N  
ATOM   2309  CA  GLU B1842     114.494  60.530  38.163  1.00  0.00           C  
ATOM   2310  C   GLU B1842     114.531  59.444  39.238  1.00  0.00           C  
ATOM   2311  O   GLU B1842     113.532  58.785  39.513  1.00  0.00           O  
ATOM   2312  CB  GLU B1842     114.812  59.946  36.778  1.00  0.00           C  
ATOM   2313  CG  GLU B1842     116.295  59.671  36.541  1.00  0.00           C  
ATOM   2314  CD  GLU B1842     116.585  58.967  35.212  1.00  0.00           C  
ATOM   2315  OE1 GLU B1842     116.161  59.491  34.163  1.00  0.00           O  
ATOM   2316  OE2 GLU B1842     117.237  57.899  35.231  1.00  0.00           O  
ATOM   2317  N   GLU B1843     115.693  59.288  39.860  1.00  0.00           N  
ATOM   2318  CA  GLU B1843     115.887  58.319  40.933  1.00  0.00           C  
ATOM   2319  C   GLU B1843     114.802  58.348  42.013  1.00  0.00           C  
ATOM   2320  O   GLU B1843     114.453  57.313  42.570  1.00  0.00           O  
ATOM   2321  CB  GLU B1843     117.236  58.554  41.605  1.00  0.00           C  
ATOM   2322  CG  GLU B1843     118.313  57.596  41.180  1.00  0.00           C  
ATOM   2323  CD  GLU B1843     117.941  56.164  41.498  1.00  0.00           C  
ATOM   2324  OE1 GLU B1843     117.639  55.884  42.677  1.00  0.00           O  
ATOM   2325  OE2 GLU B1843     117.943  55.337  40.567  1.00  0.00           O  
ATOM   2326  N   LEU B1844     114.278  59.530  42.322  1.00  0.00           N  
ATOM   2327  CA  LEU B1844     113.254  59.641  43.356  1.00  0.00           C  
ATOM   2328  C   LEU B1844     112.096  58.696  43.033  1.00  0.00           C  
ATOM   2329  O   LEU B1844     111.635  57.968  43.911  1.00  0.00           O  
ATOM   2330  CB  LEU B1844     112.759  61.092  43.481  1.00  0.00           C  
ATOM   2331  CG  LEU B1844     111.617  61.418  44.458  1.00  0.00           C  
ATOM   2332  CD1 LEU B1844     112.053  61.132  45.880  1.00  0.00           C  
ATOM   2333  CD2 LEU B1844     111.210  62.881  44.330  1.00  0.00           C  
ATOM   2334  N   ASP B1845     111.657  58.693  41.775  1.00  0.00           N  
ATOM   2335  CA  ASP B1845     110.556  57.830  41.354  1.00  0.00           C  
ATOM   2336  C   ASP B1845     110.879  56.348  41.361  1.00  0.00           C  
ATOM   2337  O   ASP B1845     109.978  55.523  41.456  1.00  0.00           O  
ATOM   2338  CB  ASP B1845     110.061  58.262  39.985  1.00  0.00           C  
ATOM   2339  CG  ASP B1845     109.479  59.653  40.021  1.00  0.00           C  
ATOM   2340  OD1 ASP B1845     110.249  60.604  40.211  1.00  0.00           O  
ATOM   2341  OD2 ASP B1845     108.245  59.792  39.914  1.00  0.00           O  
ATOM   2342  N   ARG B1846     112.166  56.020  41.289  1.00  0.00           N  
ATOM   2343  CA  ARG B1846     112.632  54.641  41.355  1.00  0.00           C  
ATOM   2344  C   ARG B1846     112.373  54.174  42.791  1.00  0.00           C  
ATOM   2345  O   ARG B1846     111.683  53.180  43.025  1.00  0.00           O  
ATOM   2346  CB  ARG B1846     114.144  54.553  41.109  1.00  0.00           C  
ATOM   2347  CG  ARG B1846     114.595  53.526  40.082  1.00  0.00           C  
ATOM   2348  CD  ARG B1846     114.766  54.183  38.719  1.00  0.00           C  
ATOM   2349  NE  ARG B1846     115.941  55.048  38.696  1.00  0.00           N  
ATOM   2350  CZ  ARG B1846     116.259  55.891  37.717  1.00  0.00           C  
ATOM   2351  NH1 ARG B1846     115.488  56.017  36.640  1.00  0.00           N  
ATOM   2352  NH2 ARG B1846     117.378  56.603  37.817  1.00  0.00           N  
ATOM   2353  N   VAL B1847     112.950  54.918  43.738  1.00  0.00           N  
ATOM   2354  CA  VAL B1847     112.845  54.649  45.174  1.00  0.00           C  
ATOM   2355  C   VAL B1847     111.401  54.506  45.643  1.00  0.00           C  
ATOM   2356  O   VAL B1847     111.070  53.608  46.424  1.00  0.00           O  
ATOM   2357  CB  VAL B1847     113.549  55.771  45.984  1.00  0.00           C  
ATOM   2358  CG1 VAL B1847     113.280  55.635  47.488  1.00  0.00           C  
ATOM   2359  CG2 VAL B1847     115.037  55.709  45.715  1.00  0.00           C  
ATOM   2360  N   LEU B1848     110.548  55.399  45.156  1.00  0.00           N  
ATOM   2361  CA  LEU B1848     109.142  55.381  45.511  1.00  0.00           C  
ATOM   2362  C   LEU B1848     108.414  54.193  44.942  1.00  0.00           C  
ATOM   2363  O   LEU B1848     107.431  53.733  45.516  1.00  0.00           O  
ATOM   2364  CB  LEU B1848     108.462  56.632  45.007  1.00  0.00           C  
ATOM   2365  CG  LEU B1848     108.873  57.914  45.704  1.00  0.00           C  
ATOM   2366  CD1 LEU B1848     107.949  59.002  45.207  1.00  0.00           C  
ATOM   2367  CD2 LEU B1848     108.752  57.757  47.215  1.00  0.00           C  
ATOM   2368  N   ASP B1849     108.875  53.704  43.801  1.00  0.00           N  
ATOM   2369  CA  ASP B1849     108.206  52.565  43.203  1.00  0.00           C  
ATOM   2370  C   ASP B1849     108.567  51.310  43.957  1.00  0.00           C  
ATOM   2371  O   ASP B1849     107.697  50.497  44.258  1.00  0.00           O  
ATOM   2372  CB  ASP B1849     108.560  52.444  41.722  1.00  0.00           C  
ATOM   2373  CG  ASP B1849     107.935  53.557  40.883  1.00  0.00           C  
ATOM   2374  OD1 ASP B1849     106.995  54.221  41.371  1.00  0.00           O  
ATOM   2375  OD2 ASP B1849     108.374  53.759  39.732  1.00  0.00           O  
ATOM   2376  N   GLU B1850     109.845  51.165  44.290  1.00  0.00           N  
ATOM   2377  CA  GLU B1850     110.281  49.991  45.022  1.00  0.00           C  
ATOM   2378  C   GLU B1850     109.617  50.018  46.403  1.00  0.00           C  
ATOM   2379  O   GLU B1850     109.153  48.994  46.904  1.00  0.00           O  
ATOM   2380  CB  GLU B1850     111.795  49.978  45.153  1.00  0.00           C  
ATOM   2381  CG  GLU B1850     112.332  48.601  45.467  1.00  0.00           C  
ATOM   2382  CD  GLU B1850     113.560  48.644  46.372  1.00  0.00           C  
ATOM   2383  OE1 GLU B1850     114.506  49.406  46.065  1.00  0.00           O  
ATOM   2384  OE2 GLU B1850     113.575  47.914  47.393  1.00  0.00           O  
ATOM   2385  N   GLY B1851     109.563  51.201  47.009  1.00  0.00           N  
ATOM   2386  CA  GLY B1851     108.921  51.345  48.300  1.00  0.00           C  
ATOM   2387  C   GLY B1851     107.510  50.791  48.227  1.00  0.00           C  
ATOM   2388  O   GLY B1851     107.082  50.027  49.084  1.00  0.00           O  
ATOM   2389  N   ALA B1852     106.786  51.178  47.182  1.00  0.00           N  
ATOM   2390  CA  ALA B1852     105.421  50.717  46.962  1.00  0.00           C  
ATOM   2391  C   ALA B1852     105.403  49.203  46.802  1.00  0.00           C  
ATOM   2392  O   ALA B1852     104.615  48.504  47.435  1.00  0.00           O  
ATOM   2393  CB  ALA B1852     104.848  51.370  45.720  1.00  0.00           C  
ATOM   2394  N   GLU B1853     106.296  48.708  45.958  1.00  0.00           N  
ATOM   2395  CA  GLU B1853     106.394  47.289  45.659  1.00  0.00           C  
ATOM   2396  C   GLU B1853     106.575  46.471  46.941  1.00  0.00           C  
ATOM   2397  O   GLU B1853     105.881  45.470  47.154  1.00  0.00           O  
ATOM   2398  CB  GLU B1853     107.560  47.091  44.699  1.00  0.00           C  
ATOM   2399  CG  GLU B1853     107.538  45.833  43.865  1.00  0.00           C  
ATOM   2400  CD  GLU B1853     108.831  45.692  43.072  1.00  0.00           C  
ATOM   2401  OE1 GLU B1853     109.895  45.481  43.699  1.00  0.00           O  
ATOM   2402  OE2 GLU B1853     108.787  45.802  41.831  1.00  0.00           O  
ATOM   2403  N   LYS B1854     107.501  46.927  47.788  1.00  0.00           N  
ATOM   2404  CA  LYS B1854     107.793  46.283  49.065  1.00  0.00           C  
ATOM   2405  C   LYS B1854     106.568  46.374  49.988  1.00  0.00           C  
ATOM   2406  O   LYS B1854     106.106  45.365  50.520  1.00  0.00           O  
ATOM   2407  CB  LYS B1854     109.017  46.933  49.736  1.00  0.00           C  
ATOM   2408  CG  LYS B1854     110.352  46.770  48.969  1.00  0.00           C  
ATOM   2409  CD  LYS B1854     111.584  47.059  49.847  1.00  0.00           C  
ATOM   2410  CE  LYS B1854     111.732  48.550  50.194  1.00  0.00           C  
ATOM   2411  NZ  LYS B1854     112.922  48.862  51.065  1.00  0.00           N  
ATOM   2412  N   ALA B1855     106.024  47.573  50.173  1.00  0.00           N  
ATOM   2413  CA  ALA B1855     104.861  47.730  51.039  1.00  0.00           C  
ATOM   2414  C   ALA B1855     103.732  46.825  50.594  1.00  0.00           C  
ATOM   2415  O   ALA B1855     103.153  46.083  51.397  1.00  0.00           O  
ATOM   2416  CB  ALA B1855     104.379  49.150  51.009  1.00  0.00           C  
ATOM   2417  N   ASN B1856     103.420  46.917  49.302  1.00  0.00           N  
ATOM   2418  CA  ASN B1856     102.334  46.157  48.704  1.00  0.00           C  
ATOM   2419  C   ASN B1856     102.484  44.686  49.003  1.00  0.00           C  
ATOM   2420  O   ASN B1856     101.503  44.027  49.327  1.00  0.00           O  
ATOM   2421  CB  ASN B1856     102.265  46.386  47.194  1.00  0.00           C  
ATOM   2422  CG  ASN B1856     100.899  46.016  46.614  1.00  0.00           C  
ATOM   2423  OD1 ASN B1856      99.896  46.710  46.844  1.00  0.00           O  
ATOM   2424  ND2 ASN B1856     100.850  44.913  45.873  1.00  0.00           N  
ATOM   2425  N   ARG B1857     103.710  44.180  48.902  1.00  0.00           N  
ATOM   2426  CA  ARG B1857     104.007  42.778  49.193  1.00  0.00           C  
ATOM   2427  C   ARG B1857     103.254  42.359  50.458  1.00  0.00           C  
ATOM   2428  O   ARG B1857     102.359  41.519  50.412  1.00  0.00           O  
ATOM   2429  CB  ARG B1857     105.513  42.616  49.425  1.00  0.00           C  
ATOM   2430  CG  ARG B1857     106.136  41.305  48.987  1.00  0.00           C  
ATOM   2431  CD  ARG B1857     106.462  40.374  50.143  1.00  0.00           C  
ATOM   2432  NE  ARG B1857     107.432  40.917  51.095  1.00  0.00           N  
ATOM   2433  CZ  ARG B1857     108.149  40.163  51.920  1.00  0.00           C  
ATOM   2434  NH1 ARG B1857     108.008  38.847  51.901  1.00  0.00           N  
ATOM   2435  NH2 ARG B1857     109.000  40.729  52.768  1.00  0.00           N  
ATOM   2436  N   VAL B2124     103.607  42.986  51.576  1.00  0.00           N  
ATOM   2437  CA  VAL B2124     103.001  42.705  52.872  1.00  0.00           C  
ATOM   2438  C   VAL B2124     101.513  42.994  52.936  1.00  0.00           C  
ATOM   2439  O   VAL B2124     100.710  42.126  53.279  1.00  0.00           O  
ATOM   2440  CB  VAL B2124     103.669  43.539  53.976  1.00  0.00           C  
ATOM   2441  CG1 VAL B2124     103.029  43.219  55.306  1.00  0.00           C  
ATOM   2442  CG2 VAL B2124     105.166  43.283  54.001  1.00  0.00           C  
ATOM   2443  N   ALA B2126     101.161  44.232  52.612  1.00  0.00           N  
ATOM   2444  CA  ALA B2126      99.778  44.688  52.647  1.00  0.00           C  
ATOM   2445  C   ALA B2126      98.774  43.830  51.895  1.00  0.00           C  
ATOM   2446  O   ALA B2126      97.691  43.539  52.397  1.00  0.00           O  
ATOM   2447  CB  ALA B2126      99.712  46.114  52.143  1.00  0.00           C  
ATOM   2448  N   SER B2127      99.125  43.456  50.674  1.00  0.00           N  
ATOM   2449  CA  SER B2127      98.236  42.661  49.847  1.00  0.00           C  
ATOM   2450  C   SER B2127      97.922  41.369  50.563  1.00  0.00           C  
ATOM   2451  O   SER B2127      96.765  41.059  50.851  1.00  0.00           O  
ATOM   2452  CB  SER B2127      98.907  42.374  48.516  1.00  0.00           C  
ATOM   2453  OG  SER B2127      99.143  43.585  47.813  1.00  0.00           O  
ATOM   2454  N   GLU B2128      98.983  40.625  50.843  1.00  0.00           N  
ATOM   2455  CA  GLU B2128      98.868  39.358  51.533  1.00  0.00           C  
ATOM   2456  C   GLU B2128      97.922  39.513  52.707  1.00  0.00           C  
ATOM   2457  O   GLU B2128      96.992  38.726  52.907  1.00  0.00           O  
ATOM   2458  CB  GLU B2128     100.241  38.912  52.023  1.00  0.00           C  
ATOM   2459  CG  GLU B2128     100.178  37.812  53.057  1.00  0.00           C  
ATOM   2460  CD  GLU B2128      99.918  36.409  52.481  1.00  0.00           C  
ATOM   2461  OE1 GLU B2128      99.233  36.260  51.440  1.00  0.00           O  
ATOM   2462  OE2 GLU B2128     100.403  35.453  53.119  1.00  0.00           O  
ATOM   2463  N   MET B2129      98.165  40.559  53.478  1.00  0.00           N  
ATOM   2464  CA  MET B2129      97.371  40.849  54.653  1.00  0.00           C  
ATOM   2465  C   MET B2129      95.878  41.068  54.352  1.00  0.00           C  
ATOM   2466  O   MET B2129      95.019  40.612  55.103  1.00  0.00           O  
ATOM   2467  CB  MET B2129      97.978  42.060  55.345  1.00  0.00           C  
ATOM   2468  CG  MET B2129      97.383  42.314  56.689  1.00  0.00           C  
ATOM   2469  SD  MET B2129      97.719  40.970  57.813  1.00  0.00           S  
ATOM   2470  CE  MET B2129      98.489  41.911  59.099  1.00  0.00           C  
ATOM   2471  N   VAL B2130      95.569  41.760  53.257  1.00  0.00           N  
ATOM   2472  CA  VAL B2130      94.182  41.986  52.878  1.00  0.00           C  
ATOM   2473  C   VAL B2130      93.624  40.633  52.516  1.00  0.00           C  
ATOM   2474  O   VAL B2130      92.521  40.283  52.913  1.00  0.00           O  
ATOM   2475  CB  VAL B2130      94.059  42.909  51.649  1.00  0.00           C  
ATOM   2476  CG1 VAL B2130      92.650  42.888  51.106  1.00  0.00           C  
ATOM   2477  CG2 VAL B2130      94.400  44.319  52.045  1.00  0.00           C  
ATOM   2478  N   ARG B2131      94.422  39.871  51.778  1.00  0.00           N  
ATOM   2479  CA  ARG B2131      94.039  38.545  51.334  1.00  0.00           C  
ATOM   2480  C   ARG B2131      93.475  37.749  52.496  1.00  0.00           C  
ATOM   2481  O   ARG B2131      92.397  37.175  52.384  1.00  0.00           O  
ATOM   2482  CB  ARG B2131      95.248  37.823  50.764  1.00  0.00           C  
ATOM   2483  CG  ARG B2131      94.943  36.893  49.603  1.00  0.00           C  
ATOM   2484  CD  ARG B2131      94.783  37.653  48.274  1.00  0.00           C  
ATOM   2485  NE  ARG B2131      93.494  37.383  47.636  1.00  0.00           N  
ATOM   2486  CZ  ARG B2131      92.375  38.061  47.885  1.00  0.00           C  
ATOM   2487  NH1 ARG B2131      92.384  39.061  48.755  1.00  0.00           N  
ATOM   2488  NH2 ARG B2131      91.234  37.726  47.284  1.00  0.00           N  
ATOM   2489  N   LYS B2132      94.200  37.729  53.613  1.00  0.00           N  
ATOM   2490  CA  LYS B2132      93.752  37.012  54.800  1.00  0.00           C  
ATOM   2491  C   LYS B2132      92.478  37.618  55.388  1.00  0.00           C  
ATOM   2492  O   LYS B2132      91.562  36.886  55.777  1.00  0.00           O  
ATOM   2493  CB  LYS B2132      94.861  36.997  55.854  1.00  0.00           C  
ATOM   2494  CG  LYS B2132      96.118  36.246  55.426  1.00  0.00           C  
ATOM   2495  CD  LYS B2132      97.298  36.590  56.315  1.00  0.00           C  
ATOM   2496  CE  LYS B2132      98.553  35.931  55.776  1.00  0.00           C  
ATOM   2497  NZ  LYS B2132      99.814  36.463  56.359  1.00  0.00           N  
ATOM   2498  N   MET B2133      92.427  38.951  55.454  1.00  0.00           N  
ATOM   2499  CA  MET B2133      91.258  39.661  55.986  1.00  0.00           C  
ATOM   2500  C   MET B2133      90.004  39.275  55.228  1.00  0.00           C  
ATOM   2501  O   MET B2133      88.959  39.066  55.834  1.00  0.00           O  
ATOM   2502  CB  MET B2133      91.445  41.184  55.904  1.00  0.00           C  
ATOM   2503  CG  MET B2133      92.463  41.763  56.894  1.00  0.00           C  
ATOM   2504  SD  MET B2133      92.528  43.582  56.979  1.00  0.00           S  
ATOM   2505  CE  MET B2133      90.794  43.943  57.334  1.00  0.00           C  
ATOM   2506  N   GLU B2134      90.099  39.180  53.904  1.00  0.00           N  
ATOM   2507  CA  GLU B2134      88.947  38.799  53.094  1.00  0.00           C  
ATOM   2508  C   GLU B2134      88.598  37.375  53.460  1.00  0.00           C  
ATOM   2509  O   GLU B2134      87.448  37.061  53.807  1.00  0.00           O  
ATOM   2510  CB  GLU B2134      89.269  38.862  51.609  1.00  0.00           C  
ATOM   2511  CG  GLU B2134      89.392  40.262  51.068  1.00  0.00           C  
ATOM   2512  CD  GLU B2134      89.838  40.287  49.620  1.00  0.00           C  
ATOM   2513  OE1 GLU B2134      89.460  39.392  48.839  1.00  0.00           O  
ATOM   2514  OE2 GLU B2134      90.553  41.221  49.230  1.00  0.00           O  
ATOM   2515  N   GLN B2140      89.623  36.527  53.392  1.00  0.00           N  
ATOM   2516  CA  GLN B2140      89.506  35.111  53.700  1.00  0.00           C  
ATOM   2517  C   GLN B2140      88.626  34.954  54.926  1.00  0.00           C  
ATOM   2518  O   GLN B2140      87.629  34.229  54.910  1.00  0.00           O  
ATOM   2519  CB  GLN B2140      90.882  34.529  53.995  1.00  0.00           C  
ATOM   2520  CG  GLN B2140      91.070  33.089  53.568  1.00  0.00           C  
ATOM   2521  CD  GLN B2140      91.128  32.958  52.059  1.00  0.00           C  
ATOM   2522  OE1 GLN B2140      90.117  32.703  51.398  1.00  0.00           O  
ATOM   2523  NE2 GLN B2140      92.317  33.150  51.502  1.00  0.00           N  
ATOM   2524  N   ALA B2141      89.010  35.655  55.984  1.00  0.00           N  
ATOM   2525  CA  ALA B2141      88.265  35.613  57.222  1.00  0.00           C  
ATOM   2526  C   ALA B2141      86.867  36.204  57.104  1.00  0.00           C  
ATOM   2527  O   ALA B2141      85.905  35.575  57.536  1.00  0.00           O  
ATOM   2528  CB  ALA B2141      89.030  36.338  58.289  1.00  0.00           C  
ATOM   2529  N   MET B2142      86.746  37.403  56.525  1.00  0.00           N  
ATOM   2530  CA  MET B2142      85.444  38.077  56.406  1.00  0.00           C  
ATOM   2531  C   MET B2142      84.421  37.255  55.640  1.00  0.00           C  
ATOM   2532  O   MET B2142      83.221  37.318  55.927  1.00  0.00           O  
ATOM   2533  CB  MET B2142      85.591  39.431  55.719  1.00  0.00           C  
ATOM   2534  CG  MET B2142      86.534  40.440  56.389  1.00  0.00           C  
ATOM   2535  SD  MET B2142      85.838  41.366  57.746  1.00  0.00           S  
ATOM   2536  CE  MET B2142      84.485  42.281  57.003  1.00  0.00           C  
ATOM   2537  N   GLY B2143      84.917  36.501  54.659  1.00  0.00           N  
ATOM   2538  CA  GLY B2143      84.074  35.662  53.826  1.00  0.00           C  
ATOM   2539  C   GLY B2143      83.808  36.310  52.478  1.00  0.00           C  
ATOM   2540  O   GLY B2143      82.766  36.074  51.869  1.00  0.00           O  
ATOM   2541  N   LEU B2144      84.749  37.122  52.007  1.00  0.00           N  
ATOM   2542  CA  LEU B2144      84.600  37.812  50.739  1.00  0.00           C  
ATOM   2543  C   LEU B2144      85.228  37.037  49.609  1.00  0.00           C  
ATOM   2544  O   LEU B2144      86.135  36.239  49.831  1.00  0.00           O  
ATOM   2545  CB  LEU B2144      85.274  39.181  50.775  1.00  0.00           C  
ATOM   2546  CG  LEU B2144      84.770  40.211  51.752  1.00  0.00           C  
ATOM   2547  CD1 LEU B2144      85.649  41.427  51.627  1.00  0.00           C  
ATOM   2548  CD2 LEU B2144      83.328  40.546  51.473  1.00  0.00           C  
ATOM   2549  N   GLY B2145      84.737  37.267  48.397  1.00  0.00           N  
ATOM   2550  CA  GLY B2145      85.311  36.631  47.235  1.00  0.00           C  
ATOM   2551  C   GLY B2145      85.224  35.135  47.037  1.00  0.00           C  
ATOM   2552  O   GLY B2145      84.182  34.493  47.214  1.00  0.00           O  
ATOM   2553  N   ARG B2146      86.359  34.602  46.600  1.00  0.00           N  
ATOM   2554  CA  ARG B2146      86.510  33.186  46.313  1.00  0.00           C  
ATOM   2555  C   ARG B2146      87.834  32.640  46.831  1.00  0.00           C  
ATOM   2556  O   ARG B2146      87.860  31.430  47.154  1.00  0.00           O  
ATOM   2557  CB  ARG B2146      86.441  32.943  44.804  1.00  0.00           C  
ATOM   2558  CG  ARG B2146      85.085  33.161  44.173  1.00  0.00           C  
ATOM   2559  CD  ARG B2146      85.195  32.931  42.682  1.00  0.00           C  
ATOM   2560  NE  ARG B2146      86.095  33.897  42.073  1.00  0.00           N  
ATOM   2561  CZ  ARG B2146      86.750  33.699  40.938  1.00  0.00           C  
ATOM   2562  NH1 ARG B2146      86.616  32.561  40.277  1.00  0.00           N  
ATOM   2563  NH2 ARG B2146      87.539  34.655  40.466  1.00  0.00           N  
HETATM 2564  PG  ATP B 401     101.010  71.322  62.356  1.00  0.00           P  
HETATM 2565  O1G ATP B 401     101.236  72.647  61.673  1.00  0.00           O  
HETATM 2566  O2G ATP B 401     101.103  69.967  61.725  1.00  0.00           O  
HETATM 2567  O3G ATP B 401     101.221  71.353  63.843  1.00  0.00           O  
HETATM 2568  PB  ATP B 401     103.865  71.167  63.174  1.00  0.00           P  
HETATM 2569  O1B ATP B 401     105.147  71.006  62.566  1.00  0.00           O  
HETATM 2570  O2B ATP B 401     103.707  71.595  64.556  1.00  0.00           O  
HETATM 2571  O3B ATP B 401     102.601  71.061  62.228  1.00  0.00           O  
HETATM 2572  PA  ATP B 401     103.704  68.271  62.535  1.00  0.00           P  
HETATM 2573  O1A ATP B 401     102.402  67.614  62.403  1.00  0.00           O  
HETATM 2574  O2A ATP B 401     104.880  67.920  61.706  1.00  0.00           O  
HETATM 2575  O3A ATP B 401     103.831  69.499  63.491  1.00  0.00           O  
HETATM 2576  O5' ATP B 401     103.786  67.229  63.580  1.00  0.00           O  
HETATM 2577  C5' ATP B 401     104.291  66.538  64.529  1.00  0.00           C  
HETATM 2578  C4' ATP B 401     105.297  65.540  64.966  1.00  0.00           C  
HETATM 2579  O4' ATP B 401     106.490  66.304  64.739  1.00  0.00           O  
HETATM 2580  C3' ATP B 401     104.871  65.557  66.381  1.00  0.00           C  
HETATM 2581  O3' ATP B 401     104.082  64.462  66.841  1.00  0.00           O  
HETATM 2582  C2' ATP B 401     106.236  65.794  67.093  1.00  0.00           C  
HETATM 2583  O2' ATP B 401     106.809  64.564  67.502  1.00  0.00           O  
HETATM 2584  C1' ATP B 401     107.156  66.531  66.032  1.00  0.00           C  
HETATM 2585  N9  ATP B 401     107.202  68.018  66.240  1.00  0.00           N  
HETATM 2586  C8  ATP B 401     106.413  69.051  65.679  1.00  0.00           C  
HETATM 2587  N7  ATP B 401     106.717  70.235  66.093  1.00  0.00           N  
HETATM 2588  C5  ATP B 401     107.766  69.996  66.978  1.00  0.00           C  
HETATM 2589  C6  ATP B 401     108.572  70.858  67.802  1.00  0.00           C  
HETATM 2590  N6  ATP B 401     108.406  72.173  67.809  1.00  0.00           N  
HETATM 2591  N1  ATP B 401     109.569  70.289  68.614  1.00  0.00           N  
HETATM 2592  C2  ATP B 401     109.752  68.951  68.607  1.00  0.00           C  
HETATM 2593  N3  ATP B 401     109.065  68.045  67.875  1.00  0.00           N  
HETATM 2594  C4  ATP B 401     108.062  68.648  67.075  1.00  0.00           C  
TER
END
