# Supplementary material for: Backbone Brackets and Arginine Tweezers delineate Class I and Class II aminoacyl tRNA synthetases
Source: PLoS Comput Biol. 2018 Apr 16;14(4):e1006101. doi: 10.1371/journal.pcbi.1006101 (PMC5919687; doi:10.1371/journal.pcbi.1006101)
Supplement: S11 File — All structures of Class I aaRS with residues renumbered according to the MSA. (GZ) [file pcbi.1006101.s023.tar.gz › 1maw_C_renum.pdb]

ATOM      1  N   MET C 265     102.509   5.418  36.982  1.00  0.00           N  
ATOM      2  CA  MET C 265     103.769   5.198  36.236  1.00  0.00           C  
ATOM      3  C   MET C 265     103.579   5.879  34.888  1.00  0.00           C  
ATOM      4  O   MET C 265     102.455   6.229  34.535  1.00  0.00           O  
ATOM      5  CB  MET C 265     103.988   3.704  36.017  1.00  0.00           C  
ATOM      6  CG  MET C 265     103.765   2.843  37.249  1.00  0.00           C  
ATOM      7  SD  MET C 265     103.392   1.153  36.747  1.00  0.00           S  
ATOM      8  CE  MET C 265     101.606   1.286  36.570  1.00  0.00           C  
ATOM      9  N   LYS C 266     104.668   6.077  34.148  1.00  0.00           N  
ATOM     10  CA  LYS C 266     104.610   6.686  32.820  1.00  0.00           C  
ATOM     11  C   LYS C 266     104.061   5.632  31.857  1.00  0.00           C  
ATOM     12  O   LYS C 266     104.284   4.443  32.071  1.00  0.00           O  
ATOM     13  CB  LYS C 266     106.010   7.110  32.395  1.00  0.00           C  
ATOM     14  CG  LYS C 266     106.454   8.417  32.989  1.00  0.00           C  
ATOM     15  CD  LYS C 266     107.802   8.823  32.443  1.00  0.00           C  
ATOM     16  CE  LYS C 266     108.029  10.295  32.699  1.00  0.00           C  
ATOM     17  NZ  LYS C 266     106.975  11.132  32.044  1.00  0.00           N  
ATOM     18  N   THR C 267     103.360   6.041  30.801  1.00  0.00           N  
ATOM     19  CA  THR C 267     102.804   5.070  29.857  1.00  0.00           C  
ATOM     20  C   THR C 267     103.675   4.854  28.634  1.00  0.00           C  
ATOM     21  O   THR C 267     104.356   5.762  28.179  1.00  0.00           O  
ATOM     22  CB  THR C 267     101.424   5.493  29.360  1.00  0.00           C  
ATOM     23  OG1 THR C 267     100.541   5.648  30.474  1.00  0.00           O  
ATOM     24  CG2 THR C 267     100.849   4.451  28.420  1.00  0.00           C  
ATOM     25  N   ILE C 268     103.658   3.647  28.089  1.00  0.00           N  
ATOM     26  CA  ILE C 268     104.420   3.370  26.889  1.00  0.00           C  
ATOM     27  C   ILE C 268     103.520   2.682  25.889  1.00  0.00           C  
ATOM     28  O   ILE C 268     102.751   1.789  26.230  1.00  0.00           O  
ATOM     29  CB  ILE C 268     105.653   2.500  27.194  1.00  0.00           C  
ATOM     30  CG1 ILE C 268     106.785   3.422  27.629  1.00  0.00           C  
ATOM     31  CG2 ILE C 268     106.047   1.635  25.987  1.00  0.00           C  
ATOM     32  CD1 ILE C 268     108.136   2.756  27.686  1.00  0.00           C  
ATOM     33  N   PHE C 269     103.588   3.123  24.648  1.00  0.00           N  
ATOM     34  CA  PHE C 269     102.778   2.511  23.621  1.00  0.00           C  
ATOM     35  C   PHE C 269     103.721   1.955  22.575  1.00  0.00           C  
ATOM     36  O   PHE C 269     104.606   2.666  22.105  1.00  0.00           O  
ATOM     37  CB  PHE C 269     101.872   3.556  22.987  1.00  0.00           C  
ATOM     38  CG  PHE C 269     100.872   2.986  22.030  1.00  0.00           C  
ATOM     39  CD1 PHE C 269     101.234   2.648  20.722  1.00  0.00           C  
ATOM     40  CD2 PHE C 269      99.559   2.781  22.442  1.00  0.00           C  
ATOM     41  CE1 PHE C 269     100.281   2.114  19.838  1.00  0.00           C  
ATOM     42  CE2 PHE C 269      98.620   2.254  21.570  1.00  0.00           C  
ATOM     43  CZ  PHE C 269      98.978   1.920  20.263  1.00  0.00           C  
ATOM     44  N   SER C 270     103.554   0.692  22.212  1.00  0.00           N  
ATOM     45  CA  SER C 270     104.408   0.095  21.202  1.00  0.00           C  
ATOM     46  C   SER C 270     103.531  -0.546  20.106  1.00  0.00           C  
ATOM     47  O   SER C 270     102.642  -1.366  20.378  1.00  0.00           O  
ATOM     48  CB  SER C 270     105.333  -0.921  21.872  1.00  0.00           C  
ATOM     49  OG  SER C 270     106.329  -1.415  20.989  1.00  0.00           O  
ATOM     50  N   GLY C 272     103.763  -0.111  18.872  1.00  0.00           N  
ATOM     51  CA  GLY C 272     103.020  -0.606  17.736  1.00  0.00           C  
ATOM     52  C   GLY C 272     103.799  -1.712  17.069  1.00  0.00           C  
ATOM     53  O   GLY C 272     105.003  -1.567  16.817  1.00  0.00           O  
ATOM     54  N   ILE C 273     103.122  -2.825  16.794  1.00  0.00           N  
ATOM     55  CA  ILE C 273     103.782  -3.948  16.166  1.00  0.00           C  
ATOM     56  C   ILE C 273     103.146  -4.241  14.840  1.00  0.00           C  
ATOM     57  O   ILE C 273     101.931  -4.461  14.750  1.00  0.00           O  
ATOM     58  CB  ILE C 273     103.733  -5.244  17.007  1.00  0.00           C  
ATOM     59  CG1 ILE C 273     103.648  -4.969  18.520  1.00  0.00           C  
ATOM     60  CG2 ILE C 273     104.999  -6.029  16.724  1.00  0.00           C  
ATOM     61  CD1 ILE C 273     104.920  -4.322  19.134  1.00  0.00           C  
ATOM     62  N   GLN C 274     103.967  -4.217  13.798  1.00  0.00           N  
ATOM     63  CA  GLN C 274     103.514  -4.502  12.454  1.00  0.00           C  
ATOM     64  C   GLN C 274     103.298  -6.012  12.367  1.00  0.00           C  
ATOM     65  O   GLN C 274     104.203  -6.788  12.642  1.00  0.00           O  
ATOM     66  CB  GLN C 274     104.581  -4.078  11.434  1.00  0.00           C  
ATOM     67  CG  GLN C 274     104.085  -3.074  10.380  1.00  0.00           C  
ATOM     68  CD  GLN C 274     102.934  -3.614   9.520  1.00  0.00           C  
ATOM     69  OE1 GLN C 274     102.141  -2.844   8.972  1.00  0.00           O  
ATOM     70  NE2 GLN C 274     102.856  -4.945   9.383  1.00  0.00           N  
ATOM     71  N   PRO C 275     102.092  -6.452  11.972  1.00  0.00           N  
ATOM     72  CA  PRO C 275     101.853  -7.891  11.886  1.00  0.00           C  
ATOM     73  C   PRO C 275     102.622  -8.490  10.739  1.00  0.00           C  
ATOM     74  O   PRO C 275     102.302  -8.263   9.584  1.00  0.00           O  
ATOM     75  CB  PRO C 275     100.341  -7.975  11.735  1.00  0.00           C  
ATOM     76  CG  PRO C 275     100.012  -6.734  10.997  1.00  0.00           C  
ATOM     77  CD  PRO C 275     100.862  -5.697  11.672  1.00  0.00           C  
ATOM     78  N   SER C 276     103.671  -9.232  11.088  1.00  0.00           N  
ATOM     79  CA  SER C 276     104.542  -9.882  10.105  1.00  0.00           C  
ATOM     80  C   SER C 276     105.138 -11.228  10.562  1.00  0.00           C  
ATOM     81  O   SER C 276     106.066 -11.718   9.911  1.00  0.00           O  
ATOM     82  CB  SER C 276     105.674  -8.935   9.718  1.00  0.00           C  
ATOM     83  OG  SER C 276     105.161  -7.674   9.328  1.00  0.00           O  
ATOM     84  N   GLY C 277     104.625 -11.803  11.663  1.00  0.00           N  
ATOM     85  CA  GLY C 277     105.073 -13.103  12.174  1.00  0.00           C  
ATOM     86  C   GLY C 277     106.534 -13.567  12.144  1.00  0.00           C  
ATOM     87  O   GLY C 277     106.823 -14.737  12.414  1.00  0.00           O  
ATOM     88  N   VAL C 279     107.467 -12.684  11.821  1.00  0.00           N  
ATOM     89  CA  VAL C 279     108.864 -13.072  11.795  1.00  0.00           C  
ATOM     90  C   VAL C 279     109.753 -11.986  12.403  1.00  0.00           C  
ATOM     91  O   VAL C 279     110.216 -11.081  11.704  1.00  0.00           O  
ATOM     92  CB  VAL C 279     109.338 -13.387  10.348  1.00  0.00           C  
ATOM     93  CG1 VAL C 279     108.955 -12.248   9.389  1.00  0.00           C  
ATOM     94  CG2 VAL C 279     110.839 -13.594  10.332  1.00  0.00           C  
ATOM     95  N   ILE C 280     109.974 -12.053  13.714  1.00  0.00           N  
ATOM     96  CA  ILE C 280     110.814 -11.062  14.384  1.00  0.00           C  
ATOM     97  C   ILE C 280     112.216 -11.639  14.486  1.00  0.00           C  
ATOM     98  O   ILE C 280     112.382 -12.811  14.809  1.00  0.00           O  
ATOM     99  CB  ILE C 280     110.263 -10.704  15.770  1.00  0.00           C  
ATOM    100  CG1 ILE C 280     110.177 -11.957  16.645  1.00  0.00           C  
ATOM    101  CG2 ILE C 280     108.877 -10.104  15.613  1.00  0.00           C  
ATOM    102  CD1 ILE C 280     109.443 -11.759  17.980  1.00  0.00           C  
ATOM    103  N   THR C 281     113.227 -10.831  14.193  1.00  0.00           N  
ATOM    104  CA  THR C 281     114.597 -11.313  14.227  1.00  0.00           C  
ATOM    105  C   THR C 281     115.265 -11.294  15.599  1.00  0.00           C  
ATOM    106  O   THR C 281     114.764 -10.676  16.536  1.00  0.00           O  
ATOM    107  CB  THR C 281     115.479 -10.509  13.263  1.00  0.00           C  
ATOM    108  OG1 THR C 281     115.914  -9.302  13.893  1.00  0.00           O  
ATOM    109  CG2 THR C 281     114.685 -10.151  12.023  1.00  0.00           C  
ATOM    110  N   ILE C 282     116.399 -11.984  15.707  1.00  0.00           N  
ATOM    111  CA  ILE C 282     117.170 -12.013  16.938  1.00  0.00           C  
ATOM    112  C   ILE C 282     117.524 -10.535  17.213  1.00  0.00           C  
ATOM    113  O   ILE C 282     117.452 -10.071  18.359  1.00  0.00           O  
ATOM    114  CB  ILE C 282     118.448 -12.911  16.752  1.00  0.00           C  
ATOM    115  CG1 ILE C 282     119.040 -13.272  18.109  1.00  0.00           C  
ATOM    116  CG2 ILE C 282     119.483 -12.206  15.933  1.00  0.00           C  
ATOM    117  CD1 ILE C 282     118.067 -14.057  18.973  1.00  0.00           C  
ATOM    118  N   GLY C 283     117.841  -9.793  16.145  1.00  0.00           N  
ATOM    119  CA  GLY C 283     118.165  -8.380  16.263  1.00  0.00           C  
ATOM    120  C   GLY C 283     117.008  -7.587  16.851  1.00  0.00           C  
ATOM    121  O   GLY C 283     117.204  -6.713  17.684  1.00  0.00           O  
ATOM    122  N   ASN C 284     115.792  -7.866  16.422  1.00  0.00           N  
ATOM    123  CA  ASN C 284     114.684  -7.154  17.000  1.00  0.00           C  
ATOM    124  C   ASN C 284     114.642  -7.536  18.467  1.00  0.00           C  
ATOM    125  O   ASN C 284     114.602  -6.672  19.333  1.00  0.00           O  
ATOM    126  CB  ASN C 284     113.379  -7.545  16.330  1.00  0.00           C  
ATOM    127  CG  ASN C 284     112.176  -6.876  16.963  1.00  0.00           C  
ATOM    128  OD1 ASN C 284     111.234  -6.513  16.263  1.00  0.00           O  
ATOM    129  ND2 ASN C 284     112.187  -6.725  18.283  1.00  0.00           N  
ATOM    130  N   TYR C 285     114.692  -8.836  18.749  1.00  0.00           N  
ATOM    131  CA  TYR C 285     114.644  -9.319  20.123  1.00  0.00           C  
ATOM    132  C   TYR C 285     115.702  -8.692  21.026  1.00  0.00           C  
ATOM    133  O   TYR C 285     115.387  -8.224  22.125  1.00  0.00           O  
ATOM    134  CB  TYR C 285     114.752 -10.843  20.149  1.00  0.00           C  
ATOM    135  CG  TYR C 285     114.879 -11.457  21.537  1.00  0.00           C  
ATOM    136  CD1 TYR C 285     116.114 -11.934  21.985  1.00  0.00           C  
ATOM    137  CD2 TYR C 285     113.784 -11.548  22.395  1.00  0.00           C  
ATOM    138  CE1 TYR C 285     116.257 -12.480  23.241  1.00  0.00           C  
ATOM    139  CE2 TYR C 285     113.920 -12.095  23.659  1.00  0.00           C  
ATOM    140  CZ  TYR C 285     115.158 -12.559  24.074  1.00  0.00           C  
ATOM    141  OH  TYR C 285     115.319 -13.114  25.323  1.00  0.00           O  
ATOM    142  N   ILE C 286     116.946  -8.670  20.569  1.00  0.00           N  
ATOM    143  CA  ILE C 286     118.044  -8.099  21.347  1.00  0.00           C  
ATOM    144  C   ILE C 286     117.960  -6.576  21.494  1.00  0.00           C  
ATOM    145  O   ILE C 286     118.204  -6.027  22.573  1.00  0.00           O  
ATOM    146  CB  ILE C 286     119.385  -8.440  20.677  1.00  0.00           C  
ATOM    147  CG1 ILE C 286     119.655  -9.929  20.797  1.00  0.00           C  
ATOM    148  CG2 ILE C 286     120.511  -7.644  21.282  1.00  0.00           C  
ATOM    149  CD1 ILE C 286     120.945 -10.333  20.125  1.00  0.00           C  
ATOM    150  N   GLY C 287     117.606  -5.913  20.399  1.00  0.00           N  
ATOM    151  CA  GLY C 287     117.542  -4.473  20.391  1.00  0.00           C  
ATOM    152  C   GLY C 287     116.382  -3.835  21.108  1.00  0.00           C  
ATOM    153  O   GLY C 287     116.517  -2.724  21.623  1.00  0.00           O  
ATOM    154  N   ALA C 288     115.252  -4.520  21.183  1.00  0.00           N  
ATOM    155  CA  ALA C 288     114.126  -3.900  21.826  1.00  0.00           C  
ATOM    156  C   ALA C 288     113.181  -4.836  22.542  1.00  0.00           C  
ATOM    157  O   ALA C 288     112.662  -4.504  23.614  1.00  0.00           O  
ATOM    158  CB  ALA C 288     113.366  -3.100  20.804  1.00  0.00           C  
ATOM    159  N   LEU C 289     112.956  -6.016  21.982  1.00  0.00           N  
ATOM    160  CA  LEU C 289     111.995  -6.916  22.597  1.00  0.00           C  
ATOM    161  C   LEU C 289     112.364  -7.380  24.000  1.00  0.00           C  
ATOM    162  O   LEU C 289     111.558  -7.269  24.921  1.00  0.00           O  
ATOM    163  CB  LEU C 289     111.745  -8.098  21.667  1.00  0.00           C  
ATOM    164  CG  LEU C 289     110.437  -8.850  21.861  1.00  0.00           C  
ATOM    165  CD1 LEU C 289     109.240  -7.888  21.975  1.00  0.00           C  
ATOM    166  CD2 LEU C 289     110.307  -9.800  20.676  1.00  0.00           C  
ATOM    167  N   ARG C 290     113.583  -7.878  24.161  1.00  0.00           N  
ATOM    168  CA  ARG C 290     114.088  -8.362  25.445  1.00  0.00           C  
ATOM    169  C   ARG C 290     113.756  -7.332  26.532  1.00  0.00           C  
ATOM    170  O   ARG C 290     112.939  -7.558  27.437  1.00  0.00           O  
ATOM    171  CB  ARG C 290     115.593  -8.534  25.304  1.00  0.00           C  
ATOM    172  CG  ARG C 290     116.212  -9.664  26.077  1.00  0.00           C  
ATOM    173  CD  ARG C 290     117.582  -9.910  25.493  1.00  0.00           C  
ATOM    174  NE  ARG C 290     118.648  -9.625  26.439  1.00  0.00           N  
ATOM    175  CZ  ARG C 290     119.428 -10.561  26.962  1.00  0.00           C  
ATOM    176  NH1 ARG C 290     119.256 -11.835  26.623  1.00  0.00           N  
ATOM    177  NH2 ARG C 290     120.375 -10.224  27.830  1.00  0.00           N  
ATOM    178  N   GLN C 291     114.420  -6.195  26.394  1.00  0.00           N  
ATOM    179  CA  GLN C 291     114.284  -5.023  27.235  1.00  0.00           C  
ATOM    180  C   GLN C 291     112.843  -4.702  27.694  1.00  0.00           C  
ATOM    181  O   GLN C 291     112.644  -4.218  28.802  1.00  0.00           O  
ATOM    182  CB  GLN C 291     114.909  -3.876  26.437  1.00  0.00           C  
ATOM    183  CG  GLN C 291     114.416  -2.473  26.684  1.00  0.00           C  
ATOM    184  CD  GLN C 291     114.951  -1.511  25.619  1.00  0.00           C  
ATOM    185  OE1 GLN C 291     115.626  -0.519  25.930  1.00  0.00           O  
ATOM    186  NE2 GLN C 291     114.660  -1.812  24.354  1.00  0.00           N  
ATOM    187  N   PHE C 292     111.834  -4.983  26.873  1.00  0.00           N  
ATOM    188  CA  PHE C 292     110.464  -4.685  27.285  1.00  0.00           C  
ATOM    189  C   PHE C 292     109.989  -5.636  28.352  1.00  0.00           C  
ATOM    190  O   PHE C 292     109.298  -5.236  29.288  1.00  0.00           O  
ATOM    191  CB  PHE C 292     109.476  -4.761  26.125  1.00  0.00           C  
ATOM    192  CG  PHE C 292     109.689  -3.713  25.078  1.00  0.00           C  
ATOM    193  CD1 PHE C 292     109.743  -2.358  25.418  1.00  0.00           C  
ATOM    194  CD2 PHE C 292     109.869  -4.089  23.747  1.00  0.00           C  
ATOM    195  CE1 PHE C 292     109.980  -1.395  24.442  1.00  0.00           C  
ATOM    196  CE2 PHE C 292     110.105  -3.135  22.767  1.00  0.00           C  
ATOM    197  CZ  PHE C 292     110.163  -1.781  23.111  1.00  0.00           C  
ATOM    198  N   VAL C 293     110.355  -6.906  28.214  1.00  0.00           N  
ATOM    199  CA  VAL C 293     109.920  -7.898  29.190  1.00  0.00           C  
ATOM    200  C   VAL C 293     110.245  -7.407  30.591  1.00  0.00           C  
ATOM    201  O   VAL C 293     109.401  -7.454  31.477  1.00  0.00           O  
ATOM    202  CB  VAL C 293     110.589  -9.260  28.967  1.00  0.00           C  
ATOM    203  CG1 VAL C 293     110.066 -10.242  29.991  1.00  0.00           C  
ATOM    204  CG2 VAL C 293     110.286  -9.776  27.571  1.00  0.00           C  
ATOM    205  N   GLU C 294     111.471  -6.916  30.757  1.00  0.00           N  
ATOM    206  CA  GLU C 294     111.957  -6.393  32.034  1.00  0.00           C  
ATOM    207  C   GLU C 294     111.526  -4.936  32.326  1.00  0.00           C  
ATOM    208  O   GLU C 294     111.865  -4.381  33.374  1.00  0.00           O  
ATOM    209  CB  GLU C 294     113.492  -6.507  32.074  1.00  0.00           C  
ATOM    210  CG  GLU C 294     114.009  -7.899  32.426  1.00  0.00           C  
ATOM    211  CD  GLU C 294     113.711  -8.264  33.881  1.00  0.00           C  
ATOM    212  OE1 GLU C 294     114.303  -7.623  34.775  1.00  0.00           O  
ATOM    213  OE2 GLU C 294     112.886  -9.176  34.118  1.00  0.00           O  
ATOM    214  N   LEU C 295     110.772  -4.322  31.420  1.00  0.00           N  
ATOM    215  CA  LEU C 295     110.337  -2.945  31.613  1.00  0.00           C  
ATOM    216  C   LEU C 295     108.843  -2.849  31.873  1.00  0.00           C  
ATOM    217  O   LEU C 295     108.341  -1.812  32.298  1.00  0.00           O  
ATOM    218  CB  LEU C 295     110.641  -2.117  30.372  1.00  0.00           C  
ATOM    219  CG  LEU C 295     111.546  -0.888  30.420  1.00  0.00           C  
ATOM    220  CD1 LEU C 295     113.006  -1.268  30.703  1.00  0.00           C  
ATOM    221  CD2 LEU C 295     111.456  -0.207  29.069  1.00  0.00           C  
ATOM    222  N   GLN C 296     108.132  -3.934  31.594  1.00  0.00           N  
ATOM    223  CA  GLN C 296     106.690  -3.974  31.762  1.00  0.00           C  
ATOM    224  C   GLN C 296     106.185  -3.888  33.196  1.00  0.00           C  
ATOM    225  O   GLN C 296     104.974  -3.882  33.430  1.00  0.00           O  
ATOM    226  CB  GLN C 296     106.127  -5.223  31.088  1.00  0.00           C  
ATOM    227  CG  GLN C 296     106.832  -6.480  31.548  1.00  0.00           C  
ATOM    228  CD  GLN C 296     106.047  -7.730  31.266  1.00  0.00           C  
ATOM    229  OE1 GLN C 296     104.857  -7.783  31.540  1.00  0.00           O  
ATOM    230  NE2 GLN C 296     106.712  -8.756  30.734  1.00  0.00           N  
ATOM    231  N   HIS C 297     107.083  -3.837  34.174  1.00  0.00           N  
ATOM    232  CA  HIS C 297     106.634  -3.761  35.566  1.00  0.00           C  
ATOM    233  C   HIS C 297     106.909  -2.430  36.223  1.00  0.00           C  
ATOM    234  O   HIS C 297     106.394  -2.164  37.301  1.00  0.00           O  
ATOM    235  CB  HIS C 297     107.286  -4.852  36.387  1.00  0.00           C  
ATOM    236  CG  HIS C 297     107.002  -6.230  35.885  1.00  0.00           C  
ATOM    237  ND1 HIS C 297     105.807  -6.583  35.294  1.00  0.00           N  
ATOM    238  CD2 HIS C 297     107.754  -7.352  35.912  1.00  0.00           C  
ATOM    239  CE1 HIS C 297     105.838  -7.866  34.979  1.00  0.00           C  
ATOM    240  NE2 HIS C 297     107.008  -8.356  35.344  1.00  0.00           N  
ATOM    241  N   GLU C 299     107.714  -1.610  35.552  1.00  0.00           N  
ATOM    242  CA  GLU C 299     108.065  -0.285  36.022  1.00  0.00           C  
ATOM    243  C   GLU C 299     107.138   0.682  35.307  1.00  0.00           C  
ATOM    244  O   GLU C 299     106.567   1.598  35.911  1.00  0.00           O  
ATOM    245  CB  GLU C 299     109.510   0.033  35.666  1.00  0.00           C  
ATOM    246  CG  GLU C 299     110.462  -1.033  36.135  1.00  0.00           C  
ATOM    247  CD  GLU C 299     110.250  -1.380  37.614  1.00  0.00           C  
ATOM    248  OE1 GLU C 299     110.724  -0.614  38.485  1.00  0.00           O  
ATOM    249  OE2 GLU C 299     109.597  -2.411  37.889  1.00  0.00           O  
ATOM    250  N   TYR C 306     106.982   0.461  34.007  1.00  0.00           N  
ATOM    251  CA  TYR C 306     106.119   1.294  33.196  1.00  0.00           C  
ATOM    252  C   TYR C 306     104.777   0.658  32.950  1.00  0.00           C  
ATOM    253  O   TYR C 306     104.564  -0.510  33.253  1.00  0.00           O  
ATOM    254  CB  TYR C 306     106.761   1.579  31.851  1.00  0.00           C  
ATOM    255  CG  TYR C 306     107.997   2.409  31.961  1.00  0.00           C  
ATOM    256  CD1 TYR C 306     109.241   1.816  32.121  1.00  0.00           C  
ATOM    257  CD2 TYR C 306     107.918   3.790  31.891  1.00  0.00           C  
ATOM    258  CE1 TYR C 306     110.385   2.583  32.200  1.00  0.00           C  
ATOM    259  CE2 TYR C 306     109.054   4.569  31.972  1.00  0.00           C  
ATOM    260  CZ  TYR C 306     110.286   3.961  32.122  1.00  0.00           C  
ATOM    261  OH  TYR C 306     111.424   4.726  32.165  1.00  0.00           O  
ATOM    262  N   ASN C 307     103.863   1.453  32.410  1.00  0.00           N  
ATOM    263  CA  ASN C 307     102.537   0.975  32.061  1.00  0.00           C  
ATOM    264  C   ASN C 307     102.628   0.732  30.551  1.00  0.00           C  
ATOM    265  O   ASN C 307     102.720   1.683  29.774  1.00  0.00           O  
ATOM    266  CB  ASN C 307     101.495   2.044  32.372  1.00  0.00           C  
ATOM    267  CG  ASN C 307     100.130   1.712  31.801  1.00  0.00           C  
ATOM    268  OD1 ASN C 307      99.459   2.583  31.246  1.00  0.00           O  
ATOM    269  ND2 ASN C 307      99.704   0.456  31.944  1.00  0.00           N  
ATOM    270  N   CYS C 308     102.630  -0.531  30.127  1.00  0.00           N  
ATOM    271  CA  CYS C 308     102.744  -0.839  28.709  1.00  0.00           C  
ATOM    272  C   CYS C 308     101.510  -1.236  27.931  1.00  0.00           C  
ATOM    273  O   CYS C 308     100.610  -1.918  28.442  1.00  0.00           O  
ATOM    274  CB  CYS C 308     103.801  -1.896  28.511  1.00  0.00           C  
ATOM    275  SG  CYS C 308     105.397  -1.191  28.790  1.00  0.00           S  
ATOM    276  N   TYR C 309     101.495  -0.789  26.675  1.00  0.00           N  
ATOM    277  CA  TYR C 309     100.442  -1.084  25.708  1.00  0.00           C  
ATOM    278  C   TYR C 309     101.177  -1.621  24.487  1.00  0.00           C  
ATOM    279  O   TYR C 309     102.066  -0.953  23.951  1.00  0.00           O  
ATOM    280  CB  TYR C 309      99.698   0.179  25.291  1.00  0.00           C  
ATOM    281  CG  TYR C 309      98.671   0.690  26.273  1.00  0.00           C  
ATOM    282  CD1 TYR C 309      97.401   0.115  26.340  1.00  0.00           C  
ATOM    283  CD2 TYR C 309      98.968   1.757  27.122  1.00  0.00           C  
ATOM    284  CE1 TYR C 309      96.450   0.591  27.227  1.00  0.00           C  
ATOM    285  CE2 TYR C 309      98.019   2.242  28.018  1.00  0.00           C  
ATOM    286  CZ  TYR C 309      96.764   1.654  28.065  1.00  0.00           C  
ATOM    287  OH  TYR C 309      95.822   2.119  28.953  1.00  0.00           O  
ATOM    288  N   PHE C 310     100.833  -2.828  24.057  1.00  0.00           N  
ATOM    289  CA  PHE C 310     101.464  -3.418  22.885  1.00  0.00           C  
ATOM    290  C   PHE C 310     100.368  -3.578  21.854  1.00  0.00           C  
ATOM    291  O   PHE C 310      99.352  -4.272  22.067  1.00  0.00           O  
ATOM    292  CB  PHE C 310     102.121  -4.734  23.261  1.00  0.00           C  
ATOM    293  CG  PHE C 310     103.293  -4.562  24.191  1.00  0.00           C  
ATOM    294  CD1 PHE C 310     104.504  -4.073  23.718  1.00  0.00           C  
ATOM    295  CD2 PHE C 310     103.173  -4.867  25.550  1.00  0.00           C  
ATOM    296  CE1 PHE C 310     105.571  -3.894  24.578  1.00  0.00           C  
ATOM    297  CE2 PHE C 310     104.249  -4.687  26.418  1.00  0.00           C  
ATOM    298  CZ  PHE C 310     105.443  -4.203  25.932  1.00  0.00           C  
ATOM    299  N   CYS C 311     100.582  -2.908  20.729  1.00  0.00           N  
ATOM    300  CA  CYS C 311      99.589  -2.846  19.684  1.00  0.00           C  
ATOM    301  C   CYS C 311      99.890  -3.503  18.352  1.00  0.00           C  
ATOM    302  O   CYS C 311     100.785  -3.064  17.619  1.00  0.00           O  
ATOM    303  CB  CYS C 311      99.268  -1.381  19.445  1.00  0.00           C  
ATOM    304  SG  CYS C 311      97.677  -1.151  18.673  1.00  0.00           S  
ATOM    305  N   ILE C 312      99.146  -4.557  18.026  1.00  0.00           N  
ATOM    306  CA  ILE C 312      99.346  -5.192  16.738  1.00  0.00           C  
ATOM    307  C   ILE C 312      98.534  -4.318  15.800  1.00  0.00           C  
ATOM    308  O   ILE C 312      97.298  -4.222  15.902  1.00  0.00           O  
ATOM    309  CB  ILE C 312      98.842  -6.632  16.735  1.00  0.00           C  
ATOM    310  CG1 ILE C 312      99.690  -7.464  17.692  1.00  0.00           C  
ATOM    311  CG2 ILE C 312      98.947  -7.200  15.343  1.00  0.00           C  
ATOM    312  CD1 ILE C 312      99.148  -8.843  17.967  1.00  0.00           C  
ATOM    313  N   VAL C 313      99.268  -3.632  14.932  1.00  0.00           N  
ATOM    314  CA  VAL C 313      98.686  -2.689  13.989  1.00  0.00           C  
ATOM    315  C   VAL C 313      98.339  -3.334  12.668  1.00  0.00           C  
ATOM    316  O   VAL C 313      99.102  -3.291  11.699  1.00  0.00           O  
ATOM    317  CB  VAL C 313      99.648  -1.479  13.773  1.00  0.00           C  
ATOM    318  CG1 VAL C 313      99.757  -0.703  15.067  1.00  0.00           C  
ATOM    319  CG2 VAL C 313     101.018  -1.940  13.352  1.00  0.00           C  
ATOM    320  N   ASP C 314      97.175  -3.961  12.633  1.00  0.00           N  
ATOM    321  CA  ASP C 314      96.755  -4.599  11.413  1.00  0.00           C  
ATOM    322  C   ASP C 314      96.256  -3.530  10.437  1.00  0.00           C  
ATOM    323  O   ASP C 314      96.457  -3.642   9.214  1.00  0.00           O  
ATOM    324  CB  ASP C 314      95.690  -5.663  11.696  1.00  0.00           C  
ATOM    325  CG  ASP C 314      94.562  -5.180  12.581  1.00  0.00           C  
ATOM    326  OD1 ASP C 314      94.746  -4.195  13.316  1.00  0.00           O  
ATOM    327  OD2 ASP C 314      93.490  -5.803  12.541  1.00  0.00           O  
ATOM    328  N   GLN C 315      95.659  -2.464  10.992  1.00  0.00           N  
ATOM    329  CA  GLN C 315      95.152  -1.356  10.187  1.00  0.00           C  
ATOM    330  C   GLN C 315      96.308  -0.654   9.475  1.00  0.00           C  
ATOM    331  O   GLN C 315      96.131  -0.166   8.375  1.00  0.00           O  
ATOM    332  CB  GLN C 315      94.349  -0.363  11.038  1.00  0.00           C  
ATOM    333  CG  GLN C 315      93.210  -1.002  11.831  1.00  0.00           C  
ATOM    334  CD  GLN C 315      92.018  -0.068  12.073  1.00  0.00           C  
ATOM    335  OE1 GLN C 315      91.701   0.282  13.214  1.00  0.00           O  
ATOM    336  NE2 GLN C 315      91.344   0.323  10.993  1.00  0.00           N  
ATOM    337  N   HIS C 316      97.500  -0.592  10.054  1.00  0.00           N  
ATOM    338  CA  HIS C 316      98.567   0.051   9.299  1.00  0.00           C  
ATOM    339  C   HIS C 316      99.038  -0.874   8.193  1.00  0.00           C  
ATOM    340  O   HIS C 316      99.380  -0.409   7.115  1.00  0.00           O  
ATOM    341  CB  HIS C 316      99.798   0.425  10.153  1.00  0.00           C  
ATOM    342  CG  HIS C 316      99.679   1.743  10.845  1.00  0.00           C  
ATOM    343  ND1 HIS C 316      99.067   1.890  12.072  1.00  0.00           N  
ATOM    344  CD2 HIS C 316     100.006   2.989  10.436  1.00  0.00           C  
ATOM    345  CE1 HIS C 316      99.011   3.169  12.384  1.00  0.00           C  
ATOM    346  NE2 HIS C 316      99.573   3.858  11.407  1.00  0.00           N  
ATOM    347  N   ALA C 317      99.023  -2.183   8.449  1.00  0.00           N  
ATOM    348  CA  ALA C 317      99.501  -3.175   7.482  1.00  0.00           C  
ATOM    349  C   ALA C 317      98.703  -3.172   6.187  1.00  0.00           C  
ATOM    350  O   ALA C 317      99.250  -3.395   5.101  1.00  0.00           O  
ATOM    351  CB  ALA C 317      99.474  -4.560   8.106  1.00  0.00           C  
ATOM    352  N   ILE C 333      97.410  -2.896   6.339  1.00  0.00           N  
ATOM    353  CA  ILE C 333      96.437  -2.846   5.256  1.00  0.00           C  
ATOM    354  C   ILE C 333      96.731  -1.710   4.277  1.00  0.00           C  
ATOM    355  O   ILE C 333      95.964  -1.476   3.364  1.00  0.00           O  
ATOM    356  CB  ILE C 333      94.993  -2.743   5.890  1.00  0.00           C  
ATOM    357  CG1 ILE C 333      94.184  -3.964   5.505  1.00  0.00           C  
ATOM    358  CG2 ILE C 333      94.201  -1.567   5.417  1.00  0.00           C  
ATOM    359  CD1 ILE C 333      94.856  -5.238   5.883  1.00  0.00           C  
ATOM    360  N   THR C 334      97.843  -1.002   4.436  1.00  0.00           N  
ATOM    361  CA  THR C 334      98.150   0.095   3.532  1.00  0.00           C  
ATOM    362  C   THR C 334      98.919  -0.371   2.303  1.00  0.00           C  
ATOM    363  O   THR C 334      99.276   0.439   1.434  1.00  0.00           O  
ATOM    364  CB  THR C 334      98.980   1.144   4.240  1.00  0.00           C  
ATOM    365  OG1 THR C 334     100.219   0.538   4.622  1.00  0.00           O  
ATOM    366  CG2 THR C 334      98.231   1.699   5.469  1.00  0.00           C  
ATOM    367  N   VAL C 336      99.196  -1.670   2.232  1.00  0.00           N  
ATOM    368  CA  VAL C 336      99.937  -2.255   1.112  1.00  0.00           C  
ATOM    369  C   VAL C 336      99.264  -3.587   0.725  1.00  0.00           C  
ATOM    370  O   VAL C 336      98.344  -4.035   1.416  1.00  0.00           O  
ATOM    371  CB  VAL C 336     101.436  -2.433   1.495  1.00  0.00           C  
ATOM    372  CG1 VAL C 336     102.094  -1.056   1.655  1.00  0.00           C  
ATOM    373  CG2 VAL C 336     101.558  -3.198   2.813  1.00  0.00           C  
ATOM    374  N   TRP C 340      99.679  -4.211  -0.376  1.00  0.00           N  
ATOM    375  CA  TRP C 340      99.045  -5.455  -0.797  1.00  0.00           C  
ATOM    376  C   TRP C 340      99.228  -6.528   0.274  1.00  0.00           C  
ATOM    377  O   TRP C 340     100.358  -6.938   0.557  1.00  0.00           O  
ATOM    378  CB  TRP C 340      99.626  -5.925  -2.135  1.00  0.00           C  
ATOM    379  CG  TRP C 340      98.586  -6.171  -3.166  1.00  0.00           C  
ATOM    380  CD1 TRP C 340      98.064  -5.268  -4.056  1.00  0.00           C  
ATOM    381  CD2 TRP C 340      97.838  -7.365  -3.323  1.00  0.00           C  
ATOM    382  NE1 TRP C 340      97.019  -5.828  -4.757  1.00  0.00           N  
ATOM    383  CE2 TRP C 340      96.859  -7.115  -4.320  1.00  0.00           C  
ATOM    384  CE3 TRP C 340      97.886  -8.630  -2.713  1.00  0.00           C  
ATOM    385  CZ2 TRP C 340      95.944  -8.071  -4.713  1.00  0.00           C  
ATOM    386  CZ3 TRP C 340      96.964  -9.580  -3.111  1.00  0.00           C  
ATOM    387  CH2 TRP C 340      96.006  -9.298  -4.099  1.00  0.00           C  
ATOM    388  N   GLN C 418      98.124  -6.956   0.888  1.00  0.00           N  
ATOM    389  CA  GLN C 418      98.172  -7.984   1.921  1.00  0.00           C  
ATOM    390  C   GLN C 418      97.220  -9.119   1.617  1.00  0.00           C  
ATOM    391  O   GLN C 418      96.045  -8.877   1.351  1.00  0.00           O  
ATOM    392  CB  GLN C 418      97.756  -7.422   3.277  1.00  0.00           C  
ATOM    393  CG  GLN C 418      98.653  -6.381   3.878  1.00  0.00           C  
ATOM    394  CD  GLN C 418     100.011  -6.916   4.208  1.00  0.00           C  
ATOM    395  OE1 GLN C 418     100.254  -8.121   4.124  1.00  0.00           O  
ATOM    396  NE2 GLN C 418     100.918  -6.022   4.594  1.00  0.00           N  
ATOM    397  N   ASP C 419      97.711 -10.353   1.681  1.00  0.00           N  
ATOM    398  CA  ASP C 419      96.866 -11.517   1.456  1.00  0.00           C  
ATOM    399  C   ASP C 419      96.088 -11.715   2.751  1.00  0.00           C  
ATOM    400  O   ASP C 419      96.680 -11.903   3.810  1.00  0.00           O  
ATOM    401  CB  ASP C 419      97.724 -12.758   1.193  1.00  0.00           C  
ATOM    402  CG  ASP C 419      96.884 -14.019   0.963  1.00  0.00           C  
ATOM    403  OD1 ASP C 419      96.267 -14.545   1.926  1.00  0.00           O  
ATOM    404  OD2 ASP C 419      96.853 -14.469  -0.198  1.00  0.00           O  
ATOM    405  N   PRO C 420      94.760 -11.686   2.686  1.00  0.00           N  
ATOM    406  CA  PRO C 420      93.916 -11.858   3.864  1.00  0.00           C  
ATOM    407  C   PRO C 420      94.363 -12.948   4.806  1.00  0.00           C  
ATOM    408  O   PRO C 420      94.619 -12.680   5.967  1.00  0.00           O  
ATOM    409  CB  PRO C 420      92.550 -12.142   3.265  1.00  0.00           C  
ATOM    410  CG  PRO C 420      92.568 -11.330   2.038  1.00  0.00           C  
ATOM    411  CD  PRO C 420      93.941 -11.648   1.471  1.00  0.00           C  
ATOM    412  N   HIS C 421      94.471 -14.177   4.306  1.00  0.00           N  
ATOM    413  CA  HIS C 421      94.863 -15.322   5.142  1.00  0.00           C  
ATOM    414  C   HIS C 421      96.196 -15.138   5.841  1.00  0.00           C  
ATOM    415  O   HIS C 421      96.293 -15.317   7.053  1.00  0.00           O  
ATOM    416  CB  HIS C 421      94.893 -16.599   4.306  1.00  0.00           C  
ATOM    417  CG  HIS C 421      95.242 -17.825   5.095  1.00  0.00           C  
ATOM    418  ND1 HIS C 421      96.480 -18.427   5.032  1.00  0.00           N  
ATOM    419  CD2 HIS C 421      94.501 -18.591   5.929  1.00  0.00           C  
ATOM    420  CE1 HIS C 421      96.486 -19.516   5.781  1.00  0.00           C  
ATOM    421  NE2 HIS C 421      95.295 -19.638   6.336  1.00  0.00           N  
ATOM    422  N   GLU C 422      97.215 -14.809   5.056  1.00  0.00           N  
ATOM    423  CA  GLU C 422      98.549 -14.561   5.577  1.00  0.00           C  
ATOM    424  C   GLU C 422      98.522 -13.507   6.678  1.00  0.00           C  
ATOM    425  O   GLU C 422      99.218 -13.636   7.689  1.00  0.00           O  
ATOM    426  CB  GLU C 422      99.458 -14.054   4.469  1.00  0.00           C  
ATOM    427  CG  GLU C 422     100.203 -15.130   3.746  1.00  0.00           C  
ATOM    428  CD  GLU C 422     101.529 -15.429   4.416  1.00  0.00           C  
ATOM    429  OE1 GLU C 422     102.555 -14.956   3.893  1.00  0.00           O  
ATOM    430  OE2 GLU C 422     101.535 -16.112   5.465  1.00  0.00           O  
ATOM    431  N   LEU C 423      97.731 -12.453   6.468  1.00  0.00           N  
ATOM    432  CA  LEU C 423      97.630 -11.367   7.441  1.00  0.00           C  
ATOM    433  C   LEU C 423      97.019 -11.904   8.702  1.00  0.00           C  
ATOM    434  O   LEU C 423      97.656 -11.922   9.746  1.00  0.00           O  
ATOM    435  CB  LEU C 423      96.755 -10.224   6.925  1.00  0.00           C  
ATOM    436  CG  LEU C 423      96.662  -9.027   7.881  1.00  0.00           C  
ATOM    437  CD1 LEU C 423      97.977  -8.260   7.850  1.00  0.00           C  
ATOM    438  CD2 LEU C 423      95.503  -8.132   7.488  1.00  0.00           C  
ATOM    439  N   ARG C 424      95.773 -12.337   8.593  1.00  0.00           N  
ATOM    440  CA  ARG C 424      95.056 -12.895   9.722  1.00  0.00           C  
ATOM    441  C   ARG C 424      95.941 -13.958  10.432  1.00  0.00           C  
ATOM    442  O   ARG C 424      95.903 -14.106  11.653  1.00  0.00           O  
ATOM    443  CB  ARG C 424      93.751 -13.495   9.201  1.00  0.00           C  
ATOM    444  CG  ARG C 424      92.694 -13.735  10.241  1.00  0.00           C  
ATOM    445  CD  ARG C 424      91.518 -12.761  10.113  1.00  0.00           C  
ATOM    446  NE  ARG C 424      90.941 -12.794   8.777  1.00  0.00           N  
ATOM    447  CZ  ARG C 424      90.468 -13.894   8.193  1.00  0.00           C  
ATOM    448  NH1 ARG C 424      90.490 -15.056   8.832  1.00  0.00           N  
ATOM    449  NH2 ARG C 424      90.018 -13.845   6.944  1.00  0.00           N  
ATOM    450  N   GLN C 425      96.781 -14.656   9.676  1.00  0.00           N  
ATOM    451  CA  GLN C 425      97.641 -15.683  10.253  1.00  0.00           C  
ATOM    452  C   GLN C 425      98.862 -15.107  10.959  1.00  0.00           C  
ATOM    453  O   GLN C 425      99.399 -15.693  11.901  1.00  0.00           O  
ATOM    454  CB  GLN C 425      98.087 -16.650   9.152  1.00  0.00           C  
ATOM    455  CG  GLN C 425      98.205 -18.099   9.609  1.00  0.00           C  
ATOM    456  CD  GLN C 425      96.872 -18.706  10.079  1.00  0.00           C  
ATOM    457  OE1 GLN C 425      96.862 -19.631  10.896  1.00  0.00           O  
ATOM    458  NE2 GLN C 425      95.751 -18.199   9.554  1.00  0.00           N  
ATOM    459  N   ASN C 426      99.295 -13.949  10.481  1.00  0.00           N  
ATOM    460  CA  ASN C 426     100.440 -13.247  11.035  1.00  0.00           C  
ATOM    461  C   ASN C 426     100.088 -12.460  12.281  1.00  0.00           C  
ATOM    462  O   ASN C 426     100.962 -12.108  13.078  1.00  0.00           O  
ATOM    463  CB  ASN C 426     101.013 -12.297  10.018  1.00  0.00           C  
ATOM    464  CG  ASN C 426     102.081 -12.940   9.229  1.00  0.00           C  
ATOM    465  OD1 ASN C 426     102.704 -13.878   9.710  1.00  0.00           O  
ATOM    466  ND2 ASN C 426     102.339 -12.445   8.034  1.00  0.00           N  
ATOM    467  N   ILE C 427      98.810 -12.148  12.430  1.00  0.00           N  
ATOM    468  CA  ILE C 427      98.383 -11.424  13.593  1.00  0.00           C  
ATOM    469  C   ILE C 427      98.587 -12.376  14.774  1.00  0.00           C  
ATOM    470  O   ILE C 427      99.353 -12.067  15.677  1.00  0.00           O  
ATOM    471  CB  ILE C 427      96.919 -10.965  13.415  1.00  0.00           C  
ATOM    472  CG1 ILE C 427      96.890  -9.753  12.486  1.00  0.00           C  
ATOM    473  CG2 ILE C 427      96.269 -10.663  14.764  1.00  0.00           C  
ATOM    474  CD1 ILE C 427      95.485  -9.266  12.197  1.00  0.00           C  
ATOM    475  N   ARG C 429      97.952 -13.549  14.748  1.00  0.00           N  
ATOM    476  CA  ARG C 429      98.107 -14.524  15.828  1.00  0.00           C  
ATOM    477  C   ARG C 429      99.569 -14.898  16.048  1.00  0.00           C  
ATOM    478  O   ARG C 429     100.022 -15.023  17.177  1.00  0.00           O  
ATOM    479  CB  ARG C 429      97.325 -15.792  15.529  1.00  0.00           C  
ATOM    480  CG  ARG C 429      95.834 -15.589  15.394  1.00  0.00           C  
ATOM    481  CD  ARG C 429      95.151 -16.936  15.309  1.00  0.00           C  
ATOM    482  NE  ARG C 429      95.313 -17.688  16.548  1.00  0.00           N  
ATOM    483  CZ  ARG C 429      94.414 -17.706  17.526  1.00  0.00           C  
ATOM    484  NH1 ARG C 429      93.281 -17.015  17.413  1.00  0.00           N  
ATOM    485  NH2 ARG C 429      94.656 -18.424  18.616  1.00  0.00           N  
ATOM    486  N   ARG C 431     100.307 -15.084  14.968  1.00  0.00           N  
ATOM    487  CA  ARG C 431     101.697 -15.441  15.103  1.00  0.00           C  
ATOM    488  C   ARG C 431     102.488 -14.454  15.934  1.00  0.00           C  
ATOM    489  O   ARG C 431     103.362 -14.844  16.691  1.00  0.00           O  
ATOM    490  CB  ARG C 431     102.359 -15.579  13.740  1.00  0.00           C  
ATOM    491  CG  ARG C 431     102.602 -17.016  13.354  1.00  0.00           C  
ATOM    492  CD  ARG C 431     103.468 -17.099  12.102  1.00  0.00           C  
ATOM    493  NE  ARG C 431     102.821 -16.562  10.905  1.00  0.00           N  
ATOM    494  CZ  ARG C 431     101.846 -17.168  10.228  1.00  0.00           C  
ATOM    495  NH1 ARG C 431     101.384 -18.349  10.624  1.00  0.00           N  
ATOM    496  NH2 ARG C 431     101.338 -16.588   9.141  1.00  0.00           N  
ATOM    497  N   LEU C 432     102.187 -13.172  15.807  1.00  0.00           N  
ATOM    498  CA  LEU C 432     102.915 -12.175  16.565  1.00  0.00           C  
ATOM    499  C   LEU C 432     102.432 -12.138  18.017  1.00  0.00           C  
ATOM    500  O   LEU C 432     103.238 -12.112  18.938  1.00  0.00           O  
ATOM    501  CB  LEU C 432     102.754 -10.819  15.900  1.00  0.00           C  
ATOM    502  CG  LEU C 432     103.874  -9.815  16.143  1.00  0.00           C  
ATOM    503  CD1 LEU C 432     105.168 -10.287  15.473  1.00  0.00           C  
ATOM    504  CD2 LEU C 432     103.423  -8.478  15.591  1.00  0.00           C  
ATOM    505  N   ALA C 433     101.122 -12.159  18.235  1.00  0.00           N  
ATOM    506  CA  ALA C 433     100.587 -12.162  19.595  1.00  0.00           C  
ATOM    507  C   ALA C 433     101.241 -13.312  20.364  1.00  0.00           C  
ATOM    508  O   ALA C 433     101.770 -13.124  21.459  1.00  0.00           O  
ATOM    509  CB  ALA C 433      99.070 -12.348  19.570  1.00  0.00           C  
ATOM    510  N   ALA C 434     101.213 -14.501  19.764  1.00  0.00           N  
ATOM    511  CA  ALA C 434     101.790 -15.699  20.365  1.00  0.00           C  
ATOM    512  C   ALA C 434     103.297 -15.594  20.573  1.00  0.00           C  
ATOM    513  O   ALA C 434     103.808 -16.032  21.594  1.00  0.00           O  
ATOM    514  CB  ALA C 434     101.463 -16.901  19.518  1.00  0.00           C  
ATOM    515  N   LEU C 435     104.009 -15.027  19.608  1.00  0.00           N  
ATOM    516  CA  LEU C 435     105.461 -14.881  19.728  1.00  0.00           C  
ATOM    517  C   LEU C 435     105.812 -13.871  20.830  1.00  0.00           C  
ATOM    518  O   LEU C 435     106.869 -13.968  21.442  1.00  0.00           O  
ATOM    519  CB  LEU C 435     106.059 -14.403  18.404  1.00  0.00           C  
ATOM    520  CG  LEU C 435     107.078 -15.265  17.651  1.00  0.00           C  
ATOM    521  CD1 LEU C 435     107.503 -14.517  16.382  1.00  0.00           C  
ATOM    522  CD2 LEU C 435     108.300 -15.555  18.520  1.00  0.00           C  
ATOM    523  N   TYR C 436     104.913 -12.910  21.071  1.00  0.00           N  
ATOM    524  CA  TYR C 436     105.123 -11.871  22.082  1.00  0.00           C  
ATOM    525  C   TYR C 436     104.958 -12.445  23.473  1.00  0.00           C  
ATOM    526  O   TYR C 436     105.826 -12.257  24.321  1.00  0.00           O  
ATOM    527  CB  TYR C 436     104.187 -10.679  21.842  1.00  0.00           C  
ATOM    528  CG  TYR C 436     104.909  -9.498  21.208  1.00  0.00           C  
ATOM    529  CD1 TYR C 436     105.492  -9.605  19.939  1.00  0.00           C  
ATOM    530  CD2 TYR C 436     105.064  -8.306  21.911  1.00  0.00           C  
ATOM    531  CE1 TYR C 436     106.220  -8.552  19.388  1.00  0.00           C  
ATOM    532  CE2 TYR C 436     105.793  -7.247  21.373  1.00  0.00           C  
ATOM    533  CZ  TYR C 436     106.371  -7.373  20.112  1.00  0.00           C  
ATOM    534  OH  TYR C 436     107.106  -6.327  19.588  1.00  0.00           O  
ATOM    535  N   LEU C 437     103.850 -13.148  23.693  1.00  0.00           N  
ATOM    536  CA  LEU C 437     103.596 -13.817  24.960  1.00  0.00           C  
ATOM    537  C   LEU C 437     104.766 -14.779  25.240  1.00  0.00           C  
ATOM    538  O   LEU C 437     105.316 -14.798  26.343  1.00  0.00           O  
ATOM    539  CB  LEU C 437     102.289 -14.599  24.884  1.00  0.00           C  
ATOM    540  CG  LEU C 437     101.037 -13.725  24.784  1.00  0.00           C  
ATOM    541  CD1 LEU C 437      99.803 -14.583  24.647  1.00  0.00           C  
ATOM    542  CD2 LEU C 437     100.922 -12.863  26.038  1.00  0.00           C  
ATOM    543  N   ALA C 438     105.179 -15.554  24.238  1.00  0.00           N  
ATOM    544  CA  ALA C 438     106.279 -16.493  24.433  1.00  0.00           C  
ATOM    545  C   ALA C 438     107.543 -15.801  24.930  1.00  0.00           C  
ATOM    546  O   ALA C 438     108.200 -16.298  25.833  1.00  0.00           O  
ATOM    547  CB  ALA C 438     106.582 -17.258  23.146  1.00  0.00           C  
ATOM    548  N   VAL C 439     107.886 -14.652  24.361  1.00  0.00           N  
ATOM    549  CA  VAL C 439     109.113 -13.985  24.786  1.00  0.00           C  
ATOM    550  C   VAL C 439     109.019 -13.515  26.244  1.00  0.00           C  
ATOM    551  O   VAL C 439     110.043 -13.322  26.891  1.00  0.00           O  
ATOM    552  CB  VAL C 439     109.482 -12.808  23.821  1.00  0.00           C  
ATOM    553  CG1 VAL C 439     110.645 -12.014  24.369  1.00  0.00           C  
ATOM    554  CG2 VAL C 439     109.907 -13.358  22.474  1.00  0.00           C  
ATOM    555  N   GLY C 444     107.805 -13.355  26.765  1.00  0.00           N  
ATOM    556  CA  GLY C 444     107.659 -12.928  28.136  1.00  0.00           C  
ATOM    557  C   GLY C 444     106.793 -11.711  28.430  1.00  0.00           C  
ATOM    558  O   GLY C 444     106.970 -11.072  29.468  1.00  0.00           O  
ATOM    559  N   ILE C 445     105.860 -11.355  27.554  1.00  0.00           N  
ATOM    560  CA  ILE C 445     105.020 -10.201  27.839  1.00  0.00           C  
ATOM    561  C   ILE C 445     103.891 -10.677  28.732  1.00  0.00           C  
ATOM    562  O   ILE C 445     103.059 -11.483  28.329  1.00  0.00           O  
ATOM    563  CB  ILE C 445     104.441  -9.553  26.558  1.00  0.00           C  
ATOM    564  CG1 ILE C 445     105.569  -9.046  25.655  1.00  0.00           C  
ATOM    565  CG2 ILE C 445     103.504  -8.415  26.934  1.00  0.00           C  
ATOM    566  CD1 ILE C 445     106.436  -7.941  26.242  1.00  0.00           C  
ATOM    567  N   ASP C 460     103.868 -10.180  29.962  1.00  0.00           N  
ATOM    568  CA  ASP C 460     102.837 -10.597  30.905  1.00  0.00           C  
ATOM    569  C   ASP C 460     101.505  -9.930  30.604  1.00  0.00           C  
ATOM    570  O   ASP C 460     101.336  -8.735  30.796  1.00  0.00           O  
ATOM    571  CB  ASP C 460     103.262 -10.253  32.329  1.00  0.00           C  
ATOM    572  CG  ASP C 460     102.444 -10.989  33.398  1.00  0.00           C  
ATOM    573  OD1 ASP C 460     101.203 -11.109  33.263  1.00  0.00           O  
ATOM    574  OD2 ASP C 460     103.068 -11.431  34.382  1.00  0.00           O  
ATOM    575  N   PRO C 461     100.530 -10.718  30.148  1.00  0.00           N  
ATOM    576  CA  PRO C 461      99.184 -10.252  29.803  1.00  0.00           C  
ATOM    577  C   PRO C 461      98.368  -9.695  30.961  1.00  0.00           C  
ATOM    578  O   PRO C 461      97.253  -9.208  30.750  1.00  0.00           O  
ATOM    579  CB  PRO C 461      98.542 -11.484  29.177  1.00  0.00           C  
ATOM    580  CG  PRO C 461      99.232 -12.613  29.896  1.00  0.00           C  
ATOM    581  CD  PRO C 461     100.666 -12.166  29.910  1.00  0.00           C  
ATOM    582  N   THR C 463      98.890  -9.748  32.182  1.00  0.00           N  
ATOM    583  CA  THR C 463      98.134  -9.190  33.304  1.00  0.00           C  
ATOM    584  C   THR C 463      98.798  -7.898  33.748  1.00  0.00           C  
ATOM    585  O   THR C 463      98.184  -7.081  34.441  1.00  0.00           O  
ATOM    586  CB  THR C 463      98.059 -10.168  34.510  1.00  0.00           C  
ATOM    587  OG1 THR C 463      99.368 -10.362  35.066  1.00  0.00           O  
ATOM    588  CG2 THR C 463      97.475 -11.509  34.081  1.00  0.00           C  
ATOM    589  N   GLN C 471     100.051  -7.722  33.330  1.00  0.00           N  
ATOM    590  CA  GLN C 471     100.829  -6.535  33.682  1.00  0.00           C  
ATOM    591  C   GLN C 471     100.950  -5.544  32.513  1.00  0.00           C  
ATOM    592  O   GLN C 471     101.209  -4.356  32.715  1.00  0.00           O  
ATOM    593  CB  GLN C 471     102.217  -6.960  34.151  1.00  0.00           C  
ATOM    594  CG  GLN C 471     102.904  -5.891  34.976  1.00  0.00           C  
ATOM    595  CD  GLN C 471     102.431  -5.844  36.424  1.00  0.00           C  
ATOM    596  OE1 GLN C 471     101.221  -5.854  36.720  1.00  0.00           O  
ATOM    597  NE2 GLN C 471     103.390  -5.780  37.337  1.00  0.00           N  
ATOM    598  N   ALA C 472     100.770  -6.052  31.296  1.00  0.00           N  
ATOM    599  CA  ALA C 472     100.821  -5.246  30.086  1.00  0.00           C  
ATOM    600  C   ALA C 472      99.493  -5.416  29.357  1.00  0.00           C  
ATOM    601  O   ALA C 472      98.621  -6.183  29.781  1.00  0.00           O  
ATOM    602  CB  ALA C 472     101.963  -5.706  29.189  1.00  0.00           C  
ATOM    603  N   THR C 473      99.311  -4.687  28.269  1.00  0.00           N  
ATOM    604  CA  THR C 473      98.091  -4.860  27.504  1.00  0.00           C  
ATOM    605  C   THR C 473      98.502  -5.185  26.078  1.00  0.00           C  
ATOM    606  O   THR C 473      99.273  -4.456  25.447  1.00  0.00           O  
ATOM    607  CB  THR C 473      97.207  -3.620  27.542  1.00  0.00           C  
ATOM    608  OG1 THR C 473      96.815  -3.346  28.893  1.00  0.00           O  
ATOM    609  CG2 THR C 473      95.955  -3.862  26.732  1.00  0.00           C  
ATOM    610  N   LEU C 474      98.003  -6.308  25.585  1.00  0.00           N  
ATOM    611  CA  LEU C 474      98.307  -6.756  24.239  1.00  0.00           C  
ATOM    612  C   LEU C 474      96.972  -6.758  23.524  1.00  0.00           C  
ATOM    613  O   LEU C 474      96.040  -7.439  23.972  1.00  0.00           O  
ATOM    614  CB  LEU C 474      98.872  -8.166  24.285  1.00  0.00           C  
ATOM    615  CG  LEU C 474      99.564  -8.739  23.056  1.00  0.00           C  
ATOM    616  CD1 LEU C 474     100.923  -8.088  22.830  1.00  0.00           C  
ATOM    617  CD2 LEU C 474      99.732 -10.228  23.288  1.00  0.00           C  
ATOM    618  N   PHE C 475      96.857  -5.985  22.445  1.00  0.00           N  
ATOM    619  CA  PHE C 475      95.596  -5.923  21.737  1.00  0.00           C  
ATOM    620  C   PHE C 475      95.822  -5.654  20.277  1.00  0.00           C  
ATOM    621  O   PHE C 475      96.880  -5.143  19.888  1.00  0.00           O  
ATOM    622  CB  PHE C 475      94.699  -4.835  22.320  1.00  0.00           C  
ATOM    623  CG  PHE C 475      95.128  -3.421  21.995  1.00  0.00           C  
ATOM    624  CD1 PHE C 475      96.277  -2.866  22.554  1.00  0.00           C  
ATOM    625  CD2 PHE C 475      94.341  -2.632  21.144  1.00  0.00           C  
ATOM    626  CE1 PHE C 475      96.637  -1.543  22.276  1.00  0.00           C  
ATOM    627  CE2 PHE C 475      94.692  -1.326  20.863  1.00  0.00           C  
ATOM    628  CZ  PHE C 475      95.840  -0.774  21.427  1.00  0.00           C  
ATOM    629  N   ILE C 476      94.827  -6.008  19.466  1.00  0.00           N  
ATOM    630  CA  ILE C 476      94.888  -5.787  18.023  1.00  0.00           C  
ATOM    631  C   ILE C 476      94.185  -4.490  17.700  1.00  0.00           C  
ATOM    632  O   ILE C 476      93.015  -4.310  18.035  1.00  0.00           O  
ATOM    633  CB  ILE C 476      94.179  -6.910  17.254  1.00  0.00           C  
ATOM    634  CG1 ILE C 476      94.833  -8.236  17.560  1.00  0.00           C  
ATOM    635  CG2 ILE C 476      94.288  -6.683  15.745  1.00  0.00           C  
ATOM    636  CD1 ILE C 476      94.021  -9.361  17.037  1.00  0.00           C  
ATOM    637  N   GLN C 477      94.915  -3.608  17.032  1.00  0.00           N  
ATOM    638  CA  GLN C 477      94.414  -2.298  16.648  1.00  0.00           C  
ATOM    639  C   GLN C 477      92.971  -2.286  16.179  1.00  0.00           C  
ATOM    640  O   GLN C 477      92.111  -1.726  16.843  1.00  0.00           O  
ATOM    641  CB  GLN C 477      95.328  -1.724  15.567  1.00  0.00           C  
ATOM    642  CG  GLN C 477      94.975  -0.352  15.019  1.00  0.00           C  
ATOM    643  CD  GLN C 477      96.096   0.164  14.128  1.00  0.00           C  
ATOM    644  OE1 GLN C 477      96.631  -0.572  13.295  1.00  0.00           O  
ATOM    645  NE2 GLN C 477      96.461   1.426  14.302  1.00  0.00           N  
ATOM    646  N   SER C 478      92.699  -2.940  15.056  1.00  0.00           N  
ATOM    647  CA  SER C 478      91.362  -2.925  14.502  1.00  0.00           C  
ATOM    648  C   SER C 478      90.229  -3.277  15.442  1.00  0.00           C  
ATOM    649  O   SER C 478      89.077  -3.012  15.118  1.00  0.00           O  
ATOM    650  CB  SER C 478      91.284  -3.791  13.235  1.00  0.00           C  
ATOM    651  OG  SER C 478      91.459  -5.174  13.478  1.00  0.00           O  
ATOM    652  N   GLU C 479      90.551  -3.850  16.601  1.00  0.00           N  
ATOM    653  CA  GLU C 479      89.531  -4.265  17.570  1.00  0.00           C  
ATOM    654  C   GLU C 479      89.080  -3.098  18.444  1.00  0.00           C  
ATOM    655  O   GLU C 479      88.058  -3.154  19.150  1.00  0.00           O  
ATOM    656  CB  GLU C 479      90.057  -5.438  18.410  1.00  0.00           C  
ATOM    657  CG  GLU C 479      89.341  -6.771  18.097  1.00  0.00           C  
ATOM    658  CD  GLU C 479      90.205  -8.030  18.301  1.00  0.00           C  
ATOM    659  OE1 GLU C 479      90.712  -8.250  19.424  1.00  0.00           O  
ATOM    660  OE2 GLU C 479      90.371  -8.809  17.329  1.00  0.00           O  
ATOM    661  N   VAL C 482      89.844  -2.020  18.384  1.00  0.00           N  
ATOM    662  CA  VAL C 482      89.489  -0.841  19.127  1.00  0.00           C  
ATOM    663  C   VAL C 482      89.088   0.231  18.119  1.00  0.00           C  
ATOM    664  O   VAL C 482      89.952   0.939  17.586  1.00  0.00           O  
ATOM    665  CB  VAL C 482      90.661  -0.313  19.932  1.00  0.00           C  
ATOM    666  CG1 VAL C 482      90.119   0.619  20.983  1.00  0.00           C  
ATOM    667  CG2 VAL C 482      91.446  -1.459  20.538  1.00  0.00           C  
ATOM    668  N   PRO C 483      87.782   0.357  17.831  1.00  0.00           N  
ATOM    669  CA  PRO C 483      87.211   1.331  16.894  1.00  0.00           C  
ATOM    670  C   PRO C 483      87.784   2.740  17.032  1.00  0.00           C  
ATOM    671  O   PRO C 483      88.254   3.347  16.070  1.00  0.00           O  
ATOM    672  CB  PRO C 483      85.726   1.262  17.216  1.00  0.00           C  
ATOM    673  CG  PRO C 483      85.550  -0.210  17.484  1.00  0.00           C  
ATOM    674  CD  PRO C 483      86.729  -0.511  18.382  1.00  0.00           C  
ATOM    675  N   ALA C 485      87.757   3.255  18.250  1.00  0.00           N  
ATOM    676  CA  ALA C 485      88.299   4.575  18.547  1.00  0.00           C  
ATOM    677  C   ALA C 485      89.565   4.942  17.757  1.00  0.00           C  
ATOM    678  O   ALA C 485      89.758   6.113  17.460  1.00  0.00           O  
ATOM    679  CB  ALA C 485      88.552   4.677  20.030  1.00  0.00           C  
ATOM    680  N   HIS C 486      90.435   3.993  17.415  1.00  0.00           N  
ATOM    681  CA  HIS C 486      91.620   4.359  16.641  1.00  0.00           C  
ATOM    682  C   HIS C 486      91.191   4.910  15.296  1.00  0.00           C  
ATOM    683  O   HIS C 486      91.767   5.856  14.801  1.00  0.00           O  
ATOM    684  CB  HIS C 486      92.522   3.153  16.361  1.00  0.00           C  
ATOM    685  CG  HIS C 486      93.411   2.759  17.496  1.00  0.00           C  
ATOM    686  ND1 HIS C 486      92.933   2.299  18.701  1.00  0.00           N  
ATOM    687  CD2 HIS C 486      94.757   2.734  17.594  1.00  0.00           C  
ATOM    688  CE1 HIS C 486      93.948   2.013  19.496  1.00  0.00           C  
ATOM    689  NE2 HIS C 486      95.067   2.268  18.846  1.00  0.00           N  
ATOM    690  N   ALA C 489      90.180   4.295  14.705  1.00  0.00           N  
ATOM    691  CA  ALA C 489      89.695   4.747  13.416  1.00  0.00           C  
ATOM    692  C   ALA C 489      89.128   6.138  13.580  1.00  0.00           C  
ATOM    693  O   ALA C 489      89.560   7.073  12.914  1.00  0.00           O  
ATOM    694  CB  ALA C 489      88.623   3.819  12.909  1.00  0.00           C  
ATOM    695  N   GLN C 490      88.172   6.248  14.496  1.00  0.00           N  
ATOM    696  CA  GLN C 490      87.506   7.505  14.783  1.00  0.00           C  
ATOM    697  C   GLN C 490      88.501   8.621  15.048  1.00  0.00           C  
ATOM    698  O   GLN C 490      88.485   9.657  14.384  1.00  0.00           O  
ATOM    699  CB  GLN C 490      86.580   7.327  15.971  1.00  0.00           C  
ATOM    700  CG  GLN C 490      85.462   6.345  15.713  1.00  0.00           C  
ATOM    701  CD  GLN C 490      84.599   6.170  16.927  1.00  0.00           C  
ATOM    702  OE1 GLN C 490      85.103   5.831  17.987  1.00  0.00           O  
ATOM    703  NE2 GLN C 490      83.297   6.399  16.791  1.00  0.00           N  
ATOM    704  N   ALA C 494      89.366   8.402  16.027  1.00  0.00           N  
ATOM    705  CA  ALA C 494      90.375   9.373  16.367  1.00  0.00           C  
ATOM    706  C   ALA C 494      91.168   9.765  15.123  1.00  0.00           C  
ATOM    707  O   ALA C 494      91.382  10.936  14.885  1.00  0.00           O  
ATOM    708  CB  ALA C 494      91.299   8.807  17.441  1.00  0.00           C  
ATOM    709  N   ALA C 495      91.586   8.808  14.303  1.00  0.00           N  
ATOM    710  CA  ALA C 495      92.388   9.162  13.123  1.00  0.00           C  
ATOM    711  C   ALA C 495      91.659  10.048  12.128  1.00  0.00           C  
ATOM    712  O   ALA C 495      92.288  10.866  11.460  1.00  0.00           O  
ATOM    713  CB  ALA C 495      92.905   7.912  12.437  1.00  0.00           C  
ATOM    714  N   TRP C 496      90.343   9.892  12.023  1.00  0.00           N  
ATOM    715  CA  TRP C 496      89.600  10.726  11.089  1.00  0.00           C  
ATOM    716  C   TRP C 496      89.865  12.155  11.500  1.00  0.00           C  
ATOM    717  O   TRP C 496      90.430  12.943  10.745  1.00  0.00           O  
ATOM    718  CB  TRP C 496      88.093  10.463  11.146  1.00  0.00           C  
ATOM    719  CG  TRP C 496      87.331  11.355  10.216  1.00  0.00           C  
ATOM    720  CD1 TRP C 496      86.203  12.061  10.512  1.00  0.00           C  
ATOM    721  CD2 TRP C 496      87.673  11.692   8.864  1.00  0.00           C  
ATOM    722  NE1 TRP C 496      85.823  12.827   9.439  1.00  0.00           N  
ATOM    723  CE2 TRP C 496      86.708  12.619   8.416  1.00  0.00           C  
ATOM    724  CE3 TRP C 496      88.701  11.306   7.987  1.00  0.00           C  
ATOM    725  CZ2 TRP C 496      86.737  13.164   7.146  1.00  0.00           C  
ATOM    726  CZ3 TRP C 496      88.718  11.862   6.711  1.00  0.00           C  
ATOM    727  CH2 TRP C 496      87.746  12.776   6.308  1.00  0.00           C  
ATOM    728  N   MET C 498      89.489  12.452  12.733  1.00  0.00           N  
ATOM    729  CA  MET C 498      89.658  13.764  13.300  1.00  0.00           C  
ATOM    730  C   MET C 498      91.039  14.375  13.150  1.00  0.00           C  
ATOM    731  O   MET C 498      91.153  15.547  12.836  1.00  0.00           O  
ATOM    732  CB  MET C 498      89.242  13.717  14.756  1.00  0.00           C  
ATOM    733  CG  MET C 498      87.774  13.435  14.917  1.00  0.00           C  
ATOM    734  SD  MET C 498      87.352  13.548  16.631  1.00  0.00           S  
ATOM    735  CE  MET C 498      86.331  12.135  16.820  1.00  0.00           C  
ATOM    736  N   LEU C 499      92.105  13.620  13.348  1.00  0.00           N  
ATOM    737  CA  LEU C 499      93.405  14.253  13.198  1.00  0.00           C  
ATOM    738  C   LEU C 499      93.695  14.598  11.736  1.00  0.00           C  
ATOM    739  O   LEU C 499      94.539  15.449  11.451  1.00  0.00           O  
ATOM    740  CB  LEU C 499      94.520  13.376  13.763  1.00  0.00           C  
ATOM    741  CG  LEU C 499      94.450  12.946  15.236  1.00  0.00           C  
ATOM    742  CD1 LEU C 499      95.812  12.359  15.587  1.00  0.00           C  
ATOM    743  CD2 LEU C 499      94.129  14.108  16.180  1.00  0.00           C  
ATOM    744  N   GLN C 500      93.000  13.938  10.808  1.00  0.00           N  
ATOM    745  CA  GLN C 500      93.182  14.216   9.383  1.00  0.00           C  
ATOM    746  C   GLN C 500      92.632  15.607   9.127  1.00  0.00           C  
ATOM    747  O   GLN C 500      93.140  16.351   8.299  1.00  0.00           O  
ATOM    748  CB  GLN C 500      92.444  13.201   8.506  1.00  0.00           C  
ATOM    749  CG  GLN C 500      93.303  12.017   8.080  1.00  0.00           C  
ATOM    750  CD  GLN C 500      92.533  10.985   7.266  1.00  0.00           C  
ATOM    751  OE1 GLN C 500      92.192  11.226   6.114  1.00  0.00           O  
ATOM    752  NE2 GLN C 500      92.245   9.830   7.875  1.00  0.00           N  
ATOM    753  N   CYS C 841      91.592  15.952   9.867  1.00  0.00           N  
ATOM    754  CA  CYS C 841      90.975  17.244   9.737  1.00  0.00           C  
ATOM    755  C   CYS C 841      91.730  18.370  10.421  1.00  0.00           C  
ATOM    756  O   CYS C 841      91.200  19.469  10.539  1.00  0.00           O  
ATOM    757  CB  CYS C 841      89.565  17.188  10.281  1.00  0.00           C  
ATOM    758  SG  CYS C 841      88.590  15.935   9.464  1.00  0.00           S  
ATOM    759  N   ILE C 844      92.942  18.112  10.905  1.00  0.00           N  
ATOM    760  CA  ILE C 844      93.719  19.174  11.528  1.00  0.00           C  
ATOM    761  C   ILE C 844      95.190  19.109  11.124  1.00  0.00           C  
ATOM    762  O   ILE C 844      95.968  19.990  11.477  1.00  0.00           O  
ATOM    763  CB  ILE C 844      93.600  19.197  13.066  1.00  0.00           C  
ATOM    764  CG1 ILE C 844      94.322  17.999  13.666  1.00  0.00           C  
ATOM    765  CG2 ILE C 844      92.148  19.225  13.495  1.00  0.00           C  
ATOM    766  CD1 ILE C 844      94.595  18.177  15.166  1.00  0.00           C  
ATOM    767  N   VAL C 845      95.587  18.059  10.415  1.00  0.00           N  
ATOM    768  CA  VAL C 845      96.956  17.944   9.932  1.00  0.00           C  
ATOM    769  C   VAL C 845      96.841  18.517   8.523  1.00  0.00           C  
ATOM    770  O   VAL C 845      95.846  18.292   7.851  1.00  0.00           O  
ATOM    771  CB  VAL C 845      97.410  16.471   9.867  1.00  0.00           C  
ATOM    772  CG1 VAL C 845      96.341  15.630   9.196  1.00  0.00           C  
ATOM    773  CG2 VAL C 845      98.710  16.355   9.100  1.00  0.00           C  
ATOM    774  N   TYR C 846      97.822  19.273   8.060  1.00  0.00           N  
ATOM    775  CA  TYR C 846      97.712  19.856   6.733  1.00  0.00           C  
ATOM    776  C   TYR C 846      98.319  18.942   5.674  1.00  0.00           C  
ATOM    777  O   TYR C 846      99.228  18.161   5.964  1.00  0.00           O  
ATOM    778  CB  TYR C 846      98.385  21.234   6.696  1.00  0.00           C  
ATOM    779  CG  TYR C 846      97.935  22.179   7.800  1.00  0.00           C  
ATOM    780  CD1 TYR C 846      96.576  22.403   8.048  1.00  0.00           C  
ATOM    781  CD2 TYR C 846      98.874  22.833   8.599  1.00  0.00           C  
ATOM    782  CE1 TYR C 846      96.155  23.258   9.072  1.00  0.00           C  
ATOM    783  CE2 TYR C 846      98.470  23.692   9.626  1.00  0.00           C  
ATOM    784  CZ  TYR C 846      97.104  23.902   9.860  1.00  0.00           C  
ATOM    785  OH  TYR C 846      96.673  24.755  10.866  1.00  0.00           O  
ATOM    786  N   ILE C 847      97.833  19.060   4.443  1.00  0.00           N  
ATOM    787  CA  ILE C 847      98.311  18.224   3.354  1.00  0.00           C  
ATOM    788  C   ILE C 847      99.824  18.180   3.254  1.00  0.00           C  
ATOM    789  O   ILE C 847     100.423  17.112   3.382  1.00  0.00           O  
ATOM    790  CB  ILE C 847      97.745  18.688   2.005  1.00  0.00           C  
ATOM    791  CG1 ILE C 847      96.218  18.746   2.076  1.00  0.00           C  
ATOM    792  CG2 ILE C 847      98.154  17.710   0.915  1.00  0.00           C  
ATOM    793  CD1 ILE C 847      95.560  19.291   0.819  1.00  0.00           C  
ATOM    794  N   GLY C 848     100.443  19.335   3.038  1.00  0.00           N  
ATOM    795  CA  GLY C 848     101.888  19.400   2.914  1.00  0.00           C  
ATOM    796  C   GLY C 848     102.692  18.775   4.045  1.00  0.00           C  
ATOM    797  O   GLY C 848     103.853  18.414   3.837  1.00  0.00           O  
ATOM    798  N   GLU C 849     102.102  18.662   5.241  1.00  0.00           N  
ATOM    799  CA  GLU C 849     102.790  18.059   6.393  1.00  0.00           C  
ATOM    800  C   GLU C 849     102.931  16.575   6.115  1.00  0.00           C  
ATOM    801  O   GLU C 849     103.944  15.957   6.456  1.00  0.00           O  
ATOM    802  CB  GLU C 849     101.997  18.243   7.685  1.00  0.00           C  
ATOM    803  CG  GLU C 849     101.897  19.679   8.133  1.00  0.00           C  
ATOM    804  CD  GLU C 849     101.213  19.837   9.479  1.00  0.00           C  
ATOM    805  OE1 GLU C 849      99.972  19.918   9.519  1.00  0.00           O  
ATOM    806  OE2 GLU C 849     101.926  19.870  10.498  1.00  0.00           O  
ATOM    807  N   LEU C 850     101.889  16.028   5.493  1.00  0.00           N  
ATOM    808  CA  LEU C 850     101.835  14.631   5.110  1.00  0.00           C  
ATOM    809  C   LEU C 850     102.764  14.289   3.943  1.00  0.00           C  
ATOM    810  O   LEU C 850     103.338  13.203   3.911  1.00  0.00           O  
ATOM    811  CB  LEU C 850     100.404  14.246   4.742  1.00  0.00           C  
ATOM    812  CG  LEU C 850      99.403  14.185   5.884  1.00  0.00           C  
ATOM    813  CD1 LEU C 850      98.003  13.961   5.345  1.00  0.00           C  
ATOM    814  CD2 LEU C 850      99.790  13.071   6.837  1.00  0.00           C  
ATOM    815  N   GLU C 851     102.914  15.200   2.987  1.00  0.00           N  
ATOM    816  CA  GLU C 851     103.772  14.940   1.836  1.00  0.00           C  
ATOM    817  C   GLU C 851     105.244  15.235   2.060  1.00  0.00           C  
ATOM    818  O   GLU C 851     106.092  14.540   1.511  1.00  0.00           O  
ATOM    819  CB  GLU C 851     103.265  15.710   0.619  1.00  0.00           C  
ATOM    820  CG  GLU C 851     101.791  15.461   0.393  1.00  0.00           C  
ATOM    821  CD  GLU C 851     101.242  16.084  -0.886  1.00  0.00           C  
ATOM    822  OE1 GLU C 851     101.584  17.245  -1.193  1.00  0.00           O  
ATOM    823  OE2 GLU C 851     100.438  15.403  -1.560  1.00  0.00           O  
ATOM    824  N   ARG C1082     105.574  16.261   2.840  1.00  0.00           N  
ATOM    825  CA  ARG C1082     106.988  16.546   3.092  1.00  0.00           C  
ATOM    826  C   ARG C1082     107.547  15.350   3.868  1.00  0.00           C  
ATOM    827  O   ARG C1082     108.757  15.135   3.915  1.00  0.00           O  
ATOM    828  CB  ARG C1082     107.177  17.833   3.916  1.00  0.00           C  
ATOM    829  CG  ARG C1082     106.513  17.799   5.296  1.00  0.00           C  
ATOM    830  CD  ARG C1082     107.057  18.863   6.271  1.00  0.00           C  
ATOM    831  NE  ARG C1082     107.375  18.281   7.581  1.00  0.00           N  
ATOM    832  CZ  ARG C1082     106.488  18.002   8.541  1.00  0.00           C  
ATOM    833  NH1 ARG C1082     105.195  18.257   8.371  1.00  0.00           N  
ATOM    834  NH2 ARG C1082     106.896  17.433   9.675  1.00  0.00           N  
ATOM    835  N   MET C1083     106.634  14.580   4.463  1.00  0.00           N  
ATOM    836  CA  MET C1083     106.927  13.380   5.255  1.00  0.00           C  
ATOM    837  C   MET C1083     108.009  12.521   4.631  1.00  0.00           C  
ATOM    838  O   MET C1083     107.698  11.635   3.853  1.00  0.00           O  
ATOM    839  CB  MET C1083     105.666  12.526   5.381  1.00  0.00           C  
ATOM    840  CG  MET C1083     105.768  11.382   6.366  1.00  0.00           C  
ATOM    841  SD  MET C1083     105.987  12.088   8.001  1.00  0.00           S  
ATOM    842  CE  MET C1083     104.472  12.995   8.149  1.00  0.00           C  
ATOM    843  N   THR C1085     109.267  12.770   4.991  1.00  0.00           N  
ATOM    844  CA  THR C1085     110.427  12.042   4.451  1.00  0.00           C  
ATOM    845  C   THR C1085     110.245  10.521   4.511  1.00  0.00           C  
ATOM    846  O   THR C1085     110.887   9.833   5.306  1.00  0.00           O  
ATOM    847  CB  THR C1085     111.729  12.408   5.221  1.00  0.00           C  
ATOM    848  OG1 THR C1085     111.624  13.740   5.751  1.00  0.00           O  
ATOM    849  CG2 THR C1085     112.934  12.338   4.290  1.00  0.00           C  
ATOM    850  N   GLN C1098     109.375  10.014   3.648  1.00  0.00           N  
ATOM    851  CA  GLN C1098     109.068   8.600   3.563  1.00  0.00           C  
ATOM    852  C   GLN C1098     108.099   8.449   2.412  1.00  0.00           C  
ATOM    853  O   GLN C1098     107.958   7.385   1.809  1.00  0.00           O  
ATOM    854  CB  GLN C1098     108.435   8.116   4.862  1.00  0.00           C  
ATOM    855  CG  GLN C1098     109.194   6.946   5.416  1.00  0.00           C  
ATOM    856  CD  GLN C1098     109.115   6.854   6.911  1.00  0.00           C  
ATOM    857  OE1 GLN C1098     108.110   6.409   7.459  1.00  0.00           O  
ATOM    858  NE2 GLN C1098     110.176   7.296   7.591  1.00  0.00           N  
ATOM    859  N   PHE C1099     107.461   9.566   2.090  1.00  0.00           N  
ATOM    860  CA  PHE C1099     106.514   9.630   1.001  1.00  0.00           C  
ATOM    861  C   PHE C1099     107.295   9.716  -0.317  1.00  0.00           C  
ATOM    862  O   PHE C1099     106.743  10.052  -1.368  1.00  0.00           O  
ATOM    863  CB  PHE C1099     105.581  10.828   1.197  1.00  0.00           C  
ATOM    864  CG  PHE C1099     104.333  10.755   0.365  1.00  0.00           C  
ATOM    865  CD1 PHE C1099     103.660   9.544   0.212  1.00  0.00           C  
ATOM    866  CD2 PHE C1099     103.844  11.886  -0.284  1.00  0.00           C  
ATOM    867  CE1 PHE C1099     102.509   9.449  -0.581  1.00  0.00           C  
ATOM    868  CE2 PHE C1099     102.692  11.803  -1.082  1.00  0.00           C  
ATOM    869  CZ  PHE C1099     102.023  10.577  -1.229  1.00  0.00           C  
ATOM    870  N   LYS C1100     108.595   9.426  -0.230  1.00  0.00           N  
ATOM    871  CA  LYS C1100     109.443   9.391  -1.399  1.00  0.00           C  
ATOM    872  C   LYS C1100     108.855   8.260  -2.221  1.00  0.00           C  
ATOM    873  O   LYS C1100     109.153   8.097  -3.404  1.00  0.00           O  
ATOM    874  N   GLU C1101     107.988   7.487  -1.564  1.00  0.00           N  
ATOM    875  CA  GLU C1101     107.269   6.370  -2.162  1.00  0.00           C  
ATOM    876  C   GLU C1101     106.375   6.796  -3.342  1.00  0.00           C  
ATOM    877  O   GLU C1101     105.692   5.954  -3.923  1.00  0.00           O  
ATOM    878  CB  GLU C1101     106.426   5.646  -1.085  1.00  0.00           C  
ATOM    879  N   LYS C1102     106.378   8.085  -3.699  1.00  0.00           N  
ATOM    880  CA  LYS C1102     105.592   8.578  -4.826  1.00  0.00           C  
ATOM    881  C   LYS C1102     106.111   7.971  -6.114  1.00  0.00           C  
ATOM    882  O   LYS C1102     105.520   8.136  -7.188  1.00  0.00           O  
ATOM    883  N   SER C1103     107.262   7.313  -5.983  1.00  0.00           N  
ATOM    884  CA  SER C1103     107.906   6.588  -7.063  1.00  0.00           C  
ATOM    885  C   SER C1103     108.042   7.225  -8.422  1.00  0.00           C  
ATOM    886  O   SER C1103     107.540   6.678  -9.403  1.00  0.00           O  
ATOM    887  N   ALA C1104     108.723   8.370  -8.458  1.00  0.00           N  
ATOM    888  CA  ALA C1104     108.984   9.113  -9.685  1.00  0.00           C  
ATOM    889  C   ALA C1104     107.776   9.231 -10.624  1.00  0.00           C  
ATOM    890  O   ALA C1104     107.898   9.066 -11.844  1.00  0.00           O  
ATOM    891  CB  ALA C1104     110.173   8.477 -10.431  1.00  0.00           C  
ATOM    892  N   GLY C1105     106.609   9.503 -10.045  1.00  0.00           N  
ATOM    893  CA  GLY C1105     105.396   9.656 -10.832  1.00  0.00           C  
ATOM    894  C   GLY C1105     104.580   8.399 -11.087  1.00  0.00           C  
ATOM    895  O   GLY C1105     104.067   8.193 -12.192  1.00  0.00           O  
ATOM    896  N   LYS C1106     104.433   7.562 -10.062  1.00  0.00           N  
ATOM    897  CA  LYS C1106     103.673   6.310 -10.190  1.00  0.00           C  
ATOM    898  C   LYS C1106     102.154   6.484 -10.069  1.00  0.00           C  
ATOM    899  O   LYS C1106     101.391   5.772 -10.739  1.00  0.00           O  
ATOM    900  CB  LYS C1106     104.164   5.289  -9.155  1.00  0.00           C  
ATOM    901  N   GLU C1107     101.722   7.399  -9.196  1.00  0.00           N  
ATOM    902  CA  GLU C1107     100.303   7.707  -8.945  1.00  0.00           C  
ATOM    903  C   GLU C1107      99.434   6.515  -8.521  1.00  0.00           C  
ATOM    904  O   GLU C1107      98.260   6.697  -8.175  1.00  0.00           O  
ATOM    905  CB  GLU C1107      99.685   8.391 -10.166  1.00  0.00           C  
ATOM    906  N   ALA C1179     100.013   5.313  -8.542  1.00  0.00           N  
ATOM    907  CA  ALA C1179      99.318   4.089  -8.170  1.00  0.00           C  
ATOM    908  C   ALA C1179      99.641   3.589  -6.751  1.00  0.00           C  
ATOM    909  O   ALA C1179      99.919   2.403  -6.552  1.00  0.00           O  
ATOM    910  CB  ALA C1179      99.646   2.993  -9.195  1.00  0.00           C  
ATOM    911  N   VAL C1192      99.611   4.489  -5.769  1.00  0.00           N  
ATOM    912  CA  VAL C1192      99.871   4.142  -4.369  1.00  0.00           C  
ATOM    913  C   VAL C1192      98.569   4.355  -3.609  1.00  0.00           C  
ATOM    914  O   VAL C1192      97.756   5.207  -3.989  1.00  0.00           O  
ATOM    915  CB  VAL C1192     100.972   5.023  -3.796  1.00  0.00           C  
ATOM    916  N   SER C1193      98.345   3.565  -2.558  1.00  0.00           N  
ATOM    917  CA  SER C1193      97.124   3.674  -1.751  1.00  0.00           C  
ATOM    918  C   SER C1193      97.131   5.021  -1.062  1.00  0.00           C  
ATOM    919  O   SER C1193      98.188   5.536  -0.710  1.00  0.00           O  
ATOM    920  CB  SER C1193      97.059   2.549  -0.709  1.00  0.00           C  
ATOM    921  N   ALA C1194      95.954   5.594  -0.853  1.00  0.00           N  
ATOM    922  CA  ALA C1194      95.866   6.892  -0.193  1.00  0.00           C  
ATOM    923  C   ALA C1194      96.415   6.779   1.220  1.00  0.00           C  
ATOM    924  O   ALA C1194      96.972   7.740   1.772  1.00  0.00           O  
ATOM    925  CB  ALA C1194      94.435   7.358  -0.161  1.00  0.00           C  
ATOM    926  N   GLY C1195      96.237   5.592   1.800  1.00  0.00           N  
ATOM    927  CA  GLY C1195      96.715   5.317   3.144  1.00  0.00           C  
ATOM    928  C   GLY C1195      98.217   5.501   3.262  1.00  0.00           C  
ATOM    929  O   GLY C1195      98.694   5.874   4.321  1.00  0.00           O  
ATOM    930  N   LEU C1196      98.972   5.265   2.194  1.00  0.00           N  
ATOM    931  CA  LEU C1196     100.426   5.424   2.256  1.00  0.00           C  
ATOM    932  C   LEU C1196     100.800   6.876   2.488  1.00  0.00           C  
ATOM    933  O   LEU C1196     101.972   7.214   2.681  1.00  0.00           O  
ATOM    934  CB  LEU C1196     101.086   4.957   0.955  1.00  0.00           C  
ATOM    935  CG  LEU C1196     102.269   3.974   1.022  1.00  0.00           C  
ATOM    936  CD1 LEU C1196     102.582   3.586   2.469  1.00  0.00           C  
ATOM    937  CD2 LEU C1196     101.899   2.721   0.217  1.00  0.00           C  
ATOM    938  N   LEU C1198      99.790   7.731   2.427  1.00  0.00           N  
ATOM    939  CA  LEU C1198      99.973   9.152   2.634  1.00  0.00           C  
ATOM    940  C   LEU C1198      99.313   9.485   3.959  1.00  0.00           C  
ATOM    941  O   LEU C1198      99.922  10.074   4.843  1.00  0.00           O  
ATOM    942  CB  LEU C1198      99.296   9.969   1.523  1.00  0.00           C  
ATOM    943  CG  LEU C1198      99.402  11.488   1.723  1.00  0.00           C  
ATOM    944  CD1 LEU C1198     100.736  12.002   1.199  1.00  0.00           C  
ATOM    945  CD2 LEU C1198      98.243  12.176   1.011  1.00  0.00           C  
ATOM    946  N   THR C1199      98.059   9.088   4.083  1.00  0.00           N  
ATOM    947  CA  THR C1199      97.309   9.344   5.285  1.00  0.00           C  
ATOM    948  C   THR C1199      97.602   8.482   6.517  1.00  0.00           C  
ATOM    949  O   THR C1199      96.890   8.623   7.501  1.00  0.00           O  
ATOM    950  CB  THR C1199      95.827   9.207   4.994  1.00  0.00           C  
ATOM    951  OG1 THR C1199      95.610   7.974   4.298  1.00  0.00           O  
ATOM    952  CG2 THR C1199      95.336  10.379   4.152  1.00  0.00           C  
ATOM    953  N   TYR C1200      98.608   7.603   6.504  1.00  0.00           N  
ATOM    954  CA  TYR C1200      98.825   6.767   7.690  1.00  0.00           C  
ATOM    955  C   TYR C1200      99.328   7.442   8.977  1.00  0.00           C  
ATOM    956  O   TYR C1200      98.909   7.025  10.063  1.00  0.00           O  
ATOM    957  CB  TYR C1200      99.682   5.555   7.385  1.00  0.00           C  
ATOM    958  CG  TYR C1200     101.149   5.833   7.247  1.00  0.00           C  
ATOM    959  CD1 TYR C1200     102.023   5.630   8.315  1.00  0.00           C  
ATOM    960  CD2 TYR C1200     101.669   6.256   6.032  1.00  0.00           C  
ATOM    961  CE1 TYR C1200     103.401   5.836   8.165  1.00  0.00           C  
ATOM    962  CE2 TYR C1200     103.035   6.470   5.865  1.00  0.00           C  
ATOM    963  CZ  TYR C1200     103.899   6.257   6.928  1.00  0.00           C  
ATOM    964  OH  TYR C1200     105.250   6.458   6.713  1.00  0.00           O  
ATOM    965  N   PRO C1201     100.231   8.456   8.897  1.00  0.00           N  
ATOM    966  CA  PRO C1201     100.707   9.122  10.109  1.00  0.00           C  
ATOM    967  C   PRO C1201      99.556   9.524  11.038  1.00  0.00           C  
ATOM    968  O   PRO C1201      99.599   9.218  12.237  1.00  0.00           O  
ATOM    969  CB  PRO C1201     101.489  10.302   9.577  1.00  0.00           C  
ATOM    970  CG  PRO C1201     102.109   9.712   8.315  1.00  0.00           C  
ATOM    971  CD  PRO C1201     100.919   8.995   7.712  1.00  0.00           C  
ATOM    972  N   PRO C1202      98.509  10.209  10.559  1.00  0.00           N  
ATOM    973  CA  PRO C1202      97.410  10.564  11.471  1.00  0.00           C  
ATOM    974  C   PRO C1202      96.864   9.337  12.201  1.00  0.00           C  
ATOM    975  O   PRO C1202      96.262   9.474  13.263  1.00  0.00           O  
ATOM    976  CB  PRO C1202      96.374  11.163  10.535  1.00  0.00           C  
ATOM    977  CG  PRO C1202      97.246  11.862   9.556  1.00  0.00           C  
ATOM    978  CD  PRO C1202      98.297  10.824   9.250  1.00  0.00           C  
ATOM    979  N   LEU C1203      97.057   8.140  11.641  1.00  0.00           N  
ATOM    980  CA  LEU C1203      96.562   6.933  12.309  1.00  0.00           C  
ATOM    981  C   LEU C1203      97.591   6.604  13.384  1.00  0.00           C  
ATOM    982  O   LEU C1203      97.245   6.319  14.529  1.00  0.00           O  
ATOM    983  CB  LEU C1203      96.419   5.763  11.325  1.00  0.00           C  
ATOM    984  CG  LEU C1203      95.794   4.490  11.927  1.00  0.00           C  
ATOM    985  CD1 LEU C1203      94.436   4.831  12.508  1.00  0.00           C  
ATOM    986  CD2 LEU C1203      95.663   3.409  10.875  1.00  0.00           C  
ATOM    987  N   MET C1204      98.864   6.689  13.009  1.00  0.00           N  
ATOM    988  CA  MET C1204      99.945   6.442  13.944  1.00  0.00           C  
ATOM    989  C   MET C1204      99.807   7.384  15.134  1.00  0.00           C  
ATOM    990  O   MET C1204     100.059   7.000  16.269  1.00  0.00           O  
ATOM    991  CB  MET C1204     101.294   6.649  13.277  1.00  0.00           C  
ATOM    992  CG  MET C1204     102.435   6.364  14.192  1.00  0.00           C  
ATOM    993  SD  MET C1204     103.969   6.228  13.295  1.00  0.00           S  
ATOM    994  CE  MET C1204     105.118   6.394  14.651  1.00  0.00           C  
ATOM    995  N   ALA C1205      99.403   8.623  14.897  1.00  0.00           N  
ATOM    996  CA  ALA C1205      99.236   9.529  16.015  1.00  0.00           C  
ATOM    997  C   ALA C1205      98.023   9.112  16.856  1.00  0.00           C  
ATOM    998  O   ALA C1205      98.141   8.941  18.061  1.00  0.00           O  
ATOM    999  CB  ALA C1205      99.095  10.971  15.528  1.00  0.00           C  
ATOM   1000  N   ALA C1206      96.865   8.918  16.238  1.00  0.00           N  
ATOM   1001  CA  ALA C1206      95.681   8.534  16.998  1.00  0.00           C  
ATOM   1002  C   ALA C1206      96.006   7.367  17.900  1.00  0.00           C  
ATOM   1003  O   ALA C1206      95.401   7.225  18.953  1.00  0.00           O  
ATOM   1004  CB  ALA C1206      94.559   8.167  16.066  1.00  0.00           C  
ATOM   1005  N   ASP C1207      96.959   6.539  17.456  1.00  0.00           N  
ATOM   1006  CA  ASP C1207      97.384   5.348  18.198  1.00  0.00           C  
ATOM   1007  C   ASP C1207      97.927   5.786  19.529  1.00  0.00           C  
ATOM   1008  O   ASP C1207      97.345   5.504  20.577  1.00  0.00           O  
ATOM   1009  CB  ASP C1207      98.488   4.584  17.469  1.00  0.00           C  
ATOM   1010  CG  ASP C1207      97.979   3.746  16.282  1.00  0.00           C  
ATOM   1011  OD1 ASP C1207      96.766   3.430  16.198  1.00  0.00           O  
ATOM   1012  OD2 ASP C1207      98.828   3.385  15.441  1.00  0.00           O  
ATOM   1013  N   ILE C1208      99.064   6.461  19.452  1.00  0.00           N  
ATOM   1014  CA  ILE C1208      99.731   7.004  20.612  1.00  0.00           C  
ATOM   1015  C   ILE C1208      98.774   7.889  21.434  1.00  0.00           C  
ATOM   1016  O   ILE C1208      98.215   7.452  22.445  1.00  0.00           O  
ATOM   1017  CB  ILE C1208     100.931   7.806  20.125  1.00  0.00           C  
ATOM   1018  CG1 ILE C1208     101.911   6.859  19.424  1.00  0.00           C  
ATOM   1019  CG2 ILE C1208     101.561   8.556  21.255  1.00  0.00           C  
ATOM   1020  CD1 ILE C1208     103.129   7.558  18.876  1.00  0.00           C  
ATOM   1021  N   LEU C1209      98.529   9.110  20.976  1.00  0.00           N  
ATOM   1022  CA  LEU C1209      97.674  10.030  21.721  1.00  0.00           C  
ATOM   1023  C   LEU C1209      96.434   9.471  22.440  1.00  0.00           C  
ATOM   1024  O   LEU C1209      96.054   9.987  23.481  1.00  0.00           O  
ATOM   1025  CB  LEU C1209      97.246  11.207  20.834  1.00  0.00           C  
ATOM   1026  CG  LEU C1209      98.211  11.890  19.853  1.00  0.00           C  
ATOM   1027  CD1 LEU C1209      97.441  13.039  19.242  1.00  0.00           C  
ATOM   1028  CD2 LEU C1209      99.475  12.394  20.508  1.00  0.00           C  
ATOM   1029  N   LEU C1210      95.787   8.437  21.930  1.00  0.00           N  
ATOM   1030  CA  LEU C1210      94.590   7.968  22.618  1.00  0.00           C  
ATOM   1031  C   LEU C1210      94.827   7.409  23.998  1.00  0.00           C  
ATOM   1032  O   LEU C1210      93.906   7.370  24.809  1.00  0.00           O  
ATOM   1033  CB  LEU C1210      93.879   6.884  21.832  1.00  0.00           C  
ATOM   1034  CG  LEU C1210      93.014   7.188  20.641  1.00  0.00           C  
ATOM   1035  CD1 LEU C1210      92.758   5.872  19.974  1.00  0.00           C  
ATOM   1036  CD2 LEU C1210      91.718   7.864  21.056  1.00  0.00           C  
ATOM   1037  N   TYR C1211      96.048   6.951  24.258  1.00  0.00           N  
ATOM   1038  CA  TYR C1211      96.382   6.340  25.546  1.00  0.00           C  
ATOM   1039  C   TYR C1211      97.298   7.171  26.451  1.00  0.00           C  
ATOM   1040  O   TYR C1211      98.081   6.618  27.227  1.00  0.00           O  
ATOM   1041  CB  TYR C1211      97.022   4.970  25.301  1.00  0.00           C  
ATOM   1042  CG  TYR C1211      96.111   4.034  24.552  1.00  0.00           C  
ATOM   1043  CD1 TYR C1211      95.021   3.435  25.189  1.00  0.00           C  
ATOM   1044  CD2 TYR C1211      96.299   3.795  23.193  1.00  0.00           C  
ATOM   1045  CE1 TYR C1211      94.137   2.621  24.484  1.00  0.00           C  
ATOM   1046  CE2 TYR C1211      95.422   2.983  22.478  1.00  0.00           C  
ATOM   1047  CZ  TYR C1211      94.346   2.401  23.132  1.00  0.00           C  
ATOM   1048  OH  TYR C1211      93.475   1.600  22.445  1.00  0.00           O  
ATOM   1049  N   ASN C1291      97.166   8.494  26.356  1.00  0.00           N  
ATOM   1050  CA  ASN C1291      97.957   9.470  27.092  1.00  0.00           C  
ATOM   1051  C   ASN C1291      99.414   9.089  27.233  1.00  0.00           C  
ATOM   1052  O   ASN C1291     100.113   9.591  28.114  1.00  0.00           O  
ATOM   1053  CB  ASN C1291      97.349   9.736  28.465  1.00  0.00           C  
ATOM   1054  CG  ASN C1291      96.120  10.633  28.392  1.00  0.00           C  
ATOM   1055  OD1 ASN C1291      94.977  10.161  28.416  1.00  0.00           O  
ATOM   1056  ND2 ASN C1291      96.355  11.942  28.290  1.00  0.00           N  
ATOM   1057  N   THR C1292      99.875   8.224  26.333  1.00  0.00           N  
ATOM   1058  CA  THR C1292     101.236   7.730  26.374  1.00  0.00           C  
ATOM   1059  C   THR C1292     102.267   8.826  26.451  1.00  0.00           C  
ATOM   1060  O   THR C1292     102.137   9.889  25.849  1.00  0.00           O  
ATOM   1061  CB  THR C1292     101.532   6.766  25.174  1.00  0.00           C  
ATOM   1062  OG1 THR C1292     102.879   6.952  24.721  1.00  0.00           O  
ATOM   1063  CG2 THR C1292     100.569   6.976  24.042  1.00  0.00           C  
ATOM   1064  N   ASP C1293     103.276   8.527  27.252  1.00  0.00           N  
ATOM   1065  CA  ASP C1293     104.399   9.397  27.512  1.00  0.00           C  
ATOM   1066  C   ASP C1293     105.589   9.033  26.631  1.00  0.00           C  
ATOM   1067  O   ASP C1293     106.101   9.881  25.921  1.00  0.00           O  
ATOM   1068  CB  ASP C1293     104.853   9.276  28.981  1.00  0.00           C  
ATOM   1069  CG  ASP C1293     103.856   9.849  30.006  1.00  0.00           C  
ATOM   1070  OD1 ASP C1293     103.882  11.077  30.279  1.00  0.00           O  
ATOM   1071  OD2 ASP C1293     103.058   9.048  30.541  1.00  0.00           O  
ATOM   1072  N   ILE C1294     106.060   7.796  26.658  1.00  0.00           N  
ATOM   1073  CA  ILE C1294     107.216   7.441  25.839  1.00  0.00           C  
ATOM   1074  C   ILE C1294     106.848   6.422  24.797  1.00  0.00           C  
ATOM   1075  O   ILE C1294     106.064   5.506  25.063  1.00  0.00           O  
ATOM   1076  CB  ILE C1294     108.326   6.880  26.726  1.00  0.00           C  
ATOM   1077  CG1 ILE C1294     108.965   8.016  27.497  1.00  0.00           C  
ATOM   1078  CG2 ILE C1294     109.363   6.119  25.919  1.00  0.00           C  
ATOM   1079  CD1 ILE C1294     109.645   7.518  28.733  1.00  0.00           C  
ATOM   1080  N   VAL C1295     107.403   6.599  23.609  1.00  0.00           N  
ATOM   1081  CA  VAL C1295     107.154   5.691  22.511  1.00  0.00           C  
ATOM   1082  C   VAL C1295     108.541   5.241  22.073  1.00  0.00           C  
ATOM   1083  O   VAL C1295     109.333   6.064  21.605  1.00  0.00           O  
ATOM   1084  CB  VAL C1295     106.472   6.428  21.307  1.00  0.00           C  
ATOM   1085  CG1 VAL C1295     106.373   5.503  20.120  1.00  0.00           C  
ATOM   1086  CG2 VAL C1295     105.083   6.914  21.717  1.00  0.00           C  
ATOM   1087  N   PRO C1296     108.896   3.957  22.276  1.00  0.00           N  
ATOM   1088  CA  PRO C1296     110.217   3.454  21.862  1.00  0.00           C  
ATOM   1089  C   PRO C1296     110.240   3.197  20.351  1.00  0.00           C  
ATOM   1090  O   PRO C1296     109.630   2.253  19.861  1.00  0.00           O  
ATOM   1091  CB  PRO C1296     110.362   2.170  22.670  1.00  0.00           C  
ATOM   1092  CG  PRO C1296     108.931   1.655  22.729  1.00  0.00           C  
ATOM   1093  CD  PRO C1296     108.101   2.903  22.938  1.00  0.00           C  
ATOM   1094  N   VAL C1297     110.923   4.048  19.599  1.00  0.00           N  
ATOM   1095  CA  VAL C1297     110.979   3.874  18.145  1.00  0.00           C  
ATOM   1096  C   VAL C1297     112.415   3.867  17.689  1.00  0.00           C  
ATOM   1097  O   VAL C1297     113.312   4.155  18.475  1.00  0.00           O  
ATOM   1098  CB  VAL C1297     110.255   5.020  17.405  1.00  0.00           C  
ATOM   1099  CG1 VAL C1297     108.773   5.009  17.735  1.00  0.00           C  
ATOM   1100  CG2 VAL C1297     110.881   6.352  17.781  1.00  0.00           C  
ATOM   1101  N   GLY C1298     112.643   3.518  16.426  1.00  0.00           N  
ATOM   1102  CA  GLY C1298     113.999   3.517  15.896  1.00  0.00           C  
ATOM   1103  C   GLY C1298     114.305   4.942  15.462  1.00  0.00           C  
ATOM   1104  O   GLY C1298     113.412   5.787  15.513  1.00  0.00           O  
ATOM   1105  N   GLU C1299     115.539   5.222  15.036  1.00  0.00           N  
ATOM   1106  CA  GLU C1299     115.915   6.575  14.598  1.00  0.00           C  
ATOM   1107  C   GLU C1299     115.029   6.902  13.387  1.00  0.00           C  
ATOM   1108  O   GLU C1299     114.500   8.011  13.236  1.00  0.00           O  
ATOM   1109  CB  GLU C1299     117.401   6.643  14.178  1.00  0.00           C  
ATOM   1110  CG  GLU C1299     118.430   5.798  14.990  1.00  0.00           C  
ATOM   1111  CD  GLU C1299     118.300   4.291  14.740  1.00  0.00           C  
ATOM   1112  OE1 GLU C1299     117.791   3.908  13.668  1.00  0.00           O  
ATOM   1113  OE2 GLU C1299     118.727   3.495  15.603  1.00  0.00           O  
ATOM   1114  N   ASP C1300     114.885   5.895  12.535  1.00  0.00           N  
ATOM   1115  CA  ASP C1300     114.077   5.952  11.327  1.00  0.00           C  
ATOM   1116  C   ASP C1300     112.670   6.535  11.558  1.00  0.00           C  
ATOM   1117  O   ASP C1300     112.128   7.260  10.724  1.00  0.00           O  
ATOM   1118  CB  ASP C1300     113.980   4.536  10.729  1.00  0.00           C  
ATOM   1119  CG  ASP C1300     113.377   3.486  11.693  1.00  0.00           C  
ATOM   1120  OD1 ASP C1300     113.546   3.591  12.924  1.00  0.00           O  
ATOM   1121  OD2 ASP C1300     112.739   2.531  11.198  1.00  0.00           O  
ATOM   1122  N   GLN C1301     112.087   6.240  12.710  1.00  0.00           N  
ATOM   1123  CA  GLN C1301     110.748   6.716  13.013  1.00  0.00           C  
ATOM   1124  C   GLN C1301     110.636   8.055  13.720  1.00  0.00           C  
ATOM   1125  O   GLN C1301     109.531   8.562  13.872  1.00  0.00           O  
ATOM   1126  CB  GLN C1301     110.026   5.673  13.854  1.00  0.00           C  
ATOM   1127  CG  GLN C1301     109.574   4.453  13.093  1.00  0.00           C  
ATOM   1128  CD  GLN C1301     108.336   4.713  12.254  1.00  0.00           C  
ATOM   1129  OE1 GLN C1301     107.635   5.706  12.446  1.00  0.00           O  
ATOM   1130  NE2 GLN C1301     108.048   3.802  11.328  1.00  0.00           N  
ATOM   1131  N   LYS C1302     111.757   8.623  14.154  1.00  0.00           N  
ATOM   1132  CA  LYS C1302     111.740   9.888  14.886  1.00  0.00           C  
ATOM   1133  C   LYS C1302     110.838  10.927  14.236  1.00  0.00           C  
ATOM   1134  O   LYS C1302     110.051  11.596  14.894  1.00  0.00           O  
ATOM   1135  CB  LYS C1302     113.158  10.449  15.003  1.00  0.00           C  
ATOM   1136  CG  LYS C1302     113.270  11.784  15.750  1.00  0.00           C  
ATOM   1137  CD  LYS C1302     112.969  11.685  17.249  1.00  0.00           C  
ATOM   1138  CE  LYS C1302     114.086  10.985  18.008  1.00  0.00           C  
ATOM   1139  NZ  LYS C1302     113.825  10.970  19.476  1.00  0.00           N  
ATOM   1140  N   GLN C1303     110.951  11.034  12.926  1.00  0.00           N  
ATOM   1141  CA  GLN C1303     110.179  11.998  12.165  1.00  0.00           C  
ATOM   1142  C   GLN C1303     108.656  11.820  12.263  1.00  0.00           C  
ATOM   1143  O   GLN C1303     107.892  12.734  11.941  1.00  0.00           O  
ATOM   1144  CB  GLN C1303     110.635  11.928  10.721  1.00  0.00           C  
ATOM   1145  CG  GLN C1303     110.181  13.048   9.830  1.00  0.00           C  
ATOM   1146  CD  GLN C1303     109.656  12.504   8.530  1.00  0.00           C  
ATOM   1147  OE1 GLN C1303     110.126  11.468   8.039  1.00  0.00           O  
ATOM   1148  NE2 GLN C1303     108.684  13.191   7.955  1.00  0.00           N  
ATOM   1149  N   HIS C1304     108.207  10.650  12.698  1.00  0.00           N  
ATOM   1150  CA  HIS C1304     106.778  10.420  12.847  1.00  0.00           C  
ATOM   1151  C   HIS C1304     106.306  10.828  14.228  1.00  0.00           C  
ATOM   1152  O   HIS C1304     105.127  11.106  14.433  1.00  0.00           O  
ATOM   1153  CB  HIS C1304     106.458   8.949  12.632  1.00  0.00           C  
ATOM   1154  CG  HIS C1304     106.293   8.556  11.202  1.00  0.00           C  
ATOM   1155  ND1 HIS C1304     106.776   9.310  10.157  1.00  0.00           N  
ATOM   1156  CD2 HIS C1304     105.731   7.458  10.648  1.00  0.00           C  
ATOM   1157  CE1 HIS C1304     106.516   8.693   9.019  1.00  0.00           C  
ATOM   1158  NE2 HIS C1304     105.883   7.567   9.289  1.00  0.00           N  
ATOM   1159  N   ILE C1306     107.248  10.863  15.165  1.00  0.00           N  
ATOM   1160  CA  ILE C1306     106.936  11.256  16.523  1.00  0.00           C  
ATOM   1161  C   ILE C1306     106.791  12.772  16.564  1.00  0.00           C  
ATOM   1162  O   ILE C1306     105.887  13.288  17.221  1.00  0.00           O  
ATOM   1163  CB  ILE C1306     108.011  10.761  17.508  1.00  0.00           C  
ATOM   1164  CG1 ILE C1306     107.938   9.235  17.598  1.00  0.00           C  
ATOM   1165  CG2 ILE C1306     107.817  11.388  18.876  1.00  0.00           C  
ATOM   1166  CD1 ILE C1306     106.563   8.712  17.975  1.00  0.00           C  
ATOM   1167  N   GLU C1310     107.663  13.478  15.845  1.00  0.00           N  
ATOM   1168  CA  GLU C1310     107.585  14.931  15.777  1.00  0.00           C  
ATOM   1169  C   GLU C1310     106.173  15.316  15.327  1.00  0.00           C  
ATOM   1170  O   GLU C1310     105.471  16.065  16.011  1.00  0.00           O  
ATOM   1171  CB  GLU C1310     108.610  15.490  14.794  1.00  0.00           C  
ATOM   1172  CG  GLU C1310     110.068  15.224  15.160  1.00  0.00           C  
ATOM   1173  CD  GLU C1310     110.365  15.558  16.616  1.00  0.00           C  
ATOM   1174  OE1 GLU C1310     110.115  16.715  17.029  1.00  0.00           O  
ATOM   1175  OE2 GLU C1310     110.837  14.651  17.335  1.00  0.00           O  
ATOM   1176  N   LEU C1312     105.738  14.770  14.195  1.00  0.00           N  
ATOM   1177  CA  LEU C1312     104.408  15.060  13.676  1.00  0.00           C  
ATOM   1178  C   LEU C1312     103.254  14.828  14.654  1.00  0.00           C  
ATOM   1179  O   LEU C1312     102.343  15.650  14.723  1.00  0.00           O  
ATOM   1180  CB  LEU C1312     104.135  14.258  12.407  1.00  0.00           C  
ATOM   1181  CG  LEU C1312     102.796  14.719  11.846  1.00  0.00           C  
ATOM   1182  CD1 LEU C1312     103.002  16.104  11.265  1.00  0.00           C  
ATOM   1183  CD2 LEU C1312     102.269  13.774  10.795  1.00  0.00           C  
ATOM   1184  N   THR C1314     103.263  13.729  15.403  1.00  0.00           N  
ATOM   1185  CA  THR C1314     102.152  13.514  16.322  1.00  0.00           C  
ATOM   1186  C   THR C1314     102.291  14.484  17.491  1.00  0.00           C  
ATOM   1187  O   THR C1314     101.286  14.906  18.066  1.00  0.00           O  
ATOM   1188  CB  THR C1314     102.081  12.062  16.867  1.00  0.00           C  
ATOM   1189  OG1 THR C1314     102.733  11.991  18.142  1.00  0.00           O  
ATOM   1190  CG2 THR C1314     102.737  11.084  15.892  1.00  0.00           C  
ATOM   1191  N   ARG C1316     103.530  14.858  17.825  1.00  0.00           N  
ATOM   1192  CA  ARG C1316     103.744  15.817  18.907  1.00  0.00           C  
ATOM   1193  C   ARG C1316     103.049  17.093  18.488  1.00  0.00           C  
ATOM   1194  O   ARG C1316     102.268  17.667  19.252  1.00  0.00           O  
ATOM   1195  CB  ARG C1316     105.219  16.087  19.137  1.00  0.00           C  
ATOM   1196  CG  ARG C1316     105.941  14.928  19.777  1.00  0.00           C  
ATOM   1197  CD  ARG C1316     107.389  15.272  20.013  1.00  0.00           C  
ATOM   1198  NE  ARG C1316     107.526  16.368  20.964  1.00  0.00           N  
ATOM   1199  CZ  ARG C1316     108.044  16.238  22.181  1.00  0.00           C  
ATOM   1200  NH1 ARG C1316     108.484  15.055  22.597  1.00  0.00           N  
ATOM   1201  NH2 ARG C1316     108.106  17.288  22.992  1.00  0.00           N  
ATOM   1202  N   ASP C1317     103.337  17.496  17.247  1.00  0.00           N  
ATOM   1203  CA  ASP C1317     102.763  18.677  16.615  1.00  0.00           C  
ATOM   1204  C   ASP C1317     101.245  18.599  16.627  1.00  0.00           C  
ATOM   1205  O   ASP C1317     100.566  19.566  16.979  1.00  0.00           O  
ATOM   1206  CB  ASP C1317     103.216  18.808  15.161  1.00  0.00           C  
ATOM   1207  CG  ASP C1317     104.683  19.188  15.018  1.00  0.00           C  
ATOM   1208  OD1 ASP C1317     105.346  19.457  16.040  1.00  0.00           O  
ATOM   1209  OD2 ASP C1317     105.173  19.225  13.868  1.00  0.00           O  
ATOM   1210  N   LEU C1318     100.699  17.453  16.245  1.00  0.00           N  
ATOM   1211  CA  LEU C1318      99.252  17.301  16.224  1.00  0.00           C  
ATOM   1212  C   LEU C1318      98.685  17.403  17.622  1.00  0.00           C  
ATOM   1213  O   LEU C1318      97.568  17.870  17.814  1.00  0.00           O  
ATOM   1214  CB  LEU C1318      98.877  15.966  15.597  1.00  0.00           C  
ATOM   1215  CG  LEU C1318      99.009  15.941  14.077  1.00  0.00           C  
ATOM   1216  CD1 LEU C1318      99.822  14.743  13.573  1.00  0.00           C  
ATOM   1217  CD2 LEU C1318      97.599  15.935  13.533  1.00  0.00           C  
ATOM   1218  N   ALA C1319      99.480  16.969  18.593  1.00  0.00           N  
ATOM   1219  CA  ALA C1319      99.083  17.006  19.992  1.00  0.00           C  
ATOM   1220  C   ALA C1319      98.867  18.459  20.445  1.00  0.00           C  
ATOM   1221  O   ALA C1319      97.784  18.839  20.904  1.00  0.00           O  
ATOM   1222  CB  ALA C1319     100.156  16.324  20.839  1.00  0.00           C  
ATOM   1223  N   GLU C1321      99.912  19.261  20.278  1.00  0.00           N  
ATOM   1224  CA  GLU C1321      99.907  20.664  20.655  1.00  0.00           C  
ATOM   1225  C   GLU C1321      98.879  21.475  19.860  1.00  0.00           C  
ATOM   1226  O   GLU C1321      98.224  22.368  20.400  1.00  0.00           O  
ATOM   1227  CB  GLU C1321     101.311  21.211  20.449  1.00  0.00           C  
ATOM   1228  CG  GLU C1321     101.499  22.613  20.934  1.00  0.00           C  
ATOM   1229  CD  GLU C1321     102.946  22.885  21.345  1.00  0.00           C  
ATOM   1230  OE1 GLU C1321     103.673  23.591  20.612  1.00  0.00           O  
ATOM   1231  OE2 GLU C1321     103.338  22.380  22.415  1.00  0.00           O  
ATOM   1232  N   ARG C1322      98.737  21.148  18.580  1.00  0.00           N  
ATOM   1233  CA  ARG C1322      97.783  21.841  17.749  1.00  0.00           C  
ATOM   1234  C   ARG C1322      96.392  21.543  18.265  1.00  0.00           C  
ATOM   1235  O   ARG C1322      95.610  22.449  18.534  1.00  0.00           O  
ATOM   1236  CB  ARG C1322      97.907  21.399  16.305  1.00  0.00           C  
ATOM   1237  CG  ARG C1322      97.069  22.224  15.367  1.00  0.00           C  
ATOM   1238  CD  ARG C1322      97.336  21.848  13.928  1.00  0.00           C  
ATOM   1239  NE  ARG C1322      98.754  21.909  13.585  1.00  0.00           N  
ATOM   1240  CZ  ARG C1322      99.264  21.382  12.477  1.00  0.00           C  
ATOM   1241  NH1 ARG C1322      98.475  20.761  11.616  1.00  0.00           N  
ATOM   1242  NH2 ARG C1322     100.565  21.470  12.229  1.00  0.00           N  
ATOM   1243  N   PHE C1323      96.075  20.268  18.425  1.00  0.00           N  
ATOM   1244  CA  PHE C1323      94.751  19.946  18.932  1.00  0.00           C  
ATOM   1245  C   PHE C1323      94.506  20.561  20.319  1.00  0.00           C  
ATOM   1246  O   PHE C1323      93.387  20.982  20.627  1.00  0.00           O  
ATOM   1247  CB  PHE C1323      94.535  18.452  19.042  1.00  0.00           C  
ATOM   1248  CG  PHE C1323      93.115  18.097  19.339  1.00  0.00           C  
ATOM   1249  CD1 PHE C1323      92.204  17.968  18.301  1.00  0.00           C  
ATOM   1250  CD2 PHE C1323      92.677  17.937  20.653  1.00  0.00           C  
ATOM   1251  CE1 PHE C1323      90.868  17.683  18.557  1.00  0.00           C  
ATOM   1252  CE2 PHE C1323      91.337  17.653  20.921  1.00  0.00           C  
ATOM   1253  CZ  PHE C1323      90.426  17.524  19.869  1.00  0.00           C  
ATOM   1254  N   ASN C1324      95.566  20.596  21.134  1.00  0.00           N  
ATOM   1255  CA  ASN C1324      95.534  21.133  22.502  1.00  0.00           C  
ATOM   1256  C   ASN C1324      95.276  22.657  22.584  1.00  0.00           C  
ATOM   1257  O   ASN C1324      94.449  23.103  23.390  1.00  0.00           O  
ATOM   1258  CB  ASN C1324      96.851  20.810  23.234  1.00  0.00           C  
ATOM   1259  CG  ASN C1324      96.784  19.552  24.128  1.00  0.00           C  
ATOM   1260  OD1 ASN C1324      95.735  18.944  24.321  1.00  0.00           O  
ATOM   1261  ND2 ASN C1324      97.942  19.180  24.689  1.00  0.00           N  
ATOM   1262  N   LYS C1325      95.986  23.465  21.790  1.00  0.00           N  
ATOM   1263  CA  LYS C1325      95.749  24.911  21.826  1.00  0.00           C  
ATOM   1264  C   LYS C1325      94.362  25.204  21.277  1.00  0.00           C  
ATOM   1265  O   LYS C1325      93.578  25.908  21.906  1.00  0.00           O  
ATOM   1266  CB  LYS C1325      96.775  25.686  21.002  1.00  0.00           C  
ATOM   1267  CG  LYS C1325      98.198  25.496  21.468  1.00  0.00           C  
ATOM   1268  CD  LYS C1325      99.165  26.397  20.718  1.00  0.00           C  
ATOM   1269  CE  LYS C1325     100.620  26.065  21.062  1.00  0.00           C  
ATOM   1270  NZ  LYS C1325     100.887  25.976  22.530  1.00  0.00           N  
ATOM   1271  N   ARG C1326      94.055  24.662  20.104  1.00  0.00           N  
ATOM   1272  CA  ARG C1326      92.749  24.887  19.508  1.00  0.00           C  
ATOM   1273  C   ARG C1326      91.590  24.505  20.426  1.00  0.00           C  
ATOM   1274  O   ARG C1326      90.730  25.325  20.691  1.00  0.00           O  
ATOM   1275  CB  ARG C1326      92.600  24.131  18.176  1.00  0.00           C  
ATOM   1276  CG  ARG C1326      93.209  24.810  16.922  1.00  0.00           C  
ATOM   1277  CD  ARG C1326      92.224  24.746  15.706  1.00  0.00           C  
ATOM   1278  NE  ARG C1326      92.628  23.838  14.614  1.00  0.00           N  
ATOM   1279  CZ  ARG C1326      93.648  24.053  13.774  1.00  0.00           C  
ATOM   1280  NH1 ARG C1326      94.391  25.147  13.877  1.00  0.00           N  
ATOM   1281  NH2 ARG C1326      93.936  23.166  12.821  1.00  0.00           N  
ATOM   1282  N   TYR C1327      91.569  23.275  20.934  1.00  0.00           N  
ATOM   1283  CA  TYR C1327      90.442  22.853  21.762  1.00  0.00           C  
ATOM   1284  C   TYR C1327      90.700  22.777  23.262  1.00  0.00           C  
ATOM   1285  O   TYR C1327      89.746  22.679  24.046  1.00  0.00           O  
ATOM   1286  CB  TYR C1327      89.874  21.519  21.250  1.00  0.00           C  
ATOM   1287  CG  TYR C1327      89.509  21.537  19.779  1.00  0.00           C  
ATOM   1288  CD1 TYR C1327      90.500  21.451  18.807  1.00  0.00           C  
ATOM   1289  CD2 TYR C1327      88.181  21.683  19.365  1.00  0.00           C  
ATOM   1290  CE1 TYR C1327      90.192  21.516  17.457  1.00  0.00           C  
ATOM   1291  CE2 TYR C1327      87.855  21.747  18.006  1.00  0.00           C  
ATOM   1292  CZ  TYR C1327      88.871  21.665  17.060  1.00  0.00           C  
ATOM   1293  OH  TYR C1327      88.576  21.742  15.715  1.00  0.00           O  
ATOM   1294  N   GLY C1328      91.971  22.823  23.665  1.00  0.00           N  
ATOM   1295  CA  GLY C1328      92.303  22.764  25.080  1.00  0.00           C  
ATOM   1296  C   GLY C1328      93.160  21.576  25.476  1.00  0.00           C  
ATOM   1297  O   GLY C1328      93.134  20.540  24.816  1.00  0.00           O  
ATOM   1298  N   GLU C1329      93.933  21.751  26.545  1.00  0.00           N  
ATOM   1299  CA  GLU C1329      94.808  20.722  27.101  1.00  0.00           C  
ATOM   1300  C   GLU C1329      94.027  19.414  27.140  1.00  0.00           C  
ATOM   1301  O   GLU C1329      92.925  19.354  27.695  1.00  0.00           O  
ATOM   1302  CB  GLU C1329      95.201  21.127  28.524  1.00  0.00           C  
ATOM   1303  CG  GLU C1329      96.206  20.238  29.225  1.00  0.00           C  
ATOM   1304  CD  GLU C1329      97.629  20.532  28.789  1.00  0.00           C  
ATOM   1305  OE1 GLU C1329      98.073  21.689  28.959  1.00  0.00           O  
ATOM   1306  OE2 GLU C1329      98.288  19.603  28.282  1.00  0.00           O  
ATOM   1307  N   LEU C1341      94.601  18.374  26.539  1.00  0.00           N  
ATOM   1308  CA  LEU C1341      93.963  17.067  26.481  1.00  0.00           C  
ATOM   1309  C   LEU C1341      95.008  15.982  26.204  1.00  0.00           C  
ATOM   1310  O   LEU C1341      95.186  15.081  27.011  1.00  0.00           O  
ATOM   1311  CB  LEU C1341      92.893  17.084  25.398  1.00  0.00           C  
ATOM   1312  CG  LEU C1341      91.676  16.208  25.595  1.00  0.00           C  
ATOM   1313  CD1 LEU C1341      90.816  16.238  24.333  1.00  0.00           C  
ATOM   1314  CD2 LEU C1341      92.102  14.800  25.867  1.00  0.00           C  
ATOM   1315  N   PHE C1342      95.723  16.055  25.090  1.00  0.00           N  
ATOM   1316  CA  PHE C1342      96.719  15.024  24.810  1.00  0.00           C  
ATOM   1317  C   PHE C1342      98.067  15.256  25.470  1.00  0.00           C  
ATOM   1318  O   PHE C1342      98.478  16.382  25.715  1.00  0.00           O  
ATOM   1319  CB  PHE C1342      96.933  14.860  23.300  1.00  0.00           C  
ATOM   1320  CG  PHE C1342      95.690  14.477  22.558  1.00  0.00           C  
ATOM   1321  CD1 PHE C1342      94.710  13.690  23.179  1.00  0.00           C  
ATOM   1322  CD2 PHE C1342      95.485  14.923  21.258  1.00  0.00           C  
ATOM   1323  CE1 PHE C1342      93.536  13.359  22.514  1.00  0.00           C  
ATOM   1324  CE2 PHE C1342      94.315  14.596  20.580  1.00  0.00           C  
ATOM   1325  CZ  PHE C1342      93.332  13.812  21.210  1.00  0.00           C  
ATOM   1326  N   THR C1344      98.757  14.165  25.751  1.00  0.00           N  
ATOM   1327  CA  THR C1344     100.067  14.241  26.357  1.00  0.00           C  
ATOM   1328  C   THR C1344     101.080  14.318  25.236  1.00  0.00           C  
ATOM   1329  O   THR C1344     101.092  13.453  24.369  1.00  0.00           O  
ATOM   1330  CB  THR C1344     100.342  12.975  27.184  1.00  0.00           C  
ATOM   1331  OG1 THR C1344      99.357  12.869  28.223  1.00  0.00           O  
ATOM   1332  CG2 THR C1344     101.743  13.007  27.780  1.00  0.00           C  
ATOM   1333  N   ILE C1345     101.909  15.347  25.199  1.00  0.00           N  
ATOM   1334  CA  ILE C1345     102.908  15.389  24.144  1.00  0.00           C  
ATOM   1335  C   ILE C1345     103.862  14.209  24.372  1.00  0.00           C  
ATOM   1336  O   ILE C1345     104.632  14.208  25.328  1.00  0.00           O  
ATOM   1337  CB  ILE C1345     103.741  16.703  24.167  1.00  0.00           C  
ATOM   1338  CG1 ILE C1345     102.947  17.843  23.551  1.00  0.00           C  
ATOM   1339  CG2 ILE C1345     105.026  16.531  23.387  1.00  0.00           C  
ATOM   1340  CD1 ILE C1345     101.937  18.423  24.503  1.00  0.00           C  
ATOM   1341  N   PRO C1347     103.815  13.192  23.498  1.00  0.00           N  
ATOM   1342  CA  PRO C1347     104.678  12.016  23.612  1.00  0.00           C  
ATOM   1343  C   PRO C1347     106.159  12.313  23.461  1.00  0.00           C  
ATOM   1344  O   PRO C1347     106.549  13.334  22.908  1.00  0.00           O  
ATOM   1345  CB  PRO C1347     104.153  11.091  22.514  1.00  0.00           C  
ATOM   1346  CG  PRO C1347     103.664  12.051  21.481  1.00  0.00           C  
ATOM   1347  CD  PRO C1347     102.933  13.074  22.326  1.00  0.00           C  
ATOM   1348  N   GLU C1348     106.969  11.385  23.961  1.00  0.00           N  
ATOM   1349  CA  GLU C1348     108.434  11.470  23.974  1.00  0.00           C  
ATOM   1350  C   GLU C1348     109.021  10.262  23.255  1.00  0.00           C  
ATOM   1351  O   GLU C1348     108.753   9.121  23.630  1.00  0.00           O  
ATOM   1352  CB  GLU C1348     108.886  11.506  25.441  1.00  0.00           C  
ATOM   1353  CG  GLU C1348     110.384  11.535  25.663  1.00  0.00           C  
ATOM   1354  CD  GLU C1348     110.761  12.069  27.046  1.00  0.00           C  
ATOM   1355  OE1 GLU C1348     111.612  12.978  27.101  1.00  0.00           O  
ATOM   1356  OE2 GLU C1348     110.213  11.582  28.061  1.00  0.00           O  
ATOM   1357  N   ALA C1349     109.831  10.500  22.232  1.00  0.00           N  
ATOM   1358  CA  ALA C1349     110.414   9.404  21.458  1.00  0.00           C  
ATOM   1359  C   ALA C1349     111.692   8.851  22.071  1.00  0.00           C  
ATOM   1360  O   ALA C1349     112.786   9.136  21.585  1.00  0.00           O  
ATOM   1361  CB  ALA C1349     110.699   9.865  20.030  1.00  0.00           C  
ATOM   1362  N   ARG C1350     111.559   8.052  23.124  1.00  0.00           N  
ATOM   1363  CA  ARG C1350     112.731   7.492  23.766  1.00  0.00           C  
ATOM   1364  C   ARG C1350     113.304   6.280  23.054  1.00  0.00           C  
ATOM   1365  O   ARG C1350     112.743   5.170  23.103  1.00  0.00           O  
ATOM   1366  CB  ARG C1350     112.466   7.126  25.225  1.00  0.00           C  
ATOM   1367  CG  ARG C1350     112.284   8.314  26.174  1.00  0.00           C  
ATOM   1368  CD  ARG C1350     113.011   8.082  27.509  1.00  0.00           C  
ATOM   1369  NE  ARG C1350     112.885   6.694  27.965  1.00  0.00           N  
ATOM   1370  CZ  ARG C1350     112.794   6.303  29.237  1.00  0.00           C  
ATOM   1371  NH1 ARG C1350     112.812   7.190  30.224  1.00  0.00           N  
ATOM   1372  NH2 ARG C1350     112.671   5.009  29.517  1.00  0.00           N  
ATOM   1373  N   ILE C1351     114.430   6.511  22.392  1.00  0.00           N  
ATOM   1374  CA  ILE C1351     115.137   5.477  21.643  1.00  0.00           C  
ATOM   1375  C   ILE C1351     115.653   4.381  22.595  1.00  0.00           C  
ATOM   1376  O   ILE C1351     115.950   4.652  23.772  1.00  0.00           O  
ATOM   1377  CB  ILE C1351     116.316   6.166  20.853  1.00  0.00           C  
ATOM   1378  CG1 ILE C1351     116.108   5.949  19.339  1.00  0.00           C  
ATOM   1379  CG2 ILE C1351     117.658   5.590  21.230  1.00  0.00           C  
ATOM   1380  CD1 ILE C1351     114.901   6.689  18.763  1.00  0.00           C  
ATOM   1381  N   PRO C1352     115.721   3.119  22.115  1.00  0.00           N  
ATOM   1382  CA  PRO C1352     116.197   1.948  22.862  1.00  0.00           C  
ATOM   1383  C   PRO C1352     117.584   2.142  23.497  1.00  0.00           C  
ATOM   1384  O   PRO C1352     118.510   2.669  22.869  1.00  0.00           O  
ATOM   1385  CB  PRO C1352     116.188   0.861  21.812  1.00  0.00           C  
ATOM   1386  CG  PRO C1352     114.963   1.207  21.047  1.00  0.00           C  
ATOM   1387  CD  PRO C1352     115.194   2.686  20.814  1.00  0.00           C  
ATOM   1388  N   LYS C1353     117.714   1.670  24.735  1.00  0.00           N  
ATOM   1389  CA  LYS C1353     118.942   1.805  25.513  1.00  0.00           C  
ATOM   1390  C   LYS C1353     120.221   1.318  24.873  1.00  0.00           C  
ATOM   1391  O   LYS C1353     121.283   1.889  25.119  1.00  0.00           O  
ATOM   1392  CB  LYS C1353     118.775   1.123  26.872  1.00  0.00           C  
ATOM   1393  CG  LYS C1353     118.954   2.071  28.055  1.00  0.00           C  
ATOM   1394  CD  LYS C1353     120.423   2.391  28.373  1.00  0.00           C  
ATOM   1395  CE  LYS C1353     121.172   1.178  28.916  1.00  0.00           C  
ATOM   1396  NZ  LYS C1353     122.571   1.531  29.282  1.00  0.00           N  
ATOM   1397  N   VAL C1354     120.129   0.240  24.098  1.00  0.00           N  
ATOM   1398  CA  VAL C1354     121.295  -0.316  23.414  1.00  0.00           C  
ATOM   1399  C   VAL C1354     120.944  -1.168  22.208  1.00  0.00           C  
ATOM   1400  O   VAL C1354     120.440  -0.640  21.227  1.00  0.00           O  
ATOM   1401  CB  VAL C1354     122.170  -1.173  24.353  1.00  0.00           C  
ATOM   1402  CG1 VAL C1354     123.507  -0.469  24.539  1.00  0.00           C  
ATOM   1403  CG2 VAL C1354     121.456  -1.452  25.679  1.00  0.00           C  
ATOM   1404  N   GLY C1355     121.199  -2.474  22.232  1.00  0.00           N  
ATOM   1405  CA  GLY C1355     120.861  -3.269  21.060  1.00  0.00           C  
ATOM   1406  C   GLY C1355     121.810  -2.944  19.918  1.00  0.00           C  
ATOM   1407  O   GLY C1355     121.717  -3.508  18.824  1.00  0.00           O  
ATOM   1408  N   ALA C1356     122.698  -1.994  20.204  1.00  0.00           N  
ATOM   1409  CA  ALA C1356     123.763  -1.501  19.343  1.00  0.00           C  
ATOM   1410  C   ALA C1356     123.878  -2.075  17.936  1.00  0.00           C  
ATOM   1411  O   ALA C1356     124.933  -2.581  17.532  1.00  0.00           O  
ATOM   1412  CB  ALA C1356     125.082  -1.656  20.079  1.00  0.00           C  
ATOM   1413  N   ARG C1360     122.771  -1.981  17.209  1.00  0.00           N  
ATOM   1414  CA  ARG C1360     122.682  -2.423  15.826  1.00  0.00           C  
ATOM   1415  C   ARG C1360     123.187  -3.835  15.507  1.00  0.00           C  
ATOM   1416  O   ARG C1360     124.337  -4.009  15.098  1.00  0.00           O  
ATOM   1417  CB  ARG C1360     123.431  -1.423  14.914  1.00  0.00           C  
ATOM   1418  CG  ARG C1360     122.744  -0.077  14.651  1.00  0.00           C  
ATOM   1419  CD  ARG C1360     122.555   0.191  13.145  1.00  0.00           C  
ATOM   1420  NE  ARG C1360     123.800   0.310  12.384  1.00  0.00           N  
ATOM   1421  CZ  ARG C1360     123.920   1.029  11.269  1.00  0.00           C  
ATOM   1422  NH1 ARG C1360     122.873   1.692  10.792  1.00  0.00           N  
ATOM   1423  NH2 ARG C1360     125.087   1.094  10.633  1.00  0.00           N  
ATOM   1424  N   ILE C1361     122.340  -4.841  15.691  1.00  0.00           N  
ATOM   1425  CA  ILE C1361     122.740  -6.195  15.336  1.00  0.00           C  
ATOM   1426  C   ILE C1361     122.725  -6.215  13.793  1.00  0.00           C  
ATOM   1427  O   ILE C1361     121.659  -6.187  13.166  1.00  0.00           O  
ATOM   1428  CB  ILE C1361     121.756  -7.245  15.929  1.00  0.00           C  
ATOM   1429  CG1 ILE C1361     121.874  -7.266  17.454  1.00  0.00           C  
ATOM   1430  CG2 ILE C1361     122.021  -8.625  15.349  1.00  0.00           C  
ATOM   1431  CD1 ILE C1361     123.230  -7.700  17.997  1.00  0.00           C  
ATOM   1432  N   MET C1365     123.911  -6.240  13.185  1.00  0.00           N  
ATOM   1433  CA  MET C1365     124.042  -6.203  11.731  1.00  0.00           C  
ATOM   1434  C   MET C1365     123.599  -7.464  10.992  1.00  0.00           C  
ATOM   1435  O   MET C1365     123.104  -8.402  11.604  1.00  0.00           O  
ATOM   1436  CB  MET C1365     125.489  -5.857  11.352  1.00  0.00           C  
ATOM   1437  CG  MET C1365     126.028  -4.580  12.003  1.00  0.00           C  
ATOM   1438  SD  MET C1365     124.927  -3.146  12.104  1.00  0.00           S  
ATOM   1439  CE  MET C1365     126.089  -1.997  12.630  1.00  0.00           C  
ATOM   1440  N   SER C1366     123.763  -7.458   9.666  1.00  0.00           N  
ATOM   1441  CA  SER C1366     123.401  -8.583   8.794  1.00  0.00           C  
ATOM   1442  C   SER C1366     124.502  -9.596   8.992  1.00  0.00           C  
ATOM   1443  O   SER C1366     125.643  -9.217   9.276  1.00  0.00           O  
ATOM   1444  CB  SER C1366     123.339  -8.134   7.313  1.00  0.00           C  
ATOM   1445  OG  SER C1366     123.326  -9.209   6.378  1.00  0.00           O  
ATOM   1446  N   LEU C1368     124.175 -10.876   8.866  1.00  0.00           N  
ATOM   1447  CA  LEU C1368     125.201 -11.877   9.058  1.00  0.00           C  
ATOM   1448  C   LEU C1368     126.070 -11.999   7.821  1.00  0.00           C  
ATOM   1449  O   LEU C1368     127.216 -12.450   7.888  1.00  0.00           O  
ATOM   1450  CB  LEU C1368     124.556 -13.208   9.441  1.00  0.00           C  
ATOM   1451  CG  LEU C1368     123.976 -13.215  10.865  1.00  0.00           C  
ATOM   1452  CD1 LEU C1368     123.369 -14.573  11.189  1.00  0.00           C  
ATOM   1453  CD2 LEU C1368     125.080 -12.894  11.862  1.00  0.00           C  
ATOM   1454  N   VAL C1369     125.547 -11.545   6.691  1.00  0.00           N  
ATOM   1455  CA  VAL C1369     126.284 -11.618   5.434  1.00  0.00           C  
ATOM   1456  C   VAL C1369     126.888 -10.267   5.092  1.00  0.00           C  
ATOM   1457  O   VAL C1369     127.861 -10.180   4.343  1.00  0.00           O  
ATOM   1458  CB  VAL C1369     125.358 -12.084   4.315  1.00  0.00           C  
ATOM   1459  CG1 VAL C1369     125.109 -13.577   4.442  1.00  0.00           C  
ATOM   1460  CG2 VAL C1369     124.032 -11.343   4.410  1.00  0.00           C  
ATOM   1461  N   ASP C1370     126.300  -9.210   5.636  1.00  0.00           N  
ATOM   1462  CA  ASP C1370     126.825  -7.861   5.433  1.00  0.00           C  
ATOM   1463  C   ASP C1370     126.801  -7.156   6.795  1.00  0.00           C  
ATOM   1464  O   ASP C1370     125.763  -6.678   7.259  1.00  0.00           O  
ATOM   1465  CB  ASP C1370     125.978  -7.096   4.422  1.00  0.00           C  
ATOM   1466  CG  ASP C1370     126.490  -5.699   4.177  1.00  0.00           C  
ATOM   1467  OD1 ASP C1370     127.676  -5.450   4.461  1.00  0.00           O  
ATOM   1468  OD2 ASP C1370     125.703  -4.867   3.690  1.00  0.00           O  
ATOM   1469  N   PRO C1371     127.967  -7.088   7.449  1.00  0.00           N  
ATOM   1470  CA  PRO C1371     128.166  -6.483   8.761  1.00  0.00           C  
ATOM   1471  C   PRO C1371     128.005  -4.977   8.836  1.00  0.00           C  
ATOM   1472  O   PRO C1371     128.029  -4.399   9.939  1.00  0.00           O  
ATOM   1473  CB  PRO C1371     129.565  -6.956   9.127  1.00  0.00           C  
ATOM   1474  CG  PRO C1371     130.261  -6.880   7.814  1.00  0.00           C  
ATOM   1475  CD  PRO C1371     129.259  -7.492   6.862  1.00  0.00           C  
ATOM   1476  N   THR C1372     127.815  -4.333   7.690  1.00  0.00           N  
ATOM   1477  CA  THR C1372     127.658  -2.886   7.658  1.00  0.00           C  
ATOM   1478  C   THR C1372     126.211  -2.525   7.472  1.00  0.00           C  
ATOM   1479  O   THR C1372     125.818  -1.386   7.688  1.00  0.00           O  
ATOM   1480  CB  THR C1372     128.439  -2.297   6.499  1.00  0.00           C  
ATOM   1481  OG1 THR C1372     127.945  -2.855   5.276  1.00  0.00           O  
ATOM   1482  CG2 THR C1372     129.910  -2.619   6.622  1.00  0.00           C  
ATOM   1483  N   LYS C1373     125.412  -3.494   7.071  1.00  0.00           N  
ATOM   1484  CA  LYS C1373     124.006  -3.242   6.896  1.00  0.00           C  
ATOM   1485  C   LYS C1373     123.299  -3.814   8.101  1.00  0.00           C  
ATOM   1486  O   LYS C1373     123.656  -4.873   8.594  1.00  0.00           O  
ATOM   1487  CB  LYS C1373     123.523  -3.896   5.613  1.00  0.00           C  
ATOM   1488  CG  LYS C1373     122.106  -3.583   5.204  1.00  0.00           C  
ATOM   1489  CD  LYS C1373     121.893  -4.070   3.775  1.00  0.00           C  
ATOM   1490  CE  LYS C1373     120.459  -3.875   3.286  1.00  0.00           C  
ATOM   1491  NZ  LYS C1373     119.488  -4.760   3.988  1.00  0.00           N  
ATOM   1492  N   LYS C1414     122.297  -3.101   8.583  1.00  0.00           N  
ATOM   1493  CA  LYS C1414     121.534  -3.522   9.745  1.00  0.00           C  
ATOM   1494  C   LYS C1414     120.733  -4.770   9.421  1.00  0.00           C  
ATOM   1495  O   LYS C1414     120.335  -4.972   8.268  1.00  0.00           O  
ATOM   1496  CB  LYS C1414     120.581  -2.410  10.176  1.00  0.00           C  
ATOM   1497  CG  LYS C1414     119.977  -2.638  11.523  1.00  0.00           C  
ATOM   1498  CD  LYS C1414     118.673  -1.883  11.695  1.00  0.00           C  
ATOM   1499  CE  LYS C1414     117.624  -2.359  10.690  1.00  0.00           C  
ATOM   1500  NZ  LYS C1414     116.225  -2.261  11.227  1.00  0.00           N  
ATOM   1501  N   MET C1415     120.485  -5.603  10.433  1.00  0.00           N  
ATOM   1502  CA  MET C1415     119.728  -6.841  10.236  1.00  0.00           C  
ATOM   1503  C   MET C1415     118.240  -6.551  10.047  1.00  0.00           C  
ATOM   1504  O   MET C1415     117.688  -5.711  10.750  1.00  0.00           O  
ATOM   1505  CB  MET C1415     119.923  -7.776  11.429  1.00  0.00           C  
ATOM   1506  CG  MET C1415     119.293  -9.146  11.227  1.00  0.00           C  
ATOM   1507  SD  MET C1415     119.327 -10.144  12.715  1.00  0.00           S  
ATOM   1508  CE  MET C1415     120.929 -10.913  12.509  1.00  0.00           C  
ATOM   1509  N   SER C1416     117.586  -7.235   9.108  1.00  0.00           N  
ATOM   1510  CA  SER C1416     116.160  -7.011   8.894  1.00  0.00           C  
ATOM   1511  C   SER C1416     115.415  -8.203   8.297  1.00  0.00           C  
ATOM   1512  O   SER C1416     115.982  -8.963   7.508  1.00  0.00           O  
ATOM   1513  CB  SER C1416     115.948  -5.785   8.007  1.00  0.00           C  
ATOM   1514  OG  SER C1416     114.900  -4.987   8.545  1.00  0.00           O  
ATOM   1515  N   LYS C1417     114.145  -8.368   8.683  1.00  0.00           N  
ATOM   1516  CA  LYS C1417     113.323  -9.471   8.190  1.00  0.00           C  
ATOM   1517  C   LYS C1417     113.112  -9.339   6.690  1.00  0.00           C  
ATOM   1518  O   LYS C1417     112.895 -10.327   5.986  1.00  0.00           O  
ATOM   1519  CB  LYS C1417     111.931  -9.508   8.838  1.00  0.00           C  
ATOM   1520  CG  LYS C1417     111.716  -8.635  10.050  1.00  0.00           C  
ATOM   1521  CD  LYS C1417     110.280  -8.111  10.096  1.00  0.00           C  
ATOM   1522  CE  LYS C1417     110.070  -7.286  11.350  1.00  0.00           C  
ATOM   1523  NZ  LYS C1417     108.803  -6.514  11.263  1.00  0.00           N  
ATOM   1524  N   SER C1434     113.146  -8.102   6.209  1.00  0.00           N  
ATOM   1525  CA  SER C1434     112.939  -7.783   4.797  1.00  0.00           C  
ATOM   1526  C   SER C1434     114.178  -7.967   3.916  1.00  0.00           C  
ATOM   1527  O   SER C1434     114.136  -7.706   2.725  1.00  0.00           O  
ATOM   1528  CB  SER C1434     112.448  -6.343   4.691  1.00  0.00           C  
ATOM   1529  OG  SER C1434     113.277  -5.487   5.463  1.00  0.00           O  
ATOM   1530  N   ASP C1435     115.291  -8.403   4.483  1.00  0.00           N  
ATOM   1531  CA  ASP C1435     116.479  -8.597   3.662  1.00  0.00           C  
ATOM   1532  C   ASP C1435     116.211  -9.809   2.748  1.00  0.00           C  
ATOM   1533  O   ASP C1435     115.857 -10.890   3.217  1.00  0.00           O  
ATOM   1534  CB  ASP C1435     117.706  -8.851   4.552  1.00  0.00           C  
ATOM   1535  CG  ASP C1435     119.022  -8.814   3.778  1.00  0.00           C  
ATOM   1536  OD1 ASP C1435     119.196  -9.610   2.836  1.00  0.00           O  
ATOM   1537  OD2 ASP C1435     119.886  -7.992   4.122  1.00  0.00           O  
ATOM   1538  N   PRO C1440     116.347  -9.626   1.427  1.00  0.00           N  
ATOM   1539  CA  PRO C1440     116.134 -10.667   0.428  1.00  0.00           C  
ATOM   1540  C   PRO C1440     117.067 -11.835   0.597  1.00  0.00           C  
ATOM   1541  O   PRO C1440     116.874 -12.873  -0.025  1.00  0.00           O  
ATOM   1542  CB  PRO C1440     116.408  -9.938  -0.872  1.00  0.00           C  
ATOM   1543  CG  PRO C1440     117.492  -8.992  -0.473  1.00  0.00           C  
ATOM   1544  CD  PRO C1440     116.870  -8.415   0.773  1.00  0.00           C  
ATOM   1545  N   ASN C1441     118.088 -11.680   1.425  1.00  0.00           N  
ATOM   1546  CA  ASN C1441     119.023 -12.784   1.608  1.00  0.00           C  
ATOM   1547  C   ASN C1441     118.862 -13.476   2.969  1.00  0.00           C  
ATOM   1548  O   ASN C1441     119.555 -13.148   3.911  1.00  0.00           O  
ATOM   1549  CB  ASN C1441     120.447 -12.270   1.453  1.00  0.00           C  
ATOM   1550  CG  ASN C1441     121.455 -13.394   1.406  1.00  0.00           C  
ATOM   1551  OD1 ASN C1441     122.653 -13.159   1.218  1.00  0.00           O  
ATOM   1552  ND2 ASN C1441     120.974 -14.636   1.576  1.00  0.00           N  
ATOM   1553  N   PRO C1444     117.979 -14.483   3.070  1.00  0.00           N  
ATOM   1554  CA  PRO C1444     117.705 -15.221   4.311  1.00  0.00           C  
ATOM   1555  C   PRO C1444     118.867 -15.532   5.244  1.00  0.00           C  
ATOM   1556  O   PRO C1444     118.698 -15.555   6.464  1.00  0.00           O  
ATOM   1557  CB  PRO C1444     117.002 -16.480   3.807  1.00  0.00           C  
ATOM   1558  CG  PRO C1444     116.215 -15.931   2.650  1.00  0.00           C  
ATOM   1559  CD  PRO C1444     117.277 -15.127   1.940  1.00  0.00           C  
ATOM   1560  N   LYS C1450     120.049 -15.760   4.694  1.00  0.00           N  
ATOM   1561  CA  LYS C1450     121.233 -16.053   5.497  1.00  0.00           C  
ATOM   1562  C   LYS C1450     121.667 -14.830   6.289  1.00  0.00           C  
ATOM   1563  O   LYS C1450     122.674 -14.871   7.002  1.00  0.00           O  
ATOM   1564  CB  LYS C1450     122.387 -16.450   4.578  1.00  0.00           C  
ATOM   1565  CG  LYS C1450     122.016 -17.458   3.520  1.00  0.00           C  
ATOM   1566  CD  LYS C1450     122.267 -18.872   3.983  1.00  0.00           C  
ATOM   1567  CE  LYS C1450     123.452 -19.450   3.234  1.00  0.00           C  
ATOM   1568  NZ  LYS C1450     124.638 -18.546   3.309  1.00  0.00           N  
ATOM   1569  N   ALA C1452     120.921 -13.740   6.165  1.00  0.00           N  
ATOM   1570  CA  ALA C1452     121.278 -12.509   6.850  1.00  0.00           C  
ATOM   1571  C   ALA C1452     120.705 -12.381   8.237  1.00  0.00           C  
ATOM   1572  O   ALA C1452     121.319 -11.764   9.106  1.00  0.00           O  
ATOM   1573  CB  ALA C1452     120.863 -11.311   6.013  1.00  0.00           C  
ATOM   1574  N   TYR C1455     119.533 -12.955   8.452  1.00  0.00           N  
ATOM   1575  CA  TYR C1455     118.906 -12.830   9.748  1.00  0.00           C  
ATOM   1576  C   TYR C1455     118.523 -14.174  10.336  1.00  0.00           C  
ATOM   1577  O   TYR C1455     118.345 -15.141   9.600  1.00  0.00           O  
ATOM   1578  CB  TYR C1455     117.659 -11.967   9.611  1.00  0.00           C  
ATOM   1579  CG  TYR C1455     116.662 -12.549   8.637  1.00  0.00           C  
ATOM   1580  CD1 TYR C1455     115.569 -13.293   9.081  1.00  0.00           C  
ATOM   1581  CD2 TYR C1455     116.825 -12.358   7.265  1.00  0.00           C  
ATOM   1582  CE1 TYR C1455     114.653 -13.829   8.173  1.00  0.00           C  
ATOM   1583  CE2 TYR C1455     115.925 -12.888   6.348  1.00  0.00           C  
ATOM   1584  CZ  TYR C1455     114.841 -13.620   6.799  1.00  0.00           C  
ATOM   1585  OH  TYR C1455     113.961 -14.123   5.861  1.00  0.00           O  
ATOM   1586  N   ILE C1456     118.397 -14.227  11.663  1.00  0.00           N  
ATOM   1587  CA  ILE C1456     117.985 -15.437  12.355  1.00  0.00           C  
ATOM   1588  C   ILE C1456     116.628 -15.166  12.951  1.00  0.00           C  
ATOM   1589  O   ILE C1456     116.504 -14.366  13.863  1.00  0.00           O  
ATOM   1590  CB  ILE C1456     118.967 -15.802  13.469  1.00  0.00           C  
ATOM   1591  CG1 ILE C1456     120.276 -16.254  12.830  1.00  0.00           C  
ATOM   1592  CG2 ILE C1456     118.361 -16.847  14.411  1.00  0.00           C  
ATOM   1593  CD1 ILE C1456     121.277 -16.813  13.816  1.00  0.00           C  
ATOM   1594  N   THR C1457     115.603 -15.815  12.429  1.00  0.00           N  
ATOM   1595  CA  THR C1457     114.252 -15.645  12.930  1.00  0.00           C  
ATOM   1596  C   THR C1457     114.125 -16.234  14.325  1.00  0.00           C  
ATOM   1597  O   THR C1457     114.822 -17.185  14.657  1.00  0.00           O  
ATOM   1598  CB  THR C1457     113.258 -16.372  12.022  1.00  0.00           C  
ATOM   1599  OG1 THR C1457     113.366 -15.839  10.698  1.00  0.00           O  
ATOM   1600  CG2 THR C1457     111.834 -16.211  12.533  1.00  0.00           C  
ATOM   1601  N   LEU C1458     113.246 -15.680  15.154  1.00  0.00           N  
ATOM   1602  CA  LEU C1458     113.072 -16.256  16.473  1.00  0.00           C  
ATOM   1603  C   LEU C1458     112.591 -17.685  16.305  1.00  0.00           C  
ATOM   1604  O   LEU C1458     112.738 -18.502  17.209  1.00  0.00           O  
ATOM   1605  CB  LEU C1458     112.051 -15.488  17.320  1.00  0.00           C  
ATOM   1606  CG  LEU C1458     112.566 -14.255  18.068  1.00  0.00           C  
ATOM   1607  CD1 LEU C1458     111.663 -13.953  19.253  1.00  0.00           C  
ATOM   1608  CD2 LEU C1458     113.978 -14.501  18.564  1.00  0.00           C  
ATOM   1609  N   LEU C1459     112.022 -18.014  15.152  1.00  0.00           N  
ATOM   1610  CA  LEU C1459     111.549 -19.373  14.964  1.00  0.00           C  
ATOM   1611  C   LEU C1459     112.452 -20.315  14.198  1.00  0.00           C  
ATOM   1612  O   LEU C1459     112.093 -21.466  14.020  1.00  0.00           O  
ATOM   1613  CB  LEU C1459     110.183 -19.368  14.311  1.00  0.00           C  
ATOM   1614  CG  LEU C1459     109.245 -18.614  15.235  1.00  0.00           C  
ATOM   1615  CD1 LEU C1459     107.822 -18.702  14.748  1.00  0.00           C  
ATOM   1616  CD2 LEU C1459     109.347 -19.213  16.629  1.00  0.00           C  
ATOM   1617  N   ASP C1460     113.615 -19.878  13.735  1.00  0.00           N  
ATOM   1618  CA  ASP C1460     114.460 -20.802  13.010  1.00  0.00           C  
ATOM   1619  C   ASP C1460     114.753 -22.050  13.854  1.00  0.00           C  
ATOM   1620  O   ASP C1460     114.840 -21.982  15.087  1.00  0.00           O  
ATOM   1621  CB  ASP C1460     115.798 -20.172  12.600  1.00  0.00           C  
ATOM   1622  CG  ASP C1460     115.671 -19.028  11.575  1.00  0.00           C  
ATOM   1623  OD1 ASP C1460     114.765 -19.018  10.712  1.00  0.00           O  
ATOM   1624  OD2 ASP C1460     116.531 -18.120  11.634  1.00  0.00           O  
ATOM   1625  N   ASP C1461     114.893 -23.193  13.187  1.00  0.00           N  
ATOM   1626  CA  ASP C1461     115.208 -24.427  13.887  1.00  0.00           C  
ATOM   1627  C   ASP C1461     116.720 -24.463  14.073  1.00  0.00           C  
ATOM   1628  O   ASP C1461     117.469 -23.832  13.332  1.00  0.00           O  
ATOM   1629  CB  ASP C1461     114.727 -25.639  13.087  1.00  0.00           C  
ATOM   1630  CG  ASP C1461     115.518 -25.871  11.811  1.00  0.00           C  
ATOM   1631  OD1 ASP C1461     116.748 -26.080  11.901  1.00  0.00           O  
ATOM   1632  OD2 ASP C1461     114.908 -25.843  10.728  1.00  0.00           O  
ATOM   1633  N   ALA C1462     117.163 -25.216  15.067  1.00  0.00           N  
ATOM   1634  CA  ALA C1462     118.584 -25.330  15.391  1.00  0.00           C  
ATOM   1635  C   ALA C1462     119.500 -25.688  14.222  1.00  0.00           C  
ATOM   1636  O   ALA C1462     120.653 -25.272  14.180  1.00  0.00           O  
ATOM   1637  CB  ALA C1462     118.759 -26.330  16.504  1.00  0.00           C  
ATOM   1638  N   LYS C1463     118.989 -26.458  13.272  1.00  0.00           N  
ATOM   1639  CA  LYS C1463     119.802 -26.861  12.124  1.00  0.00           C  
ATOM   1640  C   LYS C1463     120.078 -25.626  11.256  1.00  0.00           C  
ATOM   1641  O   LYS C1463     121.191 -25.423  10.769  1.00  0.00           O  
ATOM   1642  CB  LYS C1463     119.066 -27.966  11.333  1.00  0.00           C  
ATOM   1643  CG  LYS C1463     119.760 -28.540  10.070  1.00  0.00           C  
ATOM   1644  CD  LYS C1463     118.796 -29.382   9.183  1.00  0.00           C  
ATOM   1645  CE  LYS C1463     117.634 -28.558   8.612  1.00  0.00           C  
ATOM   1646  NZ  LYS C1463     116.695 -28.034   9.645  1.00  0.00           N  
ATOM   1647  N   THR C1465     119.058 -24.794  11.087  1.00  0.00           N  
ATOM   1648  CA  THR C1465     119.180 -23.583  10.294  1.00  0.00           C  
ATOM   1649  C   THR C1465     120.149 -22.631  10.967  1.00  0.00           C  
ATOM   1650  O   THR C1465     121.120 -22.164  10.357  1.00  0.00           O  
ATOM   1651  CB  THR C1465     117.848 -22.881  10.192  1.00  0.00           C  
ATOM   1652  OG1 THR C1465     116.886 -23.765   9.606  1.00  0.00           O  
ATOM   1653  CG2 THR C1465     117.982 -21.619   9.379  1.00  0.00           C  
ATOM   1654  N   ILE C1467     119.845 -22.344  12.231  1.00  0.00           N  
ATOM   1655  CA  ILE C1467     120.644 -21.456  13.049  1.00  0.00           C  
ATOM   1656  C   ILE C1467     122.089 -21.867  12.888  1.00  0.00           C  
ATOM   1657  O   ILE C1467     122.961 -21.045  12.619  1.00  0.00           O  
ATOM   1658  CB  ILE C1467     120.261 -21.563  14.532  1.00  0.00           C  
ATOM   1659  CG1 ILE C1467     118.807 -21.141  14.738  1.00  0.00           C  
ATOM   1660  CG2 ILE C1467     121.174 -20.687  15.340  1.00  0.00           C  
ATOM   1661  CD1 ILE C1467     118.285 -21.280  16.178  1.00  0.00           C  
ATOM   1662  N   GLU C1468     122.323 -23.159  13.033  1.00  0.00           N  
ATOM   1663  CA  GLU C1468     123.650 -23.704  12.908  1.00  0.00           C  
ATOM   1664  C   GLU C1468     124.258 -23.351  11.548  1.00  0.00           C  
ATOM   1665  O   GLU C1468     125.397 -22.886  11.454  1.00  0.00           O  
ATOM   1666  CB  GLU C1468     123.551 -25.210  13.092  1.00  0.00           C  
ATOM   1667  CG  GLU C1468     124.802 -25.889  13.543  1.00  0.00           C  
ATOM   1668  CD  GLU C1468     124.512 -26.914  14.628  1.00  0.00           C  
ATOM   1669  OE1 GLU C1468     123.553 -27.702  14.478  1.00  0.00           O  
ATOM   1670  OE2 GLU C1468     125.250 -26.928  15.631  1.00  0.00           O  
ATOM   1671  N   LYS C1507     123.469 -23.541  10.497  1.00  0.00           N  
ATOM   1672  CA  LYS C1507     123.925 -23.278   9.137  1.00  0.00           C  
ATOM   1673  C   LYS C1507     124.260 -21.805   8.929  1.00  0.00           C  
ATOM   1674  O   LYS C1507     125.315 -21.468   8.395  1.00  0.00           O  
ATOM   1675  CB  LYS C1507     122.853 -23.724   8.140  1.00  0.00           C  
ATOM   1676  CG  LYS C1507     123.303 -23.701   6.691  1.00  0.00           C  
ATOM   1677  CD  LYS C1507     122.251 -23.059   5.775  1.00  0.00           C  
ATOM   1678  CE  LYS C1507     121.008 -23.924   5.555  1.00  0.00           C  
ATOM   1679  NZ  LYS C1507     121.247 -25.132   4.718  1.00  0.00           N  
ATOM   1680  N   LYS C1508     123.344 -20.948   9.372  1.00  0.00           N  
ATOM   1681  CA  LYS C1508     123.492 -19.504   9.271  1.00  0.00           C  
ATOM   1682  C   LYS C1508     124.732 -18.986  10.006  1.00  0.00           C  
ATOM   1683  O   LYS C1508     125.513 -18.233   9.432  1.00  0.00           O  
ATOM   1684  CB  LYS C1508     122.235 -18.821   9.813  1.00  0.00           C  
ATOM   1685  CG  LYS C1508     121.005 -18.998   8.930  1.00  0.00           C  
ATOM   1686  CD  LYS C1508     119.743 -18.431   9.575  1.00  0.00           C  
ATOM   1687  CE  LYS C1508     118.560 -18.536   8.616  1.00  0.00           C  
ATOM   1688  NZ  LYS C1508     117.234 -18.208   9.217  1.00  0.00           N  
ATOM   1689  N   ILE C1509     124.924 -19.395  11.261  1.00  0.00           N  
ATOM   1690  CA  ILE C1509     126.080 -18.939  12.029  1.00  0.00           C  
ATOM   1691  C   ILE C1509     127.404 -19.349  11.386  1.00  0.00           C  
ATOM   1692  O   ILE C1509     128.385 -18.602  11.435  1.00  0.00           O  
ATOM   1693  CB  ILE C1509     126.070 -19.465  13.475  1.00  0.00           C  
ATOM   1694  CG1 ILE C1509     124.796 -19.042  14.200  1.00  0.00           C  
ATOM   1695  CG2 ILE C1509     127.282 -18.914  14.221  1.00  0.00           C  
ATOM   1696  CD1 ILE C1509     124.801 -17.607  14.639  1.00  0.00           C  
ATOM   1697  N   LYS C1510     127.457 -20.532  10.786  1.00  0.00           N  
ATOM   1698  CA  LYS C1510     128.702 -20.954  10.157  1.00  0.00           C  
ATOM   1699  C   LYS C1510     128.980 -20.158   8.907  1.00  0.00           C  
ATOM   1700  O   LYS C1510     130.123 -20.079   8.443  1.00  0.00           O  
ATOM   1701  CB  LYS C1510     128.663 -22.416   9.792  1.00  0.00           C  
ATOM   1702  CG  LYS C1510     128.796 -23.331  10.976  1.00  0.00           C  
ATOM   1703  CD  LYS C1510     129.477 -24.622  10.552  1.00  0.00           C  
ATOM   1704  CE  LYS C1510     128.692 -25.346   9.462  1.00  0.00           C  
ATOM   1705  NZ  LYS C1510     129.587 -26.223   8.644  1.00  0.00           N  
ATOM   1706  N   SER C1511     127.915 -19.572   8.375  1.00  0.00           N  
ATOM   1707  CA  SER C1511     127.972 -18.775   7.172  1.00  0.00           C  
ATOM   1708  C   SER C1511     128.444 -17.353   7.474  1.00  0.00           C  
ATOM   1709  O   SER C1511     129.341 -16.857   6.791  1.00  0.00           O  
ATOM   1710  CB  SER C1511     126.595 -18.752   6.501  1.00  0.00           C  
ATOM   1711  OG  SER C1511     126.042 -20.057   6.421  1.00  0.00           O  
ATOM   1712  N   ALA C1512     127.865 -16.712   8.499  1.00  0.00           N  
ATOM   1713  CA  ALA C1512     128.211 -15.336   8.901  1.00  0.00           C  
ATOM   1714  C   ALA C1512     129.635 -14.970   8.511  1.00  0.00           C  
ATOM   1715  O   ALA C1512     130.570 -15.737   8.764  1.00  0.00           O  
ATOM   1716  CB  ALA C1512     128.019 -15.160  10.399  1.00  0.00           C  
ATOM   1717  N   VAL C1513     129.808 -13.814   7.879  1.00  0.00           N  
ATOM   1718  CA  VAL C1513     131.150 -13.425   7.468  1.00  0.00           C  
ATOM   1719  C   VAL C1513     131.984 -12.997   8.643  1.00  0.00           C  
ATOM   1720  O   VAL C1513     131.474 -12.489   9.641  1.00  0.00           O  
ATOM   1721  CB  VAL C1513     131.155 -12.256   6.417  1.00  0.00           C  
ATOM   1722  CG1 VAL C1513     130.542 -12.727   5.119  1.00  0.00           C  
ATOM   1723  CG2 VAL C1513     130.420 -11.041   6.948  1.00  0.00           C  
ATOM   1724  N   THR C1514     133.274 -13.261   8.518  1.00  0.00           N  
ATOM   1725  CA  THR C1514     134.227 -12.860   9.529  1.00  0.00           C  
ATOM   1726  C   THR C1514     135.314 -12.053   8.832  1.00  0.00           C  
ATOM   1727  O   THR C1514     135.067 -10.936   8.374  1.00  0.00           O  
ATOM   1728  CB  THR C1514     134.872 -14.063  10.214  1.00  0.00           C  
ATOM   1729  OG1 THR C1514     135.413 -14.948   9.226  1.00  0.00           O  
ATOM   1730  CG2 THR C1514     133.849 -14.770  11.090  1.00  0.00           C  
ATOM   1731  N   ASP C1515     136.519 -12.599   8.765  1.00  0.00           N  
ATOM   1732  CA  ASP C1515     137.595 -11.902   8.111  1.00  0.00           C  
ATOM   1733  C   ASP C1515     138.799 -12.794   7.980  1.00  0.00           C  
ATOM   1734  O   ASP C1515     138.715 -13.984   8.234  1.00  0.00           O  
ATOM   1735  CB  ASP C1515     137.956 -10.602   8.849  1.00  0.00           C  
ATOM   1736  CG  ASP C1515     138.455 -10.813  10.287  1.00  0.00           C  
ATOM   1737  OD1 ASP C1515     139.551 -11.384  10.488  1.00  0.00           O  
ATOM   1738  OD2 ASP C1515     137.736 -10.392  11.220  1.00  0.00           O  
ATOM   1739  N   SER C1516     139.920 -12.222   7.587  1.00  0.00           N  
ATOM   1740  CA  SER C1516     141.115 -12.997   7.363  1.00  0.00           C  
ATOM   1741  C   SER C1516     142.133 -12.948   8.470  1.00  0.00           C  
ATOM   1742  O   SER C1516     143.134 -13.656   8.410  1.00  0.00           O  
ATOM   1743  CB  SER C1516     141.764 -12.513   6.082  1.00  0.00           C  
ATOM   1744  OG  SER C1516     140.775 -12.291   5.094  1.00  0.00           O  
ATOM   1745  N   GLU C1517     141.929 -12.106   9.470  1.00  0.00           N  
ATOM   1746  CA  GLU C1517     142.911 -12.062  10.529  1.00  0.00           C  
ATOM   1747  C   GLU C1517     142.809 -13.407  11.259  1.00  0.00           C  
ATOM   1748  O   GLU C1517     143.768 -14.183  11.285  1.00  0.00           O  
ATOM   1749  CB  GLU C1517     142.632 -10.873  11.450  1.00  0.00           C  
ATOM   1750  CG  GLU C1517     143.716 -10.594  12.459  1.00  0.00           C  
ATOM   1751  CD  GLU C1517     143.430  -9.345  13.283  1.00  0.00           C  
ATOM   1752  OE1 GLU C1517     142.307  -9.207  13.796  1.00  0.00           O  
ATOM   1753  OE2 GLU C1517     144.321  -8.480  13.435  1.00  0.00           O  
ATOM   1754  N   GLY C1518     141.626 -13.715  11.784  1.00  0.00           N  
ATOM   1755  CA  GLY C1518     141.439 -14.958  12.516  1.00  0.00           C  
ATOM   1756  C   GLY C1518     141.830 -14.826  13.982  1.00  0.00           C  
ATOM   1757  O   GLY C1518     142.700 -15.562  14.452  1.00  0.00           O  
ATOM   1758  N   THR C1527     141.219 -13.887  14.706  1.00  0.00           N  
ATOM   1759  CA  THR C1527     141.515 -13.669  16.133  1.00  0.00           C  
ATOM   1760  C   THR C1527     140.263 -13.029  16.703  1.00  0.00           C  
ATOM   1761  O   THR C1527     139.728 -12.100  16.117  1.00  0.00           O  
ATOM   1762  CB  THR C1527     142.670 -12.686  16.352  1.00  0.00           C  
ATOM   1763  OG1 THR C1527     142.229 -11.378  15.987  1.00  0.00           O  
ATOM   1764  CG2 THR C1527     143.895 -13.053  15.498  1.00  0.00           C  
ATOM   1765  N   ILE C1528     139.771 -13.498  17.836  1.00  0.00           N  
ATOM   1766  CA  ILE C1528     138.558 -12.914  18.392  1.00  0.00           C  
ATOM   1767  C   ILE C1528     138.815 -11.581  19.105  1.00  0.00           C  
ATOM   1768  O   ILE C1528     139.203 -11.578  20.264  1.00  0.00           O  
ATOM   1769  CB  ILE C1528     137.941 -13.870  19.375  1.00  0.00           C  
ATOM   1770  CG1 ILE C1528     137.851 -15.256  18.737  1.00  0.00           C  
ATOM   1771  CG2 ILE C1528     136.596 -13.322  19.853  1.00  0.00           C  
ATOM   1772  CD1 ILE C1528     136.775 -15.383  17.706  1.00  0.00           C  
ATOM   1773  N   ARG C1562     138.566 -10.455  18.443  1.00  0.00           N  
ATOM   1774  CA  ARG C1562     138.830  -9.156  19.043  1.00  0.00           C  
ATOM   1775  C   ARG C1562     137.800  -8.162  18.552  1.00  0.00           C  
ATOM   1776  O   ARG C1562     137.448  -8.198  17.378  1.00  0.00           O  
ATOM   1777  CB  ARG C1562     140.235  -8.710  18.631  1.00  0.00           C  
ATOM   1778  CG  ARG C1562     140.710  -7.388  19.172  1.00  0.00           C  
ATOM   1779  CD  ARG C1562     142.177  -7.214  18.821  1.00  0.00           C  
ATOM   1780  NE  ARG C1562     142.424  -7.288  17.378  1.00  0.00           N  
ATOM   1781  CZ  ARG C1562     142.133  -6.322  16.503  1.00  0.00           C  
ATOM   1782  NH1 ARG C1562     141.576  -5.188  16.915  1.00  0.00           N  
ATOM   1783  NH2 ARG C1562     142.412  -6.484  15.210  1.00  0.00           N  
ATOM   1784  N   TYR C1563     137.303  -7.278  19.416  1.00  0.00           N  
ATOM   1785  CA  TYR C1563     136.296  -6.287  19.007  1.00  0.00           C  
ATOM   1786  C   TYR C1563     136.916  -5.095  18.292  1.00  0.00           C  
ATOM   1787  O   TYR C1563     137.807  -4.439  18.823  1.00  0.00           O  
ATOM   1788  CB  TYR C1563     135.548  -5.771  20.213  1.00  0.00           C  
ATOM   1789  CG  TYR C1563     134.265  -5.073  19.852  1.00  0.00           C  
ATOM   1790  CD1 TYR C1563     134.248  -3.756  19.381  1.00  0.00           C  
ATOM   1791  CD2 TYR C1563     133.058  -5.747  19.983  1.00  0.00           C  
ATOM   1792  CE1 TYR C1563     133.040  -3.130  19.053  1.00  0.00           C  
ATOM   1793  CE2 TYR C1563     131.853  -5.144  19.663  1.00  0.00           C  
ATOM   1794  CZ  TYR C1563     131.845  -3.833  19.199  1.00  0.00           C  
ATOM   1795  OH  TYR C1563     130.633  -3.254  18.889  1.00  0.00           O  
ATOM   1796  N   ASP C1564     136.410  -4.791  17.104  1.00  0.00           N  
ATOM   1797  CA  ASP C1564     136.934  -3.694  16.306  1.00  0.00           C  
ATOM   1798  C   ASP C1564     135.834  -3.390  15.288  1.00  0.00           C  
ATOM   1799  O   ASP C1564     135.780  -4.016  14.230  1.00  0.00           O  
ATOM   1800  CB  ASP C1564     138.213  -4.161  15.591  1.00  0.00           C  
ATOM   1801  CG  ASP C1564     139.144  -3.019  15.157  1.00  0.00           C  
ATOM   1802  OD1 ASP C1564     138.697  -1.867  15.012  1.00  0.00           O  
ATOM   1803  OD2 ASP C1564     140.337  -3.310  14.921  1.00  0.00           O  
ATOM   1804  N   LYS C1565     134.935  -2.467  15.630  1.00  0.00           N  
ATOM   1805  CA  LYS C1565     133.833  -2.082  14.754  1.00  0.00           C  
ATOM   1806  C   LYS C1565     134.299  -2.023  13.306  1.00  0.00           C  
ATOM   1807  O   LYS C1565     133.848  -2.811  12.484  1.00  0.00           O  
ATOM   1808  CB  LYS C1565     133.277  -0.729  15.173  1.00  0.00           C  
ATOM   1809  CG  LYS C1565     132.480  -0.721  16.458  1.00  0.00           C  
ATOM   1810  CD  LYS C1565     131.093  -1.289  16.245  1.00  0.00           C  
ATOM   1811  CE  LYS C1565     130.131  -0.705  17.260  1.00  0.00           C  
ATOM   1812  NZ  LYS C1565     130.026   0.769  17.076  1.00  0.00           N  
ATOM   1813  N   GLU C1566     135.179  -1.080  12.975  1.00  0.00           N  
ATOM   1814  CA  GLU C1566     135.731  -0.989  11.620  1.00  0.00           C  
ATOM   1815  C   GLU C1566     136.893  -1.962  11.653  1.00  0.00           C  
ATOM   1816  O   GLU C1566     137.420  -2.239  12.727  1.00  0.00           O  
ATOM   1817  CB  GLU C1566     136.247   0.423  11.315  1.00  0.00           C  
ATOM   1818  CG  GLU C1566     136.931   1.141  12.467  1.00  0.00           C  
ATOM   1819  CD  GLU C1566     135.929   1.781  13.423  1.00  0.00           C  
ATOM   1820  OE1 GLU C1566     134.968   2.406  12.935  1.00  0.00           O  
ATOM   1821  OE2 GLU C1566     136.107   1.664  14.652  1.00  0.00           O  
ATOM   1822  N   ALA C1567     137.284  -2.512  10.508  1.00  0.00           N  
ATOM   1823  CA  ALA C1567     138.389  -3.486  10.425  1.00  0.00           C  
ATOM   1824  C   ALA C1567     137.942  -4.923  10.750  1.00  0.00           C  
ATOM   1825  O   ALA C1567     138.415  -5.874  10.123  1.00  0.00           O  
ATOM   1826  CB  ALA C1567     139.551  -3.066  11.337  1.00  0.00           C  
ATOM   1827  N   LYS C1568     137.057  -5.113  11.720  1.00  0.00           N  
ATOM   1828  CA  LYS C1568     136.580  -6.465  12.000  1.00  0.00           C  
ATOM   1829  C   LYS C1568     135.109  -6.406  12.366  1.00  0.00           C  
ATOM   1830  O   LYS C1568     134.703  -6.853  13.447  1.00  0.00           O  
ATOM   1831  CB  LYS C1568     137.368  -7.109  13.148  1.00  0.00           C  
ATOM   1832  CG  LYS C1568     138.853  -7.208  12.911  1.00  0.00           C  
ATOM   1833  CD  LYS C1568     139.556  -7.706  14.164  1.00  0.00           C  
ATOM   1834  CE  LYS C1568     139.312  -9.185  14.407  1.00  0.00           C  
ATOM   1835  NZ  LYS C1568     140.287 -10.049  13.670  1.00  0.00           N  
ATOM   1836  N   PRO C1569     134.269  -5.874  11.450  1.00  0.00           N  
ATOM   1837  CA  PRO C1569     132.816  -5.701  11.596  1.00  0.00           C  
ATOM   1838  C   PRO C1569     132.016  -6.950  11.924  1.00  0.00           C  
ATOM   1839  O   PRO C1569     131.088  -6.941  12.750  1.00  0.00           O  
ATOM   1840  CB  PRO C1569     132.406  -5.119  10.253  1.00  0.00           C  
ATOM   1841  CG  PRO C1569     133.643  -4.400   9.808  1.00  0.00           C  
ATOM   1842  CD  PRO C1569     134.687  -5.418  10.116  1.00  0.00           C  
ATOM   1843  N   GLY C1594     132.376  -8.017  11.218  1.00  0.00           N  
ATOM   1844  CA  GLY C1594     131.730  -9.307  11.365  1.00  0.00           C  
ATOM   1845  C   GLY C1594     131.923  -9.861  12.754  1.00  0.00           C  
ATOM   1846  O   GLY C1594     130.950 -10.008  13.487  1.00  0.00           O  
ATOM   1847  N   ILE C1596     133.179 -10.163  13.099  1.00  0.00           N  
ATOM   1848  CA  ILE C1596     133.543 -10.689  14.415  1.00  0.00           C  
ATOM   1849  C   ILE C1596     132.929  -9.839  15.522  1.00  0.00           C  
ATOM   1850  O   ILE C1596     132.480 -10.348  16.551  1.00  0.00           O  
ATOM   1851  CB  ILE C1596     135.080 -10.743  14.552  1.00  0.00           C  
ATOM   1852  CG1 ILE C1596     135.605 -12.011  13.878  1.00  0.00           C  
ATOM   1853  CG2 ILE C1596     135.513 -10.680  16.007  1.00  0.00           C  
ATOM   1854  CD1 ILE C1596     135.085 -13.278  14.506  1.00  0.00           C  
ATOM   1855  N   SER C1601     132.895  -8.534  15.309  1.00  0.00           N  
ATOM   1856  CA  SER C1601     132.317  -7.648  16.298  1.00  0.00           C  
ATOM   1857  C   SER C1601     130.836  -7.863  16.377  1.00  0.00           C  
ATOM   1858  O   SER C1601     130.270  -7.881  17.460  1.00  0.00           O  
ATOM   1859  CB  SER C1601     132.566  -6.201  15.937  1.00  0.00           C  
ATOM   1860  OG  SER C1601     133.967  -5.960  15.811  1.00  0.00           O  
ATOM   1861  N   ASN C1602     130.193  -8.024  15.230  1.00  0.00           N  
ATOM   1862  CA  ASN C1602     128.754  -8.201  15.243  1.00  0.00           C  
ATOM   1863  C   ASN C1602     128.416  -9.485  15.944  1.00  0.00           C  
ATOM   1864  O   ASN C1602     127.385  -9.589  16.599  1.00  0.00           O  
ATOM   1865  CB  ASN C1602     128.182  -8.210  13.835  1.00  0.00           C  
ATOM   1866  CG  ASN C1602     126.676  -8.437  13.832  1.00  0.00           C  
ATOM   1867  OD1 ASN C1602     125.957  -7.910  14.682  1.00  0.00           O  
ATOM   1868  ND2 ASN C1602     126.189  -9.211  12.863  1.00  0.00           N  
ATOM   1869  N   LEU C1603     129.301 -10.463  15.801  1.00  0.00           N  
ATOM   1870  CA  LEU C1603     129.102 -11.757  16.430  1.00  0.00           C  
ATOM   1871  C   LEU C1603     129.343 -11.608  17.935  1.00  0.00           C  
ATOM   1872  O   LEU C1603     128.516 -12.036  18.751  1.00  0.00           O  
ATOM   1873  CB  LEU C1603     130.044 -12.783  15.796  1.00  0.00           C  
ATOM   1874  CG  LEU C1603     129.453 -13.648  14.668  1.00  0.00           C  
ATOM   1875  CD1 LEU C1603     128.653 -12.809  13.700  1.00  0.00           C  
ATOM   1876  CD2 LEU C1603     130.571 -14.375  13.940  1.00  0.00           C  
ATOM   1877  N   LEU C1604     130.455 -10.967  18.298  1.00  0.00           N  
ATOM   1878  CA  LEU C1604     130.766 -10.718  19.694  1.00  0.00           C  
ATOM   1879  C   LEU C1604     129.598 -10.053  20.403  1.00  0.00           C  
ATOM   1880  O   LEU C1604     129.283 -10.403  21.524  1.00  0.00           O  
ATOM   1881  CB  LEU C1604     131.990  -9.835  19.824  1.00  0.00           C  
ATOM   1882  CG  LEU C1604     133.278 -10.582  19.543  1.00  0.00           C  
ATOM   1883  CD1 LEU C1604     134.463  -9.634  19.445  1.00  0.00           C  
ATOM   1884  CD2 LEU C1604     133.478 -11.587  20.649  1.00  0.00           C  
ATOM   1885  N   ASN C1613     128.936  -9.101  19.762  1.00  0.00           N  
ATOM   1886  CA  ASN C1613     127.821  -8.436  20.425  1.00  0.00           C  
ATOM   1887  C   ASN C1613     126.647  -9.374  20.670  1.00  0.00           C  
ATOM   1888  O   ASN C1613     126.003  -9.304  21.715  1.00  0.00           O  
ATOM   1889  CB  ASN C1613     127.312  -7.207  19.635  1.00  0.00           C  
ATOM   1890  CG  ASN C1613     128.074  -5.898  19.963  1.00  0.00           C  
ATOM   1891  OD1 ASN C1613     128.497  -5.666  21.105  1.00  0.00           O  
ATOM   1892  ND2 ASN C1613     128.214  -5.026  18.954  1.00  0.00           N  
ATOM   1893  N   ILE C1614     126.362 -10.243  19.709  1.00  0.00           N  
ATOM   1894  CA  ILE C1614     125.247 -11.174  19.845  1.00  0.00           C  
ATOM   1895  C   ILE C1614     125.531 -12.123  20.995  1.00  0.00           C  
ATOM   1896  O   ILE C1614     124.669 -12.359  21.853  1.00  0.00           O  
ATOM   1897  CB  ILE C1614     125.036 -12.008  18.547  1.00  0.00           C  
ATOM   1898  CG1 ILE C1614     124.596 -11.094  17.406  1.00  0.00           C  
ATOM   1899  CG2 ILE C1614     123.999 -13.103  18.785  1.00  0.00           C  
ATOM   1900  CD1 ILE C1614     124.235 -11.857  16.170  1.00  0.00           C  
ATOM   1901  N   TYR C1615     126.761 -12.638  20.993  1.00  0.00           N  
ATOM   1902  CA  TYR C1615     127.227 -13.578  21.998  1.00  0.00           C  
ATOM   1903  C   TYR C1615     126.962 -12.967  23.353  1.00  0.00           C  
ATOM   1904  O   TYR C1615     126.134 -13.452  24.119  1.00  0.00           O  
ATOM   1905  CB  TYR C1615     128.718 -13.822  21.832  1.00  0.00           C  
ATOM   1906  CG  TYR C1615     129.204 -15.154  22.355  1.00  0.00           C  
ATOM   1907  CD1 TYR C1615     128.710 -15.693  23.544  1.00  0.00           C  
ATOM   1908  CD2 TYR C1615     130.191 -15.864  21.665  1.00  0.00           C  
ATOM   1909  CE1 TYR C1615     129.190 -16.914  24.040  1.00  0.00           C  
ATOM   1910  CE2 TYR C1615     130.679 -17.079  22.153  1.00  0.00           C  
ATOM   1911  CZ  TYR C1615     130.181 -17.600  23.339  1.00  0.00           C  
ATOM   1912  OH  TYR C1615     130.709 -18.778  23.832  1.00  0.00           O  
ATOM   1913  N   SER C1616     127.660 -11.875  23.615  1.00  0.00           N  
ATOM   1914  CA  SER C1616     127.535 -11.151  24.856  1.00  0.00           C  
ATOM   1915  C   SER C1616     126.100 -10.910  25.313  1.00  0.00           C  
ATOM   1916  O   SER C1616     125.695 -11.360  26.380  1.00  0.00           O  
ATOM   1917  CB  SER C1616     128.261  -9.819  24.709  1.00  0.00           C  
ATOM   1918  OG  SER C1616     128.044  -8.976  25.823  1.00  0.00           O  
ATOM   1919  N   THR C1617     125.313 -10.228  24.499  1.00  0.00           N  
ATOM   1920  CA  THR C1617     123.959  -9.898  24.910  1.00  0.00           C  
ATOM   1921  C   THR C1617     123.038 -11.060  25.195  1.00  0.00           C  
ATOM   1922  O   THR C1617     121.988 -10.889  25.820  1.00  0.00           O  
ATOM   1923  CB  THR C1617     123.321  -9.000  23.879  1.00  0.00           C  
ATOM   1924  OG1 THR C1617     122.986  -9.764  22.710  1.00  0.00           O  
ATOM   1925  CG2 THR C1617     124.306  -7.931  23.483  1.00  0.00           C  
ATOM   1926  N   LEU C1619     123.419 -12.246  24.752  1.00  0.00           N  
ATOM   1927  CA  LEU C1619     122.576 -13.389  25.017  1.00  0.00           C  
ATOM   1928  C   LEU C1619     123.200 -14.205  26.127  1.00  0.00           C  
ATOM   1929  O   LEU C1619     122.508 -14.694  27.008  1.00  0.00           O  
ATOM   1930  CB  LEU C1619     122.407 -14.235  23.760  1.00  0.00           C  
ATOM   1931  CG  LEU C1619     121.645 -13.656  22.578  1.00  0.00           C  
ATOM   1932  CD1 LEU C1619     121.481 -14.757  21.562  1.00  0.00           C  
ATOM   1933  CD2 LEU C1619     120.281 -13.167  22.997  1.00  0.00           C  
ATOM   1934  N   SER C1620     124.519 -14.314  26.106  1.00  0.00           N  
ATOM   1935  CA  SER C1620     125.223 -15.088  27.106  1.00  0.00           C  
ATOM   1936  C   SER C1620     125.572 -14.310  28.358  1.00  0.00           C  
ATOM   1937  O   SER C1620     126.268 -14.816  29.228  1.00  0.00           O  
ATOM   1938  CB  SER C1620     126.504 -15.636  26.516  1.00  0.00           C  
ATOM   1939  OG  SER C1620     127.494 -14.616  26.450  1.00  0.00           O  
ATOM   1940  N   GLY C1621     125.154 -13.057  28.422  1.00  0.00           N  
ATOM   1941  CA  GLY C1621     125.444 -12.237  29.576  1.00  0.00           C  
ATOM   1942  C   GLY C1621     126.905 -11.922  29.838  1.00  0.00           C  
ATOM   1943  O   GLY C1621     127.192 -11.150  30.748  1.00  0.00           O  
ATOM   1944  N   GLN C1757     127.836 -12.479  29.073  1.00  0.00           N  
ATOM   1945  CA  GLN C1757     129.237 -12.179  29.323  1.00  0.00           C  
ATOM   1946  C   GLN C1757     129.639 -10.870  28.678  1.00  0.00           C  
ATOM   1947  O   GLN C1757     129.058 -10.445  27.691  1.00  0.00           O  
ATOM   1948  CB  GLN C1757     130.131 -13.298  28.812  1.00  0.00           C  
ATOM   1949  CG  GLN C1757     129.644 -14.640  29.278  1.00  0.00           C  
ATOM   1950  CD  GLN C1757     130.494 -15.778  28.779  1.00  0.00           C  
ATOM   1951  OE1 GLN C1757     131.622 -15.971  29.235  1.00  0.00           O  
ATOM   1952  NE2 GLN C1757     129.954 -16.551  27.838  1.00  0.00           N  
ATOM   1953  N   SER C1758     130.640 -10.213  29.234  1.00  0.00           N  
ATOM   1954  CA  SER C1758     131.100  -8.954  28.665  1.00  0.00           C  
ATOM   1955  C   SER C1758     132.001  -9.255  27.460  1.00  0.00           C  
ATOM   1956  O   SER C1758     132.492 -10.371  27.315  1.00  0.00           O  
ATOM   1957  CB  SER C1758     131.864  -8.173  29.744  1.00  0.00           C  
ATOM   1958  OG  SER C1758     133.046  -8.846  30.182  1.00  0.00           O  
ATOM   1959  N   ILE C1760     132.231  -8.276  26.594  1.00  0.00           N  
ATOM   1960  CA  ILE C1760     133.088  -8.510  25.439  1.00  0.00           C  
ATOM   1961  C   ILE C1760     134.501  -8.816  25.862  1.00  0.00           C  
ATOM   1962  O   ILE C1760     135.083  -9.780  25.395  1.00  0.00           O  
ATOM   1963  CB  ILE C1760     133.055  -7.317  24.488  1.00  0.00           C  
ATOM   1964  CG1 ILE C1760     131.678  -7.283  23.847  1.00  0.00           C  
ATOM   1965  CG2 ILE C1760     134.149  -7.408  23.415  1.00  0.00           C  
ATOM   1966  CD1 ILE C1760     131.454  -6.057  23.055  1.00  0.00           C  
ATOM   1967  N   GLU C1761     135.043  -8.016  26.767  1.00  0.00           N  
ATOM   1968  CA  GLU C1761     136.414  -8.219  27.238  1.00  0.00           C  
ATOM   1969  C   GLU C1761     136.611  -9.653  27.720  1.00  0.00           C  
ATOM   1970  O   GLU C1761     137.679 -10.249  27.536  1.00  0.00           O  
ATOM   1971  CB  GLU C1761     136.751  -7.260  28.384  1.00  0.00           C  
ATOM   1972  CG  GLU C1761     136.771  -5.761  28.041  1.00  0.00           C  
ATOM   1973  CD  GLU C1761     135.383  -5.162  27.776  1.00  0.00           C  
ATOM   1974  OE1 GLU C1761     134.361  -5.826  28.048  1.00  0.00           O  
ATOM   1975  OE2 GLU C1761     135.327  -4.003  27.306  1.00  0.00           O  
ATOM   1976  N   GLU C1762     135.572 -10.187  28.351  1.00  0.00           N  
ATOM   1977  CA  GLU C1762     135.595 -11.543  28.874  1.00  0.00           C  
ATOM   1978  C   GLU C1762     135.780 -12.522  27.706  1.00  0.00           C  
ATOM   1979  O   GLU C1762     136.819 -13.190  27.592  1.00  0.00           O  
ATOM   1980  CB  GLU C1762     134.282 -11.811  29.614  1.00  0.00           C  
ATOM   1981  CG  GLU C1762     134.385 -12.810  30.743  1.00  0.00           C  
ATOM   1982  CD  GLU C1762     133.078 -12.950  31.520  1.00  0.00           C  
ATOM   1983  OE1 GLU C1762     132.441 -11.912  31.822  1.00  0.00           O  
ATOM   1984  OE2 GLU C1762     132.709 -14.103  31.839  1.00  0.00           O  
ATOM   1985  N   LEU C1798     134.782 -12.573  26.825  1.00  0.00           N  
ATOM   1986  CA  LEU C1798     134.825 -13.435  25.657  1.00  0.00           C  
ATOM   1987  C   LEU C1798     136.164 -13.345  24.930  1.00  0.00           C  
ATOM   1988  O   LEU C1798     136.737 -14.368  24.566  1.00  0.00           O  
ATOM   1989  CB  LEU C1798     133.692 -13.059  24.726  1.00  0.00           C  
ATOM   1990  CG  LEU C1798     132.327 -13.441  25.269  1.00  0.00           C  
ATOM   1991  CD1 LEU C1798     131.275 -12.611  24.592  1.00  0.00           C  
ATOM   1992  CD2 LEU C1798     132.069 -14.919  25.024  1.00  0.00           C  
ATOM   1993  N   GLU C1799     136.665 -12.130  24.733  1.00  0.00           N  
ATOM   1994  CA  GLU C1799     137.943 -11.924  24.060  1.00  0.00           C  
ATOM   1995  C   GLU C1799     139.051 -12.727  24.714  1.00  0.00           C  
ATOM   1996  O   GLU C1799     139.798 -13.452  24.044  1.00  0.00           O  
ATOM   1997  CB  GLU C1799     138.326 -10.460  24.108  1.00  0.00           C  
ATOM   1998  CG  GLU C1799     137.667  -9.598  23.079  1.00  0.00           C  
ATOM   1999  CD  GLU C1799     138.008  -8.154  23.303  1.00  0.00           C  
ATOM   2000  OE1 GLU C1799     137.317  -7.533  24.133  1.00  0.00           O  
ATOM   2001  OE2 GLU C1799     138.966  -7.664  22.670  1.00  0.00           O  
ATOM   2002  N   ARG C1800     139.155 -12.574  26.030  1.00  0.00           N  
ATOM   2003  CA  ARG C1800     140.155 -13.276  26.820  1.00  0.00           C  
ATOM   2004  C   ARG C1800     139.902 -14.767  26.613  1.00  0.00           C  
ATOM   2005  O   ARG C1800     140.766 -15.500  26.131  1.00  0.00           O  
ATOM   2006  CB  ARG C1800     139.979 -12.903  28.299  1.00  0.00           C  
ATOM   2007  CG  ARG C1800     140.944 -13.569  29.283  1.00  0.00           C  
ATOM   2008  CD  ARG C1800     142.014 -12.602  29.774  1.00  0.00           C  
ATOM   2009  NE  ARG C1800     142.820 -12.079  28.674  1.00  0.00           N  
ATOM   2010  CZ  ARG C1800     143.774 -12.762  28.047  1.00  0.00           C  
ATOM   2011  NH1 ARG C1800     144.059 -14.008  28.411  1.00  0.00           N  
ATOM   2012  NH2 ARG C1800     144.439 -12.195  27.046  1.00  0.00           N  
ATOM   2013  N   GLN C1801     138.687 -15.175  26.961  1.00  0.00           N  
ATOM   2014  CA  GLN C1801     138.231 -16.546  26.858  1.00  0.00           C  
ATOM   2015  C   GLN C1801     138.544 -17.260  25.535  1.00  0.00           C  
ATOM   2016  O   GLN C1801     138.628 -18.494  25.491  1.00  0.00           O  
ATOM   2017  CB  GLN C1801     136.738 -16.555  27.162  1.00  0.00           C  
ATOM   2018  CG  GLN C1801     136.025 -17.868  26.971  1.00  0.00           C  
ATOM   2019  CD  GLN C1801     134.616 -17.809  27.538  1.00  0.00           C  
ATOM   2020  OE1 GLN C1801     133.736 -18.599  27.169  1.00  0.00           O  
ATOM   2021  NE2 GLN C1801     134.398 -16.866  28.450  1.00  0.00           N  
ATOM   2022  N   TYR C1802     138.716 -16.495  24.457  1.00  0.00           N  
ATOM   2023  CA  TYR C1802     139.047 -17.078  23.152  1.00  0.00           C  
ATOM   2024  C   TYR C1802     140.444 -16.713  22.662  1.00  0.00           C  
ATOM   2025  O   TYR C1802     140.770 -16.966  21.512  1.00  0.00           O  
ATOM   2026  CB  TYR C1802     138.025 -16.681  22.089  1.00  0.00           C  
ATOM   2027  CG  TYR C1802     136.698 -17.377  22.240  1.00  0.00           C  
ATOM   2028  CD1 TYR C1802     135.699 -16.813  23.025  1.00  0.00           C  
ATOM   2029  CD2 TYR C1802     136.454 -18.618  21.633  1.00  0.00           C  
ATOM   2030  CE1 TYR C1802     134.477 -17.462  23.212  1.00  0.00           C  
ATOM   2031  CE2 TYR C1802     135.228 -19.287  21.814  1.00  0.00           C  
ATOM   2032  CZ  TYR C1802     134.245 -18.698  22.607  1.00  0.00           C  
ATOM   2033  OH  TYR C1802     133.025 -19.311  22.818  1.00  0.00           O  
ATOM   2034  N   GLU C1803     141.261 -16.135  23.539  1.00  0.00           N  
ATOM   2035  CA  GLU C1803     142.634 -15.734  23.234  1.00  0.00           C  
ATOM   2036  C   GLU C1803     143.381 -16.380  22.059  1.00  0.00           C  
ATOM   2037  O   GLU C1803     143.829 -15.687  21.142  1.00  0.00           O  
ATOM   2038  CB  GLU C1803     143.493 -15.908  24.483  1.00  0.00           C  
ATOM   2039  CG  GLU C1803     144.975 -15.590  24.308  1.00  0.00           C  
ATOM   2040  CD  GLU C1803     145.360 -14.249  24.920  1.00  0.00           C  
ATOM   2041  OE1 GLU C1803     144.770 -13.220  24.534  1.00  0.00           O  
ATOM   2042  OE2 GLU C1803     146.242 -14.207  25.808  1.00  0.00           O  
ATOM   2043  N   GLY C1808     143.546 -17.696  22.077  1.00  0.00           N  
ATOM   2044  CA  GLY C1808     144.285 -18.327  20.996  1.00  0.00           C  
ATOM   2045  C   GLY C1808     143.423 -19.133  20.052  1.00  0.00           C  
ATOM   2046  O   GLY C1808     143.936 -19.812  19.159  1.00  0.00           O  
ATOM   2047  N   LYS C1809     142.111 -19.033  20.235  1.00  0.00           N  
ATOM   2048  CA  LYS C1809     141.149 -19.770  19.436  1.00  0.00           C  
ATOM   2049  C   LYS C1809     140.813 -19.141  18.079  1.00  0.00           C  
ATOM   2050  O   LYS C1809     140.869 -17.924  17.906  1.00  0.00           O  
ATOM   2051  CB  LYS C1809     139.853 -19.957  20.239  1.00  0.00           C  
ATOM   2052  CG  LYS C1809     140.034 -20.294  21.725  1.00  0.00           C  
ATOM   2053  CD  LYS C1809     140.379 -21.753  21.998  1.00  0.00           C  
ATOM   2054  CE  LYS C1809     140.310 -22.034  23.495  1.00  0.00           C  
ATOM   2055  NZ  LYS C1809     138.983 -21.674  24.088  1.00  0.00           N  
ATOM   2056  N   GLY C1810     140.452 -19.982  17.113  1.00  0.00           N  
ATOM   2057  CA  GLY C1810     140.086 -19.496  15.791  1.00  0.00           C  
ATOM   2058  C   GLY C1810     138.582 -19.322  15.694  1.00  0.00           C  
ATOM   2059  O   GLY C1810     137.864 -19.502  16.677  1.00  0.00           O  
ATOM   2060  N   TYR C1812     138.067 -18.985  14.521  1.00  0.00           N  
ATOM   2061  CA  TYR C1812     136.625 -18.795  14.426  1.00  0.00           C  
ATOM   2062  C   TYR C1812     135.884 -20.124  14.494  1.00  0.00           C  
ATOM   2063  O   TYR C1812     134.680 -20.137  14.780  1.00  0.00           O  
ATOM   2064  CB  TYR C1812     136.258 -18.036  13.141  1.00  0.00           C  
ATOM   2065  CG  TYR C1812     136.951 -16.701  12.994  1.00  0.00           C  
ATOM   2066  CD1 TYR C1812     136.986 -15.798  14.059  1.00  0.00           C  
ATOM   2067  CD2 TYR C1812     137.621 -16.364  11.810  1.00  0.00           C  
ATOM   2068  CE1 TYR C1812     137.678 -14.602  13.962  1.00  0.00           C  
ATOM   2069  CE2 TYR C1812     138.313 -15.165  11.701  1.00  0.00           C  
ATOM   2070  CZ  TYR C1812     138.338 -14.295  12.784  1.00  0.00           C  
ATOM   2071  OH  TYR C1812     139.042 -13.126  12.710  1.00  0.00           O  
ATOM   2072  N   GLY C1813     136.599 -21.226  14.236  1.00  0.00           N  
ATOM   2073  CA  GLY C1813     136.009 -22.558  14.276  1.00  0.00           C  
ATOM   2074  C   GLY C1813     135.204 -22.818  15.541  1.00  0.00           C  
ATOM   2075  O   GLY C1813     133.975 -22.984  15.498  1.00  0.00           O  
ATOM   2076  N   VAL C1814     135.891 -22.853  16.680  1.00  0.00           N  
ATOM   2077  CA  VAL C1814     135.229 -23.067  17.973  1.00  0.00           C  
ATOM   2078  C   VAL C1814     134.294 -21.920  18.360  1.00  0.00           C  
ATOM   2079  O   VAL C1814     133.277 -22.139  19.023  1.00  0.00           O  
ATOM   2080  CB  VAL C1814     136.256 -23.220  19.100  1.00  0.00           C  
ATOM   2081  CG1 VAL C1814     136.885 -24.587  19.033  1.00  0.00           C  
ATOM   2082  CG2 VAL C1814     137.321 -22.147  18.981  1.00  0.00           C  
ATOM   2083  N   PHE C1815     134.641 -20.704  17.941  1.00  0.00           N  
ATOM   2084  CA  PHE C1815     133.847 -19.519  18.257  1.00  0.00           C  
ATOM   2085  C   PHE C1815     132.431 -19.596  17.704  1.00  0.00           C  
ATOM   2086  O   PHE C1815     131.448 -19.476  18.450  1.00  0.00           O  
ATOM   2087  CB  PHE C1815     134.525 -18.264  17.712  1.00  0.00           C  
ATOM   2088  CG  PHE C1815     133.828 -16.992  18.108  1.00  0.00           C  
ATOM   2089  CD1 PHE C1815     133.816 -16.583  19.440  1.00  0.00           C  
ATOM   2090  CD2 PHE C1815     133.143 -16.229  17.162  1.00  0.00           C  
ATOM   2091  CE1 PHE C1815     133.132 -15.438  19.829  1.00  0.00           C  
ATOM   2092  CE2 PHE C1815     132.458 -15.082  17.548  1.00  0.00           C  
ATOM   2093  CZ  PHE C1815     132.451 -14.682  18.888  1.00  0.00           C  
ATOM   2094  N   LYS C1816     132.337 -19.796  16.393  1.00  0.00           N  
ATOM   2095  CA  LYS C1816     131.041 -19.882  15.757  1.00  0.00           C  
ATOM   2096  C   LYS C1816     130.280 -21.051  16.373  1.00  0.00           C  
ATOM   2097  O   LYS C1816     129.090 -20.940  16.694  1.00  0.00           O  
ATOM   2098  CB  LYS C1816     131.201 -20.061  14.248  1.00  0.00           C  
ATOM   2099  CG  LYS C1816     131.442 -18.753  13.467  1.00  0.00           C  
ATOM   2100  CD  LYS C1816     131.660 -18.973  11.959  1.00  0.00           C  
ATOM   2101  CE  LYS C1816     131.694 -17.634  11.232  1.00  0.00           C  
ATOM   2102  NZ  LYS C1816     132.182 -17.704   9.824  1.00  0.00           N  
ATOM   2103  N   ALA C1817     131.005 -22.161  16.559  1.00  0.00           N  
ATOM   2104  CA  ALA C1817     130.474 -23.401  17.153  1.00  0.00           C  
ATOM   2105  C   ALA C1817     129.784 -23.182  18.502  1.00  0.00           C  
ATOM   2106  O   ALA C1817     128.739 -23.781  18.772  1.00  0.00           O  
ATOM   2107  CB  ALA C1817     131.589 -24.416  17.311  1.00  0.00           C  
ATOM   2108  N   ASP C1818     130.393 -22.343  19.344  1.00  0.00           N  
ATOM   2109  CA  ASP C1818     129.861 -22.016  20.666  1.00  0.00           C  
ATOM   2110  C   ASP C1818     128.717 -21.010  20.562  1.00  0.00           C  
ATOM   2111  O   ASP C1818     127.679 -21.185  21.208  1.00  0.00           O  
ATOM   2112  CB  ASP C1818     130.966 -21.448  21.565  1.00  0.00           C  
ATOM   2113  CG  ASP C1818     132.009 -22.500  21.978  1.00  0.00           C  
ATOM   2114  OD1 ASP C1818     131.621 -23.635  22.318  1.00  0.00           O  
ATOM   2115  OD2 ASP C1818     133.222 -22.186  21.977  1.00  0.00           O  
ATOM   2116  N   LEU C1819     128.916 -19.961  19.754  1.00  0.00           N  
ATOM   2117  CA  LEU C1819     127.885 -18.939  19.535  1.00  0.00           C  
ATOM   2118  C   LEU C1819     126.601 -19.595  18.994  1.00  0.00           C  
ATOM   2119  O   LEU C1819     125.485 -19.294  19.439  1.00  0.00           O  
ATOM   2120  CB  LEU C1819     128.374 -17.865  18.545  1.00  0.00           C  
ATOM   2121  CG  LEU C1819     127.382 -16.833  17.949  1.00  0.00           C  
ATOM   2122  CD1 LEU C1819     126.676 -16.044  19.039  1.00  0.00           C  
ATOM   2123  CD2 LEU C1819     128.142 -15.889  17.055  1.00  0.00           C  
ATOM   2124  N   ALA C1820     126.772 -20.503  18.037  1.00  0.00           N  
ATOM   2125  CA  ALA C1820     125.635 -21.191  17.451  1.00  0.00           C  
ATOM   2126  C   ALA C1820     124.832 -21.891  18.552  1.00  0.00           C  
ATOM   2127  O   ALA C1820     123.611 -21.999  18.472  1.00  0.00           O  
ATOM   2128  CB  ALA C1820     126.114 -22.182  16.441  1.00  0.00           C  
ATOM   2129  N   GLN C1821     125.537 -22.334  19.593  1.00  0.00           N  
ATOM   2130  CA  GLN C1821     124.925 -23.031  20.710  1.00  0.00           C  
ATOM   2131  C   GLN C1821     124.074 -22.183  21.629  1.00  0.00           C  
ATOM   2132  O   GLN C1821     122.939 -22.553  21.928  1.00  0.00           O  
ATOM   2133  CB  GLN C1821     125.993 -23.751  21.525  1.00  0.00           C  
ATOM   2134  CG  GLN C1821     126.372 -25.113  20.949  1.00  0.00           C  
ATOM   2135  CD  GLN C1821     125.141 -26.002  20.755  1.00  0.00           C  
ATOM   2136  OE1 GLN C1821     124.475 -26.392  21.729  1.00  0.00           O  
ATOM   2137  NE2 GLN C1821     124.830 -26.320  19.490  1.00  0.00           N  
ATOM   2138  N   VAL C1822     124.621 -21.060  22.087  1.00  0.00           N  
ATOM   2139  CA  VAL C1822     123.899 -20.152  22.977  1.00  0.00           C  
ATOM   2140  C   VAL C1822     122.665 -19.564  22.279  1.00  0.00           C  
ATOM   2141  O   VAL C1822     121.633 -19.345  22.915  1.00  0.00           O  
ATOM   2142  CB  VAL C1822     124.848 -19.010  23.500  1.00  0.00           C  
ATOM   2143  CG1 VAL C1822     125.955 -18.726  22.492  1.00  0.00           C  
ATOM   2144  CG2 VAL C1822     124.057 -17.739  23.782  1.00  0.00           C  
ATOM   2145  N   VAL C1823     122.761 -19.341  20.968  1.00  0.00           N  
ATOM   2146  CA  VAL C1823     121.630 -18.815  20.211  1.00  0.00           C  
ATOM   2147  C   VAL C1823     120.457 -19.805  20.271  1.00  0.00           C  
ATOM   2148  O   VAL C1823     119.308 -19.421  20.512  1.00  0.00           O  
ATOM   2149  CB  VAL C1823     122.006 -18.565  18.730  1.00  0.00           C  
ATOM   2150  CG1 VAL C1823     120.773 -18.191  17.939  1.00  0.00           C  
ATOM   2151  CG2 VAL C1823     123.041 -17.456  18.623  1.00  0.00           C  
ATOM   2152  N   ILE C1824     120.775 -21.080  20.062  1.00  0.00           N  
ATOM   2153  CA  ILE C1824     119.795 -22.164  20.073  1.00  0.00           C  
ATOM   2154  C   ILE C1824     119.211 -22.369  21.462  1.00  0.00           C  
ATOM   2155  O   ILE C1824     118.003 -22.555  21.635  1.00  0.00           O  
ATOM   2156  CB  ILE C1824     120.448 -23.478  19.586  1.00  0.00           C  
ATOM   2157  CG1 ILE C1824     120.813 -23.337  18.101  1.00  0.00           C  
ATOM   2158  CG2 ILE C1824     119.523 -24.661  19.841  1.00  0.00           C  
ATOM   2159  CD1 ILE C1824     121.721 -24.435  17.528  1.00  0.00           C  
ATOM   2160  N   GLU C1825     120.089 -22.327  22.451  1.00  0.00           N  
ATOM   2161  CA  GLU C1825     119.695 -22.509  23.831  1.00  0.00           C  
ATOM   2162  C   GLU C1825     118.749 -21.377  24.242  1.00  0.00           C  
ATOM   2163  O   GLU C1825     117.819 -21.596  25.015  1.00  0.00           O  
ATOM   2164  CB  GLU C1825     120.960 -22.559  24.710  1.00  0.00           C  
ATOM   2165  CG  GLU C1825     121.134 -23.834  25.548  1.00  0.00           C  
ATOM   2166  CD  GLU C1825     120.639 -25.106  24.845  1.00  0.00           C  
ATOM   2167  OE1 GLU C1825     119.632 -25.691  25.309  1.00  0.00           O  
ATOM   2168  OE2 GLU C1825     121.236 -25.522  23.824  1.00  0.00           O  
ATOM   2169  N   THR C1826     118.966 -20.182  23.694  1.00  0.00           N  
ATOM   2170  CA  THR C1826     118.135 -19.022  24.027  1.00  0.00           C  
ATOM   2171  C   THR C1826     116.722 -19.093  23.457  1.00  0.00           C  
ATOM   2172  O   THR C1826     115.740 -18.886  24.165  1.00  0.00           O  
ATOM   2173  CB  THR C1826     118.782 -17.713  23.519  1.00  0.00           C  
ATOM   2174  OG1 THR C1826     120.108 -17.596  24.042  1.00  0.00           O  
ATOM   2175  CG2 THR C1826     117.958 -16.508  23.941  1.00  0.00           C  
ATOM   2176  N   LEU C1827     116.628 -19.409  22.174  1.00  0.00           N  
ATOM   2177  CA  LEU C1827     115.343 -19.441  21.510  1.00  0.00           C  
ATOM   2178  C   LEU C1827     114.485 -20.634  21.860  1.00  0.00           C  
ATOM   2179  O   LEU C1827     113.274 -20.522  21.933  1.00  0.00           O  
ATOM   2180  CB  LEU C1827     115.563 -19.370  20.007  1.00  0.00           C  
ATOM   2181  CG  LEU C1827     116.522 -18.265  19.541  1.00  0.00           C  
ATOM   2182  CD1 LEU C1827     116.599 -18.303  18.021  1.00  0.00           C  
ATOM   2183  CD2 LEU C1827     116.031 -16.898  20.019  1.00  0.00           C  
ATOM   2184  N   ARG C1828     115.124 -21.769  22.124  1.00  0.00           N  
ATOM   2185  CA  ARG C1828     114.389 -22.990  22.422  1.00  0.00           C  
ATOM   2186  C   ARG C1828     113.142 -22.823  23.326  1.00  0.00           C  
ATOM   2187  O   ARG C1828     112.058 -23.256  22.932  1.00  0.00           O  
ATOM   2188  CB  ARG C1828     115.332 -24.048  22.963  1.00  0.00           C  
ATOM   2189  CG  ARG C1828     114.743 -25.445  22.987  1.00  0.00           C  
ATOM   2190  CD  ARG C1828     115.488 -26.374  23.962  1.00  0.00           C  
ATOM   2191  NE  ARG C1828     116.944 -26.413  23.776  1.00  0.00           N  
ATOM   2192  CZ  ARG C1828     117.570 -26.842  22.678  1.00  0.00           C  
ATOM   2193  NH1 ARG C1828     116.878 -27.278  21.628  1.00  0.00           N  
ATOM   2194  NH2 ARG C1828     118.903 -26.845  22.636  1.00  0.00           N  
ATOM   2195  N   PRO C1829     113.258 -22.187  24.532  1.00  0.00           N  
ATOM   2196  CA  PRO C1829     112.105 -21.982  25.434  1.00  0.00           C  
ATOM   2197  C   PRO C1829     111.065 -21.056  24.832  1.00  0.00           C  
ATOM   2198  O   PRO C1829     109.870 -21.158  25.134  1.00  0.00           O  
ATOM   2199  CB  PRO C1829     112.727 -21.355  26.681  1.00  0.00           C  
ATOM   2200  CG  PRO C1829     113.850 -20.561  26.115  1.00  0.00           C  
ATOM   2201  CD  PRO C1829     114.458 -21.591  25.150  1.00  0.00           C  
ATOM   2202  N   ILE C1830     111.537 -20.120  24.009  1.00  0.00           N  
ATOM   2203  CA  ILE C1830     110.658 -19.169  23.340  1.00  0.00           C  
ATOM   2204  C   ILE C1830     109.855 -19.987  22.353  1.00  0.00           C  
ATOM   2205  O   ILE C1830     108.629 -19.901  22.345  1.00  0.00           O  
ATOM   2206  CB  ILE C1830     111.457 -18.121  22.560  1.00  0.00           C  
ATOM   2207  CG1 ILE C1830     112.521 -17.529  23.454  1.00  0.00           C  
ATOM   2208  CG2 ILE C1830     110.531 -17.024  22.058  1.00  0.00           C  
ATOM   2209  CD1 ILE C1830     113.465 -16.665  22.689  1.00  0.00           C  
ATOM   2210  N   GLN C1831     110.560 -20.799  21.555  1.00  0.00           N  
ATOM   2211  CA  GLN C1831     109.934 -21.653  20.555  1.00  0.00           C  
ATOM   2212  C   GLN C1831     108.935 -22.587  21.188  1.00  0.00           C  
ATOM   2213  O   GLN C1831     107.845 -22.784  20.659  1.00  0.00           O  
ATOM   2214  CB  GLN C1831     110.992 -22.436  19.805  1.00  0.00           C  
ATOM   2215  CG  GLN C1831     111.552 -21.652  18.640  1.00  0.00           C  
ATOM   2216  CD  GLN C1831     112.979 -22.027  18.329  1.00  0.00           C  
ATOM   2217  OE1 GLN C1831     113.801 -22.097  19.227  1.00  0.00           O  
ATOM   2218  NE2 GLN C1831     113.286 -22.250  17.055  1.00  0.00           N  
ATOM   2219  N   GLU C1832     109.309 -23.159  22.326  1.00  0.00           N  
ATOM   2220  CA  GLU C1832     108.420 -24.060  23.038  1.00  0.00           C  
ATOM   2221  C   GLU C1832     107.127 -23.345  23.386  1.00  0.00           C  
ATOM   2222  O   GLU C1832     106.053 -23.701  22.901  1.00  0.00           O  
ATOM   2223  CB  GLU C1832     109.065 -24.549  24.331  1.00  0.00           C  
ATOM   2224  CG  GLU C1832     110.311 -25.377  24.120  1.00  0.00           C  
ATOM   2225  CD  GLU C1832     110.859 -25.957  25.424  1.00  0.00           C  
ATOM   2226  OE1 GLU C1832     110.050 -26.477  26.225  1.00  0.00           O  
ATOM   2227  OE2 GLU C1832     112.092 -25.900  25.636  1.00  0.00           O  
ATOM   2228  N   ARG C1833     107.243 -22.325  24.230  1.00  0.00           N  
ATOM   2229  CA  ARG C1833     106.087 -21.556  24.668  1.00  0.00           C  
ATOM   2230  C   ARG C1833     105.281 -21.023  23.495  1.00  0.00           C  
ATOM   2231  O   ARG C1833     104.048 -20.975  23.548  1.00  0.00           O  
ATOM   2232  CB  ARG C1833     106.544 -20.401  25.558  1.00  0.00           C  
ATOM   2233  CG  ARG C1833     107.039 -20.835  26.929  1.00  0.00           C  
ATOM   2234  CD  ARG C1833     107.627 -19.684  27.696  1.00  0.00           C  
ATOM   2235  NE  ARG C1833     108.981 -19.381  27.248  1.00  0.00           N  
ATOM   2236  CZ  ARG C1833     109.758 -18.447  27.789  1.00  0.00           C  
ATOM   2237  NH1 ARG C1833     109.307 -17.720  28.805  1.00  0.00           N  
ATOM   2238  NH2 ARG C1833     110.988 -18.242  27.316  1.00  0.00           N  
ATOM   2239  N   TYR C1834     105.987 -20.633  22.435  1.00  0.00           N  
ATOM   2240  CA  TYR C1834     105.337 -20.096  21.245  1.00  0.00           C  
ATOM   2241  C   TYR C1834     104.293 -21.077  20.754  1.00  0.00           C  
ATOM   2242  O   TYR C1834     103.130 -20.714  20.505  1.00  0.00           O  
ATOM   2243  CB  TYR C1834     106.344 -19.833  20.123  1.00  0.00           C  
ATOM   2244  CG  TYR C1834     105.665 -19.586  18.791  1.00  0.00           C  
ATOM   2245  CD1 TYR C1834     104.821 -18.487  18.616  1.00  0.00           C  
ATOM   2246  CD2 TYR C1834     105.794 -20.503  17.740  1.00  0.00           C  
ATOM   2247  CE1 TYR C1834     104.110 -18.314  17.428  1.00  0.00           C  
ATOM   2248  CE2 TYR C1834     105.085 -20.339  16.547  1.00  0.00           C  
ATOM   2249  CZ  TYR C1834     104.243 -19.250  16.402  1.00  0.00           C  
ATOM   2250  OH  TYR C1834     103.492 -19.139  15.257  1.00  0.00           O  
ATOM   2251  N   HIS C1835     104.695 -22.331  20.620  1.00  0.00           N  
ATOM   2252  CA  HIS C1835     103.744 -23.315  20.159  1.00  0.00           C  
ATOM   2253  C   HIS C1835     102.597 -23.539  21.136  1.00  0.00           C  
ATOM   2254  O   HIS C1835     101.444 -23.653  20.714  1.00  0.00           O  
ATOM   2255  CB  HIS C1835     104.446 -24.627  19.879  1.00  0.00           C  
ATOM   2256  CG  HIS C1835     105.262 -24.609  18.633  1.00  0.00           C  
ATOM   2257  ND1 HIS C1835     106.630 -24.445  18.638  1.00  0.00           N  
ATOM   2258  CD2 HIS C1835     104.907 -24.746  17.337  1.00  0.00           C  
ATOM   2259  CE1 HIS C1835     107.084 -24.481  17.399  1.00  0.00           C  
ATOM   2260  NE2 HIS C1835     106.058 -24.662  16.590  1.00  0.00           N  
ATOM   2261  N   HIS C1836     102.898 -23.595  22.434  1.00  0.00           N  
ATOM   2262  CA  HIS C1836     101.847 -23.811  23.432  1.00  0.00           C  
ATOM   2263  C   HIS C1836     100.805 -22.750  23.181  1.00  0.00           C  
ATOM   2264  O   HIS C1836      99.615 -23.050  23.044  1.00  0.00           O  
ATOM   2265  CB  HIS C1836     102.437 -23.733  24.857  1.00  0.00           C  
ATOM   2266  CG  HIS C1836     101.514 -23.150  25.892  1.00  0.00           C  
ATOM   2267  ND1 HIS C1836     100.266 -23.663  26.180  1.00  0.00           N  
ATOM   2268  CD2 HIS C1836     101.668 -22.079  26.707  1.00  0.00           C  
ATOM   2269  CE1 HIS C1836      99.690 -22.933  27.122  1.00  0.00           C  
ATOM   2270  NE2 HIS C1836     100.522 -21.965  27.459  1.00  0.00           N  
ATOM   2271  N   TRP C1837     101.269 -21.511  23.079  1.00  0.00           N  
ATOM   2272  CA  TRP C1837     100.380 -20.388  22.841  1.00  0.00           C  
ATOM   2273  C   TRP C1837      99.568 -20.482  21.575  1.00  0.00           C  
ATOM   2274  O   TRP C1837      98.349 -20.315  21.611  1.00  0.00           O  
ATOM   2275  CB  TRP C1837     101.179 -19.097  22.830  1.00  0.00           C  
ATOM   2276  CG  TRP C1837     101.300 -18.565  24.181  1.00  0.00           C  
ATOM   2277  CD1 TRP C1837     102.443 -18.339  24.868  1.00  0.00           C  
ATOM   2278  CD2 TRP C1837     100.223 -18.182  25.025  1.00  0.00           C  
ATOM   2279  NE1 TRP C1837     102.156 -17.826  26.103  1.00  0.00           N  
ATOM   2280  CE2 TRP C1837     100.795 -17.720  26.227  1.00  0.00           C  
ATOM   2281  CE3 TRP C1837      98.820 -18.180  24.887  1.00  0.00           C  
ATOM   2282  CZ2 TRP C1837     100.025 -17.258  27.290  1.00  0.00           C  
ATOM   2283  CZ3 TRP C1837      98.055 -17.713  25.965  1.00  0.00           C  
ATOM   2284  CH2 TRP C1837      98.664 -17.262  27.141  1.00  0.00           C  
ATOM   2285  N   MET C1838     100.244 -20.722  20.457  1.00  0.00           N  
ATOM   2286  CA  MET C1838      99.546 -20.832  19.198  1.00  0.00           C  
ATOM   2287  C   MET C1838      98.313 -21.711  19.275  1.00  0.00           C  
ATOM   2288  O   MET C1838      97.201 -21.268  18.963  1.00  0.00           O  
ATOM   2289  CB  MET C1838     100.463 -21.398  18.136  1.00  0.00           C  
ATOM   2290  CG  MET C1838     101.449 -20.405  17.580  1.00  0.00           C  
ATOM   2291  SD  MET C1838     100.728 -19.027  16.628  1.00  0.00           S  
ATOM   2292  CE  MET C1838      99.229 -19.782  15.945  1.00  0.00           C  
ATOM   2293  N   GLU C1839      98.513 -22.953  19.708  1.00  0.00           N  
ATOM   2294  CA  GLU C1839      97.424 -23.921  19.800  1.00  0.00           C  
ATOM   2295  C   GLU C1839      96.478 -23.739  20.978  1.00  0.00           C  
ATOM   2296  O   GLU C1839      95.406 -24.335  20.995  1.00  0.00           O  
ATOM   2297  CB  GLU C1839      97.990 -25.345  19.819  1.00  0.00           C  
ATOM   2298  CG  GLU C1839      99.028 -25.580  20.908  1.00  0.00           C  
ATOM   2299  CD  GLU C1839      99.498 -27.032  21.006  1.00  0.00           C  
ATOM   2300  OE1 GLU C1839      99.364 -27.782  20.017  1.00  0.00           O  
ATOM   2301  OE2 GLU C1839     100.027 -27.413  22.079  1.00  0.00           O  
ATOM   2302  N   SER C1840      96.856 -22.921  21.954  1.00  0.00           N  
ATOM   2303  CA  SER C1840      96.001 -22.687  23.105  1.00  0.00           C  
ATOM   2304  C   SER C1840      94.862 -21.711  22.820  1.00  0.00           C  
ATOM   2305  O   SER C1840      95.025 -20.712  22.109  1.00  0.00           O  
ATOM   2306  CB  SER C1840      96.823 -22.163  24.292  1.00  0.00           C  
ATOM   2307  OG  SER C1840      95.977 -21.764  25.371  1.00  0.00           O  
ATOM   2308  N   GLU C1842      93.700 -22.031  23.378  1.00  0.00           N  
ATOM   2309  CA  GLU C1842      92.522 -21.193  23.242  1.00  0.00           C  
ATOM   2310  C   GLU C1842      92.594 -20.054  24.270  1.00  0.00           C  
ATOM   2311  O   GLU C1842      91.679 -19.240  24.369  1.00  0.00           O  
ATOM   2312  CB  GLU C1842      91.262 -22.034  23.459  1.00  0.00           C  
ATOM   2313  CG  GLU C1842      91.309 -22.918  24.689  1.00  0.00           C  
ATOM   2314  CD  GLU C1842      89.923 -23.219  25.242  1.00  0.00           C  
ATOM   2315  OE1 GLU C1842      89.065 -23.672  24.457  1.00  0.00           O  
ATOM   2316  OE2 GLU C1842      89.699 -22.992  26.454  1.00  0.00           O  
ATOM   2317  N   GLU C1843      93.675 -19.994  25.046  1.00  0.00           N  
ATOM   2318  CA  GLU C1843      93.828 -18.914  26.019  1.00  0.00           C  
ATOM   2319  C   GLU C1843      94.333 -17.698  25.262  1.00  0.00           C  
ATOM   2320  O   GLU C1843      93.996 -16.567  25.598  1.00  0.00           O  
ATOM   2321  CB  GLU C1843      94.820 -19.284  27.120  1.00  0.00           C  
ATOM   2322  CG  GLU C1843      94.176 -19.582  28.478  1.00  0.00           C  
ATOM   2323  CD  GLU C1843      93.658 -18.325  29.190  1.00  0.00           C  
ATOM   2324  OE1 GLU C1843      94.483 -17.443  29.521  1.00  0.00           O  
ATOM   2325  OE2 GLU C1843      92.431 -18.229  29.415  1.00  0.00           O  
ATOM   2326  N   LEU C1844      95.130 -17.942  24.223  1.00  0.00           N  
ATOM   2327  CA  LEU C1844      95.677 -16.867  23.399  1.00  0.00           C  
ATOM   2328  C   LEU C1844      94.595 -15.862  22.997  1.00  0.00           C  
ATOM   2329  O   LEU C1844      94.812 -14.652  23.068  1.00  0.00           O  
ATOM   2330  CB  LEU C1844      96.327 -17.432  22.142  1.00  0.00           C  
ATOM   2331  CG  LEU C1844      96.897 -16.390  21.169  1.00  0.00           C  
ATOM   2332  CD1 LEU C1844      97.996 -15.623  21.859  1.00  0.00           C  
ATOM   2333  CD2 LEU C1844      97.455 -17.068  19.928  1.00  0.00           C  
ATOM   2334  N   ASP C1845      93.434 -16.362  22.580  1.00  0.00           N  
ATOM   2335  CA  ASP C1845      92.349 -15.478  22.185  1.00  0.00           C  
ATOM   2336  C   ASP C1845      91.799 -14.784  23.395  1.00  0.00           C  
ATOM   2337  O   ASP C1845      91.564 -13.585  23.372  1.00  0.00           O  
ATOM   2338  CB  ASP C1845      91.255 -16.258  21.474  1.00  0.00           C  
ATOM   2339  CG  ASP C1845      91.739 -16.810  20.152  1.00  0.00           C  
ATOM   2340  OD1 ASP C1845      92.643 -17.659  20.176  1.00  0.00           O  
ATOM   2341  OD2 ASP C1845      91.247 -16.387  19.089  1.00  0.00           O  
ATOM   2342  N   ARG C1846      91.628 -15.536  24.472  1.00  0.00           N  
ATOM   2343  CA  ARG C1846      91.123 -14.969  25.705  1.00  0.00           C  
ATOM   2344  C   ARG C1846      92.014 -13.812  26.163  1.00  0.00           C  
ATOM   2345  O   ARG C1846      91.542 -12.867  26.785  1.00  0.00           O  
ATOM   2346  CB  ARG C1846      91.069 -16.046  26.776  1.00  0.00           C  
ATOM   2347  CG  ARG C1846      89.719 -16.151  27.455  1.00  0.00           C  
ATOM   2348  CD  ARG C1846      89.105 -17.514  27.215  1.00  0.00           C  
ATOM   2349  NE  ARG C1846      89.904 -18.579  27.816  1.00  0.00           N  
ATOM   2350  CZ  ARG C1846      89.774 -19.875  27.542  1.00  0.00           C  
ATOM   2351  NH1 ARG C1846      88.871 -20.296  26.665  1.00  0.00           N  
ATOM   2352  NH2 ARG C1846      90.566 -20.751  28.151  1.00  0.00           N  
ATOM   2353  N   VAL C1847      93.301 -13.900  25.841  1.00  0.00           N  
ATOM   2354  CA  VAL C1847      94.264 -12.864  26.188  1.00  0.00           C  
ATOM   2355  C   VAL C1847      94.064 -11.631  25.326  1.00  0.00           C  
ATOM   2356  O   VAL C1847      94.039 -10.512  25.848  1.00  0.00           O  
ATOM   2357  CB  VAL C1847      95.710 -13.328  25.974  1.00  0.00           C  
ATOM   2358  CG1 VAL C1847      96.648 -12.135  25.959  1.00  0.00           C  
ATOM   2359  CG2 VAL C1847      96.105 -14.272  27.070  1.00  0.00           C  
ATOM   2360  N   LEU C1848      93.933 -11.843  24.010  1.00  0.00           N  
ATOM   2361  CA  LEU C1848      93.742 -10.751  23.048  1.00  0.00           C  
ATOM   2362  C   LEU C1848      92.395 -10.068  23.232  1.00  0.00           C  
ATOM   2363  O   LEU C1848      92.196  -8.941  22.782  1.00  0.00           O  
ATOM   2364  CB  LEU C1848      93.867 -11.262  21.618  1.00  0.00           C  
ATOM   2365  CG  LEU C1848      95.264 -11.704  21.166  1.00  0.00           C  
ATOM   2366  CD1 LEU C1848      95.186 -12.388  19.820  1.00  0.00           C  
ATOM   2367  CD2 LEU C1848      96.178 -10.508  21.084  1.00  0.00           C  
ATOM   2368  N   ASP C1849      91.480 -10.766  23.893  1.00  0.00           N  
ATOM   2369  CA  ASP C1849      90.155 -10.241  24.163  1.00  0.00           C  
ATOM   2370  C   ASP C1849      90.198  -9.270  25.332  1.00  0.00           C  
ATOM   2371  O   ASP C1849      89.603  -8.196  25.279  1.00  0.00           O  
ATOM   2372  CB  ASP C1849      89.203 -11.391  24.466  1.00  0.00           C  
ATOM   2373  CG  ASP C1849      88.711 -12.099  23.208  1.00  0.00           C  
ATOM   2374  OD1 ASP C1849      89.469 -12.200  22.219  1.00  0.00           O  
ATOM   2375  OD2 ASP C1849      87.556 -12.566  23.215  1.00  0.00           O  
ATOM   2376  N   GLU C1850      90.917  -9.638  26.386  1.00  0.00           N  
ATOM   2377  CA  GLU C1850      91.019  -8.764  27.541  1.00  0.00           C  
ATOM   2378  C   GLU C1850      91.779  -7.531  27.083  1.00  0.00           C  
ATOM   2379  O   GLU C1850      91.396  -6.411  27.406  1.00  0.00           O  
ATOM   2380  CB  GLU C1850      91.747  -9.451  28.695  1.00  0.00           C  
ATOM   2381  CG  GLU C1850      91.566  -8.709  30.016  1.00  0.00           C  
ATOM   2382  CD  GLU C1850      92.481  -9.204  31.123  1.00  0.00           C  
ATOM   2383  OE1 GLU C1850      92.027 -10.008  31.964  1.00  0.00           O  
ATOM   2384  OE2 GLU C1850      93.657  -8.787  31.138  1.00  0.00           O  
ATOM   2385  N   GLY C1851      92.850  -7.747  26.326  1.00  0.00           N  
ATOM   2386  CA  GLY C1851      93.622  -6.639  25.802  1.00  0.00           C  
ATOM   2387  C   GLY C1851      92.666  -5.592  25.252  1.00  0.00           C  
ATOM   2388  O   GLY C1851      92.582  -4.494  25.792  1.00  0.00           O  
ATOM   2389  N   ALA C1852      91.927  -5.942  24.199  1.00  0.00           N  
ATOM   2390  CA  ALA C1852      90.956  -5.056  23.561  1.00  0.00           C  
ATOM   2391  C   ALA C1852      90.039  -4.354  24.555  1.00  0.00           C  
ATOM   2392  O   ALA C1852      89.965  -3.134  24.596  1.00  0.00           O  
ATOM   2393  CB  ALA C1852      90.128  -5.857  22.578  1.00  0.00           C  
ATOM   2394  N   GLU C1853      89.342  -5.140  25.361  1.00  0.00           N  
ATOM   2395  CA  GLU C1853      88.402  -4.620  26.349  1.00  0.00           C  
ATOM   2396  C   GLU C1853      89.056  -3.587  27.265  1.00  0.00           C  
ATOM   2397  O   GLU C1853      88.488  -2.524  27.519  1.00  0.00           O  
ATOM   2398  CB  GLU C1853      87.853  -5.779  27.169  1.00  0.00           C  
ATOM   2399  CG  GLU C1853      86.622  -5.447  27.958  1.00  0.00           C  
ATOM   2400  CD  GLU C1853      86.251  -6.563  28.938  1.00  0.00           C  
ATOM   2401  OE1 GLU C1853      86.811  -6.612  30.063  1.00  0.00           O  
ATOM   2402  OE2 GLU C1853      85.401  -7.396  28.567  1.00  0.00           O  
ATOM   2403  N   LYS C1854      90.247  -3.909  27.764  1.00  0.00           N  
ATOM   2404  CA  LYS C1854      90.969  -2.988  28.618  1.00  0.00           C  
ATOM   2405  C   LYS C1854      91.293  -1.738  27.802  1.00  0.00           C  
ATOM   2406  O   LYS C1854      90.929  -0.639  28.208  1.00  0.00           O  
ATOM   2407  CB  LYS C1854      92.271  -3.606  29.148  1.00  0.00           C  
ATOM   2408  CG  LYS C1854      92.099  -4.738  30.154  1.00  0.00           C  
ATOM   2409  CD  LYS C1854      93.443  -5.151  30.768  1.00  0.00           C  
ATOM   2410  CE  LYS C1854      94.468  -5.676  29.754  1.00  0.00           C  
ATOM   2411  NZ  LYS C1854      95.771  -6.089  30.401  1.00  0.00           N  
ATOM   2412  N   ALA C1855      91.949  -1.903  26.649  1.00  0.00           N  
ATOM   2413  CA  ALA C1855      92.322  -0.769  25.783  1.00  0.00           C  
ATOM   2414  C   ALA C1855      91.135   0.052  25.307  1.00  0.00           C  
ATOM   2415  O   ALA C1855      91.238   1.266  25.128  1.00  0.00           O  
ATOM   2416  CB  ALA C1855      93.111  -1.252  24.566  1.00  0.00           C  
ATOM   2417  N   ASN C1856      90.010  -0.607  25.080  1.00  0.00           N  
ATOM   2418  CA  ASN C1856      88.854   0.117  24.617  1.00  0.00           C  
ATOM   2419  C   ASN C1856      88.376   1.073  25.689  1.00  0.00           C  
ATOM   2420  O   ASN C1856      88.041   2.199  25.380  1.00  0.00           O  
ATOM   2421  CB  ASN C1856      87.723  -0.822  24.220  1.00  0.00           C  
ATOM   2422  CG  ASN C1856      86.655  -0.113  23.404  1.00  0.00           C  
ATOM   2423  OD1 ASN C1856      86.894   0.280  22.250  1.00  0.00           O  
ATOM   2424  ND2 ASN C1856      85.484   0.078  23.999  1.00  0.00           N  
ATOM   2425  N   ARG C1857      88.371   0.638  26.948  1.00  0.00           N  
ATOM   2426  CA  ARG C1857      87.915   1.484  28.071  1.00  0.00           C  
ATOM   2427  C   ARG C1857      88.567   2.866  28.080  1.00  0.00           C  
ATOM   2428  O   ARG C1857      87.893   3.876  28.273  1.00  0.00           O  
ATOM   2429  CB  ARG C1857      88.199   0.807  29.417  1.00  0.00           C  
ATOM   2430  CG  ARG C1857      87.396   1.367  30.587  1.00  0.00           C  
ATOM   2431  CD  ARG C1857      87.746   0.642  31.880  1.00  0.00           C  
ATOM   2432  NE  ARG C1857      89.049   1.043  32.398  1.00  0.00           N  
ATOM   2433  CZ  ARG C1857      89.211   1.895  33.407  1.00  0.00           C  
ATOM   2434  NH1 ARG C1857      88.145   2.425  34.005  1.00  0.00           N  
ATOM   2435  NH2 ARG C1857      90.440   2.222  33.813  1.00  0.00           N  
ATOM   2436  N   VAL C2124      89.885   2.878  27.897  1.00  0.00           N  
ATOM   2437  CA  VAL C2124      90.656   4.110  27.864  1.00  0.00           C  
ATOM   2438  C   VAL C2124      90.311   4.861  26.583  1.00  0.00           C  
ATOM   2439  O   VAL C2124      89.678   5.913  26.636  1.00  0.00           O  
ATOM   2440  CB  VAL C2124      92.182   3.832  27.874  1.00  0.00           C  
ATOM   2441  CG1 VAL C2124      92.934   5.145  27.901  1.00  0.00           C  
ATOM   2442  CG2 VAL C2124      92.561   2.960  29.068  1.00  0.00           C  
ATOM   2443  N   ALA C2126      90.711   4.297  25.439  1.00  0.00           N  
ATOM   2444  CA  ALA C2126      90.467   4.879  24.114  1.00  0.00           C  
ATOM   2445  C   ALA C2126      89.068   5.493  23.923  1.00  0.00           C  
ATOM   2446  O   ALA C2126      88.934   6.562  23.336  1.00  0.00           O  
ATOM   2447  CB  ALA C2126      90.746   3.825  23.039  1.00  0.00           C  
ATOM   2448  N   SER C2127      88.028   4.827  24.407  1.00  0.00           N  
ATOM   2449  CA  SER C2127      86.671   5.352  24.280  1.00  0.00           C  
ATOM   2450  C   SER C2127      86.587   6.726  24.926  1.00  0.00           C  
ATOM   2451  O   SER C2127      86.215   7.705  24.289  1.00  0.00           O  
ATOM   2452  CB  SER C2127      85.678   4.442  24.988  1.00  0.00           C  
ATOM   2453  OG  SER C2127      85.841   3.098  24.577  1.00  0.00           O  
ATOM   2454  N   GLU C2128      86.918   6.768  26.210  1.00  0.00           N  
ATOM   2455  CA  GLU C2128      86.886   7.995  26.987  1.00  0.00           C  
ATOM   2456  C   GLU C2128      87.548   9.129  26.224  1.00  0.00           C  
ATOM   2457  O   GLU C2128      86.967  10.185  26.006  1.00  0.00           O  
ATOM   2458  CB  GLU C2128      87.614   7.780  28.311  1.00  0.00           C  
ATOM   2459  CG  GLU C2128      87.945   9.051  29.064  1.00  0.00           C  
ATOM   2460  CD  GLU C2128      86.798   9.560  29.960  1.00  0.00           C  
ATOM   2461  OE1 GLU C2128      85.611   9.454  29.570  1.00  0.00           O  
ATOM   2462  OE2 GLU C2128      87.103  10.089  31.053  1.00  0.00           O  
ATOM   2463  N   MET C2129      88.776   8.880  25.806  1.00  0.00           N  
ATOM   2464  CA  MET C2129      89.547   9.864  25.087  1.00  0.00           C  
ATOM   2465  C   MET C2129      88.807  10.353  23.841  1.00  0.00           C  
ATOM   2466  O   MET C2129      88.723  11.550  23.590  1.00  0.00           O  
ATOM   2467  CB  MET C2129      90.889   9.249  24.737  1.00  0.00           C  
ATOM   2468  CG  MET C2129      91.844  10.233  24.153  1.00  0.00           C  
ATOM   2469  SD  MET C2129      91.943  11.667  25.214  1.00  0.00           S  
ATOM   2470  CE  MET C2129      93.333  11.243  26.159  1.00  0.00           C  
ATOM   2471  N   VAL C2130      88.258   9.431  23.062  1.00  0.00           N  
ATOM   2472  CA  VAL C2130      87.507   9.824  21.880  1.00  0.00           C  
ATOM   2473  C   VAL C2130      86.245  10.583  22.287  1.00  0.00           C  
ATOM   2474  O   VAL C2130      85.867  11.561  21.655  1.00  0.00           O  
ATOM   2475  CB  VAL C2130      87.163   8.584  21.035  1.00  0.00           C  
ATOM   2476  CG1 VAL C2130      85.837   8.758  20.300  1.00  0.00           C  
ATOM   2477  CG2 VAL C2130      88.304   8.342  20.055  1.00  0.00           C  
ATOM   2478  N   ARG C2131      85.603  10.154  23.363  1.00  0.00           N  
ATOM   2479  CA  ARG C2131      84.389  10.812  23.810  1.00  0.00           C  
ATOM   2480  C   ARG C2131      84.706  12.273  24.095  1.00  0.00           C  
ATOM   2481  O   ARG C2131      83.879  13.154  23.880  1.00  0.00           O  
ATOM   2482  CB  ARG C2131      83.864  10.135  25.066  1.00  0.00           C  
ATOM   2483  CG  ARG C2131      82.401  10.394  25.336  1.00  0.00           C  
ATOM   2484  CD  ARG C2131      81.509   9.528  24.438  1.00  0.00           C  
ATOM   2485  NE  ARG C2131      80.749  10.245  23.403  1.00  0.00           N  
ATOM   2486  CZ  ARG C2131      81.137  10.386  22.135  1.00  0.00           C  
ATOM   2487  NH1 ARG C2131      82.291   9.868  21.728  1.00  0.00           N  
ATOM   2488  NH2 ARG C2131      80.353  11.015  21.260  1.00  0.00           N  
ATOM   2489  N   LYS C2132      85.919  12.509  24.585  1.00  0.00           N  
ATOM   2490  CA  LYS C2132      86.392  13.842  24.903  1.00  0.00           C  
ATOM   2491  C   LYS C2132      86.760  14.586  23.626  1.00  0.00           C  
ATOM   2492  O   LYS C2132      86.537  15.790  23.529  1.00  0.00           O  
ATOM   2493  CB  LYS C2132      87.610  13.773  25.833  1.00  0.00           C  
ATOM   2494  CG  LYS C2132      87.271  13.365  27.254  1.00  0.00           C  
ATOM   2495  CD  LYS C2132      88.519  13.035  28.052  1.00  0.00           C  
ATOM   2496  CE  LYS C2132      88.147  12.748  29.492  1.00  0.00           C  
ATOM   2497  NZ  LYS C2132      89.079  11.767  30.095  1.00  0.00           N  
ATOM   2498  N   MET C2133      87.311  13.876  22.643  1.00  0.00           N  
ATOM   2499  CA  MET C2133      87.710  14.507  21.386  1.00  0.00           C  
ATOM   2500  C   MET C2133      86.529  15.043  20.596  1.00  0.00           C  
ATOM   2501  O   MET C2133      86.600  16.110  19.987  1.00  0.00           O  
ATOM   2502  CB  MET C2133      88.494  13.528  20.531  1.00  0.00           C  
ATOM   2503  CG  MET C2133      89.940  13.437  20.907  1.00  0.00           C  
ATOM   2504  SD  MET C2133      90.786  12.188  19.934  1.00  0.00           S  
ATOM   2505  CE  MET C2133      91.084  13.053  18.415  1.00  0.00           C  
ATOM   2506  N   GLU C2134      85.439  14.299  20.591  1.00  0.00           N  
ATOM   2507  CA  GLU C2134      84.264  14.738  19.878  1.00  0.00           C  
ATOM   2508  C   GLU C2134      83.683  15.932  20.613  1.00  0.00           C  
ATOM   2509  O   GLU C2134      83.167  16.866  20.004  1.00  0.00           O  
ATOM   2510  CB  GLU C2134      83.245  13.614  19.824  1.00  0.00           C  
ATOM   2511  CG  GLU C2134      83.618  12.515  18.874  1.00  0.00           C  
ATOM   2512  CD  GLU C2134      82.666  11.343  18.974  1.00  0.00           C  
ATOM   2513  OE1 GLU C2134      81.434  11.547  18.928  1.00  0.00           O  
ATOM   2514  OE2 GLU C2134      83.161  10.211  19.110  1.00  0.00           O  
ATOM   2515  N   GLN C2140      83.794  15.885  21.934  1.00  0.00           N  
ATOM   2516  CA  GLN C2140      83.286  16.931  22.800  1.00  0.00           C  
ATOM   2517  C   GLN C2140      83.890  18.255  22.392  1.00  0.00           C  
ATOM   2518  O   GLN C2140      83.186  19.245  22.211  1.00  0.00           O  
ATOM   2519  CB  GLN C2140      83.666  16.627  24.233  1.00  0.00           C  
ATOM   2520  CG  GLN C2140      82.685  17.155  25.222  1.00  0.00           C  
ATOM   2521  CD  GLN C2140      81.378  16.401  25.154  1.00  0.00           C  
ATOM   2522  OE1 GLN C2140      80.401  16.861  24.552  1.00  0.00           O  
ATOM   2523  NE2 GLN C2140      81.354  15.222  25.768  1.00  0.00           N  
ATOM   2524  N   ALA C2141      85.208  18.249  22.242  1.00  0.00           N  
ATOM   2525  CA  ALA C2141      85.943  19.431  21.841  1.00  0.00           C  
ATOM   2526  C   ALA C2141      85.539  19.876  20.428  1.00  0.00           C  
ATOM   2527  O   ALA C2141      85.019  20.982  20.254  1.00  0.00           O  
ATOM   2528  CB  ALA C2141      87.439  19.145  21.898  1.00  0.00           C  
ATOM   2529  N   MET C2142      85.755  19.004  19.432  1.00  0.00           N  
ATOM   2530  CA  MET C2142      85.455  19.301  18.022  1.00  0.00           C  
ATOM   2531  C   MET C2142      83.983  19.693  17.809  1.00  0.00           C  
ATOM   2532  O   MET C2142      83.619  20.318  16.809  1.00  0.00           O  
ATOM   2533  CB  MET C2142      85.827  18.100  17.131  1.00  0.00           C  
ATOM   2534  CG  MET C2142      87.173  17.409  17.438  1.00  0.00           C  
ATOM   2535  SD  MET C2142      88.428  17.483  16.139  1.00  0.00           S  
ATOM   2536  CE  MET C2142      87.518  16.922  14.787  1.00  0.00           C  
ATOM   2537  N   GLY C2143      83.129  19.326  18.752  1.00  0.00           N  
ATOM   2538  CA  GLY C2143      81.727  19.652  18.621  1.00  0.00           C  
ATOM   2539  C   GLY C2143      80.914  18.672  17.785  1.00  0.00           C  
ATOM   2540  O   GLY C2143      79.892  19.061  17.237  1.00  0.00           O  
ATOM   2541  N   LEU C2144      81.334  17.408  17.679  1.00  0.00           N  
ATOM   2542  CA  LEU C2144      80.569  16.419  16.919  1.00  0.00           C  
ATOM   2543  C   LEU C2144      79.388  15.909  17.719  1.00  0.00           C  
ATOM   2544  O   LEU C2144      79.252  16.209  18.896  1.00  0.00           O  
ATOM   2545  CB  LEU C2144      81.425  15.221  16.534  1.00  0.00           C  
ATOM   2546  CG  LEU C2144      82.508  15.535  15.515  1.00  0.00           C  
ATOM   2547  CD1 LEU C2144      83.530  14.411  15.428  1.00  0.00           C  
ATOM   2548  CD2 LEU C2144      81.841  15.771  14.174  1.00  0.00           C  
ATOM   2549  N   GLY C2145      78.531  15.135  17.072  1.00  0.00           N  
ATOM   2550  CA  GLY C2145      77.377  14.547  17.732  1.00  0.00           C  
ATOM   2551  C   GLY C2145      76.436  15.380  18.591  1.00  0.00           C  
ATOM   2552  O   GLY C2145      75.757  16.279  18.101  1.00  0.00           O  
ATOM   2553  N   ARG C2146      76.392  15.035  19.882  1.00  0.00           N  
ATOM   2554  CA  ARG C2146      75.533  15.668  20.890  1.00  0.00           C  
ATOM   2555  C   ARG C2146      76.173  15.772  22.296  1.00  0.00           C  
ATOM   2556  O   ARG C2146      75.617  16.495  23.168  1.00  0.00           O  
ATOM   2557  CB  ARG C2146      74.219  14.886  20.988  1.00  0.00           C  
ATOM   2558  CG  ARG C2146      73.269  15.164  19.868  1.00  0.00           C  
ATOM   2559  CD  ARG C2146      72.026  14.332  20.023  1.00  0.00           C  
ATOM   2560  NE  ARG C2146      72.280  12.925  19.731  1.00  0.00           N  
ATOM   2561  CZ  ARG C2146      71.400  11.942  19.913  1.00  0.00           C  
ATOM   2562  NH1 ARG C2146      70.178  12.186  20.399  1.00  0.00           N  
ATOM   2563  NH2 ARG C2146      71.750  10.705  19.588  1.00  0.00           N  
HETATM 2564  PG  ATP C 404     111.471  -5.007   8.788  1.00  0.00           P  
HETATM 2565  O1G ATP C 404     110.580  -4.973   9.978  1.00  0.00           O  
HETATM 2566  O2G ATP C 404     111.970  -3.795   8.081  1.00  0.00           O  
HETATM 2567  O3G ATP C 404     112.285  -6.254   8.641  1.00  0.00           O  
HETATM 2568  PB  ATP C 404     113.483  -5.166  10.987  1.00  0.00           P  
HETATM 2569  O1B ATP C 404     114.676  -4.489  11.356  1.00  0.00           O  
HETATM 2570  O2B ATP C 404     113.128  -6.472  11.530  1.00  0.00           O  
HETATM 2571  O3B ATP C 404     112.686  -4.536   9.750  1.00  0.00           O  
HETATM 2572  PA  ATP C 404     111.222  -4.159  12.584  1.00  0.00           P  
HETATM 2573  O1A ATP C 404     110.359  -3.112  12.061  1.00  0.00           O  
HETATM 2574  O2A ATP C 404     110.731  -5.241  13.458  1.00  0.00           O  
HETATM 2575  O3A ATP C 404     112.688  -4.211  12.111  1.00  0.00           O  
HETATM 2576  O5' ATP C 404     111.482  -3.081  13.562  1.00  0.00           O  
HETATM 2577  C5' ATP C 404     111.997  -2.509  14.581  1.00  0.00           C  
HETATM 2578  C4' ATP C 404     112.190  -2.430  16.060  1.00  0.00           C  
HETATM 2579  O4' ATP C 404     112.908  -3.661  16.303  1.00  0.00           O  
HETATM 2580  C3' ATP C 404     113.069  -1.239  15.970  1.00  0.00           C  
HETATM 2581  O3' ATP C 404     112.544  -0.022  16.472  1.00  0.00           O  
HETATM 2582  C2' ATP C 404     114.386  -1.746  16.636  1.00  0.00           C  
HETATM 2583  O2' ATP C 404     114.526  -1.187  17.940  1.00  0.00           O  
HETATM 2584  C1' ATP C 404     114.295  -3.343  16.670  1.00  0.00           C  
HETATM 2585  N9  ATP C 404     115.195  -3.999  15.667  1.00  0.00           N  
HETATM 2586  C8  ATP C 404     114.886  -4.705  14.467  1.00  0.00           C  
HETATM 2587  N7  ATP C 404     115.919  -5.143  13.811  1.00  0.00           N  
HETATM 2588  C5  ATP C 404     116.996  -4.721  14.611  1.00  0.00           C  
HETATM 2589  C6  ATP C 404     118.413  -4.840  14.497  1.00  0.00           C  
HETATM 2590  N6  ATP C 404     118.989  -5.490  13.469  1.00  0.00           N  
HETATM 2591  N1  ATP C 404     119.240  -4.287  15.484  1.00  0.00           N  
HETATM 2592  C2  ATP C 404     118.669  -3.635  16.529  1.00  0.00           C  
HETATM 2593  N3  ATP C 404     117.365  -3.452  16.760  1.00  0.00           N  
HETATM 2594  C4  ATP C 404     116.540  -4.020  15.726  1.00  0.00           C  
TER
END
