# Supplementary material for: Backbone Brackets and Arginine Tweezers delineate Class I and Class II aminoacyl tRNA synthetases
Source: PLoS Comput Biol. 2018 Apr 16;14(4):e1006101. doi: 10.1371/journal.pcbi.1006101 (PMC5919687; doi:10.1371/journal.pcbi.1006101)
Supplement: S11 File — All structures of Class I aaRS with residues renumbered according to the MSA. (GZ) [file pcbi.1006101.s023.tar.gz › 1maw_D_renum.pdb]

ATOM      1  N   MET D 265       8.083  14.760  13.394  1.00  0.00           N  
ATOM      2  CA  MET D 265       7.917  13.609  12.465  1.00  0.00           C  
ATOM      3  C   MET D 265       8.503  12.383  13.170  1.00  0.00           C  
ATOM      4  O   MET D 265       9.051  12.514  14.268  1.00  0.00           O  
ATOM      5  CB  MET D 265       8.700  13.850  11.167  1.00  0.00           C  
ATOM      6  CG  MET D 265       8.565  15.253  10.606  1.00  0.00           C  
ATOM      7  SD  MET D 265      10.177  15.936  10.163  1.00  0.00           S  
ATOM      8  CE  MET D 265      10.804  16.318  11.817  1.00  0.00           C  
ATOM      9  N   LYS D 266       8.385  11.198  12.564  1.00  0.00           N  
ATOM     10  CA  LYS D 266       8.971   9.990  13.143  1.00  0.00           C  
ATOM     11  C   LYS D 266      10.488  10.103  12.990  1.00  0.00           C  
ATOM     12  O   LYS D 266      10.972  10.932  12.212  1.00  0.00           O  
ATOM     13  CB  LYS D 266       8.457   8.753  12.419  1.00  0.00           C  
ATOM     14  CG  LYS D 266       7.137   8.264  12.935  1.00  0.00           C  
ATOM     15  CD  LYS D 266       6.676   7.056  12.167  1.00  0.00           C  
ATOM     16  CE  LYS D 266       5.543   6.374  12.899  1.00  0.00           C  
ATOM     17  NZ  LYS D 266       6.034   5.709  14.137  1.00  0.00           N  
ATOM     18  N   THR D 267      11.249   9.285  13.710  1.00  0.00           N  
ATOM     19  CA  THR D 267      12.704   9.354  13.600  1.00  0.00           C  
ATOM     20  C   THR D 267      13.244   8.098  12.959  1.00  0.00           C  
ATOM     21  O   THR D 267      12.657   7.036  13.109  1.00  0.00           O  
ATOM     22  CB  THR D 267      13.346   9.502  14.967  1.00  0.00           C  
ATOM     23  OG1 THR D 267      12.703  10.564  15.679  1.00  0.00           O  
ATOM     24  CG2 THR D 267      14.834   9.799  14.830  1.00  0.00           C  
ATOM     25  N   ILE D 268      14.361   8.198  12.255  1.00  0.00           N  
ATOM     26  CA  ILE D 268      14.938   7.027  11.626  1.00  0.00           C  
ATOM     27  C   ILE D 268      16.412   7.023  11.922  1.00  0.00           C  
ATOM     28  O   ILE D 268      17.099   8.016  11.682  1.00  0.00           O  
ATOM     29  CB  ILE D 268      14.702   7.036  10.092  1.00  0.00           C  
ATOM     30  CG1 ILE D 268      13.263   6.605   9.797  1.00  0.00           C  
ATOM     31  CG2 ILE D 268      15.702   6.116   9.359  1.00  0.00           C  
ATOM     32  CD1 ILE D 268      12.900   6.678   8.337  1.00  0.00           C  
ATOM     33  N   PHE D 269      16.904   5.910  12.448  1.00  0.00           N  
ATOM     34  CA  PHE D 269      18.310   5.812  12.770  1.00  0.00           C  
ATOM     35  C   PHE D 269      19.008   4.839  11.845  1.00  0.00           C  
ATOM     36  O   PHE D 269      18.548   3.716  11.670  1.00  0.00           O  
ATOM     37  CB  PHE D 269      18.503   5.338  14.206  1.00  0.00           C  
ATOM     38  CG  PHE D 269      19.889   5.527  14.683  1.00  0.00           C  
ATOM     39  CD1 PHE D 269      20.885   4.620  14.360  1.00  0.00           C  
ATOM     40  CD2 PHE D 269      20.228   6.694  15.330  1.00  0.00           C  
ATOM     41  CE1 PHE D 269      22.209   4.891  14.670  1.00  0.00           C  
ATOM     42  CE2 PHE D 269      21.544   6.972  15.643  1.00  0.00           C  
ATOM     43  CZ  PHE D 269      22.547   6.071  15.311  1.00  0.00           C  
ATOM     44  N   SER D 270      20.134   5.266  11.287  1.00  0.00           N  
ATOM     45  CA  SER D 270      20.910   4.447  10.370  1.00  0.00           C  
ATOM     46  C   SER D 270      22.398   4.447  10.753  1.00  0.00           C  
ATOM     47  O   SER D 270      23.080   5.479  10.704  1.00  0.00           O  
ATOM     48  CB  SER D 270      20.696   4.967   8.933  1.00  0.00           C  
ATOM     49  OG  SER D 270      21.644   4.461   8.004  1.00  0.00           O  
ATOM     50  N   GLY D 272      22.886   3.283  11.173  1.00  0.00           N  
ATOM     51  CA  GLY D 272      24.282   3.139  11.543  1.00  0.00           C  
ATOM     52  C   GLY D 272      25.058   2.705  10.317  1.00  0.00           C  
ATOM     53  O   GLY D 272      24.711   1.700   9.703  1.00  0.00           O  
ATOM     54  N   ILE D 273      26.088   3.454   9.945  1.00  0.00           N  
ATOM     55  CA  ILE D 273      26.860   3.138   8.768  1.00  0.00           C  
ATOM     56  C   ILE D 273      28.234   2.657   9.146  1.00  0.00           C  
ATOM     57  O   ILE D 273      29.013   3.382   9.763  1.00  0.00           O  
ATOM     58  CB  ILE D 273      27.070   4.360   7.838  1.00  0.00           C  
ATOM     59  CG1 ILE D 273      25.874   5.315   7.885  1.00  0.00           C  
ATOM     60  CG2 ILE D 273      27.335   3.863   6.430  1.00  0.00           C  
ATOM     61  CD1 ILE D 273      24.530   4.665   7.647  1.00  0.00           C  
ATOM     62  N   GLN D 274      28.547   1.431   8.786  1.00  0.00           N  
ATOM     63  CA  GLN D 274      29.862   0.930   9.073  1.00  0.00           C  
ATOM     64  C   GLN D 274      30.863   1.717   8.212  1.00  0.00           C  
ATOM     65  O   GLN D 274      30.642   1.907   7.024  1.00  0.00           O  
ATOM     66  CB  GLN D 274      29.914  -0.551   8.698  1.00  0.00           C  
ATOM     67  CG  GLN D 274      30.215  -1.422   9.863  1.00  0.00           C  
ATOM     68  CD  GLN D 274      31.658  -1.301  10.286  1.00  0.00           C  
ATOM     69  OE1 GLN D 274      31.975  -1.446  11.463  1.00  0.00           O  
ATOM     70  NE2 GLN D 274      32.555  -1.042   9.318  1.00  0.00           N  
ATOM     71  N   PRO D 275      31.945   2.242   8.811  1.00  0.00           N  
ATOM     72  CA  PRO D 275      32.948   2.981   8.032  1.00  0.00           C  
ATOM     73  C   PRO D 275      33.769   2.061   7.124  1.00  0.00           C  
ATOM     74  O   PRO D 275      34.686   1.366   7.580  1.00  0.00           O  
ATOM     75  CB  PRO D 275      33.816   3.633   9.101  1.00  0.00           C  
ATOM     76  CG  PRO D 275      33.743   2.641  10.211  1.00  0.00           C  
ATOM     77  CD  PRO D 275      32.269   2.302  10.243  1.00  0.00           C  
ATOM     78  N   SER D 276      33.432   2.041   5.836  1.00  0.00           N  
ATOM     79  CA  SER D 276      34.182   1.195   4.899  1.00  0.00           C  
ATOM     80  C   SER D 276      34.623   1.875   3.607  1.00  0.00           C  
ATOM     81  O   SER D 276      35.195   1.206   2.750  1.00  0.00           O  
ATOM     82  CB  SER D 276      33.378  -0.061   4.558  1.00  0.00           C  
ATOM     83  OG  SER D 276      33.275  -0.908   5.692  1.00  0.00           O  
ATOM     84  N   GLY D 277      34.352   3.178   3.462  1.00  0.00           N  
ATOM     85  CA  GLY D 277      34.766   3.932   2.276  1.00  0.00           C  
ATOM     86  C   GLY D 277      34.526   3.344   0.884  1.00  0.00           C  
ATOM     87  O   GLY D 277      35.270   3.655  -0.064  1.00  0.00           O  
ATOM     88  N   VAL D 279      33.486   2.519   0.749  1.00  0.00           N  
ATOM     89  CA  VAL D 279      33.160   1.894  -0.525  1.00  0.00           C  
ATOM     90  C   VAL D 279      31.765   1.295  -0.532  1.00  0.00           C  
ATOM     91  O   VAL D 279      31.558   0.193  -0.048  1.00  0.00           O  
ATOM     92  CB  VAL D 279      34.182   0.764  -0.860  1.00  0.00           C  
ATOM     93  CG1 VAL D 279      34.406  -0.136   0.360  1.00  0.00           C  
ATOM     94  CG2 VAL D 279      33.673  -0.084  -2.004  1.00  0.00           C  
ATOM     95  N   ILE D 280      30.781   2.003  -1.054  1.00  0.00           N  
ATOM     96  CA  ILE D 280      29.453   1.411  -1.084  1.00  0.00           C  
ATOM     97  C   ILE D 280      29.084   1.039  -2.528  1.00  0.00           C  
ATOM     98  O   ILE D 280      29.359   1.782  -3.471  1.00  0.00           O  
ATOM     99  CB  ILE D 280      28.446   2.341  -0.410  1.00  0.00           C  
ATOM    100  CG1 ILE D 280      28.206   3.616  -1.187  1.00  0.00           C  
ATOM    101  CG2 ILE D 280      29.056   2.815   0.872  1.00  0.00           C  
ATOM    102  CD1 ILE D 280      26.967   4.358  -0.679  1.00  0.00           C  
ATOM    103  N   THR D 281      28.495  -0.137  -2.707  1.00  0.00           N  
ATOM    104  CA  THR D 281      28.134  -0.604  -4.035  1.00  0.00           C  
ATOM    105  C   THR D 281      26.881   0.044  -4.579  1.00  0.00           C  
ATOM    106  O   THR D 281      26.062   0.564  -3.825  1.00  0.00           O  
ATOM    107  CB  THR D 281      27.865  -2.091  -4.025  1.00  0.00           C  
ATOM    108  OG1 THR D 281      26.758  -2.345  -3.148  1.00  0.00           O  
ATOM    109  CG2 THR D 281      29.098  -2.856  -3.564  1.00  0.00           C  
ATOM    110  N   ILE D 282      26.719  -0.036  -5.898  1.00  0.00           N  
ATOM    111  CA  ILE D 282      25.541   0.481  -6.589  1.00  0.00           C  
ATOM    112  C   ILE D 282      24.368  -0.320  -6.029  1.00  0.00           C  
ATOM    113  O   ILE D 282      23.209  -0.037  -6.315  1.00  0.00           O  
ATOM    114  CB  ILE D 282      25.668   0.231  -8.104  1.00  0.00           C  
ATOM    115  CG1 ILE D 282      24.463   0.779  -8.856  1.00  0.00           C  
ATOM    116  CG2 ILE D 282      25.784  -1.233  -8.354  1.00  0.00           C  
ATOM    117  CD1 ILE D 282      24.524   2.274  -9.097  1.00  0.00           C  
ATOM    118  N   GLY D 283      24.689  -1.342  -5.245  1.00  0.00           N  
ATOM    119  CA  GLY D 283      23.647  -2.126  -4.635  1.00  0.00           C  
ATOM    120  C   GLY D 283      23.081  -1.412  -3.419  1.00  0.00           C  
ATOM    121  O   GLY D 283      21.859  -1.355  -3.277  1.00  0.00           O  
ATOM    122  N   ASN D 284      23.947  -0.880  -2.544  1.00  0.00           N  
ATOM    123  CA  ASN D 284      23.492  -0.170  -1.334  1.00  0.00           C  
ATOM    124  C   ASN D 284      22.638   0.972  -1.865  1.00  0.00           C  
ATOM    125  O   ASN D 284      21.453   1.086  -1.551  1.00  0.00           O  
ATOM    126  CB  ASN D 284      24.670   0.415  -0.519  1.00  0.00           C  
ATOM    127  CG  ASN D 284      25.680  -0.641  -0.008  1.00  0.00           C  
ATOM    128  OD1 ASN D 284      26.865  -0.313   0.181  1.00  0.00           O  
ATOM    129  ND2 ASN D 284      25.229  -1.870   0.236  1.00  0.00           N  
ATOM    130  N   TYR D 285      23.266   1.779  -2.711  1.00  0.00           N  
ATOM    131  CA  TYR D 285      22.630   2.897  -3.373  1.00  0.00           C  
ATOM    132  C   TYR D 285      21.219   2.570  -3.866  1.00  0.00           C  
ATOM    133  O   TYR D 285      20.251   3.150  -3.381  1.00  0.00           O  
ATOM    134  CB  TYR D 285      23.494   3.334  -4.542  1.00  0.00           C  
ATOM    135  CG  TYR D 285      22.980   4.560  -5.209  1.00  0.00           C  
ATOM    136  CD1 TYR D 285      22.929   5.758  -4.511  1.00  0.00           C  
ATOM    137  CD2 TYR D 285      22.490   4.516  -6.515  1.00  0.00           C  
ATOM    138  CE1 TYR D 285      22.403   6.879  -5.081  1.00  0.00           C  
ATOM    139  CE2 TYR D 285      21.957   5.642  -7.098  1.00  0.00           C  
ATOM    140  CZ  TYR D 285      21.919   6.821  -6.372  1.00  0.00           C  
ATOM    141  OH  TYR D 285      21.409   7.964  -6.928  1.00  0.00           O  
ATOM    142  N   ILE D 286      21.076   1.651  -4.819  1.00  0.00           N  
ATOM    143  CA  ILE D 286      19.739   1.306  -5.307  1.00  0.00           C  
ATOM    144  C   ILE D 286      18.873   0.835  -4.139  1.00  0.00           C  
ATOM    145  O   ILE D 286      17.793   1.380  -3.904  1.00  0.00           O  
ATOM    146  CB  ILE D 286      19.789   0.196  -6.412  1.00  0.00           C  
ATOM    147  CG1 ILE D 286      20.540   0.726  -7.639  1.00  0.00           C  
ATOM    148  CG2 ILE D 286      18.382  -0.213  -6.833  1.00  0.00           C  
ATOM    149  CD1 ILE D 286      20.674  -0.251  -8.825  1.00  0.00           C  
ATOM    150  N   GLY D 287      19.397  -0.147  -3.404  1.00  0.00           N  
ATOM    151  CA  GLY D 287      18.723  -0.755  -2.276  1.00  0.00           C  
ATOM    152  C   GLY D 287      18.201   0.143  -1.187  1.00  0.00           C  
ATOM    153  O   GLY D 287      17.069  -0.022  -0.773  1.00  0.00           O  
ATOM    154  N   ALA D 288      18.998   1.087  -0.709  1.00  0.00           N  
ATOM    155  CA  ALA D 288      18.512   1.953   0.358  1.00  0.00           C  
ATOM    156  C   ALA D 288      18.885   3.416   0.226  1.00  0.00           C  
ATOM    157  O   ALA D 288      18.028   4.300   0.337  1.00  0.00           O  
ATOM    158  CB  ALA D 288      18.994   1.442   1.686  1.00  0.00           C  
ATOM    159  N   LEU D 289      20.174   3.660   0.003  1.00  0.00           N  
ATOM    160  CA  LEU D 289      20.718   5.007  -0.084  1.00  0.00           C  
ATOM    161  C   LEU D 289      19.806   5.941  -0.814  1.00  0.00           C  
ATOM    162  O   LEU D 289      19.359   6.932  -0.257  1.00  0.00           O  
ATOM    163  CB  LEU D 289      22.078   5.015  -0.780  1.00  0.00           C  
ATOM    164  CG  LEU D 289      23.268   5.660  -0.056  1.00  0.00           C  
ATOM    165  CD1 LEU D 289      22.865   7.003   0.535  1.00  0.00           C  
ATOM    166  CD2 LEU D 289      23.749   4.732   1.038  1.00  0.00           C  
ATOM    167  N   ARG D 290      19.517   5.606  -2.061  1.00  0.00           N  
ATOM    168  CA  ARG D 290      18.667   6.448  -2.870  1.00  0.00           C  
ATOM    169  C   ARG D 290      17.414   6.920  -2.135  1.00  0.00           C  
ATOM    170  O   ARG D 290      17.232   8.120  -1.965  1.00  0.00           O  
ATOM    171  CB  ARG D 290      18.308   5.732  -4.182  1.00  0.00           C  
ATOM    172  CG  ARG D 290      17.895   6.697  -5.296  1.00  0.00           C  
ATOM    173  CD  ARG D 290      18.121   6.163  -6.722  1.00  0.00           C  
ATOM    174  NE  ARG D 290      16.929   5.599  -7.372  1.00  0.00           N  
ATOM    175  CZ  ARG D 290      16.382   4.425  -7.063  1.00  0.00           C  
ATOM    176  NH1 ARG D 290      16.908   3.670  -6.104  1.00  0.00           N  
ATOM    177  NH2 ARG D 290      15.316   3.997  -7.728  1.00  0.00           N  
ATOM    178  N   GLN D 291      16.586   5.994  -1.649  1.00  0.00           N  
ATOM    179  CA  GLN D 291      15.334   6.355  -0.973  1.00  0.00           C  
ATOM    180  C   GLN D 291      15.469   7.405   0.126  1.00  0.00           C  
ATOM    181  O   GLN D 291      14.548   8.168   0.385  1.00  0.00           O  
ATOM    182  CB  GLN D 291      14.637   5.094  -0.437  1.00  0.00           C  
ATOM    183  CG  GLN D 291      13.171   5.323   0.012  1.00  0.00           C  
ATOM    184  CD  GLN D 291      12.284   4.064  -0.104  1.00  0.00           C  
ATOM    185  OE1 GLN D 291      11.194   3.992   0.482  1.00  0.00           O  
ATOM    186  NE2 GLN D 291      12.743   3.085  -0.877  1.00  0.00           N  
ATOM    187  N   PHE D 292      16.626   7.454   0.763  1.00  0.00           N  
ATOM    188  CA  PHE D 292      16.837   8.425   1.819  1.00  0.00           C  
ATOM    189  C   PHE D 292      16.913   9.859   1.322  1.00  0.00           C  
ATOM    190  O   PHE D 292      16.399  10.763   1.976  1.00  0.00           O  
ATOM    191  CB  PHE D 292      18.097   8.102   2.604  1.00  0.00           C  
ATOM    192  CG  PHE D 292      17.959   6.890   3.465  1.00  0.00           C  
ATOM    193  CD1 PHE D 292      16.868   6.761   4.328  1.00  0.00           C  
ATOM    194  CD2 PHE D 292      18.916   5.875   3.420  1.00  0.00           C  
ATOM    195  CE1 PHE D 292      16.737   5.638   5.136  1.00  0.00           C  
ATOM    196  CE2 PHE D 292      18.793   4.743   4.229  1.00  0.00           C  
ATOM    197  CZ  PHE D 292      17.704   4.624   5.089  1.00  0.00           C  
ATOM    198  N   VAL D 293      17.543  10.079   0.169  1.00  0.00           N  
ATOM    199  CA  VAL D 293      17.681  11.435  -0.385  1.00  0.00           C  
ATOM    200  C   VAL D 293      16.323  12.110  -0.441  1.00  0.00           C  
ATOM    201  O   VAL D 293      16.196  13.336  -0.341  1.00  0.00           O  
ATOM    202  CB  VAL D 293      18.279  11.407  -1.793  1.00  0.00           C  
ATOM    203  CG1 VAL D 293      18.423  12.821  -2.330  1.00  0.00           C  
ATOM    204  CG2 VAL D 293      19.629  10.734  -1.749  1.00  0.00           C  
ATOM    205  N   GLU D 294      15.313  11.271  -0.607  1.00  0.00           N  
ATOM    206  CA  GLU D 294      13.940  11.717  -0.661  1.00  0.00           C  
ATOM    207  C   GLU D 294      13.385  11.751   0.757  1.00  0.00           C  
ATOM    208  O   GLU D 294      13.085  12.823   1.277  1.00  0.00           O  
ATOM    209  CB  GLU D 294      13.097  10.758  -1.504  1.00  0.00           C  
ATOM    210  CG  GLU D 294      13.573  10.589  -2.939  1.00  0.00           C  
ATOM    211  CD  GLU D 294      12.583   9.788  -3.774  1.00  0.00           C  
ATOM    212  OE1 GLU D 294      13.016   9.150  -4.752  1.00  0.00           O  
ATOM    213  OE2 GLU D 294      11.378   9.814  -3.452  1.00  0.00           O  
ATOM    214  N   LEU D 295      13.280  10.573   1.381  1.00  0.00           N  
ATOM    215  CA  LEU D 295      12.741  10.441   2.742  1.00  0.00           C  
ATOM    216  C   LEU D 295      13.310  11.414   3.754  1.00  0.00           C  
ATOM    217  O   LEU D 295      12.654  11.742   4.734  1.00  0.00           O  
ATOM    218  CB  LEU D 295      12.938   9.026   3.294  1.00  0.00           C  
ATOM    219  CG  LEU D 295      12.239   7.828   2.632  1.00  0.00           C  
ATOM    220  CD1 LEU D 295      12.307   6.618   3.566  1.00  0.00           C  
ATOM    221  CD2 LEU D 295      10.787   8.182   2.320  1.00  0.00           C  
ATOM    222  N   GLN D 296      14.529  11.878   3.521  1.00  0.00           N  
ATOM    223  CA  GLN D 296      15.155  12.802   4.440  1.00  0.00           C  
ATOM    224  C   GLN D 296      14.408  14.096   4.660  1.00  0.00           C  
ATOM    225  O   GLN D 296      14.789  14.876   5.519  1.00  0.00           O  
ATOM    226  CB  GLN D 296      16.562  13.132   3.986  1.00  0.00           C  
ATOM    227  CG  GLN D 296      16.656  14.191   2.920  1.00  0.00           C  
ATOM    228  CD  GLN D 296      18.080  14.694   2.775  1.00  0.00           C  
ATOM    229  OE1 GLN D 296      18.627  15.301   3.703  1.00  0.00           O  
ATOM    230  NE2 GLN D 296      18.698  14.436   1.620  1.00  0.00           N  
ATOM    231  N   HIS D 297      13.357  14.356   3.893  1.00  0.00           N  
ATOM    232  CA  HIS D 297      12.619  15.597   4.072  1.00  0.00           C  
ATOM    233  C   HIS D 297      11.361  15.331   4.823  1.00  0.00           C  
ATOM    234  O   HIS D 297      10.718  16.249   5.289  1.00  0.00           O  
ATOM    235  CB  HIS D 297      12.268  16.225   2.725  1.00  0.00           C  
ATOM    236  CG  HIS D 297      13.443  16.813   2.023  1.00  0.00           C  
ATOM    237  ND1 HIS D 297      14.361  16.050   1.331  1.00  0.00           N  
ATOM    238  CD2 HIS D 297      13.887  18.086   1.953  1.00  0.00           C  
ATOM    239  CE1 HIS D 297      15.322  16.826   0.866  1.00  0.00           C  
ATOM    240  NE2 HIS D 297      15.057  18.067   1.230  1.00  0.00           N  
ATOM    241  N   GLU D 299      11.007  14.065   4.948  1.00  0.00           N  
ATOM    242  CA  GLU D 299       9.779  13.744   5.640  1.00  0.00           C  
ATOM    243  C   GLU D 299      10.116  13.307   7.054  1.00  0.00           C  
ATOM    244  O   GLU D 299       9.589  13.875   8.006  1.00  0.00           O  
ATOM    245  CB  GLU D 299       8.998  12.667   4.852  1.00  0.00           C  
ATOM    246  CG  GLU D 299       7.536  12.442   5.280  1.00  0.00           C  
ATOM    247  CD  GLU D 299       7.343  11.306   6.304  1.00  0.00           C  
ATOM    248  OE1 GLU D 299       7.096  10.148   5.900  1.00  0.00           O  
ATOM    249  OE2 GLU D 299       7.440  11.579   7.517  1.00  0.00           O  
ATOM    250  N   TYR D 306      11.029  12.349   7.203  1.00  0.00           N  
ATOM    251  CA  TYR D 306      11.397  11.862   8.528  1.00  0.00           C  
ATOM    252  C   TYR D 306      12.602  12.565   9.114  1.00  0.00           C  
ATOM    253  O   TYR D 306      13.361  13.239   8.418  1.00  0.00           O  
ATOM    254  CB  TYR D 306      11.726  10.375   8.515  1.00  0.00           C  
ATOM    255  CG  TYR D 306      10.668   9.481   7.934  1.00  0.00           C  
ATOM    256  CD1 TYR D 306      10.732   9.100   6.596  1.00  0.00           C  
ATOM    257  CD2 TYR D 306       9.651   8.963   8.729  1.00  0.00           C  
ATOM    258  CE1 TYR D 306       9.811   8.205   6.059  1.00  0.00           C  
ATOM    259  CE2 TYR D 306       8.717   8.067   8.202  1.00  0.00           C  
ATOM    260  CZ  TYR D 306       8.806   7.689   6.869  1.00  0.00           C  
ATOM    261  OH  TYR D 306       7.921   6.777   6.334  1.00  0.00           O  
ATOM    262  N   ASN D 307      12.761  12.368  10.417  1.00  0.00           N  
ATOM    263  CA  ASN D 307      13.876  12.904  11.182  1.00  0.00           C  
ATOM    264  C   ASN D 307      14.951  11.791  11.076  1.00  0.00           C  
ATOM    265  O   ASN D 307      14.776  10.689  11.614  1.00  0.00           O  
ATOM    266  CB  ASN D 307      13.409  13.105  12.626  1.00  0.00           C  
ATOM    267  CG  ASN D 307      14.357  13.970  13.457  1.00  0.00           C  
ATOM    268  OD1 ASN D 307      14.385  13.852  14.687  1.00  0.00           O  
ATOM    269  ND2 ASN D 307      15.121  14.849  12.799  1.00  0.00           N  
ATOM    270  N   CYS D 308      16.056  12.056  10.377  1.00  0.00           N  
ATOM    271  CA  CYS D 308      17.093  11.040  10.172  1.00  0.00           C  
ATOM    272  C   CYS D 308      18.446  11.311  10.768  1.00  0.00           C  
ATOM    273  O   CYS D 308      18.967  12.425  10.708  1.00  0.00           O  
ATOM    274  CB  CYS D 308      17.279  10.787   8.676  1.00  0.00           C  
ATOM    275  SG  CYS D 308      15.733  10.331   7.908  1.00  0.00           S  
ATOM    276  N   TYR D 309      19.027  10.261  11.329  1.00  0.00           N  
ATOM    277  CA  TYR D 309      20.352  10.357  11.901  1.00  0.00           C  
ATOM    278  C   TYR D 309      21.173   9.301  11.185  1.00  0.00           C  
ATOM    279  O   TYR D 309      20.779   8.136  11.120  1.00  0.00           O  
ATOM    280  CB  TYR D 309      20.333  10.036  13.394  1.00  0.00           C  
ATOM    281  CG  TYR D 309      19.551  10.993  14.254  1.00  0.00           C  
ATOM    282  CD1 TYR D 309      20.200  12.036  14.915  1.00  0.00           C  
ATOM    283  CD2 TYR D 309      18.170  10.855  14.410  1.00  0.00           C  
ATOM    284  CE1 TYR D 309      19.495  12.925  15.716  1.00  0.00           C  
ATOM    285  CE2 TYR D 309      17.454  11.738  15.206  1.00  0.00           C  
ATOM    286  CZ  TYR D 309      18.123  12.772  15.858  1.00  0.00           C  
ATOM    287  OH  TYR D 309      17.425  13.656  16.652  1.00  0.00           O  
ATOM    288  N   PHE D 310      22.296   9.707  10.620  1.00  0.00           N  
ATOM    289  CA  PHE D 310      23.167   8.775   9.942  1.00  0.00           C  
ATOM    290  C   PHE D 310      24.412   8.791  10.797  1.00  0.00           C  
ATOM    291  O   PHE D 310      25.165   9.767  10.802  1.00  0.00           O  
ATOM    292  CB  PHE D 310      23.458   9.247   8.508  1.00  0.00           C  
ATOM    293  CG  PHE D 310      22.221   9.359   7.651  1.00  0.00           C  
ATOM    294  CD1 PHE D 310      21.397  10.485   7.726  1.00  0.00           C  
ATOM    295  CD2 PHE D 310      21.822   8.290   6.856  1.00  0.00           C  
ATOM    296  CE1 PHE D 310      20.182  10.537   7.029  1.00  0.00           C  
ATOM    297  CE2 PHE D 310      20.612   8.341   6.160  1.00  0.00           C  
ATOM    298  CZ  PHE D 310      19.791   9.464   6.249  1.00  0.00           C  
ATOM    299  N   CYS D 311      24.610   7.722  11.554  1.00  0.00           N  
ATOM    300  CA  CYS D 311      25.758   7.667  12.423  1.00  0.00           C  
ATOM    301  C   CYS D 311      26.866   6.797  11.865  1.00  0.00           C  
ATOM    302  O   CYS D 311      26.655   5.617  11.587  1.00  0.00           O  
ATOM    303  CB  CYS D 311      25.343   7.165  13.822  1.00  0.00           C  
ATOM    304  SG  CYS D 311      26.728   7.159  14.981  1.00  0.00           S  
ATOM    305  N   ILE D 312      28.031   7.402  11.667  1.00  0.00           N  
ATOM    306  CA  ILE D 312      29.187   6.679  11.184  1.00  0.00           C  
ATOM    307  C   ILE D 312      29.718   5.960  12.419  1.00  0.00           C  
ATOM    308  O   ILE D 312      30.595   6.486  13.112  1.00  0.00           O  
ATOM    309  CB  ILE D 312      30.290   7.633  10.670  1.00  0.00           C  
ATOM    310  CG1 ILE D 312      29.767   8.513   9.542  1.00  0.00           C  
ATOM    311  CG2 ILE D 312      31.501   6.805  10.240  1.00  0.00           C  
ATOM    312  CD1 ILE D 312      30.856   9.242   8.746  1.00  0.00           C  
ATOM    313  N   VAL D 313      29.171   4.779  12.713  1.00  0.00           N  
ATOM    314  CA  VAL D 313      29.564   4.016  13.902  1.00  0.00           C  
ATOM    315  C   VAL D 313      31.011   3.555  13.883  1.00  0.00           C  
ATOM    316  O   VAL D 313      31.308   2.384  13.678  1.00  0.00           O  
ATOM    317  CB  VAL D 313      28.654   2.782  14.100  1.00  0.00           C  
ATOM    318  CG1 VAL D 313      27.221   3.230  14.237  1.00  0.00           C  
ATOM    319  CG2 VAL D 313      28.798   1.833  12.944  1.00  0.00           C  
ATOM    320  N   ASP D 314      31.917   4.484  14.124  1.00  0.00           N  
ATOM    321  CA  ASP D 314      33.330   4.167  14.130  1.00  0.00           C  
ATOM    322  C   ASP D 314      33.732   3.396  15.406  1.00  0.00           C  
ATOM    323  O   ASP D 314      34.803   2.776  15.460  1.00  0.00           O  
ATOM    324  CB  ASP D 314      34.144   5.455  13.983  1.00  0.00           C  
ATOM    325  CG  ASP D 314      34.070   6.342  15.209  1.00  0.00           C  
ATOM    326  OD1 ASP D 314      33.017   6.357  15.876  1.00  0.00           O  
ATOM    327  OD2 ASP D 314      35.074   7.015  15.501  1.00  0.00           O  
ATOM    328  N   GLN D 315      32.879   3.405  16.432  1.00  0.00           N  
ATOM    329  CA  GLN D 315      33.189   2.641  17.642  1.00  0.00           C  
ATOM    330  C   GLN D 315      32.881   1.153  17.415  1.00  0.00           C  
ATOM    331  O   GLN D 315      33.547   0.293  17.980  1.00  0.00           O  
ATOM    332  CB  GLN D 315      32.417   3.160  18.856  1.00  0.00           C  
ATOM    333  CG  GLN D 315      33.074   4.380  19.488  1.00  0.00           C  
ATOM    334  CD  GLN D 315      32.396   4.848  20.759  1.00  0.00           C  
ATOM    335  OE1 GLN D 315      31.228   5.257  20.752  1.00  0.00           O  
ATOM    336  NE2 GLN D 315      33.133   4.799  21.867  1.00  0.00           N  
ATOM    337  N   HIS D 316      31.878   0.840  16.597  1.00  0.00           N  
ATOM    338  CA  HIS D 316      31.586  -0.556  16.312  1.00  0.00           C  
ATOM    339  C   HIS D 316      32.669  -1.144  15.394  1.00  0.00           C  
ATOM    340  O   HIS D 316      33.031  -2.312  15.502  1.00  0.00           O  
ATOM    341  CB  HIS D 316      30.224  -0.728  15.622  1.00  0.00           C  
ATOM    342  CG  HIS D 316      29.075  -0.938  16.556  1.00  0.00           C  
ATOM    343  ND1 HIS D 316      27.948  -0.143  16.544  1.00  0.00           N  
ATOM    344  CD2 HIS D 316      28.857  -1.882  17.497  1.00  0.00           C  
ATOM    345  CE1 HIS D 316      27.088  -0.583  17.444  1.00  0.00           C  
ATOM    346  NE2 HIS D 316      27.616  -1.638  18.035  1.00  0.00           N  
ATOM    347  N   ALA D 317      33.214  -0.334  14.501  1.00  0.00           N  
ATOM    348  CA  ALA D 317      34.207  -0.835  13.562  1.00  0.00           C  
ATOM    349  C   ALA D 317      35.521  -1.158  14.224  1.00  0.00           C  
ATOM    350  O   ALA D 317      36.439  -1.701  13.594  1.00  0.00           O  
ATOM    351  CB  ALA D 317      34.443   0.183  12.470  1.00  0.00           C  
ATOM    352  N   ILE D 333      35.597  -0.826  15.503  1.00  0.00           N  
ATOM    353  CA  ILE D 333      36.815  -1.027  16.243  1.00  0.00           C  
ATOM    354  C   ILE D 333      36.900  -2.409  16.868  1.00  0.00           C  
ATOM    355  O   ILE D 333      37.976  -2.794  17.307  1.00  0.00           O  
ATOM    356  CB  ILE D 333      36.998   0.129  17.294  1.00  0.00           C  
ATOM    357  CG1 ILE D 333      38.440   0.562  17.306  1.00  0.00           C  
ATOM    358  CG2 ILE D 333      36.714  -0.298  18.698  1.00  0.00           C  
ATOM    359  CD1 ILE D 333      38.850   1.174  16.015  1.00  0.00           C  
ATOM    360  N   THR D 334      35.796  -3.165  16.885  1.00  0.00           N  
ATOM    361  CA  THR D 334      35.793  -4.521  17.457  1.00  0.00           C  
ATOM    362  C   THR D 334      36.689  -5.513  16.716  1.00  0.00           C  
ATOM    363  O   THR D 334      37.039  -6.561  17.253  1.00  0.00           O  
ATOM    364  CB  THR D 334      34.404  -5.146  17.470  1.00  0.00           C  
ATOM    365  OG1 THR D 334      33.930  -5.248  16.129  1.00  0.00           O  
ATOM    366  CG2 THR D 334      33.450  -4.315  18.288  1.00  0.00           C  
ATOM    367  N   VAL D 336      37.035  -5.197  15.477  1.00  0.00           N  
ATOM    368  CA  VAL D 336      37.921  -6.041  14.691  1.00  0.00           C  
ATOM    369  C   VAL D 336      39.141  -5.194  14.388  1.00  0.00           C  
ATOM    370  O   VAL D 336      39.113  -3.974  14.542  1.00  0.00           O  
ATOM    371  CB  VAL D 336      37.270  -6.479  13.364  1.00  0.00           C  
ATOM    372  CG1 VAL D 336      36.017  -7.299  13.643  1.00  0.00           C  
ATOM    373  CG2 VAL D 336      36.921  -5.255  12.531  1.00  0.00           C  
ATOM    374  N   TRP D 340      40.216  -5.833  13.958  1.00  0.00           N  
ATOM    375  CA  TRP D 340      41.420  -5.093  13.651  1.00  0.00           C  
ATOM    376  C   TRP D 340      41.083  -3.976  12.699  1.00  0.00           C  
ATOM    377  O   TRP D 340      40.169  -4.086  11.891  1.00  0.00           O  
ATOM    378  CB  TRP D 340      42.466  -5.981  12.991  1.00  0.00           C  
ATOM    379  CG  TRP D 340      43.675  -6.180  13.789  1.00  0.00           C  
ATOM    380  CD1 TRP D 340      43.821  -7.016  14.847  1.00  0.00           C  
ATOM    381  CD2 TRP D 340      44.930  -5.536  13.605  1.00  0.00           C  
ATOM    382  NE1 TRP D 340      45.095  -6.948  15.348  1.00  0.00           N  
ATOM    383  CE2 TRP D 340      45.798  -6.045  14.605  1.00  0.00           C  
ATOM    384  CE3 TRP D 340      45.417  -4.575  12.698  1.00  0.00           C  
ATOM    385  CZ2 TRP D 340      47.109  -5.641  14.730  1.00  0.00           C  
ATOM    386  CZ3 TRP D 340      46.742  -4.170  12.829  1.00  0.00           C  
ATOM    387  CH2 TRP D 340      47.571  -4.704  13.839  1.00  0.00           C  
ATOM    388  N   GLN D 418      41.832  -2.893  12.817  1.00  0.00           N  
ATOM    389  CA  GLN D 418      41.679  -1.746  11.947  1.00  0.00           C  
ATOM    390  C   GLN D 418      43.052  -1.132  11.840  1.00  0.00           C  
ATOM    391  O   GLN D 418      43.890  -1.302  12.721  1.00  0.00           O  
ATOM    392  CB  GLN D 418      40.724  -0.711  12.540  1.00  0.00           C  
ATOM    393  CG  GLN D 418      39.268  -1.099  12.534  1.00  0.00           C  
ATOM    394  CD  GLN D 418      38.725  -1.316  11.142  1.00  0.00           C  
ATOM    395  OE1 GLN D 418      39.407  -1.057  10.137  1.00  0.00           O  
ATOM    396  NE2 GLN D 418      37.487  -1.790  11.068  1.00  0.00           N  
ATOM    397  N   ASP D 419      43.314  -0.459  10.739  1.00  0.00           N  
ATOM    398  CA  ASP D 419      44.578   0.212  10.622  1.00  0.00           C  
ATOM    399  C   ASP D 419      44.136   1.619  10.956  1.00  0.00           C  
ATOM    400  O   ASP D 419      43.240   2.161  10.319  1.00  0.00           O  
ATOM    401  CB  ASP D 419      45.121   0.145   9.205  1.00  0.00           C  
ATOM    402  CG  ASP D 419      46.309   1.047   9.014  1.00  0.00           C  
ATOM    403  OD1 ASP D 419      46.088   2.257   8.858  1.00  0.00           O  
ATOM    404  OD2 ASP D 419      47.450   0.549   9.045  1.00  0.00           O  
ATOM    405  N   PRO D 420      44.726   2.216  11.989  1.00  0.00           N  
ATOM    406  CA  PRO D 420      44.352   3.570  12.384  1.00  0.00           C  
ATOM    407  C   PRO D 420      44.127   4.512  11.218  1.00  0.00           C  
ATOM    408  O   PRO D 420      43.033   5.060  11.064  1.00  0.00           O  
ATOM    409  CB  PRO D 420      45.506   3.990  13.267  1.00  0.00           C  
ATOM    410  CG  PRO D 420      45.909   2.675  13.910  1.00  0.00           C  
ATOM    411  CD  PRO D 420      45.911   1.750  12.728  1.00  0.00           C  
ATOM    412  N   HIS D 421      45.147   4.695  10.386  1.00  0.00           N  
ATOM    413  CA  HIS D 421      45.025   5.608   9.250  1.00  0.00           C  
ATOM    414  C   HIS D 421      43.831   5.285   8.364  1.00  0.00           C  
ATOM    415  O   HIS D 421      43.036   6.165   8.024  1.00  0.00           O  
ATOM    416  CB  HIS D 421      46.305   5.603   8.405  1.00  0.00           C  
ATOM    417  CG  HIS D 421      46.261   6.559   7.249  1.00  0.00           C  
ATOM    418  ND1 HIS D 421      46.213   6.143   5.936  1.00  0.00           N  
ATOM    419  CD2 HIS D 421      46.219   7.911   7.211  1.00  0.00           C  
ATOM    420  CE1 HIS D 421      46.146   7.193   5.136  1.00  0.00           C  
ATOM    421  NE2 HIS D 421      46.148   8.279   5.886  1.00  0.00           N  
ATOM    422  N   GLU D 422      43.715   4.018   7.991  1.00  0.00           N  
ATOM    423  CA  GLU D 422      42.620   3.570   7.145  1.00  0.00           C  
ATOM    424  C   GLU D 422      41.269   3.929   7.724  1.00  0.00           C  
ATOM    425  O   GLU D 422      40.422   4.489   7.038  1.00  0.00           O  
ATOM    426  CB  GLU D 422      42.721   2.064   6.943  1.00  0.00           C  
ATOM    427  CG  GLU D 422      43.553   1.684   5.750  1.00  0.00           C  
ATOM    428  CD  GLU D 422      42.816   2.006   4.467  1.00  0.00           C  
ATOM    429  OE1 GLU D 422      41.767   1.369   4.231  1.00  0.00           O  
ATOM    430  OE2 GLU D 422      43.264   2.903   3.718  1.00  0.00           O  
ATOM    431  N   LEU D 423      41.068   3.611   8.994  1.00  0.00           N  
ATOM    432  CA  LEU D 423      39.795   3.907   9.624  1.00  0.00           C  
ATOM    433  C   LEU D 423      39.540   5.394   9.615  1.00  0.00           C  
ATOM    434  O   LEU D 423      38.469   5.850   9.214  1.00  0.00           O  
ATOM    435  CB  LEU D 423      39.764   3.409  11.060  1.00  0.00           C  
ATOM    436  CG  LEU D 423      38.444   3.669  11.786  1.00  0.00           C  
ATOM    437  CD1 LEU D 423      37.298   3.030  11.028  1.00  0.00           C  
ATOM    438  CD2 LEU D 423      38.540   3.111  13.186  1.00  0.00           C  
ATOM    439  N   ARG D 424      40.538   6.145  10.065  1.00  0.00           N  
ATOM    440  CA  ARG D 424      40.412   7.585  10.112  1.00  0.00           C  
ATOM    441  C   ARG D 424      40.014   8.032   8.713  1.00  0.00           C  
ATOM    442  O   ARG D 424      39.153   8.894   8.546  1.00  0.00           O  
ATOM    443  CB  ARG D 424      41.742   8.228  10.535  1.00  0.00           C  
ATOM    444  CG  ARG D 424      41.603   9.604  11.212  1.00  0.00           C  
ATOM    445  CD  ARG D 424      41.423   9.536  12.746  1.00  0.00           C  
ATOM    446  NE  ARG D 424      42.547   8.887  13.415  1.00  0.00           N  
ATOM    447  CZ  ARG D 424      43.829   9.190  13.215  1.00  0.00           C  
ATOM    448  NH1 ARG D 424      44.165  10.144  12.362  1.00  0.00           N  
ATOM    449  NH2 ARG D 424      44.787   8.530  13.860  1.00  0.00           N  
ATOM    450  N   GLN D 425      40.586   7.397   7.699  1.00  0.00           N  
ATOM    451  CA  GLN D 425      40.273   7.782   6.327  1.00  0.00           C  
ATOM    452  C   GLN D 425      38.899   7.365   5.815  1.00  0.00           C  
ATOM    453  O   GLN D 425      38.211   8.148   5.157  1.00  0.00           O  
ATOM    454  CB  GLN D 425      41.357   7.269   5.378  1.00  0.00           C  
ATOM    455  CG  GLN D 425      41.824   8.338   4.416  1.00  0.00           C  
ATOM    456  CD  GLN D 425      42.215   9.638   5.130  1.00  0.00           C  
ATOM    457  OE1 GLN D 425      42.060  10.728   4.575  1.00  0.00           O  
ATOM    458  NE2 GLN D 425      42.730   9.523   6.362  1.00  0.00           N  
ATOM    459  N   ASN D 426      38.492   6.142   6.134  1.00  0.00           N  
ATOM    460  CA  ASN D 426      37.199   5.634   5.686  1.00  0.00           C  
ATOM    461  C   ASN D 426      36.026   6.383   6.279  1.00  0.00           C  
ATOM    462  O   ASN D 426      34.931   6.356   5.729  1.00  0.00           O  
ATOM    463  CB  ASN D 426      37.067   4.148   6.008  1.00  0.00           C  
ATOM    464  CG  ASN D 426      37.735   3.288   4.964  1.00  0.00           C  
ATOM    465  OD1 ASN D 426      37.384   3.363   3.786  1.00  0.00           O  
ATOM    466  ND2 ASN D 426      38.695   2.466   5.378  1.00  0.00           N  
ATOM    467  N   ILE D 427      36.254   7.038   7.412  1.00  0.00           N  
ATOM    468  CA  ILE D 427      35.192   7.782   8.065  1.00  0.00           C  
ATOM    469  C   ILE D 427      34.937   9.057   7.286  1.00  0.00           C  
ATOM    470  O   ILE D 427      33.793   9.505   7.181  1.00  0.00           O  
ATOM    471  CB  ILE D 427      35.546   8.111   9.519  1.00  0.00           C  
ATOM    472  CG1 ILE D 427      35.854   6.841  10.288  1.00  0.00           C  
ATOM    473  CG2 ILE D 427      34.357   8.771  10.200  1.00  0.00           C  
ATOM    474  CD1 ILE D 427      36.482   7.118  11.626  1.00  0.00           C  
ATOM    475  N   ARG D 429      35.999   9.636   6.731  1.00  0.00           N  
ATOM    476  CA  ARG D 429      35.821  10.828   5.921  1.00  0.00           C  
ATOM    477  C   ARG D 429      35.161  10.364   4.636  1.00  0.00           C  
ATOM    478  O   ARG D 429      34.046  10.789   4.324  1.00  0.00           O  
ATOM    479  CB  ARG D 429      37.148  11.503   5.597  1.00  0.00           C  
ATOM    480  CG  ARG D 429      37.739  12.239   6.768  1.00  0.00           C  
ATOM    481  CD  ARG D 429      38.827  13.164   6.301  1.00  0.00           C  
ATOM    482  NE  ARG D 429      38.290  14.276   5.524  1.00  0.00           N  
ATOM    483  CZ  ARG D 429      38.100  15.498   6.009  1.00  0.00           C  
ATOM    484  NH1 ARG D 429      38.406  15.775   7.272  1.00  0.00           N  
ATOM    485  NH2 ARG D 429      37.601  16.445   5.223  1.00  0.00           N  
ATOM    486  N   ARG D 431      35.831   9.466   3.911  1.00  0.00           N  
ATOM    487  CA  ARG D 431      35.297   8.952   2.651  1.00  0.00           C  
ATOM    488  C   ARG D 431      33.802   8.678   2.693  1.00  0.00           C  
ATOM    489  O   ARG D 431      33.080   9.012   1.757  1.00  0.00           O  
ATOM    490  CB  ARG D 431      35.999   7.665   2.221  1.00  0.00           C  
ATOM    491  CG  ARG D 431      37.243   7.850   1.362  1.00  0.00           C  
ATOM    492  CD  ARG D 431      37.627   6.540   0.659  1.00  0.00           C  
ATOM    493  NE  ARG D 431      38.453   5.642   1.470  1.00  0.00           N  
ATOM    494  CZ  ARG D 431      39.755   5.818   1.700  1.00  0.00           C  
ATOM    495  NH1 ARG D 431      40.386   6.867   1.184  1.00  0.00           N  
ATOM    496  NH2 ARG D 431      40.437   4.934   2.429  1.00  0.00           N  
ATOM    497  N   LEU D 432      33.333   8.075   3.775  1.00  0.00           N  
ATOM    498  CA  LEU D 432      31.928   7.748   3.877  1.00  0.00           C  
ATOM    499  C   LEU D 432      31.039   8.951   4.112  1.00  0.00           C  
ATOM    500  O   LEU D 432      29.936   9.029   3.562  1.00  0.00           O  
ATOM    501  CB  LEU D 432      31.704   6.724   4.980  1.00  0.00           C  
ATOM    502  CG  LEU D 432      30.350   6.018   4.911  1.00  0.00           C  
ATOM    503  CD1 LEU D 432      30.252   5.221   3.617  1.00  0.00           C  
ATOM    504  CD2 LEU D 432      30.197   5.115   6.119  1.00  0.00           C  
ATOM    505  N   ALA D 433      31.497   9.891   4.932  1.00  0.00           N  
ATOM    506  CA  ALA D 433      30.692  11.079   5.195  1.00  0.00           C  
ATOM    507  C   ALA D 433      30.608  11.851   3.890  1.00  0.00           C  
ATOM    508  O   ALA D 433      29.515  12.275   3.476  1.00  0.00           O  
ATOM    509  CB  ALA D 433      31.331  11.933   6.282  1.00  0.00           C  
ATOM    510  N   ALA D 434      31.769  12.011   3.250  1.00  0.00           N  
ATOM    511  CA  ALA D 434      31.874  12.710   1.977  1.00  0.00           C  
ATOM    512  C   ALA D 434      30.812  12.106   1.062  1.00  0.00           C  
ATOM    513  O   ALA D 434      29.894  12.799   0.610  1.00  0.00           O  
ATOM    514  CB  ALA D 434      33.269  12.512   1.392  1.00  0.00           C  
ATOM    515  N   LEU D 435      30.937  10.804   0.822  1.00  0.00           N  
ATOM    516  CA  LEU D 435      29.991  10.068   0.003  1.00  0.00           C  
ATOM    517  C   LEU D 435      28.529  10.361   0.343  1.00  0.00           C  
ATOM    518  O   LEU D 435      27.768  10.762  -0.520  1.00  0.00           O  
ATOM    519  CB  LEU D 435      30.247   8.575   0.153  1.00  0.00           C  
ATOM    520  CG  LEU D 435      31.128   7.922  -0.894  1.00  0.00           C  
ATOM    521  CD1 LEU D 435      31.573   6.541  -0.412  1.00  0.00           C  
ATOM    522  CD2 LEU D 435      30.334   7.841  -2.196  1.00  0.00           C  
ATOM    523  N   TYR D 436      28.139  10.178   1.597  1.00  0.00           N  
ATOM    524  CA  TYR D 436      26.756  10.407   1.974  1.00  0.00           C  
ATOM    525  C   TYR D 436      26.210  11.757   1.586  1.00  0.00           C  
ATOM    526  O   TYR D 436      25.063  11.879   1.139  1.00  0.00           O  
ATOM    527  CB  TYR D 436      26.583  10.184   3.454  1.00  0.00           C  
ATOM    528  CG  TYR D 436      26.059   8.810   3.722  1.00  0.00           C  
ATOM    529  CD1 TYR D 436      26.856   7.688   3.514  1.00  0.00           C  
ATOM    530  CD2 TYR D 436      24.742   8.635   4.155  1.00  0.00           C  
ATOM    531  CE1 TYR D 436      26.345   6.409   3.733  1.00  0.00           C  
ATOM    532  CE2 TYR D 436      24.219   7.369   4.381  1.00  0.00           C  
ATOM    533  CZ  TYR D 436      25.021   6.256   4.166  1.00  0.00           C  
ATOM    534  OH  TYR D 436      24.472   5.005   4.363  1.00  0.00           O  
ATOM    535  N   LEU D 437      27.040  12.773   1.758  1.00  0.00           N  
ATOM    536  CA  LEU D 437      26.635  14.115   1.397  1.00  0.00           C  
ATOM    537  C   LEU D 437      26.497  14.183  -0.142  1.00  0.00           C  
ATOM    538  O   LEU D 437      25.464  14.644  -0.633  1.00  0.00           O  
ATOM    539  CB  LEU D 437      27.654  15.129   1.952  1.00  0.00           C  
ATOM    540  CG  LEU D 437      27.598  15.439   3.452  1.00  0.00           C  
ATOM    541  CD1 LEU D 437      28.878  16.148   3.844  1.00  0.00           C  
ATOM    542  CD2 LEU D 437      26.364  16.284   3.789  1.00  0.00           C  
ATOM    543  N   ALA D 438      27.493  13.672  -0.886  1.00  0.00           N  
ATOM    544  CA  ALA D 438      27.472  13.653  -2.364  1.00  0.00           C  
ATOM    545  C   ALA D 438      26.166  13.056  -2.909  1.00  0.00           C  
ATOM    546  O   ALA D 438      25.487  13.661  -3.739  1.00  0.00           O  
ATOM    547  CB  ALA D 438      28.674  12.866  -2.914  1.00  0.00           C  
ATOM    548  N   VAL D 439      25.820  11.867  -2.429  1.00  0.00           N  
ATOM    549  CA  VAL D 439      24.604  11.178  -2.842  1.00  0.00           C  
ATOM    550  C   VAL D 439      23.398  12.069  -2.612  1.00  0.00           C  
ATOM    551  O   VAL D 439      22.344  11.842  -3.189  1.00  0.00           O  
ATOM    552  CB  VAL D 439      24.442   9.844  -2.084  1.00  0.00           C  
ATOM    553  CG1 VAL D 439      23.037   9.307  -2.217  1.00  0.00           C  
ATOM    554  CG2 VAL D 439      25.406   8.836  -2.658  1.00  0.00           C  
ATOM    555  N   GLY D 444      23.545  13.079  -1.764  1.00  0.00           N  
ATOM    556  CA  GLY D 444      22.434  13.972  -1.537  1.00  0.00           C  
ATOM    557  C   GLY D 444      21.843  14.021  -0.145  1.00  0.00           C  
ATOM    558  O   GLY D 444      20.659  14.313   0.016  1.00  0.00           O  
ATOM    559  N   ILE D 445      22.626  13.721   0.878  1.00  0.00           N  
ATOM    560  CA  ILE D 445      22.054  13.819   2.215  1.00  0.00           C  
ATOM    561  C   ILE D 445      22.137  15.287   2.623  1.00  0.00           C  
ATOM    562  O   ILE D 445      23.206  15.900   2.559  1.00  0.00           O  
ATOM    563  CB  ILE D 445      22.812  12.942   3.217  1.00  0.00           C  
ATOM    564  CG1 ILE D 445      22.774  11.481   2.755  1.00  0.00           C  
ATOM    565  CG2 ILE D 445      22.203  13.106   4.604  1.00  0.00           C  
ATOM    566  CD1 ILE D 445      21.372  10.870   2.692  1.00  0.00           C  
ATOM    567  N   ASP D 460      21.025  15.867   3.047  1.00  0.00           N  
ATOM    568  CA  ASP D 460      21.076  17.279   3.401  1.00  0.00           C  
ATOM    569  C   ASP D 460      21.365  17.552   4.864  1.00  0.00           C  
ATOM    570  O   ASP D 460      20.496  17.457   5.726  1.00  0.00           O  
ATOM    571  CB  ASP D 460      19.790  17.969   2.979  1.00  0.00           C  
ATOM    572  CG  ASP D 460      19.804  19.461   3.260  1.00  0.00           C  
ATOM    573  OD1 ASP D 460      20.899  20.078   3.368  1.00  0.00           O  
ATOM    574  OD2 ASP D 460      18.691  20.010   3.349  1.00  0.00           O  
ATOM    575  N   PRO D 461      22.605  17.953   5.153  1.00  0.00           N  
ATOM    576  CA  PRO D 461      22.996  18.230   6.528  1.00  0.00           C  
ATOM    577  C   PRO D 461      22.129  19.244   7.250  1.00  0.00           C  
ATOM    578  O   PRO D 461      22.194  19.327   8.476  1.00  0.00           O  
ATOM    579  CB  PRO D 461      24.453  18.660   6.396  1.00  0.00           C  
ATOM    580  CG  PRO D 461      24.475  19.327   5.076  1.00  0.00           C  
ATOM    581  CD  PRO D 461      23.646  18.403   4.213  1.00  0.00           C  
ATOM    582  N   THR D 463      21.314  20.018   6.541  1.00  0.00           N  
ATOM    583  CA  THR D 463      20.449  20.965   7.246  1.00  0.00           C  
ATOM    584  C   THR D 463      19.194  20.197   7.549  1.00  0.00           C  
ATOM    585  O   THR D 463      18.548  20.360   8.583  1.00  0.00           O  
ATOM    586  CB  THR D 463      20.057  22.188   6.376  1.00  0.00           C  
ATOM    587  OG1 THR D 463      19.115  21.790   5.369  1.00  0.00           O  
ATOM    588  CG2 THR D 463      21.276  22.790   5.718  1.00  0.00           C  
ATOM    589  N   GLN D 471      18.873  19.309   6.637  1.00  0.00           N  
ATOM    590  CA  GLN D 471      17.665  18.564   6.797  1.00  0.00           C  
ATOM    591  C   GLN D 471      17.776  17.397   7.756  1.00  0.00           C  
ATOM    592  O   GLN D 471      16.791  17.049   8.409  1.00  0.00           O  
ATOM    593  CB  GLN D 471      17.214  18.086   5.433  1.00  0.00           C  
ATOM    594  CG  GLN D 471      15.751  17.822   5.392  1.00  0.00           C  
ATOM    595  CD  GLN D 471      14.919  19.065   5.689  1.00  0.00           C  
ATOM    596  OE1 GLN D 471      15.451  20.153   5.952  1.00  0.00           O  
ATOM    597  NE2 GLN D 471      13.598  18.906   5.638  1.00  0.00           N  
ATOM    598  N   ALA D 472      18.979  16.830   7.857  1.00  0.00           N  
ATOM    599  CA  ALA D 472      19.224  15.654   8.679  1.00  0.00           C  
ATOM    600  C   ALA D 472      20.521  15.734   9.453  1.00  0.00           C  
ATOM    601  O   ALA D 472      21.382  16.580   9.190  1.00  0.00           O  
ATOM    602  CB  ALA D 472      19.238  14.418   7.797  1.00  0.00           C  
ATOM    603  N   THR D 473      20.682  14.813  10.393  1.00  0.00           N  
ATOM    604  CA  THR D 473      21.888  14.819  11.193  1.00  0.00           C  
ATOM    605  C   THR D 473      22.845  13.709  10.774  1.00  0.00           C  
ATOM    606  O   THR D 473      22.465  12.546  10.697  1.00  0.00           O  
ATOM    607  CB  THR D 473      21.523  14.695  12.656  1.00  0.00           C  
ATOM    608  OG1 THR D 473      20.246  15.314  12.883  1.00  0.00           O  
ATOM    609  CG2 THR D 473      22.575  15.396  13.502  1.00  0.00           C  
ATOM    610  N   LEU D 474      24.090  14.082  10.508  1.00  0.00           N  
ATOM    611  CA  LEU D 474      25.100  13.136  10.070  1.00  0.00           C  
ATOM    612  C   LEU D 474      26.357  13.298  10.922  1.00  0.00           C  
ATOM    613  O   LEU D 474      27.170  14.207  10.687  1.00  0.00           O  
ATOM    614  CB  LEU D 474      25.438  13.389   8.593  1.00  0.00           C  
ATOM    615  CG  LEU D 474      26.600  12.595   7.985  1.00  0.00           C  
ATOM    616  CD1 LEU D 474      26.072  11.258   7.487  1.00  0.00           C  
ATOM    617  CD2 LEU D 474      27.243  13.370   6.843  1.00  0.00           C  
ATOM    618  N   PHE D 475      26.533  12.396  11.891  1.00  0.00           N  
ATOM    619  CA  PHE D 475      27.678  12.448  12.810  1.00  0.00           C  
ATOM    620  C   PHE D 475      28.521  11.190  12.905  1.00  0.00           C  
ATOM    621  O   PHE D 475      28.105  10.103  12.490  1.00  0.00           O  
ATOM    622  CB  PHE D 475      27.194  12.748  14.217  1.00  0.00           C  
ATOM    623  CG  PHE D 475      26.142  11.793  14.718  1.00  0.00           C  
ATOM    624  CD1 PHE D 475      24.894  11.703  14.084  1.00  0.00           C  
ATOM    625  CD2 PHE D 475      26.393  11.006  15.852  1.00  0.00           C  
ATOM    626  CE1 PHE D 475      23.901  10.842  14.568  1.00  0.00           C  
ATOM    627  CE2 PHE D 475      25.413  10.142  16.347  1.00  0.00           C  
ATOM    628  CZ  PHE D 475      24.159  10.057  15.704  1.00  0.00           C  
ATOM    629  N   ILE D 476      29.711  11.349  13.473  1.00  0.00           N  
ATOM    630  CA  ILE D 476      30.597  10.229  13.731  1.00  0.00           C  
ATOM    631  C   ILE D 476      30.130   9.730  15.102  1.00  0.00           C  
ATOM    632  O   ILE D 476      29.775  10.533  15.964  1.00  0.00           O  
ATOM    633  CB  ILE D 476      32.030  10.707  13.815  1.00  0.00           C  
ATOM    634  CG1 ILE D 476      32.491  11.106  12.421  1.00  0.00           C  
ATOM    635  CG2 ILE D 476      32.919   9.652  14.445  1.00  0.00           C  
ATOM    636  CD1 ILE D 476      33.852  11.776  12.408  1.00  0.00           C  
ATOM    637  N   GLN D 477      30.110   8.416  15.298  1.00  0.00           N  
ATOM    638  CA  GLN D 477      29.662   7.839  16.559  1.00  0.00           C  
ATOM    639  C   GLN D 477      30.463   8.261  17.806  1.00  0.00           C  
ATOM    640  O   GLN D 477      29.879   8.707  18.800  1.00  0.00           O  
ATOM    641  CB  GLN D 477      29.655   6.314  16.430  1.00  0.00           C  
ATOM    642  CG  GLN D 477      29.043   5.598  17.608  1.00  0.00           C  
ATOM    643  CD  GLN D 477      29.204   4.087  17.534  1.00  0.00           C  
ATOM    644  OE1 GLN D 477      30.264   3.565  17.154  1.00  0.00           O  
ATOM    645  NE2 GLN D 477      28.149   3.374  17.921  1.00  0.00           N  
ATOM    646  N   SER D 478      31.790   8.141  17.745  1.00  0.00           N  
ATOM    647  CA  SER D 478      32.645   8.473  18.877  1.00  0.00           C  
ATOM    648  C   SER D 478      32.641   9.917  19.319  1.00  0.00           C  
ATOM    649  O   SER D 478      33.159  10.231  20.382  1.00  0.00           O  
ATOM    650  CB  SER D 478      34.090   8.035  18.609  1.00  0.00           C  
ATOM    651  OG  SER D 478      34.772   8.946  17.776  1.00  0.00           O  
ATOM    652  N   GLU D 479      32.078  10.817  18.532  1.00  0.00           N  
ATOM    653  CA  GLU D 479      32.086  12.208  18.960  1.00  0.00           C  
ATOM    654  C   GLU D 479      30.880  12.585  19.811  1.00  0.00           C  
ATOM    655  O   GLU D 479      30.667  13.760  20.113  1.00  0.00           O  
ATOM    656  CB  GLU D 479      32.237  13.133  17.762  1.00  0.00           C  
ATOM    657  CG  GLU D 479      33.552  12.876  17.046  1.00  0.00           C  
ATOM    658  CD  GLU D 479      33.812  13.830  15.890  1.00  0.00           C  
ATOM    659  OE1 GLU D 479      32.844  14.225  15.199  1.00  0.00           O  
ATOM    660  OE2 GLU D 479      34.995  14.163  15.658  1.00  0.00           O  
ATOM    661  N   VAL D 482      30.092  11.595  20.211  1.00  0.00           N  
ATOM    662  CA  VAL D 482      28.950  11.839  21.077  1.00  0.00           C  
ATOM    663  C   VAL D 482      29.183  10.818  22.178  1.00  0.00           C  
ATOM    664  O   VAL D 482      28.808   9.651  22.040  1.00  0.00           O  
ATOM    665  CB  VAL D 482      27.633  11.546  20.347  1.00  0.00           C  
ATOM    666  CG1 VAL D 482      26.455  11.590  21.312  1.00  0.00           C  
ATOM    667  CG2 VAL D 482      27.461  12.554  19.254  1.00  0.00           C  
ATOM    668  N   PRO D 483      29.812  11.231  23.285  1.00  0.00           N  
ATOM    669  CA  PRO D 483      30.094  10.308  24.381  1.00  0.00           C  
ATOM    670  C   PRO D 483      28.920   9.597  24.994  1.00  0.00           C  
ATOM    671  O   PRO D 483      29.048   8.499  25.520  1.00  0.00           O  
ATOM    672  CB  PRO D 483      30.843  11.194  25.375  1.00  0.00           C  
ATOM    673  CG  PRO D 483      31.536  12.190  24.459  1.00  0.00           C  
ATOM    674  CD  PRO D 483      30.353  12.560  23.596  1.00  0.00           C  
ATOM    675  N   ALA D 485      27.754  10.202  24.926  1.00  0.00           N  
ATOM    676  CA  ALA D 485      26.611   9.555  25.534  1.00  0.00           C  
ATOM    677  C   ALA D 485      26.430   8.139  24.987  1.00  0.00           C  
ATOM    678  O   ALA D 485      25.762   7.318  25.615  1.00  0.00           O  
ATOM    679  CB  ALA D 485      25.372  10.391  25.308  1.00  0.00           C  
ATOM    680  N   HIS D 486      27.048   7.837  23.845  1.00  0.00           N  
ATOM    681  CA  HIS D 486      26.934   6.506  23.254  1.00  0.00           C  
ATOM    682  C   HIS D 486      27.548   5.415  24.111  1.00  0.00           C  
ATOM    683  O   HIS D 486      26.854   4.507  24.562  1.00  0.00           O  
ATOM    684  CB  HIS D 486      27.527   6.523  21.844  1.00  0.00           C  
ATOM    685  CG  HIS D 486      26.523   6.890  20.806  1.00  0.00           C  
ATOM    686  ND1 HIS D 486      26.581   8.045  20.062  1.00  0.00           N  
ATOM    687  CD2 HIS D 486      25.376   6.276  20.449  1.00  0.00           C  
ATOM    688  CE1 HIS D 486      25.507   8.129  19.298  1.00  0.00           C  
ATOM    689  NE2 HIS D 486      24.758   7.066  19.516  1.00  0.00           N  
ATOM    690  N   ALA D 489      28.839   5.555  24.365  1.00  0.00           N  
ATOM    691  CA  ALA D 489      29.590   4.636  25.208  1.00  0.00           C  
ATOM    692  C   ALA D 489      28.996   4.546  26.634  1.00  0.00           C  
ATOM    693  O   ALA D 489      29.090   3.502  27.279  1.00  0.00           O  
ATOM    694  CB  ALA D 489      31.042   5.090  25.271  1.00  0.00           C  
ATOM    695  N   GLN D 490      28.376   5.625  27.117  1.00  0.00           N  
ATOM    696  CA  GLN D 490      27.787   5.624  28.463  1.00  0.00           C  
ATOM    697  C   GLN D 490      26.493   4.826  28.541  1.00  0.00           C  
ATOM    698  O   GLN D 490      26.218   4.144  29.523  1.00  0.00           O  
ATOM    699  CB  GLN D 490      27.476   7.037  28.924  1.00  0.00           C  
ATOM    700  CG  GLN D 490      28.645   7.987  28.945  1.00  0.00           C  
ATOM    701  CD  GLN D 490      28.216   9.347  29.436  1.00  0.00           C  
ATOM    702  OE1 GLN D 490      27.809  10.212  28.660  1.00  0.00           O  
ATOM    703  NE2 GLN D 490      28.276   9.533  30.742  1.00  0.00           N  
ATOM    704  N   ALA D 494      25.669   4.957  27.512  1.00  0.00           N  
ATOM    705  CA  ALA D 494      24.415   4.243  27.465  1.00  0.00           C  
ATOM    706  C   ALA D 494      24.752   2.792  27.172  1.00  0.00           C  
ATOM    707  O   ALA D 494      24.001   1.886  27.535  1.00  0.00           O  
ATOM    708  CB  ALA D 494      23.525   4.818  26.388  1.00  0.00           C  
ATOM    709  N   ALA D 495      25.889   2.567  26.519  1.00  0.00           N  
ATOM    710  CA  ALA D 495      26.298   1.202  26.212  1.00  0.00           C  
ATOM    711  C   ALA D 495      26.464   0.448  27.537  1.00  0.00           C  
ATOM    712  O   ALA D 495      25.833  -0.592  27.742  1.00  0.00           O  
ATOM    713  CB  ALA D 495      27.590   1.214  25.430  1.00  0.00           C  
ATOM    714  N   TRP D 496      27.268   1.006  28.450  1.00  0.00           N  
ATOM    715  CA  TRP D 496      27.499   0.380  29.755  1.00  0.00           C  
ATOM    716  C   TRP D 496      26.221   0.212  30.547  1.00  0.00           C  
ATOM    717  O   TRP D 496      25.913  -0.874  30.977  1.00  0.00           O  
ATOM    718  CB  TRP D 496      28.516   1.172  30.583  1.00  0.00           C  
ATOM    719  CG  TRP D 496      28.827   0.510  31.890  1.00  0.00           C  
ATOM    720  CD1 TRP D 496      28.306   0.823  33.110  1.00  0.00           C  
ATOM    721  CD2 TRP D 496      29.593  -0.679  32.077  1.00  0.00           C  
ATOM    722  NE1 TRP D 496      28.682  -0.100  34.047  1.00  0.00           N  
ATOM    723  CE2 TRP D 496      29.471  -1.036  33.437  1.00  0.00           C  
ATOM    724  CE3 TRP D 496      30.368  -1.489  31.226  1.00  0.00           C  
ATOM    725  CZ2 TRP D 496      30.082  -2.157  33.966  1.00  0.00           C  
ATOM    726  CZ3 TRP D 496      30.980  -2.609  31.766  1.00  0.00           C  
ATOM    727  CH2 TRP D 496      30.833  -2.932  33.119  1.00  0.00           C  
ATOM    728  N   MET D 498      25.475   1.276  30.759  1.00  0.00           N  
ATOM    729  CA  MET D 498      24.240   1.128  31.497  1.00  0.00           C  
ATOM    730  C   MET D 498      23.415  -0.035  30.953  1.00  0.00           C  
ATOM    731  O   MET D 498      22.839  -0.797  31.708  1.00  0.00           O  
ATOM    732  CB  MET D 498      23.426   2.403  31.398  1.00  0.00           C  
ATOM    733  CG  MET D 498      23.345   3.179  32.668  1.00  0.00           C  
ATOM    734  SD  MET D 498      23.249   4.882  32.210  1.00  0.00           S  
ATOM    735  CE  MET D 498      25.001   5.198  32.101  1.00  0.00           C  
ATOM    736  N   LEU D 499      23.366  -0.179  29.634  1.00  0.00           N  
ATOM    737  CA  LEU D 499      22.578  -1.254  29.037  1.00  0.00           C  
ATOM    738  C   LEU D 499      23.224  -2.628  29.201  1.00  0.00           C  
ATOM    739  O   LEU D 499      22.513  -3.625  29.377  1.00  0.00           O  
ATOM    740  CB  LEU D 499      22.304  -0.964  27.564  1.00  0.00           C  
ATOM    741  CG  LEU D 499      21.262   0.104  27.197  1.00  0.00           C  
ATOM    742  CD1 LEU D 499      21.124   0.032  25.693  1.00  0.00           C  
ATOM    743  CD2 LEU D 499      19.895  -0.105  27.853  1.00  0.00           C  
ATOM    744  N   GLN D 500      24.561  -2.677  29.144  1.00  0.00           N  
ATOM    745  CA  GLN D 500      25.307  -3.923  29.333  1.00  0.00           C  
ATOM    746  C   GLN D 500      24.891  -4.508  30.662  1.00  0.00           C  
ATOM    747  O   GLN D 500      24.924  -5.714  30.868  1.00  0.00           O  
ATOM    748  CB  GLN D 500      26.823  -3.690  29.327  1.00  0.00           C  
ATOM    749  CG  GLN D 500      27.410  -3.935  27.960  1.00  0.00           C  
ATOM    750  CD  GLN D 500      28.936  -3.821  27.847  1.00  0.00           C  
ATOM    751  OE1 GLN D 500      29.691  -4.486  28.557  1.00  0.00           O  
ATOM    752  NE2 GLN D 500      29.388  -2.997  26.908  1.00  0.00           N  
ATOM    753  N   CYS D 841      24.473  -3.638  31.566  1.00  0.00           N  
ATOM    754  CA  CYS D 841      24.067  -4.101  32.864  1.00  0.00           C  
ATOM    755  C   CYS D 841      22.695  -4.751  32.952  1.00  0.00           C  
ATOM    756  O   CYS D 841      22.455  -5.461  33.917  1.00  0.00           O  
ATOM    757  CB  CYS D 841      24.160  -2.973  33.891  1.00  0.00           C  
ATOM    758  SG  CYS D 841      25.846  -2.600  34.373  1.00  0.00           S  
ATOM    759  N   ILE D 844      21.789  -4.548  31.997  1.00  0.00           N  
ATOM    760  CA  ILE D 844      20.469  -5.174  32.116  1.00  0.00           C  
ATOM    761  C   ILE D 844      20.245  -6.299  31.102  1.00  0.00           C  
ATOM    762  O   ILE D 844      19.180  -6.910  31.069  1.00  0.00           O  
ATOM    763  CB  ILE D 844      19.327  -4.158  31.972  1.00  0.00           C  
ATOM    764  CG1 ILE D 844      19.051  -3.899  30.501  1.00  0.00           C  
ATOM    765  CG2 ILE D 844      19.714  -2.836  32.620  1.00  0.00           C  
ATOM    766  CD1 ILE D 844      17.722  -3.253  30.287  1.00  0.00           C  
ATOM    767  N   VAL D 845      21.224  -6.536  30.240  1.00  0.00           N  
ATOM    768  CA  VAL D 845      21.110  -7.620  29.286  1.00  0.00           C  
ATOM    769  C   VAL D 845      21.791  -8.824  29.950  1.00  0.00           C  
ATOM    770  O   VAL D 845      22.907  -8.698  30.453  1.00  0.00           O  
ATOM    771  CB  VAL D 845      21.830  -7.296  27.954  1.00  0.00           C  
ATOM    772  CG1 VAL D 845      23.302  -6.918  28.179  1.00  0.00           C  
ATOM    773  CG2 VAL D 845      21.738  -8.502  27.045  1.00  0.00           C  
ATOM    774  N   TYR D 846      21.130  -9.978  29.985  1.00  0.00           N  
ATOM    775  CA  TYR D 846      21.738 -11.153  30.592  1.00  0.00           C  
ATOM    776  C   TYR D 846      22.697 -11.782  29.582  1.00  0.00           C  
ATOM    777  O   TYR D 846      22.409 -11.817  28.385  1.00  0.00           O  
ATOM    778  CB  TYR D 846      20.685 -12.168  31.005  1.00  0.00           C  
ATOM    779  CG  TYR D 846      19.552 -11.563  31.770  1.00  0.00           C  
ATOM    780  CD1 TYR D 846      19.790 -10.706  32.837  1.00  0.00           C  
ATOM    781  CD2 TYR D 846      18.235 -11.830  31.405  1.00  0.00           C  
ATOM    782  CE1 TYR D 846      18.739 -10.119  33.527  1.00  0.00           C  
ATOM    783  CE2 TYR D 846      17.173 -11.254  32.084  1.00  0.00           C  
ATOM    784  CZ  TYR D 846      17.428 -10.396  33.147  1.00  0.00           C  
ATOM    785  OH  TYR D 846      16.375  -9.812  33.826  1.00  0.00           O  
ATOM    786  N   ILE D 847      23.827 -12.295  30.079  1.00  0.00           N  
ATOM    787  CA  ILE D 847      24.885 -12.890  29.251  1.00  0.00           C  
ATOM    788  C   ILE D 847      24.417 -13.919  28.256  1.00  0.00           C  
ATOM    789  O   ILE D 847      25.042 -14.102  27.202  1.00  0.00           O  
ATOM    790  CB  ILE D 847      25.972 -13.556  30.086  1.00  0.00           C  
ATOM    791  CG1 ILE D 847      26.482 -12.591  31.144  1.00  0.00           C  
ATOM    792  CG2 ILE D 847      27.131 -13.927  29.181  1.00  0.00           C  
ATOM    793  CD1 ILE D 847      27.407 -13.219  32.170  1.00  0.00           C  
ATOM    794  N   GLY D 848      23.340 -14.615  28.612  1.00  0.00           N  
ATOM    795  CA  GLY D 848      22.781 -15.612  27.727  1.00  0.00           C  
ATOM    796  C   GLY D 848      22.381 -14.940  26.425  1.00  0.00           C  
ATOM    797  O   GLY D 848      22.790 -15.377  25.342  1.00  0.00           O  
ATOM    798  N   GLU D 849      21.606 -13.859  26.524  1.00  0.00           N  
ATOM    799  CA  GLU D 849      21.149 -13.147  25.342  1.00  0.00           C  
ATOM    800  C   GLU D 849      22.279 -12.874  24.362  1.00  0.00           C  
ATOM    801  O   GLU D 849      22.119 -13.083  23.172  1.00  0.00           O  
ATOM    802  CB  GLU D 849      20.447 -11.846  25.742  1.00  0.00           C  
ATOM    803  CG  GLU D 849      19.169 -12.106  26.541  1.00  0.00           C  
ATOM    804  CD  GLU D 849      18.437 -10.847  27.041  1.00  0.00           C  
ATOM    805  OE1 GLU D 849      18.997 -10.122  27.900  1.00  0.00           O  
ATOM    806  OE2 GLU D 849      17.290 -10.613  26.585  1.00  0.00           O  
ATOM    807  N   LEU D 850      23.425 -12.432  24.862  1.00  0.00           N  
ATOM    808  CA  LEU D 850      24.539 -12.132  23.972  1.00  0.00           C  
ATOM    809  C   LEU D 850      25.140 -13.351  23.278  1.00  0.00           C  
ATOM    810  O   LEU D 850      25.544 -13.278  22.114  1.00  0.00           O  
ATOM    811  CB  LEU D 850      25.663 -11.414  24.721  1.00  0.00           C  
ATOM    812  CG  LEU D 850      25.420 -10.070  25.394  1.00  0.00           C  
ATOM    813  CD1 LEU D 850      26.762  -9.486  25.759  1.00  0.00           C  
ATOM    814  CD2 LEU D 850      24.701  -9.113  24.468  1.00  0.00           C  
ATOM    815  N   GLU D 851      25.215 -14.465  24.006  1.00  0.00           N  
ATOM    816  CA  GLU D 851      25.789 -15.699  23.479  1.00  0.00           C  
ATOM    817  C   GLU D 851      24.841 -16.358  22.509  1.00  0.00           C  
ATOM    818  O   GLU D 851      25.260 -16.901  21.485  1.00  0.00           O  
ATOM    819  CB  GLU D 851      26.150 -16.642  24.629  1.00  0.00           C  
ATOM    820  CG  GLU D 851      27.166 -15.995  25.569  1.00  0.00           C  
ATOM    821  CD  GLU D 851      27.801 -16.950  26.572  1.00  0.00           C  
ATOM    822  OE1 GLU D 851      27.058 -17.604  27.331  1.00  0.00           O  
ATOM    823  OE2 GLU D 851      29.049 -17.019  26.605  1.00  0.00           O  
ATOM    824  N   ARG D1082      23.553 -16.302  22.828  1.00  0.00           N  
ATOM    825  CA  ARG D1082      22.549 -16.873  21.951  1.00  0.00           C  
ATOM    826  C   ARG D1082      22.249 -15.890  20.829  1.00  0.00           C  
ATOM    827  O   ARG D1082      21.199 -15.945  20.194  1.00  0.00           O  
ATOM    828  CB  ARG D1082      21.267 -17.243  22.729  1.00  0.00           C  
ATOM    829  CG  ARG D1082      20.531 -16.123  23.486  1.00  0.00           C  
ATOM    830  CD  ARG D1082      19.026 -16.124  23.145  1.00  0.00           C  
ATOM    831  NE  ARG D1082      18.720 -15.302  21.971  1.00  0.00           N  
ATOM    832  CZ  ARG D1082      18.625 -13.975  21.996  1.00  0.00           C  
ATOM    833  NH1 ARG D1082      18.806 -13.312  23.135  1.00  0.00           N  
ATOM    834  NH2 ARG D1082      18.352 -13.308  20.879  1.00  0.00           N  
ATOM    835  N   MET D1083      23.183 -14.979  20.587  1.00  0.00           N  
ATOM    836  CA  MET D1083      23.029 -13.995  19.528  1.00  0.00           C  
ATOM    837  C   MET D1083      23.544 -14.652  18.244  1.00  0.00           C  
ATOM    838  O   MET D1083      24.746 -14.793  18.060  1.00  0.00           O  
ATOM    839  CB  MET D1083      23.850 -12.750  19.870  1.00  0.00           C  
ATOM    840  CG  MET D1083      23.577 -11.509  19.032  1.00  0.00           C  
ATOM    841  SD  MET D1083      21.839 -10.986  18.993  1.00  0.00           S  
ATOM    842  CE  MET D1083      21.280 -11.332  20.644  1.00  0.00           C  
ATOM    843  N   THR D1085      22.622 -15.065  17.375  1.00  0.00           N  
ATOM    844  CA  THR D1085      22.932 -15.724  16.097  1.00  0.00           C  
ATOM    845  C   THR D1085      23.915 -14.940  15.241  1.00  0.00           C  
ATOM    846  O   THR D1085      23.541 -14.412  14.200  1.00  0.00           O  
ATOM    847  CB  THR D1085      21.663 -15.900  15.242  1.00  0.00           C  
ATOM    848  OG1 THR D1085      20.528 -16.094  16.095  1.00  0.00           O  
ATOM    849  CG2 THR D1085      21.812 -17.095  14.316  1.00  0.00           C  
ATOM    850  N   GLN D1098      25.170 -14.890  15.664  1.00  0.00           N  
ATOM    851  CA  GLN D1098      26.197 -14.154  14.949  1.00  0.00           C  
ATOM    852  C   GLN D1098      27.506 -14.357  15.684  1.00  0.00           C  
ATOM    853  O   GLN D1098      28.596 -14.128  15.153  1.00  0.00           O  
ATOM    854  CB  GLN D1098      25.847 -12.670  14.925  1.00  0.00           C  
ATOM    855  CG  GLN D1098      26.090 -12.060  13.580  1.00  0.00           C  
ATOM    856  CD  GLN D1098      25.098 -10.981  13.247  1.00  0.00           C  
ATOM    857  OE1 GLN D1098      25.455  -9.809  13.175  1.00  0.00           O  
ATOM    858  NE2 GLN D1098      23.833 -11.370  13.043  1.00  0.00           N  
ATOM    859  N   PHE D1099      27.371 -14.818  16.922  1.00  0.00           N  
ATOM    860  CA  PHE D1099      28.511 -15.081  17.778  1.00  0.00           C  
ATOM    861  C   PHE D1099      29.234 -16.369  17.351  1.00  0.00           C  
ATOM    862  O   PHE D1099      30.143 -16.839  18.040  1.00  0.00           O  
ATOM    863  CB  PHE D1099      28.061 -15.154  19.243  1.00  0.00           C  
ATOM    864  CG  PHE D1099      29.205 -15.112  20.227  1.00  0.00           C  
ATOM    865  CD1 PHE D1099      30.153 -14.089  20.168  1.00  0.00           C  
ATOM    866  CD2 PHE D1099      29.354 -16.116  21.189  1.00  0.00           C  
ATOM    867  CE1 PHE D1099      31.241 -14.066  21.052  1.00  0.00           C  
ATOM    868  CE2 PHE D1099      30.442 -16.100  22.079  1.00  0.00           C  
ATOM    869  CZ  PHE D1099      31.386 -15.074  22.010  1.00  0.00           C  
ATOM    870  N   LYS D1100      28.821 -16.925  16.209  1.00  0.00           N  
ATOM    871  CA  LYS D1100      29.445 -18.115  15.661  1.00  0.00           C  
ATOM    872  C   LYS D1100      30.901 -17.800  15.374  1.00  0.00           C  
ATOM    873  O   LYS D1100      31.711 -18.688  15.081  1.00  0.00           O  
ATOM    874  N   GLU D1101      31.224 -16.510  15.461  1.00  0.00           N  
ATOM    875  CA  GLU D1101      32.578 -16.022  15.267  1.00  0.00           C  
ATOM    876  C   GLU D1101      33.457 -16.553  16.410  1.00  0.00           C  
ATOM    877  O   GLU D1101      34.623 -16.187  16.514  1.00  0.00           O  
ATOM    878  CB  GLU D1101      32.591 -14.469  15.229  1.00  0.00           C  
ATOM    879  N   LYS D1102      32.907 -17.426  17.259  1.00  0.00           N  
ATOM    880  CA  LYS D1102      33.671 -18.022  18.347  1.00  0.00           C  
ATOM    881  C   LYS D1102      34.734 -18.962  17.801  1.00  0.00           C  
ATOM    882  O   LYS D1102      35.597 -19.446  18.542  1.00  0.00           O  
ATOM    883  N   SER D1103      34.632 -19.248  16.503  1.00  0.00           N  
ATOM    884  CA  SER D1103      35.596 -20.081  15.803  1.00  0.00           C  
ATOM    885  C   SER D1103      35.870 -21.475  16.330  1.00  0.00           C  
ATOM    886  O   SER D1103      37.031 -21.853  16.473  1.00  0.00           O  
ATOM    887  N   ALA D1104      34.812 -22.235  16.609  1.00  0.00           N  
ATOM    888  CA  ALA D1104      34.923 -23.607  17.104  1.00  0.00           C  
ATOM    889  C   ALA D1104      35.995 -23.782  18.172  1.00  0.00           C  
ATOM    890  O   ALA D1104      36.706 -24.794  18.206  1.00  0.00           O  
ATOM    891  CB  ALA D1104      35.201 -24.574  15.938  1.00  0.00           C  
ATOM    892  N   GLY D1105      36.106 -22.793  19.049  1.00  0.00           N  
ATOM    893  CA  GLY D1105      37.109 -22.850  20.098  1.00  0.00           C  
ATOM    894  C   GLY D1105      38.312 -21.957  19.830  1.00  0.00           C  
ATOM    895  O   GLY D1105      39.428 -22.259  20.270  1.00  0.00           O  
ATOM    896  N   LYS D1106      38.094 -20.858  19.106  1.00  0.00           N  
ATOM    897  CA  LYS D1106      39.176 -19.915  18.809  1.00  0.00           C  
ATOM    898  C   LYS D1106      39.526 -19.172  20.101  1.00  0.00           C  
ATOM    899  O   LYS D1106      40.705 -18.982  20.422  1.00  0.00           O  
ATOM    900  CB  LYS D1106      38.745 -18.921  17.719  1.00  0.00           C  
ATOM    901  N   GLU D1107      38.489 -18.754  20.831  1.00  0.00           N  
ATOM    902  CA  GLU D1107      38.614 -18.053  22.113  1.00  0.00           C  
ATOM    903  C   GLU D1107      39.491 -16.786  22.116  1.00  0.00           C  
ATOM    904  O   GLU D1107      39.620 -16.117  23.151  1.00  0.00           O  
ATOM    905  CB  GLU D1107      39.098 -19.037  23.188  1.00  0.00           C  
ATOM    906  N   ALA D1179      40.075 -16.452  20.965  1.00  0.00           N  
ATOM    907  CA  ALA D1179      40.925 -15.277  20.818  1.00  0.00           C  
ATOM    908  C   ALA D1179      40.167 -14.136  20.127  1.00  0.00           C  
ATOM    909  O   ALA D1179      40.705 -13.441  19.252  1.00  0.00           O  
ATOM    910  CB  ALA D1179      42.179 -15.644  20.005  1.00  0.00           C  
ATOM    911  N   VAL D1192      38.915 -13.946  20.527  1.00  0.00           N  
ATOM    912  CA  VAL D1192      38.076 -12.895  19.969  1.00  0.00           C  
ATOM    913  C   VAL D1192      38.026 -11.737  20.942  1.00  0.00           C  
ATOM    914  O   VAL D1192      38.128 -11.927  22.154  1.00  0.00           O  
ATOM    915  CB  VAL D1192      36.670 -13.422  19.727  1.00  0.00           C  
ATOM    916  N   SER D1193      37.882 -10.532  20.404  1.00  0.00           N  
ATOM    917  CA  SER D1193      37.793  -9.330  21.219  1.00  0.00           C  
ATOM    918  C   SER D1193      36.441  -9.306  21.905  1.00  0.00           C  
ATOM    919  O   SER D1193      35.419  -9.409  21.249  1.00  0.00           O  
ATOM    920  CB  SER D1193      37.930  -8.083  20.350  1.00  0.00           C  
ATOM    921  N   ALA D1194      36.433  -9.156  23.223  1.00  0.00           N  
ATOM    922  CA  ALA D1194      35.186  -9.077  23.968  1.00  0.00           C  
ATOM    923  C   ALA D1194      34.194  -8.094  23.326  1.00  0.00           C  
ATOM    924  O   ALA D1194      32.989  -8.209  23.519  1.00  0.00           O  
ATOM    925  CB  ALA D1194      35.477  -8.683  25.407  1.00  0.00           C  
ATOM    926  N   GLY D1195      34.691  -7.121  22.568  1.00  0.00           N  
ATOM    927  CA  GLY D1195      33.796  -6.171  21.925  1.00  0.00           C  
ATOM    928  C   GLY D1195      32.860  -6.897  20.975  1.00  0.00           C  
ATOM    929  O   GLY D1195      31.726  -6.479  20.740  1.00  0.00           O  
ATOM    930  N   LEU D1196      33.339  -8.015  20.443  1.00  0.00           N  
ATOM    931  CA  LEU D1196      32.565  -8.833  19.517  1.00  0.00           C  
ATOM    932  C   LEU D1196      31.367  -9.492  20.178  1.00  0.00           C  
ATOM    933  O   LEU D1196      30.381  -9.760  19.508  1.00  0.00           O  
ATOM    934  CB  LEU D1196      33.444  -9.915  18.920  1.00  0.00           C  
ATOM    935  CG  LEU D1196      33.029 -10.446  17.559  1.00  0.00           C  
ATOM    936  CD1 LEU D1196      32.753  -9.303  16.569  1.00  0.00           C  
ATOM    937  CD2 LEU D1196      34.177 -11.322  17.068  1.00  0.00           C  
ATOM    938  N   LEU D1198      31.454  -9.781  21.474  1.00  0.00           N  
ATOM    939  CA  LEU D1198      30.330 -10.403  22.156  1.00  0.00           C  
ATOM    940  C   LEU D1198      29.445  -9.340  22.753  1.00  0.00           C  
ATOM    941  O   LEU D1198      28.266  -9.562  23.005  1.00  0.00           O  
ATOM    942  CB  LEU D1198      30.789 -11.313  23.308  1.00  0.00           C  
ATOM    943  CG  LEU D1198      29.677 -11.745  24.297  1.00  0.00           C  
ATOM    944  CD1 LEU D1198      28.872 -12.873  23.702  1.00  0.00           C  
ATOM    945  CD2 LEU D1198      30.266 -12.219  25.613  1.00  0.00           C  
ATOM    946  N   THR D1199      30.039  -8.178  22.962  1.00  0.00           N  
ATOM    947  CA  THR D1199      29.362  -7.074  23.605  1.00  0.00           C  
ATOM    948  C   THR D1199      28.873  -5.923  22.736  1.00  0.00           C  
ATOM    949  O   THR D1199      28.299  -4.990  23.271  1.00  0.00           O  
ATOM    950  CB  THR D1199      30.275  -6.501  24.646  1.00  0.00           C  
ATOM    951  OG1 THR D1199      31.485  -6.080  23.995  1.00  0.00           O  
ATOM    952  CG2 THR D1199      30.616  -7.565  25.683  1.00  0.00           C  
ATOM    953  N   TYR D1200      29.095  -5.957  21.421  1.00  0.00           N  
ATOM    954  CA  TYR D1200      28.630  -4.842  20.607  1.00  0.00           C  
ATOM    955  C   TYR D1200      27.093  -4.654  20.567  1.00  0.00           C  
ATOM    956  O   TYR D1200      26.629  -3.569  20.257  1.00  0.00           O  
ATOM    957  CB  TYR D1200      29.181  -4.887  19.192  1.00  0.00           C  
ATOM    958  CG  TYR D1200      28.441  -5.832  18.274  1.00  0.00           C  
ATOM    959  CD1 TYR D1200      27.325  -5.405  17.563  1.00  0.00           C  
ATOM    960  CD2 TYR D1200      28.827  -7.167  18.157  1.00  0.00           C  
ATOM    961  CE1 TYR D1200      26.601  -6.276  16.762  1.00  0.00           C  
ATOM    962  CE2 TYR D1200      28.109  -8.055  17.356  1.00  0.00           C  
ATOM    963  CZ  TYR D1200      27.000  -7.602  16.666  1.00  0.00           C  
ATOM    964  OH  TYR D1200      26.294  -8.476  15.882  1.00  0.00           O  
ATOM    965  N   PRO D1201      26.282  -5.699  20.844  1.00  0.00           N  
ATOM    966  CA  PRO D1201      24.841  -5.468  20.817  1.00  0.00           C  
ATOM    967  C   PRO D1201      24.370  -4.352  21.749  1.00  0.00           C  
ATOM    968  O   PRO D1201      23.629  -3.455  21.296  1.00  0.00           O  
ATOM    969  CB  PRO D1201      24.276  -6.823  21.169  1.00  0.00           C  
ATOM    970  CG  PRO D1201      25.236  -7.720  20.449  1.00  0.00           C  
ATOM    971  CD  PRO D1201      26.554  -7.144  20.899  1.00  0.00           C  
ATOM    972  N   PRO D1202      24.746  -4.345  23.049  1.00  0.00           N  
ATOM    973  CA  PRO D1202      24.330  -3.283  23.981  1.00  0.00           C  
ATOM    974  C   PRO D1202      24.655  -1.904  23.399  1.00  0.00           C  
ATOM    975  O   PRO D1202      23.866  -0.978  23.553  1.00  0.00           O  
ATOM    976  CB  PRO D1202      25.147  -3.583  25.227  1.00  0.00           C  
ATOM    977  CG  PRO D1202      25.225  -5.055  25.201  1.00  0.00           C  
ATOM    978  CD  PRO D1202      25.572  -5.324  23.754  1.00  0.00           C  
ATOM    979  N   LEU D1203      25.804  -1.787  22.729  1.00  0.00           N  
ATOM    980  CA  LEU D1203      26.201  -0.519  22.122  1.00  0.00           C  
ATOM    981  C   LEU D1203      25.255  -0.138  20.983  1.00  0.00           C  
ATOM    982  O   LEU D1203      24.861   1.019  20.866  1.00  0.00           O  
ATOM    983  CB  LEU D1203      27.636  -0.612  21.599  1.00  0.00           C  
ATOM    984  CG  LEU D1203      28.190   0.568  20.796  1.00  0.00           C  
ATOM    985  CD1 LEU D1203      27.818   1.914  21.423  1.00  0.00           C  
ATOM    986  CD2 LEU D1203      29.695   0.400  20.740  1.00  0.00           C  
ATOM    987  N   MET D1204      24.897  -1.121  20.158  1.00  0.00           N  
ATOM    988  CA  MET D1204      23.994  -0.922  19.041  1.00  0.00           C  
ATOM    989  C   MET D1204      22.600  -0.608  19.567  1.00  0.00           C  
ATOM    990  O   MET D1204      21.797   0.055  18.918  1.00  0.00           O  
ATOM    991  CB  MET D1204      23.985  -2.172  18.178  1.00  0.00           C  
ATOM    992  CG  MET D1204      22.798  -2.298  17.261  1.00  0.00           C  
ATOM    993  SD  MET D1204      22.971  -3.650  16.110  1.00  0.00           S  
ATOM    994  CE  MET D1204      22.196  -2.896  14.641  1.00  0.00           C  
ATOM    995  N   ALA D1205      22.303  -1.104  20.752  1.00  0.00           N  
ATOM    996  CA  ALA D1205      21.016  -0.824  21.342  1.00  0.00           C  
ATOM    997  C   ALA D1205      21.071   0.647  21.762  1.00  0.00           C  
ATOM    998  O   ALA D1205      20.117   1.401  21.535  1.00  0.00           O  
ATOM    999  CB  ALA D1205      20.775  -1.732  22.546  1.00  0.00           C  
ATOM   1000  N   ALA D1206      22.200   1.057  22.346  1.00  0.00           N  
ATOM   1001  CA  ALA D1206      22.416   2.435  22.792  1.00  0.00           C  
ATOM   1002  C   ALA D1206      22.176   3.377  21.646  1.00  0.00           C  
ATOM   1003  O   ALA D1206      21.356   4.286  21.730  1.00  0.00           O  
ATOM   1004  CB  ALA D1206      23.834   2.610  23.279  1.00  0.00           C  
ATOM   1005  N   ASP D1207      22.933   3.126  20.579  1.00  0.00           N  
ATOM   1006  CA  ASP D1207      22.893   3.910  19.357  1.00  0.00           C  
ATOM   1007  C   ASP D1207      21.457   4.256  19.009  1.00  0.00           C  
ATOM   1008  O   ASP D1207      21.127   5.426  18.820  1.00  0.00           O  
ATOM   1009  CB  ASP D1207      23.532   3.146  18.188  1.00  0.00           C  
ATOM   1010  CG  ASP D1207      25.053   3.006  18.306  1.00  0.00           C  
ATOM   1011  OD1 ASP D1207      25.695   3.792  19.041  1.00  0.00           O  
ATOM   1012  OD2 ASP D1207      25.618   2.117  17.622  1.00  0.00           O  
ATOM   1013  N   ILE D1208      20.603   3.243  18.972  1.00  0.00           N  
ATOM   1014  CA  ILE D1208      19.223   3.448  18.595  1.00  0.00           C  
ATOM   1015  C   ILE D1208      18.320   4.103  19.631  1.00  0.00           C  
ATOM   1016  O   ILE D1208      17.644   5.090  19.330  1.00  0.00           O  
ATOM   1017  CB  ILE D1208      18.618   2.102  18.145  1.00  0.00           C  
ATOM   1018  CG1 ILE D1208      19.340   1.612  16.891  1.00  0.00           C  
ATOM   1019  CG2 ILE D1208      17.149   2.240  17.824  1.00  0.00           C  
ATOM   1020  CD1 ILE D1208      18.865   0.264  16.427  1.00  0.00           C  
ATOM   1021  N   LEU D1209      18.323   3.573  20.850  1.00  0.00           N  
ATOM   1022  CA  LEU D1209      17.453   4.075  21.907  1.00  0.00           C  
ATOM   1023  C   LEU D1209      17.711   5.515  22.325  1.00  0.00           C  
ATOM   1024  O   LEU D1209      16.797   6.235  22.696  1.00  0.00           O  
ATOM   1025  CB  LEU D1209      17.524   3.135  23.108  1.00  0.00           C  
ATOM   1026  CG  LEU D1209      17.219   1.647  22.860  1.00  0.00           C  
ATOM   1027  CD1 LEU D1209      17.061   0.973  24.210  1.00  0.00           C  
ATOM   1028  CD2 LEU D1209      15.942   1.461  22.037  1.00  0.00           C  
ATOM   1029  N   LEU D1210      18.963   5.935  22.235  1.00  0.00           N  
ATOM   1030  CA  LEU D1210      19.342   7.289  22.584  1.00  0.00           C  
ATOM   1031  C   LEU D1210      18.575   8.389  21.843  1.00  0.00           C  
ATOM   1032  O   LEU D1210      18.316   9.443  22.417  1.00  0.00           O  
ATOM   1033  CB  LEU D1210      20.829   7.486  22.350  1.00  0.00           C  
ATOM   1034  CG  LEU D1210      21.730   7.029  23.476  1.00  0.00           C  
ATOM   1035  CD1 LEU D1210      23.173   7.357  23.126  1.00  0.00           C  
ATOM   1036  CD2 LEU D1210      21.321   7.731  24.750  1.00  0.00           C  
ATOM   1037  N   TYR D1211      18.210   8.175  20.581  1.00  0.00           N  
ATOM   1038  CA  TYR D1211      17.487   9.211  19.837  1.00  0.00           C  
ATOM   1039  C   TYR D1211      15.996   8.967  19.647  1.00  0.00           C  
ATOM   1040  O   TYR D1211      15.380   9.568  18.778  1.00  0.00           O  
ATOM   1041  CB  TYR D1211      18.115   9.414  18.477  1.00  0.00           C  
ATOM   1042  CG  TYR D1211      19.580   9.693  18.572  1.00  0.00           C  
ATOM   1043  CD1 TYR D1211      20.037  10.908  19.069  1.00  0.00           C  
ATOM   1044  CD2 TYR D1211      20.513   8.726  18.222  1.00  0.00           C  
ATOM   1045  CE1 TYR D1211      21.391  11.152  19.223  1.00  0.00           C  
ATOM   1046  CE2 TYR D1211      21.864   8.961  18.374  1.00  0.00           C  
ATOM   1047  CZ  TYR D1211      22.294  10.175  18.878  1.00  0.00           C  
ATOM   1048  OH  TYR D1211      23.622  10.431  19.054  1.00  0.00           O  
ATOM   1049  N   ASN D1291      15.421   8.104  20.472  1.00  0.00           N  
ATOM   1050  CA  ASN D1291      14.016   7.743  20.400  1.00  0.00           C  
ATOM   1051  C   ASN D1291      13.574   7.295  19.029  1.00  0.00           C  
ATOM   1052  O   ASN D1291      12.390   7.373  18.695  1.00  0.00           O  
ATOM   1053  CB  ASN D1291      13.124   8.879  20.878  1.00  0.00           C  
ATOM   1054  CG  ASN D1291      13.164   9.031  22.375  1.00  0.00           C  
ATOM   1055  OD1 ASN D1291      13.922   9.845  22.896  1.00  0.00           O  
ATOM   1056  ND2 ASN D1291      12.370   8.219  23.087  1.00  0.00           N  
ATOM   1057  N   THR D1292      14.509   6.779  18.241  1.00  0.00           N  
ATOM   1058  CA  THR D1292      14.171   6.355  16.900  1.00  0.00           C  
ATOM   1059  C   THR D1292      13.000   5.380  16.812  1.00  0.00           C  
ATOM   1060  O   THR D1292      12.910   4.388  17.537  1.00  0.00           O  
ATOM   1061  CB  THR D1292      15.378   5.744  16.181  1.00  0.00           C  
ATOM   1062  OG1 THR D1292      15.296   4.319  16.230  1.00  0.00           O  
ATOM   1063  CG2 THR D1292      16.683   6.210  16.818  1.00  0.00           C  
ATOM   1064  N   ASP D1293      12.079   5.694  15.910  1.00  0.00           N  
ATOM   1065  CA  ASP D1293      10.905   4.863  15.671  1.00  0.00           C  
ATOM   1066  C   ASP D1293      11.219   3.753  14.685  1.00  0.00           C  
ATOM   1067  O   ASP D1293      10.751   2.628  14.840  1.00  0.00           O  
ATOM   1068  CB  ASP D1293       9.769   5.684  15.060  1.00  0.00           C  
ATOM   1069  CG  ASP D1293       9.256   6.767  15.976  1.00  0.00           C  
ATOM   1070  OD1 ASP D1293       8.248   6.537  16.668  1.00  0.00           O  
ATOM   1071  OD2 ASP D1293       9.869   7.851  16.001  1.00  0.00           O  
ATOM   1072  N   ILE D1294      12.000   4.068  13.662  1.00  0.00           N  
ATOM   1073  CA  ILE D1294      12.297   3.098  12.625  1.00  0.00           C  
ATOM   1074  C   ILE D1294      13.777   2.959  12.365  1.00  0.00           C  
ATOM   1075  O   ILE D1294      14.513   3.939  12.390  1.00  0.00           O  
ATOM   1076  CB  ILE D1294      11.657   3.527  11.299  1.00  0.00           C  
ATOM   1077  CG1 ILE D1294      10.150   3.694  11.442  1.00  0.00           C  
ATOM   1078  CG2 ILE D1294      11.954   2.511  10.244  1.00  0.00           C  
ATOM   1079  CD1 ILE D1294       9.596   4.545  10.327  1.00  0.00           C  
ATOM   1080  N   VAL D1295      14.204   1.737  12.092  1.00  0.00           N  
ATOM   1081  CA  VAL D1295      15.591   1.456  11.784  1.00  0.00           C  
ATOM   1082  C   VAL D1295      15.543   0.641  10.479  1.00  0.00           C  
ATOM   1083  O   VAL D1295      14.961  -0.445  10.448  1.00  0.00           O  
ATOM   1084  CB  VAL D1295      16.254   0.575  12.912  1.00  0.00           C  
ATOM   1085  CG1 VAL D1295      17.746   0.458  12.684  1.00  0.00           C  
ATOM   1086  CG2 VAL D1295      15.960   1.189  14.275  1.00  0.00           C  
ATOM   1087  N   PRO D1296      16.071   1.181   9.360  1.00  0.00           N  
ATOM   1088  CA  PRO D1296      16.074   0.444   8.083  1.00  0.00           C  
ATOM   1089  C   PRO D1296      17.133  -0.661   8.055  1.00  0.00           C  
ATOM   1090  O   PRO D1296      18.276  -0.434   7.657  1.00  0.00           O  
ATOM   1091  CB  PRO D1296      16.356   1.533   7.049  1.00  0.00           C  
ATOM   1092  CG  PRO D1296      17.217   2.476   7.808  1.00  0.00           C  
ATOM   1093  CD  PRO D1296      16.525   2.565   9.148  1.00  0.00           C  
ATOM   1094  N   VAL D1297      16.740  -1.860   8.478  1.00  0.00           N  
ATOM   1095  CA  VAL D1297      17.654  -3.003   8.523  1.00  0.00           C  
ATOM   1096  C   VAL D1297      17.283  -4.080   7.525  1.00  0.00           C  
ATOM   1097  O   VAL D1297      16.115  -4.216   7.139  1.00  0.00           O  
ATOM   1098  CB  VAL D1297      17.648  -3.671   9.906  1.00  0.00           C  
ATOM   1099  CG1 VAL D1297      17.992  -2.658  10.965  1.00  0.00           C  
ATOM   1100  CG2 VAL D1297      16.284  -4.311  10.171  1.00  0.00           C  
ATOM   1101  N   GLY D1298      18.295  -4.849   7.128  1.00  0.00           N  
ATOM   1102  CA  GLY D1298      18.097  -5.938   6.186  1.00  0.00           C  
ATOM   1103  C   GLY D1298      17.547  -7.173   6.885  1.00  0.00           C  
ATOM   1104  O   GLY D1298      17.287  -7.145   8.091  1.00  0.00           O  
ATOM   1105  N   GLU D1299      17.374  -8.268   6.147  1.00  0.00           N  
ATOM   1106  CA  GLU D1299      16.835  -9.491   6.747  1.00  0.00           C  
ATOM   1107  C   GLU D1299      17.856 -10.070   7.734  1.00  0.00           C  
ATOM   1108  O   GLU D1299      17.509 -10.649   8.770  1.00  0.00           O  
ATOM   1109  CB  GLU D1299      16.492 -10.532   5.663  1.00  0.00           C  
ATOM   1110  CG  GLU D1299      16.367 -10.024   4.199  1.00  0.00           C  
ATOM   1111  CD  GLU D1299      17.713  -9.896   3.460  1.00  0.00           C  
ATOM   1112  OE1 GLU D1299      18.290  -8.789   3.445  1.00  0.00           O  
ATOM   1113  OE2 GLU D1299      18.188 -10.905   2.894  1.00  0.00           O  
ATOM   1114  N   ASP D1300      19.125  -9.877   7.390  1.00  0.00           N  
ATOM   1115  CA  ASP D1300      20.279 -10.329   8.161  1.00  0.00           C  
ATOM   1116  C   ASP D1300      20.417  -9.694   9.543  1.00  0.00           C  
ATOM   1117  O   ASP D1300      20.991 -10.278  10.468  1.00  0.00           O  
ATOM   1118  CB  ASP D1300      21.551 -10.058   7.353  1.00  0.00           C  
ATOM   1119  CG  ASP D1300      21.640  -8.617   6.815  1.00  0.00           C  
ATOM   1120  OD1 ASP D1300      20.639  -7.864   6.848  1.00  0.00           O  
ATOM   1121  OD2 ASP D1300      22.734  -8.250   6.341  1.00  0.00           O  
ATOM   1122  N   GLN D1301      19.895  -8.487   9.685  1.00  0.00           N  
ATOM   1123  CA  GLN D1301      19.997  -7.796  10.958  1.00  0.00           C  
ATOM   1124  C   GLN D1301      18.864  -8.039  11.937  1.00  0.00           C  
ATOM   1125  O   GLN D1301      19.118  -8.252  13.117  1.00  0.00           O  
ATOM   1126  CB  GLN D1301      20.121  -6.292  10.729  1.00  0.00           C  
ATOM   1127  CG  GLN D1301      21.508  -5.811  10.360  1.00  0.00           C  
ATOM   1128  CD  GLN D1301      22.454  -5.700  11.551  1.00  0.00           C  
ATOM   1129  OE1 GLN D1301      22.026  -5.514  12.691  1.00  0.00           O  
ATOM   1130  NE2 GLN D1301      23.754  -5.782  11.280  1.00  0.00           N  
ATOM   1131  N   LYS D1302      17.630  -7.983  11.433  1.00  0.00           N  
ATOM   1132  CA  LYS D1302      16.402  -8.142  12.222  1.00  0.00           C  
ATOM   1133  C   LYS D1302      16.635  -8.608  13.655  1.00  0.00           C  
ATOM   1134  O   LYS D1302      16.234  -7.963  14.616  1.00  0.00           O  
ATOM   1135  CB  LYS D1302      15.456  -9.111  11.510  1.00  0.00           C  
ATOM   1136  CG  LYS D1302      14.114  -9.321  12.201  1.00  0.00           C  
ATOM   1137  CD  LYS D1302      13.185  -8.117  12.082  1.00  0.00           C  
ATOM   1138  CE  LYS D1302      12.787  -7.873  10.635  1.00  0.00           C  
ATOM   1139  NZ  LYS D1302      11.800  -6.769  10.512  1.00  0.00           N  
ATOM   1140  N   GLN D1303      17.302  -9.741  13.772  1.00  0.00           N  
ATOM   1141  CA  GLN D1303      17.614 -10.332  15.055  1.00  0.00           C  
ATOM   1142  C   GLN D1303      18.201  -9.349  16.086  1.00  0.00           C  
ATOM   1143  O   GLN D1303      17.908  -9.454  17.283  1.00  0.00           O  
ATOM   1144  CB  GLN D1303      18.570 -11.488  14.831  1.00  0.00           C  
ATOM   1145  CG  GLN D1303      18.997 -12.189  16.078  1.00  0.00           C  
ATOM   1146  CD  GLN D1303      20.428 -12.671  15.998  1.00  0.00           C  
ATOM   1147  OE1 GLN D1303      21.160 -12.363  15.047  1.00  0.00           O  
ATOM   1148  NE2 GLN D1303      20.843 -13.421  17.005  1.00  0.00           N  
ATOM   1149  N   HIS D1304      19.029  -8.403  15.655  1.00  0.00           N  
ATOM   1150  CA  HIS D1304      19.585  -7.445  16.599  1.00  0.00           C  
ATOM   1151  C   HIS D1304      18.549  -6.457  17.077  1.00  0.00           C  
ATOM   1152  O   HIS D1304      18.514  -6.094  18.243  1.00  0.00           O  
ATOM   1153  CB  HIS D1304      20.717  -6.671  15.973  1.00  0.00           C  
ATOM   1154  CG  HIS D1304      21.953  -7.468  15.766  1.00  0.00           C  
ATOM   1155  ND1 HIS D1304      22.352  -8.463  16.629  1.00  0.00           N  
ATOM   1156  CD2 HIS D1304      22.915  -7.370  14.825  1.00  0.00           C  
ATOM   1157  CE1 HIS D1304      23.513  -8.943  16.226  1.00  0.00           C  
ATOM   1158  NE2 HIS D1304      23.876  -8.296  15.134  1.00  0.00           N  
ATOM   1159  N   ILE D1306      17.700  -6.039  16.150  1.00  0.00           N  
ATOM   1160  CA  ILE D1306      16.640  -5.106  16.471  1.00  0.00           C  
ATOM   1161  C   ILE D1306      15.691  -5.764  17.466  1.00  0.00           C  
ATOM   1162  O   ILE D1306      14.974  -5.090  18.199  1.00  0.00           O  
ATOM   1163  CB  ILE D1306      15.881  -4.688  15.208  1.00  0.00           C  
ATOM   1164  CG1 ILE D1306      16.876  -4.152  14.157  1.00  0.00           C  
ATOM   1165  CG2 ILE D1306      14.837  -3.656  15.552  1.00  0.00           C  
ATOM   1166  CD1 ILE D1306      17.645  -2.901  14.555  1.00  0.00           C  
ATOM   1167  N   GLU D1310      15.709  -7.091  17.499  1.00  0.00           N  
ATOM   1168  CA  GLU D1310      14.875  -7.846  18.416  1.00  0.00           C  
ATOM   1169  C   GLU D1310      15.336  -7.568  19.839  1.00  0.00           C  
ATOM   1170  O   GLU D1310      14.539  -7.246  20.722  1.00  0.00           O  
ATOM   1171  CB  GLU D1310      14.983  -9.337  18.127  1.00  0.00           C  
ATOM   1172  CG  GLU D1310      14.235  -9.765  16.891  1.00  0.00           C  
ATOM   1173  CD  GLU D1310      12.757  -9.505  17.044  1.00  0.00           C  
ATOM   1174  OE1 GLU D1310      12.153 -10.122  17.952  1.00  0.00           O  
ATOM   1175  OE2 GLU D1310      12.227  -8.675  16.271  1.00  0.00           O  
ATOM   1176  N   LEU D1312      16.641  -7.681  20.049  1.00  0.00           N  
ATOM   1177  CA  LEU D1312      17.231  -7.442  21.349  1.00  0.00           C  
ATOM   1178  C   LEU D1312      16.923  -6.043  21.851  1.00  0.00           C  
ATOM   1179  O   LEU D1312      16.277  -5.891  22.900  1.00  0.00           O  
ATOM   1180  CB  LEU D1312      18.741  -7.636  21.284  1.00  0.00           C  
ATOM   1181  CG  LEU D1312      19.473  -7.469  22.610  1.00  0.00           C  
ATOM   1182  CD1 LEU D1312      18.891  -8.391  23.659  1.00  0.00           C  
ATOM   1183  CD2 LEU D1312      20.937  -7.787  22.417  1.00  0.00           C  
ATOM   1184  N   THR D1314      17.354  -5.024  21.102  1.00  0.00           N  
ATOM   1185  CA  THR D1314      17.135  -3.649  21.530  1.00  0.00           C  
ATOM   1186  C   THR D1314      15.664  -3.408  21.823  1.00  0.00           C  
ATOM   1187  O   THR D1314      15.319  -2.565  22.641  1.00  0.00           O  
ATOM   1188  CB  THR D1314      17.634  -2.610  20.491  1.00  0.00           C  
ATOM   1189  OG1 THR D1314      16.523  -2.051  19.774  1.00  0.00           O  
ATOM   1190  CG2 THR D1314      18.589  -3.251  19.520  1.00  0.00           C  
ATOM   1191  N   ARG D1316      14.797  -4.158  21.165  1.00  0.00           N  
ATOM   1192  CA  ARG D1316      13.398  -4.006  21.450  1.00  0.00           C  
ATOM   1193  C   ARG D1316      13.217  -4.525  22.849  1.00  0.00           C  
ATOM   1194  O   ARG D1316      12.573  -3.900  23.669  1.00  0.00           O  
ATOM   1195  CB  ARG D1316      12.563  -4.817  20.492  1.00  0.00           C  
ATOM   1196  CG  ARG D1316      12.460  -4.179  19.136  1.00  0.00           C  
ATOM   1197  CD  ARG D1316      11.570  -4.988  18.222  1.00  0.00           C  
ATOM   1198  NE  ARG D1316      10.191  -5.041  18.698  1.00  0.00           N  
ATOM   1199  CZ  ARG D1316       9.152  -4.525  18.048  1.00  0.00           C  
ATOM   1200  NH1 ARG D1316       9.314  -3.912  16.880  1.00  0.00           N  
ATOM   1201  NH2 ARG D1316       7.945  -4.610  18.589  1.00  0.00           N  
ATOM   1202  N   ASP D1317      13.814  -5.674  23.114  1.00  0.00           N  
ATOM   1203  CA  ASP D1317      13.717  -6.280  24.422  1.00  0.00           C  
ATOM   1204  C   ASP D1317      14.278  -5.388  25.513  1.00  0.00           C  
ATOM   1205  O   ASP D1317      13.540  -4.952  26.399  1.00  0.00           O  
ATOM   1206  CB  ASP D1317      14.442  -7.618  24.437  1.00  0.00           C  
ATOM   1207  CG  ASP D1317      13.629  -8.745  23.814  1.00  0.00           C  
ATOM   1208  OD1 ASP D1317      12.623  -8.467  23.134  1.00  0.00           O  
ATOM   1209  OD2 ASP D1317      14.005  -9.924  24.000  1.00  0.00           O  
ATOM   1210  N   LEU D1318      15.579  -5.115  25.458  1.00  0.00           N  
ATOM   1211  CA  LEU D1318      16.222  -4.269  26.458  1.00  0.00           C  
ATOM   1212  C   LEU D1318      15.363  -3.060  26.779  1.00  0.00           C  
ATOM   1213  O   LEU D1318      15.006  -2.818  27.935  1.00  0.00           O  
ATOM   1214  CB  LEU D1318      17.579  -3.802  25.959  1.00  0.00           C  
ATOM   1215  CG  LEU D1318      18.544  -4.955  25.742  1.00  0.00           C  
ATOM   1216  CD1 LEU D1318      19.848  -4.473  25.160  1.00  0.00           C  
ATOM   1217  CD2 LEU D1318      18.763  -5.635  27.076  1.00  0.00           C  
ATOM   1218  N   ALA D1319      15.024  -2.306  25.743  1.00  0.00           N  
ATOM   1219  CA  ALA D1319      14.208  -1.119  25.905  1.00  0.00           C  
ATOM   1220  C   ALA D1319      13.015  -1.390  26.796  1.00  0.00           C  
ATOM   1221  O   ALA D1319      12.769  -0.663  27.749  1.00  0.00           O  
ATOM   1222  CB  ALA D1319      13.741  -0.632  24.560  1.00  0.00           C  
ATOM   1223  N   GLU D1321      12.287  -2.451  26.477  1.00  0.00           N  
ATOM   1224  CA  GLU D1321      11.099  -2.816  27.223  1.00  0.00           C  
ATOM   1225  C   GLU D1321      11.419  -3.215  28.650  1.00  0.00           C  
ATOM   1226  O   GLU D1321      10.609  -3.032  29.562  1.00  0.00           O  
ATOM   1227  CB  GLU D1321      10.388  -3.961  26.519  1.00  0.00           C  
ATOM   1228  CG  GLU D1321       9.171  -4.446  27.262  1.00  0.00           C  
ATOM   1229  CD  GLU D1321       7.860  -4.160  26.534  1.00  0.00           C  
ATOM   1230  OE1 GLU D1321       7.016  -5.079  26.509  1.00  0.00           O  
ATOM   1231  OE2 GLU D1321       7.674  -3.034  26.013  1.00  0.00           O  
ATOM   1232  N   ARG D1322      12.613  -3.757  28.832  1.00  0.00           N  
ATOM   1233  CA  ARG D1322      13.070  -4.197  30.134  1.00  0.00           C  
ATOM   1234  C   ARG D1322      13.359  -2.967  31.004  1.00  0.00           C  
ATOM   1235  O   ARG D1322      12.887  -2.868  32.142  1.00  0.00           O  
ATOM   1236  CB  ARG D1322      14.310  -5.059  29.928  1.00  0.00           C  
ATOM   1237  CG  ARG D1322      14.775  -5.818  31.131  1.00  0.00           C  
ATOM   1238  CD  ARG D1322      15.873  -6.789  30.735  1.00  0.00           C  
ATOM   1239  NE  ARG D1322      15.385  -7.904  29.916  1.00  0.00           N  
ATOM   1240  CZ  ARG D1322      16.177  -8.713  29.213  1.00  0.00           C  
ATOM   1241  NH1 ARG D1322      17.491  -8.519  29.226  1.00  0.00           N  
ATOM   1242  NH2 ARG D1322      15.664  -9.723  28.514  1.00  0.00           N  
ATOM   1243  N   PHE D1323      14.107  -2.015  30.446  1.00  0.00           N  
ATOM   1244  CA  PHE D1323      14.437  -0.769  31.146  1.00  0.00           C  
ATOM   1245  C   PHE D1323      13.144  -0.009  31.476  1.00  0.00           C  
ATOM   1246  O   PHE D1323      12.936   0.439  32.603  1.00  0.00           O  
ATOM   1247  CB  PHE D1323      15.303   0.115  30.251  1.00  0.00           C  
ATOM   1248  CG  PHE D1323      15.885   1.315  30.952  1.00  0.00           C  
ATOM   1249  CD1 PHE D1323      17.247   1.338  31.259  1.00  0.00           C  
ATOM   1250  CD2 PHE D1323      15.085   2.404  31.309  1.00  0.00           C  
ATOM   1251  CE1 PHE D1323      17.809   2.421  31.914  1.00  0.00           C  
ATOM   1252  CE2 PHE D1323      15.630   3.491  31.962  1.00  0.00           C  
ATOM   1253  CZ  PHE D1323      17.000   3.504  32.269  1.00  0.00           C  
ATOM   1254  N   ASN D1324      12.302   0.143  30.459  1.00  0.00           N  
ATOM   1255  CA  ASN D1324      11.034   0.842  30.574  1.00  0.00           C  
ATOM   1256  C   ASN D1324      10.190   0.294  31.706  1.00  0.00           C  
ATOM   1257  O   ASN D1324       9.541   1.041  32.426  1.00  0.00           O  
ATOM   1258  CB  ASN D1324      10.234   0.728  29.265  1.00  0.00           C  
ATOM   1259  CG  ASN D1324      10.595   1.800  28.229  1.00  0.00           C  
ATOM   1260  OD1 ASN D1324      11.770   2.128  28.004  1.00  0.00           O  
ATOM   1261  ND2 ASN D1324       9.565   2.325  27.565  1.00  0.00           N  
ATOM   1262  N   LYS D1325      10.184  -1.019  31.863  1.00  0.00           N  
ATOM   1263  CA  LYS D1325       9.380  -1.606  32.915  1.00  0.00           C  
ATOM   1264  C   LYS D1325      10.022  -1.455  34.271  1.00  0.00           C  
ATOM   1265  O   LYS D1325       9.327  -1.179  35.242  1.00  0.00           O  
ATOM   1266  CB  LYS D1325       9.130  -3.081  32.646  1.00  0.00           C  
ATOM   1267  CG  LYS D1325       8.370  -3.383  31.380  1.00  0.00           C  
ATOM   1268  CD  LYS D1325       7.884  -4.813  31.454  1.00  0.00           C  
ATOM   1269  CE  LYS D1325       7.204  -5.232  30.165  1.00  0.00           C  
ATOM   1270  NZ  LYS D1325       5.992  -4.409  29.888  1.00  0.00           N  
ATOM   1271  N   ARG D1326      11.339  -1.641  34.348  1.00  0.00           N  
ATOM   1272  CA  ARG D1326      12.031  -1.511  35.623  1.00  0.00           C  
ATOM   1273  C   ARG D1326      12.115  -0.079  36.103  1.00  0.00           C  
ATOM   1274  O   ARG D1326      11.908   0.193  37.277  1.00  0.00           O  
ATOM   1275  CB  ARG D1326      13.458  -2.063  35.576  1.00  0.00           C  
ATOM   1276  CG  ARG D1326      13.582  -3.542  35.919  1.00  0.00           C  
ATOM   1277  CD  ARG D1326      14.911  -3.852  36.646  1.00  0.00           C  
ATOM   1278  NE  ARG D1326      16.029  -4.329  35.809  1.00  0.00           N  
ATOM   1279  CZ  ARG D1326      16.061  -5.486  35.133  1.00  0.00           C  
ATOM   1280  NH1 ARG D1326      15.030  -6.324  35.162  1.00  0.00           N  
ATOM   1281  NH2 ARG D1326      17.152  -5.832  34.445  1.00  0.00           N  
ATOM   1282  N   TYR D1327      12.402   0.849  35.200  1.00  0.00           N  
ATOM   1283  CA  TYR D1327      12.555   2.232  35.620  1.00  0.00           C  
ATOM   1284  C   TYR D1327      11.504   3.222  35.174  1.00  0.00           C  
ATOM   1285  O   TYR D1327      11.466   4.338  35.689  1.00  0.00           O  
ATOM   1286  CB  TYR D1327      13.920   2.750  35.203  1.00  0.00           C  
ATOM   1287  CG  TYR D1327      15.072   1.924  35.707  1.00  0.00           C  
ATOM   1288  CD1 TYR D1327      15.499   0.801  35.006  1.00  0.00           C  
ATOM   1289  CD2 TYR D1327      15.745   2.277  36.875  1.00  0.00           C  
ATOM   1290  CE1 TYR D1327      16.574   0.049  35.452  1.00  0.00           C  
ATOM   1291  CE2 TYR D1327      16.823   1.528  37.334  1.00  0.00           C  
ATOM   1292  CZ  TYR D1327      17.228   0.419  36.618  1.00  0.00           C  
ATOM   1293  OH  TYR D1327      18.271  -0.338  37.079  1.00  0.00           O  
ATOM   1294  N   GLY D1328      10.658   2.842  34.221  1.00  0.00           N  
ATOM   1295  CA  GLY D1328       9.627   3.759  33.753  1.00  0.00           C  
ATOM   1296  C   GLY D1328       9.725   4.077  32.269  1.00  0.00           C  
ATOM   1297  O   GLY D1328      10.817   3.999  31.690  1.00  0.00           O  
ATOM   1298  N   GLU D1329       8.599   4.428  31.642  1.00  0.00           N  
ATOM   1299  CA  GLU D1329       8.600   4.745  30.218  1.00  0.00           C  
ATOM   1300  C   GLU D1329       9.656   5.812  29.981  1.00  0.00           C  
ATOM   1301  O   GLU D1329       9.640   6.877  30.608  1.00  0.00           O  
ATOM   1302  CB  GLU D1329       7.223   5.248  29.770  1.00  0.00           C  
ATOM   1303  CG  GLU D1329       7.033   5.432  28.248  1.00  0.00           C  
ATOM   1304  CD  GLU D1329       6.476   4.178  27.525  1.00  0.00           C  
ATOM   1305  OE1 GLU D1329       5.659   3.444  28.133  1.00  0.00           O  
ATOM   1306  OE2 GLU D1329       6.839   3.952  26.341  1.00  0.00           O  
ATOM   1307  N   LEU D1341      10.598   5.490  29.100  1.00  0.00           N  
ATOM   1308  CA  LEU D1341      11.681   6.393  28.752  1.00  0.00           C  
ATOM   1309  C   LEU D1341      12.062   6.196  27.284  1.00  0.00           C  
ATOM   1310  O   LEU D1341      12.257   7.174  26.551  1.00  0.00           O  
ATOM   1311  CB  LEU D1341      12.892   6.104  29.640  1.00  0.00           C  
ATOM   1312  CG  LEU D1341      13.918   7.218  29.849  1.00  0.00           C  
ATOM   1313  CD1 LEU D1341      15.223   6.632  30.387  1.00  0.00           C  
ATOM   1314  CD2 LEU D1341      14.198   7.922  28.543  1.00  0.00           C  
ATOM   1315  N   PHE D1342      12.173   4.926  26.874  1.00  0.00           N  
ATOM   1316  CA  PHE D1342      12.568   4.539  25.509  1.00  0.00           C  
ATOM   1317  C   PHE D1342      11.390   4.197  24.595  1.00  0.00           C  
ATOM   1318  O   PHE D1342      10.353   3.676  25.027  1.00  0.00           O  
ATOM   1319  CB  PHE D1342      13.492   3.303  25.517  1.00  0.00           C  
ATOM   1320  CG  PHE D1342      14.830   3.512  26.186  1.00  0.00           C  
ATOM   1321  CD1 PHE D1342      15.748   4.439  25.685  1.00  0.00           C  
ATOM   1322  CD2 PHE D1342      15.193   2.730  27.280  1.00  0.00           C  
ATOM   1323  CE1 PHE D1342      17.014   4.575  26.267  1.00  0.00           C  
ATOM   1324  CE2 PHE D1342      16.450   2.859  27.866  1.00  0.00           C  
ATOM   1325  CZ  PHE D1342      17.366   3.782  27.358  1.00  0.00           C  
ATOM   1326  N   THR D1344      11.562   4.484  23.314  1.00  0.00           N  
ATOM   1327  CA  THR D1344      10.535   4.153  22.354  1.00  0.00           C  
ATOM   1328  C   THR D1344      10.949   2.786  21.864  1.00  0.00           C  
ATOM   1329  O   THR D1344      12.140   2.561  21.637  1.00  0.00           O  
ATOM   1330  CB  THR D1344      10.550   5.157  21.206  1.00  0.00           C  
ATOM   1331  OG1 THR D1344       9.775   6.300  21.576  1.00  0.00           O  
ATOM   1332  CG2 THR D1344      10.016   4.537  19.929  1.00  0.00           C  
ATOM   1333  N   ILE D1345      10.015   1.852  21.740  1.00  0.00           N  
ATOM   1334  CA  ILE D1345      10.394   0.544  21.235  1.00  0.00           C  
ATOM   1335  C   ILE D1345      10.444   0.715  19.721  1.00  0.00           C  
ATOM   1336  O   ILE D1345       9.428   0.984  19.102  1.00  0.00           O  
ATOM   1337  CB  ILE D1345       9.352  -0.525  21.563  1.00  0.00           C  
ATOM   1338  CG1 ILE D1345       9.281  -0.774  23.070  1.00  0.00           C  
ATOM   1339  CG2 ILE D1345       9.702  -1.794  20.779  1.00  0.00           C  
ATOM   1340  CD1 ILE D1345       9.038   0.466  23.931  1.00  0.00           C  
ATOM   1341  N   PRO D1347      11.626   0.561  19.111  1.00  0.00           N  
ATOM   1342  CA  PRO D1347      11.783   0.715  17.666  1.00  0.00           C  
ATOM   1343  C   PRO D1347      11.118  -0.375  16.849  1.00  0.00           C  
ATOM   1344  O   PRO D1347      10.541  -1.317  17.398  1.00  0.00           O  
ATOM   1345  CB  PRO D1347      13.298   0.750  17.489  1.00  0.00           C  
ATOM   1346  CG  PRO D1347      13.748  -0.216  18.514  1.00  0.00           C  
ATOM   1347  CD  PRO D1347      12.896   0.147  19.727  1.00  0.00           C  
ATOM   1348  N   GLU D1348      11.218  -0.223  15.530  1.00  0.00           N  
ATOM   1349  CA  GLU D1348      10.629  -1.130  14.548  1.00  0.00           C  
ATOM   1350  C   GLU D1348      11.570  -1.232  13.367  1.00  0.00           C  
ATOM   1351  O   GLU D1348      12.003  -0.221  12.814  1.00  0.00           O  
ATOM   1352  CB  GLU D1348       9.299  -0.561  14.114  1.00  0.00           C  
ATOM   1353  CG  GLU D1348       8.531  -1.413  13.157  1.00  0.00           C  
ATOM   1354  CD  GLU D1348       7.058  -1.024  13.161  1.00  0.00           C  
ATOM   1355  OE1 GLU D1348       6.415  -1.182  14.222  1.00  0.00           O  
ATOM   1356  OE2 GLU D1348       6.562  -0.565  12.113  1.00  0.00           O  
ATOM   1357  N   ALA D1349      11.869  -2.460  12.976  1.00  0.00           N  
ATOM   1358  CA  ALA D1349      12.791  -2.697  11.881  1.00  0.00           C  
ATOM   1359  C   ALA D1349      12.091  -2.677  10.531  1.00  0.00           C  
ATOM   1360  O   ALA D1349      11.407  -3.628  10.163  1.00  0.00           O  
ATOM   1361  CB  ALA D1349      13.480  -4.030  12.072  1.00  0.00           C  
ATOM   1362  N   ARG D1350      12.267  -1.589   9.794  1.00  0.00           N  
ATOM   1363  CA  ARG D1350      11.646  -1.470   8.504  1.00  0.00           C  
ATOM   1364  C   ARG D1350      12.624  -1.892   7.434  1.00  0.00           C  
ATOM   1365  O   ARG D1350      13.847  -1.769   7.598  1.00  0.00           O  
ATOM   1366  CB  ARG D1350      11.161  -0.044   8.239  1.00  0.00           C  
ATOM   1367  CG  ARG D1350      10.081   0.044   7.168  1.00  0.00           C  
ATOM   1368  CD  ARG D1350       9.976   1.440   6.555  1.00  0.00           C  
ATOM   1369  NE  ARG D1350      11.147   1.826   5.755  1.00  0.00           N  
ATOM   1370  CZ  ARG D1350      11.388   3.063   5.322  1.00  0.00           C  
ATOM   1371  NH1 ARG D1350      10.550   4.055   5.599  1.00  0.00           N  
ATOM   1372  NH2 ARG D1350      12.481   3.308   4.620  1.00  0.00           N  
ATOM   1373  N   ILE D1351      12.089  -2.414   6.333  1.00  0.00           N  
ATOM   1374  CA  ILE D1351      12.939  -2.874   5.208  1.00  0.00           C  
ATOM   1375  C   ILE D1351      12.865  -1.917   4.007  1.00  0.00           C  
ATOM   1376  O   ILE D1351      12.118  -0.914   4.020  1.00  0.00           O  
ATOM   1377  CB  ILE D1351      12.443  -4.331   4.845  1.00  0.00           C  
ATOM   1378  CG1 ILE D1351      13.478  -5.367   5.352  1.00  0.00           C  
ATOM   1379  CG2 ILE D1351      12.363  -4.542   3.361  1.00  0.00           C  
ATOM   1380  CD1 ILE D1351      13.470  -5.588   6.844  1.00  0.00           C  
ATOM   1381  N   PRO D1352      13.710  -2.153   2.971  1.00  0.00           N  
ATOM   1382  CA  PRO D1352      13.739  -1.354   1.734  1.00  0.00           C  
ATOM   1383  C   PRO D1352      12.475  -1.602   0.887  1.00  0.00           C  
ATOM   1384  O   PRO D1352      11.769  -2.582   1.101  1.00  0.00           O  
ATOM   1385  CB  PRO D1352      14.968  -1.858   1.025  1.00  0.00           C  
ATOM   1386  CG  PRO D1352      15.858  -2.309   2.138  1.00  0.00           C  
ATOM   1387  CD  PRO D1352      14.915  -3.000   3.067  1.00  0.00           C  
ATOM   1388  N   LYS D1353      12.238  -0.740  -0.100  1.00  0.00           N  
ATOM   1389  CA  LYS D1353      11.079  -0.913  -0.972  1.00  0.00           C  
ATOM   1390  C   LYS D1353      11.381  -2.152  -1.821  1.00  0.00           C  
ATOM   1391  O   LYS D1353      12.347  -2.173  -2.602  1.00  0.00           O  
ATOM   1392  CB  LYS D1353      10.823   0.340  -1.827  1.00  0.00           C  
ATOM   1393  CG  LYS D1353       9.369   0.494  -2.336  1.00  0.00           C  
ATOM   1394  CD  LYS D1353       8.307   0.558  -1.207  1.00  0.00           C  
ATOM   1395  CE  LYS D1353       8.169   1.937  -0.536  1.00  0.00           C  
ATOM   1396  NZ  LYS D1353       9.324   2.381   0.296  1.00  0.00           N  
ATOM   1397  N   VAL D1354      10.545  -3.180  -1.627  1.00  0.00           N  
ATOM   1398  CA  VAL D1354      10.690  -4.488  -2.280  1.00  0.00           C  
ATOM   1399  C   VAL D1354      10.518  -4.728  -3.786  1.00  0.00           C  
ATOM   1400  O   VAL D1354       9.564  -4.275  -4.434  1.00  0.00           O  
ATOM   1401  CB  VAL D1354       9.841  -5.580  -1.536  1.00  0.00           C  
ATOM   1402  CG1 VAL D1354      10.710  -6.290  -0.512  1.00  0.00           C  
ATOM   1403  CG2 VAL D1354       8.613  -4.968  -0.853  1.00  0.00           C  
ATOM   1404  N   GLY D1355      11.476  -5.507  -4.288  1.00  0.00           N  
ATOM   1405  CA  GLY D1355      11.534  -5.871  -5.687  1.00  0.00           C  
ATOM   1406  C   GLY D1355      12.963  -5.670  -6.164  1.00  0.00           C  
ATOM   1407  O   GLY D1355      13.548  -6.546  -6.811  1.00  0.00           O  
ATOM   1408  N   ALA D1356      13.528  -4.521  -5.797  1.00  0.00           N  
ATOM   1409  CA  ALA D1356      14.870  -4.128  -6.182  1.00  0.00           C  
ATOM   1410  C   ALA D1356      16.005  -4.723  -5.359  1.00  0.00           C  
ATOM   1411  O   ALA D1356      16.724  -4.003  -4.667  1.00  0.00           O  
ATOM   1412  CB  ALA D1356      14.966  -2.600  -6.167  1.00  0.00           C  
ATOM   1413  N   ARG D1360      16.158  -6.040  -5.435  1.00  0.00           N  
ATOM   1414  CA  ARG D1360      17.225  -6.753  -4.743  1.00  0.00           C  
ATOM   1415  C   ARG D1360      18.326  -6.979  -5.790  1.00  0.00           C  
ATOM   1416  O   ARG D1360      18.193  -7.835  -6.671  1.00  0.00           O  
ATOM   1417  CB  ARG D1360      16.699  -8.089  -4.227  1.00  0.00           C  
ATOM   1418  CG  ARG D1360      16.688  -8.208  -2.712  1.00  0.00           C  
ATOM   1419  CD  ARG D1360      18.081  -8.495  -2.152  1.00  0.00           C  
ATOM   1420  NE  ARG D1360      18.449  -9.906  -2.273  1.00  0.00           N  
ATOM   1421  CZ  ARG D1360      18.537 -10.743  -1.244  1.00  0.00           C  
ATOM   1422  NH1 ARG D1360      18.291 -10.318  -0.006  1.00  0.00           N  
ATOM   1423  NH2 ARG D1360      18.864 -12.011  -1.464  1.00  0.00           N  
ATOM   1424  N   ILE D1361      19.402  -6.203  -5.709  1.00  0.00           N  
ATOM   1425  CA  ILE D1361      20.467  -6.310  -6.699  1.00  0.00           C  
ATOM   1426  C   ILE D1361      21.465  -7.462  -6.507  1.00  0.00           C  
ATOM   1427  O   ILE D1361      22.286  -7.444  -5.601  1.00  0.00           O  
ATOM   1428  CB  ILE D1361      21.241  -4.981  -6.802  1.00  0.00           C  
ATOM   1429  CG1 ILE D1361      20.259  -3.819  -6.939  1.00  0.00           C  
ATOM   1430  CG2 ILE D1361      22.171  -5.011  -8.003  1.00  0.00           C  
ATOM   1431  CD1 ILE D1361      19.328  -3.917  -8.139  1.00  0.00           C  
ATOM   1432  N   MET D1365      21.404  -8.457  -7.390  1.00  0.00           N  
ATOM   1433  CA  MET D1365      22.299  -9.608  -7.323  1.00  0.00           C  
ATOM   1434  C   MET D1365      23.681  -9.285  -7.848  1.00  0.00           C  
ATOM   1435  O   MET D1365      23.906  -8.220  -8.403  1.00  0.00           O  
ATOM   1436  CB  MET D1365      21.759 -10.785  -8.132  1.00  0.00           C  
ATOM   1437  CG  MET D1365      20.320 -11.109  -7.856  1.00  0.00           C  
ATOM   1438  SD  MET D1365      20.023 -11.469  -6.130  1.00  0.00           S  
ATOM   1439  CE  MET D1365      18.223 -11.423  -6.140  1.00  0.00           C  
ATOM   1440  N   SER D1366      24.599 -10.227  -7.681  1.00  0.00           N  
ATOM   1441  CA  SER D1366      25.962 -10.069  -8.135  1.00  0.00           C  
ATOM   1442  C   SER D1366      26.019  -9.987  -9.663  1.00  0.00           C  
ATOM   1443  O   SER D1366      25.102 -10.428 -10.372  1.00  0.00           O  
ATOM   1444  CB  SER D1366      26.799 -11.250  -7.620  1.00  0.00           C  
ATOM   1445  OG  SER D1366      28.094 -11.295  -8.195  1.00  0.00           O  
ATOM   1446  N   LEU D1368      27.089  -9.394 -10.173  1.00  0.00           N  
ATOM   1447  CA  LEU D1368      27.261  -9.304 -11.608  1.00  0.00           C  
ATOM   1448  C   LEU D1368      27.816 -10.635 -12.096  1.00  0.00           C  
ATOM   1449  O   LEU D1368      27.439 -11.102 -13.164  1.00  0.00           O  
ATOM   1450  CB  LEU D1368      28.227  -8.166 -11.980  1.00  0.00           C  
ATOM   1451  CG  LEU D1368      27.840  -6.724 -11.642  1.00  0.00           C  
ATOM   1452  CD1 LEU D1368      28.741  -5.790 -12.418  1.00  0.00           C  
ATOM   1453  CD2 LEU D1368      26.395  -6.455 -12.008  1.00  0.00           C  
ATOM   1454  N   VAL D1369      28.687 -11.267 -11.312  1.00  0.00           N  
ATOM   1455  CA  VAL D1369      29.295 -12.545 -11.703  1.00  0.00           C  
ATOM   1456  C   VAL D1369      28.542 -13.794 -11.246  1.00  0.00           C  
ATOM   1457  O   VAL D1369      28.867 -14.908 -11.682  1.00  0.00           O  
ATOM   1458  CB  VAL D1369      30.753 -12.643 -11.200  1.00  0.00           C  
ATOM   1459  CG1 VAL D1369      31.503 -11.393 -11.589  1.00  0.00           C  
ATOM   1460  CG2 VAL D1369      30.793 -12.828  -9.689  1.00  0.00           C  
ATOM   1461  N   ASP D1370      27.558 -13.609 -10.364  1.00  0.00           N  
ATOM   1462  CA  ASP D1370      26.729 -14.710  -9.860  1.00  0.00           C  
ATOM   1463  C   ASP D1370      25.362 -14.151  -9.494  1.00  0.00           C  
ATOM   1464  O   ASP D1370      25.137 -13.662  -8.392  1.00  0.00           O  
ATOM   1465  CB  ASP D1370      27.355 -15.352  -8.627  1.00  0.00           C  
ATOM   1466  CG  ASP D1370      26.504 -16.490  -8.041  1.00  0.00           C  
ATOM   1467  OD1 ASP D1370      25.269 -16.552  -8.266  1.00  0.00           O  
ATOM   1468  OD2 ASP D1370      27.088 -17.309  -7.319  1.00  0.00           O  
ATOM   1469  N   PRO D1371      24.417 -14.246 -10.433  1.00  0.00           N  
ATOM   1470  CA  PRO D1371      23.031 -13.789 -10.378  1.00  0.00           C  
ATOM   1471  C   PRO D1371      22.167 -14.325  -9.271  1.00  0.00           C  
ATOM   1472  O   PRO D1371      21.018 -13.909  -9.153  1.00  0.00           O  
ATOM   1473  CB  PRO D1371      22.502 -14.166 -11.744  1.00  0.00           C  
ATOM   1474  CG  PRO D1371      23.207 -15.469 -11.970  1.00  0.00           C  
ATOM   1475  CD  PRO D1371      24.621 -15.075 -11.634  1.00  0.00           C  
ATOM   1476  N   THR D1372      22.676 -15.248  -8.468  1.00  0.00           N  
ATOM   1477  CA  THR D1372      21.878 -15.780  -7.361  1.00  0.00           C  
ATOM   1478  C   THR D1372      22.351 -15.137  -6.075  1.00  0.00           C  
ATOM   1479  O   THR D1372      21.572 -14.911  -5.153  1.00  0.00           O  
ATOM   1480  CB  THR D1372      22.043 -17.302  -7.237  1.00  0.00           C  
ATOM   1481  OG1 THR D1372      23.415 -17.661  -7.485  1.00  0.00           O  
ATOM   1482  CG2 THR D1372      21.136 -18.015  -8.214  1.00  0.00           C  
ATOM   1483  N   LYS D1373      23.643 -14.829  -6.047  1.00  0.00           N  
ATOM   1484  CA  LYS D1373      24.306 -14.212  -4.908  1.00  0.00           C  
ATOM   1485  C   LYS D1373      23.980 -12.718  -4.824  1.00  0.00           C  
ATOM   1486  O   LYS D1373      23.873 -12.046  -5.842  1.00  0.00           O  
ATOM   1487  CB  LYS D1373      25.801 -14.424  -5.079  1.00  0.00           C  
ATOM   1488  CG  LYS D1373      26.626 -14.282  -3.834  1.00  0.00           C  
ATOM   1489  CD  LYS D1373      27.995 -14.878  -4.094  1.00  0.00           C  
ATOM   1490  CE  LYS D1373      28.844 -14.893  -2.839  1.00  0.00           C  
ATOM   1491  NZ  LYS D1373      29.062 -13.519  -2.311  1.00  0.00           N  
ATOM   1492  N   LYS D1414      23.814 -12.189  -3.619  1.00  0.00           N  
ATOM   1493  CA  LYS D1414      23.523 -10.773  -3.462  1.00  0.00           C  
ATOM   1494  C   LYS D1414      24.820  -9.998  -3.694  1.00  0.00           C  
ATOM   1495  O   LYS D1414      25.908 -10.528  -3.451  1.00  0.00           O  
ATOM   1496  CB  LYS D1414      22.982 -10.506  -2.057  1.00  0.00           C  
ATOM   1497  CG  LYS D1414      22.563  -9.084  -1.787  1.00  0.00           C  
ATOM   1498  CD  LYS D1414      21.688  -8.982  -0.539  1.00  0.00           C  
ATOM   1499  CE  LYS D1414      22.502  -8.900   0.742  1.00  0.00           C  
ATOM   1500  NZ  LYS D1414      23.435  -7.733   0.794  1.00  0.00           N  
ATOM   1501  N   MET D1415      24.715  -8.765  -4.194  1.00  0.00           N  
ATOM   1502  CA  MET D1415      25.891  -7.937  -4.442  1.00  0.00           C  
ATOM   1503  C   MET D1415      26.323  -7.351  -3.113  1.00  0.00           C  
ATOM   1504  O   MET D1415      25.508  -6.736  -2.418  1.00  0.00           O  
ATOM   1505  CB  MET D1415      25.575  -6.793  -5.397  1.00  0.00           C  
ATOM   1506  CG  MET D1415      26.818  -6.152  -6.039  1.00  0.00           C  
ATOM   1507  SD  MET D1415      26.450  -4.623  -6.954  1.00  0.00           S  
ATOM   1508  CE  MET D1415      25.732  -5.309  -8.407  1.00  0.00           C  
ATOM   1509  N   SER D1416      27.598  -7.520  -2.759  1.00  0.00           N  
ATOM   1510  CA  SER D1416      28.136  -7.011  -1.493  1.00  0.00           C  
ATOM   1511  C   SER D1416      29.603  -6.601  -1.592  1.00  0.00           C  
ATOM   1512  O   SER D1416      30.356  -7.172  -2.372  1.00  0.00           O  
ATOM   1513  CB  SER D1416      27.984  -8.082  -0.407  1.00  0.00           C  
ATOM   1514  OG  SER D1416      26.779  -7.912   0.334  1.00  0.00           O  
ATOM   1515  N   LYS D1417      29.995  -5.600  -0.807  1.00  0.00           N  
ATOM   1516  CA  LYS D1417      31.367  -5.116  -0.781  1.00  0.00           C  
ATOM   1517  C   LYS D1417      32.267  -6.291  -0.426  1.00  0.00           C  
ATOM   1518  O   LYS D1417      33.375  -6.401  -0.920  1.00  0.00           O  
ATOM   1519  CB  LYS D1417      31.579  -4.049   0.301  1.00  0.00           C  
ATOM   1520  CG  LYS D1417      30.540  -2.939   0.384  1.00  0.00           C  
ATOM   1521  CD  LYS D1417      30.867  -2.002   1.568  1.00  0.00           C  
ATOM   1522  CE  LYS D1417      29.730  -1.020   1.844  1.00  0.00           C  
ATOM   1523  NZ  LYS D1417      28.569  -1.677   2.500  1.00  0.00           N  
ATOM   1524  N   SER D1434      31.758  -7.159   0.444  1.00  0.00           N  
ATOM   1525  CA  SER D1434      32.461  -8.336   0.936  1.00  0.00           C  
ATOM   1526  C   SER D1434      32.628  -9.516  -0.029  1.00  0.00           C  
ATOM   1527  O   SER D1434      33.005 -10.612   0.386  1.00  0.00           O  
ATOM   1528  CB  SER D1434      31.772  -8.839   2.209  1.00  0.00           C  
ATOM   1529  OG  SER D1434      30.390  -9.095   1.976  1.00  0.00           O  
ATOM   1530  N   ASP D1435      32.317  -9.332  -1.301  1.00  0.00           N  
ATOM   1531  CA  ASP D1435      32.475 -10.417  -2.264  1.00  0.00           C  
ATOM   1532  C   ASP D1435      33.985 -10.460  -2.568  1.00  0.00           C  
ATOM   1533  O   ASP D1435      34.625  -9.413  -2.643  1.00  0.00           O  
ATOM   1534  CB  ASP D1435      31.673 -10.081  -3.535  1.00  0.00           C  
ATOM   1535  CG  ASP D1435      31.478 -11.282  -4.455  1.00  0.00           C  
ATOM   1536  OD1 ASP D1435      32.476 -11.797  -5.008  1.00  0.00           O  
ATOM   1537  OD2 ASP D1435      30.323 -11.705  -4.636  1.00  0.00           O  
ATOM   1538  N   PRO D1440      34.590 -11.662  -2.669  1.00  0.00           N  
ATOM   1539  CA  PRO D1440      36.024 -11.720  -2.975  1.00  0.00           C  
ATOM   1540  C   PRO D1440      36.321 -11.400  -4.443  1.00  0.00           C  
ATOM   1541  O   PRO D1440      37.483 -11.182  -4.793  1.00  0.00           O  
ATOM   1542  CB  PRO D1440      36.407 -13.155  -2.608  1.00  0.00           C  
ATOM   1543  CG  PRO D1440      35.144 -13.912  -2.825  1.00  0.00           C  
ATOM   1544  CD  PRO D1440      34.132 -12.977  -2.186  1.00  0.00           C  
ATOM   1545  N   ASN D1441      35.309 -11.382  -5.316  1.00  0.00           N  
ATOM   1546  CA  ASN D1441      35.578 -11.046  -6.720  1.00  0.00           C  
ATOM   1547  C   ASN D1441      35.159  -9.596  -6.972  1.00  0.00           C  
ATOM   1548  O   ASN D1441      33.988  -9.241  -6.847  1.00  0.00           O  
ATOM   1549  CB  ASN D1441      34.830 -11.994  -7.698  1.00  0.00           C  
ATOM   1550  CG  ASN D1441      35.338 -11.873  -9.168  1.00  0.00           C  
ATOM   1551  OD1 ASN D1441      34.703 -12.369 -10.100  1.00  0.00           O  
ATOM   1552  ND2 ASN D1441      36.494 -11.221  -9.356  1.00  0.00           N  
ATOM   1553  N   PRO D1444      36.124  -8.744  -7.330  1.00  0.00           N  
ATOM   1554  CA  PRO D1444      35.884  -7.329  -7.605  1.00  0.00           C  
ATOM   1555  C   PRO D1444      34.837  -7.070  -8.682  1.00  0.00           C  
ATOM   1556  O   PRO D1444      34.162  -6.039  -8.657  1.00  0.00           O  
ATOM   1557  CB  PRO D1444      37.255  -6.822  -8.040  1.00  0.00           C  
ATOM   1558  CG  PRO D1444      38.207  -7.739  -7.340  1.00  0.00           C  
ATOM   1559  CD  PRO D1444      37.547  -9.079  -7.505  1.00  0.00           C  
ATOM   1560  N   LYS D1450      34.705  -8.009  -9.619  1.00  0.00           N  
ATOM   1561  CA  LYS D1450      33.787  -7.878 -10.744  1.00  0.00           C  
ATOM   1562  C   LYS D1450      32.340  -8.207 -10.429  1.00  0.00           C  
ATOM   1563  O   LYS D1450      31.465  -8.086 -11.285  1.00  0.00           O  
ATOM   1564  CB  LYS D1450      34.306  -8.727 -11.908  1.00  0.00           C  
ATOM   1565  CG  LYS D1450      35.765  -8.395 -12.216  1.00  0.00           C  
ATOM   1566  CD  LYS D1450      36.227  -8.685 -13.647  1.00  0.00           C  
ATOM   1567  CE  LYS D1450      36.487 -10.168 -13.933  1.00  0.00           C  
ATOM   1568  NZ  LYS D1450      35.273 -11.000 -14.182  1.00  0.00           N  
ATOM   1569  N   ALA D1452      32.073  -8.607  -9.196  1.00  0.00           N  
ATOM   1570  CA  ALA D1452      30.705  -8.913  -8.825  1.00  0.00           C  
ATOM   1571  C   ALA D1452      29.965  -7.648  -8.403  1.00  0.00           C  
ATOM   1572  O   ALA D1452      28.742  -7.659  -8.310  1.00  0.00           O  
ATOM   1573  CB  ALA D1452      30.689  -9.922  -7.710  1.00  0.00           C  
ATOM   1574  N   TYR D1455      30.695  -6.560  -8.148  1.00  0.00           N  
ATOM   1575  CA  TYR D1455      30.065  -5.300  -7.741  1.00  0.00           C  
ATOM   1576  C   TYR D1455      30.716  -4.089  -8.376  1.00  0.00           C  
ATOM   1577  O   TYR D1455      31.887  -4.119  -8.771  1.00  0.00           O  
ATOM   1578  CB  TYR D1455      30.109  -5.114  -6.217  1.00  0.00           C  
ATOM   1579  CG  TYR D1455      31.514  -5.211  -5.656  1.00  0.00           C  
ATOM   1580  CD1 TYR D1455      32.443  -4.185  -5.860  1.00  0.00           C  
ATOM   1581  CD2 TYR D1455      31.944  -6.383  -5.019  1.00  0.00           C  
ATOM   1582  CE1 TYR D1455      33.771  -4.329  -5.457  1.00  0.00           C  
ATOM   1583  CE2 TYR D1455      33.270  -6.538  -4.612  1.00  0.00           C  
ATOM   1584  CZ  TYR D1455      34.178  -5.508  -4.840  1.00  0.00           C  
ATOM   1585  OH  TYR D1455      35.498  -5.654  -4.490  1.00  0.00           O  
ATOM   1586  N   ILE D1456      29.930  -3.020  -8.451  1.00  0.00           N  
ATOM   1587  CA  ILE D1456      30.376  -1.747  -8.981  1.00  0.00           C  
ATOM   1588  C   ILE D1456      30.262  -0.789  -7.795  1.00  0.00           C  
ATOM   1589  O   ILE D1456      29.222  -0.727  -7.132  1.00  0.00           O  
ATOM   1590  CB  ILE D1456      29.453  -1.253 -10.131  1.00  0.00           C  
ATOM   1591  CG1 ILE D1456      29.450  -2.230 -11.302  1.00  0.00           C  
ATOM   1592  CG2 ILE D1456      29.928   0.086 -10.642  1.00  0.00           C  
ATOM   1593  CD1 ILE D1456      28.326  -1.953 -12.285  1.00  0.00           C  
ATOM   1594  N   THR D1457      31.346  -0.069  -7.528  1.00  0.00           N  
ATOM   1595  CA  THR D1457      31.444   0.907  -6.449  1.00  0.00           C  
ATOM   1596  C   THR D1457      31.057   2.287  -6.958  1.00  0.00           C  
ATOM   1597  O   THR D1457      31.420   2.653  -8.068  1.00  0.00           O  
ATOM   1598  CB  THR D1457      32.895   1.007  -5.974  1.00  0.00           C  
ATOM   1599  OG1 THR D1457      33.288  -0.241  -5.405  1.00  0.00           O  
ATOM   1600  CG2 THR D1457      33.071   2.151  -4.973  1.00  0.00           C  
ATOM   1601  N   LEU D1458      30.357   3.065  -6.143  1.00  0.00           N  
ATOM   1602  CA  LEU D1458      29.996   4.411  -6.534  1.00  0.00           C  
ATOM   1603  C   LEU D1458      31.199   5.182  -7.056  1.00  0.00           C  
ATOM   1604  O   LEU D1458      31.055   6.153  -7.792  1.00  0.00           O  
ATOM   1605  CB  LEU D1458      29.434   5.183  -5.364  1.00  0.00           C  
ATOM   1606  CG  LEU D1458      28.152   4.715  -4.712  1.00  0.00           C  
ATOM   1607  CD1 LEU D1458      27.741   5.766  -3.717  1.00  0.00           C  
ATOM   1608  CD2 LEU D1458      27.049   4.529  -5.727  1.00  0.00           C  
ATOM   1609  N   LEU D1459      32.399   4.782  -6.672  1.00  0.00           N  
ATOM   1610  CA  LEU D1459      33.566   5.500  -7.147  1.00  0.00           C  
ATOM   1611  C   LEU D1459      34.325   4.752  -8.217  1.00  0.00           C  
ATOM   1612  O   LEU D1459      35.488   5.058  -8.460  1.00  0.00           O  
ATOM   1613  CB  LEU D1459      34.523   5.807  -6.005  1.00  0.00           C  
ATOM   1614  CG  LEU D1459      33.982   6.619  -4.834  1.00  0.00           C  
ATOM   1615  CD1 LEU D1459      35.140   6.938  -3.925  1.00  0.00           C  
ATOM   1616  CD2 LEU D1459      33.315   7.907  -5.311  1.00  0.00           C  
ATOM   1617  N   ASP D1460      33.696   3.762  -8.844  1.00  0.00           N  
ATOM   1618  CA  ASP D1460      34.362   3.040  -9.911  1.00  0.00           C  
ATOM   1619  C   ASP D1460      34.443   3.993 -11.090  1.00  0.00           C  
ATOM   1620  O   ASP D1460      33.453   4.644 -11.442  1.00  0.00           O  
ATOM   1621  CB  ASP D1460      33.583   1.793 -10.338  1.00  0.00           C  
ATOM   1622  CG  ASP D1460      33.957   0.522  -9.553  1.00  0.00           C  
ATOM   1623  OD1 ASP D1460      35.149   0.250  -9.320  1.00  0.00           O  
ATOM   1624  OD2 ASP D1460      33.033  -0.243  -9.195  1.00  0.00           O  
ATOM   1625  N   ASP D1461      35.626   4.084 -11.690  1.00  0.00           N  
ATOM   1626  CA  ASP D1461      35.795   4.965 -12.832  1.00  0.00           C  
ATOM   1627  C   ASP D1461      35.115   4.362 -14.039  1.00  0.00           C  
ATOM   1628  O   ASP D1461      34.862   3.159 -14.103  1.00  0.00           O  
ATOM   1629  CB  ASP D1461      37.277   5.197 -13.117  1.00  0.00           C  
ATOM   1630  CG  ASP D1461      37.941   4.043 -13.844  1.00  0.00           C  
ATOM   1631  OD1 ASP D1461      37.648   3.841 -15.037  1.00  0.00           O  
ATOM   1632  OD2 ASP D1461      38.754   3.342 -13.223  1.00  0.00           O  
ATOM   1633  N   ALA D1462      34.816   5.229 -14.994  1.00  0.00           N  
ATOM   1634  CA  ALA D1462      34.154   4.842 -16.238  1.00  0.00           C  
ATOM   1635  C   ALA D1462      34.666   3.513 -16.775  1.00  0.00           C  
ATOM   1636  O   ALA D1462      33.916   2.548 -16.860  1.00  0.00           O  
ATOM   1637  CB  ALA D1462      34.356   5.922 -17.267  1.00  0.00           C  
ATOM   1638  N   LYS D1463      35.951   3.473 -17.114  1.00  0.00           N  
ATOM   1639  CA  LYS D1463      36.569   2.261 -17.640  1.00  0.00           C  
ATOM   1640  C   LYS D1463      36.197   1.016 -16.831  1.00  0.00           C  
ATOM   1641  O   LYS D1463      35.818  -0.003 -17.402  1.00  0.00           O  
ATOM   1642  CB  LYS D1463      38.099   2.439 -17.692  1.00  0.00           C  
ATOM   1643  CG  LYS D1463      38.946   1.198 -18.022  1.00  0.00           C  
ATOM   1644  CD  LYS D1463      40.470   1.475 -17.885  1.00  0.00           C  
ATOM   1645  CE  LYS D1463      40.968   1.670 -16.425  1.00  0.00           C  
ATOM   1646  NZ  LYS D1463      40.496   2.887 -15.690  1.00  0.00           N  
ATOM   1647  N   THR D1465      36.281   1.100 -15.509  1.00  0.00           N  
ATOM   1648  CA  THR D1465      35.972  -0.045 -14.668  1.00  0.00           C  
ATOM   1649  C   THR D1465      34.532  -0.451 -14.794  1.00  0.00           C  
ATOM   1650  O   THR D1465      34.197  -1.632 -14.844  1.00  0.00           O  
ATOM   1651  CB  THR D1465      36.220   0.268 -13.218  1.00  0.00           C  
ATOM   1652  OG1 THR D1465      37.540   0.800 -13.092  1.00  0.00           O  
ATOM   1653  CG2 THR D1465      36.075  -0.984 -12.360  1.00  0.00           C  
ATOM   1654  N   ILE D1467      33.672   0.547 -14.823  1.00  0.00           N  
ATOM   1655  CA  ILE D1467      32.267   0.271 -14.931  1.00  0.00           C  
ATOM   1656  C   ILE D1467      31.976  -0.426 -16.232  1.00  0.00           C  
ATOM   1657  O   ILE D1467      31.193  -1.368 -16.280  1.00  0.00           O  
ATOM   1658  CB  ILE D1467      31.466   1.539 -14.883  1.00  0.00           C  
ATOM   1659  CG1 ILE D1467      31.888   2.343 -13.660  1.00  0.00           C  
ATOM   1660  CG2 ILE D1467      29.976   1.186 -14.847  1.00  0.00           C  
ATOM   1661  CD1 ILE D1467      31.076   3.614 -13.460  1.00  0.00           C  
ATOM   1662  N   GLU D1468      32.624   0.046 -17.285  1.00  0.00           N  
ATOM   1663  CA  GLU D1468      32.429  -0.511 -18.599  1.00  0.00           C  
ATOM   1664  C   GLU D1468      32.863  -1.959 -18.603  1.00  0.00           C  
ATOM   1665  O   GLU D1468      32.086  -2.837 -18.965  1.00  0.00           O  
ATOM   1666  CB  GLU D1468      33.221   0.299 -19.618  1.00  0.00           C  
ATOM   1667  CG  GLU D1468      32.720   0.163 -21.041  1.00  0.00           C  
ATOM   1668  CD  GLU D1468      32.642   1.505 -21.753  1.00  0.00           C  
ATOM   1669  OE1 GLU D1468      33.670   2.202 -21.814  1.00  0.00           O  
ATOM   1670  OE2 GLU D1468      31.550   1.860 -22.250  1.00  0.00           O  
ATOM   1671  N   LYS D1507      34.095  -2.206 -18.169  1.00  0.00           N  
ATOM   1672  CA  LYS D1507      34.653  -3.553 -18.117  1.00  0.00           C  
ATOM   1673  C   LYS D1507      33.810  -4.543 -17.294  1.00  0.00           C  
ATOM   1674  O   LYS D1507      33.577  -5.673 -17.720  1.00  0.00           O  
ATOM   1675  CB  LYS D1507      36.082  -3.492 -17.561  1.00  0.00           C  
ATOM   1676  CG  LYS D1507      36.819  -4.814 -17.634  1.00  0.00           C  
ATOM   1677  CD  LYS D1507      37.207  -5.341 -16.250  1.00  0.00           C  
ATOM   1678  CE  LYS D1507      38.502  -4.730 -15.707  1.00  0.00           C  
ATOM   1679  NZ  LYS D1507      39.752  -5.292 -16.312  1.00  0.00           N  
ATOM   1680  N   LYS D1508      33.330  -4.117 -16.132  1.00  0.00           N  
ATOM   1681  CA  LYS D1508      32.551  -5.005 -15.285  1.00  0.00           C  
ATOM   1682  C   LYS D1508      31.205  -5.382 -15.873  1.00  0.00           C  
ATOM   1683  O   LYS D1508      30.837  -6.548 -15.830  1.00  0.00           O  
ATOM   1684  CB  LYS D1508      32.367  -4.394 -13.897  1.00  0.00           C  
ATOM   1685  CG  LYS D1508      33.649  -4.297 -13.084  1.00  0.00           C  
ATOM   1686  CD  LYS D1508      33.359  -3.734 -11.712  1.00  0.00           C  
ATOM   1687  CE  LYS D1508      34.641  -3.571 -10.916  1.00  0.00           C  
ATOM   1688  NZ  LYS D1508      34.361  -3.039  -9.559  1.00  0.00           N  
ATOM   1689  N   ILE D1509      30.471  -4.403 -16.402  1.00  0.00           N  
ATOM   1690  CA  ILE D1509      29.167  -4.662 -17.025  1.00  0.00           C  
ATOM   1691  C   ILE D1509      29.366  -5.599 -18.209  1.00  0.00           C  
ATOM   1692  O   ILE D1509      28.573  -6.520 -18.427  1.00  0.00           O  
ATOM   1693  CB  ILE D1509      28.490  -3.359 -17.557  1.00  0.00           C  
ATOM   1694  CG1 ILE D1509      27.912  -2.545 -16.405  1.00  0.00           C  
ATOM   1695  CG2 ILE D1509      27.362  -3.700 -18.536  1.00  0.00           C  
ATOM   1696  CD1 ILE D1509      26.715  -3.196 -15.757  1.00  0.00           C  
ATOM   1697  N   LYS D1510      30.429  -5.359 -18.974  1.00  0.00           N  
ATOM   1698  CA  LYS D1510      30.727  -6.194 -20.124  1.00  0.00           C  
ATOM   1699  C   LYS D1510      30.843  -7.640 -19.710  1.00  0.00           C  
ATOM   1700  O   LYS D1510      30.314  -8.524 -20.392  1.00  0.00           O  
ATOM   1701  CB  LYS D1510      32.008  -5.747 -20.802  1.00  0.00           C  
ATOM   1702  CG  LYS D1510      31.805  -4.508 -21.633  1.00  0.00           C  
ATOM   1703  CD  LYS D1510      32.472  -4.661 -22.969  1.00  0.00           C  
ATOM   1704  CE  LYS D1510      33.967  -4.847 -22.799  1.00  0.00           C  
ATOM   1705  NZ  LYS D1510      34.527  -5.594 -23.955  1.00  0.00           N  
ATOM   1706  N   SER D1511      31.513  -7.870 -18.583  1.00  0.00           N  
ATOM   1707  CA  SER D1511      31.704  -9.205 -18.056  1.00  0.00           C  
ATOM   1708  C   SER D1511      30.437  -9.767 -17.407  1.00  0.00           C  
ATOM   1709  O   SER D1511      30.319 -10.975 -17.272  1.00  0.00           O  
ATOM   1710  CB  SER D1511      32.842  -9.211 -17.036  1.00  0.00           C  
ATOM   1711  OG  SER D1511      34.033  -8.653 -17.567  1.00  0.00           O  
ATOM   1712  N   ALA D1512      29.489  -8.913 -17.009  1.00  0.00           N  
ATOM   1713  CA  ALA D1512      28.242  -9.359 -16.358  1.00  0.00           C  
ATOM   1714  C   ALA D1512      27.803 -10.677 -16.941  1.00  0.00           C  
ATOM   1715  O   ALA D1512      27.897 -10.890 -18.148  1.00  0.00           O  
ATOM   1716  CB  ALA D1512      27.123  -8.312 -16.526  1.00  0.00           C  
ATOM   1717  N   VAL D1513      27.314 -11.576 -16.108  1.00  0.00           N  
ATOM   1718  CA  VAL D1513      26.907 -12.856 -16.643  1.00  0.00           C  
ATOM   1719  C   VAL D1513      25.518 -12.785 -17.245  1.00  0.00           C  
ATOM   1720  O   VAL D1513      24.624 -12.140 -16.692  1.00  0.00           O  
ATOM   1721  CB  VAL D1513      26.953 -13.937 -15.540  1.00  0.00           C  
ATOM   1722  CG1 VAL D1513      28.352 -13.979 -14.943  1.00  0.00           C  
ATOM   1723  CG2 VAL D1513      25.915 -13.661 -14.463  1.00  0.00           C  
ATOM   1724  N   THR D1514      25.382 -13.427 -18.405  1.00  0.00           N  
ATOM   1725  CA  THR D1514      24.114 -13.525 -19.149  1.00  0.00           C  
ATOM   1726  C   THR D1514      23.829 -15.006 -19.444  1.00  0.00           C  
ATOM   1727  O   THR D1514      24.519 -15.895 -18.937  1.00  0.00           O  
ATOM   1728  CB  THR D1514      24.176 -12.776 -20.514  1.00  0.00           C  
ATOM   1729  OG1 THR D1514      25.365 -13.140 -21.226  1.00  0.00           O  
ATOM   1730  CG2 THR D1514      24.152 -11.291 -20.287  1.00  0.00           C  
ATOM   1731  N   ASP D1515      22.800 -15.279 -20.241  1.00  0.00           N  
ATOM   1732  CA  ASP D1515      22.499 -16.656 -20.619  1.00  0.00           C  
ATOM   1733  C   ASP D1515      22.876 -16.844 -22.096  1.00  0.00           C  
ATOM   1734  O   ASP D1515      23.615 -16.029 -22.651  1.00  0.00           O  
ATOM   1735  CB  ASP D1515      21.019 -16.987 -20.376  1.00  0.00           C  
ATOM   1736  CG  ASP D1515      20.071 -15.969 -20.977  1.00  0.00           C  
ATOM   1737  OD1 ASP D1515      20.097 -15.765 -22.211  1.00  0.00           O  
ATOM   1738  OD2 ASP D1515      19.285 -15.379 -20.201  1.00  0.00           O  
ATOM   1739  N   SER D1516      22.396 -17.914 -22.725  1.00  0.00           N  
ATOM   1740  CA  SER D1516      22.698 -18.173 -24.137  1.00  0.00           C  
ATOM   1741  C   SER D1516      21.444 -18.122 -24.993  1.00  0.00           C  
ATOM   1742  O   SER D1516      21.502 -18.303 -26.201  1.00  0.00           O  
ATOM   1743  CB  SER D1516      23.387 -19.525 -24.298  1.00  0.00           C  
ATOM   1744  OG  SER D1516      24.678 -19.497 -23.702  1.00  0.00           O  
ATOM   1745  N   GLU D1517      20.305 -17.885 -24.355  1.00  0.00           N  
ATOM   1746  CA  GLU D1517      19.064 -17.767 -25.079  1.00  0.00           C  
ATOM   1747  C   GLU D1517      19.122 -16.504 -25.950  1.00  0.00           C  
ATOM   1748  O   GLU D1517      18.428 -16.414 -26.961  1.00  0.00           O  
ATOM   1749  CB  GLU D1517      17.901 -17.685 -24.109  1.00  0.00           C  
ATOM   1750  CG  GLU D1517      16.605 -17.350 -24.770  1.00  0.00           C  
ATOM   1751  CD  GLU D1517      15.471 -17.280 -23.781  1.00  0.00           C  
ATOM   1752  OE1 GLU D1517      15.598 -16.553 -22.779  1.00  0.00           O  
ATOM   1753  OE2 GLU D1517      14.439 -17.951 -23.991  1.00  0.00           O  
ATOM   1754  N   GLY D1518      19.939 -15.527 -25.563  1.00  0.00           N  
ATOM   1755  CA  GLY D1518      20.061 -14.311 -26.347  1.00  0.00           C  
ATOM   1756  C   GLY D1518      18.884 -13.341 -26.428  1.00  0.00           C  
ATOM   1757  O   GLY D1518      18.929 -12.424 -27.237  1.00  0.00           O  
ATOM   1758  N   THR D1527      17.828 -13.503 -25.637  1.00  0.00           N  
ATOM   1759  CA  THR D1527      16.727 -12.540 -25.720  1.00  0.00           C  
ATOM   1760  C   THR D1527      16.623 -11.725 -24.424  1.00  0.00           C  
ATOM   1761  O   THR D1527      16.743 -12.276 -23.333  1.00  0.00           O  
ATOM   1762  CB  THR D1527      15.371 -13.224 -25.986  1.00  0.00           C  
ATOM   1763  OG1 THR D1527      14.903 -13.867 -24.790  1.00  0.00           O  
ATOM   1764  CG2 THR D1527      15.519 -14.260 -27.096  1.00  0.00           C  
ATOM   1765  N   ILE D1528      16.404 -10.416 -24.537  1.00  0.00           N  
ATOM   1766  CA  ILE D1528      16.285  -9.549 -23.370  1.00  0.00           C  
ATOM   1767  C   ILE D1528      14.869  -9.681 -22.776  1.00  0.00           C  
ATOM   1768  O   ILE D1528      13.995  -8.871 -23.066  1.00  0.00           O  
ATOM   1769  CB  ILE D1528      16.556  -8.087 -23.769  1.00  0.00           C  
ATOM   1770  CG1 ILE D1528      17.925  -7.965 -24.429  1.00  0.00           C  
ATOM   1771  CG2 ILE D1528      16.488  -7.193 -22.556  1.00  0.00           C  
ATOM   1772  CD1 ILE D1528      19.065  -8.156 -23.473  1.00  0.00           C  
ATOM   1773  N   ARG D1562      14.638 -10.698 -21.950  1.00  0.00           N  
ATOM   1774  CA  ARG D1562      13.320 -10.914 -21.367  1.00  0.00           C  
ATOM   1775  C   ARG D1562      13.462 -11.248 -19.889  1.00  0.00           C  
ATOM   1776  O   ARG D1562      14.358 -12.006 -19.524  1.00  0.00           O  
ATOM   1777  CB  ARG D1562      12.655 -12.061 -22.118  1.00  0.00           C  
ATOM   1778  CG  ARG D1562      11.235 -12.392 -21.731  1.00  0.00           C  
ATOM   1779  CD  ARG D1562      10.792 -13.607 -22.535  1.00  0.00           C  
ATOM   1780  NE  ARG D1562      11.711 -14.730 -22.362  1.00  0.00           N  
ATOM   1781  CZ  ARG D1562      11.762 -15.489 -21.272  1.00  0.00           C  
ATOM   1782  NH1 ARG D1562      10.938 -15.253 -20.253  1.00  0.00           N  
ATOM   1783  NH2 ARG D1562      12.647 -16.478 -21.198  1.00  0.00           N  
ATOM   1784  N   TYR D1563      12.602 -10.708 -19.025  1.00  0.00           N  
ATOM   1785  CA  TYR D1563      12.713 -10.979 -17.583  1.00  0.00           C  
ATOM   1786  C   TYR D1563      12.297 -12.384 -17.127  1.00  0.00           C  
ATOM   1787  O   TYR D1563      11.164 -12.807 -17.370  1.00  0.00           O  
ATOM   1788  CB  TYR D1563      11.906  -9.959 -16.804  1.00  0.00           C  
ATOM   1789  CG  TYR D1563      12.364  -9.846 -15.371  1.00  0.00           C  
ATOM   1790  CD1 TYR D1563      12.040 -10.818 -14.424  1.00  0.00           C  
ATOM   1791  CD2 TYR D1563      13.148  -8.771 -14.976  1.00  0.00           C  
ATOM   1792  CE1 TYR D1563      12.489 -10.709 -13.112  1.00  0.00           C  
ATOM   1793  CE2 TYR D1563      13.604  -8.652 -13.678  1.00  0.00           C  
ATOM   1794  CZ  TYR D1563      13.272  -9.622 -12.745  1.00  0.00           C  
ATOM   1795  OH  TYR D1563      13.723  -9.502 -11.449  1.00  0.00           O  
ATOM   1796  N   ASP D1564      13.197 -13.067 -16.418  1.00  0.00           N  
ATOM   1797  CA  ASP D1564      12.965 -14.429 -15.936  1.00  0.00           C  
ATOM   1798  C   ASP D1564      13.757 -14.635 -14.657  1.00  0.00           C  
ATOM   1799  O   ASP D1564      14.950 -14.915 -14.740  1.00  0.00           O  
ATOM   1800  CB  ASP D1564      13.497 -15.437 -16.954  1.00  0.00           C  
ATOM   1801  CG  ASP D1564      12.449 -16.424 -17.451  1.00  0.00           C  
ATOM   1802  OD1 ASP D1564      11.232 -16.176 -17.317  1.00  0.00           O  
ATOM   1803  OD2 ASP D1564      12.864 -17.464 -18.006  1.00  0.00           O  
ATOM   1804  N   LYS D1565      13.123 -14.507 -13.489  1.00  0.00           N  
ATOM   1805  CA  LYS D1565      13.831 -14.689 -12.219  1.00  0.00           C  
ATOM   1806  C   LYS D1565      14.732 -15.921 -12.302  1.00  0.00           C  
ATOM   1807  O   LYS D1565      15.958 -15.799 -12.232  1.00  0.00           O  
ATOM   1808  CB  LYS D1565      12.837 -14.799 -11.062  1.00  0.00           C  
ATOM   1809  CG  LYS D1565      12.362 -13.445 -10.500  1.00  0.00           C  
ATOM   1810  CD  LYS D1565      13.520 -12.627  -9.921  1.00  0.00           C  
ATOM   1811  CE  LYS D1565      13.019 -11.473  -9.060  1.00  0.00           C  
ATOM   1812  NZ  LYS D1565      12.300 -11.948  -7.844  1.00  0.00           N  
ATOM   1813  N   GLU D1566      14.150 -17.112 -12.428  1.00  0.00           N  
ATOM   1814  CA  GLU D1566      14.967 -18.317 -12.625  1.00  0.00           C  
ATOM   1815  C   GLU D1566      15.090 -18.382 -14.152  1.00  0.00           C  
ATOM   1816  O   GLU D1566      14.412 -17.624 -14.857  1.00  0.00           O  
ATOM   1817  CB  GLU D1566      14.284 -19.588 -12.104  1.00  0.00           C  
ATOM   1818  CG  GLU D1566      12.838 -19.786 -12.518  1.00  0.00           C  
ATOM   1819  CD  GLU D1566      11.887 -19.071 -11.584  1.00  0.00           C  
ATOM   1820  OE1 GLU D1566      11.871 -19.429 -10.393  1.00  0.00           O  
ATOM   1821  OE2 GLU D1566      11.179 -18.158 -12.043  1.00  0.00           O  
ATOM   1822  N   ALA D1567      15.942 -19.270 -14.668  1.00  0.00           N  
ATOM   1823  CA  ALA D1567      16.184 -19.424 -16.120  1.00  0.00           C  
ATOM   1824  C   ALA D1567      17.086 -18.305 -16.655  1.00  0.00           C  
ATOM   1825  O   ALA D1567      18.196 -18.568 -17.135  1.00  0.00           O  
ATOM   1826  CB  ALA D1567      14.853 -19.425 -16.885  1.00  0.00           C  
ATOM   1827  N   LYS D1568      16.626 -17.059 -16.539  1.00  0.00           N  
ATOM   1828  CA  LYS D1568      17.417 -15.927 -17.009  1.00  0.00           C  
ATOM   1829  C   LYS D1568      17.716 -14.992 -15.850  1.00  0.00           C  
ATOM   1830  O   LYS D1568      17.202 -13.865 -15.794  1.00  0.00           O  
ATOM   1831  CB  LYS D1568      16.649 -15.167 -18.088  1.00  0.00           C  
ATOM   1832  CG  LYS D1568      16.384 -15.945 -19.350  1.00  0.00           C  
ATOM   1833  CD  LYS D1568      15.547 -15.117 -20.287  1.00  0.00           C  
ATOM   1834  CE  LYS D1568      16.388 -14.058 -20.942  1.00  0.00           C  
ATOM   1835  NZ  LYS D1568      17.476 -14.658 -21.758  1.00  0.00           N  
ATOM   1836  N   PRO D1569      18.589 -15.418 -14.921  1.00  0.00           N  
ATOM   1837  CA  PRO D1569      18.888 -14.558 -13.778  1.00  0.00           C  
ATOM   1838  C   PRO D1569      19.654 -13.318 -14.200  1.00  0.00           C  
ATOM   1839  O   PRO D1569      19.153 -12.193 -14.092  1.00  0.00           O  
ATOM   1840  CB  PRO D1569      19.685 -15.491 -12.863  1.00  0.00           C  
ATOM   1841  CG  PRO D1569      19.262 -16.896 -13.325  1.00  0.00           C  
ATOM   1842  CD  PRO D1569      19.331 -16.682 -14.802  1.00  0.00           C  
ATOM   1843  N   GLY D1594      20.862 -13.538 -14.702  1.00  0.00           N  
ATOM   1844  CA  GLY D1594      21.710 -12.449 -15.150  1.00  0.00           C  
ATOM   1845  C   GLY D1594      20.955 -11.337 -15.865  1.00  0.00           C  
ATOM   1846  O   GLY D1594      20.942 -10.205 -15.411  1.00  0.00           O  
ATOM   1847  N   ILE D1596      20.316 -11.656 -16.985  1.00  0.00           N  
ATOM   1848  CA  ILE D1596      19.564 -10.662 -17.739  1.00  0.00           C  
ATOM   1849  C   ILE D1596      18.541  -9.910 -16.891  1.00  0.00           C  
ATOM   1850  O   ILE D1596      18.302  -8.709 -17.075  1.00  0.00           O  
ATOM   1851  CB  ILE D1596      18.903 -11.326 -18.975  1.00  0.00           C  
ATOM   1852  CG1 ILE D1596      19.867 -11.213 -20.150  1.00  0.00           C  
ATOM   1853  CG2 ILE D1596      17.537 -10.709 -19.303  1.00  0.00           C  
ATOM   1854  CD1 ILE D1596      20.201  -9.770 -20.525  1.00  0.00           C  
ATOM   1855  N   SER D1601      17.937 -10.629 -15.961  1.00  0.00           N  
ATOM   1856  CA  SER D1601      16.953 -10.023 -15.089  1.00  0.00           C  
ATOM   1857  C   SER D1601      17.590  -9.079 -14.085  1.00  0.00           C  
ATOM   1858  O   SER D1601      16.986  -8.059 -13.733  1.00  0.00           O  
ATOM   1859  CB  SER D1601      16.178 -11.105 -14.354  1.00  0.00           C  
ATOM   1860  OG  SER D1601      15.281 -11.738 -15.249  1.00  0.00           O  
ATOM   1861  N   ASN D1602      18.796  -9.413 -13.614  1.00  0.00           N  
ATOM   1862  CA  ASN D1602      19.494  -8.563 -12.654  1.00  0.00           C  
ATOM   1863  C   ASN D1602      19.720  -7.257 -13.407  1.00  0.00           C  
ATOM   1864  O   ASN D1602      19.203  -6.210 -13.021  1.00  0.00           O  
ATOM   1865  CB  ASN D1602      20.815  -9.208 -12.238  1.00  0.00           C  
ATOM   1866  CG  ASN D1602      21.536  -8.419 -11.159  1.00  0.00           C  
ATOM   1867  OD1 ASN D1602      20.911  -7.890 -10.237  1.00  0.00           O  
ATOM   1868  ND2 ASN D1602      22.862  -8.348 -11.262  1.00  0.00           N  
ATOM   1869  N   LEU D1603      20.461  -7.345 -14.507  1.00  0.00           N  
ATOM   1870  CA  LEU D1603      20.719  -6.197 -15.356  1.00  0.00           C  
ATOM   1871  C   LEU D1603      19.468  -5.357 -15.538  1.00  0.00           C  
ATOM   1872  O   LEU D1603      19.457  -4.183 -15.192  1.00  0.00           O  
ATOM   1873  CB  LEU D1603      21.191  -6.661 -16.717  1.00  0.00           C  
ATOM   1874  CG  LEU D1603      22.690  -6.722 -16.888  1.00  0.00           C  
ATOM   1875  CD1 LEU D1603      23.408  -6.987 -15.572  1.00  0.00           C  
ATOM   1876  CD2 LEU D1603      22.956  -7.785 -17.916  1.00  0.00           C  
ATOM   1877  N   LEU D1604      18.410  -5.960 -16.071  1.00  0.00           N  
ATOM   1878  CA  LEU D1604      17.154  -5.248 -16.286  1.00  0.00           C  
ATOM   1879  C   LEU D1604      16.713  -4.443 -15.072  1.00  0.00           C  
ATOM   1880  O   LEU D1604      16.165  -3.352 -15.220  1.00  0.00           O  
ATOM   1881  CB  LEU D1604      16.053  -6.227 -16.690  1.00  0.00           C  
ATOM   1882  CG  LEU D1604      15.933  -6.437 -18.207  1.00  0.00           C  
ATOM   1883  CD1 LEU D1604      15.165  -7.711 -18.523  1.00  0.00           C  
ATOM   1884  CD2 LEU D1604      15.235  -5.223 -18.815  1.00  0.00           C  
ATOM   1885  N   ASN D1613      16.946  -4.984 -13.879  1.00  0.00           N  
ATOM   1886  CA  ASN D1613      16.578  -4.283 -12.661  1.00  0.00           C  
ATOM   1887  C   ASN D1613      17.466  -3.062 -12.502  1.00  0.00           C  
ATOM   1888  O   ASN D1613      16.980  -1.955 -12.314  1.00  0.00           O  
ATOM   1889  CB  ASN D1613      16.734  -5.181 -11.450  1.00  0.00           C  
ATOM   1890  CG  ASN D1613      15.444  -5.873 -11.070  1.00  0.00           C  
ATOM   1891  OD1 ASN D1613      14.351  -5.396 -11.390  1.00  0.00           O  
ATOM   1892  ND2 ASN D1613      15.560  -6.992 -10.351  1.00  0.00           N  
ATOM   1893  N   ILE D1614      18.774  -3.263 -12.589  1.00  0.00           N  
ATOM   1894  CA  ILE D1614      19.721  -2.169 -12.467  1.00  0.00           C  
ATOM   1895  C   ILE D1614      19.356  -1.078 -13.449  1.00  0.00           C  
ATOM   1896  O   ILE D1614      19.100   0.061 -13.061  1.00  0.00           O  
ATOM   1897  CB  ILE D1614      21.140  -2.632 -12.766  1.00  0.00           C  
ATOM   1898  CG1 ILE D1614      21.550  -3.660 -11.720  1.00  0.00           C  
ATOM   1899  CG2 ILE D1614      22.077  -1.435 -12.829  1.00  0.00           C  
ATOM   1900  CD1 ILE D1614      22.990  -4.079 -11.808  1.00  0.00           C  
ATOM   1901  N   TYR D1615      19.334  -1.453 -14.723  1.00  0.00           N  
ATOM   1902  CA  TYR D1615      18.993  -0.564 -15.821  1.00  0.00           C  
ATOM   1903  C   TYR D1615      17.714   0.202 -15.485  1.00  0.00           C  
ATOM   1904  O   TYR D1615      17.715   1.422 -15.488  1.00  0.00           O  
ATOM   1905  CB  TYR D1615      18.787  -1.396 -17.084  1.00  0.00           C  
ATOM   1906  CG  TYR D1615      18.930  -0.647 -18.387  1.00  0.00           C  
ATOM   1907  CD1 TYR D1615      18.133   0.465 -18.672  1.00  0.00           C  
ATOM   1908  CD2 TYR D1615      19.882  -1.042 -19.327  1.00  0.00           C  
ATOM   1909  CE1 TYR D1615      18.286   1.171 -19.861  1.00  0.00           C  
ATOM   1910  CE2 TYR D1615      20.043  -0.344 -20.511  1.00  0.00           C  
ATOM   1911  CZ  TYR D1615      19.248   0.762 -20.776  1.00  0.00           C  
ATOM   1912  OH  TYR D1615      19.429   1.475 -21.943  1.00  0.00           O  
ATOM   1913  N   SER D1616      16.632  -0.513 -15.183  1.00  0.00           N  
ATOM   1914  CA  SER D1616      15.358   0.126 -14.867  1.00  0.00           C  
ATOM   1915  C   SER D1616      15.489   1.163 -13.764  1.00  0.00           C  
ATOM   1916  O   SER D1616      15.423   2.362 -14.017  1.00  0.00           O  
ATOM   1917  CB  SER D1616      14.306  -0.919 -14.459  1.00  0.00           C  
ATOM   1918  OG  SER D1616      13.211  -0.327 -13.771  1.00  0.00           O  
ATOM   1919  N   THR D1617      15.694   0.689 -12.542  1.00  0.00           N  
ATOM   1920  CA  THR D1617      15.792   1.554 -11.369  1.00  0.00           C  
ATOM   1921  C   THR D1617      16.599   2.820 -11.581  1.00  0.00           C  
ATOM   1922  O   THR D1617      16.249   3.885 -11.063  1.00  0.00           O  
ATOM   1923  CB  THR D1617      16.370   0.777 -10.186  1.00  0.00           C  
ATOM   1924  OG1 THR D1617      17.692   0.306 -10.501  1.00  0.00           O  
ATOM   1925  CG2 THR D1617      15.471  -0.402  -9.874  1.00  0.00           C  
ATOM   1926  N   LEU D1619      17.671   2.698 -12.351  1.00  0.00           N  
ATOM   1927  CA  LEU D1619      18.504   3.841 -12.654  1.00  0.00           C  
ATOM   1928  C   LEU D1619      17.951   4.748 -13.771  1.00  0.00           C  
ATOM   1929  O   LEU D1619      17.919   5.970 -13.620  1.00  0.00           O  
ATOM   1930  CB  LEU D1619      19.910   3.371 -13.024  1.00  0.00           C  
ATOM   1931  CG  LEU D1619      20.675   2.634 -11.933  1.00  0.00           C  
ATOM   1932  CD1 LEU D1619      22.160   2.658 -12.263  1.00  0.00           C  
ATOM   1933  CD2 LEU D1619      20.452   3.316 -10.608  1.00  0.00           C  
ATOM   1934  N   SER D1620      17.510   4.168 -14.885  1.00  0.00           N  
ATOM   1935  CA  SER D1620      17.006   4.955 -16.013  1.00  0.00           C  
ATOM   1936  C   SER D1620      15.614   5.519 -15.805  1.00  0.00           C  
ATOM   1937  O   SER D1620      15.238   6.542 -16.381  1.00  0.00           O  
ATOM   1938  CB  SER D1620      16.998   4.105 -17.279  1.00  0.00           C  
ATOM   1939  OG  SER D1620      15.925   3.164 -17.259  1.00  0.00           O  
ATOM   1940  N   GLY D1621      14.841   4.820 -14.996  1.00  0.00           N  
ATOM   1941  CA  GLY D1621      13.489   5.237 -14.723  1.00  0.00           C  
ATOM   1942  C   GLY D1621      12.498   4.622 -15.688  1.00  0.00           C  
ATOM   1943  O   GLY D1621      11.341   5.050 -15.718  1.00  0.00           O  
ATOM   1944  N   GLN D1757      12.925   3.632 -16.472  1.00  0.00           N  
ATOM   1945  CA  GLN D1757      12.026   2.980 -17.426  1.00  0.00           C  
ATOM   1946  C   GLN D1757      11.496   1.694 -16.802  1.00  0.00           C  
ATOM   1947  O   GLN D1757      12.142   1.122 -15.929  1.00  0.00           O  
ATOM   1948  CB  GLN D1757      12.775   2.679 -18.724  1.00  0.00           C  
ATOM   1949  CG  GLN D1757      13.507   3.887 -19.272  1.00  0.00           C  
ATOM   1950  CD  GLN D1757      14.132   3.615 -20.615  1.00  0.00           C  
ATOM   1951  OE1 GLN D1757      13.426   3.308 -21.578  1.00  0.00           O  
ATOM   1952  NE2 GLN D1757      15.458   3.721 -20.697  1.00  0.00           N  
ATOM   1953  N   SER D1758      10.314   1.249 -17.220  1.00  0.00           N  
ATOM   1954  CA  SER D1758       9.750   0.008 -16.689  1.00  0.00           C  
ATOM   1955  C   SER D1758      10.452  -1.160 -17.366  1.00  0.00           C  
ATOM   1956  O   SER D1758      11.007  -0.991 -18.449  1.00  0.00           O  
ATOM   1957  CB  SER D1758       8.252  -0.090 -16.987  1.00  0.00           C  
ATOM   1958  OG  SER D1758       7.998  -0.551 -18.315  1.00  0.00           O  
ATOM   1959  N   ILE D1760      10.413  -2.344 -16.756  1.00  0.00           N  
ATOM   1960  CA  ILE D1760      11.063  -3.513 -17.346  1.00  0.00           C  
ATOM   1961  C   ILE D1760      10.455  -3.784 -18.711  1.00  0.00           C  
ATOM   1962  O   ILE D1760      11.181  -3.956 -19.690  1.00  0.00           O  
ATOM   1963  CB  ILE D1760      10.893  -4.787 -16.492  1.00  0.00           C  
ATOM   1964  CG1 ILE D1760      11.421  -4.560 -15.083  1.00  0.00           C  
ATOM   1965  CG2 ILE D1760      11.650  -5.949 -17.137  1.00  0.00           C  
ATOM   1966  CD1 ILE D1760      11.312  -5.798 -14.204  1.00  0.00           C  
ATOM   1967  N   GLU D1761       9.122  -3.805 -18.764  1.00  0.00           N  
ATOM   1968  CA  GLU D1761       8.394  -4.047 -20.011  1.00  0.00           C  
ATOM   1969  C   GLU D1761       8.949  -3.076 -21.042  1.00  0.00           C  
ATOM   1970  O   GLU D1761       9.353  -3.477 -22.134  1.00  0.00           O  
ATOM   1971  CB  GLU D1761       6.885  -3.799 -19.845  1.00  0.00           C  
ATOM   1972  CG  GLU D1761       6.190  -4.572 -18.725  1.00  0.00           C  
ATOM   1973  CD  GLU D1761       6.887  -4.393 -17.393  1.00  0.00           C  
ATOM   1974  OE1 GLU D1761       7.042  -3.243 -16.942  1.00  0.00           O  
ATOM   1975  OE2 GLU D1761       7.307  -5.412 -16.811  1.00  0.00           O  
ATOM   1976  N   GLU D1762       8.978  -1.798 -20.683  1.00  0.00           N  
ATOM   1977  CA  GLU D1762       9.500  -0.773 -21.568  1.00  0.00           C  
ATOM   1978  C   GLU D1762      10.873  -1.217 -22.096  1.00  0.00           C  
ATOM   1979  O   GLU D1762      11.067  -1.340 -23.304  1.00  0.00           O  
ATOM   1980  CB  GLU D1762       9.610   0.539 -20.797  1.00  0.00           C  
ATOM   1981  CG  GLU D1762       9.533   1.801 -21.640  1.00  0.00           C  
ATOM   1982  CD  GLU D1762       9.755   3.053 -20.800  1.00  0.00           C  
ATOM   1983  OE1 GLU D1762       9.098   3.176 -19.743  1.00  0.00           O  
ATOM   1984  OE2 GLU D1762      10.576   3.911 -21.203  1.00  0.00           O  
ATOM   1985  N   LEU D1798      11.811  -1.492 -21.195  1.00  0.00           N  
ATOM   1986  CA  LEU D1798      13.140  -1.938 -21.600  1.00  0.00           C  
ATOM   1987  C   LEU D1798      13.127  -3.194 -22.485  1.00  0.00           C  
ATOM   1988  O   LEU D1798      13.938  -3.316 -23.407  1.00  0.00           O  
ATOM   1989  CB  LEU D1798      14.000  -2.210 -20.370  1.00  0.00           C  
ATOM   1990  CG  LEU D1798      14.288  -1.068 -19.409  1.00  0.00           C  
ATOM   1991  CD1 LEU D1798      15.153  -1.593 -18.290  1.00  0.00           C  
ATOM   1992  CD2 LEU D1798      15.004   0.057 -20.107  1.00  0.00           C  
ATOM   1993  N   GLU D1799      12.212  -4.121 -22.206  1.00  0.00           N  
ATOM   1994  CA  GLU D1799      12.126  -5.365 -22.963  1.00  0.00           C  
ATOM   1995  C   GLU D1799      11.754  -5.098 -24.409  1.00  0.00           C  
ATOM   1996  O   GLU D1799      12.440  -5.521 -25.340  1.00  0.00           O  
ATOM   1997  CB  GLU D1799      11.088  -6.302 -22.345  1.00  0.00           C  
ATOM   1998  CG  GLU D1799      11.447  -6.869 -20.970  1.00  0.00           C  
ATOM   1999  CD  GLU D1799      10.434  -7.913 -20.473  1.00  0.00           C  
ATOM   2000  OE1 GLU D1799       9.279  -7.544 -20.177  1.00  0.00           O  
ATOM   2001  OE2 GLU D1799      10.795  -9.102 -20.380  1.00  0.00           O  
ATOM   2002  N   ARG D1800      10.661  -4.374 -24.576  1.00  0.00           N  
ATOM   2003  CA  ARG D1800      10.150  -4.031 -25.886  1.00  0.00           C  
ATOM   2004  C   ARG D1800      11.184  -3.210 -26.647  1.00  0.00           C  
ATOM   2005  O   ARG D1800      11.448  -3.457 -27.826  1.00  0.00           O  
ATOM   2006  CB  ARG D1800       8.857  -3.241 -25.707  1.00  0.00           C  
ATOM   2007  CG  ARG D1800       8.132  -2.865 -26.983  1.00  0.00           C  
ATOM   2008  CD  ARG D1800       6.876  -3.712 -27.199  1.00  0.00           C  
ATOM   2009  NE  ARG D1800       7.138  -5.069 -27.681  1.00  0.00           N  
ATOM   2010  CZ  ARG D1800       7.405  -5.390 -28.948  1.00  0.00           C  
ATOM   2011  NH1 ARG D1800       7.459  -4.457 -29.893  1.00  0.00           N  
ATOM   2012  NH2 ARG D1800       7.590  -6.667 -29.278  1.00  0.00           N  
ATOM   2013  N   GLN D1801      11.781  -2.244 -25.956  1.00  0.00           N  
ATOM   2014  CA  GLN D1801      12.777  -1.368 -26.563  1.00  0.00           C  
ATOM   2015  C   GLN D1801      13.977  -2.136 -27.117  1.00  0.00           C  
ATOM   2016  O   GLN D1801      14.653  -1.692 -28.053  1.00  0.00           O  
ATOM   2017  CB  GLN D1801      13.223  -0.319 -25.545  1.00  0.00           C  
ATOM   2018  CG  GLN D1801      13.675   0.984 -26.174  1.00  0.00           C  
ATOM   2019  CD  GLN D1801      13.939   2.070 -25.148  1.00  0.00           C  
ATOM   2020  OE1 GLN D1801      15.057   2.572 -25.039  1.00  0.00           O  
ATOM   2021  NE2 GLN D1801      12.904   2.438 -24.387  1.00  0.00           N  
ATOM   2022  N   TYR D1802      14.237  -3.301 -26.537  1.00  0.00           N  
ATOM   2023  CA  TYR D1802      15.341  -4.134 -26.994  1.00  0.00           C  
ATOM   2024  C   TYR D1802      14.807  -5.363 -27.718  1.00  0.00           C  
ATOM   2025  O   TYR D1802      15.545  -6.311 -27.970  1.00  0.00           O  
ATOM   2026  CB  TYR D1802      16.232  -4.525 -25.813  1.00  0.00           C  
ATOM   2027  CG  TYR D1802      17.084  -3.367 -25.330  1.00  0.00           C  
ATOM   2028  CD1 TYR D1802      16.604  -2.468 -24.375  1.00  0.00           C  
ATOM   2029  CD2 TYR D1802      18.358  -3.151 -25.871  1.00  0.00           C  
ATOM   2030  CE1 TYR D1802      17.374  -1.382 -23.973  1.00  0.00           C  
ATOM   2031  CE2 TYR D1802      19.135  -2.071 -25.480  1.00  0.00           C  
ATOM   2032  CZ  TYR D1802      18.638  -1.191 -24.531  1.00  0.00           C  
ATOM   2033  OH  TYR D1802      19.410  -0.121 -24.141  1.00  0.00           O  
ATOM   2034  N   GLU D1803      13.525  -5.301 -28.073  1.00  0.00           N  
ATOM   2035  CA  GLU D1803      12.802  -6.350 -28.774  1.00  0.00           C  
ATOM   2036  C   GLU D1803      13.576  -7.205 -29.758  1.00  0.00           C  
ATOM   2037  O   GLU D1803      13.515  -8.439 -29.714  1.00  0.00           O  
ATOM   2038  CB  GLU D1803      11.613  -5.739 -29.506  1.00  0.00           C  
ATOM   2039  CG  GLU D1803      10.752  -6.708 -30.297  1.00  0.00           C  
ATOM   2040  CD  GLU D1803      10.108  -7.795 -29.433  1.00  0.00           C  
ATOM   2041  OE1 GLU D1803       9.755  -7.515 -28.268  1.00  0.00           O  
ATOM   2042  OE2 GLU D1803       9.950  -8.929 -29.939  1.00  0.00           O  
ATOM   2043  N   GLY D1808      14.303  -6.581 -30.665  1.00  0.00           N  
ATOM   2044  CA  GLY D1808      15.016  -7.394 -31.628  1.00  0.00           C  
ATOM   2045  C   GLY D1808      16.515  -7.391 -31.480  1.00  0.00           C  
ATOM   2046  O   GLY D1808      17.209  -7.913 -32.357  1.00  0.00           O  
ATOM   2047  N   LYS D1809      17.022  -6.824 -30.386  1.00  0.00           N  
ATOM   2048  CA  LYS D1809      18.462  -6.738 -30.177  1.00  0.00           C  
ATOM   2049  C   LYS D1809      18.996  -7.826 -29.266  1.00  0.00           C  
ATOM   2050  O   LYS D1809      18.235  -8.557 -28.633  1.00  0.00           O  
ATOM   2051  CB  LYS D1809      18.832  -5.369 -29.595  1.00  0.00           C  
ATOM   2052  CG  LYS D1809      17.751  -4.298 -29.721  1.00  0.00           C  
ATOM   2053  CD  LYS D1809      17.798  -3.561 -31.061  1.00  0.00           C  
ATOM   2054  CE  LYS D1809      16.636  -2.562 -31.203  1.00  0.00           C  
ATOM   2055  NZ  LYS D1809      16.537  -1.581 -30.085  1.00  0.00           N  
ATOM   2056  N   GLY D1810      20.320  -7.919 -29.208  1.00  0.00           N  
ATOM   2057  CA  GLY D1810      20.968  -8.907 -28.366  1.00  0.00           C  
ATOM   2058  C   GLY D1810      21.656  -8.297 -27.152  1.00  0.00           C  
ATOM   2059  O   GLY D1810      21.541  -7.107 -26.868  1.00  0.00           O  
ATOM   2060  N   TYR D1812      22.397  -9.111 -26.423  1.00  0.00           N  
ATOM   2061  CA  TYR D1812      23.072  -8.621 -25.235  1.00  0.00           C  
ATOM   2062  C   TYR D1812      24.226  -7.643 -25.490  1.00  0.00           C  
ATOM   2063  O   TYR D1812      24.444  -6.726 -24.699  1.00  0.00           O  
ATOM   2064  CB  TYR D1812      23.552  -9.811 -24.410  1.00  0.00           C  
ATOM   2065  CG  TYR D1812      22.436 -10.774 -24.084  1.00  0.00           C  
ATOM   2066  CD1 TYR D1812      21.112 -10.341 -24.060  1.00  0.00           C  
ATOM   2067  CD2 TYR D1812      22.702 -12.111 -23.783  1.00  0.00           C  
ATOM   2068  CE1 TYR D1812      20.071 -11.206 -23.744  1.00  0.00           C  
ATOM   2069  CE2 TYR D1812      21.664 -12.994 -23.462  1.00  0.00           C  
ATOM   2070  CZ  TYR D1812      20.350 -12.528 -23.445  1.00  0.00           C  
ATOM   2071  OH  TYR D1812      19.307 -13.368 -23.128  1.00  0.00           O  
ATOM   2072  N   GLY D1813      24.961  -7.815 -26.579  1.00  0.00           N  
ATOM   2073  CA  GLY D1813      26.068  -6.918 -26.851  1.00  0.00           C  
ATOM   2074  C   GLY D1813      25.751  -5.435 -26.712  1.00  0.00           C  
ATOM   2075  O   GLY D1813      26.415  -4.709 -25.963  1.00  0.00           O  
ATOM   2076  N   VAL D1814      24.728  -4.992 -27.442  1.00  0.00           N  
ATOM   2077  CA  VAL D1814      24.292  -3.593 -27.424  1.00  0.00           C  
ATOM   2078  C   VAL D1814      23.640  -3.230 -26.105  1.00  0.00           C  
ATOM   2079  O   VAL D1814      23.834  -2.123 -25.606  1.00  0.00           O  
ATOM   2080  CB  VAL D1814      23.269  -3.287 -28.562  1.00  0.00           C  
ATOM   2081  CG1 VAL D1814      23.909  -3.550 -29.905  1.00  0.00           C  
ATOM   2082  CG2 VAL D1814      22.001  -4.102 -28.400  1.00  0.00           C  
ATOM   2083  N   PHE D1815      22.864  -4.158 -25.551  1.00  0.00           N  
ATOM   2084  CA  PHE D1815      22.191  -3.940 -24.281  1.00  0.00           C  
ATOM   2085  C   PHE D1815      23.239  -3.551 -23.228  1.00  0.00           C  
ATOM   2086  O   PHE D1815      23.128  -2.514 -22.560  1.00  0.00           O  
ATOM   2087  CB  PHE D1815      21.485  -5.222 -23.859  1.00  0.00           C  
ATOM   2088  CG  PHE D1815      20.769  -5.116 -22.546  1.00  0.00           C  
ATOM   2089  CD1 PHE D1815      19.458  -4.655 -22.481  1.00  0.00           C  
ATOM   2090  CD2 PHE D1815      21.420  -5.468 -21.361  1.00  0.00           C  
ATOM   2091  CE1 PHE D1815      18.804  -4.547 -21.248  1.00  0.00           C  
ATOM   2092  CE2 PHE D1815      20.773  -5.360 -20.131  1.00  0.00           C  
ATOM   2093  CZ  PHE D1815      19.461  -4.899 -20.068  1.00  0.00           C  
ATOM   2094  N   LYS D1816      24.259  -4.395 -23.094  1.00  0.00           N  
ATOM   2095  CA  LYS D1816      25.317  -4.152 -22.127  1.00  0.00           C  
ATOM   2096  C   LYS D1816      25.911  -2.765 -22.311  1.00  0.00           C  
ATOM   2097  O   LYS D1816      26.028  -2.000 -21.360  1.00  0.00           O  
ATOM   2098  CB  LYS D1816      26.398  -5.229 -22.254  1.00  0.00           C  
ATOM   2099  CG  LYS D1816      26.025  -6.541 -21.571  1.00  0.00           C  
ATOM   2100  CD  LYS D1816      27.222  -7.472 -21.452  1.00  0.00           C  
ATOM   2101  CE  LYS D1816      26.842  -8.780 -20.765  1.00  0.00           C  
ATOM   2102  NZ  LYS D1816      27.958  -9.754 -20.833  1.00  0.00           N  
ATOM   2103  N   ALA D1817      26.272  -2.451 -23.550  1.00  0.00           N  
ATOM   2104  CA  ALA D1817      26.846  -1.152 -23.893  1.00  0.00           C  
ATOM   2105  C   ALA D1817      25.922   0.008 -23.522  1.00  0.00           C  
ATOM   2106  O   ALA D1817      26.397   1.084 -23.160  1.00  0.00           O  
ATOM   2107  CB  ALA D1817      27.171  -1.101 -25.371  1.00  0.00           C  
ATOM   2108  N   ASP D1818      24.612  -0.181 -23.633  1.00  0.00           N  
ATOM   2109  CA  ASP D1818      23.699   0.898 -23.276  1.00  0.00           C  
ATOM   2110  C   ASP D1818      23.627   1.031 -21.762  1.00  0.00           C  
ATOM   2111  O   ASP D1818      23.593   2.142 -21.222  1.00  0.00           O  
ATOM   2112  CB  ASP D1818      22.282   0.653 -23.816  1.00  0.00           C  
ATOM   2113  CG  ASP D1818      22.173   0.835 -25.332  1.00  0.00           C  
ATOM   2114  OD1 ASP D1818      22.759   1.779 -25.899  1.00  0.00           O  
ATOM   2115  OD2 ASP D1818      21.482   0.019 -25.967  1.00  0.00           O  
ATOM   2116  N   LEU D1819      23.603  -0.115 -21.085  1.00  0.00           N  
ATOM   2117  CA  LEU D1819      23.534  -0.151 -19.636  1.00  0.00           C  
ATOM   2118  C   LEU D1819      24.780   0.469 -19.071  1.00  0.00           C  
ATOM   2119  O   LEU D1819      24.715   1.295 -18.183  1.00  0.00           O  
ATOM   2120  CB  LEU D1819      23.422  -1.580 -19.130  1.00  0.00           C  
ATOM   2121  CG  LEU D1819      23.455  -1.715 -17.611  1.00  0.00           C  
ATOM   2122  CD1 LEU D1819      22.177  -1.151 -17.007  1.00  0.00           C  
ATOM   2123  CD2 LEU D1819      23.616  -3.178 -17.254  1.00  0.00           C  
ATOM   2124  N   ALA D1820      25.923   0.073 -19.599  1.00  0.00           N  
ATOM   2125  CA  ALA D1820      27.170   0.623 -19.109  1.00  0.00           C  
ATOM   2126  C   ALA D1820      27.080   2.145 -19.008  1.00  0.00           C  
ATOM   2127  O   ALA D1820      27.476   2.723 -18.006  1.00  0.00           O  
ATOM   2128  CB  ALA D1820      28.303   0.231 -20.017  1.00  0.00           C  
ATOM   2129  N   GLN D1821      26.532   2.776 -20.045  1.00  0.00           N  
ATOM   2130  CA  GLN D1821      26.406   4.227 -20.094  1.00  0.00           C  
ATOM   2131  C   GLN D1821      25.443   4.814 -19.088  1.00  0.00           C  
ATOM   2132  O   GLN D1821      25.787   5.771 -18.406  1.00  0.00           O  
ATOM   2133  CB  GLN D1821      26.012   4.688 -21.499  1.00  0.00           C  
ATOM   2134  CG  GLN D1821      27.129   4.563 -22.538  1.00  0.00           C  
ATOM   2135  CD  GLN D1821      28.395   5.306 -22.129  1.00  0.00           C  
ATOM   2136  OE1 GLN D1821      28.344   6.482 -21.768  1.00  0.00           O  
ATOM   2137  NE2 GLN D1821      29.536   4.623 -22.192  1.00  0.00           N  
ATOM   2138  N   VAL D1822      24.234   4.280 -18.993  1.00  0.00           N  
ATOM   2139  CA  VAL D1822      23.285   4.811 -18.023  1.00  0.00           C  
ATOM   2140  C   VAL D1822      23.863   4.731 -16.602  1.00  0.00           C  
ATOM   2141  O   VAL D1822      23.524   5.548 -15.743  1.00  0.00           O  
ATOM   2142  CB  VAL D1822      21.940   4.059 -18.094  1.00  0.00           C  
ATOM   2143  CG1 VAL D1822      22.185   2.612 -18.386  1.00  0.00           C  
ATOM   2144  CG2 VAL D1822      21.168   4.201 -16.800  1.00  0.00           C  
ATOM   2145  N   VAL D1823      24.754   3.771 -16.350  1.00  0.00           N  
ATOM   2146  CA  VAL D1823      25.370   3.648 -15.032  1.00  0.00           C  
ATOM   2147  C   VAL D1823      26.341   4.807 -14.901  1.00  0.00           C  
ATOM   2148  O   VAL D1823      26.241   5.589 -13.961  1.00  0.00           O  
ATOM   2149  CB  VAL D1823      26.128   2.295 -14.846  1.00  0.00           C  
ATOM   2150  CG1 VAL D1823      26.955   2.305 -13.559  1.00  0.00           C  
ATOM   2151  CG2 VAL D1823      25.123   1.151 -14.794  1.00  0.00           C  
ATOM   2152  N   ILE D1824      27.244   4.930 -15.872  1.00  0.00           N  
ATOM   2153  CA  ILE D1824      28.239   5.995 -15.871  1.00  0.00           C  
ATOM   2154  C   ILE D1824      27.603   7.373 -15.758  1.00  0.00           C  
ATOM   2155  O   ILE D1824      28.092   8.254 -15.049  1.00  0.00           O  
ATOM   2156  CB  ILE D1824      29.107   5.981 -17.128  1.00  0.00           C  
ATOM   2157  CG1 ILE D1824      29.920   4.700 -17.179  1.00  0.00           C  
ATOM   2158  CG2 ILE D1824      30.036   7.156 -17.105  1.00  0.00           C  
ATOM   2159  CD1 ILE D1824      30.932   4.598 -18.324  1.00  0.00           C  
ATOM   2160  N   GLU D1825      26.496   7.543 -16.457  1.00  0.00           N  
ATOM   2161  CA  GLU D1825      25.791   8.795 -16.432  1.00  0.00           C  
ATOM   2162  C   GLU D1825      25.171   9.074 -15.075  1.00  0.00           C  
ATOM   2163  O   GLU D1825      24.996  10.236 -14.712  1.00  0.00           O  
ATOM   2164  CB  GLU D1825      24.738   8.814 -17.534  1.00  0.00           C  
ATOM   2165  CG  GLU D1825      25.000   9.909 -18.530  1.00  0.00           C  
ATOM   2166  CD  GLU D1825      26.493  10.138 -18.721  1.00  0.00           C  
ATOM   2167  OE1 GLU D1825      27.064  11.002 -18.014  1.00  0.00           O  
ATOM   2168  OE2 GLU D1825      27.104   9.430 -19.553  1.00  0.00           O  
ATOM   2169  N   THR D1826      24.865   8.018 -14.320  1.00  0.00           N  
ATOM   2170  CA  THR D1826      24.261   8.163 -12.991  1.00  0.00           C  
ATOM   2171  C   THR D1826      25.292   8.399 -11.866  1.00  0.00           C  
ATOM   2172  O   THR D1826      24.966   8.988 -10.837  1.00  0.00           O  
ATOM   2173  CB  THR D1826      23.399   6.921 -12.632  1.00  0.00           C  
ATOM   2174  OG1 THR D1826      22.435   6.699 -13.659  1.00  0.00           O  
ATOM   2175  CG2 THR D1826      22.663   7.125 -11.314  1.00  0.00           C  
ATOM   2176  N   LEU D1827      26.532   7.964 -12.061  1.00  0.00           N  
ATOM   2177  CA  LEU D1827      27.523   8.142 -11.015  1.00  0.00           C  
ATOM   2178  C   LEU D1827      28.330   9.411 -11.164  1.00  0.00           C  
ATOM   2179  O   LEU D1827      28.714  10.015 -10.178  1.00  0.00           O  
ATOM   2180  CB  LEU D1827      28.489   6.973 -10.981  1.00  0.00           C  
ATOM   2181  CG  LEU D1827      27.965   5.586 -10.647  1.00  0.00           C  
ATOM   2182  CD1 LEU D1827      29.177   4.779 -10.213  1.00  0.00           C  
ATOM   2183  CD2 LEU D1827      26.923   5.612  -9.529  1.00  0.00           C  
ATOM   2184  N   ARG D1828      28.567   9.817 -12.406  1.00  0.00           N  
ATOM   2185  CA  ARG D1828      29.364  11.004 -12.680  1.00  0.00           C  
ATOM   2186  C   ARG D1828      29.149  12.182 -11.695  1.00  0.00           C  
ATOM   2187  O   ARG D1828      30.083  12.565 -10.991  1.00  0.00           O  
ATOM   2188  CB  ARG D1828      29.147  11.458 -14.120  1.00  0.00           C  
ATOM   2189  CG  ARG D1828      30.407  11.998 -14.786  1.00  0.00           C  
ATOM   2190  CD  ARG D1828      30.071  12.801 -16.045  1.00  0.00           C  
ATOM   2191  NE  ARG D1828      29.548  12.013 -17.164  1.00  0.00           N  
ATOM   2192  CZ  ARG D1828      30.283  11.224 -17.949  1.00  0.00           C  
ATOM   2193  NH1 ARG D1828      31.592  11.097 -17.746  1.00  0.00           N  
ATOM   2194  NH2 ARG D1828      29.707  10.574 -18.958  1.00  0.00           N  
ATOM   2195  N   PRO D1829      27.935  12.757 -11.610  1.00  0.00           N  
ATOM   2196  CA  PRO D1829      27.759  13.866 -10.667  1.00  0.00           C  
ATOM   2197  C   PRO D1829      28.149  13.472  -9.247  1.00  0.00           C  
ATOM   2198  O   PRO D1829      28.666  14.295  -8.488  1.00  0.00           O  
ATOM   2199  CB  PRO D1829      26.274  14.211 -10.805  1.00  0.00           C  
ATOM   2200  CG  PRO D1829      25.663  12.910 -11.180  1.00  0.00           C  
ATOM   2201  CD  PRO D1829      26.647  12.372 -12.201  1.00  0.00           C  
ATOM   2202  N   ILE D1830      27.922  12.215  -8.883  1.00  0.00           N  
ATOM   2203  CA  ILE D1830      28.281  11.761  -7.550  1.00  0.00           C  
ATOM   2204  C   ILE D1830      29.793  11.772  -7.363  1.00  0.00           C  
ATOM   2205  O   ILE D1830      30.268  12.310  -6.381  1.00  0.00           O  
ATOM   2206  CB  ILE D1830      27.713  10.366  -7.287  1.00  0.00           C  
ATOM   2207  CG1 ILE D1830      26.190  10.435  -7.375  1.00  0.00           C  
ATOM   2208  CG2 ILE D1830      28.175   9.850  -5.929  1.00  0.00           C  
ATOM   2209  CD1 ILE D1830      25.487   9.155  -6.942  1.00  0.00           C  
ATOM   2210  N   GLN D1831      30.559  11.207  -8.292  1.00  0.00           N  
ATOM   2211  CA  GLN D1831      32.018  11.206  -8.132  1.00  0.00           C  
ATOM   2212  C   GLN D1831      32.581  12.616  -8.117  1.00  0.00           C  
ATOM   2213  O   GLN D1831      33.655  12.857  -7.568  1.00  0.00           O  
ATOM   2214  CB  GLN D1831      32.696  10.401  -9.231  1.00  0.00           C  
ATOM   2215  CG  GLN D1831      32.788   8.929  -8.915  1.00  0.00           C  
ATOM   2216  CD  GLN D1831      32.180   8.080  -9.993  1.00  0.00           C  
ATOM   2217  OE1 GLN D1831      31.277   8.523 -10.709  1.00  0.00           O  
ATOM   2218  NE2 GLN D1831      32.649   6.839 -10.108  1.00  0.00           N  
ATOM   2219  N   GLU D1832      31.864  13.540  -8.747  1.00  0.00           N  
ATOM   2220  CA  GLU D1832      32.296  14.927  -8.777  1.00  0.00           C  
ATOM   2221  C   GLU D1832      32.076  15.499  -7.390  1.00  0.00           C  
ATOM   2222  O   GLU D1832      33.028  15.789  -6.655  1.00  0.00           O  
ATOM   2223  CB  GLU D1832      31.497  15.737  -9.805  1.00  0.00           C  
ATOM   2224  CG  GLU D1832      32.122  15.781 -11.194  1.00  0.00           C  
ATOM   2225  CD  GLU D1832      31.235  16.467 -12.233  1.00  0.00           C  
ATOM   2226  OE1 GLU D1832      30.797  17.609 -11.994  1.00  0.00           O  
ATOM   2227  OE2 GLU D1832      30.986  15.860 -13.295  1.00  0.00           O  
ATOM   2228  N   ARG D1833      30.804  15.630  -7.026  1.00  0.00           N  
ATOM   2229  CA  ARG D1833      30.427  16.162  -5.728  1.00  0.00           C  
ATOM   2230  C   ARG D1833      31.243  15.535  -4.617  1.00  0.00           C  
ATOM   2231  O   ARG D1833      31.715  16.223  -3.712  1.00  0.00           O  
ATOM   2232  CB  ARG D1833      28.940  15.951  -5.518  1.00  0.00           C  
ATOM   2233  CG  ARG D1833      28.151  16.928  -6.346  1.00  0.00           C  
ATOM   2234  CD  ARG D1833      26.692  16.734  -6.193  1.00  0.00           C  
ATOM   2235  NE  ARG D1833      26.233  15.635  -7.025  1.00  0.00           N  
ATOM   2236  CZ  ARG D1833      25.025  15.094  -6.937  1.00  0.00           C  
ATOM   2237  NH1 ARG D1833      24.154  15.551  -6.044  1.00  0.00           N  
ATOM   2238  NH2 ARG D1833      24.691  14.100  -7.751  1.00  0.00           N  
ATOM   2239  N   TYR D1834      31.420  14.227  -4.696  1.00  0.00           N  
ATOM   2240  CA  TYR D1834      32.208  13.536  -3.703  1.00  0.00           C  
ATOM   2241  C   TYR D1834      33.584  14.187  -3.625  1.00  0.00           C  
ATOM   2242  O   TYR D1834      33.990  14.644  -2.557  1.00  0.00           O  
ATOM   2243  CB  TYR D1834      32.352  12.065  -4.071  1.00  0.00           C  
ATOM   2244  CG  TYR D1834      33.512  11.356  -3.396  1.00  0.00           C  
ATOM   2245  CD1 TYR D1834      33.392  10.821  -2.112  1.00  0.00           C  
ATOM   2246  CD2 TYR D1834      34.725  11.214  -4.064  1.00  0.00           C  
ATOM   2247  CE1 TYR D1834      34.467  10.154  -1.513  1.00  0.00           C  
ATOM   2248  CE2 TYR D1834      35.796  10.556  -3.484  1.00  0.00           C  
ATOM   2249  CZ  TYR D1834      35.668  10.025  -2.213  1.00  0.00           C  
ATOM   2250  OH  TYR D1834      36.753   9.361  -1.682  1.00  0.00           O  
ATOM   2251  N   HIS D1835      34.302  14.261  -4.742  1.00  0.00           N  
ATOM   2252  CA  HIS D1835      35.637  14.847  -4.700  1.00  0.00           C  
ATOM   2253  C   HIS D1835      35.684  16.238  -4.121  1.00  0.00           C  
ATOM   2254  O   HIS D1835      36.652  16.603  -3.454  1.00  0.00           O  
ATOM   2255  CB  HIS D1835      36.280  14.850  -6.074  1.00  0.00           C  
ATOM   2256  CG  HIS D1835      36.930  13.555  -6.424  1.00  0.00           C  
ATOM   2257  ND1 HIS D1835      36.249  12.515  -7.017  1.00  0.00           N  
ATOM   2258  CD2 HIS D1835      38.196  13.118  -6.238  1.00  0.00           C  
ATOM   2259  CE1 HIS D1835      37.065  11.491  -7.181  1.00  0.00           C  
ATOM   2260  NE2 HIS D1835      38.253  11.831  -6.715  1.00  0.00           N  
ATOM   2261  N   HIS D1836      34.640  17.013  -4.379  1.00  0.00           N  
ATOM   2262  CA  HIS D1836      34.538  18.373  -3.856  1.00  0.00           C  
ATOM   2263  C   HIS D1836      34.458  18.238  -2.341  1.00  0.00           C  
ATOM   2264  O   HIS D1836      35.281  18.786  -1.600  1.00  0.00           O  
ATOM   2265  CB  HIS D1836      33.289  19.026  -4.485  1.00  0.00           C  
ATOM   2266  CG  HIS D1836      32.533  19.967  -3.592  1.00  0.00           C  
ATOM   2267  ND1 HIS D1836      33.103  21.061  -2.973  1.00  0.00           N  
ATOM   2268  CD2 HIS D1836      31.224  19.991  -3.251  1.00  0.00           C  
ATOM   2269  CE1 HIS D1836      32.179  21.716  -2.291  1.00  0.00           C  
ATOM   2270  NE2 HIS D1836      31.029  21.087  -2.444  1.00  0.00           N  
ATOM   2271  N   TRP D1837      33.484  17.463  -1.889  1.00  0.00           N  
ATOM   2272  CA  TRP D1837      33.265  17.251  -0.472  1.00  0.00           C  
ATOM   2273  C   TRP D1837      34.480  16.775   0.279  1.00  0.00           C  
ATOM   2274  O   TRP D1837      34.722  17.186   1.405  1.00  0.00           O  
ATOM   2275  CB  TRP D1837      32.132  16.262  -0.317  1.00  0.00           C  
ATOM   2276  CG  TRP D1837      30.855  16.953  -0.236  1.00  0.00           C  
ATOM   2277  CD1 TRP D1837      29.761  16.763  -1.019  1.00  0.00           C  
ATOM   2278  CD2 TRP D1837      30.474  17.873   0.780  1.00  0.00           C  
ATOM   2279  NE1 TRP D1837      28.699  17.498  -0.551  1.00  0.00           N  
ATOM   2280  CE2 TRP D1837      29.113  18.191   0.557  1.00  0.00           C  
ATOM   2281  CE3 TRP D1837      31.147  18.462   1.875  1.00  0.00           C  
ATOM   2282  CZ2 TRP D1837      28.408  19.067   1.379  1.00  0.00           C  
ATOM   2283  CZ3 TRP D1837      30.431  19.337   2.690  1.00  0.00           C  
ATOM   2284  CH2 TRP D1837      29.083  19.629   2.438  1.00  0.00           C  
ATOM   2285  N   MET D1838      35.239  15.899  -0.353  1.00  0.00           N  
ATOM   2286  CA  MET D1838      36.429  15.373   0.258  1.00  0.00           C  
ATOM   2287  C   MET D1838      37.509  16.395   0.534  1.00  0.00           C  
ATOM   2288  O   MET D1838      38.113  16.380   1.610  1.00  0.00           O  
ATOM   2289  CB  MET D1838      37.021  14.280  -0.608  1.00  0.00           C  
ATOM   2290  CG  MET D1838      36.481  12.918  -0.295  1.00  0.00           C  
ATOM   2291  SD  MET D1838      36.890  12.336   1.368  1.00  0.00           S  
ATOM   2292  CE  MET D1838      38.679  12.672   1.455  1.00  0.00           C  
ATOM   2293  N   GLU D1839      37.773  17.279  -0.423  1.00  0.00           N  
ATOM   2294  CA  GLU D1839      38.826  18.271  -0.220  1.00  0.00           C  
ATOM   2295  C   GLU D1839      38.321  19.547   0.436  1.00  0.00           C  
ATOM   2296  O   GLU D1839      39.116  20.347   0.916  1.00  0.00           O  
ATOM   2297  CB  GLU D1839      39.499  18.624  -1.542  1.00  0.00           C  
ATOM   2298  CG  GLU D1839      38.534  19.184  -2.562  1.00  0.00           C  
ATOM   2299  CD  GLU D1839      39.221  19.805  -3.768  1.00  0.00           C  
ATOM   2300  OE1 GLU D1839      40.173  19.196  -4.308  1.00  0.00           O  
ATOM   2301  OE2 GLU D1839      38.795  20.907  -4.176  1.00  0.00           O  
ATOM   2302  N   SER D1840      37.012  19.746   0.464  1.00  0.00           N  
ATOM   2303  CA  SER D1840      36.469  20.932   1.081  1.00  0.00           C  
ATOM   2304  C   SER D1840      36.581  20.867   2.604  1.00  0.00           C  
ATOM   2305  O   SER D1840      36.439  19.798   3.207  1.00  0.00           O  
ATOM   2306  CB  SER D1840      35.008  21.100   0.674  1.00  0.00           C  
ATOM   2307  OG  SER D1840      34.428  22.207   1.348  1.00  0.00           O  
ATOM   2308  N   GLU D1842      36.867  22.005   3.230  1.00  0.00           N  
ATOM   2309  CA  GLU D1842      36.961  22.070   4.684  1.00  0.00           C  
ATOM   2310  C   GLU D1842      35.543  22.042   5.257  1.00  0.00           C  
ATOM   2311  O   GLU D1842      35.354  21.813   6.446  1.00  0.00           O  
ATOM   2312  CB  GLU D1842      37.647  23.365   5.112  1.00  0.00           C  
ATOM   2313  CG  GLU D1842      37.020  24.617   4.527  1.00  0.00           C  
ATOM   2314  CD  GLU D1842      37.552  25.885   5.169  1.00  0.00           C  
ATOM   2315  OE1 GLU D1842      38.784  25.980   5.325  1.00  0.00           O  
ATOM   2316  OE2 GLU D1842      36.743  26.779   5.508  1.00  0.00           O  
ATOM   2317  N   GLU D1843      34.551  22.271   4.398  1.00  0.00           N  
ATOM   2318  CA  GLU D1843      33.148  22.277   4.810  1.00  0.00           C  
ATOM   2319  C   GLU D1843      32.666  20.959   5.388  1.00  0.00           C  
ATOM   2320  O   GLU D1843      31.688  20.922   6.137  1.00  0.00           O  
ATOM   2321  CB  GLU D1843      32.243  22.654   3.638  1.00  0.00           C  
ATOM   2322  CG  GLU D1843      31.817  24.098   3.655  1.00  0.00           C  
ATOM   2323  CD  GLU D1843      30.932  24.423   4.855  1.00  0.00           C  
ATOM   2324  OE1 GLU D1843      29.711  24.161   4.787  1.00  0.00           O  
ATOM   2325  OE2 GLU D1843      31.471  24.929   5.860  1.00  0.00           O  
ATOM   2326  N   LEU D1844      33.350  19.879   5.026  1.00  0.00           N  
ATOM   2327  CA  LEU D1844      32.993  18.550   5.497  1.00  0.00           C  
ATOM   2328  C   LEU D1844      32.993  18.542   7.017  1.00  0.00           C  
ATOM   2329  O   LEU D1844      31.958  18.306   7.645  1.00  0.00           O  
ATOM   2330  CB  LEU D1844      33.999  17.527   4.980  1.00  0.00           C  
ATOM   2331  CG  LEU D1844      33.740  16.050   5.306  1.00  0.00           C  
ATOM   2332  CD1 LEU D1844      32.442  15.579   4.653  1.00  0.00           C  
ATOM   2333  CD2 LEU D1844      34.924  15.226   4.818  1.00  0.00           C  
ATOM   2334  N   ASP D1845      34.172  18.825   7.576  1.00  0.00           N  
ATOM   2335  CA  ASP D1845      34.409  18.871   9.012  1.00  0.00           C  
ATOM   2336  C   ASP D1845      33.344  19.683   9.707  1.00  0.00           C  
ATOM   2337  O   ASP D1845      32.786  19.250  10.707  1.00  0.00           O  
ATOM   2338  CB  ASP D1845      35.757  19.495   9.301  1.00  0.00           C  
ATOM   2339  CG  ASP D1845      36.890  18.745   8.659  1.00  0.00           C  
ATOM   2340  OD1 ASP D1845      36.740  18.301   7.517  1.00  0.00           O  
ATOM   2341  OD2 ASP D1845      37.954  18.597   9.284  1.00  0.00           O  
ATOM   2342  N   ARG D1846      33.066  20.861   9.171  1.00  0.00           N  
ATOM   2343  CA  ARG D1846      32.054  21.715   9.747  1.00  0.00           C  
ATOM   2344  C   ARG D1846      30.704  21.001   9.837  1.00  0.00           C  
ATOM   2345  O   ARG D1846      30.016  21.095  10.850  1.00  0.00           O  
ATOM   2346  CB  ARG D1846      31.916  22.999   8.924  1.00  0.00           C  
ATOM   2347  CG  ARG D1846      32.139  24.272   9.740  1.00  0.00           C  
ATOM   2348  CD  ARG D1846      33.468  24.907   9.388  1.00  0.00           C  
ATOM   2349  NE  ARG D1846      33.443  25.324   7.995  1.00  0.00           N  
ATOM   2350  CZ  ARG D1846      34.465  25.844   7.328  1.00  0.00           C  
ATOM   2351  NH1 ARG D1846      35.647  26.030   7.911  1.00  0.00           N  
ATOM   2352  NH2 ARG D1846      34.285  26.181   6.056  1.00  0.00           N  
ATOM   2353  N   VAL D1847      30.335  20.280   8.778  1.00  0.00           N  
ATOM   2354  CA  VAL D1847      29.067  19.541   8.721  1.00  0.00           C  
ATOM   2355  C   VAL D1847      29.075  18.408   9.734  1.00  0.00           C  
ATOM   2356  O   VAL D1847      28.056  18.112  10.363  1.00  0.00           O  
ATOM   2357  CB  VAL D1847      28.807  18.990   7.284  1.00  0.00           C  
ATOM   2358  CG1 VAL D1847      27.611  18.024   7.256  1.00  0.00           C  
ATOM   2359  CG2 VAL D1847      28.525  20.165   6.359  1.00  0.00           C  
ATOM   2360  N   LEU D1848      30.235  17.783   9.892  1.00  0.00           N  
ATOM   2361  CA  LEU D1848      30.370  16.711  10.858  1.00  0.00           C  
ATOM   2362  C   LEU D1848      30.280  17.284  12.273  1.00  0.00           C  
ATOM   2363  O   LEU D1848      29.676  16.671  13.152  1.00  0.00           O  
ATOM   2364  CB  LEU D1848      31.686  15.974  10.646  1.00  0.00           C  
ATOM   2365  CG  LEU D1848      31.694  15.150   9.357  1.00  0.00           C  
ATOM   2366  CD1 LEU D1848      32.975  14.358   9.258  1.00  0.00           C  
ATOM   2367  CD2 LEU D1848      30.505  14.213   9.364  1.00  0.00           C  
ATOM   2368  N   ASP D1849      30.861  18.467  12.483  1.00  0.00           N  
ATOM   2369  CA  ASP D1849      30.823  19.134  13.784  1.00  0.00           C  
ATOM   2370  C   ASP D1849      29.386  19.481  14.166  1.00  0.00           C  
ATOM   2371  O   ASP D1849      28.910  19.064  15.218  1.00  0.00           O  
ATOM   2372  CB  ASP D1849      31.711  20.387  13.776  1.00  0.00           C  
ATOM   2373  CG  ASP D1849      33.215  20.044  13.709  1.00  0.00           C  
ATOM   2374  OD1 ASP D1849      33.562  18.866  13.907  1.00  0.00           O  
ATOM   2375  OD2 ASP D1849      34.062  20.933  13.475  1.00  0.00           O  
ATOM   2376  N   GLU D1850      28.677  20.206  13.306  1.00  0.00           N  
ATOM   2377  CA  GLU D1850      27.296  20.573  13.602  1.00  0.00           C  
ATOM   2378  C   GLU D1850      26.393  19.345  13.710  1.00  0.00           C  
ATOM   2379  O   GLU D1850      25.274  19.419  14.242  1.00  0.00           O  
ATOM   2380  CB  GLU D1850      26.728  21.513  12.543  1.00  0.00           C  
ATOM   2381  CG  GLU D1850      25.401  22.104  13.027  1.00  0.00           C  
ATOM   2382  CD  GLU D1850      24.546  22.741  11.935  1.00  0.00           C  
ATOM   2383  OE1 GLU D1850      24.761  23.933  11.627  1.00  0.00           O  
ATOM   2384  OE2 GLU D1850      23.657  22.042  11.394  1.00  0.00           O  
ATOM   2385  N   GLY D1851      26.882  18.226  13.177  1.00  0.00           N  
ATOM   2386  CA  GLY D1851      26.141  16.974  13.213  1.00  0.00           C  
ATOM   2387  C   GLY D1851      26.222  16.398  14.613  1.00  0.00           C  
ATOM   2388  O   GLY D1851      25.193  16.157  15.255  1.00  0.00           O  
ATOM   2389  N   ALA D1852      27.455  16.174  15.073  1.00  0.00           N  
ATOM   2390  CA  ALA D1852      27.715  15.678  16.410  1.00  0.00           C  
ATOM   2391  C   ALA D1852      26.939  16.602  17.314  1.00  0.00           C  
ATOM   2392  O   ALA D1852      26.099  16.173  18.096  1.00  0.00           O  
ATOM   2393  CB  ALA D1852      29.174  15.785  16.716  1.00  0.00           C  
ATOM   2394  N   GLU D1853      27.213  17.889  17.176  1.00  0.00           N  
ATOM   2395  CA  GLU D1853      26.558  18.918  17.968  1.00  0.00           C  
ATOM   2396  C   GLU D1853      25.043  18.708  18.070  1.00  0.00           C  
ATOM   2397  O   GLU D1853      24.477  18.809  19.146  1.00  0.00           O  
ATOM   2398  CB  GLU D1853      26.874  20.265  17.345  1.00  0.00           C  
ATOM   2399  CG  GLU D1853      26.844  21.438  18.286  1.00  0.00           C  
ATOM   2400  CD  GLU D1853      27.237  22.723  17.562  1.00  0.00           C  
ATOM   2401  OE1 GLU D1853      26.380  23.256  16.823  1.00  0.00           O  
ATOM   2402  OE2 GLU D1853      28.393  23.183  17.721  1.00  0.00           O  
ATOM   2403  N   LYS D1854      24.401  18.408  16.945  1.00  0.00           N  
ATOM   2404  CA  LYS D1854      22.964  18.176  16.937  1.00  0.00           C  
ATOM   2405  C   LYS D1854      22.620  16.851  17.611  1.00  0.00           C  
ATOM   2406  O   LYS D1854      21.605  16.756  18.305  1.00  0.00           O  
ATOM   2407  CB  LYS D1854      22.406  18.169  15.507  1.00  0.00           C  
ATOM   2408  CG  LYS D1854      22.172  19.553  14.892  1.00  0.00           C  
ATOM   2409  CD  LYS D1854      21.239  19.488  13.674  1.00  0.00           C  
ATOM   2410  CE  LYS D1854      21.976  19.181  12.371  1.00  0.00           C  
ATOM   2411  NZ  LYS D1854      21.058  19.237  11.190  1.00  0.00           N  
ATOM   2412  N   ALA D1855      23.465  15.837  17.406  1.00  0.00           N  
ATOM   2413  CA  ALA D1855      23.254  14.508  18.005  1.00  0.00           C  
ATOM   2414  C   ALA D1855      23.359  14.618  19.524  1.00  0.00           C  
ATOM   2415  O   ALA D1855      22.393  14.418  20.271  1.00  0.00           O  
ATOM   2416  CB  ALA D1855      24.308  13.528  17.493  1.00  0.00           C  
ATOM   2417  N   ASN D1856      24.570  14.957  19.947  1.00  0.00           N  
ATOM   2418  CA  ASN D1856      24.917  15.119  21.342  1.00  0.00           C  
ATOM   2419  C   ASN D1856      23.807  15.776  22.137  1.00  0.00           C  
ATOM   2420  O   ASN D1856      23.465  15.339  23.221  1.00  0.00           O  
ATOM   2421  CB  ASN D1856      26.168  15.955  21.464  1.00  0.00           C  
ATOM   2422  CG  ASN D1856      26.910  15.642  22.706  1.00  0.00           C  
ATOM   2423  OD1 ASN D1856      27.879  14.879  22.680  1.00  0.00           O  
ATOM   2424  ND2 ASN D1856      26.444  16.192  23.829  1.00  0.00           N  
ATOM   2425  N   ARG D1857      23.261  16.849  21.594  1.00  0.00           N  
ATOM   2426  CA  ARG D1857      22.175  17.551  22.236  1.00  0.00           C  
ATOM   2427  C   ARG D1857      21.157  16.516  22.717  1.00  0.00           C  
ATOM   2428  O   ARG D1857      20.887  16.422  23.898  1.00  0.00           O  
ATOM   2429  CB  ARG D1857      21.524  18.504  21.225  1.00  0.00           C  
ATOM   2430  CG  ARG D1857      20.634  19.612  21.789  1.00  0.00           C  
ATOM   2431  CD  ARG D1857      19.172  19.213  21.970  1.00  0.00           C  
ATOM   2432  NE  ARG D1857      18.498  18.785  20.741  1.00  0.00           N  
ATOM   2433  CZ  ARG D1857      17.205  18.993  20.489  1.00  0.00           C  
ATOM   2434  NH1 ARG D1857      16.443  19.633  21.366  1.00  0.00           N  
ATOM   2435  NH2 ARG D1857      16.667  18.530  19.365  1.00  0.00           N  
ATOM   2436  N   VAL D2124      20.639  15.699  21.807  1.00  0.00           N  
ATOM   2437  CA  VAL D2124      19.624  14.702  22.158  1.00  0.00           C  
ATOM   2438  C   VAL D2124      20.134  13.606  23.091  1.00  0.00           C  
ATOM   2439  O   VAL D2124      19.504  13.308  24.110  1.00  0.00           O  
ATOM   2440  CB  VAL D2124      19.024  14.049  20.876  1.00  0.00           C  
ATOM   2441  CG1 VAL D2124      17.756  13.292  21.213  1.00  0.00           C  
ATOM   2442  CG2 VAL D2124      18.727  15.120  19.847  1.00  0.00           C  
ATOM   2443  N   ALA D2126      21.273  13.020  22.734  1.00  0.00           N  
ATOM   2444  CA  ALA D2126      21.879  11.967  23.532  1.00  0.00           C  
ATOM   2445  C   ALA D2126      21.998  12.425  24.987  1.00  0.00           C  
ATOM   2446  O   ALA D2126      21.377  11.849  25.881  1.00  0.00           O  
ATOM   2447  CB  ALA D2126      23.253  11.621  22.954  1.00  0.00           C  
ATOM   2448  N   SER D2127      22.773  13.483  25.214  1.00  0.00           N  
ATOM   2449  CA  SER D2127      22.986  14.023  26.559  1.00  0.00           C  
ATOM   2450  C   SER D2127      21.735  13.975  27.412  1.00  0.00           C  
ATOM   2451  O   SER D2127      21.751  13.484  28.535  1.00  0.00           O  
ATOM   2452  CB  SER D2127      23.477  15.458  26.476  1.00  0.00           C  
ATOM   2453  OG  SER D2127      24.738  15.507  25.831  1.00  0.00           O  
ATOM   2454  N   GLU D2128      20.654  14.505  26.871  1.00  0.00           N  
ATOM   2455  CA  GLU D2128      19.415  14.513  27.591  1.00  0.00           C  
ATOM   2456  C   GLU D2128      18.953  13.100  27.908  1.00  0.00           C  
ATOM   2457  O   GLU D2128      18.469  12.841  29.004  1.00  0.00           O  
ATOM   2458  CB  GLU D2128      18.341  15.217  26.779  1.00  0.00           C  
ATOM   2459  CG  GLU D2128      16.951  14.973  27.309  1.00  0.00           C  
ATOM   2460  CD  GLU D2128      16.504  16.001  28.349  1.00  0.00           C  
ATOM   2461  OE1 GLU D2128      17.340  16.516  29.124  1.00  0.00           O  
ATOM   2462  OE2 GLU D2128      15.291  16.276  28.395  1.00  0.00           O  
ATOM   2463  N   MET D2129      19.103  12.179  26.959  1.00  0.00           N  
ATOM   2464  CA  MET D2129      18.644  10.800  27.166  1.00  0.00           C  
ATOM   2465  C   MET D2129      19.473  10.108  28.247  1.00  0.00           C  
ATOM   2466  O   MET D2129      18.932   9.457  29.141  1.00  0.00           O  
ATOM   2467  CB  MET D2129      18.679  10.025  25.840  1.00  0.00           C  
ATOM   2468  CG  MET D2129      17.809   8.775  25.829  1.00  0.00           C  
ATOM   2469  SD  MET D2129      16.224   9.123  26.587  1.00  0.00           S  
ATOM   2470  CE  MET D2129      15.039   8.077  25.609  1.00  0.00           C  
ATOM   2471  N   VAL D2130      20.786  10.267  28.167  1.00  0.00           N  
ATOM   2472  CA  VAL D2130      21.679   9.710  29.165  1.00  0.00           C  
ATOM   2473  C   VAL D2130      21.283  10.278  30.529  1.00  0.00           C  
ATOM   2474  O   VAL D2130      21.044   9.539  31.476  1.00  0.00           O  
ATOM   2475  CB  VAL D2130      23.105  10.121  28.857  1.00  0.00           C  
ATOM   2476  CG1 VAL D2130      23.974   9.913  30.045  1.00  0.00           C  
ATOM   2477  CG2 VAL D2130      23.610   9.331  27.684  1.00  0.00           C  
ATOM   2478  N   ARG D2131      21.188  11.601  30.614  1.00  0.00           N  
ATOM   2479  CA  ARG D2131      20.838  12.265  31.861  1.00  0.00           C  
ATOM   2480  C   ARG D2131      19.631  11.617  32.532  1.00  0.00           C  
ATOM   2481  O   ARG D2131      19.636  11.379  33.732  1.00  0.00           O  
ATOM   2482  CB  ARG D2131      20.551  13.742  31.620  1.00  0.00           C  
ATOM   2483  CG  ARG D2131      20.958  14.654  32.777  1.00  0.00           C  
ATOM   2484  CD  ARG D2131      22.455  15.041  32.726  1.00  0.00           C  
ATOM   2485  NE  ARG D2131      23.210  14.586  33.899  1.00  0.00           N  
ATOM   2486  CZ  ARG D2131      23.776  13.385  34.011  1.00  0.00           C  
ATOM   2487  NH1 ARG D2131      23.684  12.511  33.013  1.00  0.00           N  
ATOM   2488  NH2 ARG D2131      24.420  13.048  35.129  1.00  0.00           N  
ATOM   2489  N   LYS D2132      18.600  11.338  31.747  1.00  0.00           N  
ATOM   2490  CA  LYS D2132      17.386  10.714  32.259  1.00  0.00           C  
ATOM   2491  C   LYS D2132      17.617   9.273  32.684  1.00  0.00           C  
ATOM   2492  O   LYS D2132      16.941   8.782  33.585  1.00  0.00           O  
ATOM   2493  CB  LYS D2132      16.275  10.744  31.206  1.00  0.00           C  
ATOM   2494  CG  LYS D2132      15.599  12.082  31.037  1.00  0.00           C  
ATOM   2495  CD  LYS D2132      14.808  12.107  29.756  1.00  0.00           C  
ATOM   2496  CE  LYS D2132      14.156  13.459  29.566  1.00  0.00           C  
ATOM   2497  NZ  LYS D2132      13.636  13.621  28.174  1.00  0.00           N  
ATOM   2498  N   MET D2133      18.549   8.590  32.023  1.00  0.00           N  
ATOM   2499  CA  MET D2133      18.839   7.202  32.356  1.00  0.00           C  
ATOM   2500  C   MET D2133      19.530   7.152  33.707  1.00  0.00           C  
ATOM   2501  O   MET D2133      19.085   6.447  34.608  1.00  0.00           O  
ATOM   2502  CB  MET D2133      19.717   6.557  31.287  1.00  0.00           C  
ATOM   2503  CG  MET D2133      18.967   6.060  30.043  1.00  0.00           C  
ATOM   2504  SD  MET D2133      20.107   5.787  28.652  1.00  0.00           S  
ATOM   2505  CE  MET D2133      20.579   4.080  28.861  1.00  0.00           C  
ATOM   2506  N   GLU D2134      20.618   7.903  33.853  1.00  0.00           N  
ATOM   2507  CA  GLU D2134      21.331   7.974  35.123  1.00  0.00           C  
ATOM   2508  C   GLU D2134      20.335   8.272  36.242  1.00  0.00           C  
ATOM   2509  O   GLU D2134      20.381   7.645  37.288  1.00  0.00           O  
ATOM   2510  CB  GLU D2134      22.390   9.048  35.043  1.00  0.00           C  
ATOM   2511  CG  GLU D2134      23.500   8.626  34.150  1.00  0.00           C  
ATOM   2512  CD  GLU D2134      24.570   9.664  34.006  1.00  0.00           C  
ATOM   2513  OE1 GLU D2134      24.849  10.396  34.970  1.00  0.00           O  
ATOM   2514  OE2 GLU D2134      25.168   9.745  32.925  1.00  0.00           O  
ATOM   2515  N   GLN D2140      19.430   9.220  36.012  1.00  0.00           N  
ATOM   2516  CA  GLN D2140      18.404   9.573  36.987  1.00  0.00           C  
ATOM   2517  C   GLN D2140      17.700   8.301  37.418  1.00  0.00           C  
ATOM   2518  O   GLN D2140      17.599   7.995  38.611  1.00  0.00           O  
ATOM   2519  CB  GLN D2140      17.345  10.489  36.365  1.00  0.00           C  
ATOM   2520  CG  GLN D2140      16.768  11.550  37.278  1.00  0.00           C  
ATOM   2521  CD  GLN D2140      17.800  12.607  37.593  1.00  0.00           C  
ATOM   2522  OE1 GLN D2140      18.429  12.580  38.653  1.00  0.00           O  
ATOM   2523  NE2 GLN D2140      18.001  13.537  36.658  1.00  0.00           N  
ATOM   2524  N   ALA D2141      17.214   7.563  36.425  1.00  0.00           N  
ATOM   2525  CA  ALA D2141      16.482   6.326  36.667  1.00  0.00           C  
ATOM   2526  C   ALA D2141      17.323   5.259  37.360  1.00  0.00           C  
ATOM   2527  O   ALA D2141      16.946   4.762  38.428  1.00  0.00           O  
ATOM   2528  CB  ALA D2141      15.937   5.797  35.352  1.00  0.00           C  
ATOM   2529  N   MET D2142      18.456   4.910  36.747  1.00  0.00           N  
ATOM   2530  CA  MET D2142      19.356   3.895  37.292  1.00  0.00           C  
ATOM   2531  C   MET D2142      19.688   4.278  38.732  1.00  0.00           C  
ATOM   2532  O   MET D2142      19.645   3.447  39.640  1.00  0.00           O  
ATOM   2533  CB  MET D2142      20.645   3.824  36.454  1.00  0.00           C  
ATOM   2534  CG  MET D2142      20.469   3.452  34.959  1.00  0.00           C  
ATOM   2535  SD  MET D2142      20.287   1.690  34.642  1.00  0.00           S  
ATOM   2536  CE  MET D2142      21.983   1.229  34.489  1.00  0.00           C  
ATOM   2537  N   GLY D2143      19.987   5.560  38.919  1.00  0.00           N  
ATOM   2538  CA  GLY D2143      20.344   6.097  40.215  1.00  0.00           C  
ATOM   2539  C   GLY D2143      21.835   6.394  40.305  1.00  0.00           C  
ATOM   2540  O   GLY D2143      22.406   6.293  41.387  1.00  0.00           O  
ATOM   2541  N   LEU D2144      22.487   6.763  39.206  1.00  0.00           N  
ATOM   2542  CA  LEU D2144      23.912   7.049  39.261  1.00  0.00           C  
ATOM   2543  C   LEU D2144      24.161   8.461  39.711  1.00  0.00           C  
ATOM   2544  O   LEU D2144      23.214   9.175  40.032  1.00  0.00           O  
ATOM   2545  CB  LEU D2144      24.563   6.874  37.901  1.00  0.00           C  
ATOM   2546  CG  LEU D2144      24.503   5.489  37.293  1.00  0.00           C  
ATOM   2547  CD1 LEU D2144      25.231   5.511  35.982  1.00  0.00           C  
ATOM   2548  CD2 LEU D2144      25.144   4.481  38.215  1.00  0.00           C  
ATOM   2549  N   GLY D2145      25.439   8.850  39.738  1.00  0.00           N  
ATOM   2550  CA  GLY D2145      25.862  10.200  40.109  1.00  0.00           C  
ATOM   2551  C   GLY D2145      25.108  10.975  41.182  1.00  0.00           C  
ATOM   2552  O   GLY D2145      24.835  10.455  42.264  1.00  0.00           O  
ATOM   2553  N   ARG D2146      24.794  12.236  40.896  1.00  0.00           N  
ATOM   2554  CA  ARG D2146      24.073  13.074  41.853  1.00  0.00           C  
ATOM   2555  C   ARG D2146      22.773  13.669  41.331  1.00  0.00           C  
ATOM   2556  O   ARG D2146      21.805  13.834  42.120  1.00  0.00           O  
ATOM   2557  CB  ARG D2146      24.968  14.204  42.324  1.00  0.00           C  
ATOM   2558  CG  ARG D2146      26.003  13.776  43.307  1.00  0.00           C  
ATOM   2559  CD  ARG D2146      26.817  14.964  43.663  1.00  0.00           C  
ATOM   2560  NE  ARG D2146      27.763  15.297  42.614  1.00  0.00           N  
ATOM   2561  CZ  ARG D2146      28.289  16.500  42.463  1.00  0.00           C  
ATOM   2562  NH1 ARG D2146      27.943  17.479  43.285  1.00  0.00           N  
ATOM   2563  NH2 ARG D2146      29.195  16.702  41.518  1.00  0.00           N  
HETATM 2564  PG  ATP D 402      28.023  -4.670   1.951  1.00  0.00           P  
HETATM 2565  O1G ATP D 402      29.325  -4.160   2.452  1.00  0.00           O  
HETATM 2566  O2G ATP D 402      27.300  -3.795   0.990  1.00  0.00           O  
HETATM 2567  O3G ATP D 402      28.212  -6.031   1.422  1.00  0.00           O  
HETATM 2568  PB  ATP D 402      25.523  -5.331   3.247  1.00  0.00           P  
HETATM 2569  O1B ATP D 402      24.947  -5.543   4.561  1.00  0.00           O  
HETATM 2570  O2B ATP D 402      24.839  -5.740   2.020  1.00  0.00           O  
HETATM 2571  O3B ATP D 402      27.012  -4.825   3.160  1.00  0.00           O  
HETATM 2572  PA  ATP D 402      25.476  -2.430   3.898  1.00  0.00           P  
HETATM 2573  O1A ATP D 402      26.014  -1.407   3.005  1.00  0.00           O  
HETATM 2574  O2A ATP D 402      25.458  -2.249   5.356  1.00  0.00           O  
HETATM 2575  O3A ATP D 402      24.946  -3.774   3.326  1.00  0.00           O  
HETATM 2576  O5' ATP D 402      24.203  -1.833   3.474  1.00  0.00           O  
HETATM 2577  C5' ATP D 402      22.945  -1.753   3.463  1.00  0.00           C  
HETATM 2578  C4' ATP D 402      21.660  -1.157   3.066  1.00  0.00           C  
HETATM 2579  O4' ATP D 402      21.621  -1.338   1.610  1.00  0.00           O  
HETATM 2580  C3' ATP D 402      20.830  -2.144   3.803  1.00  0.00           C  
HETATM 2581  O3' ATP D 402      19.752  -1.581   4.542  1.00  0.00           O  
HETATM 2582  C2' ATP D 402      20.462  -3.193   2.695  1.00  0.00           C  
HETATM 2583  O2' ATP D 402      19.076  -3.526   2.754  1.00  0.00           O  
HETATM 2584  C1' ATP D 402      20.847  -2.544   1.308  1.00  0.00           C  
HETATM 2585  N9  ATP D 402      21.659  -3.350   0.347  1.00  0.00           N  
HETATM 2586  C8  ATP D 402      23.026  -3.643   0.297  1.00  0.00           C  
HETATM 2587  N7  ATP D 402      23.375  -4.378  -0.709  1.00  0.00           N  
HETATM 2588  C5  ATP D 402      22.177  -4.591  -1.366  1.00  0.00           C  
HETATM 2589  C6  ATP D 402      21.844  -5.304  -2.533  1.00  0.00           C  
HETATM 2590  N6  ATP D 402      22.781  -5.953  -3.204  1.00  0.00           N  
HETATM 2591  N1  ATP D 402      20.511  -5.335  -2.968  1.00  0.00           N  
HETATM 2592  C2  ATP D 402      19.556  -4.670  -2.258  1.00  0.00           C  
HETATM 2593  N3  ATP D 402      19.753  -3.960  -1.130  1.00  0.00           N  
HETATM 2594  C4  ATP D 402      21.129  -3.958  -0.732  1.00  0.00           C  
TER
END
