# Supplementary material for: Backbone Brackets and Arginine Tweezers delineate Class I and Class II aminoacyl tRNA synthetases
Source: PLoS Comput Biol. 2018 Apr 16;14(4):e1006101. doi: 10.1371/journal.pcbi.1006101 (PMC5919687; doi:10.1371/journal.pcbi.1006101)
Supplement: S11 File — All structures of Class I aaRS with residues renumbered according to the MSA. (GZ) [file pcbi.1006101.s023.tar.gz › 1maw_E_renum.pdb]

ATOM      1  N   MET E 265      77.296  50.651  22.421  1.00  0.00           N  
ATOM      2  CA  MET E 265      75.946  50.465  23.009  1.00  0.00           C  
ATOM      3  C   MET E 265      75.923  51.205  24.344  1.00  0.00           C  
ATOM      4  O   MET E 265      76.965  51.666  24.808  1.00  0.00           O  
ATOM      5  CB  MET E 265      75.684  48.981  23.276  1.00  0.00           C  
ATOM      6  CG  MET E 265      76.031  48.057  22.128  1.00  0.00           C  
ATOM      7  SD  MET E 265      76.279  46.371  22.709  1.00  0.00           S  
ATOM      8  CE  MET E 265      78.064  46.387  22.912  1.00  0.00           C  
ATOM      9  N   LYS E 266      74.737  51.324  24.945  1.00  0.00           N  
ATOM     10  CA  LYS E 266      74.564  51.960  26.251  1.00  0.00           C  
ATOM     11  C   LYS E 266      75.013  50.956  27.308  1.00  0.00           C  
ATOM     12  O   LYS E 266      74.941  49.746  27.080  1.00  0.00           O  
ATOM     13  CB  LYS E 266      73.102  52.301  26.493  1.00  0.00           C  
ATOM     14  CG  LYS E 266      72.767  53.739  26.255  1.00  0.00           C  
ATOM     15  CD  LYS E 266      71.353  54.055  26.668  1.00  0.00           C  
ATOM     16  CE  LYS E 266      71.065  55.510  26.367  1.00  0.00           C  
ATOM     17  NZ  LYS E 266      71.989  56.422  27.105  1.00  0.00           N  
ATOM     18  N   THR E 267      75.450  51.439  28.470  1.00  0.00           N  
ATOM     19  CA  THR E 267      75.906  50.544  29.530  1.00  0.00           C  
ATOM     20  C   THR E 267      74.874  50.388  30.635  1.00  0.00           C  
ATOM     21  O   THR E 267      74.141  51.321  30.942  1.00  0.00           O  
ATOM     22  CB  THR E 267      77.193  51.063  30.164  1.00  0.00           C  
ATOM     23  OG1 THR E 267      78.138  51.377  29.133  1.00  0.00           O  
ATOM     24  CG2 THR E 267      77.788  50.021  31.102  1.00  0.00           C  
ATOM     25  N   ILE E 268      74.819  49.209  31.238  1.00  0.00           N  
ATOM     26  CA  ILE E 268      73.909  48.964  32.342  1.00  0.00           C  
ATOM     27  C   ILE E 268      74.696  48.320  33.463  1.00  0.00           C  
ATOM     28  O   ILE E 268      75.641  47.560  33.222  1.00  0.00           O  
ATOM     29  CB  ILE E 268      72.757  48.041  31.955  1.00  0.00           C  
ATOM     30  CG1 ILE E 268      71.849  48.746  30.947  1.00  0.00           C  
ATOM     31  CG2 ILE E 268      71.996  47.610  33.219  1.00  0.00           C  
ATOM     32  CD1 ILE E 268      70.483  48.081  30.759  1.00  0.00           C  
ATOM     33  N   PHE E 269      74.317  48.631  34.693  1.00  0.00           N  
ATOM     34  CA  PHE E 269      75.016  48.087  35.836  1.00  0.00           C  
ATOM     35  C   PHE E 269      73.991  47.531  36.760  1.00  0.00           C  
ATOM     36  O   PHE E 269      72.956  48.157  36.983  1.00  0.00           O  
ATOM     37  CB  PHE E 269      75.784  49.173  36.567  1.00  0.00           C  
ATOM     38  CG  PHE E 269      76.717  48.640  37.601  1.00  0.00           C  
ATOM     39  CD1 PHE E 269      76.280  48.381  38.902  1.00  0.00           C  
ATOM     40  CD2 PHE E 269      78.035  48.349  37.255  1.00  0.00           C  
ATOM     41  CE1 PHE E 269      77.158  47.837  39.837  1.00  0.00           C  
ATOM     42  CE2 PHE E 269      78.909  47.803  38.188  1.00  0.00           C  
ATOM     43  CZ  PHE E 269      78.474  47.548  39.476  1.00  0.00           C  
ATOM     44  N   SER E 270      74.265  46.355  37.298  1.00  0.00           N  
ATOM     45  CA  SER E 270      73.315  45.751  38.191  1.00  0.00           C  
ATOM     46  C   SER E 270      74.070  45.157  39.351  1.00  0.00           C  
ATOM     47  O   SER E 270      74.975  44.343  39.164  1.00  0.00           O  
ATOM     48  CB  SER E 270      72.535  44.679  37.455  1.00  0.00           C  
ATOM     49  OG  SER E 270      71.428  44.298  38.247  1.00  0.00           O  
ATOM     50  N   GLY E 272      73.728  45.616  40.543  1.00  0.00           N  
ATOM     51  CA  GLY E 272      74.370  45.100  41.721  1.00  0.00           C  
ATOM     52  C   GLY E 272      73.523  43.950  42.221  1.00  0.00           C  
ATOM     53  O   GLY E 272      72.311  44.097  42.403  1.00  0.00           O  
ATOM     54  N   ILE E 273      74.147  42.796  42.432  1.00  0.00           N  
ATOM     55  CA  ILE E 273      73.424  41.641  42.918  1.00  0.00           C  
ATOM     56  C   ILE E 273      73.903  41.344  44.313  1.00  0.00           C  
ATOM     57  O   ILE E 273      75.097  41.123  44.538  1.00  0.00           O  
ATOM     58  CB  ILE E 273      73.667  40.407  42.054  1.00  0.00           C  
ATOM     59  CG1 ILE E 273      73.931  40.794  40.599  1.00  0.00           C  
ATOM     60  CG2 ILE E 273      72.448  39.535  42.110  1.00  0.00           C  
ATOM     61  CD1 ILE E 273      72.738  41.471  39.903  1.00  0.00           C  
ATOM     62  N   GLN E 274      72.979  41.373  45.259  1.00  0.00           N  
ATOM     63  CA  GLN E 274      73.302  41.086  46.641  1.00  0.00           C  
ATOM     64  C   GLN E 274      73.435  39.577  46.819  1.00  0.00           C  
ATOM     65  O   GLN E 274      72.491  38.826  46.570  1.00  0.00           O  
ATOM     66  CB  GLN E 274      72.181  41.601  47.547  1.00  0.00           C  
ATOM     67  CG  GLN E 274      72.581  42.771  48.418  1.00  0.00           C  
ATOM     68  CD  GLN E 274      73.513  42.370  49.555  1.00  0.00           C  
ATOM     69  OE1 GLN E 274      74.221  43.212  50.114  1.00  0.00           O  
ATOM     70  NE2 GLN E 274      73.505  41.084  49.915  1.00  0.00           N  
ATOM     71  N   PRO E 275      74.615  39.108  47.248  1.00  0.00           N  
ATOM     72  CA  PRO E 275      74.800  37.667  47.443  1.00  0.00           C  
ATOM     73  C   PRO E 275      73.941  37.101  48.560  1.00  0.00           C  
ATOM     74  O   PRO E 275      74.163  37.397  49.725  1.00  0.00           O  
ATOM     75  CB  PRO E 275      76.304  37.533  47.712  1.00  0.00           C  
ATOM     76  CG  PRO E 275      76.690  38.855  48.265  1.00  0.00           C  
ATOM     77  CD  PRO E 275      75.865  39.848  47.481  1.00  0.00           C  
ATOM     78  N   SER E 276      72.925  36.319  48.201  1.00  0.00           N  
ATOM     79  CA  SER E 276      72.044  35.674  49.186  1.00  0.00           C  
ATOM     80  C   SER E 276      71.528  34.352  48.613  1.00  0.00           C  
ATOM     81  O   SER E 276      70.579  33.765  49.133  1.00  0.00           O  
ATOM     82  CB  SER E 276      70.873  36.579  49.536  1.00  0.00           C  
ATOM     83  OG  SER E 276      71.349  37.835  49.984  1.00  0.00           O  
ATOM     84  N   GLY E 277      72.173  33.918  47.526  1.00  0.00           N  
ATOM     85  CA  GLY E 277      71.860  32.669  46.847  1.00  0.00           C  
ATOM     86  C   GLY E 277      70.477  32.011  46.915  1.00  0.00           C  
ATOM     87  O   GLY E 277      70.394  30.799  47.125  1.00  0.00           O  
ATOM     88  N   VAL E 279      69.396  32.764  46.737  1.00  0.00           N  
ATOM     89  CA  VAL E 279      68.074  32.169  46.760  1.00  0.00           C  
ATOM     90  C   VAL E 279      67.110  33.122  46.078  1.00  0.00           C  
ATOM     91  O   VAL E 279      66.207  33.659  46.712  1.00  0.00           O  
ATOM     92  CB  VAL E 279      67.628  31.861  48.240  1.00  0.00           C  
ATOM     93  CG1 VAL E 279      67.606  33.139  49.052  1.00  0.00           C  
ATOM     94  CG2 VAL E 279      66.258  31.194  48.270  1.00  0.00           C  
ATOM     95  N   ILE E 280      67.284  33.353  44.781  1.00  0.00           N  
ATOM     96  CA  ILE E 280      66.402  34.295  44.086  1.00  0.00           C  
ATOM     97  C   ILE E 280      65.037  33.691  43.758  1.00  0.00           C  
ATOM     98  O   ILE E 280      64.926  32.546  43.332  1.00  0.00           O  
ATOM     99  CB  ILE E 280      67.076  34.833  42.816  1.00  0.00           C  
ATOM    100  CG1 ILE E 280      66.854  33.880  41.659  1.00  0.00           C  
ATOM    101  CG2 ILE E 280      68.579  34.960  43.064  1.00  0.00           C  
ATOM    102  CD1 ILE E 280      67.419  34.400  40.374  1.00  0.00           C  
ATOM    103  N   THR E 281      63.995  34.475  43.978  1.00  0.00           N  
ATOM    104  CA  THR E 281      62.643  34.020  43.748  1.00  0.00           C  
ATOM    105  C   THR E 281      62.122  34.124  42.308  1.00  0.00           C  
ATOM    106  O   THR E 281      62.733  34.735  41.437  1.00  0.00           O  
ATOM    107  CB  THR E 281      61.657  34.786  44.658  1.00  0.00           C  
ATOM    108  OG1 THR E 281      61.887  36.192  44.507  1.00  0.00           O  
ATOM    109  CG2 THR E 281      61.858  34.396  46.115  1.00  0.00           C  
ATOM    110  N   ILE E 282      60.959  33.520  42.089  1.00  0.00           N  
ATOM    111  CA  ILE E 282      60.273  33.511  40.817  1.00  0.00           C  
ATOM    112  C   ILE E 282      59.946  34.962  40.428  1.00  0.00           C  
ATOM    113  O   ILE E 282      60.071  35.328  39.257  1.00  0.00           O  
ATOM    114  CB  ILE E 282      58.991  32.640  40.955  1.00  0.00           C  
ATOM    115  CG1 ILE E 282      58.426  32.326  39.588  1.00  0.00           C  
ATOM    116  CG2 ILE E 282      57.967  33.325  41.757  1.00  0.00           C  
ATOM    117  CD1 ILE E 282      59.351  31.412  38.827  1.00  0.00           C  
ATOM    118  N   GLY E 283      59.576  35.790  41.412  1.00  0.00           N  
ATOM    119  CA  GLY E 283      59.240  37.182  41.157  1.00  0.00           C  
ATOM    120  C   GLY E 283      60.446  37.987  40.706  1.00  0.00           C  
ATOM    121  O   GLY E 283      60.318  38.865  39.851  1.00  0.00           O  
ATOM    122  N   ASN E 284      61.618  37.705  41.269  1.00  0.00           N  
ATOM    123  CA  ASN E 284      62.817  38.429  40.858  1.00  0.00           C  
ATOM    124  C   ASN E 284      63.121  38.040  39.428  1.00  0.00           C  
ATOM    125  O   ASN E 284      63.640  38.837  38.643  1.00  0.00           O  
ATOM    126  CB  ASN E 284      64.032  38.072  41.712  1.00  0.00           C  
ATOM    127  CG  ASN E 284      65.263  38.891  41.332  1.00  0.00           C  
ATOM    128  OD1 ASN E 284      65.672  39.765  42.088  1.00  0.00           O  
ATOM    129  ND2 ASN E 284      65.847  38.623  40.154  1.00  0.00           N  
ATOM    130  N   TYR E 285      62.788  36.797  39.098  1.00  0.00           N  
ATOM    131  CA  TYR E 285      63.014  36.260  37.761  1.00  0.00           C  
ATOM    132  C   TYR E 285      62.097  36.943  36.752  1.00  0.00           C  
ATOM    133  O   TYR E 285      62.549  37.487  35.732  1.00  0.00           O  
ATOM    134  CB  TYR E 285      62.755  34.751  37.770  1.00  0.00           C  
ATOM    135  CG  TYR E 285      62.943  34.083  36.424  1.00  0.00           C  
ATOM    136  CD1 TYR E 285      61.845  33.648  35.671  1.00  0.00           C  
ATOM    137  CD2 TYR E 285      64.220  33.883  35.914  1.00  0.00           C  
ATOM    138  CE1 TYR E 285      62.021  33.019  34.430  1.00  0.00           C  
ATOM    139  CE2 TYR E 285      64.407  33.266  34.689  1.00  0.00           C  
ATOM    140  CZ  TYR E 285      63.312  32.834  33.951  1.00  0.00           C  
ATOM    141  OH  TYR E 285      63.554  32.209  32.748  1.00  0.00           O  
ATOM    142  N   ILE E 286      60.809  36.909  37.075  1.00  0.00           N  
ATOM    143  CA  ILE E 286      59.765  37.490  36.258  1.00  0.00           C  
ATOM    144  C   ILE E 286      59.891  38.992  36.139  1.00  0.00           C  
ATOM    145  O   ILE E 286      59.545  39.547  35.106  1.00  0.00           O  
ATOM    146  CB  ILE E 286      58.385  37.171  36.862  1.00  0.00           C  
ATOM    147  CG1 ILE E 286      58.065  35.698  36.653  1.00  0.00           C  
ATOM    148  CG2 ILE E 286      57.311  38.031  36.240  1.00  0.00           C  
ATOM    149  CD1 ILE E 286      56.735  35.309  37.225  1.00  0.00           C  
ATOM    150  N   GLY E 287      60.395  39.650  37.179  1.00  0.00           N  
ATOM    151  CA  GLY E 287      60.485  41.098  37.142  1.00  0.00           C  
ATOM    152  C   GLY E 287      61.813  41.722  36.783  1.00  0.00           C  
ATOM    153  O   GLY E 287      61.915  42.950  36.789  1.00  0.00           O  
ATOM    154  N   ALA E 288      62.822  40.917  36.462  1.00  0.00           N  
ATOM    155  CA  ALA E 288      64.119  41.491  36.142  1.00  0.00           C  
ATOM    156  C   ALA E 288      65.066  40.554  35.448  1.00  0.00           C  
ATOM    157  O   ALA E 288      65.590  40.873  34.382  1.00  0.00           O  
ATOM    158  CB  ALA E 288      64.779  42.017  37.399  1.00  0.00           C  
ATOM    159  N   LEU E 289      65.317  39.404  36.052  1.00  0.00           N  
ATOM    160  CA  LEU E 289      66.258  38.463  35.460  1.00  0.00           C  
ATOM    161  C   LEU E 289      65.928  38.036  34.022  1.00  0.00           C  
ATOM    162  O   LEU E 289      66.807  38.028  33.152  1.00  0.00           O  
ATOM    163  CB  LEU E 289      66.393  37.211  36.339  1.00  0.00           C  
ATOM    164  CG  LEU E 289      67.790  36.763  36.802  1.00  0.00           C  
ATOM    165  CD1 LEU E 289      68.781  36.801  35.644  1.00  0.00           C  
ATOM    166  CD2 LEU E 289      68.258  37.664  37.917  1.00  0.00           C  
ATOM    167  N   ARG E 290      64.667  37.700  33.764  1.00  0.00           N  
ATOM    168  CA  ARG E 290      64.276  37.243  32.433  1.00  0.00           C  
ATOM    169  C   ARG E 290      64.541  38.277  31.364  1.00  0.00           C  
ATOM    170  O   ARG E 290      65.141  37.977  30.342  1.00  0.00           O  
ATOM    171  CB  ARG E 290      62.798  36.842  32.419  1.00  0.00           C  
ATOM    172  CG  ARG E 290      62.486  35.700  31.446  1.00  0.00           C  
ATOM    173  CD  ARG E 290      61.061  35.190  31.589  1.00  0.00           C  
ATOM    174  NE  ARG E 290      60.084  36.168  31.130  1.00  0.00           N  
ATOM    175  CZ  ARG E 290      58.778  36.056  31.331  1.00  0.00           C  
ATOM    176  NH1 ARG E 290      58.294  35.008  31.985  1.00  0.00           N  
ATOM    177  NH2 ARG E 290      57.958  36.996  30.878  1.00  0.00           N  
ATOM    178  N   GLN E 291      64.110  39.503  31.618  1.00  0.00           N  
ATOM    179  CA  GLN E 291      64.304  40.581  30.664  1.00  0.00           C  
ATOM    180  C   GLN E 291      65.765  40.825  30.297  1.00  0.00           C  
ATOM    181  O   GLN E 291      66.051  41.371  29.244  1.00  0.00           O  
ATOM    182  CB  GLN E 291      63.707  41.883  31.194  1.00  0.00           C  
ATOM    183  CG  GLN E 291      63.232  42.792  30.072  1.00  0.00           C  
ATOM    184  CD  GLN E 291      63.508  44.276  30.311  1.00  0.00           C  
ATOM    185  OE1 GLN E 291      63.287  44.800  31.408  1.00  0.00           O  
ATOM    186  NE2 GLN E 291      63.976  44.963  29.271  1.00  0.00           N  
ATOM    187  N   PHE E 292      66.701  40.441  31.153  1.00  0.00           N  
ATOM    188  CA  PHE E 292      68.100  40.672  30.832  1.00  0.00           C  
ATOM    189  C   PHE E 292      68.696  39.652  29.893  1.00  0.00           C  
ATOM    190  O   PHE E 292      69.614  39.971  29.153  1.00  0.00           O  
ATOM    191  CB  PHE E 292      68.963  40.694  32.078  1.00  0.00           C  
ATOM    192  CG  PHE E 292      68.633  41.796  33.012  1.00  0.00           C  
ATOM    193  CD1 PHE E 292      68.580  43.109  32.563  1.00  0.00           C  
ATOM    194  CD2 PHE E 292      68.386  41.523  34.349  1.00  0.00           C  
ATOM    195  CE1 PHE E 292      68.287  44.139  33.442  1.00  0.00           C  
ATOM    196  CE2 PHE E 292      68.089  42.547  35.244  1.00  0.00           C  
ATOM    197  CZ  PHE E 292      68.040  43.859  34.794  1.00  0.00           C  
ATOM    198  N   VAL E 293      68.189  38.426  29.931  1.00  0.00           N  
ATOM    199  CA  VAL E 293      68.735  37.373  29.087  1.00  0.00           C  
ATOM    200  C   VAL E 293      69.021  37.835  27.669  1.00  0.00           C  
ATOM    201  O   VAL E 293      70.076  37.530  27.129  1.00  0.00           O  
ATOM    202  CB  VAL E 293      67.810  36.146  29.058  1.00  0.00           C  
ATOM    203  CG1 VAL E 293      68.390  35.081  28.138  1.00  0.00           C  
ATOM    204  CG2 VAL E 293      67.654  35.586  30.466  1.00  0.00           C  
ATOM    205  N   GLU E 294      68.090  38.578  27.069  1.00  0.00           N  
ATOM    206  CA  GLU E 294      68.276  39.076  25.692  1.00  0.00           C  
ATOM    207  C   GLU E 294      68.677  40.561  25.629  1.00  0.00           C  
ATOM    208  O   GLU E 294      69.301  41.014  24.657  1.00  0.00           O  
ATOM    209  CB  GLU E 294      67.027  38.804  24.827  1.00  0.00           C  
ATOM    210  CG  GLU E 294      65.648  39.017  25.463  1.00  0.00           C  
ATOM    211  CD  GLU E 294      65.501  40.382  26.104  1.00  0.00           C  
ATOM    212  OE1 GLU E 294      65.708  40.459  27.324  1.00  0.00           O  
ATOM    213  OE2 GLU E 294      65.209  41.357  25.380  1.00  0.00           O  
ATOM    214  N   LEU E 295      68.309  41.304  26.669  1.00  0.00           N  
ATOM    215  CA  LEU E 295      68.664  42.697  26.775  1.00  0.00           C  
ATOM    216  C   LEU E 295      70.174  42.746  26.647  1.00  0.00           C  
ATOM    217  O   LEU E 295      70.736  43.612  26.007  1.00  0.00           O  
ATOM    218  CB  LEU E 295      68.275  43.237  28.134  1.00  0.00           C  
ATOM    219  CG  LEU E 295      67.745  44.666  28.157  1.00  0.00           C  
ATOM    220  CD1 LEU E 295      66.442  44.682  27.383  1.00  0.00           C  
ATOM    221  CD2 LEU E 295      67.506  45.143  29.581  1.00  0.00           C  
ATOM    222  N   GLN E 296      70.840  41.773  27.239  1.00  0.00           N  
ATOM    223  CA  GLN E 296      72.290  41.721  27.211  1.00  0.00           C  
ATOM    224  C   GLN E 296      72.850  41.757  25.799  1.00  0.00           C  
ATOM    225  O   GLN E 296      74.047  41.912  25.623  1.00  0.00           O  
ATOM    226  CB  GLN E 296      72.789  40.452  27.902  1.00  0.00           C  
ATOM    227  CG  GLN E 296      72.554  39.173  27.100  1.00  0.00           C  
ATOM    228  CD  GLN E 296      73.111  37.908  27.760  1.00  0.00           C  
ATOM    229  OE1 GLN E 296      74.310  37.806  28.043  1.00  0.00           O  
ATOM    230  NE2 GLN E 296      72.237  36.931  27.988  1.00  0.00           N  
ATOM    231  N   HIS E 297      71.995  41.618  24.791  1.00  0.00           N  
ATOM    232  CA  HIS E 297      72.459  41.611  23.412  1.00  0.00           C  
ATOM    233  C   HIS E 297      72.491  42.988  22.793  1.00  0.00           C  
ATOM    234  O   HIS E 297      73.404  43.332  22.043  1.00  0.00           O  
ATOM    235  CB  HIS E 297      71.589  40.670  22.569  1.00  0.00           C  
ATOM    236  CG  HIS E 297      71.755  39.231  22.931  1.00  0.00           C  
ATOM    237  ND1 HIS E 297      70.697  38.403  23.248  1.00  0.00           N  
ATOM    238  CD2 HIS E 297      72.873  38.495  23.100  1.00  0.00           C  
ATOM    239  CE1 HIS E 297      71.159  37.219  23.606  1.00  0.00           C  
ATOM    240  NE2 HIS E 297      72.477  37.251  23.524  1.00  0.00           N  
ATOM    241  N   GLU E 299      71.485  43.784  23.102  1.00  0.00           N  
ATOM    242  CA  GLU E 299      71.449  45.126  22.556  1.00  0.00           C  
ATOM    243  C   GLU E 299      72.232  46.122  23.424  1.00  0.00           C  
ATOM    244  O   GLU E 299      72.818  47.070  22.908  1.00  0.00           O  
ATOM    245  CB  GLU E 299      69.991  45.575  22.344  1.00  0.00           C  
ATOM    246  CG  GLU E 299      69.058  45.356  23.530  1.00  0.00           C  
ATOM    247  CD  GLU E 299      67.656  45.949  23.304  1.00  0.00           C  
ATOM    248  OE1 GLU E 299      67.540  46.941  22.555  1.00  0.00           O  
ATOM    249  OE2 GLU E 299      66.673  45.441  23.895  1.00  0.00           O  
ATOM    250  N   TYR E 306      72.274  45.877  24.732  1.00  0.00           N  
ATOM    251  CA  TYR E 306      72.982  46.744  25.669  1.00  0.00           C  
ATOM    252  C   TYR E 306      74.311  46.168  26.137  1.00  0.00           C  
ATOM    253  O   TYR E 306      74.637  45.007  25.876  1.00  0.00           O  
ATOM    254  CB  TYR E 306      72.128  47.037  26.898  1.00  0.00           C  
ATOM    255  CG  TYR E 306      70.928  47.895  26.611  1.00  0.00           C  
ATOM    256  CD1 TYR E 306      69.829  47.372  25.946  1.00  0.00           C  
ATOM    257  CD2 TYR E 306      70.902  49.232  26.989  1.00  0.00           C  
ATOM    258  CE1 TYR E 306      68.720  48.159  25.657  1.00  0.00           C  
ATOM    259  CE2 TYR E 306      69.797  50.037  26.705  1.00  0.00           C  
ATOM    260  CZ  TYR E 306      68.706  49.488  26.034  1.00  0.00           C  
ATOM    261  OH  TYR E 306      67.595  50.241  25.720  1.00  0.00           O  
ATOM    262  N   ASN E 307      75.075  46.992  26.845  1.00  0.00           N  
ATOM    263  CA  ASN E 307      76.369  46.600  27.380  1.00  0.00           C  
ATOM    264  C   ASN E 307      76.146  46.348  28.865  1.00  0.00           C  
ATOM    265  O   ASN E 307      76.177  47.292  29.653  1.00  0.00           O  
ATOM    266  CB  ASN E 307      77.341  47.747  27.191  1.00  0.00           C  
ATOM    267  CG  ASN E 307      78.728  47.398  27.627  1.00  0.00           C  
ATOM    268  OD1 ASN E 307      79.403  48.196  28.271  1.00  0.00           O  
ATOM    269  ND2 ASN E 307      79.177  46.200  27.268  1.00  0.00           N  
ATOM    270  N   CYS E 308      75.928  45.090  29.258  1.00  0.00           N  
ATOM    271  CA  CYS E 308      75.646  44.764  30.655  1.00  0.00           C  
ATOM    272  C   CYS E 308      76.772  44.323  31.562  1.00  0.00           C  
ATOM    273  O   CYS E 308      77.689  43.615  31.137  1.00  0.00           O  
ATOM    274  CB  CYS E 308      74.551  43.731  30.699  1.00  0.00           C  
ATOM    275  SG  CYS E 308      73.127  44.359  29.854  1.00  0.00           S  
ATOM    276  N   TYR E 309      76.682  44.760  32.824  1.00  0.00           N  
ATOM    277  CA  TYR E 309      77.641  44.431  33.885  1.00  0.00           C  
ATOM    278  C   TYR E 309      76.838  43.878  35.050  1.00  0.00           C  
ATOM    279  O   TYR E 309      76.012  44.597  35.626  1.00  0.00           O  
ATOM    280  CB  TYR E 309      78.385  45.674  34.369  1.00  0.00           C  
ATOM    281  CG  TYR E 309      79.471  46.162  33.446  1.00  0.00           C  
ATOM    282  CD1 TYR E 309      80.700  45.514  33.393  1.00  0.00           C  
ATOM    283  CD2 TYR E 309      79.245  47.229  32.570  1.00  0.00           C  
ATOM    284  CE1 TYR E 309      81.681  45.903  32.480  1.00  0.00           C  
ATOM    285  CE2 TYR E 309      80.223  47.629  31.650  1.00  0.00           C  
ATOM    286  CZ  TYR E 309      81.432  46.956  31.609  1.00  0.00           C  
ATOM    287  OH  TYR E 309      82.373  47.301  30.672  1.00  0.00           O  
ATOM    288  N   PHE E 310      77.040  42.610  35.401  1.00  0.00           N  
ATOM    289  CA  PHE E 310      76.319  42.045  36.539  1.00  0.00           C  
ATOM    290  C   PHE E 310      77.346  41.874  37.632  1.00  0.00           C  
ATOM    291  O   PHE E 310      78.314  41.114  37.479  1.00  0.00           O  
ATOM    292  CB  PHE E 310      75.657  40.732  36.157  1.00  0.00           C  
ATOM    293  CG  PHE E 310      74.523  40.911  35.204  1.00  0.00           C  
ATOM    294  CD1 PHE E 310      74.751  40.997  33.829  1.00  0.00           C  
ATOM    295  CD2 PHE E 310      73.239  41.086  35.687  1.00  0.00           C  
ATOM    296  CE1 PHE E 310      73.714  41.262  32.961  1.00  0.00           C  
ATOM    297  CE2 PHE E 310      72.192  41.354  34.809  1.00  0.00           C  
ATOM    298  CZ  PHE E 310      72.433  41.444  33.445  1.00  0.00           C  
ATOM    299  N   CYS E 311      77.134  42.587  38.734  1.00  0.00           N  
ATOM    300  CA  CYS E 311      78.103  42.603  39.818  1.00  0.00           C  
ATOM    301  C   CYS E 311      77.621  42.004  41.106  1.00  0.00           C  
ATOM    302  O   CYS E 311      76.600  42.430  41.639  1.00  0.00           O  
ATOM    303  CB  CYS E 311      78.516  44.057  40.075  1.00  0.00           C  
ATOM    304  SG  CYS E 311      79.960  44.336  41.118  1.00  0.00           S  
ATOM    305  N   ILE E 312      78.345  41.010  41.605  1.00  0.00           N  
ATOM    306  CA  ILE E 312      77.968  40.433  42.882  1.00  0.00           C  
ATOM    307  C   ILE E 312      78.710  41.306  43.879  1.00  0.00           C  
ATOM    308  O   ILE E 312      79.958  41.322  43.919  1.00  0.00           O  
ATOM    309  CB  ILE E 312      78.423  38.979  43.012  1.00  0.00           C  
ATOM    310  CG1 ILE E 312      77.854  38.159  41.859  1.00  0.00           C  
ATOM    311  CG2 ILE E 312      77.951  38.429  44.349  1.00  0.00           C  
ATOM    312  CD1 ILE E 312      78.722  36.983  41.442  1.00  0.00           C  
ATOM    313  N   VAL E 313      77.919  42.064  44.636  1.00  0.00           N  
ATOM    314  CA  VAL E 313      78.409  43.026  45.628  1.00  0.00           C  
ATOM    315  C   VAL E 313      78.645  42.442  47.005  1.00  0.00           C  
ATOM    316  O   VAL E 313      77.817  42.576  47.919  1.00  0.00           O  
ATOM    317  CB  VAL E 313      77.420  44.215  45.752  1.00  0.00           C  
ATOM    318  CG1 VAL E 313      77.446  45.003  44.471  1.00  0.00           C  
ATOM    319  CG2 VAL E 313      76.012  43.721  46.046  1.00  0.00           C  
ATOM    320  N   ASP E 314      79.789  41.802  47.163  1.00  0.00           N  
ATOM    321  CA  ASP E 314      80.058  41.190  48.427  1.00  0.00           C  
ATOM    322  C   ASP E 314      80.557  42.213  49.445  1.00  0.00           C  
ATOM    323  O   ASP E 314      80.330  42.056  50.656  1.00  0.00           O  
ATOM    324  CB  ASP E 314      81.009  40.017  48.231  1.00  0.00           C  
ATOM    325  CG  ASP E 314      82.304  40.386  47.549  1.00  0.00           C  
ATOM    326  OD1 ASP E 314      82.366  41.404  46.826  1.00  0.00           O  
ATOM    327  OD2 ASP E 314      83.261  39.616  47.764  1.00  0.00           O  
ATOM    328  N   GLN E 315      81.174  43.294  48.954  1.00  0.00           N  
ATOM    329  CA  GLN E 315      81.647  44.359  49.844  1.00  0.00           C  
ATOM    330  C   GLN E 315      80.447  45.108  50.453  1.00  0.00           C  
ATOM    331  O   GLN E 315      80.598  45.874  51.394  1.00  0.00           O  
ATOM    332  CB  GLN E 315      82.574  45.318  49.095  1.00  0.00           C  
ATOM    333  CG  GLN E 315      83.885  44.668  48.760  1.00  0.00           C  
ATOM    334  CD  GLN E 315      84.990  45.637  48.338  1.00  0.00           C  
ATOM    335  OE1 GLN E 315      85.070  46.058  47.186  1.00  0.00           O  
ATOM    336  NE2 GLN E 315      85.863  45.977  49.283  1.00  0.00           N  
ATOM    337  N   HIS E 316      79.251  44.899  49.913  1.00  0.00           N  
ATOM    338  CA  HIS E 316      78.076  45.539  50.477  1.00  0.00           C  
ATOM    339  C   HIS E 316      77.466  44.614  51.511  1.00  0.00           C  
ATOM    340  O   HIS E 316      76.937  45.057  52.522  1.00  0.00           O  
ATOM    341  CB  HIS E 316      77.007  45.845  49.413  1.00  0.00           C  
ATOM    342  CG  HIS E 316      77.172  47.176  48.753  1.00  0.00           C  
ATOM    343  ND1 HIS E 316      77.523  47.321  47.427  1.00  0.00           N  
ATOM    344  CD2 HIS E 316      77.087  48.427  49.256  1.00  0.00           C  
ATOM    345  CE1 HIS E 316      77.655  48.602  47.143  1.00  0.00           C  
ATOM    346  NE2 HIS E 316      77.396  49.294  48.236  1.00  0.00           N  
ATOM    347  N   ALA E 317      77.566  43.317  51.244  1.00  0.00           N  
ATOM    348  CA  ALA E 317      77.021  42.266  52.092  1.00  0.00           C  
ATOM    349  C   ALA E 317      77.622  42.300  53.481  1.00  0.00           C  
ATOM    350  O   ALA E 317      76.948  42.037  54.473  1.00  0.00           O  
ATOM    351  CB  ALA E 317      77.291  40.913  51.456  1.00  0.00           C  
ATOM    352  N   ILE E 333      78.903  42.648  53.517  1.00  0.00           N  
ATOM    353  CA  ILE E 333      79.697  42.720  54.733  1.00  0.00           C  
ATOM    354  C   ILE E 333      79.311  43.867  55.659  1.00  0.00           C  
ATOM    355  O   ILE E 333      79.973  44.084  56.660  1.00  0.00           O  
ATOM    356  CB  ILE E 333      81.209  42.786  54.324  1.00  0.00           C  
ATOM    357  CG1 ILE E 333      81.964  41.670  55.008  1.00  0.00           C  
ATOM    358  CG2 ILE E 333      81.893  44.053  54.714  1.00  0.00           C  
ATOM    359  CD1 ILE E 333      81.912  40.396  54.231  1.00  0.00           C  
ATOM    360  N   THR E 334      78.257  44.619  55.358  1.00  0.00           N  
ATOM    361  CA  THR E 334      77.908  45.718  56.256  1.00  0.00           C  
ATOM    362  C   THR E 334      76.951  45.267  57.339  1.00  0.00           C  
ATOM    363  O   THR E 334      76.454  46.076  58.131  1.00  0.00           O  
ATOM    364  CB  THR E 334      77.275  46.913  55.529  1.00  0.00           C  
ATOM    365  OG1 THR E 334      76.006  46.521  54.988  1.00  0.00           O  
ATOM    366  CG2 THR E 334      78.227  47.435  54.448  1.00  0.00           C  
ATOM    367  N   VAL E 336      76.685  43.968  57.359  1.00  0.00           N  
ATOM    368  CA  VAL E 336      75.795  43.367  58.345  1.00  0.00           C  
ATOM    369  C   VAL E 336      76.447  42.064  58.791  1.00  0.00           C  
ATOM    370  O   VAL E 336      77.379  41.576  58.149  1.00  0.00           O  
ATOM    371  CB  VAL E 336      74.374  43.106  57.749  1.00  0.00           C  
ATOM    372  CG1 VAL E 336      73.723  44.424  57.385  1.00  0.00           C  
ATOM    373  CG2 VAL E 336      74.454  42.209  56.525  1.00  0.00           C  
ATOM    374  N   TRP E 340      75.992  41.498  59.898  1.00  0.00           N  
ATOM    375  CA  TRP E 340      76.601  40.263  60.337  1.00  0.00           C  
ATOM    376  C   TRP E 340      76.414  39.237  59.220  1.00  0.00           C  
ATOM    377  O   TRP E 340      75.307  39.059  58.691  1.00  0.00           O  
ATOM    378  CB  TRP E 340      75.965  39.766  61.644  1.00  0.00           C  
ATOM    379  CG  TRP E 340      76.963  39.419  62.701  1.00  0.00           C  
ATOM    380  CD1 TRP E 340      77.443  40.242  63.680  1.00  0.00           C  
ATOM    381  CD2 TRP E 340      77.634  38.170  62.868  1.00  0.00           C  
ATOM    382  NE1 TRP E 340      78.376  39.590  64.452  1.00  0.00           N  
ATOM    383  CE2 TRP E 340      78.512  38.317  63.973  1.00  0.00           C  
ATOM    384  CE3 TRP E 340      77.588  36.934  62.194  1.00  0.00           C  
ATOM    385  CZ2 TRP E 340      79.329  37.293  64.416  1.00  0.00           C  
ATOM    386  CZ3 TRP E 340      78.411  35.908  62.642  1.00  0.00           C  
ATOM    387  CH2 TRP E 340      79.270  36.094  63.741  1.00  0.00           C  
ATOM    388  N   GLN E 418      77.519  38.606  58.842  1.00  0.00           N  
ATOM    389  CA  GLN E 418      77.524  37.578  57.818  1.00  0.00           C  
ATOM    390  C   GLN E 418      78.445  36.462  58.295  1.00  0.00           C  
ATOM    391  O   GLN E 418      79.531  36.736  58.813  1.00  0.00           O  
ATOM    392  CB  GLN E 418      78.093  38.118  56.497  1.00  0.00           C  
ATOM    393  CG  GLN E 418      77.262  39.132  55.740  1.00  0.00           C  
ATOM    394  CD  GLN E 418      75.966  38.575  55.202  1.00  0.00           C  
ATOM    395  OE1 GLN E 418      75.651  37.401  55.380  1.00  0.00           O  
ATOM    396  NE2 GLN E 418      75.200  39.425  54.540  1.00  0.00           N  
ATOM    397  N   ASP E 419      78.017  35.214  58.121  1.00  0.00           N  
ATOM    398  CA  ASP E 419      78.831  34.055  58.478  1.00  0.00           C  
ATOM    399  C   ASP E 419      79.711  33.793  57.258  1.00  0.00           C  
ATOM    400  O   ASP E 419      79.197  33.571  56.170  1.00  0.00           O  
ATOM    401  CB  ASP E 419      77.953  32.824  58.711  1.00  0.00           C  
ATOM    402  CG  ASP E 419      78.768  31.545  58.760  1.00  0.00           C  
ATOM    403  OD1 ASP E 419      78.823  30.812  57.753  1.00  0.00           O  
ATOM    404  OD2 ASP E 419      79.381  31.292  59.810  1.00  0.00           O  
ATOM    405  N   PRO E 420      81.037  33.810  57.415  1.00  0.00           N  
ATOM    406  CA  PRO E 420      81.961  33.581  56.305  1.00  0.00           C  
ATOM    407  C   PRO E 420      81.692  32.439  55.346  1.00  0.00           C  
ATOM    408  O   PRO E 420      81.893  32.583  54.139  1.00  0.00           O  
ATOM    409  CB  PRO E 420      83.298  33.442  57.012  1.00  0.00           C  
ATOM    410  CG  PRO E 420      83.158  34.415  58.093  1.00  0.00           C  
ATOM    411  CD  PRO E 420      81.792  34.058  58.648  1.00  0.00           C  
ATOM    412  N   HIS E 421      81.271  31.295  55.867  1.00  0.00           N  
ATOM    413  CA  HIS E 421      81.015  30.161  54.997  1.00  0.00           C  
ATOM    414  C   HIS E 421      79.799  30.442  54.146  1.00  0.00           C  
ATOM    415  O   HIS E 421      79.809  30.193  52.937  1.00  0.00           O  
ATOM    416  CB  HIS E 421      80.806  28.894  55.816  1.00  0.00           C  
ATOM    417  CG  HIS E 421      80.686  27.661  54.974  1.00  0.00           C  
ATOM    418  ND1 HIS E 421      79.473  27.078  54.670  1.00  0.00           N  
ATOM    419  CD2 HIS E 421      81.629  26.906  54.361  1.00  0.00           C  
ATOM    420  CE1 HIS E 421      79.671  26.013  53.914  1.00  0.00           C  
ATOM    421  NE2 HIS E 421      80.972  25.887  53.713  1.00  0.00           N  
ATOM    422  N   GLU E 422      78.754  30.958  54.783  1.00  0.00           N  
ATOM    423  CA  GLU E 422      77.537  31.305  54.068  1.00  0.00           C  
ATOM    424  C   GLU E 422      77.801  32.318  52.956  1.00  0.00           C  
ATOM    425  O   GLU E 422      77.410  32.112  51.802  1.00  0.00           O  
ATOM    426  CB  GLU E 422      76.502  31.882  55.035  1.00  0.00           C  
ATOM    427  CG  GLU E 422      75.836  30.844  55.886  1.00  0.00           C  
ATOM    428  CD  GLU E 422      74.887  29.992  55.070  1.00  0.00           C  
ATOM    429  OE1 GLU E 422      73.795  30.496  54.737  1.00  0.00           O  
ATOM    430  OE2 GLU E 422      75.248  28.840  54.748  1.00  0.00           O  
ATOM    431  N   LEU E 423      78.475  33.412  53.301  1.00  0.00           N  
ATOM    432  CA  LEU E 423      78.743  34.454  52.321  1.00  0.00           C  
ATOM    433  C   LEU E 423      79.490  33.918  51.138  1.00  0.00           C  
ATOM    434  O   LEU E 423      79.024  34.046  50.021  1.00  0.00           O  
ATOM    435  CB  LEU E 423      79.522  35.599  52.944  1.00  0.00           C  
ATOM    436  CG  LEU E 423      79.592  36.847  52.084  1.00  0.00           C  
ATOM    437  CD1 LEU E 423      78.237  37.179  51.492  1.00  0.00           C  
ATOM    438  CD2 LEU E 423      80.055  37.973  52.954  1.00  0.00           C  
ATOM    439  N   ARG E 424      80.634  33.297  51.389  1.00  0.00           N  
ATOM    440  CA  ARG E 424      81.456  32.736  50.326  1.00  0.00           C  
ATOM    441  C   ARG E 424      80.671  31.715  49.480  1.00  0.00           C  
ATOM    442  O   ARG E 424      80.861  31.612  48.265  1.00  0.00           O  
ATOM    443  CB  ARG E 424      82.675  32.076  50.953  1.00  0.00           C  
ATOM    444  CG  ARG E 424      83.856  31.879  50.050  1.00  0.00           C  
ATOM    445  CD  ARG E 424      85.017  32.792  50.452  1.00  0.00           C  
ATOM    446  NE  ARG E 424      85.217  32.801  51.899  1.00  0.00           N  
ATOM    447  CZ  ARG E 424      85.499  31.722  52.630  1.00  0.00           C  
ATOM    448  NH1 ARG E 424      85.622  30.536  52.048  1.00  0.00           N  
ATOM    449  NH2 ARG E 424      85.651  31.824  53.946  1.00  0.00           N  
ATOM    450  N   GLN E 425      79.756  30.985  50.110  1.00  0.00           N  
ATOM    451  CA  GLN E 425      78.978  29.975  49.401  1.00  0.00           C  
ATOM    452  C   GLN E 425      77.855  30.554  48.562  1.00  0.00           C  
ATOM    453  O   GLN E 425      77.514  30.025  47.510  1.00  0.00           O  
ATOM    454  CB  GLN E 425      78.407  28.959  50.394  1.00  0.00           C  
ATOM    455  CG  GLN E 425      78.510  27.516  49.919  1.00  0.00           C  
ATOM    456  CD  GLN E 425      79.890  27.195  49.332  1.00  0.00           C  
ATOM    457  OE1 GLN E 425      80.023  26.938  48.136  1.00  0.00           O  
ATOM    458  NE2 GLN E 425      80.924  27.224  50.178  1.00  0.00           N  
ATOM    459  N   ASN E 426      77.265  31.639  49.039  1.00  0.00           N  
ATOM    460  CA  ASN E 426      76.184  32.298  48.319  1.00  0.00           C  
ATOM    461  C   ASN E 426      76.707  33.030  47.087  1.00  0.00           C  
ATOM    462  O   ASN E 426      75.994  33.206  46.102  1.00  0.00           O  
ATOM    463  CB  ASN E 426      75.485  33.298  49.226  1.00  0.00           C  
ATOM    464  CG  ASN E 426      74.422  32.663  50.068  1.00  0.00           C  
ATOM    465  OD1 ASN E 426      73.522  32.007  49.558  1.00  0.00           O  
ATOM    466  ND2 ASN E 426      74.504  32.867  51.371  1.00  0.00           N  
ATOM    467  N   ILE E 427      77.949  33.489  47.177  1.00  0.00           N  
ATOM    468  CA  ILE E 427      78.581  34.187  46.077  1.00  0.00           C  
ATOM    469  C   ILE E 427      78.577  33.217  44.910  1.00  0.00           C  
ATOM    470  O   ILE E 427      78.109  33.563  43.838  1.00  0.00           O  
ATOM    471  CB  ILE E 427      80.031  34.626  46.451  1.00  0.00           C  
ATOM    472  CG1 ILE E 427      79.965  35.873  47.323  1.00  0.00           C  
ATOM    473  CG2 ILE E 427      80.886  34.900  45.201  1.00  0.00           C  
ATOM    474  CD1 ILE E 427      81.333  36.325  47.796  1.00  0.00           C  
ATOM    475  N   ARG E 429      79.066  31.997  45.134  1.00  0.00           N  
ATOM    476  CA  ARG E 429      79.084  30.971  44.098  1.00  0.00           C  
ATOM    477  C   ARG E 429      77.666  30.636  43.677  1.00  0.00           C  
ATOM    478  O   ARG E 429      77.355  30.644  42.494  1.00  0.00           O  
ATOM    479  CB  ARG E 429      79.752  29.690  44.582  1.00  0.00           C  
ATOM    480  CG  ARG E 429      81.259  29.764  44.747  1.00  0.00           C  
ATOM    481  CD  ARG E 429      81.831  28.358  44.927  1.00  0.00           C  
ATOM    482  NE  ARG E 429      81.837  27.575  43.689  1.00  0.00           N  
ATOM    483  CZ  ARG E 429      82.771  27.672  42.746  1.00  0.00           C  
ATOM    484  NH1 ARG E 429      83.783  28.520  42.888  1.00  0.00           N  
ATOM    485  NH2 ARG E 429      82.702  26.907  41.663  1.00  0.00           N  
ATOM    486  N   ARG E 431      76.794  30.341  44.626  1.00  0.00           N  
ATOM    487  CA  ARG E 431      75.438  30.018  44.237  1.00  0.00           C  
ATOM    488  C   ARG E 431      74.904  31.041  43.242  1.00  0.00           C  
ATOM    489  O   ARG E 431      74.453  30.678  42.156  1.00  0.00           O  
ATOM    490  CB  ARG E 431      74.518  29.929  45.452  1.00  0.00           C  
ATOM    491  CG  ARG E 431      74.511  28.549  46.086  1.00  0.00           C  
ATOM    492  CD  ARG E 431      73.430  28.431  47.152  1.00  0.00           C  
ATOM    493  NE  ARG E 431      73.798  29.095  48.402  1.00  0.00           N  
ATOM    494  CZ  ARG E 431      74.652  28.596  49.297  1.00  0.00           C  
ATOM    495  NH1 ARG E 431      75.232  27.417  49.086  1.00  0.00           N  
ATOM    496  NH2 ARG E 431      74.931  29.279  50.405  1.00  0.00           N  
ATOM    497  N   LEU E 432      75.011  32.319  43.602  1.00  0.00           N  
ATOM    498  CA  LEU E 432      74.522  33.427  42.777  1.00  0.00           C  
ATOM    499  C   LEU E 432      75.088  33.534  41.353  1.00  0.00           C  
ATOM    500  O   LEU E 432      74.342  33.816  40.420  1.00  0.00           O  
ATOM    501  CB  LEU E 432      74.723  34.743  43.517  1.00  0.00           C  
ATOM    502  CG  LEU E 432      73.732  35.826  43.113  1.00  0.00           C  
ATOM    503  CD1 LEU E 432      72.295  35.329  43.266  1.00  0.00           C  
ATOM    504  CD2 LEU E 432      73.977  37.030  43.975  1.00  0.00           C  
ATOM    505  N   ALA E 433      76.388  33.318  41.185  1.00  0.00           N  
ATOM    506  CA  ALA E 433      76.995  33.368  39.858  1.00  0.00           C  
ATOM    507  C   ALA E 433      76.408  32.196  39.067  1.00  0.00           C  
ATOM    508  O   ALA E 433      75.891  32.378  37.959  1.00  0.00           O  
ATOM    509  CB  ALA E 433      78.531  33.241  39.955  1.00  0.00           C  
ATOM    510  N   ALA E 434      76.467  30.997  39.657  1.00  0.00           N  
ATOM    511  CA  ALA E 434      75.941  29.779  39.029  1.00  0.00           C  
ATOM    512  C   ALA E 434      74.500  29.998  38.578  1.00  0.00           C  
ATOM    513  O   ALA E 434      74.101  29.543  37.513  1.00  0.00           O  
ATOM    514  CB  ALA E 434      76.019  28.619  40.002  1.00  0.00           C  
ATOM    515  N   LEU E 435      73.729  30.701  39.396  1.00  0.00           N  
ATOM    516  CA  LEU E 435      72.343  30.982  39.073  1.00  0.00           C  
ATOM    517  C   LEU E 435      72.131  31.958  37.915  1.00  0.00           C  
ATOM    518  O   LEU E 435      71.159  31.831  37.178  1.00  0.00           O  
ATOM    519  CB  LEU E 435      71.623  31.526  40.293  1.00  0.00           C  
ATOM    520  CG  LEU E 435      70.731  30.558  41.048  1.00  0.00           C  
ATOM    521  CD1 LEU E 435      70.066  31.308  42.193  1.00  0.00           C  
ATOM    522  CD2 LEU E 435      69.675  29.990  40.115  1.00  0.00           C  
ATOM    523  N   TYR E 436      73.018  32.938  37.751  1.00  0.00           N  
ATOM    524  CA  TYR E 436      72.855  33.912  36.679  1.00  0.00           C  
ATOM    525  C   TYR E 436      73.210  33.279  35.355  1.00  0.00           C  
ATOM    526  O   TYR E 436      72.537  33.497  34.346  1.00  0.00           O  
ATOM    527  CB  TYR E 436      73.695  35.164  36.960  1.00  0.00           C  
ATOM    528  CG  TYR E 436      72.883  36.242  37.654  1.00  0.00           C  
ATOM    529  CD1 TYR E 436      72.089  35.940  38.758  1.00  0.00           C  
ATOM    530  CD2 TYR E 436      72.862  37.547  37.165  1.00  0.00           C  
ATOM    531  CE1 TYR E 436      71.290  36.901  39.353  1.00  0.00           C  
ATOM    532  CE2 TYR E 436      72.060  38.519  37.756  1.00  0.00           C  
ATOM    533  CZ  TYR E 436      71.277  38.184  38.845  1.00  0.00           C  
ATOM    534  OH  TYR E 436      70.451  39.120  39.412  1.00  0.00           O  
ATOM    535  N   LEU E 437      74.259  32.472  35.368  1.00  0.00           N  
ATOM    536  CA  LEU E 437      74.673  31.773  34.170  1.00  0.00           C  
ATOM    537  C   LEU E 437      73.539  30.830  33.758  1.00  0.00           C  
ATOM    538  O   LEU E 437      73.163  30.754  32.579  1.00  0.00           O  
ATOM    539  CB  LEU E 437      75.933  30.989  34.457  1.00  0.00           C  
ATOM    540  CG  LEU E 437      77.109  31.924  34.641  1.00  0.00           C  
ATOM    541  CD1 LEU E 437      78.307  31.116  35.055  1.00  0.00           C  
ATOM    542  CD2 LEU E 437      77.387  32.672  33.344  1.00  0.00           C  
ATOM    543  N   ALA E 438      72.980  30.129  34.741  1.00  0.00           N  
ATOM    544  CA  ALA E 438      71.888  29.200  34.497  1.00  0.00           C  
ATOM    545  C   ALA E 438      70.745  29.878  33.754  1.00  0.00           C  
ATOM    546  O   ALA E 438      70.386  29.470  32.652  1.00  0.00           O  
ATOM    547  CB  ALA E 438      71.377  28.627  35.813  1.00  0.00           C  
ATOM    548  N   VAL E 439      70.190  30.918  34.374  1.00  0.00           N  
ATOM    549  CA  VAL E 439      69.069  31.678  33.823  1.00  0.00           C  
ATOM    550  C   VAL E 439      69.284  32.124  32.375  1.00  0.00           C  
ATOM    551  O   VAL E 439      68.326  32.219  31.615  1.00  0.00           O  
ATOM    552  CB  VAL E 439      68.740  32.920  34.684  1.00  0.00           C  
ATOM    553  CG1 VAL E 439      67.506  33.596  34.141  1.00  0.00           C  
ATOM    554  CG2 VAL E 439      68.467  32.508  36.129  1.00  0.00           C  
ATOM    555  N   GLY E 444      70.528  32.390  31.991  1.00  0.00           N  
ATOM    556  CA  GLY E 444      70.789  32.792  30.627  1.00  0.00           C  
ATOM    557  C   GLY E 444      71.852  33.851  30.388  1.00  0.00           C  
ATOM    558  O   GLY E 444      72.148  34.145  29.242  1.00  0.00           O  
ATOM    559  N   ILE E 445      72.444  34.432  31.425  1.00  0.00           N  
ATOM    560  CA  ILE E 445      73.443  35.462  31.175  1.00  0.00           C  
ATOM    561  C   ILE E 445      74.577  34.881  30.338  1.00  0.00           C  
ATOM    562  O   ILE E 445      75.151  33.843  30.674  1.00  0.00           O  
ATOM    563  CB  ILE E 445      74.007  36.065  32.478  1.00  0.00           C  
ATOM    564  CG1 ILE E 445      72.864  36.556  33.374  1.00  0.00           C  
ATOM    565  CG2 ILE E 445      75.000  37.173  32.150  1.00  0.00           C  
ATOM    566  CD1 ILE E 445      72.070  37.717  32.850  1.00  0.00           C  
ATOM    567  N   ASP E 460      74.865  35.549  29.225  1.00  0.00           N  
ATOM    568  CA  ASP E 460      75.925  35.103  28.341  1.00  0.00           C  
ATOM    569  C   ASP E 460      77.205  35.759  28.807  1.00  0.00           C  
ATOM    570  O   ASP E 460      77.398  36.964  28.673  1.00  0.00           O  
ATOM    571  CB  ASP E 460      75.633  35.499  26.897  1.00  0.00           C  
ATOM    572  CG  ASP E 460      76.695  34.992  25.900  1.00  0.00           C  
ATOM    573  OD1 ASP E 460      77.754  34.466  26.316  1.00  0.00           O  
ATOM    574  OD2 ASP E 460      76.449  35.136  24.684  1.00  0.00           O  
ATOM    575  N   PRO E 461      78.111  34.953  29.365  1.00  0.00           N  
ATOM    576  CA  PRO E 461      79.389  35.453  29.866  1.00  0.00           C  
ATOM    577  C   PRO E 461      80.258  36.153  28.825  1.00  0.00           C  
ATOM    578  O   PRO E 461      81.148  36.917  29.181  1.00  0.00           O  
ATOM    579  CB  PRO E 461      80.037  34.202  30.451  1.00  0.00           C  
ATOM    580  CG  PRO E 461      79.493  33.114  29.583  1.00  0.00           C  
ATOM    581  CD  PRO E 461      78.035  33.487  29.491  1.00  0.00           C  
ATOM    582  N   THR E 463      80.013  35.917  27.544  1.00  0.00           N  
ATOM    583  CA  THR E 463      80.821  36.585  26.529  1.00  0.00           C  
ATOM    584  C   THR E 463      80.125  37.884  26.166  1.00  0.00           C  
ATOM    585  O   THR E 463      80.747  38.861  25.748  1.00  0.00           O  
ATOM    586  CB  THR E 463      80.985  35.700  25.275  1.00  0.00           C  
ATOM    587  OG1 THR E 463      79.729  35.566  24.596  1.00  0.00           O  
ATOM    588  CG2 THR E 463      81.489  34.315  25.673  1.00  0.00           C  
ATOM    589  N   GLN E 471      78.818  37.894  26.363  1.00  0.00           N  
ATOM    590  CA  GLN E 471      78.031  39.063  26.040  1.00  0.00           C  
ATOM    591  C   GLN E 471      78.049  40.107  27.154  1.00  0.00           C  
ATOM    592  O   GLN E 471      78.292  41.287  26.909  1.00  0.00           O  
ATOM    593  CB  GLN E 471      76.607  38.626  25.748  1.00  0.00           C  
ATOM    594  CG  GLN E 471      75.927  39.515  24.773  1.00  0.00           C  
ATOM    595  CD  GLN E 471      76.468  39.377  23.358  1.00  0.00           C  
ATOM    596  OE1 GLN E 471      77.637  39.041  23.136  1.00  0.00           O  
ATOM    597  NE2 GLN E 471      75.602  39.649  22.383  1.00  0.00           N  
ATOM    598  N   ALA E 472      77.778  39.655  28.372  1.00  0.00           N  
ATOM    599  CA  ALA E 472      77.749  40.510  29.544  1.00  0.00           C  
ATOM    600  C   ALA E 472      79.036  40.331  30.326  1.00  0.00           C  
ATOM    601  O   ALA E 472      79.901  39.519  29.981  1.00  0.00           O  
ATOM    602  CB  ALA E 472      76.567  40.136  30.412  1.00  0.00           C  
ATOM    603  N   THR E 473      79.177  41.110  31.383  1.00  0.00           N  
ATOM    604  CA  THR E 473      80.346  40.983  32.223  1.00  0.00           C  
ATOM    605  C   THR E 473      79.794  40.673  33.593  1.00  0.00           C  
ATOM    606  O   THR E 473      79.060  41.473  34.163  1.00  0.00           O  
ATOM    607  CB  THR E 473      81.142  42.261  32.271  1.00  0.00           C  
ATOM    608  OG1 THR E 473      81.544  42.634  30.946  1.00  0.00           O  
ATOM    609  CG2 THR E 473      82.369  42.052  33.109  1.00  0.00           C  
ATOM    610  N   LEU E 474      80.131  39.500  34.110  1.00  0.00           N  
ATOM    611  CA  LEU E 474      79.645  39.043  35.399  1.00  0.00           C  
ATOM    612  C   LEU E 474      80.847  38.922  36.304  1.00  0.00           C  
ATOM    613  O   LEU E 474      81.826  38.281  35.915  1.00  0.00           O  
ATOM    614  CB  LEU E 474      79.002  37.673  35.227  1.00  0.00           C  
ATOM    615  CG  LEU E 474      78.479  36.915  36.438  1.00  0.00           C  
ATOM    616  CD1 LEU E 474      77.194  37.594  36.881  1.00  0.00           C  
ATOM    617  CD2 LEU E 474      78.236  35.446  36.078  1.00  0.00           C  
ATOM    618  N   PHE E 475      80.801  39.529  37.492  1.00  0.00           N  
ATOM    619  CA  PHE E 475      81.937  39.464  38.399  1.00  0.00           C  
ATOM    620  C   PHE E 475      81.608  39.722  39.859  1.00  0.00           C  
ATOM    621  O   PHE E 475      80.493  40.130  40.229  1.00  0.00           O  
ATOM    622  CB  PHE E 475      83.036  40.438  37.968  1.00  0.00           C  
ATOM    623  CG  PHE E 475      82.668  41.899  38.082  1.00  0.00           C  
ATOM    624  CD1 PHE E 475      81.762  42.483  37.207  1.00  0.00           C  
ATOM    625  CD2 PHE E 475      83.256  42.695  39.066  1.00  0.00           C  
ATOM    626  CE1 PHE E 475      81.444  43.838  37.307  1.00  0.00           C  
ATOM    627  CE2 PHE E 475      82.942  44.041  39.170  1.00  0.00           C  
ATOM    628  CZ  PHE E 475      82.037  44.614  38.292  1.00  0.00           C  
ATOM    629  N   ILE E 476      82.605  39.484  40.699  1.00  0.00           N  
ATOM    630  CA  ILE E 476      82.484  39.695  42.134  1.00  0.00           C  
ATOM    631  C   ILE E 476      83.111  41.041  42.482  1.00  0.00           C  
ATOM    632  O   ILE E 476      84.309  41.226  42.268  1.00  0.00           O  
ATOM    633  CB  ILE E 476      83.240  38.578  42.865  1.00  0.00           C  
ATOM    634  CG1 ILE E 476      82.640  37.228  42.484  1.00  0.00           C  
ATOM    635  CG2 ILE E 476      83.219  38.814  44.363  1.00  0.00           C  
ATOM    636  CD1 ILE E 476      83.584  36.099  42.768  1.00  0.00           C  
ATOM    637  N   GLN E 477      82.301  41.961  43.006  1.00  0.00           N  
ATOM    638  CA  GLN E 477      82.748  43.296  43.413  1.00  0.00           C  
ATOM    639  C   GLN E 477      84.141  43.317  43.992  1.00  0.00           C  
ATOM    640  O   GLN E 477      85.046  43.940  43.453  1.00  0.00           O  
ATOM    641  CB  GLN E 477      81.778  43.860  44.449  1.00  0.00           C  
ATOM    642  CG  GLN E 477      82.173  45.139  45.183  1.00  0.00           C  
ATOM    643  CD  GLN E 477      80.980  45.702  45.963  1.00  0.00           C  
ATOM    644  OE1 GLN E 477      80.250  44.968  46.648  1.00  0.00           O  
ATOM    645  NE2 GLN E 477      80.773  47.006  45.853  1.00  0.00           N  
ATOM    646  N   SER E 478      84.311  42.603  45.089  1.00  0.00           N  
ATOM    647  CA  SER E 478      85.580  42.568  45.774  1.00  0.00           C  
ATOM    648  C   SER E 478      86.815  42.137  44.999  1.00  0.00           C  
ATOM    649  O   SER E 478      87.916  42.228  45.530  1.00  0.00           O  
ATOM    650  CB  SER E 478      85.441  41.713  47.020  1.00  0.00           C  
ATOM    651  OG  SER E 478      84.995  40.424  46.668  1.00  0.00           O  
ATOM    652  N   GLU E 479      86.649  41.668  43.765  1.00  0.00           N  
ATOM    653  CA  GLU E 479      87.792  41.236  42.967  1.00  0.00           C  
ATOM    654  C   GLU E 479      88.291  42.391  42.084  1.00  0.00           C  
ATOM    655  O   GLU E 479      89.330  42.301  41.414  1.00  0.00           O  
ATOM    656  CB  GLU E 479      87.416  39.993  42.152  1.00  0.00           C  
ATOM    657  CG  GLU E 479      86.874  38.831  43.028  1.00  0.00           C  
ATOM    658  CD  GLU E 479      86.980  37.424  42.387  1.00  0.00           C  
ATOM    659  OE1 GLU E 479      86.522  37.232  41.238  1.00  0.00           O  
ATOM    660  OE2 GLU E 479      87.504  36.493  43.046  1.00  0.00           O  
ATOM    661  N   VAL E 482      87.547  43.494  42.097  1.00  0.00           N  
ATOM    662  CA  VAL E 482      87.935  44.697  41.362  1.00  0.00           C  
ATOM    663  C   VAL E 482      88.220  45.736  42.451  1.00  0.00           C  
ATOM    664  O   VAL E 482      87.301  46.365  42.985  1.00  0.00           O  
ATOM    665  CB  VAL E 482      86.782  45.212  40.466  1.00  0.00           C  
ATOM    666  CG1 VAL E 482      87.272  46.394  39.647  1.00  0.00           C  
ATOM    667  CG2 VAL E 482      86.285  44.094  39.563  1.00  0.00           C  
ATOM    668  N   PRO E 483      89.488  45.912  42.821  1.00  0.00           N  
ATOM    669  CA  PRO E 483      89.890  46.866  43.857  1.00  0.00           C  
ATOM    670  C   PRO E 483      89.324  48.233  43.622  1.00  0.00           C  
ATOM    671  O   PRO E 483      88.701  48.828  44.496  1.00  0.00           O  
ATOM    672  CB  PRO E 483      91.403  46.854  43.761  1.00  0.00           C  
ATOM    673  CG  PRO E 483      91.659  45.418  43.395  1.00  0.00           C  
ATOM    674  CD  PRO E 483      90.660  45.212  42.285  1.00  0.00           C  
ATOM    675  N   ALA E 485      89.532  48.738  42.421  1.00  0.00           N  
ATOM    676  CA  ALA E 485      89.029  50.053  42.050  1.00  0.00           C  
ATOM    677  C   ALA E 485      87.704  50.458  42.755  1.00  0.00           C  
ATOM    678  O   ALA E 485      87.535  51.623  43.082  1.00  0.00           O  
ATOM    679  CB  ALA E 485      88.899  50.108  40.542  1.00  0.00           C  
ATOM    680  N   HIS E 486      86.779  49.539  43.009  1.00  0.00           N  
ATOM    681  CA  HIS E 486      85.566  49.938  43.704  1.00  0.00           C  
ATOM    682  C   HIS E 486      85.832  50.589  45.066  1.00  0.00           C  
ATOM    683  O   HIS E 486      85.316  51.661  45.376  1.00  0.00           O  
ATOM    684  CB  HIS E 486      84.663  48.738  43.938  1.00  0.00           C  
ATOM    685  CG  HIS E 486      83.859  48.338  42.753  1.00  0.00           C  
ATOM    686  ND1 HIS E 486      84.378  47.620  41.698  1.00  0.00           N  
ATOM    687  CD2 HIS E 486      82.556  48.539  42.471  1.00  0.00           C  
ATOM    688  CE1 HIS E 486      83.424  47.394  40.816  1.00  0.00           C  
ATOM    689  NE2 HIS E 486      82.309  47.942  41.262  1.00  0.00           N  
ATOM    690  N   ALA E 489      86.653  49.920  45.869  1.00  0.00           N  
ATOM    691  CA  ALA E 489      87.013  50.406  47.196  1.00  0.00           C  
ATOM    692  C   ALA E 489      87.838  51.671  47.075  1.00  0.00           C  
ATOM    693  O   ALA E 489      87.641  52.609  47.833  1.00  0.00           O  
ATOM    694  CB  ALA E 489      87.781  49.333  47.971  1.00  0.00           C  
ATOM    695  N   GLN E 490      88.762  51.704  46.121  1.00  0.00           N  
ATOM    696  CA  GLN E 490      89.556  52.913  45.937  1.00  0.00           C  
ATOM    697  C   GLN E 490      88.650  54.114  45.605  1.00  0.00           C  
ATOM    698  O   GLN E 490      88.755  55.160  46.221  1.00  0.00           O  
ATOM    699  CB  GLN E 490      90.582  52.732  44.817  1.00  0.00           C  
ATOM    700  CG  GLN E 490      91.691  51.744  45.114  1.00  0.00           C  
ATOM    701  CD  GLN E 490      92.661  51.662  43.962  1.00  0.00           C  
ATOM    702  OE1 GLN E 490      92.326  51.138  42.915  1.00  0.00           O  
ATOM    703  NE2 GLN E 490      93.859  52.185  44.139  1.00  0.00           N  
ATOM    704  N   ALA E 494      87.756  53.968  44.637  1.00  0.00           N  
ATOM    705  CA  ALA E 494      86.873  55.063  44.261  1.00  0.00           C  
ATOM    706  C   ALA E 494      85.961  55.446  45.399  1.00  0.00           C  
ATOM    707  O   ALA E 494      85.603  56.607  45.551  1.00  0.00           O  
ATOM    708  CB  ALA E 494      86.030  54.683  43.053  1.00  0.00           C  
ATOM    709  N   ALA E 495      85.571  54.463  46.193  1.00  0.00           N  
ATOM    710  CA  ALA E 495      84.660  54.734  47.292  1.00  0.00           C  
ATOM    711  C   ALA E 495      85.270  55.684  48.312  1.00  0.00           C  
ATOM    712  O   ALA E 495      84.554  56.455  48.936  1.00  0.00           O  
ATOM    713  CB  ALA E 495      84.228  53.431  47.943  1.00  0.00           C  
ATOM    714  N   TRP E 496      86.587  55.649  48.477  1.00  0.00           N  
ATOM    715  CA  TRP E 496      87.195  56.557  49.435  1.00  0.00           C  
ATOM    716  C   TRP E 496      87.063  57.986  48.900  1.00  0.00           C  
ATOM    717  O   TRP E 496      86.471  58.847  49.559  1.00  0.00           O  
ATOM    718  CB  TRP E 496      88.670  56.198  49.683  1.00  0.00           C  
ATOM    719  CG  TRP E 496      89.324  57.104  50.674  1.00  0.00           C  
ATOM    720  CD1 TRP E 496      90.445  57.845  50.476  1.00  0.00           C  
ATOM    721  CD2 TRP E 496      88.855  57.426  51.983  1.00  0.00           C  
ATOM    722  NE1 TRP E 496      90.708  58.619  51.571  1.00  0.00           N  
ATOM    723  CE2 TRP E 496      89.745  58.382  52.512  1.00  0.00           C  
ATOM    724  CE3 TRP E 496      87.764  57.008  52.765  1.00  0.00           C  
ATOM    725  CZ2 TRP E 496      89.586  58.929  53.775  1.00  0.00           C  
ATOM    726  CZ3 TRP E 496      87.614  57.562  54.030  1.00  0.00           C  
ATOM    727  CH2 TRP E 496      88.516  58.509  54.519  1.00  0.00           C  
ATOM    728  N   MET E 498      87.579  58.216  47.694  1.00  0.00           N  
ATOM    729  CA  MET E 498      87.511  59.524  47.060  1.00  0.00           C  
ATOM    730  C   MET E 498      86.101  60.104  47.077  1.00  0.00           C  
ATOM    731  O   MET E 498      85.917  61.284  47.349  1.00  0.00           O  
ATOM    732  CB  MET E 498      88.008  59.424  45.639  1.00  0.00           C  
ATOM    733  CG  MET E 498      89.372  58.831  45.549  1.00  0.00           C  
ATOM    734  SD  MET E 498      90.076  59.194  43.943  1.00  0.00           S  
ATOM    735  CE  MET E 498      90.405  57.540  43.288  1.00  0.00           C  
ATOM    736  N   LEU E 499      85.103  59.280  46.791  1.00  0.00           N  
ATOM    737  CA  LEU E 499      83.742  59.771  46.820  1.00  0.00           C  
ATOM    738  C   LEU E 499      83.249  60.000  48.241  1.00  0.00           C  
ATOM    739  O   LEU E 499      82.231  60.664  48.429  1.00  0.00           O  
ATOM    740  CB  LEU E 499      82.772  58.814  46.141  1.00  0.00           C  
ATOM    741  CG  LEU E 499      82.969  58.373  44.692  1.00  0.00           C  
ATOM    742  CD1 LEU E 499      81.605  57.903  44.188  1.00  0.00           C  
ATOM    743  CD2 LEU E 499      83.499  59.503  43.821  1.00  0.00           C  
ATOM    744  N   GLN E 500      83.913  59.442  49.254  1.00  0.00           N  
ATOM    745  CA  GLN E 500      83.445  59.700  50.621  1.00  0.00           C  
ATOM    746  C   GLN E 500      83.881  61.110  50.940  1.00  0.00           C  
ATOM    747  O   GLN E 500      83.191  61.837  51.647  1.00  0.00           O  
ATOM    748  CB  GLN E 500      84.023  58.715  51.644  1.00  0.00           C  
ATOM    749  CG  GLN E 500      83.090  57.522  51.918  1.00  0.00           C  
ATOM    750  CD  GLN E 500      83.698  56.440  52.822  1.00  0.00           C  
ATOM    751  OE1 GLN E 500      83.846  56.637  54.012  1.00  0.00           O  
ATOM    752  NE2 GLN E 500      84.045  55.290  52.242  1.00  0.00           N  
ATOM    753  N   CYS E 841      85.024  61.488  50.381  1.00  0.00           N  
ATOM    754  CA  CYS E 841      85.586  62.798  50.579  1.00  0.00           C  
ATOM    755  C   CYS E 841      84.908  63.932  49.829  1.00  0.00           C  
ATOM    756  O   CYS E 841      85.383  65.066  49.887  1.00  0.00           O  
ATOM    757  CB  CYS E 841      87.048  62.791  50.202  1.00  0.00           C  
ATOM    758  SG  CYS E 841      87.994  61.632  51.167  1.00  0.00           S  
ATOM    759  N   ILE E 844      83.841  63.654  49.085  1.00  0.00           N  
ATOM    760  CA  ILE E 844      83.146  64.725  48.395  1.00  0.00           C  
ATOM    761  C   ILE E 844      81.664  64.642  48.725  1.00  0.00           C  
ATOM    762  O   ILE E 844      80.866  65.375  48.158  1.00  0.00           O  
ATOM    763  CB  ILE E 844      83.344  64.711  46.862  1.00  0.00           C  
ATOM    764  CG1 ILE E 844      82.620  63.548  46.234  1.00  0.00           C  
ATOM    765  CG2 ILE E 844      84.808  64.564  46.501  1.00  0.00           C  
ATOM    766  CD1 ILE E 844      82.864  63.515  44.731  1.00  0.00           C  
ATOM    767  N   VAL E 845      81.284  63.733  49.619  1.00  0.00           N  
ATOM    768  CA  VAL E 845      79.894  63.618  50.029  1.00  0.00           C  
ATOM    769  C   VAL E 845      79.770  64.230  51.429  1.00  0.00           C  
ATOM    770  O   VAL E 845      80.604  63.996  52.304  1.00  0.00           O  
ATOM    771  CB  VAL E 845      79.426  62.152  50.082  1.00  0.00           C  
ATOM    772  CG1 VAL E 845      80.352  61.322  50.957  1.00  0.00           C  
ATOM    773  CG2 VAL E 845      78.020  62.093  50.636  1.00  0.00           C  
ATOM    774  N   TYR E 846      78.740  65.030  51.657  1.00  0.00           N  
ATOM    775  CA  TYR E 846      78.576  65.642  52.962  1.00  0.00           C  
ATOM    776  C   TYR E 846      77.891  64.683  53.937  1.00  0.00           C  
ATOM    777  O   TYR E 846      76.957  63.970  53.579  1.00  0.00           O  
ATOM    778  CB  TYR E 846      77.770  66.932  52.840  1.00  0.00           C  
ATOM    779  CG  TYR E 846      78.369  67.908  51.857  1.00  0.00           C  
ATOM    780  CD1 TYR E 846      79.661  68.411  52.036  1.00  0.00           C  
ATOM    781  CD2 TYR E 846      77.655  68.302  50.728  1.00  0.00           C  
ATOM    782  CE1 TYR E 846      80.227  69.282  51.109  1.00  0.00           C  
ATOM    783  CE2 TYR E 846      78.210  69.171  49.796  1.00  0.00           C  
ATOM    784  CZ  TYR E 846      79.498  69.659  49.990  1.00  0.00           C  
ATOM    785  OH  TYR E 846      80.061  70.520  49.067  1.00  0.00           O  
ATOM    786  N   ILE E 847      78.360  64.681  55.181  1.00  0.00           N  
ATOM    787  CA  ILE E 847      77.824  63.814  56.230  1.00  0.00           C  
ATOM    788  C   ILE E 847      76.312  63.909  56.330  1.00  0.00           C  
ATOM    789  O   ILE E 847      75.621  62.918  56.534  1.00  0.00           O  
ATOM    790  CB  ILE E 847      78.473  64.157  57.582  1.00  0.00           C  
ATOM    791  CG1 ILE E 847      79.991  64.028  57.444  1.00  0.00           C  
ATOM    792  CG2 ILE E 847      77.998  63.208  58.658  1.00  0.00           C  
ATOM    793  CD1 ILE E 847      80.775  64.556  58.612  1.00  0.00           C  
ATOM    794  N   GLY E 848      75.799  65.114  56.163  1.00  0.00           N  
ATOM    795  CA  GLY E 848      74.369  65.322  56.224  1.00  0.00           C  
ATOM    796  C   GLY E 848      73.666  64.559  55.128  1.00  0.00           C  
ATOM    797  O   GLY E 848      72.585  64.014  55.355  1.00  0.00           O  
ATOM    798  N   GLU E 849      74.275  64.506  53.942  1.00  0.00           N  
ATOM    799  CA  GLU E 849      73.677  63.794  52.813  1.00  0.00           C  
ATOM    800  C   GLU E 849      73.425  62.340  53.183  1.00  0.00           C  
ATOM    801  O   GLU E 849      72.350  61.801  52.911  1.00  0.00           O  
ATOM    802  CB  GLU E 849      74.584  63.880  51.589  1.00  0.00           C  
ATOM    803  CG  GLU E 849      74.700  65.284  51.058  1.00  0.00           C  
ATOM    804  CD  GLU E 849      75.442  65.362  49.734  1.00  0.00           C  
ATOM    805  OE1 GLU E 849      76.665  65.100  49.706  1.00  0.00           O  
ATOM    806  OE2 GLU E 849      74.791  65.698  48.724  1.00  0.00           O  
ATOM    807  N   LEU E 850      74.425  61.738  53.825  1.00  0.00           N  
ATOM    808  CA  LEU E 850      74.371  60.355  54.261  1.00  0.00           C  
ATOM    809  C   LEU E 850      73.363  60.125  55.367  1.00  0.00           C  
ATOM    810  O   LEU E 850      72.659  59.114  55.374  1.00  0.00           O  
ATOM    811  CB  LEU E 850      75.748  59.920  54.732  1.00  0.00           C  
ATOM    812  CG  LEU E 850      76.796  60.020  53.635  1.00  0.00           C  
ATOM    813  CD1 LEU E 850      78.178  59.710  54.174  1.00  0.00           C  
ATOM    814  CD2 LEU E 850      76.422  59.065  52.537  1.00  0.00           C  
ATOM    815  N   GLU E 851      73.286  61.055  56.310  1.00  0.00           N  
ATOM    816  CA  GLU E 851      72.337  60.911  57.409  1.00  0.00           C  
ATOM    817  C   GLU E 851      70.898  61.171  56.965  1.00  0.00           C  
ATOM    818  O   GLU E 851      69.982  60.468  57.398  1.00  0.00           O  
ATOM    819  CB  GLU E 851      72.737  61.828  58.573  1.00  0.00           C  
ATOM    820  CG  GLU E 851      74.127  61.482  59.109  1.00  0.00           C  
ATOM    821  CD  GLU E 851      74.694  62.507  60.097  1.00  0.00           C  
ATOM    822  OE1 GLU E 851      74.347  63.700  59.992  1.00  0.00           O  
ATOM    823  OE2 GLU E 851      75.511  62.106  60.958  1.00  0.00           O  
ATOM    824  N   ARG E1082      70.678  62.153  56.093  1.00  0.00           N  
ATOM    825  CA  ARG E1082      69.323  62.422  55.638  1.00  0.00           C  
ATOM    826  C   ARG E1082      68.821  61.242  54.820  1.00  0.00           C  
ATOM    827  O   ARG E1082      67.626  61.133  54.544  1.00  0.00           O  
ATOM    828  CB  ARG E1082      69.250  63.701  54.785  1.00  0.00           C  
ATOM    829  CG  ARG E1082      70.136  63.691  53.543  1.00  0.00           C  
ATOM    830  CD  ARG E1082      69.622  64.649  52.459  1.00  0.00           C  
ATOM    831  NE  ARG E1082      69.245  63.927  51.241  1.00  0.00           N  
ATOM    832  CZ  ARG E1082      70.090  63.592  50.266  1.00  0.00           C  
ATOM    833  NH1 ARG E1082      71.374  63.920  50.347  1.00  0.00           N  
ATOM    834  NH2 ARG E1082      69.655  62.898  49.216  1.00  0.00           N  
ATOM    835  N   MET E1083      69.735  60.346  54.458  1.00  0.00           N  
ATOM    836  CA  MET E1083      69.413  59.186  53.639  1.00  0.00           C  
ATOM    837  C   MET E1083      68.275  58.312  54.171  1.00  0.00           C  
ATOM    838  O   MET E1083      68.491  57.415  54.981  1.00  0.00           O  
ATOM    839  CB  MET E1083      70.649  58.319  53.431  1.00  0.00           C  
ATOM    840  CG  MET E1083      70.476  57.312  52.318  1.00  0.00           C  
ATOM    841  SD  MET E1083      71.432  57.787  50.867  1.00  0.00           S  
ATOM    842  CE  MET E1083      70.361  59.002  50.112  1.00  0.00           C  
ATOM    843  N   THR E1085      67.063  58.604  53.695  1.00  0.00           N  
ATOM    844  CA  THR E1085      65.833  57.880  54.035  1.00  0.00           C  
ATOM    845  C   THR E1085      66.095  56.373  53.882  1.00  0.00           C  
ATOM    846  O   THR E1085      65.997  55.810  52.782  1.00  0.00           O  
ATOM    847  CB  THR E1085      64.657  58.293  53.076  1.00  0.00           C  
ATOM    848  OG1 THR E1085      65.043  59.444  52.305  1.00  0.00           O  
ATOM    849  CG2 THR E1085      63.401  58.637  53.868  1.00  0.00           C  
ATOM    850  N   GLN E1098      66.447  55.746  55.001  1.00  0.00           N  
ATOM    851  CA  GLN E1098      66.752  54.324  55.097  1.00  0.00           C  
ATOM    852  C   GLN E1098      67.608  54.156  56.329  1.00  0.00           C  
ATOM    853  O   GLN E1098      67.626  53.104  56.967  1.00  0.00           O  
ATOM    854  CB  GLN E1098      67.549  53.845  53.895  1.00  0.00           C  
ATOM    855  CG  GLN E1098      66.877  52.730  53.168  1.00  0.00           C  
ATOM    856  CD  GLN E1098      67.371  52.622  51.760  1.00  0.00           C  
ATOM    857  OE1 GLN E1098      68.243  51.810  51.453  1.00  0.00           O  
ATOM    858  NE2 GLN E1098      66.831  53.464  50.886  1.00  0.00           N  
ATOM    859  N   PHE E1099      68.320  55.227  56.657  1.00  0.00           N  
ATOM    860  CA  PHE E1099      69.206  55.243  57.808  1.00  0.00           C  
ATOM    861  C   PHE E1099      68.419  55.358  59.123  1.00  0.00           C  
ATOM    862  O   PHE E1099      68.997  55.552  60.196  1.00  0.00           O  
ATOM    863  CB  PHE E1099      70.221  56.383  57.667  1.00  0.00           C  
ATOM    864  CG  PHE E1099      71.310  56.353  58.708  1.00  0.00           C  
ATOM    865  CD1 PHE E1099      72.176  55.261  58.803  1.00  0.00           C  
ATOM    866  CD2 PHE E1099      71.447  57.408  59.612  1.00  0.00           C  
ATOM    867  CE1 PHE E1099      73.165  55.221  59.788  1.00  0.00           C  
ATOM    868  CE2 PHE E1099      72.429  57.376  60.597  1.00  0.00           C  
ATOM    869  CZ  PHE E1099      73.290  56.283  60.686  1.00  0.00           C  
ATOM    870  N   LYS E1100      67.098  55.230  59.031  1.00  0.00           N  
ATOM    871  CA  LYS E1100      66.272  55.271  60.217  1.00  0.00           C  
ATOM    872  C   LYS E1100      66.709  54.104  61.083  1.00  0.00           C  
ATOM    873  O   LYS E1100      66.438  54.069  62.288  1.00  0.00           O  
ATOM    874  N   GLU E1101      67.405  53.157  60.447  1.00  0.00           N  
ATOM    875  CA  GLU E1101      67.949  51.961  61.089  1.00  0.00           C  
ATOM    876  C   GLU E1101      68.851  52.297  62.285  1.00  0.00           C  
ATOM    877  O   GLU E1101      69.447  51.402  62.891  1.00  0.00           O  
ATOM    878  CB  GLU E1101      68.715  51.101  60.052  1.00  0.00           C  
ATOM    879  N   LYS E1102      68.956  53.586  62.618  1.00  0.00           N  
ATOM    880  CA  LYS E1102      69.725  54.019  63.776  1.00  0.00           C  
ATOM    881  C   LYS E1102      69.020  53.441  64.987  1.00  0.00           C  
ATOM    882  O   LYS E1102      69.543  53.472  66.108  1.00  0.00           O  
ATOM    883  N   SER E1103      67.800  52.962  64.736  1.00  0.00           N  
ATOM    884  CA  SER E1103      66.982  52.284  65.727  1.00  0.00           C  
ATOM    885  C   SER E1103      66.613  53.060  66.958  1.00  0.00           C  
ATOM    886  O   SER E1103      66.699  52.533  68.066  1.00  0.00           O  
ATOM    887  N   ALA E1104      66.205  54.306  66.741  1.00  0.00           N  
ATOM    888  CA  ALA E1104      65.805  55.198  67.812  1.00  0.00           C  
ATOM    889  C   ALA E1104      66.897  55.343  68.870  1.00  0.00           C  
ATOM    890  O   ALA E1104      66.603  55.473  70.060  1.00  0.00           O  
ATOM    891  CB  ALA E1104      64.510  54.689  68.468  1.00  0.00           C  
ATOM    892  N   GLY E1105      68.155  55.313  68.438  1.00  0.00           N  
ATOM    893  CA  GLY E1105      69.265  55.453  69.368  1.00  0.00           C  
ATOM    894  C   GLY E1105      70.024  54.180  69.707  1.00  0.00           C  
ATOM    895  O   GLY E1105      70.715  54.115  70.729  1.00  0.00           O  
ATOM    896  N   LYS E1106      69.916  53.167  68.847  1.00  0.00           N  
ATOM    897  CA  LYS E1106      70.593  51.877  69.060  1.00  0.00           C  
ATOM    898  C   LYS E1106      72.119  51.986  69.062  1.00  0.00           C  
ATOM    899  O   LYS E1106      72.801  51.272  69.812  1.00  0.00           O  
ATOM    900  CB  LYS E1106      70.145  50.875  68.002  1.00  0.00           C  
ATOM    901  N   GLU E1107      72.648  52.847  68.192  1.00  0.00           N  
ATOM    902  CA  GLU E1107      74.093  53.099  68.075  1.00  0.00           C  
ATOM    903  C   GLU E1107      74.972  51.917  67.666  1.00  0.00           C  
ATOM    904  O   GLU E1107      76.085  52.119  67.155  1.00  0.00           O  
ATOM    905  CB  GLU E1107      74.621  53.703  69.382  1.00  0.00           C  
ATOM    906  N   ALA E1179      74.493  50.695  67.891  1.00  0.00           N  
ATOM    907  CA  ALA E1179      75.250  49.491  67.551  1.00  0.00           C  
ATOM    908  C   ALA E1179      75.280  49.219  66.050  1.00  0.00           C  
ATOM    909  O   ALA E1179      75.431  48.066  65.621  1.00  0.00           O  
ATOM    910  CB  ALA E1179      74.647  48.291  68.270  1.00  0.00           C  
ATOM    911  N   VAL E1192      75.147  50.266  65.246  1.00  0.00           N  
ATOM    912  CA  VAL E1192      75.156  50.099  63.805  1.00  0.00           C  
ATOM    913  C   VAL E1192      76.577  50.235  63.262  1.00  0.00           C  
ATOM    914  O   VAL E1192      77.352  51.080  63.717  1.00  0.00           O  
ATOM    915  CB  VAL E1192      74.250  51.128  63.184  1.00  0.00           C  
ATOM    916  N   SER E1193      76.933  49.369  62.317  1.00  0.00           N  
ATOM    917  CA  SER E1193      78.257  49.417  61.701  1.00  0.00           C  
ATOM    918  C   SER E1193      78.372  50.735  60.950  1.00  0.00           C  
ATOM    919  O   SER E1193      77.402  51.200  60.357  1.00  0.00           O  
ATOM    920  CB  SER E1193      78.449  48.241  60.719  1.00  0.00           C  
ATOM    921  N   ALA E1194      79.548  51.351  60.965  1.00  0.00           N  
ATOM    922  CA  ALA E1194      79.733  52.600  60.241  1.00  0.00           C  
ATOM    923  C   ALA E1194      79.366  52.282  58.802  1.00  0.00           C  
ATOM    924  O   ALA E1194      78.795  53.105  58.095  1.00  0.00           O  
ATOM    925  CB  ALA E1194      81.176  53.053  60.337  1.00  0.00           C  
ATOM    926  N   GLY E1195      79.689  51.060  58.388  1.00  0.00           N  
ATOM    927  CA  GLY E1195      79.404  50.614  57.036  1.00  0.00           C  
ATOM    928  C   GLY E1195      77.957  50.769  56.617  1.00  0.00           C  
ATOM    929  O   GLY E1195      77.655  50.822  55.430  1.00  0.00           O  
ATOM    930  N   LEU E1196      77.064  50.857  57.592  1.00  0.00           N  
ATOM    931  CA  LEU E1196      75.641  51.009  57.327  1.00  0.00           C  
ATOM    932  C   LEU E1196      75.305  52.454  56.947  1.00  0.00           C  
ATOM    933  O   LEU E1196      74.231  52.747  56.411  1.00  0.00           O  
ATOM    934  CB  LEU E1196      74.870  50.605  58.578  1.00  0.00           C  
ATOM    935  CG  LEU E1196      73.729  49.623  58.388  1.00  0.00           C  
ATOM    936  CD1 LEU E1196      73.994  48.721  57.191  1.00  0.00           C  
ATOM    937  CD2 LEU E1196      73.595  48.813  59.659  1.00  0.00           C  
ATOM    938  N   LEU E1198      76.240  53.345  57.245  1.00  0.00           N  
ATOM    939  CA  LEU E1198      76.093  54.754  56.956  1.00  0.00           C  
ATOM    940  C   LEU E1198      76.989  55.141  55.770  1.00  0.00           C  
ATOM    941  O   LEU E1198      76.671  56.053  55.014  1.00  0.00           O  
ATOM    942  CB  LEU E1198      76.473  55.578  58.198  1.00  0.00           C  
ATOM    943  CG  LEU E1198      76.820  57.033  57.915  1.00  0.00           C  
ATOM    944  CD1 LEU E1198      75.556  57.883  58.028  1.00  0.00           C  
ATOM    945  CD2 LEU E1198      77.895  57.513  58.883  1.00  0.00           C  
ATOM    946  N   THR E1199      78.093  54.432  55.598  1.00  0.00           N  
ATOM    947  CA  THR E1199      79.012  54.742  54.522  1.00  0.00           C  
ATOM    948  C   THR E1199      78.876  53.939  53.217  1.00  0.00           C  
ATOM    949  O   THR E1199      79.646  54.157  52.288  1.00  0.00           O  
ATOM    950  CB  THR E1199      80.439  54.606  55.048  1.00  0.00           C  
ATOM    951  OG1 THR E1199      80.535  53.413  55.840  1.00  0.00           O  
ATOM    952  CG2 THR E1199      80.793  55.796  55.915  1.00  0.00           C  
ATOM    953  N   TYR E1200      77.907  53.026  53.126  1.00  0.00           N  
ATOM    954  CA  TYR E1200      77.791  52.250  51.892  1.00  0.00           C  
ATOM    955  C   TYR E1200      77.390  53.053  50.644  1.00  0.00           C  
ATOM    956  O   TYR E1200      77.882  52.754  49.551  1.00  0.00           O  
ATOM    957  CB  TYR E1200      76.889  51.046  52.065  1.00  0.00           C  
ATOM    958  CG  TYR E1200      75.411  51.326  52.077  1.00  0.00           C  
ATOM    959  CD1 TYR E1200      74.692  51.405  50.888  1.00  0.00           C  
ATOM    960  CD2 TYR E1200      74.724  51.458  53.283  1.00  0.00           C  
ATOM    961  CE1 TYR E1200      73.310  51.599  50.895  1.00  0.00           C  
ATOM    962  CE2 TYR E1200      73.348  51.654  53.312  1.00  0.00           C  
ATOM    963  CZ  TYR E1200      72.643  51.718  52.120  1.00  0.00           C  
ATOM    964  OH  TYR E1200      71.275  51.848  52.166  1.00  0.00           O  
ATOM    965  N   PRO E1201      76.494  54.063  50.774  1.00  0.00           N  
ATOM    966  CA  PRO E1201      76.109  54.854  49.608  1.00  0.00           C  
ATOM    967  C   PRO E1201      77.308  55.174  48.728  1.00  0.00           C  
ATOM    968  O   PRO E1201      77.350  54.737  47.578  1.00  0.00           O  
ATOM    969  CB  PRO E1201      75.447  56.068  50.231  1.00  0.00           C  
ATOM    970  CG  PRO E1201      74.705  55.446  51.396  1.00  0.00           C  
ATOM    971  CD  PRO E1201      75.813  54.570  51.981  1.00  0.00           C  
ATOM    972  N   PRO E1202      78.314  55.918  49.212  1.00  0.00           N  
ATOM    973  CA  PRO E1202      79.479  56.212  48.362  1.00  0.00           C  
ATOM    974  C   PRO E1202      80.073  54.977  47.675  1.00  0.00           C  
ATOM    975  O   PRO E1202      80.825  55.122  46.717  1.00  0.00           O  
ATOM    976  CB  PRO E1202      80.476  56.839  49.340  1.00  0.00           C  
ATOM    977  CG  PRO E1202      79.571  57.556  50.261  1.00  0.00           C  
ATOM    978  CD  PRO E1202      78.467  56.564  50.516  1.00  0.00           C  
ATOM    979  N   LEU E1203      79.751  53.767  48.142  1.00  0.00           N  
ATOM    980  CA  LEU E1203      80.313  52.584  47.488  1.00  0.00           C  
ATOM    981  C   LEU E1203      79.392  52.237  46.349  1.00  0.00           C  
ATOM    982  O   LEU E1203      79.844  51.921  45.258  1.00  0.00           O  
ATOM    983  CB  LEU E1203      80.437  51.391  48.438  1.00  0.00           C  
ATOM    984  CG  LEU E1203      81.201  50.190  47.856  1.00  0.00           C  
ATOM    985  CD1 LEU E1203      82.572  50.590  47.273  1.00  0.00           C  
ATOM    986  CD2 LEU E1203      81.362  49.205  48.968  1.00  0.00           C  
ATOM    987  N   MET E1204      78.094  52.312  46.607  1.00  0.00           N  
ATOM    988  CA  MET E1204      77.112  52.048  45.571  1.00  0.00           C  
ATOM    989  C   MET E1204      77.414  53.010  44.418  1.00  0.00           C  
ATOM    990  O   MET E1204      77.585  52.591  43.269  1.00  0.00           O  
ATOM    991  CB  MET E1204      75.720  52.288  46.118  1.00  0.00           C  
ATOM    992  CG  MET E1204      74.659  52.271  45.094  1.00  0.00           C  
ATOM    993  SD  MET E1204      73.076  52.225  45.895  1.00  0.00           S  
ATOM    994  CE  MET E1204      72.196  51.062  44.840  1.00  0.00           C  
ATOM    995  N   ALA E1205      77.502  54.298  44.743  1.00  0.00           N  
ATOM    996  CA  ALA E1205      77.836  55.324  43.766  1.00  0.00           C  
ATOM    997  C   ALA E1205      79.031  54.889  42.914  1.00  0.00           C  
ATOM    998  O   ALA E1205      78.900  54.750  41.708  1.00  0.00           O  
ATOM    999  CB  ALA E1205      78.138  56.647  44.477  1.00  0.00           C  
ATOM   1000  N   ALA E1206      80.191  54.673  43.530  1.00  0.00           N  
ATOM   1001  CA  ALA E1206      81.382  54.237  42.795  1.00  0.00           C  
ATOM   1002  C   ALA E1206      81.143  52.957  41.983  1.00  0.00           C  
ATOM   1003  O   ALA E1206      81.810  52.761  40.969  1.00  0.00           O  
ATOM   1004  CB  ALA E1206      82.559  54.039  43.756  1.00  0.00           C  
ATOM   1005  N   ASP E1207      80.221  52.087  42.420  1.00  0.00           N  
ATOM   1006  CA  ASP E1207      79.937  50.843  41.691  1.00  0.00           C  
ATOM   1007  C   ASP E1207      79.459  51.257  40.321  1.00  0.00           C  
ATOM   1008  O   ASP E1207      80.004  50.825  39.313  1.00  0.00           O  
ATOM   1009  CB  ASP E1207      78.837  50.004  42.355  1.00  0.00           C  
ATOM   1010  CG  ASP E1207      79.305  49.215  43.612  1.00  0.00           C  
ATOM   1011  OD1 ASP E1207      80.502  48.879  43.773  1.00  0.00           O  
ATOM   1012  OD2 ASP E1207      78.426  48.911  44.451  1.00  0.00           O  
ATOM   1013  N   ILE E1208      78.442  52.108  40.322  1.00  0.00           N  
ATOM   1014  CA  ILE E1208      77.853  52.652  39.112  1.00  0.00           C  
ATOM   1015  C   ILE E1208      78.820  53.524  38.310  1.00  0.00           C  
ATOM   1016  O   ILE E1208      79.327  53.124  37.263  1.00  0.00           O  
ATOM   1017  CB  ILE E1208      76.646  53.500  39.474  1.00  0.00           C  
ATOM   1018  CG1 ILE E1208      75.585  52.605  40.148  1.00  0.00           C  
ATOM   1019  CG2 ILE E1208      76.143  54.218  38.272  1.00  0.00           C  
ATOM   1020  CD1 ILE E1208      74.342  53.345  40.610  1.00  0.00           C  
ATOM   1021  N   LEU E1209      79.108  54.714  38.819  1.00  0.00           N  
ATOM   1022  CA  LEU E1209      79.974  55.654  38.105  1.00  0.00           C  
ATOM   1023  C   LEU E1209      81.287  55.094  37.561  1.00  0.00           C  
ATOM   1024  O   LEU E1209      81.810  55.607  36.583  1.00  0.00           O  
ATOM   1025  CB  LEU E1209      80.248  56.886  38.976  1.00  0.00           C  
ATOM   1026  CG  LEU E1209      79.050  57.407  39.800  1.00  0.00           C  
ATOM   1027  CD1 LEU E1209      79.534  58.535  40.677  1.00  0.00           C  
ATOM   1028  CD2 LEU E1209      77.912  57.873  38.918  1.00  0.00           C  
ATOM   1029  N   LEU E1210      81.828  54.051  38.167  1.00  0.00           N  
ATOM   1030  CA  LEU E1210      83.087  53.528  37.674  1.00  0.00           C  
ATOM   1031  C   LEU E1210      83.013  52.972  36.267  1.00  0.00           C  
ATOM   1032  O   LEU E1210      84.021  52.930  35.563  1.00  0.00           O  
ATOM   1033  CB  LEU E1210      83.623  52.434  38.577  1.00  0.00           C  
ATOM   1034  CG  LEU E1210      84.672  52.732  39.619  1.00  0.00           C  
ATOM   1035  CD1 LEU E1210      84.909  51.446  40.341  1.00  0.00           C  
ATOM   1036  CD2 LEU E1210      85.960  53.240  39.001  1.00  0.00           C  
ATOM   1037  N   TYR E1211      81.839  52.533  35.834  1.00  0.00           N  
ATOM   1038  CA  TYR E1211      81.755  51.955  34.498  1.00  0.00           C  
ATOM   1039  C   TYR E1211      81.083  52.829  33.427  1.00  0.00           C  
ATOM   1040  O   TYR E1211      80.567  52.324  32.427  1.00  0.00           O  
ATOM   1041  CB  TYR E1211      81.082  50.580  34.585  1.00  0.00           C  
ATOM   1042  CG  TYR E1211      81.862  49.624  35.460  1.00  0.00           C  
ATOM   1043  CD1 TYR E1211      83.071  49.073  35.021  1.00  0.00           C  
ATOM   1044  CD2 TYR E1211      81.445  49.356  36.757  1.00  0.00           C  
ATOM   1045  CE1 TYR E1211      83.851  48.290  35.862  1.00  0.00           C  
ATOM   1046  CE2 TYR E1211      82.216  48.578  37.607  1.00  0.00           C  
ATOM   1047  CZ  TYR E1211      83.422  48.053  37.154  1.00  0.00           C  
ATOM   1048  OH  TYR E1211      84.242  47.340  37.995  1.00  0.00           O  
ATOM   1049  N   ASN E1291      81.132  54.145  33.617  1.00  0.00           N  
ATOM   1050  CA  ASN E1291      80.524  55.091  32.692  1.00  0.00           C  
ATOM   1051  C   ASN E1291      79.123  54.653  32.319  1.00  0.00           C  
ATOM   1052  O   ASN E1291      78.685  54.844  31.194  1.00  0.00           O  
ATOM   1053  CB  ASN E1291      81.364  55.227  31.434  1.00  0.00           C  
ATOM   1054  CG  ASN E1291      82.216  56.482  31.449  1.00  0.00           C  
ATOM   1055  OD1 ASN E1291      83.439  56.429  31.244  1.00  0.00           O  
ATOM   1056  ND2 ASN E1291      81.573  57.628  31.685  1.00  0.00           N  
ATOM   1057  N   THR E1292      78.413  54.076  33.279  1.00  0.00           N  
ATOM   1058  CA  THR E1292      77.080  53.576  33.021  1.00  0.00           C  
ATOM   1059  C   THR E1292      76.018  54.635  32.850  1.00  0.00           C  
ATOM   1060  O   THR E1292      76.021  55.707  33.467  1.00  0.00           O  
ATOM   1061  CB  THR E1292      76.628  52.513  34.099  1.00  0.00           C  
ATOM   1062  OG1 THR E1292      75.627  53.051  34.976  1.00  0.00           O  
ATOM   1063  CG2 THR E1292      77.832  52.045  34.911  1.00  0.00           C  
ATOM   1064  N   ASP E1293      75.102  54.272  31.970  1.00  0.00           N  
ATOM   1065  CA  ASP E1293      73.964  55.071  31.592  1.00  0.00           C  
ATOM   1066  C   ASP E1293      72.748  54.643  32.376  1.00  0.00           C  
ATOM   1067  O   ASP E1293      72.112  55.466  33.020  1.00  0.00           O  
ATOM   1068  CB  ASP E1293      73.660  54.881  30.096  1.00  0.00           C  
ATOM   1069  CG  ASP E1293      74.709  55.498  29.179  1.00  0.00           C  
ATOM   1070  OD1 ASP E1293      74.607  56.710  28.911  1.00  0.00           O  
ATOM   1071  OD2 ASP E1293      75.622  54.772  28.728  1.00  0.00           O  
ATOM   1072  N   ILE E1294      72.402  53.363  32.342  1.00  0.00           N  
ATOM   1073  CA  ILE E1294      71.190  52.939  33.021  1.00  0.00           C  
ATOM   1074  C   ILE E1294      71.381  51.972  34.178  1.00  0.00           C  
ATOM   1075  O   ILE E1294      72.073  50.960  34.065  1.00  0.00           O  
ATOM   1076  CB  ILE E1294      70.232  52.332  31.985  1.00  0.00           C  
ATOM   1077  CG1 ILE E1294      70.014  53.339  30.850  1.00  0.00           C  
ATOM   1078  CG2 ILE E1294      68.926  51.942  32.641  1.00  0.00           C  
ATOM   1079  CD1 ILE E1294      69.609  52.702  29.531  1.00  0.00           C  
ATOM   1080  N   VAL E1295      70.769  52.305  35.301  1.00  0.00           N  
ATOM   1081  CA  VAL E1295      70.837  51.472  36.475  1.00  0.00           C  
ATOM   1082  C   VAL E1295      69.391  51.053  36.703  1.00  0.00           C  
ATOM   1083  O   VAL E1295      68.525  51.895  36.941  1.00  0.00           O  
ATOM   1084  CB  VAL E1295      71.335  52.287  37.712  1.00  0.00           C  
ATOM   1085  CG1 VAL E1295      71.372  51.405  38.941  1.00  0.00           C  
ATOM   1086  CG2 VAL E1295      72.724  52.872  37.409  1.00  0.00           C  
ATOM   1087  N   PRO E1296      69.083  49.757  36.552  1.00  0.00           N  
ATOM   1088  CA  PRO E1296      67.712  49.264  36.766  1.00  0.00           C  
ATOM   1089  C   PRO E1296      67.426  49.109  38.252  1.00  0.00           C  
ATOM   1090  O   PRO E1296      68.064  48.305  38.922  1.00  0.00           O  
ATOM   1091  CB  PRO E1296      67.716  47.923  36.045  1.00  0.00           C  
ATOM   1092  CG  PRO E1296      69.134  47.440  36.247  1.00  0.00           C  
ATOM   1093  CD  PRO E1296      69.959  48.693  36.020  1.00  0.00           C  
ATOM   1094  N   VAL E1297      66.487  49.872  38.796  1.00  0.00           N  
ATOM   1095  CA  VAL E1297      66.202  49.734  40.223  1.00  0.00           C  
ATOM   1096  C   VAL E1297      64.727  49.831  40.520  1.00  0.00           C  
ATOM   1097  O   VAL E1297      63.920  50.244  39.676  1.00  0.00           O  
ATOM   1098  CB  VAL E1297      66.928  50.808  41.070  1.00  0.00           C  
ATOM   1099  CG1 VAL E1297      68.437  50.669  40.928  1.00  0.00           C  
ATOM   1100  CG2 VAL E1297      66.473  52.186  40.655  1.00  0.00           C  
ATOM   1101  N   GLY E1298      64.398  49.420  41.742  1.00  0.00           N  
ATOM   1102  CA  GLY E1298      63.028  49.454  42.224  1.00  0.00           C  
ATOM   1103  C   GLY E1298      62.695  50.855  42.709  1.00  0.00           C  
ATOM   1104  O   GLY E1298      63.579  51.710  42.785  1.00  0.00           O  
ATOM   1105  N   GLU E1299      61.432  51.098  43.048  1.00  0.00           N  
ATOM   1106  CA  GLU E1299      61.003  52.426  43.500  1.00  0.00           C  
ATOM   1107  C   GLU E1299      61.808  52.857  44.746  1.00  0.00           C  
ATOM   1108  O   GLU E1299      62.361  53.964  44.814  1.00  0.00           O  
ATOM   1109  CB  GLU E1299      59.490  52.411  43.794  1.00  0.00           C  
ATOM   1110  CG  GLU E1299      58.664  51.418  42.933  1.00  0.00           C  
ATOM   1111  CD  GLU E1299      58.735  49.964  43.441  1.00  0.00           C  
ATOM   1112  OE1 GLU E1299      59.631  49.650  44.251  1.00  0.00           O  
ATOM   1113  OE2 GLU E1299      57.903  49.129  43.022  1.00  0.00           O  
ATOM   1114  N   ASP E1300      61.866  51.951  45.716  1.00  0.00           N  
ATOM   1115  CA  ASP E1300      62.587  52.126  46.973  1.00  0.00           C  
ATOM   1116  C   ASP E1300      64.045  52.572  46.781  1.00  0.00           C  
ATOM   1117  O   ASP E1300      64.625  53.270  47.621  1.00  0.00           O  
ATOM   1118  CB  ASP E1300      62.570  50.795  47.731  1.00  0.00           C  
ATOM   1119  CG  ASP E1300      63.250  49.662  46.959  1.00  0.00           C  
ATOM   1120  OD1 ASP E1300      62.892  49.438  45.785  1.00  0.00           O  
ATOM   1121  OD2 ASP E1300      64.141  49.004  47.535  1.00  0.00           O  
ATOM   1122  N   GLN E1301      64.628  52.167  45.660  1.00  0.00           N  
ATOM   1123  CA  GLN E1301      66.014  52.480  45.342  1.00  0.00           C  
ATOM   1124  C   GLN E1301      66.344  53.780  44.615  1.00  0.00           C  
ATOM   1125  O   GLN E1301      67.503  54.174  44.605  1.00  0.00           O  
ATOM   1126  CB  GLN E1301      66.605  51.322  44.547  1.00  0.00           C  
ATOM   1127  CG  GLN E1301      67.039  50.160  45.403  1.00  0.00           C  
ATOM   1128  CD  GLN E1301      68.351  50.426  46.115  1.00  0.00           C  
ATOM   1129  OE1 GLN E1301      68.884  51.540  46.083  1.00  0.00           O  
ATOM   1130  NE2 GLN E1301      68.881  49.403  46.764  1.00  0.00           N  
ATOM   1131  N   LYS E1302      65.355  54.436  44.011  1.00  0.00           N  
ATOM   1132  CA  LYS E1302      65.591  55.679  43.263  1.00  0.00           C  
ATOM   1133  C   LYS E1302      66.464  56.674  44.031  1.00  0.00           C  
ATOM   1134  O   LYS E1302      67.406  57.254  43.491  1.00  0.00           O  
ATOM   1135  CB  LYS E1302      64.250  56.333  42.906  1.00  0.00           C  
ATOM   1136  CG  LYS E1302      64.321  57.587  42.014  1.00  0.00           C  
ATOM   1137  CD  LYS E1302      64.619  57.293  40.536  1.00  0.00           C  
ATOM   1138  CE  LYS E1302      63.421  56.684  39.810  1.00  0.00           C  
ATOM   1139  NZ  LYS E1302      63.698  56.457  38.363  1.00  0.00           N  
ATOM   1140  N   GLN E1303      66.146  56.838  45.307  1.00  0.00           N  
ATOM   1141  CA  GLN E1303      66.854  57.748  46.202  1.00  0.00           C  
ATOM   1142  C   GLN E1303      68.358  57.560  46.252  1.00  0.00           C  
ATOM   1143  O   GLN E1303      69.104  58.529  46.415  1.00  0.00           O  
ATOM   1144  CB  GLN E1303      66.324  57.586  47.608  1.00  0.00           C  
ATOM   1145  CG  GLN E1303      66.743  58.670  48.537  1.00  0.00           C  
ATOM   1146  CD  GLN E1303      66.382  58.336  49.953  1.00  0.00           C  
ATOM   1147  OE1 GLN E1303      65.239  57.970  50.251  1.00  0.00           O  
ATOM   1148  NE2 GLN E1303      67.355  58.447  50.844  1.00  0.00           N  
ATOM   1149  N   HIS E1304      68.801  56.313  46.173  1.00  0.00           N  
ATOM   1150  CA  HIS E1304      70.222  56.041  46.198  1.00  0.00           C  
ATOM   1151  C   HIS E1304      70.791  56.489  44.879  1.00  0.00           C  
ATOM   1152  O   HIS E1304      71.927  56.927  44.818  1.00  0.00           O  
ATOM   1153  CB  HIS E1304      70.489  54.551  46.374  1.00  0.00           C  
ATOM   1154  CG  HIS E1304      70.414  54.064  47.786  1.00  0.00           C  
ATOM   1155  ND1 HIS E1304      70.097  54.871  48.856  1.00  0.00           N  
ATOM   1156  CD2 HIS E1304      70.636  52.832  48.298  1.00  0.00           C  
ATOM   1157  CE1 HIS E1304      70.130  54.155  49.966  1.00  0.00           C  
ATOM   1158  NE2 HIS E1304      70.456  52.915  49.654  1.00  0.00           N  
ATOM   1159  N   ILE E1306      69.975  56.390  43.836  1.00  0.00           N  
ATOM   1160  CA  ILE E1306      70.407  56.817  42.524  1.00  0.00           C  
ATOM   1161  C   ILE E1306      70.534  58.339  42.515  1.00  0.00           C  
ATOM   1162  O   ILE E1306      71.527  58.876  42.022  1.00  0.00           O  
ATOM   1163  CB  ILE E1306      69.430  56.352  41.437  1.00  0.00           C  
ATOM   1164  CG1 ILE E1306      69.365  54.821  41.422  1.00  0.00           C  
ATOM   1165  CG2 ILE E1306      69.875  56.867  40.094  1.00  0.00           C  
ATOM   1166  CD1 ILE E1306      70.704  54.146  41.162  1.00  0.00           C  
ATOM   1167  N   GLU E1310      69.551  59.021  43.105  1.00  0.00           N  
ATOM   1168  CA  GLU E1310      69.555  60.482  43.181  1.00  0.00           C  
ATOM   1169  C   GLU E1310      70.873  61.013  43.747  1.00  0.00           C  
ATOM   1170  O   GLU E1310      71.483  61.937  43.202  1.00  0.00           O  
ATOM   1171  CB  GLU E1310      68.383  60.975  44.028  1.00  0.00           C  
ATOM   1172  CG  GLU E1310      66.975  60.613  43.489  1.00  0.00           C  
ATOM   1173  CD  GLU E1310      66.749  61.002  42.010  1.00  0.00           C  
ATOM   1174  OE1 GLU E1310      66.952  62.191  41.658  1.00  0.00           O  
ATOM   1175  OE2 GLU E1310      66.368  60.108  41.210  1.00  0.00           O  
ATOM   1176  N   LEU E1312      71.322  60.405  44.834  1.00  0.00           N  
ATOM   1177  CA  LEU E1312      72.571  60.773  45.482  1.00  0.00           C  
ATOM   1178  C   LEU E1312      73.802  60.626  44.592  1.00  0.00           C  
ATOM   1179  O   LEU E1312      74.679  61.496  44.577  1.00  0.00           O  
ATOM   1180  CB  LEU E1312      72.792  59.892  46.697  1.00  0.00           C  
ATOM   1181  CG  LEU E1312      74.182  60.112  47.235  1.00  0.00           C  
ATOM   1182  CD1 LEU E1312      74.233  61.492  47.817  1.00  0.00           C  
ATOM   1183  CD2 LEU E1312      74.526  59.064  48.253  1.00  0.00           C  
ATOM   1184  N   THR E1314      73.873  59.501  43.882  1.00  0.00           N  
ATOM   1185  CA  THR E1314      75.015  59.200  43.031  1.00  0.00           C  
ATOM   1186  C   THR E1314      75.091  60.120  41.818  1.00  0.00           C  
ATOM   1187  O   THR E1314      76.179  60.370  41.292  1.00  0.00           O  
ATOM   1188  CB  THR E1314      75.033  57.679  42.623  1.00  0.00           C  
ATOM   1189  OG1 THR E1314      75.432  57.542  41.258  1.00  0.00           O  
ATOM   1190  CG2 THR E1314      73.696  57.024  42.857  1.00  0.00           C  
ATOM   1191  N   ARG E1316      73.937  60.651  41.409  1.00  0.00           N  
ATOM   1192  CA  ARG E1316      73.875  61.592  40.298  1.00  0.00           C  
ATOM   1193  C   ARG E1316      74.518  62.892  40.778  1.00  0.00           C  
ATOM   1194  O   ARG E1316      75.423  63.425  40.120  1.00  0.00           O  
ATOM   1195  CB  ARG E1316      72.429  61.845  39.890  1.00  0.00           C  
ATOM   1196  CG  ARG E1316      71.752  60.639  39.267  1.00  0.00           C  
ATOM   1197  CD  ARG E1316      70.275  60.911  39.054  1.00  0.00           C  
ATOM   1198  NE  ARG E1316      70.130  61.947  38.046  1.00  0.00           N  
ATOM   1199  CZ  ARG E1316      69.834  61.718  36.771  1.00  0.00           C  
ATOM   1200  NH1 ARG E1316      69.623  60.476  36.343  1.00  0.00           N  
ATOM   1201  NH2 ARG E1316      69.826  62.733  35.906  1.00  0.00           N  
ATOM   1202  N   ASP E1317      74.058  63.368  41.940  1.00  0.00           N  
ATOM   1203  CA  ASP E1317      74.563  64.596  42.565  1.00  0.00           C  
ATOM   1204  C   ASP E1317      76.063  64.469  42.806  1.00  0.00           C  
ATOM   1205  O   ASP E1317      76.846  65.376  42.509  1.00  0.00           O  
ATOM   1206  CB  ASP E1317      73.867  64.863  43.903  1.00  0.00           C  
ATOM   1207  CG  ASP E1317      72.336  64.798  43.813  1.00  0.00           C  
ATOM   1208  OD1 ASP E1317      71.793  64.653  42.698  1.00  0.00           O  
ATOM   1209  OD2 ASP E1317      71.667  64.897  44.866  1.00  0.00           O  
ATOM   1210  N   LEU E1318      76.458  63.330  43.354  1.00  0.00           N  
ATOM   1211  CA  LEU E1318      77.858  63.063  43.629  1.00  0.00           C  
ATOM   1212  C   LEU E1318      78.708  63.154  42.362  1.00  0.00           C  
ATOM   1213  O   LEU E1318      79.780  63.763  42.347  1.00  0.00           O  
ATOM   1214  CB  LEU E1318      77.992  61.681  44.252  1.00  0.00           C  
ATOM   1215  CG  LEU E1318      78.123  61.646  45.770  1.00  0.00           C  
ATOM   1216  CD1 LEU E1318      78.113  60.205  46.280  1.00  0.00           C  
ATOM   1217  CD2 LEU E1318      79.431  62.334  46.154  1.00  0.00           C  
ATOM   1218  N   ALA E1319      78.212  62.541  41.296  1.00  0.00           N  
ATOM   1219  CA  ALA E1319      78.913  62.533  40.019  1.00  0.00           C  
ATOM   1220  C   ALA E1319      79.051  63.936  39.411  1.00  0.00           C  
ATOM   1221  O   ALA E1319      80.134  64.348  38.974  1.00  0.00           O  
ATOM   1222  CB  ALA E1319      78.191  61.616  39.059  1.00  0.00           C  
ATOM   1223  N   GLU E1321      77.935  64.652  39.377  1.00  0.00           N  
ATOM   1224  CA  GLU E1321      77.918  65.986  38.830  1.00  0.00           C  
ATOM   1225  C   GLU E1321      78.816  66.899  39.648  1.00  0.00           C  
ATOM   1226  O   GLU E1321      79.647  67.620  39.099  1.00  0.00           O  
ATOM   1227  CB  GLU E1321      76.501  66.510  38.817  1.00  0.00           C  
ATOM   1228  CG  GLU E1321      76.441  67.852  38.176  1.00  0.00           C  
ATOM   1229  CD  GLU E1321      75.131  68.098  37.458  1.00  0.00           C  
ATOM   1230  OE1 GLU E1321      74.097  68.236  38.143  1.00  0.00           O  
ATOM   1231  OE2 GLU E1321      75.150  68.153  36.214  1.00  0.00           O  
ATOM   1232  N   ARG E1322      78.652  66.856  40.966  1.00  0.00           N  
ATOM   1233  CA  ARG E1322      79.475  67.656  41.858  1.00  0.00           C  
ATOM   1234  C   ARG E1322      80.962  67.364  41.642  1.00  0.00           C  
ATOM   1235  O   ARG E1322      81.791  68.274  41.712  1.00  0.00           O  
ATOM   1236  CB  ARG E1322      79.099  67.371  43.292  1.00  0.00           C  
ATOM   1237  CG  ARG E1322      79.854  68.204  44.292  1.00  0.00           C  
ATOM   1238  CD  ARG E1322      79.536  67.717  45.677  1.00  0.00           C  
ATOM   1239  NE  ARG E1322      78.102  67.536  45.855  1.00  0.00           N  
ATOM   1240  CZ  ARG E1322      77.564  66.913  46.892  1.00  0.00           C  
ATOM   1241  NH1 ARG E1322      78.340  66.405  47.850  1.00  0.00           N  
ATOM   1242  NH2 ARG E1322      76.245  66.804  46.972  1.00  0.00           N  
ATOM   1243  N   PHE E1323      81.306  66.094  41.410  1.00  0.00           N  
ATOM   1244  CA  PHE E1323      82.706  65.744  41.140  1.00  0.00           C  
ATOM   1245  C   PHE E1323      83.065  66.328  39.767  1.00  0.00           C  
ATOM   1246  O   PHE E1323      84.175  66.832  39.569  1.00  0.00           O  
ATOM   1247  CB  PHE E1323      82.935  64.227  41.084  1.00  0.00           C  
ATOM   1248  CG  PHE E1323      84.369  63.838  40.753  1.00  0.00           C  
ATOM   1249  CD1 PHE E1323      85.279  63.572  41.766  1.00  0.00           C  
ATOM   1250  CD2 PHE E1323      84.805  63.763  39.428  1.00  0.00           C  
ATOM   1251  CE1 PHE E1323      86.604  63.236  41.480  1.00  0.00           C  
ATOM   1252  CE2 PHE E1323      86.134  63.426  39.127  1.00  0.00           C  
ATOM   1253  CZ  PHE E1323      87.034  63.163  40.161  1.00  0.00           C  
ATOM   1254  N   ASN E1324      82.116  66.230  38.831  1.00  0.00           N  
ATOM   1255  CA  ASN E1324      82.298  66.735  37.469  1.00  0.00           C  
ATOM   1256  C   ASN E1324      82.629  68.237  37.456  1.00  0.00           C  
ATOM   1257  O   ASN E1324      83.639  68.645  36.875  1.00  0.00           O  
ATOM   1258  CB  ASN E1324      81.040  66.485  36.604  1.00  0.00           C  
ATOM   1259  CG  ASN E1324      81.092  65.182  35.763  1.00  0.00           C  
ATOM   1260  OD1 ASN E1324      82.156  64.610  35.483  1.00  0.00           O  
ATOM   1261  ND2 ASN E1324      79.902  64.738  35.331  1.00  0.00           N  
ATOM   1262  N   LYS E1325      81.796  69.068  38.084  1.00  0.00           N  
ATOM   1263  CA  LYS E1325      82.083  70.502  38.097  1.00  0.00           C  
ATOM   1264  C   LYS E1325      83.407  70.784  38.779  1.00  0.00           C  
ATOM   1265  O   LYS E1325      84.232  71.511  38.247  1.00  0.00           O  
ATOM   1266  CB  LYS E1325      80.989  71.287  38.806  1.00  0.00           C  
ATOM   1267  CG  LYS E1325      79.594  71.061  38.247  1.00  0.00           C  
ATOM   1268  CD  LYS E1325      78.596  72.026  38.866  1.00  0.00           C  
ATOM   1269  CE  LYS E1325      77.154  71.705  38.480  1.00  0.00           C  
ATOM   1270  NZ  LYS E1325      76.922  71.595  37.012  1.00  0.00           N  
ATOM   1271  N   ARG E1326      83.623  70.203  39.954  1.00  0.00           N  
ATOM   1272  CA  ARG E1326      84.871  70.444  40.659  1.00  0.00           C  
ATOM   1273  C   ARG E1326      86.137  70.015  39.906  1.00  0.00           C  
ATOM   1274  O   ARG E1326      87.132  70.727  39.950  1.00  0.00           O  
ATOM   1275  CB  ARG E1326      84.862  69.792  42.056  1.00  0.00           C  
ATOM   1276  CG  ARG E1326      84.170  70.606  43.176  1.00  0.00           C  
ATOM   1277  CD  ARG E1326      84.953  70.560  44.526  1.00  0.00           C  
ATOM   1278  NE  ARG E1326      84.495  69.560  45.510  1.00  0.00           N  
ATOM   1279  CZ  ARG E1326      83.387  69.658  46.260  1.00  0.00           C  
ATOM   1280  NH1 ARG E1326      82.583  70.712  46.158  1.00  0.00           N  
ATOM   1281  NH2 ARG E1326      83.080  68.701  47.137  1.00  0.00           N  
ATOM   1282  N   TYR E1327      86.124  68.882  39.205  1.00  0.00           N  
ATOM   1283  CA  TYR E1327      87.349  68.434  38.535  1.00  0.00           C  
ATOM   1284  C   TYR E1327      87.275  68.354  37.009  1.00  0.00           C  
ATOM   1285  O   TYR E1327      88.295  68.228  36.322  1.00  0.00           O  
ATOM   1286  CB  TYR E1327      87.787  67.075  39.115  1.00  0.00           C  
ATOM   1287  CG  TYR E1327      87.943  67.075  40.628  1.00  0.00           C  
ATOM   1288  CD1 TYR E1327      86.825  66.962  41.451  1.00  0.00           C  
ATOM   1289  CD2 TYR E1327      89.188  67.306  41.230  1.00  0.00           C  
ATOM   1290  CE1 TYR E1327      86.924  67.096  42.840  1.00  0.00           C  
ATOM   1291  CE2 TYR E1327      89.301  67.446  42.636  1.00  0.00           C  
ATOM   1292  CZ  TYR E1327      88.156  67.348  43.431  1.00  0.00           C  
ATOM   1293  OH  TYR E1327      88.196  67.572  44.797  1.00  0.00           O  
ATOM   1294  N   GLY E1328      86.065  68.435  36.478  1.00  0.00           N  
ATOM   1295  CA  GLY E1328      85.880  68.347  35.046  1.00  0.00           C  
ATOM   1296  C   GLY E1328      85.003  67.166  34.676  1.00  0.00           C  
ATOM   1297  O   GLY E1328      84.708  66.321  35.527  1.00  0.00           O  
ATOM   1298  N   GLU E1329      84.586  67.104  33.413  1.00  0.00           N  
ATOM   1299  CA  GLU E1329      83.731  66.026  32.944  1.00  0.00           C  
ATOM   1300  C   GLU E1329      84.479  64.696  32.901  1.00  0.00           C  
ATOM   1301  O   GLU E1329      85.435  64.512  32.135  1.00  0.00           O  
ATOM   1302  CB  GLU E1329      83.161  66.361  31.560  1.00  0.00           C  
ATOM   1303  CG  GLU E1329      82.000  65.453  31.113  1.00  0.00           C  
ATOM   1304  CD  GLU E1329      80.709  66.229  30.783  1.00  0.00           C  
ATOM   1305  OE1 GLU E1329      80.820  67.388  30.331  1.00  0.00           O  
ATOM   1306  OE2 GLU E1329      79.597  65.668  30.951  1.00  0.00           O  
ATOM   1307  N   LEU E1341      84.039  63.788  33.770  1.00  0.00           N  
ATOM   1308  CA  LEU E1341      84.609  62.462  33.863  1.00  0.00           C  
ATOM   1309  C   LEU E1341      83.462  61.458  33.905  1.00  0.00           C  
ATOM   1310  O   LEU E1341      83.482  60.461  33.169  1.00  0.00           O  
ATOM   1311  CB  LEU E1341      85.458  62.333  35.121  1.00  0.00           C  
ATOM   1312  CG  LEU E1341      86.869  61.770  34.956  1.00  0.00           C  
ATOM   1313  CD1 LEU E1341      87.453  61.514  36.336  1.00  0.00           C  
ATOM   1314  CD2 LEU E1341      86.855  60.473  34.169  1.00  0.00           C  
ATOM   1315  N   PHE E1342      82.448  61.722  34.732  1.00  0.00           N  
ATOM   1316  CA  PHE E1342      81.343  60.777  34.854  1.00  0.00           C  
ATOM   1317  C   PHE E1342      80.091  61.032  34.043  1.00  0.00           C  
ATOM   1318  O   PHE E1342      79.699  62.157  33.765  1.00  0.00           O  
ATOM   1319  CB  PHE E1342      80.875  60.606  36.315  1.00  0.00           C  
ATOM   1320  CG  PHE E1342      81.931  60.125  37.254  1.00  0.00           C  
ATOM   1321  CD1 PHE E1342      82.854  59.152  36.864  1.00  0.00           C  
ATOM   1322  CD2 PHE E1342      81.997  60.652  38.534  1.00  0.00           C  
ATOM   1323  CE1 PHE E1342      83.832  58.724  37.751  1.00  0.00           C  
ATOM   1324  CE2 PHE E1342      82.965  60.233  39.425  1.00  0.00           C  
ATOM   1325  CZ  PHE E1342      83.890  59.267  39.039  1.00  0.00           C  
ATOM   1326  N   THR E1344      79.460  59.926  33.703  1.00  0.00           N  
ATOM   1327  CA  THR E1344      78.223  59.895  32.981  1.00  0.00           C  
ATOM   1328  C   THR E1344      77.144  60.043  34.029  1.00  0.00           C  
ATOM   1329  O   THR E1344      77.189  59.362  35.041  1.00  0.00           O  
ATOM   1330  CB  THR E1344      78.093  58.531  32.309  1.00  0.00           C  
ATOM   1331  OG1 THR E1344      79.181  58.373  31.387  1.00  0.00           O  
ATOM   1332  CG2 THR E1344      76.748  58.377  31.611  1.00  0.00           C  
ATOM   1333  N   ILE E1345      76.180  60.928  33.849  1.00  0.00           N  
ATOM   1334  CA  ILE E1345      75.149  60.990  34.864  1.00  0.00           C  
ATOM   1335  C   ILE E1345      74.207  59.826  34.609  1.00  0.00           C  
ATOM   1336  O   ILE E1345      73.469  59.811  33.633  1.00  0.00           O  
ATOM   1337  CB  ILE E1345      74.359  62.306  34.837  1.00  0.00           C  
ATOM   1338  CG1 ILE E1345      75.158  63.414  35.526  1.00  0.00           C  
ATOM   1339  CG2 ILE E1345      73.032  62.113  35.584  1.00  0.00           C  
ATOM   1340  CD1 ILE E1345      76.533  63.654  34.936  1.00  0.00           C  
ATOM   1341  N   PRO E1347      74.239  58.824  35.486  1.00  0.00           N  
ATOM   1342  CA  PRO E1347      73.389  57.644  35.357  1.00  0.00           C  
ATOM   1343  C   PRO E1347      71.923  57.950  35.534  1.00  0.00           C  
ATOM   1344  O   PRO E1347      71.553  58.949  36.140  1.00  0.00           O  
ATOM   1345  CB  PRO E1347      73.915  56.721  36.447  1.00  0.00           C  
ATOM   1346  CG  PRO E1347      74.304  57.692  37.511  1.00  0.00           C  
ATOM   1347  CD  PRO E1347      75.036  58.757  36.721  1.00  0.00           C  
ATOM   1348  N   GLU E1348      71.089  57.068  34.999  1.00  0.00           N  
ATOM   1349  CA  GLU E1348      69.637  57.207  35.069  1.00  0.00           C  
ATOM   1350  C   GLU E1348      69.022  55.942  35.645  1.00  0.00           C  
ATOM   1351  O   GLU E1348      69.433  54.829  35.314  1.00  0.00           O  
ATOM   1352  CB  GLU E1348      69.119  57.476  33.674  1.00  0.00           C  
ATOM   1353  CG  GLU E1348      67.635  57.598  33.570  1.00  0.00           C  
ATOM   1354  CD  GLU E1348      67.284  58.292  32.274  1.00  0.00           C  
ATOM   1355  OE1 GLU E1348      67.572  59.506  32.192  1.00  0.00           O  
ATOM   1356  OE2 GLU E1348      66.747  57.623  31.364  1.00  0.00           O  
ATOM   1357  N   ALA E1349      68.038  56.113  36.512  1.00  0.00           N  
ATOM   1358  CA  ALA E1349      67.405  54.971  37.139  1.00  0.00           C  
ATOM   1359  C   ALA E1349      66.182  54.553  36.379  1.00  0.00           C  
ATOM   1360  O   ALA E1349      65.166  55.245  36.424  1.00  0.00           O  
ATOM   1361  CB  ALA E1349      67.018  55.305  38.551  1.00  0.00           C  
ATOM   1362  N   ARG E1350      66.279  53.419  35.698  1.00  0.00           N  
ATOM   1363  CA  ARG E1350      65.168  52.906  34.936  1.00  0.00           C  
ATOM   1364  C   ARG E1350      64.006  52.477  35.841  1.00  0.00           C  
ATOM   1365  O   ARG E1350      63.720  53.124  36.859  1.00  0.00           O  
ATOM   1366  CB  ARG E1350      65.636  51.729  34.071  1.00  0.00           C  
ATOM   1367  CG  ARG E1350      65.623  52.050  32.583  1.00  0.00           C  
ATOM   1368  CD  ARG E1350      64.612  51.183  31.815  1.00  0.00           C  
ATOM   1369  NE  ARG E1350      64.967  49.763  31.814  1.00  0.00           N  
ATOM   1370  CZ  ARG E1350      65.689  49.157  30.873  1.00  0.00           C  
ATOM   1371  NH1 ARG E1350      66.148  49.824  29.817  1.00  0.00           N  
ATOM   1372  NH2 ARG E1350      65.975  47.871  31.016  1.00  0.00           N  
ATOM   1373  N   ILE E1351      63.325  51.396  35.451  1.00  0.00           N  
ATOM   1374  CA  ILE E1351      62.198  50.834  36.206  1.00  0.00           C  
ATOM   1375  C   ILE E1351      61.786  49.562  35.453  1.00  0.00           C  
ATOM   1376  O   ILE E1351      62.216  49.347  34.311  1.00  0.00           O  
ATOM   1377  CB  ILE E1351      60.987  51.862  36.265  1.00  0.00           C  
ATOM   1378  CG1 ILE E1351      60.219  51.671  37.594  1.00  0.00           C  
ATOM   1379  CG2 ILE E1351      60.040  51.669  35.083  1.00  0.00           C  
ATOM   1380  CD1 ILE E1351      61.030  52.041  38.826  1.00  0.00           C  
ATOM   1381  N   PRO E1352      61.002  48.681  36.100  1.00  0.00           N  
ATOM   1382  CA  PRO E1352      60.541  47.446  35.461  1.00  0.00           C  
ATOM   1383  C   PRO E1352      59.375  47.701  34.480  1.00  0.00           C  
ATOM   1384  O   PRO E1352      58.749  48.767  34.506  1.00  0.00           O  
ATOM   1385  CB  PRO E1352      60.102  46.588  36.646  1.00  0.00           C  
ATOM   1386  CG  PRO E1352      60.845  47.170  37.828  1.00  0.00           C  
ATOM   1387  CD  PRO E1352      60.752  48.636  37.551  1.00  0.00           C  
ATOM   1388  N   LYS E1353      59.087  46.709  33.634  1.00  0.00           N  
ATOM   1389  CA  LYS E1353      57.969  46.787  32.678  1.00  0.00           C  
ATOM   1390  C   LYS E1353      56.698  46.707  33.521  1.00  0.00           C  
ATOM   1391  O   LYS E1353      56.237  45.601  33.826  1.00  0.00           O  
ATOM   1392  CB  LYS E1353      57.990  45.589  31.725  1.00  0.00           C  
ATOM   1393  CG  LYS E1353      58.688  45.807  30.400  1.00  0.00           C  
ATOM   1394  CD  LYS E1353      60.182  45.599  30.461  1.00  0.00           C  
ATOM   1395  CE  LYS E1353      60.742  45.719  29.057  1.00  0.00           C  
ATOM   1396  NZ  LYS E1353      59.969  44.862  28.108  1.00  0.00           N  
ATOM   1397  N   VAL E1354      56.134  47.863  33.881  1.00  0.00           N  
ATOM   1398  CA  VAL E1354      54.935  47.914  34.728  1.00  0.00           C  
ATOM   1399  C   VAL E1354      53.718  47.111  34.284  1.00  0.00           C  
ATOM   1400  O   VAL E1354      53.250  47.207  33.142  1.00  0.00           O  
ATOM   1401  CB  VAL E1354      54.490  49.382  35.013  1.00  0.00           C  
ATOM   1402  CG1 VAL E1354      53.080  49.431  35.654  1.00  0.00           C  
ATOM   1403  CG2 VAL E1354      55.486  50.021  35.960  1.00  0.00           C  
ATOM   1404  N   GLY E1355      53.219  46.350  35.259  1.00  0.00           N  
ATOM   1405  CA  GLY E1355      52.076  45.473  35.098  1.00  0.00           C  
ATOM   1406  C   GLY E1355      52.381  44.242  35.942  1.00  0.00           C  
ATOM   1407  O   GLY E1355      51.553  43.805  36.755  1.00  0.00           O  
ATOM   1408  N   ALA E1356      53.603  43.729  35.762  1.00  0.00           N  
ATOM   1409  CA  ALA E1356      54.108  42.539  36.437  1.00  0.00           C  
ATOM   1410  C   ALA E1356      54.866  42.772  37.733  1.00  0.00           C  
ATOM   1411  O   ALA E1356      56.090  42.955  37.755  1.00  0.00           O  
ATOM   1412  CB  ALA E1356      54.979  41.736  35.480  1.00  0.00           C  
ATOM   1413  N   ARG E1360      54.084  42.775  38.802  1.00  0.00           N  
ATOM   1414  CA  ARG E1360      54.556  42.914  40.165  1.00  0.00           C  
ATOM   1415  C   ARG E1360      54.022  41.622  40.799  1.00  0.00           C  
ATOM   1416  O   ARG E1360      52.802  41.425  40.925  1.00  0.00           O  
ATOM   1417  CB  ARG E1360      53.937  44.148  40.831  1.00  0.00           C  
ATOM   1418  CG  ARG E1360      54.959  45.236  41.185  1.00  0.00           C  
ATOM   1419  CD  ARG E1360      55.806  44.873  42.417  1.00  0.00           C  
ATOM   1420  NE  ARG E1360      55.157  45.240  43.677  1.00  0.00           N  
ATOM   1421  CZ  ARG E1360      55.586  46.202  44.491  1.00  0.00           C  
ATOM   1422  NH1 ARG E1360      56.673  46.904  44.193  1.00  0.00           N  
ATOM   1423  NH2 ARG E1360      54.912  46.474  45.603  1.00  0.00           N  
ATOM   1424  N   ILE E1361      54.930  40.717  41.152  1.00  0.00           N  
ATOM   1425  CA  ILE E1361      54.502  39.450  41.725  1.00  0.00           C  
ATOM   1426  C   ILE E1361      54.360  39.486  43.237  1.00  0.00           C  
ATOM   1427  O   ILE E1361      55.354  39.584  43.957  1.00  0.00           O  
ATOM   1428  CB  ILE E1361      55.461  38.309  41.351  1.00  0.00           C  
ATOM   1429  CG1 ILE E1361      55.654  38.249  39.824  1.00  0.00           C  
ATOM   1430  CG2 ILE E1361      54.912  36.999  41.904  1.00  0.00           C  
ATOM   1431  CD1 ILE E1361      54.368  38.051  39.021  1.00  0.00           C  
ATOM   1432  N   MET E1365      53.122  39.383  43.712  1.00  0.00           N  
ATOM   1433  CA  MET E1365      52.833  39.403  45.138  1.00  0.00           C  
ATOM   1434  C   MET E1365      53.194  38.103  45.858  1.00  0.00           C  
ATOM   1435  O   MET E1365      53.680  37.145  45.257  1.00  0.00           O  
ATOM   1436  CB  MET E1365      51.343  39.695  45.403  1.00  0.00           C  
ATOM   1437  CG  MET E1365      50.846  41.059  44.941  1.00  0.00           C  
ATOM   1438  SD  MET E1365      52.135  42.305  44.946  1.00  0.00           S  
ATOM   1439  CE  MET E1365      51.418  43.434  43.806  1.00  0.00           C  
ATOM   1440  N   SER E1366      52.956  38.088  47.165  1.00  0.00           N  
ATOM   1441  CA  SER E1366      53.214  36.924  47.996  1.00  0.00           C  
ATOM   1442  C   SER E1366      52.099  35.927  47.674  1.00  0.00           C  
ATOM   1443  O   SER E1366      51.032  36.315  47.179  1.00  0.00           O  
ATOM   1444  CB  SER E1366      53.211  37.345  49.491  1.00  0.00           C  
ATOM   1445  OG  SER E1366      52.894  36.308  50.414  1.00  0.00           O  
ATOM   1446  N   LEU E1368      52.355  34.645  47.918  1.00  0.00           N  
ATOM   1447  CA  LEU E1368      51.346  33.631  47.662  1.00  0.00           C  
ATOM   1448  C   LEU E1368      50.455  33.512  48.896  1.00  0.00           C  
ATOM   1449  O   LEU E1368      49.323  33.044  48.808  1.00  0.00           O  
ATOM   1450  CB  LEU E1368      52.016  32.293  47.299  1.00  0.00           C  
ATOM   1451  CG  LEU E1368      52.871  32.303  46.013  1.00  0.00           C  
ATOM   1452  CD1 LEU E1368      53.519  30.948  45.832  1.00  0.00           C  
ATOM   1453  CD2 LEU E1368      52.024  32.642  44.792  1.00  0.00           C  
ATOM   1454  N   VAL E1369      50.942  33.975  50.046  1.00  0.00           N  
ATOM   1455  CA  VAL E1369      50.164  33.915  51.302  1.00  0.00           C  
ATOM   1456  C   VAL E1369      49.548  35.278  51.645  1.00  0.00           C  
ATOM   1457  O   VAL E1369      48.522  35.364  52.343  1.00  0.00           O  
ATOM   1458  CB  VAL E1369      51.042  33.456  52.474  1.00  0.00           C  
ATOM   1459  CG1 VAL E1369      51.624  32.071  52.169  1.00  0.00           C  
ATOM   1460  CG2 VAL E1369      52.174  34.438  52.701  1.00  0.00           C  
ATOM   1461  N   ASP E1370      50.206  36.335  51.180  1.00  0.00           N  
ATOM   1462  CA  ASP E1370      49.709  37.683  51.359  1.00  0.00           C  
ATOM   1463  C   ASP E1370      49.711  38.333  49.987  1.00  0.00           C  
ATOM   1464  O   ASP E1370      50.727  38.880  49.517  1.00  0.00           O  
ATOM   1465  CB  ASP E1370      50.569  38.515  52.301  1.00  0.00           C  
ATOM   1466  CG  ASP E1370      49.898  39.827  52.678  1.00  0.00           C  
ATOM   1467  OD1 ASP E1370      48.693  40.017  52.379  1.00  0.00           O  
ATOM   1468  OD2 ASP E1370      50.591  40.662  53.290  1.00  0.00           O  
ATOM   1469  N   PRO E1371      48.563  38.267  49.317  1.00  0.00           N  
ATOM   1470  CA  PRO E1371      48.371  38.826  47.988  1.00  0.00           C  
ATOM   1471  C   PRO E1371      48.496  40.343  47.886  1.00  0.00           C  
ATOM   1472  O   PRO E1371      48.396  40.892  46.780  1.00  0.00           O  
ATOM   1473  CB  PRO E1371      46.992  38.314  47.620  1.00  0.00           C  
ATOM   1474  CG  PRO E1371      46.283  38.401  48.942  1.00  0.00           C  
ATOM   1475  CD  PRO E1371      47.290  37.784  49.875  1.00  0.00           C  
ATOM   1476  N   THR E1372      48.713  41.027  49.013  1.00  0.00           N  
ATOM   1477  CA  THR E1372      48.873  42.492  48.990  1.00  0.00           C  
ATOM   1478  C   THR E1372      50.347  42.819  49.177  1.00  0.00           C  
ATOM   1479  O   THR E1372      50.853  43.809  48.657  1.00  0.00           O  
ATOM   1480  CB  THR E1372      48.128  43.167  50.139  1.00  0.00           C  
ATOM   1481  OG1 THR E1372      48.788  42.824  51.364  1.00  0.00           O  
ATOM   1482  CG2 THR E1372      46.677  42.714  50.204  1.00  0.00           C  
ATOM   1483  N   LYS E1373      51.035  41.971  49.921  1.00  0.00           N  
ATOM   1484  CA  LYS E1373      52.451  42.168  50.174  1.00  0.00           C  
ATOM   1485  C   LYS E1373      53.259  41.750  48.926  1.00  0.00           C  
ATOM   1486  O   LYS E1373      52.838  40.891  48.169  1.00  0.00           O  
ATOM   1487  CB  LYS E1373      52.809  41.344  51.422  1.00  0.00           C  
ATOM   1488  CG  LYS E1373      54.162  41.561  52.078  1.00  0.00           C  
ATOM   1489  CD  LYS E1373      54.118  40.861  53.445  1.00  0.00           C  
ATOM   1490  CE  LYS E1373      55.367  41.044  54.298  1.00  0.00           C  
ATOM   1491  NZ  LYS E1373      56.545  40.350  53.725  1.00  0.00           N  
ATOM   1492  N   LYS E1414      54.395  42.390  48.685  1.00  0.00           N  
ATOM   1493  CA  LYS E1414      55.254  42.041  47.551  1.00  0.00           C  
ATOM   1494  C   LYS E1414      55.951  40.709  47.861  1.00  0.00           C  
ATOM   1495  O   LYS E1414      56.219  40.411  49.018  1.00  0.00           O  
ATOM   1496  CB  LYS E1414      56.325  43.107  47.331  1.00  0.00           C  
ATOM   1497  CG  LYS E1414      56.868  43.102  45.929  1.00  0.00           C  
ATOM   1498  CD  LYS E1414      58.223  43.749  45.835  1.00  0.00           C  
ATOM   1499  CE  LYS E1414      59.195  43.054  46.776  1.00  0.00           C  
ATOM   1500  NZ  LYS E1414      60.608  43.513  46.585  1.00  0.00           N  
ATOM   1501  N   MET E1415      56.273  39.898  46.864  1.00  0.00           N  
ATOM   1502  CA  MET E1415      56.931  38.626  47.141  1.00  0.00           C  
ATOM   1503  C   MET E1415      58.423  38.846  47.393  1.00  0.00           C  
ATOM   1504  O   MET E1415      59.084  39.415  46.539  1.00  0.00           O  
ATOM   1505  CB  MET E1415      56.767  37.706  45.945  1.00  0.00           C  
ATOM   1506  CG  MET E1415      57.270  36.338  46.254  1.00  0.00           C  
ATOM   1507  SD  MET E1415      57.501  35.284  44.847  1.00  0.00           S  
ATOM   1508  CE  MET E1415      55.884  34.714  44.665  1.00  0.00           C  
ATOM   1509  N   SER E1416      58.989  38.393  48.512  1.00  0.00           N  
ATOM   1510  CA  SER E1416      60.421  38.626  48.749  1.00  0.00           C  
ATOM   1511  C   SER E1416      61.086  37.407  49.366  1.00  0.00           C  
ATOM   1512  O   SER E1416      60.466  36.708  50.149  1.00  0.00           O  
ATOM   1513  CB  SER E1416      60.601  39.827  49.710  1.00  0.00           C  
ATOM   1514  OG  SER E1416      61.858  40.494  49.632  1.00  0.00           O  
ATOM   1515  N   LYS E1417      62.351  37.182  49.020  1.00  0.00           N  
ATOM   1516  CA  LYS E1417      63.183  36.097  49.551  1.00  0.00           C  
ATOM   1517  C   LYS E1417      63.242  36.154  51.073  1.00  0.00           C  
ATOM   1518  O   LYS E1417      63.407  35.138  51.744  1.00  0.00           O  
ATOM   1519  CB  LYS E1417      64.615  36.242  49.029  1.00  0.00           C  
ATOM   1520  CG  LYS E1417      64.739  36.107  47.544  1.00  0.00           C  
ATOM   1521  CD  LYS E1417      65.527  37.242  46.897  1.00  0.00           C  
ATOM   1522  CE  LYS E1417      65.301  37.242  45.377  1.00  0.00           C  
ATOM   1523  NZ  LYS E1417      65.750  38.498  44.723  1.00  0.00           N  
ATOM   1524  N   SER E1434      63.134  37.358  51.614  1.00  0.00           N  
ATOM   1525  CA  SER E1434      63.221  37.536  53.050  1.00  0.00           C  
ATOM   1526  C   SER E1434      61.912  37.415  53.793  1.00  0.00           C  
ATOM   1527  O   SER E1434      61.820  37.873  54.925  1.00  0.00           O  
ATOM   1528  CB  SER E1434      63.826  38.893  53.374  1.00  0.00           C  
ATOM   1529  OG  SER E1434      63.029  39.919  52.802  1.00  0.00           O  
ATOM   1530  N   ASP E1435      60.886  36.825  53.196  1.00  0.00           N  
ATOM   1531  CA  ASP E1435      59.614  36.694  53.909  1.00  0.00           C  
ATOM   1532  C   ASP E1435      59.733  35.543  54.938  1.00  0.00           C  
ATOM   1533  O   ASP E1435      60.111  34.430  54.571  1.00  0.00           O  
ATOM   1534  CB  ASP E1435      58.497  36.375  52.910  1.00  0.00           C  
ATOM   1535  CG  ASP E1435      57.102  36.528  53.509  1.00  0.00           C  
ATOM   1536  OD1 ASP E1435      56.800  35.898  54.543  1.00  0.00           O  
ATOM   1537  OD2 ASP E1435      56.297  37.279  52.934  1.00  0.00           O  
ATOM   1538  N   PRO E1440      59.442  35.798  56.238  1.00  0.00           N  
ATOM   1539  CA  PRO E1440      59.520  34.768  57.285  1.00  0.00           C  
ATOM   1540  C   PRO E1440      58.595  33.578  57.027  1.00  0.00           C  
ATOM   1541  O   PRO E1440      58.708  32.543  57.689  1.00  0.00           O  
ATOM   1542  CB  PRO E1440      59.170  35.542  58.568  1.00  0.00           C  
ATOM   1543  CG  PRO E1440      58.318  36.646  58.083  1.00  0.00           C  
ATOM   1544  CD  PRO E1440      59.059  37.090  56.835  1.00  0.00           C  
ATOM   1545  N   ASN E1441      57.675  33.715  56.074  1.00  0.00           N  
ATOM   1546  CA  ASN E1441      56.789  32.607  55.731  1.00  0.00           C  
ATOM   1547  C   ASN E1441      57.297  32.035  54.417  1.00  0.00           C  
ATOM   1548  O   ASN E1441      57.061  32.591  53.356  1.00  0.00           O  
ATOM   1549  CB  ASN E1441      55.357  33.064  55.548  1.00  0.00           C  
ATOM   1550  CG  ASN E1441      54.399  31.908  55.643  1.00  0.00           C  
ATOM   1551  OD1 ASN E1441      53.237  32.076  55.990  1.00  0.00           O  
ATOM   1552  ND2 ASN E1441      54.895  30.706  55.344  1.00  0.00           N  
ATOM   1553  N   PRO E1444      57.977  30.882  54.471  1.00  0.00           N  
ATOM   1554  CA  PRO E1444      58.561  30.202  53.307  1.00  0.00           C  
ATOM   1555  C   PRO E1444      57.588  29.836  52.218  1.00  0.00           C  
ATOM   1556  O   PRO E1444      57.969  29.562  51.067  1.00  0.00           O  
ATOM   1557  CB  PRO E1444      59.202  28.956  53.923  1.00  0.00           C  
ATOM   1558  CG  PRO E1444      59.420  29.352  55.366  1.00  0.00           C  
ATOM   1559  CD  PRO E1444      58.116  30.030  55.662  1.00  0.00           C  
ATOM   1560  N   LYS E1450      56.323  29.813  52.599  1.00  0.00           N  
ATOM   1561  CA  LYS E1450      55.239  29.486  51.705  1.00  0.00           C  
ATOM   1562  C   LYS E1450      54.880  30.674  50.822  1.00  0.00           C  
ATOM   1563  O   LYS E1450      54.243  30.508  49.790  1.00  0.00           O  
ATOM   1564  CB  LYS E1450      54.025  29.057  52.540  1.00  0.00           C  
ATOM   1565  CG  LYS E1450      54.295  27.841  53.418  1.00  0.00           C  
ATOM   1566  CD  LYS E1450      53.715  26.568  52.818  1.00  0.00           C  
ATOM   1567  CE  LYS E1450      52.307  26.303  53.330  1.00  0.00           C  
ATOM   1568  NZ  LYS E1450      51.368  27.448  53.151  1.00  0.00           N  
ATOM   1569  N   ALA E1452      55.304  31.872  51.203  1.00  0.00           N  
ATOM   1570  CA  ALA E1452      54.972  33.054  50.415  1.00  0.00           C  
ATOM   1571  C   ALA E1452      55.714  33.190  49.097  1.00  0.00           C  
ATOM   1572  O   ALA E1452      55.282  33.933  48.233  1.00  0.00           O  
ATOM   1573  CB  ALA E1452      55.175  34.300  51.238  1.00  0.00           C  
ATOM   1574  N   TYR E1455      56.817  32.477  48.929  1.00  0.00           N  
ATOM   1575  CA  TYR E1455      57.577  32.600  47.695  1.00  0.00           C  
ATOM   1576  C   TYR E1455      58.038  31.275  47.092  1.00  0.00           C  
ATOM   1577  O   TYR E1455      57.985  30.222  47.740  1.00  0.00           O  
ATOM   1578  CB  TYR E1455      58.785  33.485  47.942  1.00  0.00           C  
ATOM   1579  CG  TYR E1455      59.704  32.966  49.027  1.00  0.00           C  
ATOM   1580  CD1 TYR E1455      60.801  32.159  48.723  1.00  0.00           C  
ATOM   1581  CD2 TYR E1455      59.490  33.318  50.355  1.00  0.00           C  
ATOM   1582  CE1 TYR E1455      61.676  31.724  49.732  1.00  0.00           C  
ATOM   1583  CE2 TYR E1455      60.346  32.890  51.363  1.00  0.00           C  
ATOM   1584  CZ  TYR E1455      61.437  32.097  51.051  1.00  0.00           C  
ATOM   1585  OH  TYR E1455      62.278  31.685  52.064  1.00  0.00           O  
ATOM   1586  N   ILE E1456      58.504  31.346  45.849  1.00  0.00           N  
ATOM   1587  CA  ILE E1456      58.978  30.179  45.144  1.00  0.00           C  
ATOM   1588  C   ILE E1456      60.371  30.415  44.610  1.00  0.00           C  
ATOM   1589  O   ILE E1456      60.557  31.085  43.612  1.00  0.00           O  
ATOM   1590  CB  ILE E1456      58.037  29.849  43.992  1.00  0.00           C  
ATOM   1591  CG1 ILE E1456      56.676  29.418  44.540  1.00  0.00           C  
ATOM   1592  CG2 ILE E1456      58.630  28.760  43.121  1.00  0.00           C  
ATOM   1593  CD1 ILE E1456      55.656  29.133  43.446  1.00  0.00           C  
ATOM   1594  N   THR E1457      61.359  29.873  45.288  1.00  0.00           N  
ATOM   1595  CA  THR E1457      62.740  30.012  44.876  1.00  0.00           C  
ATOM   1596  C   THR E1457      62.976  29.322  43.537  1.00  0.00           C  
ATOM   1597  O   THR E1457      62.239  28.424  43.167  1.00  0.00           O  
ATOM   1598  CB  THR E1457      63.624  29.371  45.933  1.00  0.00           C  
ATOM   1599  OG1 THR E1457      63.384  30.030  47.185  1.00  0.00           O  
ATOM   1600  CG2 THR E1457      65.092  29.455  45.551  1.00  0.00           C  
ATOM   1601  N   LEU E1458      63.999  29.736  42.802  1.00  0.00           N  
ATOM   1602  CA  LEU E1458      64.312  29.081  41.542  1.00  0.00           C  
ATOM   1603  C   LEU E1458      64.802  27.644  41.780  1.00  0.00           C  
ATOM   1604  O   LEU E1458      64.836  26.822  40.859  1.00  0.00           O  
ATOM   1605  CB  LEU E1458      65.393  29.833  40.754  1.00  0.00           C  
ATOM   1606  CG  LEU E1458      65.108  31.169  40.064  1.00  0.00           C  
ATOM   1607  CD1 LEU E1458      66.129  31.374  38.953  1.00  0.00           C  
ATOM   1608  CD2 LEU E1458      63.710  31.186  39.468  1.00  0.00           C  
ATOM   1609  N   LEU E1459      65.222  27.325  42.997  1.00  0.00           N  
ATOM   1610  CA  LEU E1459      65.696  25.969  43.250  1.00  0.00           C  
ATOM   1611  C   LEU E1459      64.654  25.099  43.941  1.00  0.00           C  
ATOM   1612  O   LEU E1459      64.905  23.922  44.175  1.00  0.00           O  
ATOM   1613  CB  LEU E1459      66.986  25.980  44.065  1.00  0.00           C  
ATOM   1614  CG  LEU E1459      68.124  26.725  43.371  1.00  0.00           C  
ATOM   1615  CD1 LEU E1459      69.482  26.420  44.006  1.00  0.00           C  
ATOM   1616  CD2 LEU E1459      68.123  26.301  41.924  1.00  0.00           C  
ATOM   1617  N   ASP E1460      63.487  25.661  44.260  1.00  0.00           N  
ATOM   1618  CA  ASP E1460      62.435  24.881  44.890  1.00  0.00           C  
ATOM   1619  C   ASP E1460      62.123  23.651  44.025  1.00  0.00           C  
ATOM   1620  O   ASP E1460      61.761  23.776  42.853  1.00  0.00           O  
ATOM   1621  CB  ASP E1460      61.145  25.699  45.055  1.00  0.00           C  
ATOM   1622  CG  ASP E1460      61.107  26.567  46.327  1.00  0.00           C  
ATOM   1623  OD1 ASP E1460      61.742  26.252  47.352  1.00  0.00           O  
ATOM   1624  OD2 ASP E1460      60.382  27.587  46.315  1.00  0.00           O  
ATOM   1625  N   ASP E1461      62.277  22.461  44.598  1.00  0.00           N  
ATOM   1626  CA  ASP E1461      61.987  21.233  43.867  1.00  0.00           C  
ATOM   1627  C   ASP E1461      60.506  21.197  43.530  1.00  0.00           C  
ATOM   1628  O   ASP E1461      59.695  21.878  44.164  1.00  0.00           O  
ATOM   1629  CB  ASP E1461      62.356  20.007  44.705  1.00  0.00           C  
ATOM   1630  CG  ASP E1461      61.330  19.685  45.794  1.00  0.00           C  
ATOM   1631  OD1 ASP E1461      60.207  19.246  45.457  1.00  0.00           O  
ATOM   1632  OD2 ASP E1461      61.653  19.883  46.980  1.00  0.00           O  
ATOM   1633  N   ALA E1462      60.175  20.374  42.541  1.00  0.00           N  
ATOM   1634  CA  ALA E1462      58.810  20.210  42.042  1.00  0.00           C  
ATOM   1635  C   ALA E1462      57.740  19.879  43.075  1.00  0.00           C  
ATOM   1636  O   ALA E1462      56.640  20.426  43.023  1.00  0.00           O  
ATOM   1637  CB  ALA E1462      58.804  19.164  40.954  1.00  0.00           C  
ATOM   1638  N   LYS E1463      58.056  18.985  44.007  1.00  0.00           N  
ATOM   1639  CA  LYS E1463      57.092  18.602  45.039  1.00  0.00           C  
ATOM   1640  C   LYS E1463      56.771  19.822  45.886  1.00  0.00           C  
ATOM   1641  O   LYS E1463      55.623  20.099  46.200  1.00  0.00           O  
ATOM   1642  CB  LYS E1463      57.673  17.485  45.908  1.00  0.00           C  
ATOM   1643  CG  LYS E1463      56.906  17.194  47.203  1.00  0.00           C  
ATOM   1644  CD  LYS E1463      57.696  16.309  48.185  1.00  0.00           C  
ATOM   1645  CE  LYS E1463      58.916  17.024  48.775  1.00  0.00           C  
ATOM   1646  NZ  LYS E1463      60.006  17.294  47.794  1.00  0.00           N  
ATOM   1647  N   THR E1465      57.806  20.563  46.236  1.00  0.00           N  
ATOM   1648  CA  THR E1465      57.622  21.751  47.029  1.00  0.00           C  
ATOM   1649  C   THR E1465      56.831  22.808  46.268  1.00  0.00           C  
ATOM   1650  O   THR E1465      55.844  23.365  46.786  1.00  0.00           O  
ATOM   1651  CB  THR E1465      58.959  22.308  47.403  1.00  0.00           C  
ATOM   1652  OG1 THR E1465      59.796  21.225  47.827  1.00  0.00           O  
ATOM   1653  CG2 THR E1465      58.812  23.339  48.515  1.00  0.00           C  
ATOM   1654  N   ILE E1467      57.282  23.081  45.042  1.00  0.00           N  
ATOM   1655  CA  ILE E1467      56.643  24.057  44.166  1.00  0.00           C  
ATOM   1656  C   ILE E1467      55.166  23.762  44.125  1.00  0.00           C  
ATOM   1657  O   ILE E1467      54.341  24.638  44.341  1.00  0.00           O  
ATOM   1658  CB  ILE E1467      57.177  23.972  42.726  1.00  0.00           C  
ATOM   1659  CG1 ILE E1467      58.635  24.401  42.692  1.00  0.00           C  
ATOM   1660  CG2 ILE E1467      56.357  24.855  41.798  1.00  0.00           C  
ATOM   1661  CD1 ILE E1467      59.168  24.537  41.287  1.00  0.00           C  
ATOM   1662  N   GLU E1468      54.844  22.506  43.856  1.00  0.00           N  
ATOM   1663  CA  GLU E1468      53.462  22.091  43.769  1.00  0.00           C  
ATOM   1664  C   GLU E1468      52.720  22.367  45.070  1.00  0.00           C  
ATOM   1665  O   GLU E1468      51.611  22.906  45.060  1.00  0.00           O  
ATOM   1666  CB  GLU E1468      53.416  20.620  43.419  1.00  0.00           C  
ATOM   1667  CG  GLU E1468      52.128  20.160  42.819  1.00  0.00           C  
ATOM   1668  CD  GLU E1468      52.366  18.985  41.893  1.00  0.00           C  
ATOM   1669  OE1 GLU E1468      52.793  17.920  42.381  1.00  0.00           O  
ATOM   1670  OE2 GLU E1468      52.143  19.134  40.677  1.00  0.00           O  
ATOM   1671  N   LYS E1507      53.350  22.021  46.187  1.00  0.00           N  
ATOM   1672  CA  LYS E1507      52.731  22.238  47.480  1.00  0.00           C  
ATOM   1673  C   LYS E1507      52.438  23.718  47.708  1.00  0.00           C  
ATOM   1674  O   LYS E1507      51.382  24.075  48.215  1.00  0.00           O  
ATOM   1675  CB  LYS E1507      53.624  21.709  48.603  1.00  0.00           C  
ATOM   1676  CG  LYS E1507      52.925  21.697  49.967  1.00  0.00           C  
ATOM   1677  CD  LYS E1507      53.679  22.528  51.011  1.00  0.00           C  
ATOM   1678  CE  LYS E1507      54.823  21.760  51.658  1.00  0.00           C  
ATOM   1679  NZ  LYS E1507      54.348  20.607  52.482  1.00  0.00           N  
ATOM   1680  N   LYS E1508      53.366  24.578  47.320  1.00  0.00           N  
ATOM   1681  CA  LYS E1508      53.158  25.999  47.503  1.00  0.00           C  
ATOM   1682  C   LYS E1508      52.016  26.544  46.624  1.00  0.00           C  
ATOM   1683  O   LYS E1508      51.129  27.240  47.104  1.00  0.00           O  
ATOM   1684  CB  LYS E1508      54.474  26.732  47.253  1.00  0.00           C  
ATOM   1685  CG  LYS E1508      55.497  26.523  48.374  1.00  0.00           C  
ATOM   1686  CD  LYS E1508      56.858  27.055  47.986  1.00  0.00           C  
ATOM   1687  CE  LYS E1508      57.839  27.002  49.142  1.00  0.00           C  
ATOM   1688  NZ  LYS E1508      59.222  27.370  48.705  1.00  0.00           N  
ATOM   1689  N   ILE E1509      52.011  26.206  45.345  1.00  0.00           N  
ATOM   1690  CA  ILE E1509      50.958  26.669  44.464  1.00  0.00           C  
ATOM   1691  C   ILE E1509      49.580  26.193  44.933  1.00  0.00           C  
ATOM   1692  O   ILE E1509      48.573  26.881  44.738  1.00  0.00           O  
ATOM   1693  CB  ILE E1509      51.209  26.181  43.040  1.00  0.00           C  
ATOM   1694  CG1 ILE E1509      52.375  26.950  42.423  1.00  0.00           C  
ATOM   1695  CG2 ILE E1509      49.952  26.324  42.218  1.00  0.00           C  
ATOM   1696  CD1 ILE E1509      52.112  28.434  42.313  1.00  0.00           C  
ATOM   1697  N   LYS E1510      49.499  25.020  45.549  1.00  0.00           N  
ATOM   1698  CA  LYS E1510      48.180  24.568  45.999  1.00  0.00           C  
ATOM   1699  C   LYS E1510      47.781  25.347  47.226  1.00  0.00           C  
ATOM   1700  O   LYS E1510      46.601  25.549  47.490  1.00  0.00           O  
ATOM   1701  CB  LYS E1510      48.173  23.081  46.311  1.00  0.00           C  
ATOM   1702  CG  LYS E1510      48.555  22.244  45.116  1.00  0.00           C  
ATOM   1703  CD  LYS E1510      47.779  20.917  44.998  1.00  0.00           C  
ATOM   1704  CE  LYS E1510      48.097  19.883  46.089  1.00  0.00           C  
ATOM   1705  NZ  LYS E1510      47.051  19.736  47.146  1.00  0.00           N  
ATOM   1706  N   SER E1511      48.787  25.787  47.971  1.00  0.00           N  
ATOM   1707  CA  SER E1511      48.571  26.555  49.181  1.00  0.00           C  
ATOM   1708  C   SER E1511      48.294  28.025  48.879  1.00  0.00           C  
ATOM   1709  O   SER E1511      47.733  28.721  49.733  1.00  0.00           O  
ATOM   1710  CB  SER E1511      49.775  26.467  50.125  1.00  0.00           C  
ATOM   1711  OG  SER E1511      49.875  25.195  50.752  1.00  0.00           O  
ATOM   1712  N   ALA E1512      48.684  28.505  47.690  1.00  0.00           N  
ATOM   1713  CA  ALA E1512      48.466  29.901  47.295  1.00  0.00           C  
ATOM   1714  C   ALA E1512      47.073  30.325  47.710  1.00  0.00           C  
ATOM   1715  O   ALA E1512      46.125  29.539  47.634  1.00  0.00           O  
ATOM   1716  CB  ALA E1512      48.632  30.070  45.792  1.00  0.00           C  
ATOM   1717  N   VAL E1513      46.934  31.565  48.152  1.00  0.00           N  
ATOM   1718  CA  VAL E1513      45.630  32.042  48.593  1.00  0.00           C  
ATOM   1719  C   VAL E1513      44.804  32.532  47.412  1.00  0.00           C  
ATOM   1720  O   VAL E1513      45.327  33.149  46.492  1.00  0.00           O  
ATOM   1721  CB  VAL E1513      45.805  33.177  49.651  1.00  0.00           C  
ATOM   1722  CG1 VAL E1513      46.514  32.633  50.879  1.00  0.00           C  
ATOM   1723  CG2 VAL E1513      46.618  34.314  49.089  1.00  0.00           C  
ATOM   1724  N   THR E1514      43.519  32.217  47.438  1.00  0.00           N  
ATOM   1725  CA  THR E1514      42.611  32.635  46.383  1.00  0.00           C  
ATOM   1726  C   THR E1514      41.453  33.404  47.011  1.00  0.00           C  
ATOM   1727  O   THR E1514      41.680  34.309  47.803  1.00  0.00           O  
ATOM   1728  CB  THR E1514      42.078  31.428  45.575  1.00  0.00           C  
ATOM   1729  OG1 THR E1514      42.016  30.269  46.407  1.00  0.00           O  
ATOM   1730  CG2 THR E1514      42.990  31.152  44.391  1.00  0.00           C  
ATOM   1731  N   ASP E1515      40.221  33.060  46.665  1.00  0.00           N  
ATOM   1732  CA  ASP E1515      39.078  33.740  47.237  1.00  0.00           C  
ATOM   1733  C   ASP E1515      37.824  32.884  47.258  1.00  0.00           C  
ATOM   1734  O   ASP E1515      37.878  31.678  47.053  1.00  0.00           O  
ATOM   1735  CB  ASP E1515      38.813  35.057  46.499  1.00  0.00           C  
ATOM   1736  CG  ASP E1515      38.567  34.875  45.003  1.00  0.00           C  
ATOM   1737  OD1 ASP E1515      37.548  34.261  44.613  1.00  0.00           O  
ATOM   1738  OD2 ASP E1515      39.414  35.356  44.218  1.00  0.00           O  
ATOM   1739  N   SER E1516      36.682  33.502  47.501  1.00  0.00           N  
ATOM   1740  CA  SER E1516      35.453  32.741  47.572  1.00  0.00           C  
ATOM   1741  C   SER E1516      34.527  32.849  46.373  1.00  0.00           C  
ATOM   1742  O   SER E1516      33.497  32.195  46.373  1.00  0.00           O  
ATOM   1743  CB  SER E1516      34.661  33.147  48.810  1.00  0.00           C  
ATOM   1744  OG  SER E1516      35.461  33.176  49.975  1.00  0.00           O  
ATOM   1745  N   GLU E1517      34.842  33.669  45.372  1.00  0.00           N  
ATOM   1746  CA  GLU E1517      33.945  33.799  44.226  1.00  0.00           C  
ATOM   1747  C   GLU E1517      33.961  32.496  43.430  1.00  0.00           C  
ATOM   1748  O   GLU E1517      32.920  31.975  43.021  1.00  0.00           O  
ATOM   1749  CB  GLU E1517      34.384  34.973  43.363  1.00  0.00           C  
ATOM   1750  CG  GLU E1517      33.521  35.255  42.178  1.00  0.00           C  
ATOM   1751  CD  GLU E1517      33.968  36.518  41.490  1.00  0.00           C  
ATOM   1752  OE1 GLU E1517      35.190  36.700  41.335  1.00  0.00           O  
ATOM   1753  OE2 GLU E1517      33.120  37.341  41.088  1.00  0.00           O  
ATOM   1754  N   GLY E1518      35.157  31.958  43.242  1.00  0.00           N  
ATOM   1755  CA  GLY E1518      35.297  30.720  42.508  1.00  0.00           C  
ATOM   1756  C   GLY E1518      35.421  30.846  40.999  1.00  0.00           C  
ATOM   1757  O   GLY E1518      35.144  29.884  40.287  1.00  0.00           O  
ATOM   1758  N   THR E1527      35.819  31.999  40.479  1.00  0.00           N  
ATOM   1759  CA  THR E1527      35.943  32.108  39.032  1.00  0.00           C  
ATOM   1760  C   THR E1527      37.297  32.725  38.734  1.00  0.00           C  
ATOM   1761  O   THR E1527      37.817  33.483  39.538  1.00  0.00           O  
ATOM   1762  CB  THR E1527      34.819  32.970  38.445  1.00  0.00           C  
ATOM   1763  OG1 THR E1527      35.114  34.345  38.691  1.00  0.00           O  
ATOM   1764  CG2 THR E1527      33.482  32.640  39.114  1.00  0.00           C  
ATOM   1765  N   ILE E1528      37.893  32.385  37.600  1.00  0.00           N  
ATOM   1766  CA  ILE E1528      39.200  32.914  37.238  1.00  0.00           C  
ATOM   1767  C   ILE E1528      39.001  34.242  36.506  1.00  0.00           C  
ATOM   1768  O   ILE E1528      38.766  34.259  35.305  1.00  0.00           O  
ATOM   1769  CB  ILE E1528      39.928  31.948  36.299  1.00  0.00           C  
ATOM   1770  CG1 ILE E1528      39.831  30.516  36.829  1.00  0.00           C  
ATOM   1771  CG2 ILE E1528      41.367  32.393  36.120  1.00  0.00           C  
ATOM   1772  CD1 ILE E1528      40.745  30.213  37.988  1.00  0.00           C  
ATOM   1773  N   ARG E1562      39.108  35.360  37.213  1.00  0.00           N  
ATOM   1774  CA  ARG E1562      38.898  36.661  36.597  1.00  0.00           C  
ATOM   1775  C   ARG E1562      39.819  37.691  37.248  1.00  0.00           C  
ATOM   1776  O   ARG E1562      39.745  37.891  38.460  1.00  0.00           O  
ATOM   1777  CB  ARG E1562      37.422  37.037  36.779  1.00  0.00           C  
ATOM   1778  CG  ARG E1562      36.976  38.343  36.158  1.00  0.00           C  
ATOM   1779  CD  ARG E1562      35.461  38.506  36.301  1.00  0.00           C  
ATOM   1780  NE  ARG E1562      35.029  38.559  37.702  1.00  0.00           N  
ATOM   1781  CZ  ARG E1562      35.296  39.564  38.537  1.00  0.00           C  
ATOM   1782  NH1 ARG E1562      35.997  40.616  38.118  1.00  0.00           N  
ATOM   1783  NH2 ARG E1562      34.864  39.516  39.795  1.00  0.00           N  
ATOM   1784  N   TYR E1563      40.699  38.331  36.474  1.00  0.00           N  
ATOM   1785  CA  TYR E1563      41.649  39.338  36.998  1.00  0.00           C  
ATOM   1786  C   TYR E1563      40.985  40.597  37.583  1.00  0.00           C  
ATOM   1787  O   TYR E1563      40.359  41.361  36.859  1.00  0.00           O  
ATOM   1788  CB  TYR E1563      42.571  39.738  35.871  1.00  0.00           C  
ATOM   1789  CG  TYR E1563      43.764  40.543  36.295  1.00  0.00           C  
ATOM   1790  CD1 TYR E1563      43.642  41.902  36.598  1.00  0.00           C  
ATOM   1791  CD2 TYR E1563      45.035  39.961  36.327  1.00  0.00           C  
ATOM   1792  CE1 TYR E1563      44.768  42.668  36.913  1.00  0.00           C  
ATOM   1793  CE2 TYR E1563      46.167  40.710  36.640  1.00  0.00           C  
ATOM   1794  CZ  TYR E1563      46.030  42.063  36.928  1.00  0.00           C  
ATOM   1795  OH  TYR E1563      47.148  42.819  37.206  1.00  0.00           O  
ATOM   1796  N   ASP E1564      41.158  40.848  38.873  1.00  0.00           N  
ATOM   1797  CA  ASP E1564      40.529  42.003  39.500  1.00  0.00           C  
ATOM   1798  C   ASP E1564      41.501  42.409  40.591  1.00  0.00           C  
ATOM   1799  O   ASP E1564      41.390  41.912  41.710  1.00  0.00           O  
ATOM   1800  CB  ASP E1564      39.195  41.571  40.132  1.00  0.00           C  
ATOM   1801  CG  ASP E1564      38.072  42.604  39.982  1.00  0.00           C  
ATOM   1802  OD1 ASP E1564      38.238  43.580  39.232  1.00  0.00           O  
ATOM   1803  OD2 ASP E1564      36.999  42.429  40.617  1.00  0.00           O  
ATOM   1804  N   LYS E1565      42.475  43.262  40.271  1.00  0.00           N  
ATOM   1805  CA  LYS E1565      43.473  43.695  41.256  1.00  0.00           C  
ATOM   1806  C   LYS E1565      42.881  43.785  42.656  1.00  0.00           C  
ATOM   1807  O   LYS E1565      43.292  43.045  43.538  1.00  0.00           O  
ATOM   1808  CB  LYS E1565      44.060  45.037  40.851  1.00  0.00           C  
ATOM   1809  CG  LYS E1565      45.052  44.969  39.711  1.00  0.00           C  
ATOM   1810  CD  LYS E1565      46.415  44.557  40.214  1.00  0.00           C  
ATOM   1811  CE  LYS E1565      47.513  45.318  39.473  1.00  0.00           C  
ATOM   1812  NZ  LYS E1565      47.483  46.793  39.727  1.00  0.00           N  
ATOM   1813  N   GLU E1566      41.952  44.713  42.885  1.00  0.00           N  
ATOM   1814  CA  GLU E1566      41.260  44.806  44.175  1.00  0.00           C  
ATOM   1815  C   GLU E1566      40.186  43.718  44.055  1.00  0.00           C  
ATOM   1816  O   GLU E1566      39.874  43.298  42.938  1.00  0.00           O  
ATOM   1817  CB  GLU E1566      40.592  46.176  44.361  1.00  0.00           C  
ATOM   1818  CG  GLU E1566      40.029  46.826  43.102  1.00  0.00           C  
ATOM   1819  CD  GLU E1566      41.068  47.680  42.400  1.00  0.00           C  
ATOM   1820  OE1 GLU E1566      41.585  48.604  43.056  1.00  0.00           O  
ATOM   1821  OE2 GLU E1566      41.359  47.416  41.219  1.00  0.00           O  
ATOM   1822  N   ALA E1567      39.626  43.258  45.173  1.00  0.00           N  
ATOM   1823  CA  ALA E1567      38.606  42.182  45.188  1.00  0.00           C  
ATOM   1824  C   ALA E1567      39.226  40.783  45.063  1.00  0.00           C  
ATOM   1825  O   ALA E1567      39.029  39.923  45.934  1.00  0.00           O  
ATOM   1826  CB  ALA E1567      37.558  42.374  44.070  1.00  0.00           C  
ATOM   1827  N   LYS E1568      39.977  40.562  43.989  1.00  0.00           N  
ATOM   1828  CA  LYS E1568      40.602  39.273  43.767  1.00  0.00           C  
ATOM   1829  C   LYS E1568      42.117  39.374  43.560  1.00  0.00           C  
ATOM   1830  O   LYS E1568      42.620  39.043  42.478  1.00  0.00           O  
ATOM   1831  CB  LYS E1568      39.980  38.607  42.539  1.00  0.00           C  
ATOM   1832  CG  LYS E1568      38.478  38.486  42.566  1.00  0.00           C  
ATOM   1833  CD  LYS E1568      37.995  38.009  41.202  1.00  0.00           C  
ATOM   1834  CE  LYS E1568      38.348  36.541  40.917  1.00  0.00           C  
ATOM   1835  NZ  LYS E1568      37.345  35.590  41.487  1.00  0.00           N  
ATOM   1836  N   PRO E1569      42.872  39.772  44.603  1.00  0.00           N  
ATOM   1837  CA  PRO E1569      44.330  39.931  44.575  1.00  0.00           C  
ATOM   1838  C   PRO E1569      45.048  38.626  44.347  1.00  0.00           C  
ATOM   1839  O   PRO E1569      46.038  38.558  43.618  1.00  0.00           O  
ATOM   1840  CB  PRO E1569      44.648  40.488  45.964  1.00  0.00           C  
ATOM   1841  CG  PRO E1569      43.306  41.028  46.460  1.00  0.00           C  
ATOM   1842  CD  PRO E1569      42.382  39.964  45.973  1.00  0.00           C  
ATOM   1843  N   GLY E1594      44.548  37.586  45.000  1.00  0.00           N  
ATOM   1844  CA  GLY E1594      45.158  36.280  44.887  1.00  0.00           C  
ATOM   1845  C   GLY E1594      45.098  35.682  43.494  1.00  0.00           C  
ATOM   1846  O   GLY E1594      46.142  35.443  42.877  1.00  0.00           O  
ATOM   1847  N   ILE E1596      43.877  35.458  42.996  1.00  0.00           N  
ATOM   1848  CA  ILE E1596      43.686  34.863  41.671  1.00  0.00           C  
ATOM   1849  C   ILE E1596      44.386  35.661  40.615  1.00  0.00           C  
ATOM   1850  O   ILE E1596      44.966  35.122  39.668  1.00  0.00           O  
ATOM   1851  CB  ILE E1596      42.200  34.732  41.341  1.00  0.00           C  
ATOM   1852  CG1 ILE E1596      41.737  33.336  41.768  1.00  0.00           C  
ATOM   1853  CG2 ILE E1596      41.919  35.006  39.863  1.00  0.00           C  
ATOM   1854  CD1 ILE E1596      42.642  32.204  41.278  1.00  0.00           C  
ATOM   1855  N   SER E1601      44.325  36.966  40.795  1.00  0.00           N  
ATOM   1856  CA  SER E1601      44.971  37.854  39.865  1.00  0.00           C  
ATOM   1857  C   SER E1601      46.461  37.633  39.824  1.00  0.00           C  
ATOM   1858  O   SER E1601      47.043  37.575  38.747  1.00  0.00           O  
ATOM   1859  CB  SER E1601      44.684  39.276  40.258  1.00  0.00           C  
ATOM   1860  OG  SER E1601      43.272  39.450  40.231  1.00  0.00           O  
ATOM   1861  N   ASN E1602      47.082  37.483  40.989  1.00  0.00           N  
ATOM   1862  CA  ASN E1602      48.521  37.314  41.065  1.00  0.00           C  
ATOM   1863  C   ASN E1602      48.928  35.999  40.445  1.00  0.00           C  
ATOM   1864  O   ASN E1602      50.008  35.867  39.861  1.00  0.00           O  
ATOM   1865  CB  ASN E1602      48.956  37.398  42.522  1.00  0.00           C  
ATOM   1866  CG  ASN E1602      50.455  37.329  42.676  1.00  0.00           C  
ATOM   1867  OD1 ASN E1602      51.202  38.043  41.993  1.00  0.00           O  
ATOM   1868  ND2 ASN E1602      50.913  36.477  43.587  1.00  0.00           N  
ATOM   1869  N   LEU E1603      48.036  35.026  40.560  1.00  0.00           N  
ATOM   1870  CA  LEU E1603      48.298  33.721  39.995  1.00  0.00           C  
ATOM   1871  C   LEU E1603      48.311  33.886  38.472  1.00  0.00           C  
ATOM   1872  O   LEU E1603      49.285  33.491  37.811  1.00  0.00           O  
ATOM   1873  CB  LEU E1603      47.227  32.759  40.485  1.00  0.00           C  
ATOM   1874  CG  LEU E1603      47.694  31.848  41.639  1.00  0.00           C  
ATOM   1875  CD1 LEU E1603      48.723  32.528  42.523  1.00  0.00           C  
ATOM   1876  CD2 LEU E1603      46.472  31.405  42.430  1.00  0.00           C  
ATOM   1877  N   LEU E1604      47.260  34.526  37.941  1.00  0.00           N  
ATOM   1878  CA  LEU E1604      47.139  34.821  36.509  1.00  0.00           C  
ATOM   1879  C   LEU E1604      48.415  35.471  36.001  1.00  0.00           C  
ATOM   1880  O   LEU E1604      48.973  35.048  35.007  1.00  0.00           O  
ATOM   1881  CB  LEU E1604      45.959  35.756  36.242  1.00  0.00           C  
ATOM   1882  CG  LEU E1604      44.570  35.126  36.346  1.00  0.00           C  
ATOM   1883  CD1 LEU E1604      43.477  36.185  36.319  1.00  0.00           C  
ATOM   1884  CD2 LEU E1604      44.400  34.143  35.197  1.00  0.00           C  
ATOM   1885  N   ASN E1613      48.890  36.496  36.686  1.00  0.00           N  
ATOM   1886  CA  ASN E1613      50.113  37.156  36.268  1.00  0.00           C  
ATOM   1887  C   ASN E1613      51.279  36.193  36.126  1.00  0.00           C  
ATOM   1888  O   ASN E1613      52.031  36.263  35.150  1.00  0.00           O  
ATOM   1889  CB  ASN E1613      50.499  38.228  37.267  1.00  0.00           C  
ATOM   1890  CG  ASN E1613      50.166  39.616  36.786  1.00  0.00           C  
ATOM   1891  OD1 ASN E1613      49.183  39.832  36.066  1.00  0.00           O  
ATOM   1892  ND2 ASN E1613      50.975  40.584  37.203  1.00  0.00           N  
ATOM   1893  N   ILE E1614      51.435  35.302  37.107  1.00  0.00           N  
ATOM   1894  CA  ILE E1614      52.538  34.349  37.069  1.00  0.00           C  
ATOM   1895  C   ILE E1614      52.329  33.386  35.918  1.00  0.00           C  
ATOM   1896  O   ILE E1614      53.256  33.132  35.134  1.00  0.00           O  
ATOM   1897  CB  ILE E1614      52.649  33.532  38.367  1.00  0.00           C  
ATOM   1898  CG1 ILE E1614      52.776  34.455  39.563  1.00  0.00           C  
ATOM   1899  CG2 ILE E1614      53.873  32.641  38.306  1.00  0.00           C  
ATOM   1900  CD1 ILE E1614      52.918  33.694  40.869  1.00  0.00           C  
ATOM   1901  N   TYR E1615      51.102  32.869  35.821  1.00  0.00           N  
ATOM   1902  CA  TYR E1615      50.749  31.930  34.771  1.00  0.00           C  
ATOM   1903  C   TYR E1615      51.161  32.568  33.458  1.00  0.00           C  
ATOM   1904  O   TYR E1615      52.125  32.126  32.814  1.00  0.00           O  
ATOM   1905  CB  TYR E1615      49.247  31.670  34.775  1.00  0.00           C  
ATOM   1906  CG  TYR E1615      48.834  30.349  34.150  1.00  0.00           C  
ATOM   1907  CD1 TYR E1615      49.570  29.771  33.108  1.00  0.00           C  
ATOM   1908  CD2 TYR E1615      47.653  29.719  34.550  1.00  0.00           C  
ATOM   1909  CE1 TYR E1615      49.132  28.605  32.476  1.00  0.00           C  
ATOM   1910  CE2 TYR E1615      47.206  28.559  33.921  1.00  0.00           C  
ATOM   1911  CZ  TYR E1615      47.945  28.011  32.884  1.00  0.00           C  
ATOM   1912  OH  TYR E1615      47.455  26.904  32.238  1.00  0.00           O  
ATOM   1913  N   SER E1616      50.439  33.626  33.101  1.00  0.00           N  
ATOM   1914  CA  SER E1616      50.666  34.399  31.901  1.00  0.00           C  
ATOM   1915  C   SER E1616      52.132  34.642  31.533  1.00  0.00           C  
ATOM   1916  O   SER E1616      52.637  34.024  30.607  1.00  0.00           O  
ATOM   1917  CB  SER E1616      49.935  35.734  32.038  1.00  0.00           C  
ATOM   1918  OG  SER E1616      50.216  36.605  30.956  1.00  0.00           O  
ATOM   1919  N   THR E1617      52.842  35.501  32.257  1.00  0.00           N  
ATOM   1920  CA  THR E1617      54.221  35.798  31.875  1.00  0.00           C  
ATOM   1921  C   THR E1617      55.105  34.627  31.548  1.00  0.00           C  
ATOM   1922  O   THR E1617      56.059  34.794  30.811  1.00  0.00           O  
ATOM   1923  CB  THR E1617      54.963  36.580  32.932  1.00  0.00           C  
ATOM   1924  OG1 THR E1617      55.053  35.781  34.116  1.00  0.00           O  
ATOM   1925  CG2 THR E1617      54.244  37.867  33.237  1.00  0.00           C  
ATOM   1926  N   LEU E1619      54.791  33.455  32.096  1.00  0.00           N  
ATOM   1927  CA  LEU E1619      55.596  32.254  31.878  1.00  0.00           C  
ATOM   1928  C   LEU E1619      55.052  31.365  30.760  1.00  0.00           C  
ATOM   1929  O   LEU E1619      55.802  30.676  30.065  1.00  0.00           O  
ATOM   1930  CB  LEU E1619      55.704  31.470  33.193  1.00  0.00           C  
ATOM   1931  CG  LEU E1619      56.371  32.172  34.377  1.00  0.00           C  
ATOM   1932  CD1 LEU E1619      56.312  31.266  35.595  1.00  0.00           C  
ATOM   1933  CD2 LEU E1619      57.805  32.502  34.048  1.00  0.00           C  
ATOM   1934  N   SER E1620      53.743  31.396  30.575  1.00  0.00           N  
ATOM   1935  CA  SER E1620      53.128  30.599  29.537  1.00  0.00           C  
ATOM   1936  C   SER E1620      52.885  31.435  28.292  1.00  0.00           C  
ATOM   1937  O   SER E1620      52.067  31.081  27.451  1.00  0.00           O  
ATOM   1938  CB  SER E1620      51.795  30.073  30.035  1.00  0.00           C  
ATOM   1939  OG  SER E1620      50.910  31.160  30.291  1.00  0.00           O  
ATOM   1940  N   GLY E1621      53.552  32.570  28.179  1.00  0.00           N  
ATOM   1941  CA  GLY E1621      53.336  33.415  27.024  1.00  0.00           C  
ATOM   1942  C   GLY E1621      51.886  33.733  26.668  1.00  0.00           C  
ATOM   1943  O   GLY E1621      51.648  34.348  25.631  1.00  0.00           O  
ATOM   1944  N   GLN E1757      50.905  33.351  27.478  1.00  0.00           N  
ATOM   1945  CA  GLN E1757      49.529  33.663  27.110  1.00  0.00           C  
ATOM   1946  C   GLN E1757      49.015  34.991  27.659  1.00  0.00           C  
ATOM   1947  O   GLN E1757      49.531  35.493  28.646  1.00  0.00           O  
ATOM   1948  CB  GLN E1757      48.606  32.551  27.560  1.00  0.00           C  
ATOM   1949  CG  GLN E1757      48.940  31.214  26.977  1.00  0.00           C  
ATOM   1950  CD  GLN E1757      47.842  30.226  27.280  1.00  0.00           C  
ATOM   1951  OE1 GLN E1757      46.792  30.230  26.625  1.00  0.00           O  
ATOM   1952  NE2 GLN E1757      48.057  29.386  28.294  1.00  0.00           N  
ATOM   1953  N   SER E1758      48.004  35.580  27.027  1.00  0.00           N  
ATOM   1954  CA  SER E1758      47.443  36.834  27.530  1.00  0.00           C  
ATOM   1955  C   SER E1758      46.455  36.455  28.623  1.00  0.00           C  
ATOM   1956  O   SER E1758      45.906  35.365  28.602  1.00  0.00           O  
ATOM   1957  CB  SER E1758      46.685  37.576  26.442  1.00  0.00           C  
ATOM   1958  OG  SER E1758      45.405  36.983  26.245  1.00  0.00           O  
ATOM   1959  N   ILE E1760      46.196  37.364  29.554  1.00  0.00           N  
ATOM   1960  CA  ILE E1760      45.262  37.086  30.635  1.00  0.00           C  
ATOM   1961  C   ILE E1760      43.842  36.883  30.116  1.00  0.00           C  
ATOM   1962  O   ILE E1760      43.121  36.027  30.628  1.00  0.00           O  
ATOM   1963  CB  ILE E1760      45.306  38.216  31.689  1.00  0.00           C  
ATOM   1964  CG1 ILE E1760      46.715  38.263  32.277  1.00  0.00           C  
ATOM   1965  CG2 ILE E1760      44.215  38.024  32.760  1.00  0.00           C  
ATOM   1966  CD1 ILE E1760      46.875  39.237  33.400  1.00  0.00           C  
ATOM   1967  N   GLU E1761      43.438  37.646  29.098  1.00  0.00           N  
ATOM   1968  CA  GLU E1761      42.085  37.495  28.560  1.00  0.00           C  
ATOM   1969  C   GLU E1761      41.987  36.072  28.045  1.00  0.00           C  
ATOM   1970  O   GLU E1761      40.960  35.404  28.178  1.00  0.00           O  
ATOM   1971  CB  GLU E1761      41.814  38.450  27.397  1.00  0.00           C  
ATOM   1972  CG  GLU E1761      41.711  39.951  27.718  1.00  0.00           C  
ATOM   1973  CD  GLU E1761      43.061  40.614  28.023  1.00  0.00           C  
ATOM   1974  OE1 GLU E1761      44.117  40.125  27.557  1.00  0.00           O  
ATOM   1975  OE2 GLU E1761      43.044  41.650  28.720  1.00  0.00           O  
ATOM   1976  N   GLU E1762      43.084  35.626  27.451  1.00  0.00           N  
ATOM   1977  CA  GLU E1762      43.173  34.288  26.907  1.00  0.00           C  
ATOM   1978  C   GLU E1762      42.942  33.247  28.004  1.00  0.00           C  
ATOM   1979  O   GLU E1762      42.144  32.326  27.832  1.00  0.00           O  
ATOM   1980  CB  GLU E1762      44.547  34.094  26.281  1.00  0.00           C  
ATOM   1981  CG  GLU E1762      44.618  33.016  25.242  1.00  0.00           C  
ATOM   1982  CD  GLU E1762      45.959  33.007  24.525  1.00  0.00           C  
ATOM   1983  OE1 GLU E1762      46.610  34.073  24.442  1.00  0.00           O  
ATOM   1984  OE2 GLU E1762      46.344  31.929  24.026  1.00  0.00           O  
ATOM   1985  N   LEU E1798      43.621  33.415  29.140  1.00  0.00           N  
ATOM   1986  CA  LEU E1798      43.488  32.490  30.259  1.00  0.00           C  
ATOM   1987  C   LEU E1798      42.099  32.542  30.887  1.00  0.00           C  
ATOM   1988  O   LEU E1798      41.542  31.512  31.262  1.00  0.00           O  
ATOM   1989  CB  LEU E1798      44.569  32.767  31.300  1.00  0.00           C  
ATOM   1990  CG  LEU E1798      46.002  32.443  30.874  1.00  0.00           C  
ATOM   1991  CD1 LEU E1798      46.937  32.723  32.019  1.00  0.00           C  
ATOM   1992  CD2 LEU E1798      46.132  30.988  30.477  1.00  0.00           C  
ATOM   1993  N   GLU E1799      41.529  33.738  30.984  1.00  0.00           N  
ATOM   1994  CA  GLU E1799      40.192  33.897  31.547  1.00  0.00           C  
ATOM   1995  C   GLU E1799      39.202  33.146  30.666  1.00  0.00           C  
ATOM   1996  O   GLU E1799      38.255  32.517  31.144  1.00  0.00           O  
ATOM   1997  CB  GLU E1799      39.825  35.367  31.596  1.00  0.00           C  
ATOM   1998  CG  GLU E1799      40.632  36.174  32.570  1.00  0.00           C  
ATOM   1999  CD  GLU E1799      40.115  37.589  32.637  1.00  0.00           C  
ATOM   2000  OE1 GLU E1799      40.435  38.375  31.730  1.00  0.00           O  
ATOM   2001  OE2 GLU E1799      39.370  37.906  33.577  1.00  0.00           O  
ATOM   2002  N   ARG E1800      39.437  33.216  29.365  1.00  0.00           N  
ATOM   2003  CA  ARG E1800      38.599  32.530  28.402  1.00  0.00           C  
ATOM   2004  C   ARG E1800      38.861  31.038  28.616  1.00  0.00           C  
ATOM   2005  O   ARG E1800      37.934  30.246  28.800  1.00  0.00           O  
ATOM   2006  CB  ARG E1800      39.018  32.934  26.987  1.00  0.00           C  
ATOM   2007  CG  ARG E1800      38.102  32.460  25.865  1.00  0.00           C  
ATOM   2008  CD  ARG E1800      37.092  33.532  25.463  1.00  0.00           C  
ATOM   2009  NE  ARG E1800      36.168  33.896  26.537  1.00  0.00           N  
ATOM   2010  CZ  ARG E1800      35.029  33.263  26.805  1.00  0.00           C  
ATOM   2011  NH1 ARG E1800      34.650  32.218  26.082  1.00  0.00           N  
ATOM   2012  NH2 ARG E1800      34.257  33.688  27.796  1.00  0.00           N  
ATOM   2013  N   GLN E1801      40.145  30.686  28.620  1.00  0.00           N  
ATOM   2014  CA  GLN E1801      40.603  29.315  28.777  1.00  0.00           C  
ATOM   2015  C   GLN E1801      40.056  28.585  29.986  1.00  0.00           C  
ATOM   2016  O   GLN E1801      39.914  27.361  29.964  1.00  0.00           O  
ATOM   2017  CB  GLN E1801      42.133  29.286  28.790  1.00  0.00           C  
ATOM   2018  CG  GLN E1801      42.753  27.935  28.480  1.00  0.00           C  
ATOM   2019  CD  GLN E1801      44.164  28.071  27.914  1.00  0.00           C  
ATOM   2020  OE1 GLN E1801      45.117  27.474  28.422  1.00  0.00           O  
ATOM   2021  NE2 GLN E1801      44.299  28.863  26.849  1.00  0.00           N  
ATOM   2022  N   TYR E1802      39.760  29.316  31.051  1.00  0.00           N  
ATOM   2023  CA  TYR E1802      39.214  28.651  32.220  1.00  0.00           C  
ATOM   2024  C   TYR E1802      37.792  29.022  32.503  1.00  0.00           C  
ATOM   2025  O   TYR E1802      37.264  28.688  33.548  1.00  0.00           O  
ATOM   2026  CB  TYR E1802      40.078  28.898  33.426  1.00  0.00           C  
ATOM   2027  CG  TYR E1802      41.392  28.192  33.271  1.00  0.00           C  
ATOM   2028  CD1 TYR E1802      42.445  28.805  32.612  1.00  0.00           C  
ATOM   2029  CD2 TYR E1802      41.578  26.910  33.778  1.00  0.00           C  
ATOM   2030  CE1 TYR E1802      43.658  28.171  32.469  1.00  0.00           C  
ATOM   2031  CE2 TYR E1802      42.792  26.262  33.641  1.00  0.00           C  
ATOM   2032  CZ  TYR E1802      43.829  26.904  32.989  1.00  0.00           C  
ATOM   2033  OH  TYR E1802      45.062  26.313  32.891  1.00  0.00           O  
ATOM   2034  N   GLU E1803      37.174  29.686  31.538  1.00  0.00           N  
ATOM   2035  CA  GLU E1803      35.789  30.090  31.602  1.00  0.00           C  
ATOM   2036  C   GLU E1803      34.930  29.599  32.770  1.00  0.00           C  
ATOM   2037  O   GLU E1803      34.551  30.391  33.637  1.00  0.00           O  
ATOM   2038  CB  GLU E1803      35.105  29.680  30.309  1.00  0.00           C  
ATOM   2039  CG  GLU E1803      33.652  30.068  30.257  1.00  0.00           C  
ATOM   2040  CD  GLU E1803      33.462  31.516  29.846  1.00  0.00           C  
ATOM   2041  OE1 GLU E1803      34.138  32.404  30.405  1.00  0.00           O  
ATOM   2042  OE2 GLU E1803      32.628  31.781  28.955  1.00  0.00           O  
ATOM   2043  N   GLY E1808      34.613  28.305  32.807  1.00  0.00           N  
ATOM   2044  CA  GLY E1808      33.756  27.792  33.869  1.00  0.00           C  
ATOM   2045  C   GLY E1808      34.398  26.896  34.909  1.00  0.00           C  
ATOM   2046  O   GLY E1808      33.717  26.444  35.830  1.00  0.00           O  
ATOM   2047  N   LYS E1809      35.702  26.657  34.770  1.00  0.00           N  
ATOM   2048  CA  LYS E1809      36.444  25.802  35.693  1.00  0.00           C  
ATOM   2049  C   LYS E1809      36.750  26.499  37.019  1.00  0.00           C  
ATOM   2050  O   LYS E1809      36.871  27.729  37.068  1.00  0.00           O  
ATOM   2051  CB  LYS E1809      37.777  25.340  35.086  1.00  0.00           C  
ATOM   2052  CG  LYS E1809      37.899  25.336  33.569  1.00  0.00           C  
ATOM   2053  CD  LYS E1809      37.346  24.105  32.882  1.00  0.00           C  
ATOM   2054  CE  LYS E1809      37.646  24.230  31.403  1.00  0.00           C  
ATOM   2055  NZ  LYS E1809      39.039  24.727  31.170  1.00  0.00           N  
ATOM   2056  N   GLY E1810      36.905  25.687  38.072  1.00  0.00           N  
ATOM   2057  CA  GLY E1810      37.214  26.158  39.419  1.00  0.00           C  
ATOM   2058  C   GLY E1810      38.711  26.337  39.649  1.00  0.00           C  
ATOM   2059  O   GLY E1810      39.526  26.100  38.748  1.00  0.00           O  
ATOM   2060  N   TYR E1812      39.109  26.738  40.849  1.00  0.00           N  
ATOM   2061  CA  TYR E1812      40.533  26.968  41.073  1.00  0.00           C  
ATOM   2062  C   TYR E1812      41.332  25.682  41.043  1.00  0.00           C  
ATOM   2063  O   TYR E1812      42.546  25.696  40.781  1.00  0.00           O  
ATOM   2064  CB  TYR E1812      40.740  27.720  42.394  1.00  0.00           C  
ATOM   2065  CG  TYR E1812      40.043  29.066  42.414  1.00  0.00           C  
ATOM   2066  CD1 TYR E1812      40.106  29.905  41.308  1.00  0.00           C  
ATOM   2067  CD2 TYR E1812      39.262  29.466  43.501  1.00  0.00           C  
ATOM   2068  CE1 TYR E1812      39.405  31.096  41.269  1.00  0.00           C  
ATOM   2069  CE2 TYR E1812      38.556  30.669  43.473  1.00  0.00           C  
ATOM   2070  CZ  TYR E1812      38.635  31.472  42.346  1.00  0.00           C  
ATOM   2071  OH  TYR E1812      37.933  32.643  42.264  1.00  0.00           O  
ATOM   2072  N   GLY E1813      40.619  24.578  41.288  1.00  0.00           N  
ATOM   2073  CA  GLY E1813      41.213  23.250  41.317  1.00  0.00           C  
ATOM   2074  C   GLY E1813      42.101  22.985  40.132  1.00  0.00           C  
ATOM   2075  O   GLY E1813      43.327  22.879  40.250  1.00  0.00           O  
ATOM   2076  N   VAL E1814      41.481  22.866  38.972  1.00  0.00           N  
ATOM   2077  CA  VAL E1814      42.258  22.645  37.772  1.00  0.00           C  
ATOM   2078  C   VAL E1814      43.252  23.777  37.565  1.00  0.00           C  
ATOM   2079  O   VAL E1814      44.438  23.524  37.342  1.00  0.00           O  
ATOM   2080  CB  VAL E1814      41.346  22.510  36.523  1.00  0.00           C  
ATOM   2081  CG1 VAL E1814      40.752  21.127  36.493  1.00  0.00           C  
ATOM   2082  CG2 VAL E1814      40.229  23.532  36.564  1.00  0.00           C  
ATOM   2083  N   PHE E1815      42.779  25.014  37.690  1.00  0.00           N  
ATOM   2084  CA  PHE E1815      43.631  26.169  37.467  1.00  0.00           C  
ATOM   2085  C   PHE E1815      44.989  26.089  38.144  1.00  0.00           C  
ATOM   2086  O   PHE E1815      46.021  26.267  37.490  1.00  0.00           O  
ATOM   2087  CB  PHE E1815      42.923  27.444  37.892  1.00  0.00           C  
ATOM   2088  CG  PHE E1815      43.733  28.671  37.634  1.00  0.00           C  
ATOM   2089  CD1 PHE E1815      44.098  29.010  36.342  1.00  0.00           C  
ATOM   2090  CD2 PHE E1815      44.203  29.441  38.688  1.00  0.00           C  
ATOM   2091  CE1 PHE E1815      44.924  30.091  36.101  1.00  0.00           C  
ATOM   2092  CE2 PHE E1815      45.029  30.522  38.455  1.00  0.00           C  
ATOM   2093  CZ  PHE E1815      45.393  30.850  37.157  1.00  0.00           C  
ATOM   2094  N   LYS E1816      44.985  25.820  39.447  1.00  0.00           N  
ATOM   2095  CA  LYS E1816      46.230  25.726  40.196  1.00  0.00           C  
ATOM   2096  C   LYS E1816      47.081  24.576  39.680  1.00  0.00           C  
ATOM   2097  O   LYS E1816      48.298  24.701  39.539  1.00  0.00           O  
ATOM   2098  CB  LYS E1816      45.936  25.537  41.683  1.00  0.00           C  
ATOM   2099  CG  LYS E1816      45.953  26.814  42.527  1.00  0.00           C  
ATOM   2100  CD  LYS E1816      45.450  26.526  43.939  1.00  0.00           C  
ATOM   2101  CE  LYS E1816      45.479  27.756  44.819  1.00  0.00           C  
ATOM   2102  NZ  LYS E1816      44.471  27.649  45.922  1.00  0.00           N  
ATOM   2103  N   ALA E1817      46.424  23.457  39.389  1.00  0.00           N  
ATOM   2104  CA  ALA E1817      47.099  22.257  38.882  1.00  0.00           C  
ATOM   2105  C   ALA E1817      47.898  22.545  37.607  1.00  0.00           C  
ATOM   2106  O   ALA E1817      49.031  22.071  37.443  1.00  0.00           O  
ATOM   2107  CB  ALA E1817      46.081  21.171  38.614  1.00  0.00           C  
ATOM   2108  N   ASP E1818      47.271  23.302  36.705  1.00  0.00           N  
ATOM   2109  CA  ASP E1818      47.886  23.688  35.439  1.00  0.00           C  
ATOM   2110  C   ASP E1818      49.012  24.667  35.701  1.00  0.00           C  
ATOM   2111  O   ASP E1818      50.100  24.527  35.140  1.00  0.00           O  
ATOM   2112  CB  ASP E1818      46.874  24.356  34.500  1.00  0.00           C  
ATOM   2113  CG  ASP E1818      45.889  23.375  33.871  1.00  0.00           C  
ATOM   2114  OD1 ASP E1818      46.331  22.384  33.267  1.00  0.00           O  
ATOM   2115  OD2 ASP E1818      44.668  23.606  33.995  1.00  0.00           O  
ATOM   2116  N   LEU E1819      48.749  25.659  36.548  1.00  0.00           N  
ATOM   2117  CA  LEU E1819      49.771  26.628  36.894  1.00  0.00           C  
ATOM   2118  C   LEU E1819      51.003  25.927  37.472  1.00  0.00           C  
ATOM   2119  O   LEU E1819      52.144  26.262  37.143  1.00  0.00           O  
ATOM   2120  CB  LEU E1819      49.239  27.618  37.913  1.00  0.00           C  
ATOM   2121  CG  LEU E1819      50.302  28.551  38.498  1.00  0.00           C  
ATOM   2122  CD1 LEU E1819      51.109  29.244  37.409  1.00  0.00           C  
ATOM   2123  CD2 LEU E1819      49.592  29.564  39.341  1.00  0.00           C  
ATOM   2124  N   ALA E1820      50.746  24.939  38.323  1.00  0.00           N  
ATOM   2125  CA  ALA E1820      51.788  24.157  38.967  1.00  0.00           C  
ATOM   2126  C   ALA E1820      52.742  23.555  37.957  1.00  0.00           C  
ATOM   2127  O   ALA E1820      53.946  23.486  38.189  1.00  0.00           O  
ATOM   2128  CB  ALA E1820      51.173  23.072  39.774  1.00  0.00           C  
ATOM   2129  N   GLN E1821      52.200  23.119  36.831  1.00  0.00           N  
ATOM   2130  CA  GLN E1821      53.034  22.514  35.812  1.00  0.00           C  
ATOM   2131  C   GLN E1821      53.903  23.481  35.013  1.00  0.00           C  
ATOM   2132  O   GLN E1821      55.101  23.234  34.823  1.00  0.00           O  
ATOM   2133  CB  GLN E1821      52.175  21.692  34.859  1.00  0.00           C  
ATOM   2134  CG  GLN E1821      51.773  20.322  35.400  1.00  0.00           C  
ATOM   2135  CD  GLN E1821      52.973  19.434  35.700  1.00  0.00           C  
ATOM   2136  OE1 GLN E1821      53.817  19.165  34.824  1.00  0.00           O  
ATOM   2137  NE2 GLN E1821      53.054  18.966  36.948  1.00  0.00           N  
ATOM   2138  N   VAL E1822      53.311  24.578  34.546  1.00  0.00           N  
ATOM   2139  CA  VAL E1822      54.067  25.541  33.754  1.00  0.00           C  
ATOM   2140  C   VAL E1822      55.208  26.124  34.596  1.00  0.00           C  
ATOM   2141  O   VAL E1822      56.293  26.396  34.079  1.00  0.00           O  
ATOM   2142  CB  VAL E1822      53.119  26.664  33.131  1.00  0.00           C  
ATOM   2143  CG1 VAL E1822      51.748  26.653  33.777  1.00  0.00           C  
ATOM   2144  CG2 VAL E1822      53.733  28.027  33.257  1.00  0.00           C  
ATOM   2145  N   VAL E1823      54.991  26.268  35.901  1.00  0.00           N  
ATOM   2146  CA  VAL E1823      56.043  26.776  36.775  1.00  0.00           C  
ATOM   2147  C   VAL E1823      57.209  25.770  36.856  1.00  0.00           C  
ATOM   2148  O   VAL E1823      58.378  26.151  36.724  1.00  0.00           O  
ATOM   2149  CB  VAL E1823      55.505  27.031  38.187  1.00  0.00           C  
ATOM   2150  CG1 VAL E1823      56.600  27.594  39.061  1.00  0.00           C  
ATOM   2151  CG2 VAL E1823      54.325  27.970  38.123  1.00  0.00           C  
ATOM   2152  N   ILE E1824      56.874  24.492  37.064  1.00  0.00           N  
ATOM   2153  CA  ILE E1824      57.877  23.430  37.171  1.00  0.00           C  
ATOM   2154  C   ILE E1824      58.639  23.244  35.871  1.00  0.00           C  
ATOM   2155  O   ILE E1824      59.852  23.041  35.889  1.00  0.00           O  
ATOM   2156  CB  ILE E1824      57.253  22.074  37.550  1.00  0.00           C  
ATOM   2157  CG1 ILE E1824      56.680  22.123  38.955  1.00  0.00           C  
ATOM   2158  CG2 ILE E1824      58.300  20.985  37.499  1.00  0.00           C  
ATOM   2159  CD1 ILE E1824      56.028  20.828  39.389  1.00  0.00           C  
ATOM   2160  N   GLU E1825      57.906  23.302  34.758  1.00  0.00           N  
ATOM   2161  CA  GLU E1825      58.470  23.163  33.416  1.00  0.00           C  
ATOM   2162  C   GLU E1825      59.480  24.292  33.162  1.00  0.00           C  
ATOM   2163  O   GLU E1825      60.567  24.073  32.625  1.00  0.00           O  
ATOM   2164  CB  GLU E1825      57.343  23.208  32.378  1.00  0.00           C  
ATOM   2165  CG  GLU E1825      57.041  21.903  31.633  1.00  0.00           C  
ATOM   2166  CD  GLU E1825      57.489  20.650  32.376  1.00  0.00           C  
ATOM   2167  OE1 GLU E1825      58.610  20.161  32.101  1.00  0.00           O  
ATOM   2168  OE2 GLU E1825      56.732  20.161  33.245  1.00  0.00           O  
ATOM   2169  N   THR E1826      59.123  25.498  33.581  1.00  0.00           N  
ATOM   2170  CA  THR E1826      59.988  26.650  33.413  1.00  0.00           C  
ATOM   2171  C   THR E1826      61.273  26.550  34.218  1.00  0.00           C  
ATOM   2172  O   THR E1826      62.331  26.901  33.728  1.00  0.00           O  
ATOM   2173  CB  THR E1826      59.276  27.934  33.849  1.00  0.00           C  
ATOM   2174  OG1 THR E1826      58.063  28.093  33.102  1.00  0.00           O  
ATOM   2175  CG2 THR E1826      60.184  29.131  33.632  1.00  0.00           C  
ATOM   2176  N   LEU E1827      61.184  26.045  35.442  1.00  0.00           N  
ATOM   2177  CA  LEU E1827      62.353  26.002  36.303  1.00  0.00           C  
ATOM   2178  C   LEU E1827      63.306  24.850  36.055  1.00  0.00           C  
ATOM   2179  O   LEU E1827      64.516  25.007  36.166  1.00  0.00           O  
ATOM   2180  CB  LEU E1827      61.901  26.037  37.760  1.00  0.00           C  
ATOM   2181  CG  LEU E1827      60.974  27.206  38.154  1.00  0.00           C  
ATOM   2182  CD1 LEU E1827      60.797  27.247  39.667  1.00  0.00           C  
ATOM   2183  CD2 LEU E1827      61.574  28.530  37.680  1.00  0.00           C  
ATOM   2184  N   ARG E1828      62.737  23.709  35.683  1.00  0.00           N  
ATOM   2185  CA  ARG E1828      63.487  22.490  35.411  1.00  0.00           C  
ATOM   2186  C   ARG E1828      64.855  22.672  34.664  1.00  0.00           C  
ATOM   2187  O   ARG E1828      65.896  22.266  35.187  1.00  0.00           O  
ATOM   2188  CB  ARG E1828      62.578  21.508  34.670  1.00  0.00           C  
ATOM   2189  CG  ARG E1828      63.191  20.139  34.389  1.00  0.00           C  
ATOM   2190  CD  ARG E1828      62.415  19.337  33.328  1.00  0.00           C  
ATOM   2191  NE  ARG E1828      60.965  19.335  33.522  1.00  0.00           N  
ATOM   2192  CZ  ARG E1828      60.319  18.812  34.567  1.00  0.00           C  
ATOM   2193  NH1 ARG E1828      60.976  18.221  35.562  1.00  0.00           N  
ATOM   2194  NH2 ARG E1828      58.990  18.879  34.613  1.00  0.00           N  
ATOM   2195  N   PRO E1829      64.884  23.286  33.459  1.00  0.00           N  
ATOM   2196  CA  PRO E1829      66.154  23.474  32.733  1.00  0.00           C  
ATOM   2197  C   PRO E1829      67.098  24.451  33.409  1.00  0.00           C  
ATOM   2198  O   PRO E1829      68.307  24.455  33.146  1.00  0.00           O  
ATOM   2199  CB  PRO E1829      65.713  23.995  31.378  1.00  0.00           C  
ATOM   2200  CG  PRO E1829      64.501  24.807  31.737  1.00  0.00           C  
ATOM   2201  CD  PRO E1829      63.771  23.874  32.699  1.00  0.00           C  
ATOM   2202  N   ILE E1830      66.544  25.306  34.265  1.00  0.00           N  
ATOM   2203  CA  ILE E1830      67.354  26.290  34.976  1.00  0.00           C  
ATOM   2204  C   ILE E1830      68.066  25.546  36.087  1.00  0.00           C  
ATOM   2205  O   ILE E1830      69.288  25.636  36.205  1.00  0.00           O  
ATOM   2206  CB  ILE E1830      66.494  27.408  35.598  1.00  0.00           C  
ATOM   2207  CG1 ILE E1830      65.503  27.946  34.564  1.00  0.00           C  
ATOM   2208  CG2 ILE E1830      67.404  28.530  36.094  1.00  0.00           C  
ATOM   2209  CD1 ILE E1830      64.631  29.065  35.084  1.00  0.00           C  
ATOM   2210  N   GLN E1831      67.301  24.796  36.885  1.00  0.00           N  
ATOM   2211  CA  GLN E1831      67.874  24.028  37.987  1.00  0.00           C  
ATOM   2212  C   GLN E1831      68.903  23.076  37.407  1.00  0.00           C  
ATOM   2213  O   GLN E1831      69.945  22.830  38.013  1.00  0.00           O  
ATOM   2214  CB  GLN E1831      66.774  23.282  38.736  1.00  0.00           C  
ATOM   2215  CG  GLN E1831      65.880  24.224  39.549  1.00  0.00           C  
ATOM   2216  CD  GLN E1831      64.480  23.676  39.773  1.00  0.00           C  
ATOM   2217  OE1 GLN E1831      63.855  23.188  38.841  1.00  0.00           O  
ATOM   2218  NE2 GLN E1831      63.976  23.772  41.003  1.00  0.00           N  
ATOM   2219  N   GLU E1832      68.605  22.563  36.217  1.00  0.00           N  
ATOM   2220  CA  GLU E1832      69.501  21.657  35.527  1.00  0.00           C  
ATOM   2221  C   GLU E1832      70.831  22.338  35.256  1.00  0.00           C  
ATOM   2222  O   GLU E1832      71.886  21.881  35.697  1.00  0.00           O  
ATOM   2223  CB  GLU E1832      68.880  21.211  34.212  1.00  0.00           C  
ATOM   2224  CG  GLU E1832      68.181  19.877  34.295  1.00  0.00           C  
ATOM   2225  CD  GLU E1832      67.521  19.491  32.980  1.00  0.00           C  
ATOM   2226  OE1 GLU E1832      68.214  19.498  31.940  1.00  0.00           O  
ATOM   2227  OE2 GLU E1832      66.314  19.182  33.000  1.00  0.00           O  
ATOM   2228  N   ARG E1833      70.767  23.447  34.532  1.00  0.00           N  
ATOM   2229  CA  ARG E1833      71.959  24.208  34.187  1.00  0.00           C  
ATOM   2230  C   ARG E1833      72.702  24.689  35.429  1.00  0.00           C  
ATOM   2231  O   ARG E1833      73.934  24.758  35.436  1.00  0.00           O  
ATOM   2232  CB  ARG E1833      71.567  25.395  33.314  1.00  0.00           C  
ATOM   2233  CG  ARG E1833      71.202  25.022  31.891  1.00  0.00           C  
ATOM   2234  CD  ARG E1833      70.700  26.225  31.125  1.00  0.00           C  
ATOM   2235  NE  ARG E1833      69.255  26.389  31.241  1.00  0.00           N  
ATOM   2236  CZ  ARG E1833      68.562  27.339  30.620  1.00  0.00           C  
ATOM   2237  NH1 ARG E1833      69.191  28.212  29.847  1.00  0.00           N  
ATOM   2238  NH2 ARG E1833      67.239  27.400  30.751  1.00  0.00           N  
ATOM   2239  N   TYR E1834      71.939  25.013  36.472  1.00  0.00           N  
ATOM   2240  CA  TYR E1834      72.500  25.478  37.735  1.00  0.00           C  
ATOM   2241  C   TYR E1834      73.495  24.448  38.226  1.00  0.00           C  
ATOM   2242  O   TYR E1834      74.662  24.757  38.486  1.00  0.00           O  
ATOM   2243  CB  TYR E1834      71.397  25.661  38.788  1.00  0.00           C  
ATOM   2244  CG  TYR E1834      71.897  25.903  40.211  1.00  0.00           C  
ATOM   2245  CD1 TYR E1834      72.677  27.018  40.526  1.00  0.00           C  
ATOM   2246  CD2 TYR E1834      71.600  24.994  41.235  1.00  0.00           C  
ATOM   2247  CE1 TYR E1834      73.156  27.219  41.835  1.00  0.00           C  
ATOM   2248  CE2 TYR E1834      72.073  25.185  42.542  1.00  0.00           C  
ATOM   2249  CZ  TYR E1834      72.850  26.292  42.834  1.00  0.00           C  
ATOM   2250  OH  TYR E1834      73.339  26.426  44.113  1.00  0.00           O  
ATOM   2251  N   HIS E1835      73.048  23.208  38.330  1.00  0.00           N  
ATOM   2252  CA  HIS E1835      73.933  22.171  38.812  1.00  0.00           C  
ATOM   2253  C   HIS E1835      75.131  21.912  37.924  1.00  0.00           C  
ATOM   2254  O   HIS E1835      76.222  21.665  38.428  1.00  0.00           O  
ATOM   2255  CB  HIS E1835      73.160  20.878  39.024  1.00  0.00           C  
ATOM   2256  CG  HIS E1835      72.139  20.967  40.105  1.00  0.00           C  
ATOM   2257  ND1 HIS E1835      70.816  21.259  39.858  1.00  0.00           N  
ATOM   2258  CD2 HIS E1835      72.255  20.851  41.446  1.00  0.00           C  
ATOM   2259  CE1 HIS E1835      70.158  21.327  41.000  1.00  0.00           C  
ATOM   2260  NE2 HIS E1835      71.010  21.085  41.980  1.00  0.00           N  
ATOM   2261  N   HIS E1836      74.937  21.954  36.609  1.00  0.00           N  
ATOM   2262  CA  HIS E1836      76.055  21.728  35.688  1.00  0.00           C  
ATOM   2263  C   HIS E1836      77.104  22.741  36.069  1.00  0.00           C  
ATOM   2264  O   HIS E1836      78.285  22.411  36.213  1.00  0.00           O  
ATOM   2265  CB  HIS E1836      75.596  21.912  34.225  1.00  0.00           C  
ATOM   2266  CG  HIS E1836      76.615  22.545  33.311  1.00  0.00           C  
ATOM   2267  ND1 HIS E1836      77.897  22.063  33.138  1.00  0.00           N  
ATOM   2268  CD2 HIS E1836      76.523  23.634  32.510  1.00  0.00           C  
ATOM   2269  CE1 HIS E1836      78.549  22.828  32.278  1.00  0.00           C  
ATOM   2270  NE2 HIS E1836      77.737  23.789  31.882  1.00  0.00           N  
ATOM   2271  N   TRP E1837      76.649  23.977  36.248  1.00  0.00           N  
ATOM   2272  CA  TRP E1837      77.524  25.077  36.614  1.00  0.00           C  
ATOM   2273  C   TRP E1837      78.194  24.959  37.977  1.00  0.00           C  
ATOM   2274  O   TRP E1837      79.408  25.082  38.063  1.00  0.00           O  
ATOM   2275  CB  TRP E1837      76.752  26.401  36.533  1.00  0.00           C  
ATOM   2276  CG  TRP E1837      76.784  26.968  35.181  1.00  0.00           C  
ATOM   2277  CD1 TRP E1837      75.729  27.176  34.354  1.00  0.00           C  
ATOM   2278  CD2 TRP E1837      77.948  27.340  34.458  1.00  0.00           C  
ATOM   2279  NE1 TRP E1837      76.158  27.657  33.138  1.00  0.00           N  
ATOM   2280  CE2 TRP E1837      77.521  27.765  33.178  1.00  0.00           C  
ATOM   2281  CE3 TRP E1837      79.321  27.356  34.759  1.00  0.00           C  
ATOM   2282  CZ2 TRP E1837      78.407  28.198  32.202  1.00  0.00           C  
ATOM   2283  CZ3 TRP E1837      80.209  27.794  33.767  1.00  0.00           C  
ATOM   2284  CH2 TRP E1837      79.748  28.205  32.515  1.00  0.00           C  
ATOM   2285  N   MET E1838      77.415  24.734  39.034  1.00  0.00           N  
ATOM   2286  CA  MET E1838      77.967  24.638  40.379  1.00  0.00           C  
ATOM   2287  C   MET E1838      79.175  23.736  40.516  1.00  0.00           C  
ATOM   2288  O   MET E1838      80.141  24.076  41.204  1.00  0.00           O  
ATOM   2289  CB  MET E1838      76.913  24.145  41.358  1.00  0.00           C  
ATOM   2290  CG  MET E1838      75.914  25.187  41.828  1.00  0.00           C  
ATOM   2291  SD  MET E1838      76.583  26.428  42.998  1.00  0.00           S  
ATOM   2292  CE  MET E1838      78.168  25.644  43.531  1.00  0.00           C  
ATOM   2293  N   GLU E1839      79.116  22.579  39.872  1.00  0.00           N  
ATOM   2294  CA  GLU E1839      80.210  21.632  39.969  1.00  0.00           C  
ATOM   2295  C   GLU E1839      81.220  21.722  38.839  1.00  0.00           C  
ATOM   2296  O   GLU E1839      82.089  20.861  38.718  1.00  0.00           O  
ATOM   2297  CB  GLU E1839      79.659  20.221  40.040  1.00  0.00           C  
ATOM   2298  CG  GLU E1839      78.912  19.835  38.804  1.00  0.00           C  
ATOM   2299  CD  GLU E1839      78.674  18.343  38.732  1.00  0.00           C  
ATOM   2300  OE1 GLU E1839      78.148  17.787  39.720  1.00  0.00           O  
ATOM   2301  OE2 GLU E1839      79.026  17.737  37.691  1.00  0.00           O  
ATOM   2302  N   SER E1840      81.111  22.758  38.015  1.00  0.00           N  
ATOM   2303  CA  SER E1840      82.038  22.972  36.912  1.00  0.00           C  
ATOM   2304  C   SER E1840      83.119  23.981  37.301  1.00  0.00           C  
ATOM   2305  O   SER E1840      82.842  25.011  37.928  1.00  0.00           O  
ATOM   2306  CB  SER E1840      81.301  23.481  35.657  1.00  0.00           C  
ATOM   2307  OG  SER E1840      82.211  23.772  34.593  1.00  0.00           O  
ATOM   2308  N   GLU E1842      84.355  23.648  36.939  1.00  0.00           N  
ATOM   2309  CA  GLU E1842      85.515  24.503  37.176  1.00  0.00           C  
ATOM   2310  C   GLU E1842      85.552  25.621  36.125  1.00  0.00           C  
ATOM   2311  O   GLU E1842      86.467  26.441  36.102  1.00  0.00           O  
ATOM   2312  CB  GLU E1842      86.805  23.677  37.103  1.00  0.00           C  
ATOM   2313  CG  GLU E1842      86.823  22.634  35.995  1.00  0.00           C  
ATOM   2314  CD  GLU E1842      88.147  22.573  35.240  1.00  0.00           C  
ATOM   2315  OE1 GLU E1842      89.210  22.410  35.879  1.00  0.00           O  
ATOM   2316  OE2 GLU E1842      88.115  22.689  33.994  1.00  0.00           O  
ATOM   2317  N   GLU E1843      84.556  25.635  35.243  1.00  0.00           N  
ATOM   2318  CA  GLU E1843      84.441  26.669  34.217  1.00  0.00           C  
ATOM   2319  C   GLU E1843      83.931  27.914  34.917  1.00  0.00           C  
ATOM   2320  O   GLU E1843      84.301  29.032  34.566  1.00  0.00           O  
ATOM   2321  CB  GLU E1843      83.440  26.248  33.149  1.00  0.00           C  
ATOM   2322  CG  GLU E1843      84.041  25.453  32.018  1.00  0.00           C  
ATOM   2323  CD  GLU E1843      84.705  26.351  30.993  1.00  0.00           C  
ATOM   2324  OE1 GLU E1843      83.987  27.155  30.369  1.00  0.00           O  
ATOM   2325  OE2 GLU E1843      85.934  26.259  30.822  1.00  0.00           O  
ATOM   2326  N   LEU E1844      83.084  27.692  35.921  1.00  0.00           N  
ATOM   2327  CA  LEU E1844      82.490  28.761  36.716  1.00  0.00           C  
ATOM   2328  C   LEU E1844      83.530  29.753  37.188  1.00  0.00           C  
ATOM   2329  O   LEU E1844      83.371  30.952  37.008  1.00  0.00           O  
ATOM   2330  CB  LEU E1844      81.777  28.197  37.935  1.00  0.00           C  
ATOM   2331  CG  LEU E1844      81.041  29.275  38.718  1.00  0.00           C  
ATOM   2332  CD1 LEU E1844      80.001  29.902  37.831  1.00  0.00           C  
ATOM   2333  CD2 LEU E1844      80.373  28.680  39.921  1.00  0.00           C  
ATOM   2334  N   ASP E1845      84.593  29.254  37.800  1.00  0.00           N  
ATOM   2335  CA  ASP E1845      85.640  30.136  38.276  1.00  0.00           C  
ATOM   2336  C   ASP E1845      86.332  30.772  37.108  1.00  0.00           C  
ATOM   2337  O   ASP E1845      86.746  31.916  37.178  1.00  0.00           O  
ATOM   2338  CB  ASP E1845      86.635  29.362  39.114  1.00  0.00           C  
ATOM   2339  CG  ASP E1845      85.975  28.746  40.317  1.00  0.00           C  
ATOM   2340  OD1 ASP E1845      85.130  27.851  40.135  1.00  0.00           O  
ATOM   2341  OD2 ASP E1845      86.275  29.170  41.442  1.00  0.00           O  
ATOM   2342  N   ARG E1846      86.447  30.036  36.017  1.00  0.00           N  
ATOM   2343  CA  ARG E1846      87.094  30.579  34.839  1.00  0.00           C  
ATOM   2344  C   ARG E1846      86.230  31.730  34.281  1.00  0.00           C  
ATOM   2345  O   ARG E1846      86.744  32.752  33.824  1.00  0.00           O  
ATOM   2346  CB  ARG E1846      87.250  29.464  33.812  1.00  0.00           C  
ATOM   2347  CG  ARG E1846      88.547  29.485  33.029  1.00  0.00           C  
ATOM   2348  CD  ARG E1846      89.223  28.140  33.165  1.00  0.00           C  
ATOM   2349  NE  ARG E1846      88.332  27.071  32.729  1.00  0.00           N  
ATOM   2350  CZ  ARG E1846      88.433  25.789  33.074  1.00  0.00           C  
ATOM   2351  NH1 ARG E1846      89.395  25.361  33.884  1.00  0.00           N  
ATOM   2352  NH2 ARG E1846      87.546  24.926  32.591  1.00  0.00           N  
ATOM   2353  N   VAL E1847      84.915  31.551  34.322  1.00  0.00           N  
ATOM   2354  CA  VAL E1847      83.968  32.560  33.862  1.00  0.00           C  
ATOM   2355  C   VAL E1847      84.106  33.833  34.691  1.00  0.00           C  
ATOM   2356  O   VAL E1847      84.160  34.944  34.156  1.00  0.00           O  
ATOM   2357  CB  VAL E1847      82.532  32.038  34.001  1.00  0.00           C  
ATOM   2358  CG1 VAL E1847      81.532  33.159  33.888  1.00  0.00           C  
ATOM   2359  CG2 VAL E1847      82.283  31.011  32.937  1.00  0.00           C  
ATOM   2360  N   LEU E1848      84.155  33.657  36.008  1.00  0.00           N  
ATOM   2361  CA  LEU E1848      84.285  34.778  36.922  1.00  0.00           C  
ATOM   2362  C   LEU E1848      85.650  35.441  36.856  1.00  0.00           C  
ATOM   2363  O   LEU E1848      85.772  36.614  37.182  1.00  0.00           O  
ATOM   2364  CB  LEU E1848      83.977  34.331  38.339  1.00  0.00           C  
ATOM   2365  CG  LEU E1848      82.495  34.028  38.582  1.00  0.00           C  
ATOM   2366  CD1 LEU E1848      82.327  33.434  39.959  1.00  0.00           C  
ATOM   2367  CD2 LEU E1848      81.675  35.294  38.444  1.00  0.00           C  
ATOM   2368  N   ASP E1849      86.688  34.722  36.452  1.00  0.00           N  
ATOM   2369  CA  ASP E1849      87.994  35.363  36.345  1.00  0.00           C  
ATOM   2370  C   ASP E1849      87.915  36.351  35.214  1.00  0.00           C  
ATOM   2371  O   ASP E1849      88.261  37.506  35.378  1.00  0.00           O  
ATOM   2372  CB  ASP E1849      89.089  34.352  36.033  1.00  0.00           C  
ATOM   2373  CG  ASP E1849      89.301  33.360  37.151  1.00  0.00           C  
ATOM   2374  OD1 ASP E1849      89.054  33.722  38.310  1.00  0.00           O  
ATOM   2375  OD2 ASP E1849      89.706  32.218  36.870  1.00  0.00           O  
ATOM   2376  N   GLU E1850      87.452  35.879  34.064  1.00  0.00           N  
ATOM   2377  CA  GLU E1850      87.309  36.726  32.897  1.00  0.00           C  
ATOM   2378  C   GLU E1850      86.486  37.944  33.322  1.00  0.00           C  
ATOM   2379  O   GLU E1850      86.952  39.071  33.225  1.00  0.00           O  
ATOM   2380  CB  GLU E1850      86.609  35.954  31.778  1.00  0.00           C  
ATOM   2381  CG  GLU E1850      86.789  36.506  30.364  1.00  0.00           C  
ATOM   2382  CD  GLU E1850      85.466  36.535  29.578  1.00  0.00           C  
ATOM   2383  OE1 GLU E1850      84.585  35.671  29.801  1.00  0.00           O  
ATOM   2384  OE2 GLU E1850      85.312  37.416  28.701  1.00  0.00           O  
ATOM   2385  N   GLY E1851      85.275  37.714  33.816  1.00  0.00           N  
ATOM   2386  CA  GLY E1851      84.436  38.812  34.262  1.00  0.00           C  
ATOM   2387  C   GLY E1851      85.272  39.856  34.971  1.00  0.00           C  
ATOM   2388  O   GLY E1851      85.356  41.002  34.544  1.00  0.00           O  
ATOM   2389  N   ALA E1852      85.919  39.452  36.052  1.00  0.00           N  
ATOM   2390  CA  ALA E1852      86.757  40.359  36.799  1.00  0.00           C  
ATOM   2391  C   ALA E1852      87.807  41.040  35.918  1.00  0.00           C  
ATOM   2392  O   ALA E1852      88.074  42.225  36.077  1.00  0.00           O  
ATOM   2393  CB  ALA E1852      87.424  39.608  37.921  1.00  0.00           C  
ATOM   2394  N   GLU E1853      88.390  40.310  34.979  1.00  0.00           N  
ATOM   2395  CA  GLU E1853      89.440  40.878  34.138  1.00  0.00           C  
ATOM   2396  C   GLU E1853      88.911  41.987  33.249  1.00  0.00           C  
ATOM   2397  O   GLU E1853      89.536  43.030  33.121  1.00  0.00           O  
ATOM   2398  CB  GLU E1853      90.076  39.774  33.298  1.00  0.00           C  
ATOM   2399  CG  GLU E1853      91.463  40.084  32.788  1.00  0.00           C  
ATOM   2400  CD  GLU E1853      91.963  39.008  31.841  1.00  0.00           C  
ATOM   2401  OE1 GLU E1853      91.461  38.949  30.699  1.00  0.00           O  
ATOM   2402  OE2 GLU E1853      92.845  38.220  32.238  1.00  0.00           O  
ATOM   2403  N   LYS E1854      87.756  41.748  32.642  1.00  0.00           N  
ATOM   2404  CA  LYS E1854      87.124  42.730  31.791  1.00  0.00           C  
ATOM   2405  C   LYS E1854      86.691  43.919  32.649  1.00  0.00           C  
ATOM   2406  O   LYS E1854      86.999  45.056  32.308  1.00  0.00           O  
ATOM   2407  CB  LYS E1854      85.903  42.137  31.075  1.00  0.00           C  
ATOM   2408  CG  LYS E1854      86.238  41.124  29.981  1.00  0.00           C  
ATOM   2409  CD  LYS E1854      85.002  40.712  29.166  1.00  0.00           C  
ATOM   2410  CE  LYS E1854      83.958  39.934  29.974  1.00  0.00           C  
ATOM   2411  NZ  LYS E1854      82.821  39.460  29.107  1.00  0.00           N  
ATOM   2412  N   ALA E1855      86.010  43.658  33.773  1.00  0.00           N  
ATOM   2413  CA  ALA E1855      85.522  44.732  34.670  1.00  0.00           C  
ATOM   2414  C   ALA E1855      86.626  45.625  35.200  1.00  0.00           C  
ATOM   2415  O   ALA E1855      86.488  46.849  35.254  1.00  0.00           O  
ATOM   2416  CB  ALA E1855      84.753  44.152  35.843  1.00  0.00           C  
ATOM   2417  N   ASN E1856      87.713  44.994  35.614  1.00  0.00           N  
ATOM   2418  CA  ASN E1856      88.830  45.729  36.129  1.00  0.00           C  
ATOM   2419  C   ASN E1856      89.406  46.615  35.047  1.00  0.00           C  
ATOM   2420  O   ASN E1856      89.812  47.724  35.315  1.00  0.00           O  
ATOM   2421  CB  ASN E1856      89.913  44.789  36.629  1.00  0.00           C  
ATOM   2422  CG  ASN E1856      90.984  45.528  37.393  1.00  0.00           C  
ATOM   2423  OD1 ASN E1856      90.729  46.049  38.486  1.00  0.00           O  
ATOM   2424  ND2 ASN E1856      92.178  45.613  36.819  1.00  0.00           N  
ATOM   2425  N   ARG E1857      89.420  46.128  33.815  1.00  0.00           N  
ATOM   2426  CA  ARG E1857      89.968  46.880  32.686  1.00  0.00           C  
ATOM   2427  C   ARG E1857      89.466  48.320  32.678  1.00  0.00           C  
ATOM   2428  O   ARG E1857      90.260  49.261  32.630  1.00  0.00           O  
ATOM   2429  CB  ARG E1857      89.584  46.195  31.374  1.00  0.00           C  
ATOM   2430  CG  ARG E1857      90.575  46.355  30.229  1.00  0.00           C  
ATOM   2431  CD  ARG E1857      90.223  47.470  29.241  1.00  0.00           C  
ATOM   2432  NE  ARG E1857      88.867  47.376  28.686  1.00  0.00           N  
ATOM   2433  CZ  ARG E1857      88.489  47.963  27.553  1.00  0.00           C  
ATOM   2434  NH1 ARG E1857      89.362  48.670  26.854  1.00  0.00           N  
ATOM   2435  NH2 ARG E1857      87.230  47.869  27.136  1.00  0.00           N  
ATOM   2436  N   VAL E2124      88.147  48.480  32.738  1.00  0.00           N  
ATOM   2437  CA  VAL E2124      87.545  49.796  32.738  1.00  0.00           C  
ATOM   2438  C   VAL E2124      87.738  50.503  34.061  1.00  0.00           C  
ATOM   2439  O   VAL E2124      88.316  51.590  34.109  1.00  0.00           O  
ATOM   2440  CB  VAL E2124      86.058  49.722  32.488  1.00  0.00           C  
ATOM   2441  CG1 VAL E2124      85.461  51.103  32.652  1.00  0.00           C  
ATOM   2442  CG2 VAL E2124      85.796  49.152  31.104  1.00  0.00           C  
ATOM   2443  N   ALA E2126      87.259  49.876  35.134  1.00  0.00           N  
ATOM   2444  CA  ALA E2126      87.356  50.434  36.485  1.00  0.00           C  
ATOM   2445  C   ALA E2126      88.748  50.955  36.827  1.00  0.00           C  
ATOM   2446  O   ALA E2126      88.887  52.007  37.437  1.00  0.00           O  
ATOM   2447  CB  ALA E2126      86.904  49.401  37.499  1.00  0.00           C  
ATOM   2448  N   SER E2127      89.779  50.218  36.444  1.00  0.00           N  
ATOM   2449  CA  SER E2127      91.142  50.659  36.712  1.00  0.00           C  
ATOM   2450  C   SER E2127      91.309  52.061  36.191  1.00  0.00           C  
ATOM   2451  O   SER E2127      91.492  52.991  36.955  1.00  0.00           O  
ATOM   2452  CB  SER E2127      92.171  49.772  36.002  1.00  0.00           C  
ATOM   2453  OG  SER E2127      92.394  48.564  36.706  1.00  0.00           O  
ATOM   2454  N   GLU E2128      91.239  52.186  34.872  1.00  0.00           N  
ATOM   2455  CA  GLU E2128      91.416  53.452  34.191  1.00  0.00           C  
ATOM   2456  C   GLU E2128      90.574  54.569  34.751  1.00  0.00           C  
ATOM   2457  O   GLU E2128      91.061  55.673  34.974  1.00  0.00           O  
ATOM   2458  CB  GLU E2128      91.109  53.288  32.711  1.00  0.00           C  
ATOM   2459  CG  GLU E2128      91.018  54.594  31.931  1.00  0.00           C  
ATOM   2460  CD  GLU E2128      92.382  55.220  31.612  1.00  0.00           C  
ATOM   2461  OE1 GLU E2128      93.279  55.212  32.489  1.00  0.00           O  
ATOM   2462  OE2 GLU E2128      92.526  55.735  30.481  1.00  0.00           O  
ATOM   2463  N   MET E2129      89.299  54.289  34.967  1.00  0.00           N  
ATOM   2464  CA  MET E2129      88.421  55.314  35.488  1.00  0.00           C  
ATOM   2465  C   MET E2129      89.026  55.861  36.770  1.00  0.00           C  
ATOM   2466  O   MET E2129      89.162  57.066  36.941  1.00  0.00           O  
ATOM   2467  CB  MET E2129      87.039  54.744  35.752  1.00  0.00           C  
ATOM   2468  CG  MET E2129      86.082  55.803  36.218  1.00  0.00           C  
ATOM   2469  SD  MET E2129      85.972  57.154  35.037  1.00  0.00           S  
ATOM   2470  CE  MET E2129      84.210  57.084  34.606  1.00  0.00           C  
ATOM   2471  N   VAL E2130      89.413  54.963  37.661  1.00  0.00           N  
ATOM   2472  CA  VAL E2130      90.031  55.359  38.911  1.00  0.00           C  
ATOM   2473  C   VAL E2130      91.295  56.160  38.640  1.00  0.00           C  
ATOM   2474  O   VAL E2130      91.508  57.214  39.219  1.00  0.00           O  
ATOM   2475  CB  VAL E2130      90.331  54.110  39.746  1.00  0.00           C  
ATOM   2476  CG1 VAL E2130      91.612  54.263  40.553  1.00  0.00           C  
ATOM   2477  CG2 VAL E2130      89.146  53.853  40.646  1.00  0.00           C  
ATOM   2478  N   ARG E2131      92.120  55.670  37.729  1.00  0.00           N  
ATOM   2479  CA  ARG E2131      93.367  56.339  37.398  1.00  0.00           C  
ATOM   2480  C   ARG E2131      93.126  57.792  37.025  1.00  0.00           C  
ATOM   2481  O   ARG E2131      93.991  58.647  37.219  1.00  0.00           O  
ATOM   2482  CB  ARG E2131      94.058  55.635  36.240  1.00  0.00           C  
ATOM   2483  CG  ARG E2131      95.537  55.917  36.188  1.00  0.00           C  
ATOM   2484  CD  ARG E2131      96.328  54.920  37.048  1.00  0.00           C  
ATOM   2485  NE  ARG E2131      97.238  55.550  38.010  1.00  0.00           N  
ATOM   2486  CZ  ARG E2131      96.923  55.801  39.277  1.00  0.00           C  
ATOM   2487  NH1 ARG E2131      95.722  55.478  39.738  1.00  0.00           N  
ATOM   2488  NH2 ARG E2131      97.810  56.368  40.083  1.00  0.00           N  
ATOM   2489  N   LYS E2132      91.940  58.049  36.477  1.00  0.00           N  
ATOM   2490  CA  LYS E2132      91.538  59.386  36.079  1.00  0.00           C  
ATOM   2491  C   LYS E2132      91.008  60.172  37.270  1.00  0.00           C  
ATOM   2492  O   LYS E2132      91.243  61.373  37.371  1.00  0.00           O  
ATOM   2493  CB  LYS E2132      90.493  59.317  34.966  1.00  0.00           C  
ATOM   2494  CG  LYS E2132      91.115  59.125  33.590  1.00  0.00           C  
ATOM   2495  CD  LYS E2132      90.044  58.909  32.546  1.00  0.00           C  
ATOM   2496  CE  LYS E2132      90.648  58.367  31.258  1.00  0.00           C  
ATOM   2497  NZ  LYS E2132      89.717  57.432  30.563  1.00  0.00           N  
ATOM   2498  N   MET E2133      90.297  59.508  38.175  1.00  0.00           N  
ATOM   2499  CA  MET E2133      89.802  60.183  39.365  1.00  0.00           C  
ATOM   2500  C   MET E2133      90.971  60.699  40.203  1.00  0.00           C  
ATOM   2501  O   MET E2133      90.950  61.827  40.676  1.00  0.00           O  
ATOM   2502  CB  MET E2133      88.974  59.238  40.209  1.00  0.00           C  
ATOM   2503  CG  MET E2133      87.604  59.017  39.675  1.00  0.00           C  
ATOM   2504  SD  MET E2133      86.716  57.760  40.600  1.00  0.00           S  
ATOM   2505  CE  MET E2133      86.319  58.639  42.088  1.00  0.00           C  
ATOM   2506  N   GLU E2134      92.001  59.884  40.389  1.00  0.00           N  
ATOM   2507  CA  GLU E2134      93.149  60.298  41.182  1.00  0.00           C  
ATOM   2508  C   GLU E2134      93.850  61.474  40.535  1.00  0.00           C  
ATOM   2509  O   GLU E2134      94.186  62.447  41.200  1.00  0.00           O  
ATOM   2510  CB  GLU E2134      94.112  59.138  41.348  1.00  0.00           C  
ATOM   2511  CG  GLU E2134      93.588  58.067  42.265  1.00  0.00           C  
ATOM   2512  CD  GLU E2134      94.433  56.818  42.215  1.00  0.00           C  
ATOM   2513  OE1 GLU E2134      95.652  56.925  41.952  1.00  0.00           O  
ATOM   2514  OE2 GLU E2134      93.884  55.721  42.447  1.00  0.00           O  
ATOM   2515  N   GLN E2140      94.072  61.362  39.233  1.00  0.00           N  
ATOM   2516  CA  GLN E2140      94.709  62.404  38.442  1.00  0.00           C  
ATOM   2517  C   GLN E2140      94.038  63.735  38.789  1.00  0.00           C  
ATOM   2518  O   GLN E2140      94.694  64.722  39.103  1.00  0.00           O  
ATOM   2519  CB  GLN E2140      94.472  62.115  36.961  1.00  0.00           C  
ATOM   2520  CG  GLN E2140      95.495  62.668  36.013  1.00  0.00           C  
ATOM   2521  CD  GLN E2140      96.792  61.924  36.157  1.00  0.00           C  
ATOM   2522  OE1 GLN E2140      97.681  62.331  36.908  1.00  0.00           O  
ATOM   2523  NE2 GLN E2140      96.903  60.802  35.453  1.00  0.00           N  
ATOM   2524  N   ALA E2141      92.713  63.737  38.735  1.00  0.00           N  
ATOM   2525  CA  ALA E2141      91.944  64.934  39.030  1.00  0.00           C  
ATOM   2526  C   ALA E2141      92.213  65.462  40.425  1.00  0.00           C  
ATOM   2527  O   ALA E2141      92.712  66.572  40.584  1.00  0.00           O  
ATOM   2528  CB  ALA E2141      90.438  64.654  38.868  1.00  0.00           C  
ATOM   2529  N   MET E2142      91.885  64.643  41.424  1.00  0.00           N  
ATOM   2530  CA  MET E2142      92.031  64.997  42.831  1.00  0.00           C  
ATOM   2531  C   MET E2142      93.424  65.340  43.313  1.00  0.00           C  
ATOM   2532  O   MET E2142      93.579  66.091  44.275  1.00  0.00           O  
ATOM   2533  CB  MET E2142      91.419  63.895  43.666  1.00  0.00           C  
ATOM   2534  CG  MET E2142      89.990  63.688  43.258  1.00  0.00           C  
ATOM   2535  SD  MET E2142      88.995  62.863  44.473  1.00  0.00           S  
ATOM   2536  CE  MET E2142      89.125  64.028  45.836  1.00  0.00           C  
ATOM   2537  N   GLY E2143      94.432  64.796  42.644  1.00  0.00           N  
ATOM   2538  CA  GLY E2143      95.807  65.074  43.004  1.00  0.00           C  
ATOM   2539  C   GLY E2143      96.546  64.010  43.811  1.00  0.00           C  
ATOM   2540  O   GLY E2143      97.554  64.311  44.473  1.00  0.00           O  
ATOM   2541  N   LEU E2144      96.080  62.767  43.764  1.00  0.00           N  
ATOM   2542  CA  LEU E2144      96.741  61.707  44.510  1.00  0.00           C  
ATOM   2543  C   LEU E2144      97.961  61.155  43.785  1.00  0.00           C  
ATOM   2544  O   LEU E2144      98.071  61.271  42.574  1.00  0.00           O  
ATOM   2545  CB  LEU E2144      95.757  60.582  44.784  1.00  0.00           C  
ATOM   2546  CG  LEU E2144      94.564  61.063  45.604  1.00  0.00           C  
ATOM   2547  CD1 LEU E2144      93.465  60.031  45.588  1.00  0.00           C  
ATOM   2548  CD2 LEU E2144      95.008  61.330  47.024  1.00  0.00           C  
ATOM   2549  N   GLY E2145      98.884  60.564  44.536  1.00  0.00           N  
ATOM   2550  CA  GLY E2145     100.074  59.986  43.937  1.00  0.00           C  
ATOM   2551  C   GLY E2145     100.747  60.798  42.849  1.00  0.00           C  
ATOM   2552  O   GLY E2145     100.954  61.997  43.001  1.00  0.00           O  
ATOM   2553  N   ARG E2146     101.089  60.125  41.751  1.00  0.00           N  
ATOM   2554  CA  ARG E2146     101.768  60.748  40.608  1.00  0.00           C  
ATOM   2555  C   ARG E2146     101.151  60.378  39.248  1.00  0.00           C  
ATOM   2556  O   ARG E2146     101.391  61.138  38.271  1.00  0.00           O  
ATOM   2557  CB  ARG E2146     103.246  60.354  40.607  1.00  0.00           C  
ATOM   2558  CG  ARG E2146     103.840  60.304  41.986  1.00  0.00           C  
ATOM   2559  CD  ARG E2146     104.170  58.889  42.387  1.00  0.00           C  
ATOM   2560  NE  ARG E2146     105.483  58.476  41.911  1.00  0.00           N  
ATOM   2561  CZ  ARG E2146     106.031  57.290  42.147  1.00  0.00           C  
ATOM   2562  NH1 ARG E2146     105.391  56.364  42.851  1.00  0.00           N  
ATOM   2563  NH2 ARG E2146     107.252  57.048  41.686  1.00  0.00           N  
HETATM 2564  PG  ATP E 403      64.799  40.004  48.450  1.00  0.00           P  
HETATM 2565  O1G ATP E 403      64.807  41.255  49.277  1.00  0.00           O  
HETATM 2566  O2G ATP E 403      63.680  39.037  48.392  1.00  0.00           O  
HETATM 2567  O3G ATP E 403      65.714  40.013  47.284  1.00  0.00           O  
HETATM 2568  PB  ATP E 403      62.973  40.415  46.247  1.00  0.00           P  
HETATM 2569  O1B ATP E 403      61.949  41.328  45.856  1.00  0.00           O  
HETATM 2570  O2B ATP E 403      63.093  39.067  45.652  1.00  0.00           O  
HETATM 2571  O3B ATP E 403      63.787  40.795  47.519  1.00  0.00           O  
HETATM 2572  PA  ATP E 403      65.540  41.802  45.348  1.00  0.00           P  
HETATM 2573  O1A ATP E 403      66.643  41.019  44.845  1.00  0.00           O  
HETATM 2574  O2A ATP E 403      65.729  43.043  46.119  1.00  0.00           O  
HETATM 2575  O3A ATP E 403      64.068  41.241  45.195  1.00  0.00           O  
HETATM 2576  O5' ATP E 403      65.622  42.336  43.978  1.00  0.00           O  
HETATM 2577  C5' ATP E 403      65.307  43.067  42.985  1.00  0.00           C  
HETATM 2578  C4' ATP E 403      65.203  43.289  41.524  1.00  0.00           C  
HETATM 2579  O4' ATP E 403      64.246  42.279  41.112  1.00  0.00           O  
HETATM 2580  C3' ATP E 403      64.635  44.643  41.675  1.00  0.00           C  
HETATM 2581  O3' ATP E 403      65.364  45.693  41.014  1.00  0.00           O  
HETATM 2582  C2' ATP E 403      63.130  44.459  41.226  1.00  0.00           C  
HETATM 2583  O2' ATP E 403      62.823  45.278  40.129  1.00  0.00           O  
HETATM 2584  C1' ATP E 403      62.945  42.901  40.873  1.00  0.00           C  
HETATM 2585  N9  ATP E 403      61.948  42.154  41.715  1.00  0.00           N  
HETATM 2586  C8  ATP E 403      62.119  41.480  42.929  1.00  0.00           C  
HETATM 2587  N7  ATP E 403      61.047  40.934  43.403  1.00  0.00           N  
HETATM 2588  C5  ATP E 403      60.093  41.249  42.462  1.00  0.00           C  
HETATM 2589  C6  ATP E 403      58.695  40.949  42.371  1.00  0.00           C  
HETATM 2590  N6  ATP E 403      58.076  40.241  43.311  1.00  0.00           N  
HETATM 2591  N1  ATP E 403      57.969  41.419  41.280  1.00  0.00           N  
HETATM 2592  C2  ATP E 403      58.589  42.159  40.315  1.00  0.00           C  
HETATM 2593  N3  ATP E 403      59.911  42.508  40.284  1.00  0.00           N  
HETATM 2594  C4  ATP E 403      60.614  42.000  41.419  1.00  0.00           C  
TER
END
