# Supplementary material for: Backbone Brackets and Arginine Tweezers delineate Class I and Class II aminoacyl tRNA synthetases
Source: PLoS Comput Biol. 2018 Apr 16;14(4):e1006101. doi: 10.1371/journal.pcbi.1006101 (PMC5919687; doi:10.1371/journal.pcbi.1006101)
Supplement: S11 File — All structures of Class I aaRS with residues renumbered according to the MSA. (GZ) [file pcbi.1006101.s023.tar.gz › 1maw_F_renum.pdb]

ATOM      1  N   MET F 265      62.005  -3.350  -1.344  1.00  0.00           N  
ATOM      2  CA  MET F 265      62.116  -1.972  -1.867  1.00  0.00           C  
ATOM      3  C   MET F 265      63.605  -1.720  -2.062  1.00  0.00           C  
ATOM      4  O   MET F 265      64.420  -2.570  -1.697  1.00  0.00           O  
ATOM      5  CB  MET F 265      61.532  -0.998  -0.849  1.00  0.00           C  
ATOM      6  CG  MET F 265      60.175  -1.451  -0.327  1.00  0.00           C  
ATOM      7  SD  MET F 265      59.772  -0.712   1.266  1.00  0.00           S  
ATOM      8  CE  MET F 265      60.827  -1.683   2.312  1.00  0.00           C  
ATOM      9  N   LYS F 266      63.964  -0.580  -2.650  1.00  0.00           N  
ATOM     10  CA  LYS F 266      65.367  -0.224  -2.864  1.00  0.00           C  
ATOM     11  C   LYS F 266      65.806   0.677  -1.699  1.00  0.00           C  
ATOM     12  O   LYS F 266      64.971   1.087  -0.899  1.00  0.00           O  
ATOM     13  CB  LYS F 266      65.515   0.503  -4.204  1.00  0.00           C  
ATOM     14  CG  LYS F 266      65.318  -0.376  -5.427  1.00  0.00           C  
ATOM     15  CD  LYS F 266      65.399   0.457  -6.695  1.00  0.00           C  
ATOM     16  CE  LYS F 266      65.773  -0.398  -7.877  1.00  0.00           C  
ATOM     17  NZ  LYS F 266      67.133  -0.971  -7.687  1.00  0.00           N  
ATOM     18  N   THR F 267      67.094   0.992  -1.582  1.00  0.00           N  
ATOM     19  CA  THR F 267      67.539   1.847  -0.478  1.00  0.00           C  
ATOM     20  C   THR F 267      68.126   3.166  -0.935  1.00  0.00           C  
ATOM     21  O   THR F 267      69.061   3.203  -1.742  1.00  0.00           O  
ATOM     22  CB  THR F 267      68.575   1.134   0.410  1.00  0.00           C  
ATOM     23  OG1 THR F 267      67.928   0.068   1.116  1.00  0.00           O  
ATOM     24  CG2 THR F 267      69.213   2.092   1.403  1.00  0.00           C  
ATOM     25  N   ILE F 268      67.590   4.247  -0.383  1.00  0.00           N  
ATOM     26  CA  ILE F 268      68.048   5.587  -0.711  1.00  0.00           C  
ATOM     27  C   ILE F 268      68.862   6.163   0.435  1.00  0.00           C  
ATOM     28  O   ILE F 268      68.395   6.179   1.573  1.00  0.00           O  
ATOM     29  CB  ILE F 268      66.828   6.520  -0.969  1.00  0.00           C  
ATOM     30  CG1 ILE F 268      66.147   6.132  -2.279  1.00  0.00           C  
ATOM     31  CG2 ILE F 268      67.252   8.003  -0.986  1.00  0.00           C  
ATOM     32  CD1 ILE F 268      64.873   6.911  -2.524  1.00  0.00           C  
ATOM     33  N   PHE F 269      70.072   6.629   0.149  1.00  0.00           N  
ATOM     34  CA  PHE F 269      70.890   7.220   1.198  1.00  0.00           C  
ATOM     35  C   PHE F 269      71.228   8.671   0.912  1.00  0.00           C  
ATOM     36  O   PHE F 269      71.955   8.968  -0.046  1.00  0.00           O  
ATOM     37  CB  PHE F 269      72.189   6.460   1.378  1.00  0.00           C  
ATOM     38  CG  PHE F 269      72.974   6.917   2.570  1.00  0.00           C  
ATOM     39  CD1 PHE F 269      73.777   8.059   2.509  1.00  0.00           C  
ATOM     40  CD2 PHE F 269      72.883   6.220   3.764  1.00  0.00           C  
ATOM     41  CE1 PHE F 269      74.480   8.493   3.629  1.00  0.00           C  
ATOM     42  CE2 PHE F 269      73.579   6.643   4.884  1.00  0.00           C  
ATOM     43  CZ  PHE F 269      74.383   7.786   4.819  1.00  0.00           C  
ATOM     44  N   SER F 270      70.747   9.559   1.779  1.00  0.00           N  
ATOM     45  CA  SER F 270      70.950  10.994   1.618  1.00  0.00           C  
ATOM     46  C   SER F 270      71.791  11.629   2.737  1.00  0.00           C  
ATOM     47  O   SER F 270      71.371  11.666   3.898  1.00  0.00           O  
ATOM     48  CB  SER F 270      69.564  11.662   1.527  1.00  0.00           C  
ATOM     49  OG  SER F 270      69.608  13.027   1.139  1.00  0.00           O  
ATOM     50  N   GLY F 272      72.984  12.105   2.376  1.00  0.00           N  
ATOM     51  CA  GLY F 272      73.865  12.769   3.326  1.00  0.00           C  
ATOM     52  C   GLY F 272      73.348  14.181   3.570  1.00  0.00           C  
ATOM     53  O   GLY F 272      72.947  14.854   2.621  1.00  0.00           O  
ATOM     54  N   ILE F 273      73.339  14.646   4.814  1.00  0.00           N  
ATOM     55  CA  ILE F 273      72.831  15.970   5.126  1.00  0.00           C  
ATOM     56  C   ILE F 273      73.906  16.819   5.800  1.00  0.00           C  
ATOM     57  O   ILE F 273      74.373  16.486   6.890  1.00  0.00           O  
ATOM     58  CB  ILE F 273      71.608  15.900   6.076  1.00  0.00           C  
ATOM     59  CG1 ILE F 273      70.669  14.763   5.677  1.00  0.00           C  
ATOM     60  CG2 ILE F 273      70.867  17.222   6.021  1.00  0.00           C  
ATOM     61  CD1 ILE F 273      70.055  14.927   4.284  1.00  0.00           C  
ATOM     62  N   GLN F 274      74.318  17.896   5.152  1.00  0.00           N  
ATOM     63  CA  GLN F 274      75.314  18.763   5.740  1.00  0.00           C  
ATOM     64  C   GLN F 274      74.741  19.608   6.868  1.00  0.00           C  
ATOM     65  O   GLN F 274      73.706  20.260   6.703  1.00  0.00           O  
ATOM     66  CB  GLN F 274      75.877  19.695   4.667  1.00  0.00           C  
ATOM     67  CG  GLN F 274      77.215  19.245   4.222  1.00  0.00           C  
ATOM     68  CD  GLN F 274      78.265  19.516   5.266  1.00  0.00           C  
ATOM     69  OE1 GLN F 274      79.396  19.046   5.154  1.00  0.00           O  
ATOM     70  NE2 GLN F 274      77.903  20.293   6.289  1.00  0.00           N  
ATOM     71  N   PRO F 275      75.378  19.580   8.052  1.00  0.00           N  
ATOM     72  CA  PRO F 275      74.864  20.404   9.146  1.00  0.00           C  
ATOM     73  C   PRO F 275      75.014  21.882   8.844  1.00  0.00           C  
ATOM     74  O   PRO F 275      76.130  22.398   8.665  1.00  0.00           O  
ATOM     75  CB  PRO F 275      75.702  19.973  10.338  1.00  0.00           C  
ATOM     76  CG  PRO F 275      77.020  19.630   9.688  1.00  0.00           C  
ATOM     77  CD  PRO F 275      76.558  18.818   8.493  1.00  0.00           C  
ATOM     78  N   SER F 276      73.857  22.543   8.777  1.00  0.00           N  
ATOM     79  CA  SER F 276      73.784  23.981   8.512  1.00  0.00           C  
ATOM     80  C   SER F 276      72.616  24.660   9.209  1.00  0.00           C  
ATOM     81  O   SER F 276      72.650  25.869   9.418  1.00  0.00           O  
ATOM     82  CB  SER F 276      73.659  24.243   7.016  1.00  0.00           C  
ATOM     83  OG  SER F 276      74.868  23.937   6.341  1.00  0.00           O  
ATOM     84  N   GLY F 277      71.573  23.912   9.558  1.00  0.00           N  
ATOM     85  CA  GLY F 277      70.437  24.534  10.228  1.00  0.00           C  
ATOM     86  C   GLY F 277      69.679  25.541   9.363  1.00  0.00           C  
ATOM     87  O   GLY F 277      68.633  26.061   9.767  1.00  0.00           O  
ATOM     88  N   VAL F 279      70.200  25.809   8.169  1.00  0.00           N  
ATOM     89  CA  VAL F 279      69.582  26.743   7.241  1.00  0.00           C  
ATOM     90  C   VAL F 279      69.312  26.065   5.895  1.00  0.00           C  
ATOM     91  O   VAL F 279      70.229  25.805   5.110  1.00  0.00           O  
ATOM     92  CB  VAL F 279      70.501  27.998   7.053  1.00  0.00           C  
ATOM     93  CG1 VAL F 279      71.932  27.555   6.764  1.00  0.00           C  
ATOM     94  CG2 VAL F 279      69.991  28.886   5.932  1.00  0.00           C  
ATOM     95  N   ILE F 280      68.054  25.743   5.630  1.00  0.00           N  
ATOM     96  CA  ILE F 280      67.723  25.096   4.366  1.00  0.00           C  
ATOM     97  C   ILE F 280      66.754  25.945   3.539  1.00  0.00           C  
ATOM     98  O   ILE F 280      65.633  26.265   3.963  1.00  0.00           O  
ATOM     99  CB  ILE F 280      67.183  23.676   4.615  1.00  0.00           C  
ATOM    100  CG1 ILE F 280      65.967  23.719   5.531  1.00  0.00           C  
ATOM    101  CG2 ILE F 280      68.259  22.845   5.294  1.00  0.00           C  
ATOM    102  CD1 ILE F 280      65.503  22.343   5.972  1.00  0.00           C  
ATOM    103  N   THR F 281      67.208  26.322   2.351  1.00  0.00           N  
ATOM    104  CA  THR F 281      66.431  27.166   1.459  1.00  0.00           C  
ATOM    105  C   THR F 281      65.185  26.537   0.847  1.00  0.00           C  
ATOM    106  O   THR F 281      65.153  25.351   0.563  1.00  0.00           O  
ATOM    107  CB  THR F 281      67.312  27.652   0.317  1.00  0.00           C  
ATOM    108  OG1 THR F 281      67.859  26.511  -0.359  1.00  0.00           O  
ATOM    109  CG2 THR F 281      68.450  28.523   0.850  1.00  0.00           C  
ATOM    110  N   ILE F 282      64.165  27.358   0.627  1.00  0.00           N  
ATOM    111  CA  ILE F 282      62.909  26.935   0.016  1.00  0.00           C  
ATOM    112  C   ILE F 282      63.234  26.248  -1.312  1.00  0.00           C  
ATOM    113  O   ILE F 282      62.376  25.630  -1.927  1.00  0.00           O  
ATOM    114  CB  ILE F 282      62.033  28.183  -0.237  1.00  0.00           C  
ATOM    115  CG1 ILE F 282      60.604  27.804  -0.597  1.00  0.00           C  
ATOM    116  CG2 ILE F 282      62.625  28.976  -1.359  1.00  0.00           C  
ATOM    117  CD1 ILE F 282      59.764  27.377   0.587  1.00  0.00           C  
ATOM    118  N   GLY F 283      64.482  26.375  -1.749  1.00  0.00           N  
ATOM    119  CA  GLY F 283      64.918  25.758  -2.985  1.00  0.00           C  
ATOM    120  C   GLY F 283      65.204  24.287  -2.750  1.00  0.00           C  
ATOM    121  O   GLY F 283      64.893  23.473  -3.610  1.00  0.00           O  
ATOM    122  N   ASN F 284      65.794  23.948  -1.597  1.00  0.00           N  
ATOM    123  CA  ASN F 284      66.097  22.564  -1.225  1.00  0.00           C  
ATOM    124  C   ASN F 284      64.753  21.869  -1.062  1.00  0.00           C  
ATOM    125  O   ASN F 284      64.528  20.770  -1.559  1.00  0.00           O  
ATOM    126  CB  ASN F 284      66.824  22.481   0.125  1.00  0.00           C  
ATOM    127  CG  ASN F 284      68.213  23.123   0.118  1.00  0.00           C  
ATOM    128  OD1 ASN F 284      68.639  23.737   1.119  1.00  0.00           O  
ATOM    129  ND2 ASN F 284      68.936  22.964  -0.985  1.00  0.00           N  
ATOM    130  N   TYR F 285      63.859  22.537  -0.350  1.00  0.00           N  
ATOM    131  CA  TYR F 285      62.529  22.018  -0.088  1.00  0.00           C  
ATOM    132  C   TYR F 285      61.801  21.643  -1.376  1.00  0.00           C  
ATOM    133  O   TYR F 285      61.414  20.491  -1.567  1.00  0.00           O  
ATOM    134  CB  TYR F 285      61.724  23.058   0.686  1.00  0.00           C  
ATOM    135  CG  TYR F 285      60.336  22.597   1.018  1.00  0.00           C  
ATOM    136  CD1 TYR F 285      59.239  23.142   0.369  1.00  0.00           C  
ATOM    137  CD2 TYR F 285      60.124  21.601   1.964  1.00  0.00           C  
ATOM    138  CE1 TYR F 285      57.957  22.704   0.655  1.00  0.00           C  
ATOM    139  CE2 TYR F 285      58.849  21.155   2.255  1.00  0.00           C  
ATOM    140  CZ  TYR F 285      57.772  21.710   1.596  1.00  0.00           C  
ATOM    141  OH  TYR F 285      56.501  21.275   1.862  1.00  0.00           O  
ATOM    142  N   ILE F 286      61.640  22.623  -2.260  1.00  0.00           N  
ATOM    143  CA  ILE F 286      60.962  22.447  -3.540  1.00  0.00           C  
ATOM    144  C   ILE F 286      61.686  21.501  -4.483  1.00  0.00           C  
ATOM    145  O   ILE F 286      61.039  20.783  -5.233  1.00  0.00           O  
ATOM    146  CB  ILE F 286      60.794  23.821  -4.253  1.00  0.00           C  
ATOM    147  CG1 ILE F 286      59.835  24.710  -3.468  1.00  0.00           C  
ATOM    148  CG2 ILE F 286      60.276  23.644  -5.662  1.00  0.00           C  
ATOM    149  CD1 ILE F 286      59.877  26.153  -3.944  1.00  0.00           C  
ATOM    150  N   GLY F 287      63.013  21.493  -4.436  1.00  0.00           N  
ATOM    151  CA  GLY F 287      63.786  20.644  -5.322  1.00  0.00           C  
ATOM    152  C   GLY F 287      64.268  19.294  -4.826  1.00  0.00           C  
ATOM    153  O   GLY F 287      64.967  18.618  -5.575  1.00  0.00           O  
ATOM    154  N   ALA F 288      63.930  18.897  -3.596  1.00  0.00           N  
ATOM    155  CA  ALA F 288      64.338  17.583  -3.054  1.00  0.00           C  
ATOM    156  C   ALA F 288      63.567  17.129  -1.824  1.00  0.00           C  
ATOM    157  O   ALA F 288      62.914  16.081  -1.816  1.00  0.00           O  
ATOM    158  CB  ALA F 288      65.828  17.562  -2.722  1.00  0.00           C  
ATOM    159  N   LEU F 289      63.658  17.928  -0.776  1.00  0.00           N  
ATOM    160  CA  LEU F 289      63.029  17.601   0.481  1.00  0.00           C  
ATOM    161  C   LEU F 289      61.537  17.316   0.399  1.00  0.00           C  
ATOM    162  O   LEU F 289      61.093  16.266   0.834  1.00  0.00           O  
ATOM    163  CB  LEU F 289      63.326  18.714   1.481  1.00  0.00           C  
ATOM    164  CG  LEU F 289      63.429  18.317   2.946  1.00  0.00           C  
ATOM    165  CD1 LEU F 289      64.278  17.069   3.106  1.00  0.00           C  
ATOM    166  CD2 LEU F 289      64.038  19.485   3.698  1.00  0.00           C  
ATOM    167  N   ARG F 290      60.755  18.216  -0.180  1.00  0.00           N  
ATOM    168  CA  ARG F 290      59.314  17.984  -0.257  1.00  0.00           C  
ATOM    169  C   ARG F 290      58.975  16.655  -0.916  1.00  0.00           C  
ATOM    170  O   ARG F 290      57.878  16.131  -0.758  1.00  0.00           O  
ATOM    171  CB  ARG F 290      58.629  19.125  -1.003  1.00  0.00           C  
ATOM    172  CG  ARG F 290      57.124  19.003  -1.038  1.00  0.00           C  
ATOM    173  CD  ARG F 290      56.505  19.965  -2.037  1.00  0.00           C  
ATOM    174  NE  ARG F 290      57.156  19.892  -3.345  1.00  0.00           N  
ATOM    175  CZ  ARG F 290      56.732  20.537  -4.427  1.00  0.00           C  
ATOM    176  NH1 ARG F 290      55.649  21.302  -4.351  1.00  0.00           N  
ATOM    177  NH2 ARG F 290      57.398  20.425  -5.578  1.00  0.00           N  
ATOM    178  N   GLN F 291      59.942  16.108  -1.635  1.00  0.00           N  
ATOM    179  CA  GLN F 291      59.767  14.850  -2.328  1.00  0.00           C  
ATOM    180  C   GLN F 291      60.004  13.641  -1.403  1.00  0.00           C  
ATOM    181  O   GLN F 291      59.228  12.681  -1.422  1.00  0.00           O  
ATOM    182  CB  GLN F 291      60.710  14.832  -3.523  1.00  0.00           C  
ATOM    183  CG  GLN F 291      60.530  13.674  -4.450  1.00  0.00           C  
ATOM    184  CD  GLN F 291      61.359  13.829  -5.717  1.00  0.00           C  
ATOM    185  OE1 GLN F 291      61.399  12.929  -6.564  1.00  0.00           O  
ATOM    186  NE2 GLN F 291      62.024  14.978  -5.855  1.00  0.00           N  
ATOM    187  N   PHE F 292      61.055  13.691  -0.579  1.00  0.00           N  
ATOM    188  CA  PHE F 292      61.352  12.591   0.341  1.00  0.00           C  
ATOM    189  C   PHE F 292      60.220  12.341   1.323  1.00  0.00           C  
ATOM    190  O   PHE F 292      59.929  11.197   1.652  1.00  0.00           O  
ATOM    191  CB  PHE F 292      62.625  12.839   1.137  1.00  0.00           C  
ATOM    192  CG  PHE F 292      63.860  12.867   0.304  1.00  0.00           C  
ATOM    193  CD1 PHE F 292      64.136  11.850  -0.607  1.00  0.00           C  
ATOM    194  CD2 PHE F 292      64.757  13.924   0.431  1.00  0.00           C  
ATOM    195  CE1 PHE F 292      65.300  11.892  -1.384  1.00  0.00           C  
ATOM    196  CE2 PHE F 292      65.918  13.974  -0.337  1.00  0.00           C  
ATOM    197  CZ  PHE F 292      66.194  12.958  -1.248  1.00  0.00           C  
ATOM    198  N   VAL F 293      59.589  13.405   1.806  1.00  0.00           N  
ATOM    199  CA  VAL F 293      58.487  13.233   2.741  1.00  0.00           C  
ATOM    200  C   VAL F 293      57.502  12.201   2.202  1.00  0.00           C  
ATOM    201  O   VAL F 293      56.870  11.472   2.967  1.00  0.00           O  
ATOM    202  CB  VAL F 293      57.777  14.566   3.000  1.00  0.00           C  
ATOM    203  CG1 VAL F 293      56.408  14.331   3.648  1.00  0.00           C  
ATOM    204  CG2 VAL F 293      58.651  15.413   3.916  1.00  0.00           C  
ATOM    205  N   GLU F 294      57.397  12.132   0.881  1.00  0.00           N  
ATOM    206  CA  GLU F 294      56.504  11.173   0.261  1.00  0.00           C  
ATOM    207  C   GLU F 294      57.255   9.854   0.039  1.00  0.00           C  
ATOM    208  O   GLU F 294      56.864   8.812   0.579  1.00  0.00           O  
ATOM    209  CB  GLU F 294      55.982  11.706  -1.078  1.00  0.00           C  
ATOM    210  CG  GLU F 294      54.626  11.112  -1.483  1.00  0.00           C  
ATOM    211  CD  GLU F 294      54.239  11.390  -2.947  1.00  0.00           C  
ATOM    212  OE1 GLU F 294      54.779  10.729  -3.856  1.00  0.00           O  
ATOM    213  OE2 GLU F 294      53.392  12.272  -3.185  1.00  0.00           O  
ATOM    214  N   LEU F 295      58.344   9.916  -0.729  1.00  0.00           N  
ATOM    215  CA  LEU F 295      59.154   8.738  -1.052  1.00  0.00           C  
ATOM    216  C   LEU F 295      59.442   7.794   0.096  1.00  0.00           C  
ATOM    217  O   LEU F 295      59.450   6.585  -0.086  1.00  0.00           O  
ATOM    218  CB  LEU F 295      60.498   9.140  -1.653  1.00  0.00           C  
ATOM    219  CG  LEU F 295      60.573   9.827  -3.013  1.00  0.00           C  
ATOM    220  CD1 LEU F 295      62.035   9.813  -3.469  1.00  0.00           C  
ATOM    221  CD2 LEU F 295      59.679   9.113  -4.024  1.00  0.00           C  
ATOM    222  N   GLN F 296      59.690   8.340   1.277  1.00  0.00           N  
ATOM    223  CA  GLN F 296      60.007   7.512   2.427  1.00  0.00           C  
ATOM    224  C   GLN F 296      59.040   6.344   2.620  1.00  0.00           C  
ATOM    225  O   GLN F 296      59.401   5.333   3.216  1.00  0.00           O  
ATOM    226  CB  GLN F 296      60.079   8.372   3.695  1.00  0.00           C  
ATOM    227  CG  GLN F 296      58.739   8.828   4.244  1.00  0.00           C  
ATOM    228  CD  GLN F 296      58.890   9.825   5.384  1.00  0.00           C  
ATOM    229  OE1 GLN F 296      59.769   9.684   6.235  1.00  0.00           O  
ATOM    230  NE2 GLN F 296      58.015  10.832   5.413  1.00  0.00           N  
ATOM    231  N   HIS F 297      57.823   6.464   2.098  1.00  0.00           N  
ATOM    232  CA  HIS F 297      56.844   5.391   2.244  1.00  0.00           C  
ATOM    233  C   HIS F 297      56.913   4.403   1.087  1.00  0.00           C  
ATOM    234  O   HIS F 297      56.076   3.511   0.967  1.00  0.00           O  
ATOM    235  CB  HIS F 297      55.428   5.976   2.375  1.00  0.00           C  
ATOM    236  CG  HIS F 297      55.220   6.771   3.627  1.00  0.00           C  
ATOM    237  ND1 HIS F 297      55.322   8.144   3.671  1.00  0.00           N  
ATOM    238  CD2 HIS F 297      54.946   6.379   4.891  1.00  0.00           C  
ATOM    239  CE1 HIS F 297      55.125   8.565   4.907  1.00  0.00           C  
ATOM    240  NE2 HIS F 297      54.896   7.512   5.669  1.00  0.00           N  
ATOM    241  N   GLU F 299      57.933   4.540   0.248  1.00  0.00           N  
ATOM    242  CA  GLU F 299      58.077   3.651  -0.893  1.00  0.00           C  
ATOM    243  C   GLU F 299      59.419   2.929  -0.889  1.00  0.00           C  
ATOM    244  O   GLU F 299      59.478   1.721  -1.119  1.00  0.00           O  
ATOM    245  CB  GLU F 299      57.897   4.430  -2.202  1.00  0.00           C  
ATOM    246  CG  GLU F 299      56.469   4.870  -2.471  1.00  0.00           C  
ATOM    247  CD  GLU F 299      55.461   3.734  -2.300  1.00  0.00           C  
ATOM    248  OE1 GLU F 299      55.587   2.691  -2.975  1.00  0.00           O  
ATOM    249  OE2 GLU F 299      54.540   3.873  -1.468  1.00  0.00           O  
ATOM    250  N   TYR F 306      60.493   3.662  -0.625  1.00  0.00           N  
ATOM    251  CA  TYR F 306      61.822   3.083  -0.583  1.00  0.00           C  
ATOM    252  C   TYR F 306      62.234   3.003   0.863  1.00  0.00           C  
ATOM    253  O   TYR F 306      61.473   3.362   1.757  1.00  0.00           O  
ATOM    254  CB  TYR F 306      62.824   3.970  -1.297  1.00  0.00           C  
ATOM    255  CG  TYR F 306      62.532   4.207  -2.750  1.00  0.00           C  
ATOM    256  CD1 TYR F 306      61.384   4.891  -3.151  1.00  0.00           C  
ATOM    257  CD2 TYR F 306      63.442   3.800  -3.722  1.00  0.00           C  
ATOM    258  CE1 TYR F 306      61.156   5.175  -4.490  1.00  0.00           C  
ATOM    259  CE2 TYR F 306      63.229   4.074  -5.062  1.00  0.00           C  
ATOM    260  CZ  TYR F 306      62.086   4.766  -5.444  1.00  0.00           C  
ATOM    261  OH  TYR F 306      61.883   5.073  -6.771  1.00  0.00           O  
ATOM    262  N   ASN F 307      63.456   2.556   1.097  1.00  0.00           N  
ATOM    263  CA  ASN F 307      63.969   2.460   2.451  1.00  0.00           C  
ATOM    264  C   ASN F 307      65.001   3.593   2.496  1.00  0.00           C  
ATOM    265  O   ASN F 307      66.090   3.477   1.923  1.00  0.00           O  
ATOM    266  CB  ASN F 307      64.610   1.081   2.643  1.00  0.00           C  
ATOM    267  CG  ASN F 307      64.602   0.611   4.099  1.00  0.00           C  
ATOM    268  OD1 ASN F 307      65.599   0.077   4.581  1.00  0.00           O  
ATOM    269  ND2 ASN F 307      63.480   0.788   4.792  1.00  0.00           N  
ATOM    270  N   CYS F 308      64.655   4.697   3.156  1.00  0.00           N  
ATOM    271  CA  CYS F 308      65.540   5.865   3.214  1.00  0.00           C  
ATOM    272  C   CYS F 308      66.497   6.004   4.397  1.00  0.00           C  
ATOM    273  O   CYS F 308      66.162   5.656   5.529  1.00  0.00           O  
ATOM    274  CB  CYS F 308      64.681   7.120   3.116  1.00  0.00           C  
ATOM    275  SG  CYS F 308      63.631   7.100   1.663  1.00  0.00           S  
ATOM    276  N   TYR F 309      67.694   6.522   4.129  1.00  0.00           N  
ATOM    277  CA  TYR F 309      68.704   6.764   5.166  1.00  0.00           C  
ATOM    278  C   TYR F 309      69.137   8.241   5.088  1.00  0.00           C  
ATOM    279  O   TYR F 309      69.800   8.661   4.129  1.00  0.00           O  
ATOM    280  CB  TYR F 309      69.935   5.856   4.976  1.00  0.00           C  
ATOM    281  CG  TYR F 309      69.773   4.425   5.461  1.00  0.00           C  
ATOM    282  CD1 TYR F 309      70.083   4.070   6.776  1.00  0.00           C  
ATOM    283  CD2 TYR F 309      69.295   3.434   4.608  1.00  0.00           C  
ATOM    284  CE1 TYR F 309      69.918   2.753   7.231  1.00  0.00           C  
ATOM    285  CE2 TYR F 309      69.124   2.119   5.051  1.00  0.00           C  
ATOM    286  CZ  TYR F 309      69.436   1.783   6.360  1.00  0.00           C  
ATOM    287  OH  TYR F 309      69.266   0.482   6.788  1.00  0.00           O  
ATOM    288  N   PHE F 310      68.745   9.033   6.081  1.00  0.00           N  
ATOM    289  CA  PHE F 310      69.102  10.442   6.134  1.00  0.00           C  
ATOM    290  C   PHE F 310      70.140  10.586   7.210  1.00  0.00           C  
ATOM    291  O   PHE F 310      69.846  10.474   8.403  1.00  0.00           O  
ATOM    292  CB  PHE F 310      67.887  11.277   6.489  1.00  0.00           C  
ATOM    293  CG  PHE F 310      66.775  11.134   5.512  1.00  0.00           C  
ATOM    294  CD1 PHE F 310      66.997  11.368   4.156  1.00  0.00           C  
ATOM    295  CD2 PHE F 310      65.508  10.740   5.936  1.00  0.00           C  
ATOM    296  CE1 PHE F 310      65.970  11.208   3.236  1.00  0.00           C  
ATOM    297  CE2 PHE F 310      64.469  10.578   5.013  1.00  0.00           C  
ATOM    298  CZ  PHE F 310      64.700  10.812   3.663  1.00  0.00           C  
ATOM    299  N   CYS F 311      71.356  10.867   6.797  1.00  0.00           N  
ATOM    300  CA  CYS F 311      72.442  10.964   7.734  1.00  0.00           C  
ATOM    301  C   CYS F 311      73.046  12.356   7.834  1.00  0.00           C  
ATOM    302  O   CYS F 311      73.523  12.881   6.832  1.00  0.00           O  
ATOM    303  CB  CYS F 311      73.504   9.959   7.294  1.00  0.00           C  
ATOM    304  SG  CYS F 311      75.067  10.127   8.131  1.00  0.00           S  
ATOM    305  N   ILE F 312      73.039  12.951   9.028  1.00  0.00           N  
ATOM    306  CA  ILE F 312      73.628  14.278   9.258  1.00  0.00           C  
ATOM    307  C   ILE F 312      75.161  14.141   9.318  1.00  0.00           C  
ATOM    308  O   ILE F 312      75.707  13.911  10.392  1.00  0.00           O  
ATOM    309  CB  ILE F 312      73.127  14.855  10.604  1.00  0.00           C  
ATOM    310  CG1 ILE F 312      71.602  14.850  10.626  1.00  0.00           C  
ATOM    311  CG2 ILE F 312      73.694  16.246  10.837  1.00  0.00           C  
ATOM    312  CD1 ILE F 312      71.009  15.401  11.895  1.00  0.00           C  
ATOM    313  N   VAL F 313      75.865  14.282   8.196  1.00  0.00           N  
ATOM    314  CA  VAL F 313      77.317  14.084   8.175  1.00  0.00           C  
ATOM    315  C   VAL F 313      78.246  15.090   8.871  1.00  0.00           C  
ATOM    316  O   VAL F 313      79.049  15.801   8.235  1.00  0.00           O  
ATOM    317  CB  VAL F 313      77.798  13.916   6.721  1.00  0.00           C  
ATOM    318  CG1 VAL F 313      77.108  12.731   6.110  1.00  0.00           C  
ATOM    319  CG2 VAL F 313      77.506  15.153   5.937  1.00  0.00           C  
ATOM    320  N   ASP F 314      78.178  15.102  10.191  1.00  0.00           N  
ATOM    321  CA  ASP F 314      78.993  16.000  10.996  1.00  0.00           C  
ATOM    322  C   ASP F 314      80.481  15.724  10.849  1.00  0.00           C  
ATOM    323  O   ASP F 314      81.307  16.637  10.896  1.00  0.00           O  
ATOM    324  CB  ASP F 314      78.592  15.906  12.467  1.00  0.00           C  
ATOM    325  CG  ASP F 314      78.504  14.477  12.986  1.00  0.00           C  
ATOM    326  OD1 ASP F 314      77.988  13.603  12.272  1.00  0.00           O  
ATOM    327  OD2 ASP F 314      78.946  14.237  14.124  1.00  0.00           O  
ATOM    328  N   GLN F 315      80.830  14.459  10.651  1.00  0.00           N  
ATOM    329  CA  GLN F 315      82.231  14.101  10.455  1.00  0.00           C  
ATOM    330  C   GLN F 315      82.798  14.665   9.158  1.00  0.00           C  
ATOM    331  O   GLN F 315      84.015  14.716   8.988  1.00  0.00           O  
ATOM    332  CB  GLN F 315      82.409  12.599  10.433  1.00  0.00           C  
ATOM    333  CG  GLN F 315      82.738  12.006  11.776  1.00  0.00           C  
ATOM    334  CD  GLN F 315      82.896  10.514  11.683  1.00  0.00           C  
ATOM    335  OE1 GLN F 315      81.904   9.784  11.558  1.00  0.00           O  
ATOM    336  NE2 GLN F 315      84.143  10.044  11.723  1.00  0.00           N  
ATOM    337  N   HIS F 316      81.912  15.052   8.240  1.00  0.00           N  
ATOM    338  CA  HIS F 316      82.331  15.642   6.977  1.00  0.00           C  
ATOM    339  C   HIS F 316      82.500  17.121   7.218  1.00  0.00           C  
ATOM    340  O   HIS F 316      83.429  17.731   6.707  1.00  0.00           O  
ATOM    341  CB  HIS F 316      81.289  15.450   5.848  1.00  0.00           C  
ATOM    342  CG  HIS F 316      81.543  14.263   4.975  1.00  0.00           C  
ATOM    343  ND1 HIS F 316      80.584  13.304   4.717  1.00  0.00           N  
ATOM    344  CD2 HIS F 316      82.669  13.855   4.347  1.00  0.00           C  
ATOM    345  CE1 HIS F 316      81.114  12.351   3.973  1.00  0.00           C  
ATOM    346  NE2 HIS F 316      82.378  12.662   3.735  1.00  0.00           N  
ATOM    347  N   ALA F 317      81.606  17.684   8.020  1.00  0.00           N  
ATOM    348  CA  ALA F 317      81.663  19.102   8.323  1.00  0.00           C  
ATOM    349  C   ALA F 317      83.024  19.496   8.901  1.00  0.00           C  
ATOM    350  O   ALA F 317      83.564  20.552   8.578  1.00  0.00           O  
ATOM    351  CB  ALA F 317      80.556  19.480   9.305  1.00  0.00           C  
ATOM    352  N   ILE F 333      83.580  18.616   9.731  1.00  0.00           N  
ATOM    353  CA  ILE F 333      84.865  18.836  10.390  1.00  0.00           C  
ATOM    354  C   ILE F 333      86.054  18.975   9.448  1.00  0.00           C  
ATOM    355  O   ILE F 333      87.192  19.043   9.899  1.00  0.00           O  
ATOM    356  CB  ILE F 333      85.091  17.712  11.476  1.00  0.00           C  
ATOM    357  CG1 ILE F 333      85.045  18.348  12.859  1.00  0.00           C  
ATOM    358  CG2 ILE F 333      86.416  16.985  11.337  1.00  0.00           C  
ATOM    359  CD1 ILE F 333      83.765  19.100  13.079  1.00  0.00           C  
ATOM    360  N   THR F 334      85.808  19.020   8.141  1.00  0.00           N  
ATOM    361  CA  THR F 334      86.909  19.180   7.186  1.00  0.00           C  
ATOM    362  C   THR F 334      87.262  20.662   6.989  1.00  0.00           C  
ATOM    363  O   THR F 334      88.293  21.002   6.409  1.00  0.00           O  
ATOM    364  CB  THR F 334      86.565  18.542   5.835  1.00  0.00           C  
ATOM    365  OG1 THR F 334      85.188  18.795   5.538  1.00  0.00           O  
ATOM    366  CG2 THR F 334      86.838  17.038   5.862  1.00  0.00           C  
ATOM    367  N   VAL F 336      86.402  21.540   7.493  1.00  0.00           N  
ATOM    368  CA  VAL F 336      86.589  22.988   7.422  1.00  0.00           C  
ATOM    369  C   VAL F 336      86.401  23.540   8.835  1.00  0.00           C  
ATOM    370  O   VAL F 336      85.789  22.871   9.664  1.00  0.00           O  
ATOM    371  CB  VAL F 336      85.548  23.623   6.474  1.00  0.00           C  
ATOM    372  CG1 VAL F 336      85.915  23.299   5.043  1.00  0.00           C  
ATOM    373  CG2 VAL F 336      84.142  23.084   6.784  1.00  0.00           C  
ATOM    374  N   TRP F 340      86.902  24.741   9.128  1.00  0.00           N  
ATOM    375  CA  TRP F 340      86.729  25.292  10.471  1.00  0.00           C  
ATOM    376  C   TRP F 340      85.267  25.172  10.894  1.00  0.00           C  
ATOM    377  O   TRP F 340      84.378  25.031  10.057  1.00  0.00           O  
ATOM    378  CB  TRP F 340      87.180  26.757  10.549  1.00  0.00           C  
ATOM    379  CG  TRP F 340      88.380  26.942  11.401  1.00  0.00           C  
ATOM    380  CD1 TRP F 340      89.687  26.849  11.021  1.00  0.00           C  
ATOM    381  CD2 TRP F 340      88.384  27.115  12.811  1.00  0.00           C  
ATOM    382  NE1 TRP F 340      90.516  26.942  12.113  1.00  0.00           N  
ATOM    383  CE2 TRP F 340      89.739  27.102  13.227  1.00  0.00           C  
ATOM    384  CE3 TRP F 340      87.371  27.270  13.778  1.00  0.00           C  
ATOM    385  CZ2 TRP F 340      90.109  27.235  14.557  1.00  0.00           C  
ATOM    386  CZ3 TRP F 340      87.750  27.401  15.112  1.00  0.00           C  
ATOM    387  CH2 TRP F 340      89.103  27.381  15.486  1.00  0.00           C  
ATOM    388  N   GLN F 418      85.023  25.211  12.197  1.00  0.00           N  
ATOM    389  CA  GLN F 418      83.669  25.091  12.724  1.00  0.00           C  
ATOM    390  C   GLN F 418      83.713  25.518  14.164  1.00  0.00           C  
ATOM    391  O   GLN F 418      84.643  25.158  14.877  1.00  0.00           O  
ATOM    392  CB  GLN F 418      83.210  23.635  12.717  1.00  0.00           C  
ATOM    393  CG  GLN F 418      82.991  23.004  11.380  1.00  0.00           C  
ATOM    394  CD  GLN F 418      81.750  23.522  10.718  1.00  0.00           C  
ATOM    395  OE1 GLN F 418      80.743  23.807  11.379  1.00  0.00           O  
ATOM    396  NE2 GLN F 418      81.801  23.636   9.397  1.00  0.00           N  
ATOM    397  N   ASP F 419      82.730  26.273  14.618  1.00  0.00           N  
ATOM    398  CA  ASP F 419      82.741  26.628  16.015  1.00  0.00           C  
ATOM    399  C   ASP F 419      81.980  25.518  16.699  1.00  0.00           C  
ATOM    400  O   ASP F 419      80.768  25.394  16.521  1.00  0.00           O  
ATOM    401  CB  ASP F 419      82.017  27.933  16.290  1.00  0.00           C  
ATOM    402  CG  ASP F 419      81.614  28.043  17.745  1.00  0.00           C  
ATOM    403  OD1 ASP F 419      80.485  27.626  18.075  1.00  0.00           O  
ATOM    404  OD2 ASP F 419      82.451  28.503  18.547  1.00  0.00           O  
ATOM    405  N   PRO F 420      82.678  24.700  17.497  1.00  0.00           N  
ATOM    406  CA  PRO F 420      82.052  23.590  18.204  1.00  0.00           C  
ATOM    407  C   PRO F 420      80.635  23.834  18.697  1.00  0.00           C  
ATOM    408  O   PRO F 420      79.781  22.974  18.531  1.00  0.00           O  
ATOM    409  CB  PRO F 420      83.044  23.307  19.314  1.00  0.00           C  
ATOM    410  CG  PRO F 420      84.358  23.542  18.614  1.00  0.00           C  
ATOM    411  CD  PRO F 420      84.091  24.845  17.897  1.00  0.00           C  
ATOM    412  N   HIS F 421      80.357  24.989  19.290  1.00  0.00           N  
ATOM    413  CA  HIS F 421      78.993  25.229  19.776  1.00  0.00           C  
ATOM    414  C   HIS F 421      78.011  25.405  18.637  1.00  0.00           C  
ATOM    415  O   HIS F 421      76.820  25.096  18.783  1.00  0.00           O  
ATOM    416  CB  HIS F 421      78.924  26.455  20.683  1.00  0.00           C  
ATOM    417  CG  HIS F 421      77.521  26.855  21.032  1.00  0.00           C  
ATOM    418  ND1 HIS F 421      76.860  27.890  20.405  1.00  0.00           N  
ATOM    419  CD2 HIS F 421      76.637  26.332  21.912  1.00  0.00           C  
ATOM    420  CE1 HIS F 421      75.634  27.994  20.884  1.00  0.00           C  
ATOM    421  NE2 HIS F 421      75.472  27.059  21.801  1.00  0.00           N  
ATOM    422  N   GLU F 422      78.514  25.921  17.518  1.00  0.00           N  
ATOM    423  CA  GLU F 422      77.686  26.121  16.341  1.00  0.00           C  
ATOM    424  C   GLU F 422      77.381  24.777  15.690  1.00  0.00           C  
ATOM    425  O   GLU F 422      76.212  24.409  15.562  1.00  0.00           O  
ATOM    426  CB  GLU F 422      78.395  27.060  15.361  1.00  0.00           C  
ATOM    427  CG  GLU F 422      77.735  28.429  15.250  1.00  0.00           C  
ATOM    428  CD  GLU F 422      76.349  28.361  14.605  1.00  0.00           C  
ATOM    429  OE1 GLU F 422      76.282  28.168  13.372  1.00  0.00           O  
ATOM    430  OE2 GLU F 422      75.331  28.484  15.327  1.00  0.00           O  
ATOM    431  N   LEU F 423      78.422  24.034  15.308  1.00  0.00           N  
ATOM    432  CA  LEU F 423      78.244  22.727  14.676  1.00  0.00           C  
ATOM    433  C   LEU F 423      77.278  21.910  15.512  1.00  0.00           C  
ATOM    434  O   LEU F 423      76.299  21.371  15.000  1.00  0.00           O  
ATOM    435  CB  LEU F 423      79.579  21.993  14.556  1.00  0.00           C  
ATOM    436  CG  LEU F 423      79.571  20.607  13.886  1.00  0.00           C  
ATOM    437  CD1 LEU F 423      79.089  20.718  12.459  1.00  0.00           C  
ATOM    438  CD2 LEU F 423      80.972  20.031  13.911  1.00  0.00           C  
ATOM    439  N   ARG F 424      77.555  21.839  16.805  1.00  0.00           N  
ATOM    440  CA  ARG F 424      76.701  21.112  17.715  1.00  0.00           C  
ATOM    441  C   ARG F 424      75.261  21.567  17.467  1.00  0.00           C  
ATOM    442  O   ARG F 424      74.387  20.776  17.118  1.00  0.00           O  
ATOM    443  CB  ARG F 424      77.105  21.417  19.158  1.00  0.00           C  
ATOM    444  CG  ARG F 424      76.651  20.393  20.179  1.00  0.00           C  
ATOM    445  CD  ARG F 424      77.717  19.319  20.401  1.00  0.00           C  
ATOM    446  NE  ARG F 424      79.031  19.877  20.728  1.00  0.00           N  
ATOM    447  CZ  ARG F 424      79.272  20.746  21.710  1.00  0.00           C  
ATOM    448  NH1 ARG F 424      78.284  21.182  22.485  1.00  0.00           N  
ATOM    449  NH2 ARG F 424      80.514  21.173  21.928  1.00  0.00           N  
ATOM    450  N   GLN F 425      75.029  22.865  17.588  1.00  0.00           N  
ATOM    451  CA  GLN F 425      73.693  23.417  17.420  1.00  0.00           C  
ATOM    452  C   GLN F 425      73.023  23.176  16.061  1.00  0.00           C  
ATOM    453  O   GLN F 425      71.823  22.879  15.984  1.00  0.00           O  
ATOM    454  CB  GLN F 425      73.742  24.913  17.722  1.00  0.00           C  
ATOM    455  CG  GLN F 425      72.536  25.405  18.496  1.00  0.00           C  
ATOM    456  CD  GLN F 425      72.411  24.787  19.882  1.00  0.00           C  
ATOM    457  OE1 GLN F 425      71.351  24.870  20.508  1.00  0.00           O  
ATOM    458  NE2 GLN F 425      73.492  24.176  20.373  1.00  0.00           N  
ATOM    459  N   ASN F 426      73.811  23.297  14.999  1.00  0.00           N  
ATOM    460  CA  ASN F 426      73.308  23.113  13.645  1.00  0.00           C  
ATOM    461  C   ASN F 426      72.868  21.689  13.363  1.00  0.00           C  
ATOM    462  O   ASN F 426      72.005  21.464  12.508  1.00  0.00           O  
ATOM    463  CB  ASN F 426      74.356  23.540  12.629  1.00  0.00           C  
ATOM    464  CG  ASN F 426      74.408  25.037  12.474  1.00  0.00           C  
ATOM    465  OD1 ASN F 426      73.363  25.696  12.405  1.00  0.00           O  
ATOM    466  ND2 ASN F 426      75.612  25.589  12.396  1.00  0.00           N  
ATOM    467  N   ILE F 427      73.472  20.730  14.065  1.00  0.00           N  
ATOM    468  CA  ILE F 427      73.118  19.327  13.903  1.00  0.00           C  
ATOM    469  C   ILE F 427      71.699  19.120  14.451  1.00  0.00           C  
ATOM    470  O   ILE F 427      70.864  18.477  13.804  1.00  0.00           O  
ATOM    471  CB  ILE F 427      74.104  18.386  14.661  1.00  0.00           C  
ATOM    472  CG1 ILE F 427      75.504  18.499  14.090  1.00  0.00           C  
ATOM    473  CG2 ILE F 427      73.651  16.941  14.536  1.00  0.00           C  
ATOM    474  CD1 ILE F 427      76.491  17.585  14.774  1.00  0.00           C  
ATOM    475  N   ARG F 429      71.418  19.679  15.630  1.00  0.00           N  
ATOM    476  CA  ARG F 429      70.090  19.541  16.221  1.00  0.00           C  
ATOM    477  C   ARG F 429      69.092  20.342  15.411  1.00  0.00           C  
ATOM    478  O   ARG F 429      67.936  19.950  15.282  1.00  0.00           O  
ATOM    479  CB  ARG F 429      70.061  20.040  17.663  1.00  0.00           C  
ATOM    480  CG  ARG F 429      70.843  19.197  18.664  1.00  0.00           C  
ATOM    481  CD  ARG F 429      70.607  19.697  20.088  1.00  0.00           C  
ATOM    482  NE  ARG F 429      69.211  19.565  20.509  1.00  0.00           N  
ATOM    483  CZ  ARG F 429      68.702  18.482  21.089  1.00  0.00           C  
ATOM    484  NH1 ARG F 429      69.478  17.427  21.323  1.00  0.00           N  
ATOM    485  NH2 ARG F 429      67.416  18.463  21.438  1.00  0.00           N  
ATOM    486  N   ARG F 431      69.546  21.473  14.874  1.00  0.00           N  
ATOM    487  CA  ARG F 431      68.679  22.318  14.073  1.00  0.00           C  
ATOM    488  C   ARG F 431      68.226  21.561  12.831  1.00  0.00           C  
ATOM    489  O   ARG F 431      67.036  21.535  12.504  1.00  0.00           O  
ATOM    490  CB  ARG F 431      69.391  23.618  13.669  1.00  0.00           C  
ATOM    491  CG  ARG F 431      68.807  24.861  14.353  1.00  0.00           C  
ATOM    492  CD  ARG F 431      69.232  26.164  13.678  1.00  0.00           C  
ATOM    493  NE  ARG F 431      70.668  26.438  13.764  1.00  0.00           N  
ATOM    494  CZ  ARG F 431      71.278  26.953  14.832  1.00  0.00           C  
ATOM    495  NH1 ARG F 431      70.571  27.255  15.917  1.00  0.00           N  
ATOM    496  NH2 ARG F 431      72.595  27.166  14.812  1.00  0.00           N  
ATOM    497  N   LEU F 432      69.177  20.924  12.159  1.00  0.00           N  
ATOM    498  CA  LEU F 432      68.892  20.164  10.955  1.00  0.00           C  
ATOM    499  C   LEU F 432      67.885  19.028  11.171  1.00  0.00           C  
ATOM    500  O   LEU F 432      66.829  18.991  10.527  1.00  0.00           O  
ATOM    501  CB  LEU F 432      70.197  19.614  10.404  1.00  0.00           C  
ATOM    502  CG  LEU F 432      70.174  18.939   9.045  1.00  0.00           C  
ATOM    503  CD1 LEU F 432      69.385  19.755   8.045  1.00  0.00           C  
ATOM    504  CD2 LEU F 432      71.612  18.780   8.583  1.00  0.00           C  
ATOM    505  N   ALA F 433      68.203  18.120  12.092  1.00  0.00           N  
ATOM    506  CA  ALA F 433      67.334  16.979  12.386  1.00  0.00           C  
ATOM    507  C   ALA F 433      65.900  17.379  12.740  1.00  0.00           C  
ATOM    508  O   ALA F 433      64.947  16.672  12.403  1.00  0.00           O  
ATOM    509  CB  ALA F 433      67.938  16.149  13.501  1.00  0.00           C  
ATOM    510  N   ALA F 434      65.764  18.503  13.439  1.00  0.00           N  
ATOM    511  CA  ALA F 434      64.453  19.018  13.829  1.00  0.00           C  
ATOM    512  C   ALA F 434      63.809  19.591  12.568  1.00  0.00           C  
ATOM    513  O   ALA F 434      62.640  19.338  12.296  1.00  0.00           O  
ATOM    514  CB  ALA F 434      64.599  20.096  14.913  1.00  0.00           C  
ATOM    515  N   LEU F 435      64.569  20.354  11.787  1.00  0.00           N  
ATOM    516  CA  LEU F 435      64.003  20.899  10.566  1.00  0.00           C  
ATOM    517  C   LEU F 435      63.396  19.747   9.765  1.00  0.00           C  
ATOM    518  O   LEU F 435      62.232  19.815   9.372  1.00  0.00           O  
ATOM    519  CB  LEU F 435      65.060  21.633   9.742  1.00  0.00           C  
ATOM    520  CG  LEU F 435      65.073  23.159   9.920  1.00  0.00           C  
ATOM    521  CD1 LEU F 435      66.292  23.760   9.231  1.00  0.00           C  
ATOM    522  CD2 LEU F 435      63.790  23.753   9.356  1.00  0.00           C  
ATOM    523  N   TYR F 436      64.174  18.680   9.570  1.00  0.00           N  
ATOM    524  CA  TYR F 436      63.727  17.500   8.820  1.00  0.00           C  
ATOM    525  C   TYR F 436      62.481  16.796   9.364  1.00  0.00           C  
ATOM    526  O   TYR F 436      61.614  16.378   8.597  1.00  0.00           O  
ATOM    527  CB  TYR F 436      64.861  16.491   8.712  1.00  0.00           C  
ATOM    528  CG  TYR F 436      65.707  16.657   7.475  1.00  0.00           C  
ATOM    529  CD1 TYR F 436      66.515  17.781   7.294  1.00  0.00           C  
ATOM    530  CD2 TYR F 436      65.701  15.675   6.489  1.00  0.00           C  
ATOM    531  CE1 TYR F 436      67.304  17.915   6.154  1.00  0.00           C  
ATOM    532  CE2 TYR F 436      66.483  15.802   5.352  1.00  0.00           C  
ATOM    533  CZ  TYR F 436      67.281  16.920   5.191  1.00  0.00           C  
ATOM    534  OH  TYR F 436      68.064  17.030   4.071  1.00  0.00           O  
ATOM    535  N   LEU F 437      62.401  16.645  10.681  1.00  0.00           N  
ATOM    536  CA  LEU F 437      61.246  15.999  11.296  1.00  0.00           C  
ATOM    537  C   LEU F 437      60.060  16.940  11.133  1.00  0.00           C  
ATOM    538  O   LEU F 437      58.929  16.510  10.914  1.00  0.00           O  
ATOM    539  CB  LEU F 437      61.515  15.715  12.781  1.00  0.00           C  
ATOM    540  CG  LEU F 437      62.475  14.558  13.097  1.00  0.00           C  
ATOM    541  CD1 LEU F 437      62.929  14.658  14.548  1.00  0.00           C  
ATOM    542  CD2 LEU F 437      61.790  13.215  12.829  1.00  0.00           C  
ATOM    543  N   ALA F 438      60.359  18.233  11.222  1.00  0.00           N  
ATOM    544  CA  ALA F 438      59.382  19.299  11.073  1.00  0.00           C  
ATOM    545  C   ALA F 438      58.774  19.256   9.675  1.00  0.00           C  
ATOM    546  O   ALA F 438      57.566  19.421   9.505  1.00  0.00           O  
ATOM    547  CB  ALA F 438      60.050  20.645  11.305  1.00  0.00           C  
ATOM    548  N   VAL F 439      59.628  19.037   8.678  1.00  0.00           N  
ATOM    549  CA  VAL F 439      59.210  18.970   7.279  1.00  0.00           C  
ATOM    550  C   VAL F 439      58.339  17.746   7.045  1.00  0.00           C  
ATOM    551  O   VAL F 439      57.518  17.738   6.136  1.00  0.00           O  
ATOM    552  CB  VAL F 439      60.427  18.908   6.341  1.00  0.00           C  
ATOM    553  CG1 VAL F 439      59.999  18.527   4.947  1.00  0.00           C  
ATOM    554  CG2 VAL F 439      61.109  20.258   6.313  1.00  0.00           C  
ATOM    555  N   GLY F 444      58.527  16.710   7.854  1.00  0.00           N  
ATOM    556  CA  GLY F 444      57.711  15.533   7.700  1.00  0.00           C  
ATOM    557  C   GLY F 444      58.421  14.196   7.698  1.00  0.00           C  
ATOM    558  O   GLY F 444      57.789  13.175   7.443  1.00  0.00           O  
ATOM    559  N   ILE F 445      59.719  14.166   7.972  1.00  0.00           N  
ATOM    560  CA  ILE F 445      60.388  12.878   7.968  1.00  0.00           C  
ATOM    561  C   ILE F 445      59.823  11.975   9.058  1.00  0.00           C  
ATOM    562  O   ILE F 445      59.863  12.308  10.248  1.00  0.00           O  
ATOM    563  CB  ILE F 445      61.902  13.017   8.132  1.00  0.00           C  
ATOM    564  CG1 ILE F 445      62.488  13.792   6.947  1.00  0.00           C  
ATOM    565  CG2 ILE F 445      62.536  11.639   8.226  1.00  0.00           C  
ATOM    566  CD1 ILE F 445      62.234  13.147   5.579  1.00  0.00           C  
ATOM    567  N   ASP F 460      59.273  10.839   8.627  1.00  0.00           N  
ATOM    568  CA  ASP F 460      58.686   9.842   9.525  1.00  0.00           C  
ATOM    569  C   ASP F 460      59.849   9.029  10.098  1.00  0.00           C  
ATOM    570  O   ASP F 460      60.440   8.191   9.421  1.00  0.00           O  
ATOM    571  CB  ASP F 460      57.757   8.932   8.726  1.00  0.00           C  
ATOM    572  CG  ASP F 460      56.782   8.155   9.613  1.00  0.00           C  
ATOM    573  OD1 ASP F 460      57.198   7.756  10.720  1.00  0.00           O  
ATOM    574  OD2 ASP F 460      55.627   7.947   9.188  1.00  0.00           O  
ATOM    575  N   PRO F 461      60.187   9.247  11.377  1.00  0.00           N  
ATOM    576  CA  PRO F 461      61.309   8.537  11.996  1.00  0.00           C  
ATOM    577  C   PRO F 461      61.134   7.040  12.134  1.00  0.00           C  
ATOM    578  O   PRO F 461      62.124   6.311  12.286  1.00  0.00           O  
ATOM    579  CB  PRO F 461      61.465   9.254  13.324  1.00  0.00           C  
ATOM    580  CG  PRO F 461      60.057   9.543  13.677  1.00  0.00           C  
ATOM    581  CD  PRO F 461      59.430  10.014  12.388  1.00  0.00           C  
ATOM    582  N   THR F 463      59.900   6.558  12.077  1.00  0.00           N  
ATOM    583  CA  THR F 463      59.647   5.127  12.174  1.00  0.00           C  
ATOM    584  C   THR F 463      59.837   4.536  10.779  1.00  0.00           C  
ATOM    585  O   THR F 463      60.363   3.437  10.603  1.00  0.00           O  
ATOM    586  CB  THR F 463      58.200   4.880  12.613  1.00  0.00           C  
ATOM    587  OG1 THR F 463      57.318   5.137  11.510  1.00  0.00           O  
ATOM    588  CG2 THR F 463      57.821   5.785  13.779  1.00  0.00           C  
ATOM    589  N   GLN F 471      59.419   5.317   9.793  1.00  0.00           N  
ATOM    590  CA  GLN F 471      59.496   4.947   8.390  1.00  0.00           C  
ATOM    591  C   GLN F 471      60.910   5.090   7.809  1.00  0.00           C  
ATOM    592  O   GLN F 471      61.306   4.366   6.899  1.00  0.00           O  
ATOM    593  CB  GLN F 471      58.534   5.833   7.618  1.00  0.00           C  
ATOM    594  CG  GLN F 471      57.829   5.154   6.468  1.00  0.00           C  
ATOM    595  CD  GLN F 471      56.726   4.220   6.924  1.00  0.00           C  
ATOM    596  OE1 GLN F 471      56.347   4.206   8.105  1.00  0.00           O  
ATOM    597  NE2 GLN F 471      56.192   3.443   5.991  1.00  0.00           N  
ATOM    598  N   ALA F 472      61.660   6.047   8.333  1.00  0.00           N  
ATOM    599  CA  ALA F 472      63.010   6.296   7.863  1.00  0.00           C  
ATOM    600  C   ALA F 472      63.992   6.276   9.020  1.00  0.00           C  
ATOM    601  O   ALA F 472      63.613   6.417  10.185  1.00  0.00           O  
ATOM    602  CB  ALA F 472      63.067   7.633   7.154  1.00  0.00           C  
ATOM    603  N   THR F 473      65.264   6.109   8.695  1.00  0.00           N  
ATOM    604  CA  THR F 473      66.282   6.082   9.720  1.00  0.00           C  
ATOM    605  C   THR F 473      67.116   7.352   9.646  1.00  0.00           C  
ATOM    606  O   THR F 473      67.996   7.496   8.797  1.00  0.00           O  
ATOM    607  CB  THR F 473      67.168   4.841   9.560  1.00  0.00           C  
ATOM    608  OG1 THR F 473      66.406   3.688   9.941  1.00  0.00           O  
ATOM    609  CG2 THR F 473      68.436   4.946  10.420  1.00  0.00           C  
ATOM    610  N   LEU F 474      66.814   8.274  10.548  1.00  0.00           N  
ATOM    611  CA  LEU F 474      67.516   9.539  10.610  1.00  0.00           C  
ATOM    612  C   LEU F 474      68.541   9.459  11.755  1.00  0.00           C  
ATOM    613  O   LEU F 474      68.169   9.115  12.877  1.00  0.00           O  
ATOM    614  CB  LEU F 474      66.486  10.643  10.858  1.00  0.00           C  
ATOM    615  CG  LEU F 474      66.974  12.074  11.065  1.00  0.00           C  
ATOM    616  CD1 LEU F 474      67.518  12.651   9.762  1.00  0.00           C  
ATOM    617  CD2 LEU F 474      65.815  12.900  11.595  1.00  0.00           C  
ATOM    618  N   PHE F 475      69.813   9.774  11.485  1.00  0.00           N  
ATOM    619  CA  PHE F 475      70.866   9.697  12.504  1.00  0.00           C  
ATOM    620  C   PHE F 475      72.090  10.580  12.233  1.00  0.00           C  
ATOM    621  O   PHE F 475      72.299  11.055  11.120  1.00  0.00           O  
ATOM    622  CB  PHE F 475      71.341   8.244  12.631  1.00  0.00           C  
ATOM    623  CG  PHE F 475      71.983   7.709  11.383  1.00  0.00           C  
ATOM    624  CD1 PHE F 475      71.212   7.398  10.263  1.00  0.00           C  
ATOM    625  CD2 PHE F 475      73.363   7.596  11.303  1.00  0.00           C  
ATOM    626  CE1 PHE F 475      71.808   6.992   9.073  1.00  0.00           C  
ATOM    627  CE2 PHE F 475      73.971   7.193  10.125  1.00  0.00           C  
ATOM    628  CZ  PHE F 475      73.189   6.889   8.995  1.00  0.00           C  
ATOM    629  N   ILE F 476      72.914  10.771  13.260  1.00  0.00           N  
ATOM    630  CA  ILE F 476      74.146  11.557  13.154  1.00  0.00           C  
ATOM    631  C   ILE F 476      75.268  10.599  12.772  1.00  0.00           C  
ATOM    632  O   ILE F 476      75.497   9.583  13.424  1.00  0.00           O  
ATOM    633  CB  ILE F 476      74.498  12.255  14.511  1.00  0.00           C  
ATOM    634  CG1 ILE F 476      73.297  13.068  14.981  1.00  0.00           C  
ATOM    635  CG2 ILE F 476      75.740  13.183  14.364  1.00  0.00           C  
ATOM    636  CD1 ILE F 476      73.514  13.787  16.274  1.00  0.00           C  
ATOM    637  N   GLN F 477      75.973  10.925  11.710  1.00  0.00           N  
ATOM    638  CA  GLN F 477      77.045  10.076  11.229  1.00  0.00           C  
ATOM    639  C   GLN F 477      78.049   9.545  12.270  1.00  0.00           C  
ATOM    640  O   GLN F 477      78.290   8.347  12.334  1.00  0.00           O  
ATOM    641  CB  GLN F 477      77.790  10.826  10.125  1.00  0.00           C  
ATOM    642  CG  GLN F 477      78.744   9.995   9.344  1.00  0.00           C  
ATOM    643  CD  GLN F 477      79.647  10.851   8.510  1.00  0.00           C  
ATOM    644  OE1 GLN F 477      79.924  11.993   8.864  1.00  0.00           O  
ATOM    645  NE2 GLN F 477      80.142  10.302   7.409  1.00  0.00           N  
ATOM    646  N   SER F 478      78.615  10.445  13.081  1.00  0.00           N  
ATOM    647  CA  SER F 478      79.633  10.118  14.098  1.00  0.00           C  
ATOM    648  C   SER F 478      79.205   9.161  15.182  1.00  0.00           C  
ATOM    649  O   SER F 478      80.045   8.508  15.811  1.00  0.00           O  
ATOM    650  CB  SER F 478      80.156  11.387  14.784  1.00  0.00           C  
ATOM    651  OG  SER F 478      79.365  11.752  15.919  1.00  0.00           O  
ATOM    652  N   GLU F 479      77.904   9.112  15.426  1.00  0.00           N  
ATOM    653  CA  GLU F 479      77.374   8.238  16.452  1.00  0.00           C  
ATOM    654  C   GLU F 479      77.308   6.779  15.984  1.00  0.00           C  
ATOM    655  O   GLU F 479      76.739   5.913  16.672  1.00  0.00           O  
ATOM    656  CB  GLU F 479      75.991   8.724  16.884  1.00  0.00           C  
ATOM    657  CG  GLU F 479      75.979  10.119  17.493  1.00  0.00           C  
ATOM    658  CD  GLU F 479      74.620  10.479  18.086  1.00  0.00           C  
ATOM    659  OE1 GLU F 479      73.595  10.007  17.563  1.00  0.00           O  
ATOM    660  OE2 GLU F 479      74.565  11.253  19.066  1.00  0.00           O  
ATOM    661  N   VAL F 482      77.887   6.519  14.810  1.00  0.00           N  
ATOM    662  CA  VAL F 482      77.957   5.184  14.215  1.00  0.00           C  
ATOM    663  C   VAL F 482      79.407   5.010  13.748  1.00  0.00           C  
ATOM    664  O   VAL F 482      79.730   5.265  12.588  1.00  0.00           O  
ATOM    665  CB  VAL F 482      77.036   5.065  12.989  1.00  0.00           C  
ATOM    666  CG1 VAL F 482      77.226   3.708  12.370  1.00  0.00           C  
ATOM    667  CG2 VAL F 482      75.588   5.264  13.393  1.00  0.00           C  
ATOM    668  N   PRO F 483      80.298   4.558  14.648  1.00  0.00           N  
ATOM    669  CA  PRO F 483      81.730   4.344  14.410  1.00  0.00           C  
ATOM    670  C   PRO F 483      82.070   3.589  13.155  1.00  0.00           C  
ATOM    671  O   PRO F 483      83.130   3.778  12.563  1.00  0.00           O  
ATOM    672  CB  PRO F 483      82.182   3.615  15.667  1.00  0.00           C  
ATOM    673  CG  PRO F 483      81.252   4.153  16.707  1.00  0.00           C  
ATOM    674  CD  PRO F 483      79.934   4.073  15.989  1.00  0.00           C  
ATOM    675  N   ALA F 485      81.167   2.722  12.733  1.00  0.00           N  
ATOM    676  CA  ALA F 485      81.363   1.930  11.520  1.00  0.00           C  
ATOM    677  C   ALA F 485      81.913   2.785  10.372  1.00  0.00           C  
ATOM    678  O   ALA F 485      82.912   2.409   9.747  1.00  0.00           O  
ATOM    679  CB  ALA F 485      80.037   1.303  11.118  1.00  0.00           C  
ATOM    680  N   HIS F 486      81.274   3.938  10.133  1.00  0.00           N  
ATOM    681  CA  HIS F 486      81.657   4.861   9.069  1.00  0.00           C  
ATOM    682  C   HIS F 486      83.132   5.237   9.001  1.00  0.00           C  
ATOM    683  O   HIS F 486      83.708   5.288   7.918  1.00  0.00           O  
ATOM    684  CB  HIS F 486      80.853   6.160   9.165  1.00  0.00           C  
ATOM    685  CG  HIS F 486      79.423   6.048   8.757  1.00  0.00           C  
ATOM    686  ND1 HIS F 486      78.488   5.340   9.475  1.00  0.00           N  
ATOM    687  CD2 HIS F 486      78.757   6.598   7.720  1.00  0.00           C  
ATOM    688  CE1 HIS F 486      77.306   5.454   8.894  1.00  0.00           C  
ATOM    689  NE2 HIS F 486      77.442   6.213   7.826  1.00  0.00           N  
ATOM    690  N   ALA F 489      83.738   5.509  10.146  1.00  0.00           N  
ATOM    691  CA  ALA F 489      85.145   5.869  10.139  1.00  0.00           C  
ATOM    692  C   ALA F 489      86.039   4.657   9.964  1.00  0.00           C  
ATOM    693  O   ALA F 489      87.196   4.795   9.556  1.00  0.00           O  
ATOM    694  CB  ALA F 489      85.517   6.596  11.409  1.00  0.00           C  
ATOM    695  N   GLN F 490      85.509   3.476  10.287  1.00  0.00           N  
ATOM    696  CA  GLN F 490      86.283   2.237  10.146  1.00  0.00           C  
ATOM    697  C   GLN F 490      86.297   1.854   8.678  1.00  0.00           C  
ATOM    698  O   GLN F 490      87.350   1.543   8.105  1.00  0.00           O  
ATOM    699  CB  GLN F 490      85.655   1.090  10.947  1.00  0.00           C  
ATOM    700  CG  GLN F 490      85.549   1.384  12.430  1.00  0.00           C  
ATOM    701  CD  GLN F 490      84.990   0.242  13.253  1.00  0.00           C  
ATOM    702  OE1 GLN F 490      83.763   0.068  13.378  1.00  0.00           O  
ATOM    703  NE2 GLN F 490      85.892  -0.541  13.837  1.00  0.00           N  
ATOM    704  N   ALA F 494      85.095   1.881   8.097  1.00  0.00           N  
ATOM    705  CA  ALA F 494      84.876   1.557   6.698  1.00  0.00           C  
ATOM    706  C   ALA F 494      85.718   2.496   5.855  1.00  0.00           C  
ATOM    707  O   ALA F 494      86.336   2.090   4.865  1.00  0.00           O  
ATOM    708  CB  ALA F 494      83.417   1.716   6.354  1.00  0.00           C  
ATOM    709  N   ALA F 495      85.750   3.755   6.280  1.00  0.00           N  
ATOM    710  CA  ALA F 495      86.499   4.813   5.611  1.00  0.00           C  
ATOM    711  C   ALA F 495      87.983   4.526   5.509  1.00  0.00           C  
ATOM    712  O   ALA F 495      88.616   4.881   4.518  1.00  0.00           O  
ATOM    713  CB  ALA F 495      86.273   6.111   6.347  1.00  0.00           C  
ATOM    714  N   TRP F 496      88.547   3.885   6.526  1.00  0.00           N  
ATOM    715  CA  TRP F 496      89.972   3.585   6.500  1.00  0.00           C  
ATOM    716  C   TRP F 496      90.297   2.432   5.548  1.00  0.00           C  
ATOM    717  O   TRP F 496      91.359   2.408   4.909  1.00  0.00           O  
ATOM    718  CB  TRP F 496      90.476   3.259   7.907  1.00  0.00           C  
ATOM    719  CG  TRP F 496      91.881   2.882   7.874  1.00  0.00           C  
ATOM    720  CD1 TRP F 496      92.380   1.627   7.933  1.00  0.00           C  
ATOM    721  CD2 TRP F 496      92.970   3.739   7.577  1.00  0.00           C  
ATOM    722  NE1 TRP F 496      93.722   1.631   7.676  1.00  0.00           N  
ATOM    723  CE2 TRP F 496      94.111   2.921   7.451  1.00  0.00           C  
ATOM    724  CE3 TRP F 496      93.099   5.123   7.397  1.00  0.00           C  
ATOM    725  CZ2 TRP F 496      95.362   3.429   7.153  1.00  0.00           C  
ATOM    726  CZ3 TRP F 496      94.353   5.623   7.103  1.00  0.00           C  
ATOM    727  CH2 TRP F 496      95.467   4.782   6.982  1.00  0.00           C  
ATOM    728  N   MET F 498      89.377   1.475   5.466  1.00  0.00           N  
ATOM    729  CA  MET F 498      89.553   0.347   4.576  1.00  0.00           C  
ATOM    730  C   MET F 498      89.526   0.885   3.150  1.00  0.00           C  
ATOM    731  O   MET F 498      90.485   0.712   2.400  1.00  0.00           O  
ATOM    732  CB  MET F 498      88.442  -0.678   4.805  1.00  0.00           C  
ATOM    733  CG  MET F 498      88.800  -1.808   5.787  1.00  0.00           C  
ATOM    734  SD  MET F 498      87.363  -2.404   6.722  1.00  0.00           S  
ATOM    735  CE  MET F 498      87.856  -1.970   8.348  1.00  0.00           C  
ATOM    736  N   LEU F 499      88.451   1.579   2.788  1.00  0.00           N  
ATOM    737  CA  LEU F 499      88.354   2.145   1.441  1.00  0.00           C  
ATOM    738  C   LEU F 499      89.552   3.022   1.095  1.00  0.00           C  
ATOM    739  O   LEU F 499      90.063   2.974  -0.021  1.00  0.00           O  
ATOM    740  CB  LEU F 499      87.057   2.926   1.285  1.00  0.00           C  
ATOM    741  CG  LEU F 499      85.859   1.967   1.300  1.00  0.00           C  
ATOM    742  CD1 LEU F 499      84.538   2.715   1.183  1.00  0.00           C  
ATOM    743  CD2 LEU F 499      86.024   0.983   0.156  1.00  0.00           C  
ATOM    744  N   GLN F 500      90.011   3.811   2.062  1.00  0.00           N  
ATOM    745  CA  GLN F 500      91.174   4.675   1.866  1.00  0.00           C  
ATOM    746  C   GLN F 500      92.405   3.903   1.445  1.00  0.00           C  
ATOM    747  O   GLN F 500      93.345   4.478   0.901  1.00  0.00           O  
ATOM    748  CB  GLN F 500      91.524   5.437   3.143  1.00  0.00           C  
ATOM    749  CG  GLN F 500      90.912   6.811   3.206  1.00  0.00           C  
ATOM    750  CD  GLN F 500      91.497   7.681   4.310  1.00  0.00           C  
ATOM    751  OE1 GLN F 500      92.726   7.834   4.424  1.00  0.00           O  
ATOM    752  NE2 GLN F 500      90.623   8.272   5.116  1.00  0.00           N  
ATOM    753  N   CYS F 841      92.412   2.606   1.713  1.00  0.00           N  
ATOM    754  CA  CYS F 841      93.572   1.824   1.359  1.00  0.00           C  
ATOM    755  C   CYS F 841      93.458   1.175  -0.012  1.00  0.00           C  
ATOM    756  O   CYS F 841      94.436   0.680  -0.539  1.00  0.00           O  
ATOM    757  CB  CYS F 841      93.852   0.762   2.420  1.00  0.00           C  
ATOM    758  SG  CYS F 841      94.215   1.419   4.052  1.00  0.00           S  
ATOM    759  N   ILE F 844      92.269   1.173  -0.597  1.00  0.00           N  
ATOM    760  CA  ILE F 844      92.084   0.601  -1.916  1.00  0.00           C  
ATOM    761  C   ILE F 844      91.765   1.721  -2.927  1.00  0.00           C  
ATOM    762  O   ILE F 844      91.221   1.440  -3.994  1.00  0.00           O  
ATOM    763  CB  ILE F 844      90.931  -0.411  -1.941  1.00  0.00           C  
ATOM    764  CG1 ILE F 844      89.617   0.327  -1.748  1.00  0.00           C  
ATOM    765  CG2 ILE F 844      91.074  -1.422  -0.809  1.00  0.00           C  
ATOM    766  CD1 ILE F 844      88.432  -0.494  -2.145  1.00  0.00           C  
ATOM    767  N   VAL F 845      92.028   2.988  -2.586  1.00  0.00           N  
ATOM    768  CA  VAL F 845      91.805   4.104  -3.516  1.00  0.00           C  
ATOM    769  C   VAL F 845      93.188   4.667  -3.805  1.00  0.00           C  
ATOM    770  O   VAL F 845      94.003   4.822  -2.893  1.00  0.00           O  
ATOM    771  CB  VAL F 845      90.932   5.235  -2.928  1.00  0.00           C  
ATOM    772  CG1 VAL F 845      91.535   5.773  -1.642  1.00  0.00           C  
ATOM    773  CG2 VAL F 845      90.832   6.359  -3.943  1.00  0.00           C  
ATOM    774  N   TYR F 846      93.471   4.958  -5.066  1.00  0.00           N  
ATOM    775  CA  TYR F 846      94.783   5.466  -5.408  1.00  0.00           C  
ATOM    776  C   TYR F 846      94.840   6.950  -5.125  1.00  0.00           C  
ATOM    777  O   TYR F 846      93.844   7.656  -5.297  1.00  0.00           O  
ATOM    778  CB  TYR F 846      95.092   5.179  -6.873  1.00  0.00           C  
ATOM    779  CG  TYR F 846      95.054   3.706  -7.170  1.00  0.00           C  
ATOM    780  CD1 TYR F 846      96.058   2.856  -6.695  1.00  0.00           C  
ATOM    781  CD2 TYR F 846      93.981   3.152  -7.867  1.00  0.00           C  
ATOM    782  CE1 TYR F 846      95.988   1.484  -6.907  1.00  0.00           C  
ATOM    783  CE2 TYR F 846      93.899   1.792  -8.083  1.00  0.00           C  
ATOM    784  CZ  TYR F 846      94.904   0.958  -7.602  1.00  0.00           C  
ATOM    785  OH  TYR F 846      94.828  -0.403  -7.803  1.00  0.00           O  
ATOM    786  N   ILE F 847      96.002   7.420  -4.673  1.00  0.00           N  
ATOM    787  CA  ILE F 847      96.172   8.833  -4.344  1.00  0.00           C  
ATOM    788  C   ILE F 847      95.699   9.682  -5.508  1.00  0.00           C  
ATOM    789  O   ILE F 847      94.878  10.588  -5.348  1.00  0.00           O  
ATOM    790  CB  ILE F 847      97.654   9.186  -4.014  1.00  0.00           C  
ATOM    791  CG1 ILE F 847      98.143   8.370  -2.815  1.00  0.00           C  
ATOM    792  CG2 ILE F 847      97.750  10.656  -3.644  1.00  0.00           C  
ATOM    793  CD1 ILE F 847      99.604   8.637  -2.400  1.00  0.00           C  
ATOM    794  N   GLY F 848      96.217   9.360  -6.685  1.00  0.00           N  
ATOM    795  CA  GLY F 848      95.840  10.084  -7.879  1.00  0.00           C  
ATOM    796  C   GLY F 848      94.346  10.346  -7.955  1.00  0.00           C  
ATOM    797  O   GLY F 848      93.932  11.483  -8.141  1.00  0.00           O  
ATOM    798  N   GLU F 849      93.526   9.315  -7.792  1.00  0.00           N  
ATOM    799  CA  GLU F 849      92.078   9.490  -7.875  1.00  0.00           C  
ATOM    800  C   GLU F 849      91.525  10.587  -6.985  1.00  0.00           C  
ATOM    801  O   GLU F 849      90.533  11.229  -7.325  1.00  0.00           O  
ATOM    802  CB  GLU F 849      91.366   8.187  -7.538  1.00  0.00           C  
ATOM    803  CG  GLU F 849      91.701   7.080  -8.504  1.00  0.00           C  
ATOM    804  CD  GLU F 849      91.118   5.741  -8.099  1.00  0.00           C  
ATOM    805  OE1 GLU F 849      91.674   5.093  -7.183  1.00  0.00           O  
ATOM    806  OE2 GLU F 849      90.099   5.349  -8.703  1.00  0.00           O  
ATOM    807  N   LEU F 850      92.165  10.781  -5.837  1.00  0.00           N  
ATOM    808  CA  LEU F 850      91.726  11.795  -4.892  1.00  0.00           C  
ATOM    809  C   LEU F 850      92.086  13.176  -5.400  1.00  0.00           C  
ATOM    810  O   LEU F 850      91.295  14.111  -5.281  1.00  0.00           O  
ATOM    811  CB  LEU F 850      92.359  11.572  -3.527  1.00  0.00           C  
ATOM    812  CG  LEU F 850      91.912  10.348  -2.751  1.00  0.00           C  
ATOM    813  CD1 LEU F 850      92.678  10.327  -1.459  1.00  0.00           C  
ATOM    814  CD2 LEU F 850      90.410  10.369  -2.485  1.00  0.00           C  
ATOM    815  N   GLU F 851      93.280  13.296  -5.973  1.00  0.00           N  
ATOM    816  CA  GLU F 851      93.733  14.568  -6.508  1.00  0.00           C  
ATOM    817  C   GLU F 851      92.925  14.962  -7.729  1.00  0.00           C  
ATOM    818  O   GLU F 851      92.332  16.041  -7.752  1.00  0.00           O  
ATOM    819  CB  GLU F 851      95.222  14.524  -6.864  1.00  0.00           C  
ATOM    820  CG  GLU F 851      96.124  14.352  -5.656  1.00  0.00           C  
ATOM    821  CD  GLU F 851      97.610  14.457  -5.991  1.00  0.00           C  
ATOM    822  OE1 GLU F 851      98.096  13.662  -6.818  1.00  0.00           O  
ATOM    823  OE2 GLU F 851      98.283  15.333  -5.412  1.00  0.00           O  
ATOM    824  N   ARG F1082      92.871  14.099  -8.742  1.00  0.00           N  
ATOM    825  CA  ARG F1082      92.112  14.431  -9.945  1.00  0.00           C  
ATOM    826  C   ARG F1082      90.643  14.697  -9.651  1.00  0.00           C  
ATOM    827  O   ARG F1082      89.855  14.883 -10.569  1.00  0.00           O  
ATOM    828  CB  ARG F1082      92.227  13.335 -11.025  1.00  0.00           C  
ATOM    829  CG  ARG F1082      91.727  11.951 -10.614  1.00  0.00           C  
ATOM    830  CD  ARG F1082      90.966  11.240 -11.741  1.00  0.00           C  
ATOM    831  NE  ARG F1082      89.524  11.283 -11.508  1.00  0.00           N  
ATOM    832  CZ  ARG F1082      88.860  10.455 -10.698  1.00  0.00           C  
ATOM    833  NH1 ARG F1082      89.499   9.494 -10.040  1.00  0.00           N  
ATOM    834  NH2 ARG F1082      87.548  10.603 -10.524  1.00  0.00           N  
ATOM    835  N   MET F1083      90.260  14.718  -8.382  1.00  0.00           N  
ATOM    836  CA  MET F1083      88.873  14.979  -8.034  1.00  0.00           C  
ATOM    837  C   MET F1083      88.580  16.446  -8.371  1.00  0.00           C  
ATOM    838  O   MET F1083      89.062  17.349  -7.697  1.00  0.00           O  
ATOM    839  CB  MET F1083      88.656  14.720  -6.541  1.00  0.00           C  
ATOM    840  CG  MET F1083      87.200  14.551  -6.120  1.00  0.00           C  
ATOM    841  SD  MET F1083      86.419  13.121  -6.886  1.00  0.00           S  
ATOM    842  CE  MET F1083      87.586  11.867  -6.450  1.00  0.00           C  
ATOM    843  N   THR F1085      87.816  16.670  -9.440  1.00  0.00           N  
ATOM    844  CA  THR F1085      87.426  18.012  -9.904  1.00  0.00           C  
ATOM    845  C   THR F1085      86.632  18.712  -8.803  1.00  0.00           C  
ATOM    846  O   THR F1085      85.397  18.700  -8.791  1.00  0.00           O  
ATOM    847  CB  THR F1085      86.546  17.918 -11.172  1.00  0.00           C  
ATOM    848  OG1 THR F1085      86.977  16.791 -11.946  1.00  0.00           O  
ATOM    849  CG2 THR F1085      86.663  19.185 -12.026  1.00  0.00           C  
ATOM    850  N   GLN F1098      87.379  19.319  -7.890  1.00  0.00           N  
ATOM    851  CA  GLN F1098      86.850  20.016  -6.735  1.00  0.00           C  
ATOM    852  C   GLN F1098      88.047  20.310  -5.842  1.00  0.00           C  
ATOM    853  O   GLN F1098      88.039  21.248  -5.033  1.00  0.00           O  
ATOM    854  CB  GLN F1098      85.878  19.118  -5.993  1.00  0.00           C  
ATOM    855  CG  GLN F1098      84.572  19.775  -5.738  1.00  0.00           C  
ATOM    856  CD  GLN F1098      83.513  18.757  -5.502  1.00  0.00           C  
ATOM    857  OE1 GLN F1098      83.187  18.428  -4.362  1.00  0.00           O  
ATOM    858  NE2 GLN F1098      82.975  18.220  -6.587  1.00  0.00           N  
ATOM    859  N   PHE F1099      89.082  19.491  -6.021  1.00  0.00           N  
ATOM    860  CA  PHE F1099      90.324  19.613  -5.273  1.00  0.00           C  
ATOM    861  C   PHE F1099      91.095  20.848  -5.753  1.00  0.00           C  
ATOM    862  O   PHE F1099      92.279  21.020  -5.454  1.00  0.00           O  
ATOM    863  CB  PHE F1099      91.165  18.343  -5.430  1.00  0.00           C  
ATOM    864  CG  PHE F1099      92.298  18.244  -4.440  1.00  0.00           C  
ATOM    865  CD1 PHE F1099      92.060  18.377  -3.072  1.00  0.00           C  
ATOM    866  CD2 PHE F1099      93.609  18.051  -4.882  1.00  0.00           C  
ATOM    867  CE1 PHE F1099      93.118  18.324  -2.150  1.00  0.00           C  
ATOM    868  CE2 PHE F1099      94.674  17.996  -3.966  1.00  0.00           C  
ATOM    869  CZ  PHE F1099      94.429  18.133  -2.598  1.00  0.00           C  
ATOM    870  N   LYS F1100      90.404  21.692  -6.517  1.00  0.00           N  
ATOM    871  CA  LYS F1100      90.975  22.936  -6.974  1.00  0.00           C  
ATOM    872  C   LYS F1100      91.123  23.808  -5.736  1.00  0.00           C  
ATOM    873  O   LYS F1100      91.880  24.780  -5.746  1.00  0.00           O  
ATOM    874  N   GLU F1101      90.410  23.444  -4.664  1.00  0.00           N  
ATOM    875  CA  GLU F1101      90.460  24.148  -3.385  1.00  0.00           C  
ATOM    876  C   GLU F1101      91.875  24.135  -2.802  1.00  0.00           C  
ATOM    877  O   GLU F1101      92.099  24.676  -1.726  1.00  0.00           O  
ATOM    878  CB  GLU F1101      89.463  23.521  -2.389  1.00  0.00           C  
ATOM    879  N   LYS F1102      92.827  23.530  -3.516  1.00  0.00           N  
ATOM    880  CA  LYS F1102      94.218  23.486  -3.088  1.00  0.00           C  
ATOM    881  C   LYS F1102      94.828  24.874  -3.099  1.00  0.00           C  
ATOM    882  O   LYS F1102      96.023  25.045  -2.841  1.00  0.00           O  
ATOM    883  N   SER F1103      94.001  25.850  -3.467  1.00  0.00           N  
ATOM    884  CA  SER F1103      94.371  27.252  -3.452  1.00  0.00           C  
ATOM    885  C   SER F1103      95.600  27.704  -4.197  1.00  0.00           C  
ATOM    886  O   SER F1103      96.427  28.426  -3.635  1.00  0.00           O  
ATOM    887  N   ALA F1104      95.708  27.273  -5.451  1.00  0.00           N  
ATOM    888  CA  ALA F1104      96.811  27.641  -6.331  1.00  0.00           C  
ATOM    889  C   ALA F1104      98.150  27.653  -5.609  1.00  0.00           C  
ATOM    890  O   ALA F1104      99.021  28.489  -5.872  1.00  0.00           O  
ATOM    891  CB  ALA F1104      96.545  29.022  -6.959  1.00  0.00           C  
ATOM    892  N   GLY F1105      98.310  26.709  -4.694  1.00  0.00           N  
ATOM    893  CA  GLY F1105      99.537  26.633  -3.926  1.00  0.00           C  
ATOM    894  C   GLY F1105      99.360  27.138  -2.504  1.00  0.00           C  
ATOM    895  O   GLY F1105     100.261  27.779  -1.952  1.00  0.00           O  
ATOM    896  N   LYS F1106      98.201  26.845  -1.911  1.00  0.00           N  
ATOM    897  CA  LYS F1106      97.897  27.254  -0.536  1.00  0.00           C  
ATOM    898  C   LYS F1106      98.494  26.281   0.485  1.00  0.00           C  
ATOM    899  O   LYS F1106      98.989  26.705   1.537  1.00  0.00           O  
ATOM    900  CB  LYS F1106      96.375  27.358  -0.336  1.00  0.00           C  
ATOM    901  N   GLU F1107      98.438  24.982   0.173  1.00  0.00           N  
ATOM    902  CA  GLU F1107      98.954  23.895   1.024  1.00  0.00           C  
ATOM    903  C   GLU F1107      98.333  23.841   2.433  1.00  0.00           C  
ATOM    904  O   GLU F1107      98.230  22.754   3.030  1.00  0.00           O  
ATOM    905  CB  GLU F1107     100.485  23.979   1.115  1.00  0.00           C  
ATOM    906  N   ALA F1179      97.915  25.000   2.951  1.00  0.00           N  
ATOM    907  CA  ALA F1179      97.311  25.119   4.274  1.00  0.00           C  
ATOM    908  C   ALA F1179      95.869  24.624   4.297  1.00  0.00           C  
ATOM    909  O   ALA F1179      94.968  25.303   4.799  1.00  0.00           O  
ATOM    910  CB  ALA F1179      97.355  26.578   4.734  1.00  0.00           C  
ATOM    911  N   VAL F1192      95.655  23.437   3.746  1.00  0.00           N  
ATOM    912  CA  VAL F1192      94.336  22.826   3.717  1.00  0.00           C  
ATOM    913  C   VAL F1192      94.375  21.567   4.582  1.00  0.00           C  
ATOM    914  O   VAL F1192      95.426  20.930   4.720  1.00  0.00           O  
ATOM    915  CB  VAL F1192      93.964  22.471   2.285  1.00  0.00           C  
ATOM    916  N   SER F1193      93.241  21.226   5.190  1.00  0.00           N  
ATOM    917  CA  SER F1193      93.135  20.026   6.022  1.00  0.00           C  
ATOM    918  C   SER F1193      93.195  18.815   5.095  1.00  0.00           C  
ATOM    919  O   SER F1193      92.557  18.813   4.047  1.00  0.00           O  
ATOM    920  CB  SER F1193      91.812  20.018   6.767  1.00  0.00           C  
ATOM    921  N   ALA F1194      93.947  17.785   5.472  1.00  0.00           N  
ATOM    922  CA  ALA F1194      94.028  16.568   4.660  1.00  0.00           C  
ATOM    923  C   ALA F1194      92.610  16.014   4.492  1.00  0.00           C  
ATOM    924  O   ALA F1194      92.316  15.279   3.546  1.00  0.00           O  
ATOM    925  CB  ALA F1194      94.926  15.535   5.342  1.00  0.00           C  
ATOM    926  N   GLY F1195      91.734  16.380   5.422  1.00  0.00           N  
ATOM    927  CA  GLY F1195      90.355  15.932   5.368  1.00  0.00           C  
ATOM    928  C   GLY F1195      89.688  16.371   4.081  1.00  0.00           C  
ATOM    929  O   GLY F1195      88.725  15.753   3.628  1.00  0.00           O  
ATOM    930  N   LEU F1196      90.202  17.446   3.494  1.00  0.00           N  
ATOM    931  CA  LEU F1196      89.667  17.958   2.246  1.00  0.00           C  
ATOM    932  C   LEU F1196      90.048  16.988   1.145  1.00  0.00           C  
ATOM    933  O   LEU F1196      89.200  16.584   0.364  1.00  0.00           O  
ATOM    934  CB  LEU F1196      90.239  19.347   1.945  1.00  0.00           C  
ATOM    935  CG  LEU F1196      89.266  20.525   1.777  1.00  0.00           C  
ATOM    936  CD1 LEU F1196      87.908  20.259   2.431  1.00  0.00           C  
ATOM    937  CD2 LEU F1196      89.923  21.750   2.402  1.00  0.00           C  
ATOM    938  N   LEU F1198      91.318  16.596   1.095  1.00  0.00           N  
ATOM    939  CA  LEU F1198      91.794  15.663   0.073  1.00  0.00           C  
ATOM    940  C   LEU F1198      91.250  14.240   0.194  1.00  0.00           C  
ATOM    941  O   LEU F1198      91.161  13.534  -0.800  1.00  0.00           O  
ATOM    942  CB  LEU F1198      93.332  15.579   0.089  1.00  0.00           C  
ATOM    943  CG  LEU F1198      93.947  14.407  -0.701  1.00  0.00           C  
ATOM    944  CD1 LEU F1198      93.657  14.585  -2.177  1.00  0.00           C  
ATOM    945  CD2 LEU F1198      95.464  14.322  -0.489  1.00  0.00           C  
ATOM    946  N   THR F1199      90.864  13.848   1.405  1.00  0.00           N  
ATOM    947  CA  THR F1199      90.433  12.480   1.667  1.00  0.00           C  
ATOM    948  C   THR F1199      88.981  12.237   2.092  1.00  0.00           C  
ATOM    949  O   THR F1199      88.652  11.146   2.551  1.00  0.00           O  
ATOM    950  CB  THR F1199      91.332  11.887   2.747  1.00  0.00           C  
ATOM    951  OG1 THR F1199      91.424  12.833   3.817  1.00  0.00           O  
ATOM    952  CG2 THR F1199      92.739  11.637   2.221  1.00  0.00           C  
ATOM    953  N   TYR F1200      88.107  13.230   1.958  1.00  0.00           N  
ATOM    954  CA  TYR F1200      86.722  12.996   2.367  1.00  0.00           C  
ATOM    955  C   TYR F1200      85.937  12.034   1.458  1.00  0.00           C  
ATOM    956  O   TYR F1200      84.911  11.519   1.899  1.00  0.00           O  
ATOM    957  CB  TYR F1200      85.930  14.290   2.552  1.00  0.00           C  
ATOM    958  CG  TYR F1200      85.611  14.991   1.254  1.00  0.00           C  
ATOM    959  CD1 TYR F1200      84.362  14.862   0.656  1.00  0.00           C  
ATOM    960  CD2 TYR F1200      86.586  15.743   0.597  1.00  0.00           C  
ATOM    961  CE1 TYR F1200      84.091  15.469  -0.579  1.00  0.00           C  
ATOM    962  CE2 TYR F1200      86.335  16.349  -0.635  1.00  0.00           C  
ATOM    963  CZ  TYR F1200      85.093  16.209  -1.216  1.00  0.00           C  
ATOM    964  OH  TYR F1200      84.885  16.811  -2.433  1.00  0.00           O  
ATOM    965  N   PRO F1201      86.374  11.802   0.182  1.00  0.00           N  
ATOM    966  CA  PRO F1201      85.697  10.887  -0.744  1.00  0.00           C  
ATOM    967  C   PRO F1201      85.563   9.468  -0.160  1.00  0.00           C  
ATOM    968  O   PRO F1201      84.430   8.940  -0.091  1.00  0.00           O  
ATOM    969  CB  PRO F1201      86.571  10.955  -1.988  1.00  0.00           C  
ATOM    970  CG  PRO F1201      86.998  12.380  -1.985  1.00  0.00           C  
ATOM    971  CD  PRO F1201      87.431  12.535  -0.544  1.00  0.00           C  
ATOM    972  N   PRO F1202      86.667   8.804   0.271  1.00  0.00           N  
ATOM    973  CA  PRO F1202      86.652   7.459   0.861  1.00  0.00           C  
ATOM    974  C   PRO F1202      85.645   7.317   1.999  1.00  0.00           C  
ATOM    975  O   PRO F1202      85.126   6.228   2.244  1.00  0.00           O  
ATOM    976  CB  PRO F1202      88.075   7.310   1.347  1.00  0.00           C  
ATOM    977  CG  PRO F1202      88.795   7.895   0.217  1.00  0.00           C  
ATOM    978  CD  PRO F1202      88.060   9.200   0.062  1.00  0.00           C  
ATOM    979  N   LEU F1203      85.382   8.431   2.690  1.00  0.00           N  
ATOM    980  CA  LEU F1203      84.413   8.454   3.784  1.00  0.00           C  
ATOM    981  C   LEU F1203      83.024   8.685   3.209  1.00  0.00           C  
ATOM    982  O   LEU F1203      82.036   8.402   3.865  1.00  0.00           O  
ATOM    983  CB  LEU F1203      84.749   9.559   4.805  1.00  0.00           C  
ATOM    984  CG  LEU F1203      83.675  10.026   5.814  1.00  0.00           C  
ATOM    985  CD1 LEU F1203      83.089   8.894   6.661  1.00  0.00           C  
ATOM    986  CD2 LEU F1203      84.326  11.026   6.694  1.00  0.00           C  
ATOM    987  N   MET F1204      82.942   9.205   1.989  1.00  0.00           N  
ATOM    988  CA  MET F1204      81.643   9.429   1.364  1.00  0.00           C  
ATOM    989  C   MET F1204      81.226   8.072   0.839  1.00  0.00           C  
ATOM    990  O   MET F1204      80.075   7.643   0.997  1.00  0.00           O  
ATOM    991  CB  MET F1204      81.755  10.425   0.218  1.00  0.00           C  
ATOM    992  CG  MET F1204      80.464  10.619  -0.531  1.00  0.00           C  
ATOM    993  SD  MET F1204      80.430  12.047  -1.614  1.00  0.00           S  
ATOM    994  CE  MET F1204      78.650  12.297  -1.633  1.00  0.00           C  
ATOM    995  N   ALA F1205      82.212   7.417   0.227  1.00  0.00           N  
ATOM    996  CA  ALA F1205      82.081   6.075  -0.313  1.00  0.00           C  
ATOM    997  C   ALA F1205      81.610   5.192   0.848  1.00  0.00           C  
ATOM    998  O   ALA F1205      80.607   4.485   0.746  1.00  0.00           O  
ATOM    999  CB  ALA F1205      83.430   5.608  -0.829  1.00  0.00           C  
ATOM   1000  N   ALA F1206      82.323   5.262   1.966  1.00  0.00           N  
ATOM   1001  CA  ALA F1206      81.948   4.503   3.149  1.00  0.00           C  
ATOM   1002  C   ALA F1206      80.491   4.727   3.546  1.00  0.00           C  
ATOM   1003  O   ALA F1206      79.747   3.779   3.709  1.00  0.00           O  
ATOM   1004  CB  ALA F1206      82.855   4.872   4.307  1.00  0.00           C  
ATOM   1005  N   ASP F1207      80.088   5.983   3.707  1.00  0.00           N  
ATOM   1006  CA  ASP F1207      78.721   6.282   4.125  1.00  0.00           C  
ATOM   1007  C   ASP F1207      77.674   5.569   3.269  1.00  0.00           C  
ATOM   1008  O   ASP F1207      76.665   5.109   3.799  1.00  0.00           O  
ATOM   1009  CB  ASP F1207      78.398   7.799   4.096  1.00  0.00           C  
ATOM   1010  CG  ASP F1207      79.436   8.678   4.814  1.00  0.00           C  
ATOM   1011  OD1 ASP F1207      80.016   8.251   5.841  1.00  0.00           O  
ATOM   1012  OD2 ASP F1207      79.641   9.830   4.354  1.00  0.00           O  
ATOM   1013  N   ILE F1208      77.908   5.470   1.960  1.00  0.00           N  
ATOM   1014  CA  ILE F1208      76.917   4.854   1.075  1.00  0.00           C  
ATOM   1015  C   ILE F1208      76.908   3.326   1.036  1.00  0.00           C  
ATOM   1016  O   ILE F1208      75.864   2.705   1.284  1.00  0.00           O  
ATOM   1017  CB  ILE F1208      77.078   5.353  -0.378  1.00  0.00           C  
ATOM   1018  CG1 ILE F1208      76.976   6.867  -0.452  1.00  0.00           C  
ATOM   1019  CG2 ILE F1208      75.976   4.793  -1.239  1.00  0.00           C  
ATOM   1020  CD1 ILE F1208      77.351   7.374  -1.838  1.00  0.00           C  
ATOM   1021  N   LEU F1209      78.060   2.739   0.705  1.00  0.00           N  
ATOM   1022  CA  LEU F1209      78.221   1.292   0.611  1.00  0.00           C  
ATOM   1023  C   LEU F1209      77.802   0.527   1.874  1.00  0.00           C  
ATOM   1024  O   LEU F1209      77.242  -0.561   1.787  1.00  0.00           O  
ATOM   1025  CB  LEU F1209      79.667   0.956   0.292  1.00  0.00           C  
ATOM   1026  CG  LEU F1209      80.355   1.782  -0.793  1.00  0.00           C  
ATOM   1027  CD1 LEU F1209      81.759   1.267  -0.998  1.00  0.00           C  
ATOM   1028  CD2 LEU F1209      79.589   1.682  -2.073  1.00  0.00           C  
ATOM   1029  N   LEU F1210      78.072   1.097   3.044  1.00  0.00           N  
ATOM   1030  CA  LEU F1210      77.738   0.457   4.310  1.00  0.00           C  
ATOM   1031  C   LEU F1210      76.276   0.070   4.430  1.00  0.00           C  
ATOM   1032  O   LEU F1210      75.925  -0.786   5.247  1.00  0.00           O  
ATOM   1033  CB  LEU F1210      78.093   1.351   5.500  1.00  0.00           C  
ATOM   1034  CG  LEU F1210      79.557   1.521   5.874  1.00  0.00           C  
ATOM   1035  CD1 LEU F1210      79.699   2.631   6.890  1.00  0.00           C  
ATOM   1036  CD2 LEU F1210      80.078   0.217   6.416  1.00  0.00           C  
ATOM   1037  N   TYR F1211      75.410   0.678   3.630  1.00  0.00           N  
ATOM   1038  CA  TYR F1211      74.005   0.334   3.750  1.00  0.00           C  
ATOM   1039  C   TYR F1211      73.412  -0.377   2.537  1.00  0.00           C  
ATOM   1040  O   TYR F1211      72.199  -0.569   2.477  1.00  0.00           O  
ATOM   1041  CB  TYR F1211      73.189   1.585   4.081  1.00  0.00           C  
ATOM   1042  CG  TYR F1211      73.632   2.225   5.373  1.00  0.00           C  
ATOM   1043  CD1 TYR F1211      73.078   1.845   6.594  1.00  0.00           C  
ATOM   1044  CD2 TYR F1211      74.671   3.146   5.378  1.00  0.00           C  
ATOM   1045  CE1 TYR F1211      73.555   2.362   7.788  1.00  0.00           C  
ATOM   1046  CE2 TYR F1211      75.159   3.668   6.562  1.00  0.00           C  
ATOM   1047  CZ  TYR F1211      74.595   3.270   7.767  1.00  0.00           C  
ATOM   1048  OH  TYR F1211      75.051   3.772   8.962  1.00  0.00           O  
ATOM   1049  N   ASN F1291      74.263  -0.810   1.604  1.00  0.00           N  
ATOM   1050  CA  ASN F1291      73.816  -1.476   0.380  1.00  0.00           C  
ATOM   1051  C   ASN F1291      72.724  -0.601  -0.194  1.00  0.00           C  
ATOM   1052  O   ASN F1291      71.582  -1.031  -0.367  1.00  0.00           O  
ATOM   1053  CB  ASN F1291      73.234  -2.876   0.649  1.00  0.00           C  
ATOM   1054  CG  ASN F1291      74.299  -3.929   0.948  1.00  0.00           C  
ATOM   1055  OD1 ASN F1291      74.272  -4.537   2.016  1.00  0.00           O  
ATOM   1056  ND2 ASN F1291      75.228  -4.154   0.011  1.00  0.00           N  
ATOM   1057  N   THR F1292      73.065   0.653  -0.444  1.00  0.00           N  
ATOM   1058  CA  THR F1292      72.099   1.587  -0.976  1.00  0.00           C  
ATOM   1059  C   THR F1292      72.107   1.396  -2.473  1.00  0.00           C  
ATOM   1060  O   THR F1292      73.125   1.025  -3.075  1.00  0.00           O  
ATOM   1061  CB  THR F1292      72.465   3.032  -0.580  1.00  0.00           C  
ATOM   1062  OG1 THR F1292      73.281   3.637  -1.589  1.00  0.00           O  
ATOM   1063  CG2 THR F1292      73.241   3.005   0.720  1.00  0.00           C  
ATOM   1064  N   ASP F1293      70.944   1.609  -3.063  1.00  0.00           N  
ATOM   1065  CA  ASP F1293      70.799   1.462  -4.496  1.00  0.00           C  
ATOM   1066  C   ASP F1293      70.861   2.843  -5.135  1.00  0.00           C  
ATOM   1067  O   ASP F1293      71.547   3.057  -6.150  1.00  0.00           O  
ATOM   1068  CB  ASP F1293      69.436   0.828  -4.825  1.00  0.00           C  
ATOM   1069  CG  ASP F1293      69.269  -0.596  -4.289  1.00  0.00           C  
ATOM   1070  OD1 ASP F1293      69.878  -1.543  -4.869  1.00  0.00           O  
ATOM   1071  OD2 ASP F1293      68.509  -0.733  -3.294  1.00  0.00           O  
ATOM   1072  N   ILE F1294      70.153   3.781  -4.515  1.00  0.00           N  
ATOM   1073  CA  ILE F1294      70.045   5.140  -5.012  1.00  0.00           C  
ATOM   1074  C   ILE F1294      70.599   6.167  -4.038  1.00  0.00           C  
ATOM   1075  O   ILE F1294      70.344   6.101  -2.834  1.00  0.00           O  
ATOM   1076  CB  ILE F1294      68.556   5.444  -5.255  1.00  0.00           C  
ATOM   1077  CG1 ILE F1294      68.009   4.483  -6.307  1.00  0.00           C  
ATOM   1078  CG2 ILE F1294      68.362   6.895  -5.647  1.00  0.00           C  
ATOM   1079  CD1 ILE F1294      66.505   4.510  -6.377  1.00  0.00           C  
ATOM   1080  N   VAL F1295      71.348   7.115  -4.578  1.00  0.00           N  
ATOM   1081  CA  VAL F1295      71.918   8.199  -3.810  1.00  0.00           C  
ATOM   1082  C   VAL F1295      71.473   9.473  -4.529  1.00  0.00           C  
ATOM   1083  O   VAL F1295      72.034   9.808  -5.579  1.00  0.00           O  
ATOM   1084  CB  VAL F1295      73.473   8.209  -3.864  1.00  0.00           C  
ATOM   1085  CG1 VAL F1295      73.996   9.122  -2.790  1.00  0.00           C  
ATOM   1086  CG2 VAL F1295      74.025   6.788  -3.724  1.00  0.00           C  
ATOM   1087  N   PRO F1296      70.434  10.175  -4.035  1.00  0.00           N  
ATOM   1088  CA  PRO F1296      70.002  11.412  -4.702  1.00  0.00           C  
ATOM   1089  C   PRO F1296      71.060  12.522  -4.588  1.00  0.00           C  
ATOM   1090  O   PRO F1296      71.245  13.114  -3.521  1.00  0.00           O  
ATOM   1091  CB  PRO F1296      68.718  11.769  -3.963  1.00  0.00           C  
ATOM   1092  CG  PRO F1296      68.991  11.280  -2.596  1.00  0.00           C  
ATOM   1093  CD  PRO F1296      69.607   9.922  -2.848  1.00  0.00           C  
ATOM   1094  N   VAL F1297      71.759  12.791  -5.690  1.00  0.00           N  
ATOM   1095  CA  VAL F1297      72.804  13.814  -5.712  1.00  0.00           C  
ATOM   1096  C   VAL F1297      72.641  14.828  -6.835  1.00  0.00           C  
ATOM   1097  O   VAL F1297      72.189  14.501  -7.942  1.00  0.00           O  
ATOM   1098  CB  VAL F1297      74.209  13.191  -5.861  1.00  0.00           C  
ATOM   1099  CG1 VAL F1297      74.533  12.359  -4.651  1.00  0.00           C  
ATOM   1100  CG2 VAL F1297      74.280  12.350  -7.118  1.00  0.00           C  
ATOM   1101  N   GLY F1298      73.034  16.061  -6.509  1.00  0.00           N  
ATOM   1102  CA  GLY F1298      72.979  17.182  -7.434  1.00  0.00           C  
ATOM   1103  C   GLY F1298      73.928  16.985  -8.603  1.00  0.00           C  
ATOM   1104  O   GLY F1298      74.807  16.124  -8.557  1.00  0.00           O  
ATOM   1105  N   GLU F1299      73.762  17.800  -9.642  1.00  0.00           N  
ATOM   1106  CA  GLU F1299      74.564  17.693 -10.863  1.00  0.00           C  
ATOM   1107  C   GLU F1299      76.070  17.695 -10.585  1.00  0.00           C  
ATOM   1108  O   GLU F1299      76.851  16.957 -11.200  1.00  0.00           O  
ATOM   1109  CB  GLU F1299      74.186  18.837 -11.827  1.00  0.00           C  
ATOM   1110  CG  GLU F1299      72.655  19.041 -12.058  1.00  0.00           C  
ATOM   1111  CD  GLU F1299      72.009  20.037 -11.076  1.00  0.00           C  
ATOM   1112  OE1 GLU F1299      72.505  20.180  -9.941  1.00  0.00           O  
ATOM   1113  OE2 GLU F1299      70.986  20.665 -11.431  1.00  0.00           O  
ATOM   1114  N   ASP F1300      76.450  18.535  -9.634  1.00  0.00           N  
ATOM   1115  CA  ASP F1300      77.827  18.716  -9.203  1.00  0.00           C  
ATOM   1116  C   ASP F1300      78.381  17.492  -8.465  1.00  0.00           C  
ATOM   1117  O   ASP F1300      79.570  17.157  -8.561  1.00  0.00           O  
ATOM   1118  CB  ASP F1300      77.887  19.960  -8.307  1.00  0.00           C  
ATOM   1119  CG  ASP F1300      76.893  19.922  -7.130  1.00  0.00           C  
ATOM   1120  OD1 ASP F1300      75.778  19.371  -7.260  1.00  0.00           O  
ATOM   1121  OD2 ASP F1300      77.239  20.474  -6.066  1.00  0.00           O  
ATOM   1122  N   GLN F1301      77.499  16.813  -7.744  1.00  0.00           N  
ATOM   1123  CA  GLN F1301      77.872  15.639  -6.972  1.00  0.00           C  
ATOM   1124  C   GLN F1301      78.170  14.382  -7.778  1.00  0.00           C  
ATOM   1125  O   GLN F1301      78.919  13.521  -7.321  1.00  0.00           O  
ATOM   1126  CB  GLN F1301      76.777  15.332  -5.953  1.00  0.00           C  
ATOM   1127  CG  GLN F1301      76.847  16.171  -4.692  1.00  0.00           C  
ATOM   1128  CD  GLN F1301      78.097  15.888  -3.865  1.00  0.00           C  
ATOM   1129  OE1 GLN F1301      78.749  14.856  -4.034  1.00  0.00           O  
ATOM   1130  NE2 GLN F1301      78.422  16.797  -2.949  1.00  0.00           N  
ATOM   1131  N   LYS F1302      77.591  14.282  -8.969  1.00  0.00           N  
ATOM   1132  CA  LYS F1302      77.774  13.113  -9.824  1.00  0.00           C  
ATOM   1133  C   LYS F1302      79.180  12.525  -9.807  1.00  0.00           C  
ATOM   1134  O   LYS F1302      79.358  11.319  -9.705  1.00  0.00           O  
ATOM   1135  CB  LYS F1302      77.406  13.451 -11.272  1.00  0.00           C  
ATOM   1136  CG  LYS F1302      77.561  12.280 -12.253  1.00  0.00           C  
ATOM   1137  CD  LYS F1302      76.467  11.218 -12.083  1.00  0.00           C  
ATOM   1138  CE  LYS F1302      75.083  11.808 -12.340  1.00  0.00           C  
ATOM   1139  NZ  LYS F1302      73.992  10.798 -12.254  1.00  0.00           N  
ATOM   1140  N   GLN F1303      80.181  13.384  -9.898  1.00  0.00           N  
ATOM   1141  CA  GLN F1303      81.554  12.918  -9.941  1.00  0.00           C  
ATOM   1142  C   GLN F1303      82.017  12.176  -8.695  1.00  0.00           C  
ATOM   1143  O   GLN F1303      82.955  11.372  -8.742  1.00  0.00           O  
ATOM   1144  CB  GLN F1303      82.470  14.088 -10.213  1.00  0.00           C  
ATOM   1145  CG  GLN F1303      83.910  13.737 -10.114  1.00  0.00           C  
ATOM   1146  CD  GLN F1303      84.721  14.881  -9.571  1.00  0.00           C  
ATOM   1147  OE1 GLN F1303      84.189  15.777  -8.891  1.00  0.00           O  
ATOM   1148  NE2 GLN F1303      86.017  14.860  -9.844  1.00  0.00           N  
ATOM   1149  N   HIS F1304      81.372  12.444  -7.572  1.00  0.00           N  
ATOM   1150  CA  HIS F1304      81.737  11.759  -6.347  1.00  0.00           C  
ATOM   1151  C   HIS F1304      81.142  10.373  -6.306  1.00  0.00           C  
ATOM   1152  O   HIS F1304      81.816   9.426  -5.928  1.00  0.00           O  
ATOM   1153  CB  HIS F1304      81.260  12.547  -5.140  1.00  0.00           C  
ATOM   1154  CG  HIS F1304      82.115  13.719  -4.804  1.00  0.00           C  
ATOM   1155  ND1 HIS F1304      83.485  13.709  -4.949  1.00  0.00           N  
ATOM   1156  CD2 HIS F1304      81.797  14.920  -4.273  1.00  0.00           C  
ATOM   1157  CE1 HIS F1304      83.974  14.857  -4.521  1.00  0.00           C  
ATOM   1158  NE2 HIS F1304      82.970  15.609  -4.106  1.00  0.00           N  
ATOM   1159  N   ILE F1306      79.883  10.269  -6.714  1.00  0.00           N  
ATOM   1160  CA  ILE F1306      79.224   8.983  -6.769  1.00  0.00           C  
ATOM   1161  C   ILE F1306      80.009   8.037  -7.693  1.00  0.00           C  
ATOM   1162  O   ILE F1306      80.207   6.863  -7.368  1.00  0.00           O  
ATOM   1163  CB  ILE F1306      77.789   9.112  -7.295  1.00  0.00           C  
ATOM   1164  CG1 ILE F1306      76.989  10.052  -6.398  1.00  0.00           C  
ATOM   1165  CG2 ILE F1306      77.120   7.753  -7.320  1.00  0.00           C  
ATOM   1166  CD1 ILE F1306      76.861   9.579  -4.976  1.00  0.00           C  
ATOM   1167  N   GLU F1310      80.467   8.556  -8.831  1.00  0.00           N  
ATOM   1168  CA  GLU F1310      81.222   7.766  -9.796  1.00  0.00           C  
ATOM   1169  C   GLU F1310      82.381   7.088  -9.107  1.00  0.00           C  
ATOM   1170  O   GLU F1310      82.598   5.889  -9.265  1.00  0.00           O  
ATOM   1171  CB  GLU F1310      81.754   8.638 -10.939  1.00  0.00           C  
ATOM   1172  CG  GLU F1310      80.690   9.141 -11.936  1.00  0.00           C  
ATOM   1173  CD  GLU F1310      79.923   8.007 -12.628  1.00  0.00           C  
ATOM   1174  OE1 GLU F1310      80.554   7.228 -13.375  1.00  0.00           O  
ATOM   1175  OE2 GLU F1310      78.693   7.906 -12.410  1.00  0.00           O  
ATOM   1176  N   LEU F1312      83.119   7.851  -8.320  1.00  0.00           N  
ATOM   1177  CA  LEU F1312      84.252   7.309  -7.597  1.00  0.00           C  
ATOM   1178  C   LEU F1312      83.825   6.243  -6.612  1.00  0.00           C  
ATOM   1179  O   LEU F1312      84.459   5.188  -6.535  1.00  0.00           O  
ATOM   1180  CB  LEU F1312      84.958   8.396  -6.809  1.00  0.00           C  
ATOM   1181  CG  LEU F1312      86.206   7.905  -6.106  1.00  0.00           C  
ATOM   1182  CD1 LEU F1312      87.280   7.656  -7.147  1.00  0.00           C  
ATOM   1183  CD2 LEU F1312      86.662   8.930  -5.101  1.00  0.00           C  
ATOM   1184  N   THR F1314      82.764   6.499  -5.851  1.00  0.00           N  
ATOM   1185  CA  THR F1314      82.359   5.515  -4.862  1.00  0.00           C  
ATOM   1186  C   THR F1314      81.953   4.225  -5.535  1.00  0.00           C  
ATOM   1187  O   THR F1314      82.103   3.145  -4.972  1.00  0.00           O  
ATOM   1188  CB  THR F1314      81.198   6.002  -3.993  1.00  0.00           C  
ATOM   1189  OG1 THR F1314      79.967   5.397  -4.426  1.00  0.00           O  
ATOM   1190  CG2 THR F1314      81.110   7.496  -4.053  1.00  0.00           C  
ATOM   1191  N   ARG F1316      81.456   4.359  -6.757  1.00  0.00           N  
ATOM   1192  CA  ARG F1316      81.066   3.208  -7.539  1.00  0.00           C  
ATOM   1193  C   ARG F1316      82.312   2.387  -7.842  1.00  0.00           C  
ATOM   1194  O   ARG F1316      82.368   1.197  -7.538  1.00  0.00           O  
ATOM   1195  CB  ARG F1316      80.391   3.654  -8.824  1.00  0.00           C  
ATOM   1196  CG  ARG F1316      78.987   4.165  -8.604  1.00  0.00           C  
ATOM   1197  CD  ARG F1316      78.488   4.820  -9.868  1.00  0.00           C  
ATOM   1198  NE  ARG F1316      78.424   3.867 -10.964  1.00  0.00           N  
ATOM   1199  CZ  ARG F1316      77.297   3.335 -11.416  1.00  0.00           C  
ATOM   1200  NH1 ARG F1316      76.131   3.670 -10.877  1.00  0.00           N  
ATOM   1201  NH2 ARG F1316      77.342   2.440 -12.392  1.00  0.00           N  
ATOM   1202  N   ASP F1317      83.315   3.042  -8.413  1.00  0.00           N  
ATOM   1203  CA  ASP F1317      84.571   2.400  -8.754  1.00  0.00           C  
ATOM   1204  C   ASP F1317      85.168   1.666  -7.578  1.00  0.00           C  
ATOM   1205  O   ASP F1317      85.669   0.555  -7.738  1.00  0.00           O  
ATOM   1206  CB  ASP F1317      85.599   3.416  -9.222  1.00  0.00           C  
ATOM   1207  CG  ASP F1317      85.203   4.103 -10.503  1.00  0.00           C  
ATOM   1208  OD1 ASP F1317      84.093   3.830 -11.009  1.00  0.00           O  
ATOM   1209  OD2 ASP F1317      86.011   4.916 -10.994  1.00  0.00           O  
ATOM   1210  N   LEU F1318      85.148   2.293  -6.403  1.00  0.00           N  
ATOM   1211  CA  LEU F1318      85.702   1.651  -5.215  1.00  0.00           C  
ATOM   1212  C   LEU F1318      84.899   0.396  -4.882  1.00  0.00           C  
ATOM   1213  O   LEU F1318      85.482  -0.657  -4.648  1.00  0.00           O  
ATOM   1214  CB  LEU F1318      85.687   2.604  -4.018  1.00  0.00           C  
ATOM   1215  CG  LEU F1318      86.625   3.804  -4.073  1.00  0.00           C  
ATOM   1216  CD1 LEU F1318      86.391   4.660  -2.844  1.00  0.00           C  
ATOM   1217  CD2 LEU F1318      88.080   3.360  -4.151  1.00  0.00           C  
ATOM   1218  N   ALA F1319      83.568   0.506  -4.882  1.00  0.00           N  
ATOM   1219  CA  ALA F1319      82.705  -0.632  -4.554  1.00  0.00           C  
ATOM   1220  C   ALA F1319      83.006  -1.857  -5.407  1.00  0.00           C  
ATOM   1221  O   ALA F1319      83.049  -2.980  -4.912  1.00  0.00           O  
ATOM   1222  CB  ALA F1319      81.230  -0.249  -4.687  1.00  0.00           C  
ATOM   1223  N   GLU F1321      83.203  -1.620  -6.695  1.00  0.00           N  
ATOM   1224  CA  GLU F1321      83.507  -2.679  -7.620  1.00  0.00           C  
ATOM   1225  C   GLU F1321      84.929  -3.146  -7.416  1.00  0.00           C  
ATOM   1226  O   GLU F1321      85.159  -4.331  -7.289  1.00  0.00           O  
ATOM   1227  CB  GLU F1321      83.299  -2.217  -9.058  1.00  0.00           C  
ATOM   1228  CG  GLU F1321      82.755  -3.368  -9.874  1.00  0.00           C  
ATOM   1229  CD  GLU F1321      82.336  -2.974 -11.283  1.00  0.00           C  
ATOM   1230  OE1 GLU F1321      83.228  -2.705 -12.115  1.00  0.00           O  
ATOM   1231  OE2 GLU F1321      81.116  -2.968 -11.540  1.00  0.00           O  
ATOM   1232  N   ARG F1322      85.886  -2.228  -7.359  1.00  0.00           N  
ATOM   1233  CA  ARG F1322      87.288  -2.607  -7.149  1.00  0.00           C  
ATOM   1234  C   ARG F1322      87.401  -3.523  -5.933  1.00  0.00           C  
ATOM   1235  O   ARG F1322      88.155  -4.500  -5.941  1.00  0.00           O  
ATOM   1236  CB  ARG F1322      88.137  -1.369  -6.940  1.00  0.00           C  
ATOM   1237  CG  ARG F1322      89.581  -1.644  -6.717  1.00  0.00           C  
ATOM   1238  CD  ARG F1322      90.283  -0.338  -6.401  1.00  0.00           C  
ATOM   1239  NE  ARG F1322      90.254   0.552  -7.556  1.00  0.00           N  
ATOM   1240  CZ  ARG F1322      90.594   1.837  -7.544  1.00  0.00           C  
ATOM   1241  NH1 ARG F1322      90.995   2.428  -6.428  1.00  0.00           N  
ATOM   1242  NH2 ARG F1322      90.539   2.532  -8.669  1.00  0.00           N  
ATOM   1243  N   PHE F1323      86.638  -3.200  -4.889  1.00  0.00           N  
ATOM   1244  CA  PHE F1323      86.622  -4.004  -3.675  1.00  0.00           C  
ATOM   1245  C   PHE F1323      85.985  -5.327  -4.064  1.00  0.00           C  
ATOM   1246  O   PHE F1323      86.616  -6.369  -3.925  1.00  0.00           O  
ATOM   1247  CB  PHE F1323      85.777  -3.347  -2.586  1.00  0.00           C  
ATOM   1248  CG  PHE F1323      85.897  -4.024  -1.248  1.00  0.00           C  
ATOM   1249  CD1 PHE F1323      87.072  -3.907  -0.501  1.00  0.00           C  
ATOM   1250  CD2 PHE F1323      84.855  -4.802  -0.744  1.00  0.00           C  
ATOM   1251  CE1 PHE F1323      87.207  -4.555   0.725  1.00  0.00           C  
ATOM   1252  CE2 PHE F1323      84.979  -5.454   0.483  1.00  0.00           C  
ATOM   1253  CZ  PHE F1323      86.163  -5.329   1.220  1.00  0.00           C  
ATOM   1254  N   ASN F1324      84.739  -5.260  -4.547  1.00  0.00           N  
ATOM   1255  CA  ASN F1324      83.983  -6.431  -4.990  1.00  0.00           C  
ATOM   1256  C   ASN F1324      84.869  -7.372  -5.810  1.00  0.00           C  
ATOM   1257  O   ASN F1324      84.853  -8.582  -5.595  1.00  0.00           O  
ATOM   1258  CB  ASN F1324      82.763  -6.025  -5.843  1.00  0.00           C  
ATOM   1259  CG  ASN F1324      81.487  -5.736  -5.012  1.00  0.00           C  
ATOM   1260  OD1 ASN F1324      81.488  -5.790  -3.785  1.00  0.00           O  
ATOM   1261  ND2 ASN F1324      80.391  -5.423  -5.710  1.00  0.00           N  
ATOM   1262  N   LYS F1325      85.659  -6.841  -6.738  1.00  0.00           N  
ATOM   1263  CA  LYS F1325      86.503  -7.718  -7.533  1.00  0.00           C  
ATOM   1264  C   LYS F1325      87.652  -8.317  -6.758  1.00  0.00           C  
ATOM   1265  O   LYS F1325      87.978  -9.472  -6.975  1.00  0.00           O  
ATOM   1266  CB  LYS F1325      87.043  -7.008  -8.774  1.00  0.00           C  
ATOM   1267  CG  LYS F1325      85.963  -6.680  -9.785  1.00  0.00           C  
ATOM   1268  CD  LYS F1325      86.550  -6.234 -11.119  1.00  0.00           C  
ATOM   1269  CE  LYS F1325      85.505  -5.500 -11.976  1.00  0.00           C  
ATOM   1270  NZ  LYS F1325      84.146  -6.119 -11.956  1.00  0.00           N  
ATOM   1271  N   ARG F1326      88.273  -7.557  -5.859  1.00  0.00           N  
ATOM   1272  CA  ARG F1326      89.395  -8.098  -5.091  1.00  0.00           C  
ATOM   1273  C   ARG F1326      88.973  -9.155  -4.073  1.00  0.00           C  
ATOM   1274  O   ARG F1326      89.580 -10.216  -3.977  1.00  0.00           O  
ATOM   1275  CB  ARG F1326      90.162  -6.994  -4.344  1.00  0.00           C  
ATOM   1276  CG  ARG F1326      91.619  -6.843  -4.784  1.00  0.00           C  
ATOM   1277  CD  ARG F1326      92.574  -6.277  -3.697  1.00  0.00           C  
ATOM   1278  NE  ARG F1326      92.627  -4.812  -3.560  1.00  0.00           N  
ATOM   1279  CZ  ARG F1326      93.005  -3.938  -4.504  1.00  0.00           C  
ATOM   1280  NH1 ARG F1326      93.379  -4.346  -5.710  1.00  0.00           N  
ATOM   1281  NH2 ARG F1326      93.027  -2.629  -4.235  1.00  0.00           N  
ATOM   1282  N   TYR F1327      87.919  -8.865  -3.323  1.00  0.00           N  
ATOM   1283  CA  TYR F1327      87.472  -9.753  -2.262  1.00  0.00           C  
ATOM   1284  C   TYR F1327      86.086 -10.342  -2.438  1.00  0.00           C  
ATOM   1285  O   TYR F1327      85.454 -10.752  -1.456  1.00  0.00           O  
ATOM   1286  CB  TYR F1327      87.487  -9.018  -0.918  1.00  0.00           C  
ATOM   1287  CG  TYR F1327      88.730  -8.205  -0.627  1.00  0.00           C  
ATOM   1288  CD1 TYR F1327      88.909  -6.953  -1.210  1.00  0.00           C  
ATOM   1289  CD2 TYR F1327      89.719  -8.684   0.231  1.00  0.00           C  
ATOM   1290  CE1 TYR F1327      90.041  -6.192  -0.954  1.00  0.00           C  
ATOM   1291  CE2 TYR F1327      90.870  -7.922   0.500  1.00  0.00           C  
ATOM   1292  CZ  TYR F1327      91.020  -6.677  -0.105  1.00  0.00           C  
ATOM   1293  OH  TYR F1327      92.156  -5.923   0.089  1.00  0.00           O  
ATOM   1294  N   GLY F1328      85.587 -10.371  -3.664  1.00  0.00           N  
ATOM   1295  CA  GLY F1328      84.269 -10.933  -3.873  1.00  0.00           C  
ATOM   1296  C   GLY F1328      83.073 -10.018  -3.684  1.00  0.00           C  
ATOM   1297  O   GLY F1328      83.094  -9.056  -2.919  1.00  0.00           O  
ATOM   1298  N   GLU F1329      82.010 -10.352  -4.404  1.00  0.00           N  
ATOM   1299  CA  GLU F1329      80.758  -9.615  -4.386  1.00  0.00           C  
ATOM   1300  C   GLU F1329      80.330  -9.349  -2.955  1.00  0.00           C  
ATOM   1301  O   GLU F1329      79.941 -10.276  -2.242  1.00  0.00           O  
ATOM   1302  CB  GLU F1329      79.673 -10.435  -5.098  1.00  0.00           C  
ATOM   1303  CG  GLU F1329      78.397  -9.671  -5.471  1.00  0.00           C  
ATOM   1304  CD  GLU F1329      78.544  -8.853  -6.757  1.00  0.00           C  
ATOM   1305  OE1 GLU F1329      79.154  -9.356  -7.725  1.00  0.00           O  
ATOM   1306  OE2 GLU F1329      78.034  -7.717  -6.799  1.00  0.00           O  
ATOM   1307  N   LEU F1341      80.420  -8.089  -2.534  1.00  0.00           N  
ATOM   1308  CA  LEU F1341      80.011  -7.674  -1.197  1.00  0.00           C  
ATOM   1309  C   LEU F1341      79.152  -6.426  -1.277  1.00  0.00           C  
ATOM   1310  O   LEU F1341      78.021  -6.401  -0.786  1.00  0.00           O  
ATOM   1311  CB  LEU F1341      81.215  -7.346  -0.328  1.00  0.00           C  
ATOM   1312  CG  LEU F1341      81.020  -7.402   1.192  1.00  0.00           C  
ATOM   1313  CD1 LEU F1341      81.952  -6.368   1.763  1.00  0.00           C  
ATOM   1314  CD2 LEU F1341      79.611  -7.109   1.655  1.00  0.00           C  
ATOM   1315  N   PHE F1342      79.702  -5.378  -1.878  1.00  0.00           N  
ATOM   1316  CA  PHE F1342      78.988  -4.110  -2.001  1.00  0.00           C  
ATOM   1317  C   PHE F1342      78.046  -4.089  -3.176  1.00  0.00           C  
ATOM   1318  O   PHE F1342      78.264  -4.809  -4.153  1.00  0.00           O  
ATOM   1319  CB  PHE F1342      79.980  -2.964  -2.173  1.00  0.00           C  
ATOM   1320  CG  PHE F1342      80.818  -2.744  -0.987  1.00  0.00           C  
ATOM   1321  CD1 PHE F1342      80.223  -2.576   0.268  1.00  0.00           C  
ATOM   1322  CD2 PHE F1342      82.199  -2.701  -1.101  1.00  0.00           C  
ATOM   1323  CE1 PHE F1342      80.995  -2.367   1.387  1.00  0.00           C  
ATOM   1324  CE2 PHE F1342      82.983  -2.489   0.027  1.00  0.00           C  
ATOM   1325  CZ  PHE F1342      82.384  -2.320   1.273  1.00  0.00           C  
ATOM   1326  N   THR F1344      77.011  -3.258  -3.075  1.00  0.00           N  
ATOM   1327  CA  THR F1344      76.056  -3.095  -4.162  1.00  0.00           C  
ATOM   1328  C   THR F1344      76.500  -1.848  -4.916  1.00  0.00           C  
ATOM   1329  O   THR F1344      76.796  -0.843  -4.283  1.00  0.00           O  
ATOM   1330  CB  THR F1344      74.649  -2.839  -3.621  1.00  0.00           C  
ATOM   1331  OG1 THR F1344      74.102  -4.053  -3.097  1.00  0.00           O  
ATOM   1332  CG2 THR F1344      73.757  -2.275  -4.717  1.00  0.00           C  
ATOM   1333  N   ILE F1345      76.589  -1.874  -6.242  1.00  0.00           N  
ATOM   1334  CA  ILE F1345      76.979  -0.643  -6.943  1.00  0.00           C  
ATOM   1335  C   ILE F1345      75.760   0.304  -6.956  1.00  0.00           C  
ATOM   1336  O   ILE F1345      74.687  -0.075  -7.407  1.00  0.00           O  
ATOM   1337  CB  ILE F1345      77.431  -0.913  -8.394  1.00  0.00           C  
ATOM   1338  CG1 ILE F1345      78.855  -1.486  -8.432  1.00  0.00           C  
ATOM   1339  CG2 ILE F1345      77.370   0.390  -9.172  1.00  0.00           C  
ATOM   1340  CD1 ILE F1345      79.050  -2.807  -7.721  1.00  0.00           C  
ATOM   1341  N   PRO F1347      75.917   1.539  -6.446  1.00  0.00           N  
ATOM   1342  CA  PRO F1347      74.844   2.531  -6.384  1.00  0.00           C  
ATOM   1343  C   PRO F1347      74.693   3.385  -7.621  1.00  0.00           C  
ATOM   1344  O   PRO F1347      75.601   3.485  -8.454  1.00  0.00           O  
ATOM   1345  CB  PRO F1347      75.222   3.357  -5.166  1.00  0.00           C  
ATOM   1346  CG  PRO F1347      76.694   3.452  -5.319  1.00  0.00           C  
ATOM   1347  CD  PRO F1347      77.103   2.029  -5.718  1.00  0.00           C  
ATOM   1348  N   GLU F1348      73.535   4.027  -7.704  1.00  0.00           N  
ATOM   1349  CA  GLU F1348      73.157   4.860  -8.840  1.00  0.00           C  
ATOM   1350  C   GLU F1348      72.750   6.263  -8.371  1.00  0.00           C  
ATOM   1351  O   GLU F1348      72.071   6.420  -7.349  1.00  0.00           O  
ATOM   1352  CB  GLU F1348      72.010   4.133  -9.538  1.00  0.00           C  
ATOM   1353  CG  GLU F1348      71.527   4.721 -10.826  1.00  0.00           C  
ATOM   1354  CD  GLU F1348      70.454   3.844 -11.459  1.00  0.00           C  
ATOM   1355  OE1 GLU F1348      70.798   3.023 -12.338  1.00  0.00           O  
ATOM   1356  OE2 GLU F1348      69.278   3.981 -11.054  1.00  0.00           O  
ATOM   1357  N   ALA F1349      73.183   7.280  -9.110  1.00  0.00           N  
ATOM   1358  CA  ALA F1349      72.869   8.667  -8.765  1.00  0.00           C  
ATOM   1359  C   ALA F1349      71.577   9.118  -9.428  1.00  0.00           C  
ATOM   1360  O   ALA F1349      71.523   9.284 -10.647  1.00  0.00           O  
ATOM   1361  CB  ALA F1349      74.013   9.575  -9.181  1.00  0.00           C  
ATOM   1362  N   ARG F1350      70.536   9.343  -8.636  1.00  0.00           N  
ATOM   1363  CA  ARG F1350      69.257   9.753  -9.197  1.00  0.00           C  
ATOM   1364  C   ARG F1350      68.921  11.222  -8.957  1.00  0.00           C  
ATOM   1365  O   ARG F1350      68.443  11.614  -7.875  1.00  0.00           O  
ATOM   1366  CB  ARG F1350      68.155   8.853  -8.661  1.00  0.00           C  
ATOM   1367  CG  ARG F1350      67.072   8.508  -9.670  1.00  0.00           C  
ATOM   1368  CD  ARG F1350      65.868   7.954  -8.940  1.00  0.00           C  
ATOM   1369  NE  ARG F1350      65.478   8.834  -7.835  1.00  0.00           N  
ATOM   1370  CZ  ARG F1350      64.498   8.576  -6.973  1.00  0.00           C  
ATOM   1371  NH1 ARG F1350      63.794   7.458  -7.073  1.00  0.00           N  
ATOM   1372  NH2 ARG F1350      64.223   9.445  -6.008  1.00  0.00           N  
ATOM   1373  N   ILE F1351      69.149  12.010 -10.003  1.00  0.00           N  
ATOM   1374  CA  ILE F1351      68.969  13.469 -10.015  1.00  0.00           C  
ATOM   1375  C   ILE F1351      67.550  14.027  -9.920  1.00  0.00           C  
ATOM   1376  O   ILE F1351      66.551  13.392 -10.317  1.00  0.00           O  
ATOM   1377  CB  ILE F1351      69.592  14.046 -11.341  1.00  0.00           C  
ATOM   1378  CG1 ILE F1351      70.960  13.371 -11.617  1.00  0.00           C  
ATOM   1379  CG2 ILE F1351      69.765  15.516 -11.150  1.00  0.00           C  
ATOM   1380  CD1 ILE F1351      71.447  13.561 -13.061  1.00  0.00           C  
ATOM   1381  N   PRO F1352      67.401  15.210  -9.284  1.00  0.00           N  
ATOM   1382  CA  PRO F1352      66.130  15.939  -9.133  1.00  0.00           C  
ATOM   1383  C   PRO F1352      65.612  16.504 -10.473  1.00  0.00           C  
ATOM   1384  O   PRO F1352      66.267  16.369 -11.505  1.00  0.00           O  
ATOM   1385  CB  PRO F1352      66.449  17.026  -8.120  1.00  0.00           C  
ATOM   1386  CG  PRO F1352      67.945  16.931  -7.877  1.00  0.00           C  
ATOM   1387  CD  PRO F1352      68.250  15.495  -8.115  1.00  0.00           C  
ATOM   1388  N   LYS F1353      64.481  17.191 -10.408  1.00  0.00           N  
ATOM   1389  CA  LYS F1353      63.829  17.700 -11.603  1.00  0.00           C  
ATOM   1390  C   LYS F1353      64.069  19.198 -11.953  1.00  0.00           C  
ATOM   1391  O   LYS F1353      63.621  20.087 -11.225  1.00  0.00           O  
ATOM   1392  CB  LYS F1353      62.330  17.371 -11.487  1.00  0.00           C  
ATOM   1393  CG  LYS F1353      62.107  16.003 -10.802  1.00  0.00           C  
ATOM   1394  CD  LYS F1353      60.664  15.762 -10.403  1.00  0.00           C  
ATOM   1395  CE  LYS F1353      59.813  15.444 -11.603  1.00  0.00           C  
ATOM   1396  NZ  LYS F1353      60.407  14.293 -12.312  1.00  0.00           N  
ATOM   1397  N   VAL F1354      64.769  19.459 -13.068  1.00  0.00           N  
ATOM   1398  CA  VAL F1354      65.128  20.817 -13.504  1.00  0.00           C  
ATOM   1399  C   VAL F1354      64.062  21.649 -14.257  1.00  0.00           C  
ATOM   1400  O   VAL F1354      64.349  22.396 -15.203  1.00  0.00           O  
ATOM   1401  CB  VAL F1354      66.448  20.774 -14.345  1.00  0.00           C  
ATOM   1402  CG1 VAL F1354      67.033  22.176 -14.535  1.00  0.00           C  
ATOM   1403  CG2 VAL F1354      67.455  19.893 -13.646  1.00  0.00           C  
ATOM   1404  N   GLY F1355      62.816  21.482 -13.852  1.00  0.00           N  
ATOM   1405  CA  GLY F1355      61.738  22.273 -14.405  1.00  0.00           C  
ATOM   1406  C   GLY F1355      61.207  22.877 -13.121  1.00  0.00           C  
ATOM   1407  O   GLY F1355      60.247  23.656 -13.088  1.00  0.00           O  
ATOM   1408  N   ALA F1356      61.897  22.472 -12.053  1.00  0.00           N  
ATOM   1409  CA  ALA F1356      61.632  22.831 -10.672  1.00  0.00           C  
ATOM   1410  C   ALA F1356      62.875  23.455 -10.023  1.00  0.00           C  
ATOM   1411  O   ALA F1356      62.845  23.797  -8.840  1.00  0.00           O  
ATOM   1412  CB  ALA F1356      61.209  21.581  -9.909  1.00  0.00           C  
ATOM   1413  N   ARG F1360      63.969  23.575 -10.778  1.00  0.00           N  
ATOM   1414  CA  ARG F1360      65.177  24.200 -10.265  1.00  0.00           C  
ATOM   1415  C   ARG F1360      64.844  25.661 -10.030  1.00  0.00           C  
ATOM   1416  O   ARG F1360      64.503  26.386 -10.974  1.00  0.00           O  
ATOM   1417  CB  ARG F1360      66.314  24.122 -11.266  1.00  0.00           C  
ATOM   1418  CG  ARG F1360      67.174  22.900 -11.139  1.00  0.00           C  
ATOM   1419  CD  ARG F1360      68.639  23.281 -10.991  1.00  0.00           C  
ATOM   1420  NE  ARG F1360      69.073  24.296 -11.955  1.00  0.00           N  
ATOM   1421  CZ  ARG F1360      70.332  24.443 -12.359  1.00  0.00           C  
ATOM   1422  NH1 ARG F1360      71.279  23.638 -11.887  1.00  0.00           N  
ATOM   1423  NH2 ARG F1360      70.644  25.398 -13.231  1.00  0.00           N  
ATOM   1424  N   ILE F1361      64.919  26.080  -8.769  1.00  0.00           N  
ATOM   1425  CA  ILE F1361      64.621  27.448  -8.404  1.00  0.00           C  
ATOM   1426  C   ILE F1361      65.870  28.324  -8.464  1.00  0.00           C  
ATOM   1427  O   ILE F1361      66.948  27.955  -7.996  1.00  0.00           O  
ATOM   1428  CB  ILE F1361      64.010  27.512  -7.012  1.00  0.00           C  
ATOM   1429  CG1 ILE F1361      62.735  26.650  -6.954  1.00  0.00           C  
ATOM   1430  CG2 ILE F1361      63.745  28.962  -6.650  1.00  0.00           C  
ATOM   1431  CD1 ILE F1361      61.674  26.987  -7.992  1.00  0.00           C  
ATOM   1432  N   MET F1365      65.694  29.495  -9.063  1.00  0.00           N  
ATOM   1433  CA  MET F1365      66.744  30.480  -9.242  1.00  0.00           C  
ATOM   1434  C   MET F1365      66.731  31.497  -8.102  1.00  0.00           C  
ATOM   1435  O   MET F1365      65.792  31.535  -7.306  1.00  0.00           O  
ATOM   1436  CB  MET F1365      66.540  31.205 -10.567  1.00  0.00           C  
ATOM   1437  CG  MET F1365      66.500  30.296 -11.767  1.00  0.00           C  
ATOM   1438  SD  MET F1365      68.074  29.524 -12.154  1.00  0.00           S  
ATOM   1439  CE  MET F1365      67.435  28.012 -12.942  1.00  0.00           C  
ATOM   1440  N   SER F1366      67.773  32.321  -8.029  1.00  0.00           N  
ATOM   1441  CA  SER F1366      67.873  33.331  -6.987  1.00  0.00           C  
ATOM   1442  C   SER F1366      66.969  34.521  -7.245  1.00  0.00           C  
ATOM   1443  O   SER F1366      66.749  34.920  -8.388  1.00  0.00           O  
ATOM   1444  CB  SER F1366      69.330  33.779  -6.848  1.00  0.00           C  
ATOM   1445  OG  SER F1366      69.464  35.182  -6.961  1.00  0.00           O  
ATOM   1446  N   LEU F1368      66.453  35.091  -6.170  1.00  0.00           N  
ATOM   1447  CA  LEU F1368      65.576  36.230  -6.295  1.00  0.00           C  
ATOM   1448  C   LEU F1368      66.259  37.517  -6.746  1.00  0.00           C  
ATOM   1449  O   LEU F1368      65.580  38.428  -7.219  1.00  0.00           O  
ATOM   1450  CB  LEU F1368      64.868  36.494  -4.971  1.00  0.00           C  
ATOM   1451  CG  LEU F1368      64.139  35.337  -4.307  1.00  0.00           C  
ATOM   1452  CD1 LEU F1368      63.385  35.883  -3.125  1.00  0.00           C  
ATOM   1453  CD2 LEU F1368      63.172  34.685  -5.271  1.00  0.00           C  
ATOM   1454  N   VAL F1369      67.575  37.627  -6.600  1.00  0.00           N  
ATOM   1455  CA  VAL F1369      68.228  38.862  -7.026  1.00  0.00           C  
ATOM   1456  C   VAL F1369      68.791  38.726  -8.426  1.00  0.00           C  
ATOM   1457  O   VAL F1369      68.849  39.693  -9.181  1.00  0.00           O  
ATOM   1458  CB  VAL F1369      69.351  39.310  -6.061  1.00  0.00           C  
ATOM   1459  CG1 VAL F1369      68.743  39.557  -4.689  1.00  0.00           C  
ATOM   1460  CG2 VAL F1369      70.489  38.282  -5.997  1.00  0.00           C  
ATOM   1461  N   ASP F1370      69.188  37.509  -8.757  1.00  0.00           N  
ATOM   1462  CA  ASP F1370      69.727  37.197 -10.056  1.00  0.00           C  
ATOM   1463  C   ASP F1370      69.125  35.862 -10.516  1.00  0.00           C  
ATOM   1464  O   ASP F1370      69.573  34.779 -10.113  1.00  0.00           O  
ATOM   1465  CB  ASP F1370      71.256  37.104  -9.969  1.00  0.00           C  
ATOM   1466  CG  ASP F1370      71.896  36.719 -11.287  1.00  0.00           C  
ATOM   1467  OD1 ASP F1370      71.163  36.498 -12.269  1.00  0.00           O  
ATOM   1468  OD2 ASP F1370      73.136  36.631 -11.337  1.00  0.00           O  
ATOM   1469  N   PRO F1371      68.075  35.920 -11.340  1.00  0.00           N  
ATOM   1470  CA  PRO F1371      67.410  34.724 -11.858  1.00  0.00           C  
ATOM   1471  C   PRO F1371      68.223  33.871 -12.835  1.00  0.00           C  
ATOM   1472  O   PRO F1371      67.725  32.881 -13.355  1.00  0.00           O  
ATOM   1473  CB  PRO F1371      66.131  35.285 -12.470  1.00  0.00           C  
ATOM   1474  CG  PRO F1371      66.571  36.634 -12.946  1.00  0.00           C  
ATOM   1475  CD  PRO F1371      67.393  37.141 -11.791  1.00  0.00           C  
ATOM   1476  N   THR F1372      69.465  34.247 -13.103  1.00  0.00           N  
ATOM   1477  CA  THR F1372      70.298  33.451 -13.996  1.00  0.00           C  
ATOM   1478  C   THR F1372      71.093  32.508 -13.111  1.00  0.00           C  
ATOM   1479  O   THR F1372      71.574  31.461 -13.550  1.00  0.00           O  
ATOM   1480  CB  THR F1372      71.293  34.342 -14.800  1.00  0.00           C  
ATOM   1481  OG1 THR F1372      72.349  34.802 -13.940  1.00  0.00           O  
ATOM   1482  CG2 THR F1372      70.567  35.535 -15.389  1.00  0.00           C  
ATOM   1483  N   LYS F1373      71.207  32.894 -11.845  1.00  0.00           N  
ATOM   1484  CA  LYS F1373      71.944  32.128 -10.853  1.00  0.00           C  
ATOM   1485  C   LYS F1373      71.008  31.248 -10.020  1.00  0.00           C  
ATOM   1486  O   LYS F1373      69.858  31.612  -9.732  1.00  0.00           O  
ATOM   1487  CB  LYS F1373      72.721  33.106  -9.968  1.00  0.00           C  
ATOM   1488  CG  LYS F1373      73.745  32.494  -9.014  1.00  0.00           C  
ATOM   1489  CD  LYS F1373      74.651  33.595  -8.430  1.00  0.00           C  
ATOM   1490  CE  LYS F1373      75.626  33.090  -7.361  1.00  0.00           C  
ATOM   1491  NZ  LYS F1373      74.989  32.712  -6.064  1.00  0.00           N  
ATOM   1492  N   LYS F1414      71.514  30.082  -9.638  1.00  0.00           N  
ATOM   1493  CA  LYS F1414      70.760  29.123  -8.839  1.00  0.00           C  
ATOM   1494  C   LYS F1414      70.609  29.574  -7.381  1.00  0.00           C  
ATOM   1495  O   LYS F1414      71.579  30.024  -6.776  1.00  0.00           O  
ATOM   1496  CB  LYS F1414      71.476  27.776  -8.848  1.00  0.00           C  
ATOM   1497  CG  LYS F1414      70.645  26.675  -8.249  1.00  0.00           C  
ATOM   1498  CD  LYS F1414      71.469  25.507  -7.737  1.00  0.00           C  
ATOM   1499  CE  LYS F1414      72.204  25.864  -6.447  1.00  0.00           C  
ATOM   1500  NZ  LYS F1414      72.473  24.649  -5.612  1.00  0.00           N  
ATOM   1501  N   MET F1415      69.422  29.462  -6.792  1.00  0.00           N  
ATOM   1502  CA  MET F1415      69.252  29.861  -5.388  1.00  0.00           C  
ATOM   1503  C   MET F1415      70.098  28.944  -4.485  1.00  0.00           C  
ATOM   1504  O   MET F1415      70.100  27.736  -4.712  1.00  0.00           O  
ATOM   1505  CB  MET F1415      67.782  29.720  -4.979  1.00  0.00           C  
ATOM   1506  CG  MET F1415      67.437  30.289  -3.613  1.00  0.00           C  
ATOM   1507  SD  MET F1415      65.734  29.920  -3.116  1.00  0.00           S  
ATOM   1508  CE  MET F1415      64.919  31.322  -3.780  1.00  0.00           C  
ATOM   1509  N   SER F1416      70.830  29.456  -3.486  1.00  0.00           N  
ATOM   1510  CA  SER F1416      71.577  28.571  -2.560  1.00  0.00           C  
ATOM   1511  C   SER F1416      71.854  29.279  -1.236  1.00  0.00           C  
ATOM   1512  O   SER F1416      71.781  30.501  -1.172  1.00  0.00           O  
ATOM   1513  CB  SER F1416      72.921  28.127  -3.150  1.00  0.00           C  
ATOM   1514  OG  SER F1416      73.832  29.196  -3.088  1.00  0.00           O  
ATOM   1515  N   LYS F1417      72.166  28.519  -0.182  1.00  0.00           N  
ATOM   1516  CA  LYS F1417      72.472  29.114   1.123  1.00  0.00           C  
ATOM   1517  C   LYS F1417      73.743  29.934   0.983  1.00  0.00           C  
ATOM   1518  O   LYS F1417      73.860  30.999   1.569  1.00  0.00           O  
ATOM   1519  CB  LYS F1417      72.744  28.061   2.214  1.00  0.00           C  
ATOM   1520  CG  LYS F1417      71.641  27.068   2.527  1.00  0.00           C  
ATOM   1521  CD  LYS F1417      72.233  25.779   3.096  1.00  0.00           C  
ATOM   1522  CE  LYS F1417      71.635  24.578   2.371  1.00  0.00           C  
ATOM   1523  NZ  LYS F1417      72.613  23.471   2.263  1.00  0.00           N  
ATOM   1524  N   SER F1434      74.705  29.431   0.218  1.00  0.00           N  
ATOM   1525  CA  SER F1434      75.982  30.118   0.042  1.00  0.00           C  
ATOM   1526  C   SER F1434      75.963  31.413  -0.755  1.00  0.00           C  
ATOM   1527  O   SER F1434      77.021  31.894  -1.146  1.00  0.00           O  
ATOM   1528  CB  SER F1434      76.993  29.200  -0.618  1.00  0.00           C  
ATOM   1529  OG  SER F1434      76.505  28.831  -1.900  1.00  0.00           O  
ATOM   1530  N   ASP F1435      74.795  31.980  -1.031  1.00  0.00           N  
ATOM   1531  CA  ASP F1435      74.751  33.233  -1.792  1.00  0.00           C  
ATOM   1532  C   ASP F1435      75.027  34.365  -0.801  1.00  0.00           C  
ATOM   1533  O   ASP F1435      74.301  34.532   0.188  1.00  0.00           O  
ATOM   1534  CB  ASP F1435      73.365  33.424  -2.438  1.00  0.00           C  
ATOM   1535  CG  ASP F1435      73.334  34.538  -3.514  1.00  0.00           C  
ATOM   1536  OD1 ASP F1435      73.649  35.711  -3.228  1.00  0.00           O  
ATOM   1537  OD2 ASP F1435      72.978  34.226  -4.662  1.00  0.00           O  
ATOM   1538  N   PRO F1440      76.095  35.144  -1.039  1.00  0.00           N  
ATOM   1539  CA  PRO F1440      76.465  36.265  -0.168  1.00  0.00           C  
ATOM   1540  C   PRO F1440      75.336  37.274   0.033  1.00  0.00           C  
ATOM   1541  O   PRO F1440      75.267  37.931   1.064  1.00  0.00           O  
ATOM   1542  CB  PRO F1440      77.683  36.871  -0.879  1.00  0.00           C  
ATOM   1543  CG  PRO F1440      77.482  36.477  -2.296  1.00  0.00           C  
ATOM   1544  CD  PRO F1440      77.033  35.051  -2.167  1.00  0.00           C  
ATOM   1545  N   ASN F1441      74.441  37.410  -0.930  1.00  0.00           N  
ATOM   1546  CA  ASN F1441      73.354  38.354  -0.726  1.00  0.00           C  
ATOM   1547  C   ASN F1441      72.165  37.616  -0.107  1.00  0.00           C  
ATOM   1548  O   ASN F1441      71.465  36.869  -0.774  1.00  0.00           O  
ATOM   1549  CB  ASN F1441      72.962  39.000  -2.049  1.00  0.00           C  
ATOM   1550  CG  ASN F1441      71.830  40.009  -1.896  1.00  0.00           C  
ATOM   1551  OD1 ASN F1441      71.385  40.583  -2.877  1.00  0.00           O  
ATOM   1552  ND2 ASN F1441      71.361  40.225  -0.659  1.00  0.00           N  
ATOM   1553  N   PRO F1444      71.912  37.843   1.185  1.00  0.00           N  
ATOM   1554  CA  PRO F1444      70.821  37.208   1.933  1.00  0.00           C  
ATOM   1555  C   PRO F1444      69.447  37.359   1.334  1.00  0.00           C  
ATOM   1556  O   PRO F1444      68.515  36.648   1.706  1.00  0.00           O  
ATOM   1557  CB  PRO F1444      70.911  37.876   3.302  1.00  0.00           C  
ATOM   1558  CG  PRO F1444      72.388  38.181   3.413  1.00  0.00           C  
ATOM   1559  CD  PRO F1444      72.666  38.762   2.056  1.00  0.00           C  
ATOM   1560  N   LYS F1450      69.321  38.285   0.397  1.00  0.00           N  
ATOM   1561  CA  LYS F1450      68.048  38.571  -0.253  1.00  0.00           C  
ATOM   1562  C   LYS F1450      67.773  37.620  -1.415  1.00  0.00           C  
ATOM   1563  O   LYS F1450      66.660  37.583  -1.946  1.00  0.00           O  
ATOM   1564  CB  LYS F1450      68.070  40.031  -0.733  1.00  0.00           C  
ATOM   1565  CG  LYS F1450      68.448  41.024   0.369  1.00  0.00           C  
ATOM   1566  CD  LYS F1450      67.253  41.821   0.875  1.00  0.00           C  
ATOM   1567  CE  LYS F1450      67.062  43.084   0.058  1.00  0.00           C  
ATOM   1568  NZ  LYS F1450      66.984  42.815  -1.406  1.00  0.00           N  
ATOM   1569  N   ALA F1452      68.791  36.850  -1.795  1.00  0.00           N  
ATOM   1570  CA  ALA F1452      68.668  35.904  -2.893  1.00  0.00           C  
ATOM   1571  C   ALA F1452      67.854  34.661  -2.546  1.00  0.00           C  
ATOM   1572  O   ALA F1452      67.288  34.040  -3.441  1.00  0.00           O  
ATOM   1573  CB  ALA F1452      70.047  35.490  -3.369  1.00  0.00           C  
ATOM   1574  N   TYR F1455      67.776  34.307  -1.262  1.00  0.00           N  
ATOM   1575  CA  TYR F1455      67.057  33.100  -0.856  1.00  0.00           C  
ATOM   1576  C   TYR F1455      66.116  33.244   0.322  1.00  0.00           C  
ATOM   1577  O   TYR F1455      66.355  34.032   1.217  1.00  0.00           O  
ATOM   1578  CB  TYR F1455      68.070  32.012  -0.526  1.00  0.00           C  
ATOM   1579  CG  TYR F1455      69.030  32.441   0.563  1.00  0.00           C  
ATOM   1580  CD1 TYR F1455      68.720  32.254   1.914  1.00  0.00           C  
ATOM   1581  CD2 TYR F1455      70.229  33.071   0.240  1.00  0.00           C  
ATOM   1582  CE1 TYR F1455      69.592  32.694   2.918  1.00  0.00           C  
ATOM   1583  CE2 TYR F1455      71.102  33.516   1.229  1.00  0.00           C  
ATOM   1584  CZ  TYR F1455      70.778  33.328   2.563  1.00  0.00           C  
ATOM   1585  OH  TYR F1455      71.623  33.813   3.533  1.00  0.00           O  
ATOM   1586  N   ILE F1456      65.049  32.458   0.321  1.00  0.00           N  
ATOM   1587  CA  ILE F1456      64.092  32.449   1.416  1.00  0.00           C  
ATOM   1588  C   ILE F1456      64.365  31.170   2.202  1.00  0.00           C  
ATOM   1589  O   ILE F1456      64.243  30.080   1.655  1.00  0.00           O  
ATOM   1590  CB  ILE F1456      62.637  32.368   0.910  1.00  0.00           C  
ATOM   1591  CG1 ILE F1456      62.240  33.625   0.143  1.00  0.00           C  
ATOM   1592  CG2 ILE F1456      61.692  32.161   2.085  1.00  0.00           C  
ATOM   1593  CD1 ILE F1456      60.738  33.653  -0.190  1.00  0.00           C  
ATOM   1594  N   THR F1457      64.747  31.295   3.467  1.00  0.00           N  
ATOM   1595  CA  THR F1457      65.021  30.136   4.316  1.00  0.00           C  
ATOM   1596  C   THR F1457      63.729  29.589   4.878  1.00  0.00           C  
ATOM   1597  O   THR F1457      62.803  30.345   5.131  1.00  0.00           O  
ATOM   1598  CB  THR F1457      65.905  30.519   5.503  1.00  0.00           C  
ATOM   1599  OG1 THR F1457      67.229  30.766   5.027  1.00  0.00           O  
ATOM   1600  CG2 THR F1457      65.909  29.420   6.580  1.00  0.00           C  
ATOM   1601  N   LEU F1458      63.665  28.279   5.075  1.00  0.00           N  
ATOM   1602  CA  LEU F1458      62.461  27.698   5.640  1.00  0.00           C  
ATOM   1603  C   LEU F1458      62.150  28.406   6.966  1.00  0.00           C  
ATOM   1604  O   LEU F1458      60.991  28.516   7.384  1.00  0.00           O  
ATOM   1605  CB  LEU F1458      62.636  26.195   5.882  1.00  0.00           C  
ATOM   1606  CG  LEU F1458      62.688  25.197   4.721  1.00  0.00           C  
ATOM   1607  CD1 LEU F1458      62.642  23.782   5.295  1.00  0.00           C  
ATOM   1608  CD2 LEU F1458      61.499  25.390   3.798  1.00  0.00           C  
ATOM   1609  N   LEU F1459      63.183  28.913   7.626  1.00  0.00           N  
ATOM   1610  CA  LEU F1459      62.960  29.582   8.894  1.00  0.00           C  
ATOM   1611  C   LEU F1459      62.889  31.100   8.810  1.00  0.00           C  
ATOM   1612  O   LEU F1459      63.122  31.781   9.799  1.00  0.00           O  
ATOM   1613  CB  LEU F1459      64.023  29.143   9.894  1.00  0.00           C  
ATOM   1614  CG  LEU F1459      63.825  27.670  10.276  1.00  0.00           C  
ATOM   1615  CD1 LEU F1459      65.023  27.139  11.045  1.00  0.00           C  
ATOM   1616  CD2 LEU F1459      62.557  27.544  11.101  1.00  0.00           C  
ATOM   1617  N   ASP F1460      62.579  31.634   7.631  1.00  0.00           N  
ATOM   1618  CA  ASP F1460      62.430  33.068   7.485  1.00  0.00           C  
ATOM   1619  C   ASP F1460      61.051  33.396   8.043  1.00  0.00           C  
ATOM   1620  O   ASP F1460      60.074  32.657   7.840  1.00  0.00           O  
ATOM   1621  CB  ASP F1460      62.483  33.499   6.020  1.00  0.00           C  
ATOM   1622  CG  ASP F1460      63.901  33.742   5.493  1.00  0.00           C  
ATOM   1623  OD1 ASP F1460      64.919  33.655   6.219  1.00  0.00           O  
ATOM   1624  OD2 ASP F1460      63.994  34.042   4.289  1.00  0.00           O  
ATOM   1625  N   ASP F1461      61.001  34.510   8.765  1.00  0.00           N  
ATOM   1626  CA  ASP F1461      59.768  34.997   9.369  1.00  0.00           C  
ATOM   1627  C   ASP F1461      58.946  35.703   8.301  1.00  0.00           C  
ATOM   1628  O   ASP F1461      59.490  36.235   7.330  1.00  0.00           O  
ATOM   1629  CB  ASP F1461      60.093  35.946  10.545  1.00  0.00           C  
ATOM   1630  CG  ASP F1461      60.879  37.192  10.124  1.00  0.00           C  
ATOM   1631  OD1 ASP F1461      60.319  38.048   9.407  1.00  0.00           O  
ATOM   1632  OD2 ASP F1461      62.055  37.316  10.511  1.00  0.00           O  
ATOM   1633  N   ALA F1462      57.632  35.698   8.490  1.00  0.00           N  
ATOM   1634  CA  ALA F1462      56.714  36.313   7.544  1.00  0.00           C  
ATOM   1635  C   ALA F1462      57.211  37.661   7.069  1.00  0.00           C  
ATOM   1636  O   ALA F1462      57.321  37.896   5.876  1.00  0.00           O  
ATOM   1637  CB  ALA F1462      55.363  36.458   8.166  1.00  0.00           C  
ATOM   1638  N   LYS F1463      57.539  38.543   7.998  1.00  0.00           N  
ATOM   1639  CA  LYS F1463      58.008  39.859   7.593  1.00  0.00           C  
ATOM   1640  C   LYS F1463      59.221  39.806   6.651  1.00  0.00           C  
ATOM   1641  O   LYS F1463      59.325  40.597   5.722  1.00  0.00           O  
ATOM   1642  CB  LYS F1463      58.320  40.714   8.831  1.00  0.00           C  
ATOM   1643  CG  LYS F1463      59.172  41.957   8.547  1.00  0.00           C  
ATOM   1644  CD  LYS F1463      59.856  42.548   9.802  1.00  0.00           C  
ATOM   1645  CE  LYS F1463      61.096  41.767  10.274  1.00  0.00           C  
ATOM   1646  NZ  LYS F1463      60.787  40.456  10.903  1.00  0.00           N  
ATOM   1647  N   THR F1465      60.124  38.862   6.874  1.00  0.00           N  
ATOM   1648  CA  THR F1465      61.305  38.750   6.028  1.00  0.00           C  
ATOM   1649  C   THR F1465      61.019  38.086   4.687  1.00  0.00           C  
ATOM   1650  O   THR F1465      61.691  38.365   3.694  1.00  0.00           O  
ATOM   1651  CB  THR F1465      62.395  37.960   6.729  1.00  0.00           C  
ATOM   1652  OG1 THR F1465      62.663  38.560   7.996  1.00  0.00           O  
ATOM   1653  CG2 THR F1465      63.661  37.934   5.891  1.00  0.00           C  
ATOM   1654  N   ILE F1467      60.041  37.188   4.667  1.00  0.00           N  
ATOM   1655  CA  ILE F1467      59.670  36.494   3.441  1.00  0.00           C  
ATOM   1656  C   ILE F1467      59.106  37.540   2.505  1.00  0.00           C  
ATOM   1657  O   ILE F1467      59.565  37.702   1.376  1.00  0.00           O  
ATOM   1658  CB  ILE F1467      58.577  35.451   3.692  1.00  0.00           C  
ATOM   1659  CG1 ILE F1467      59.071  34.411   4.691  1.00  0.00           C  
ATOM   1660  CG2 ILE F1467      58.194  34.784   2.389  1.00  0.00           C  
ATOM   1661  CD1 ILE F1467      57.957  33.561   5.294  1.00  0.00           C  
ATOM   1662  N   GLU F1468      58.113  38.258   3.011  1.00  0.00           N  
ATOM   1663  CA  GLU F1468      57.454  39.297   2.258  1.00  0.00           C  
ATOM   1664  C   GLU F1468      58.444  40.330   1.719  1.00  0.00           C  
ATOM   1665  O   GLU F1468      58.438  40.635   0.534  1.00  0.00           O  
ATOM   1666  CB  GLU F1468      56.403  39.947   3.145  1.00  0.00           C  
ATOM   1667  CG  GLU F1468      55.556  40.963   2.454  1.00  0.00           C  
ATOM   1668  CD  GLU F1468      54.152  41.006   3.027  1.00  0.00           C  
ATOM   1669  OE1 GLU F1468      53.974  41.460   4.177  1.00  0.00           O  
ATOM   1670  OE2 GLU F1468      53.220  40.583   2.319  1.00  0.00           O  
ATOM   1671  N   LYS F1507      59.317  40.843   2.579  1.00  0.00           N  
ATOM   1672  CA  LYS F1507      60.291  41.845   2.150  1.00  0.00           C  
ATOM   1673  C   LYS F1507      61.246  41.285   1.087  1.00  0.00           C  
ATOM   1674  O   LYS F1507      61.766  42.036   0.263  1.00  0.00           O  
ATOM   1675  CB  LYS F1507      61.071  42.371   3.364  1.00  0.00           C  
ATOM   1676  CG  LYS F1507      61.909  43.628   3.107  1.00  0.00           C  
ATOM   1677  CD  LYS F1507      63.408  43.326   3.152  1.00  0.00           C  
ATOM   1678  CE  LYS F1507      63.917  43.051   4.571  1.00  0.00           C  
ATOM   1679  NZ  LYS F1507      63.893  44.253   5.459  1.00  0.00           N  
ATOM   1680  N   LYS F1508      61.463  39.969   1.116  1.00  0.00           N  
ATOM   1681  CA  LYS F1508      62.326  39.296   0.148  1.00  0.00           C  
ATOM   1682  C   LYS F1508      61.591  39.100  -1.183  1.00  0.00           C  
ATOM   1683  O   LYS F1508      62.202  39.193  -2.244  1.00  0.00           O  
ATOM   1684  CB  LYS F1508      62.792  37.935   0.675  1.00  0.00           C  
ATOM   1685  CG  LYS F1508      63.921  37.994   1.688  1.00  0.00           C  
ATOM   1686  CD  LYS F1508      64.379  36.593   2.054  1.00  0.00           C  
ATOM   1687  CE  LYS F1508      65.638  36.650   2.902  1.00  0.00           C  
ATOM   1688  NZ  LYS F1508      65.984  35.330   3.490  1.00  0.00           N  
ATOM   1689  N   ILE F1509      60.287  38.828  -1.123  1.00  0.00           N  
ATOM   1690  CA  ILE F1509      59.467  38.633  -2.327  1.00  0.00           C  
ATOM   1691  C   ILE F1509      59.284  39.969  -3.066  1.00  0.00           C  
ATOM   1692  O   ILE F1509      59.092  39.995  -4.293  1.00  0.00           O  
ATOM   1693  CB  ILE F1509      58.078  38.010  -1.966  1.00  0.00           C  
ATOM   1694  CG1 ILE F1509      58.264  36.552  -1.553  1.00  0.00           C  
ATOM   1695  CG2 ILE F1509      57.107  38.102  -3.144  1.00  0.00           C  
ATOM   1696  CD1 ILE F1509      58.944  35.699  -2.604  1.00  0.00           C  
ATOM   1697  N   LYS F1510      59.340  41.073  -2.311  1.00  0.00           N  
ATOM   1698  CA  LYS F1510      59.237  42.429  -2.857  1.00  0.00           C  
ATOM   1699  C   LYS F1510      60.477  42.671  -3.685  1.00  0.00           C  
ATOM   1700  O   LYS F1510      60.392  43.013  -4.857  1.00  0.00           O  
ATOM   1701  CB  LYS F1510      59.203  43.481  -1.759  1.00  0.00           C  
ATOM   1702  CG  LYS F1510      57.855  44.118  -1.604  1.00  0.00           C  
ATOM   1703  CD  LYS F1510      57.966  45.595  -1.273  1.00  0.00           C  
ATOM   1704  CE  LYS F1510      58.670  45.834   0.060  1.00  0.00           C  
ATOM   1705  NZ  LYS F1510      58.598  47.268   0.455  1.00  0.00           N  
ATOM   1706  N   SER F1511      61.634  42.490  -3.059  1.00  0.00           N  
ATOM   1707  CA  SER F1511      62.918  42.669  -3.722  1.00  0.00           C  
ATOM   1708  C   SER F1511      63.075  41.757  -4.955  1.00  0.00           C  
ATOM   1709  O   SER F1511      63.895  42.054  -5.833  1.00  0.00           O  
ATOM   1710  CB  SER F1511      64.079  42.392  -2.734  1.00  0.00           C  
ATOM   1711  OG  SER F1511      63.965  43.107  -1.503  1.00  0.00           O  
ATOM   1712  N   ALA F1512      62.312  40.661  -5.023  1.00  0.00           N  
ATOM   1713  CA  ALA F1512      62.371  39.701  -6.129  1.00  0.00           C  
ATOM   1714  C   ALA F1512      62.396  40.406  -7.485  1.00  0.00           C  
ATOM   1715  O   ALA F1512      61.344  40.826  -7.992  1.00  0.00           O  
ATOM   1716  CB  ALA F1512      61.157  38.759  -6.041  1.00  0.00           C  
ATOM   1717  N   VAL F1513      63.575  40.557  -8.084  1.00  0.00           N  
ATOM   1718  CA  VAL F1513      63.657  41.260  -9.370  1.00  0.00           C  
ATOM   1719  C   VAL F1513      62.688  40.715 -10.406  1.00  0.00           C  
ATOM   1720  O   VAL F1513      62.482  39.511 -10.521  1.00  0.00           O  
ATOM   1721  CB  VAL F1513      65.078  41.208  -9.986  1.00  0.00           C  
ATOM   1722  CG1 VAL F1513      66.118  41.520  -8.918  1.00  0.00           C  
ATOM   1723  CG2 VAL F1513      65.340  39.866 -10.646  1.00  0.00           C  
ATOM   1724  N   THR F1514      62.097  41.625 -11.162  1.00  0.00           N  
ATOM   1725  CA  THR F1514      61.150  41.277 -12.202  1.00  0.00           C  
ATOM   1726  C   THR F1514      61.617  41.998 -13.445  1.00  0.00           C  
ATOM   1727  O   THR F1514      62.816  42.215 -13.617  1.00  0.00           O  
ATOM   1728  CB  THR F1514      59.746  41.739 -11.829  1.00  0.00           C  
ATOM   1729  OG1 THR F1514      59.829  42.968 -11.104  1.00  0.00           O  
ATOM   1730  CG2 THR F1514      59.057  40.683 -10.971  1.00  0.00           C  
ATOM   1731  N   ASP F1515      60.686  42.365 -14.318  1.00  0.00           N  
ATOM   1732  CA  ASP F1515      61.047  43.091 -15.531  1.00  0.00           C  
ATOM   1733  C   ASP F1515      60.156  44.310 -15.726  1.00  0.00           C  
ATOM   1734  O   ASP F1515      59.409  44.701 -14.829  1.00  0.00           O  
ATOM   1735  CB  ASP F1515      60.991  42.183 -16.776  1.00  0.00           C  
ATOM   1736  CG  ASP F1515      59.666  41.446 -16.926  1.00  0.00           C  
ATOM   1737  OD1 ASP F1515      58.594  42.086 -16.999  1.00  0.00           O  
ATOM   1738  OD2 ASP F1515      59.725  40.206 -16.974  1.00  0.00           O  
ATOM   1739  N   SER F1516      60.243  44.901 -16.912  1.00  0.00           N  
ATOM   1740  CA  SER F1516      59.472  46.082 -17.262  1.00  0.00           C  
ATOM   1741  C   SER F1516      58.306  45.788 -18.190  1.00  0.00           C  
ATOM   1742  O   SER F1516      57.480  46.661 -18.406  1.00  0.00           O  
ATOM   1743  CB  SER F1516      60.384  47.109 -17.917  1.00  0.00           C  
ATOM   1744  OG  SER F1516      61.447  47.457 -17.046  1.00  0.00           O  
ATOM   1745  N   GLU F1517      58.231  44.592 -18.768  1.00  0.00           N  
ATOM   1746  CA  GLU F1517      57.109  44.298 -19.649  1.00  0.00           C  
ATOM   1747  C   GLU F1517      55.846  44.448 -18.812  1.00  0.00           C  
ATOM   1748  O   GLU F1517      54.805  44.863 -19.319  1.00  0.00           O  
ATOM   1749  CB  GLU F1517      57.216  42.881 -20.202  1.00  0.00           C  
ATOM   1750  CG  GLU F1517      56.261  42.558 -21.323  1.00  0.00           C  
ATOM   1751  CD  GLU F1517      56.472  41.151 -21.864  1.00  0.00           C  
ATOM   1752  OE1 GLU F1517      56.197  40.182 -21.136  1.00  0.00           O  
ATOM   1753  OE2 GLU F1517      56.938  40.992 -23.014  1.00  0.00           O  
ATOM   1754  N   GLY F1518      55.951  44.141 -17.520  1.00  0.00           N  
ATOM   1755  CA  GLY F1518      54.809  44.243 -16.629  1.00  0.00           C  
ATOM   1756  C   GLY F1518      53.741  43.169 -16.811  1.00  0.00           C  
ATOM   1757  O   GLY F1518      52.640  43.316 -16.293  1.00  0.00           O  
ATOM   1758  N   THR F1527      54.025  42.086 -17.529  1.00  0.00           N  
ATOM   1759  CA  THR F1527      53.008  41.049 -17.733  1.00  0.00           C  
ATOM   1760  C   THR F1527      53.409  39.692 -17.150  1.00  0.00           C  
ATOM   1761  O   THR F1527      54.557  39.268 -17.290  1.00  0.00           O  
ATOM   1762  CB  THR F1527      52.698  40.861 -19.228  1.00  0.00           C  
ATOM   1763  OG1 THR F1527      53.931  40.829 -19.956  1.00  0.00           O  
ATOM   1764  CG2 THR F1527      51.832  41.999 -19.763  1.00  0.00           C  
ATOM   1765  N   ILE F1528      52.456  39.016 -16.504  1.00  0.00           N  
ATOM   1766  CA  ILE F1528      52.687  37.700 -15.902  1.00  0.00           C  
ATOM   1767  C   ILE F1528      52.598  36.663 -17.016  1.00  0.00           C  
ATOM   1768  O   ILE F1528      51.511  36.270 -17.429  1.00  0.00           O  
ATOM   1769  CB  ILE F1528      51.631  37.382 -14.826  1.00  0.00           C  
ATOM   1770  CG1 ILE F1528      51.558  38.528 -13.805  1.00  0.00           C  
ATOM   1771  CG2 ILE F1528      51.962  36.049 -14.159  1.00  0.00           C  
ATOM   1772  CD1 ILE F1528      52.848  38.789 -13.052  1.00  0.00           C  
ATOM   1773  N   ARG F1562      53.758  36.220 -17.477  1.00  0.00           N  
ATOM   1774  CA  ARG F1562      53.843  35.279 -18.572  1.00  0.00           C  
ATOM   1775  C   ARG F1562      55.188  34.596 -18.478  1.00  0.00           C  
ATOM   1776  O   ARG F1562      56.191  35.258 -18.219  1.00  0.00           O  
ATOM   1777  CB  ARG F1562      53.743  36.056 -19.894  1.00  0.00           C  
ATOM   1778  CG  ARG F1562      53.961  35.252 -21.184  1.00  0.00           C  
ATOM   1779  CD  ARG F1562      53.800  36.126 -22.460  1.00  0.00           C  
ATOM   1780  NE  ARG F1562      54.858  37.130 -22.620  1.00  0.00           N  
ATOM   1781  CZ  ARG F1562      56.122  36.861 -22.955  1.00  0.00           C  
ATOM   1782  NH1 ARG F1562      56.511  35.610 -23.182  1.00  0.00           N  
ATOM   1783  NH2 ARG F1562      57.013  37.847 -23.044  1.00  0.00           N  
ATOM   1784  N   TYR F1563      55.234  33.287 -18.685  1.00  0.00           N  
ATOM   1785  CA  TYR F1563      56.498  32.569 -18.608  1.00  0.00           C  
ATOM   1786  C   TYR F1563      57.440  32.887 -19.769  1.00  0.00           C  
ATOM   1787  O   TYR F1563      57.006  33.159 -20.889  1.00  0.00           O  
ATOM   1788  CB  TYR F1563      56.226  31.079 -18.568  1.00  0.00           C  
ATOM   1789  CG  TYR F1563      57.354  30.285 -17.967  1.00  0.00           C  
ATOM   1790  CD1 TYR F1563      58.546  30.073 -18.665  1.00  0.00           C  
ATOM   1791  CD2 TYR F1563      57.223  29.740 -16.697  1.00  0.00           C  
ATOM   1792  CE1 TYR F1563      59.583  29.329 -18.110  1.00  0.00           C  
ATOM   1793  CE2 TYR F1563      58.247  28.997 -16.127  1.00  0.00           C  
ATOM   1794  CZ  TYR F1563      59.429  28.791 -16.841  1.00  0.00           C  
ATOM   1795  OH  TYR F1563      60.452  28.039 -16.299  1.00  0.00           O  
ATOM   1796  N   ASP F1564      58.736  32.856 -19.484  1.00  0.00           N  
ATOM   1797  CA  ASP F1564      59.763  33.112 -20.481  1.00  0.00           C  
ATOM   1798  C   ASP F1564      61.122  32.892 -19.854  1.00  0.00           C  
ATOM   1799  O   ASP F1564      61.641  33.795 -19.203  1.00  0.00           O  
ATOM   1800  CB  ASP F1564      59.709  34.552 -20.959  1.00  0.00           C  
ATOM   1801  CG  ASP F1564      59.661  34.672 -22.467  1.00  0.00           C  
ATOM   1802  OD1 ASP F1564      59.540  33.646 -23.166  1.00  0.00           O  
ATOM   1803  OD2 ASP F1564      59.738  35.812 -22.966  1.00  0.00           O  
ATOM   1804  N   LYS F1565      61.694  31.703 -20.033  1.00  0.00           N  
ATOM   1805  CA  LYS F1565      63.014  31.408 -19.474  1.00  0.00           C  
ATOM   1806  C   LYS F1565      63.975  32.560 -19.806  1.00  0.00           C  
ATOM   1807  O   LYS F1565      64.428  33.274 -18.909  1.00  0.00           O  
ATOM   1808  CB  LYS F1565      63.555  30.087 -20.027  1.00  0.00           C  
ATOM   1809  CG  LYS F1565      62.981  28.817 -19.390  1.00  0.00           C  
ATOM   1810  CD  LYS F1565      63.476  28.638 -17.957  1.00  0.00           C  
ATOM   1811  CE  LYS F1565      63.242  27.213 -17.460  1.00  0.00           C  
ATOM   1812  NZ  LYS F1565      63.979  26.217 -18.288  1.00  0.00           N  
ATOM   1813  N   GLU F1566      64.302  32.731 -21.089  1.00  0.00           N  
ATOM   1814  CA  GLU F1566      65.156  33.836 -21.540  1.00  0.00           C  
ATOM   1815  C   GLU F1566      64.162  34.978 -21.727  1.00  0.00           C  
ATOM   1816  O   GLU F1566      62.966  34.731 -21.898  1.00  0.00           O  
ATOM   1817  CB  GLU F1566      65.845  33.522 -22.878  1.00  0.00           C  
ATOM   1818  CG  GLU F1566      65.146  32.490 -23.755  1.00  0.00           C  
ATOM   1819  CD  GLU F1566      65.370  31.071 -23.255  1.00  0.00           C  
ATOM   1820  OE1 GLU F1566      66.543  30.645 -23.206  1.00  0.00           O  
ATOM   1821  OE2 GLU F1566      64.376  30.400 -22.902  1.00  0.00           O  
ATOM   1822  N   ALA F1567      64.647  36.216 -21.681  1.00  0.00           N  
ATOM   1823  CA  ALA F1567      63.807  37.415 -21.816  1.00  0.00           C  
ATOM   1824  C   ALA F1567      63.133  37.808 -20.498  1.00  0.00           C  
ATOM   1825  O   ALA F1567      63.359  38.909 -19.993  1.00  0.00           O  
ATOM   1826  CB  ALA F1567      62.735  37.197 -22.899  1.00  0.00           C  
ATOM   1827  N   LYS F1568      62.328  36.907 -19.931  1.00  0.00           N  
ATOM   1828  CA  LYS F1568      61.639  37.203 -18.662  1.00  0.00           C  
ATOM   1829  C   LYS F1568      61.984  36.219 -17.548  1.00  0.00           C  
ATOM   1830  O   LYS F1568      61.117  35.505 -17.049  1.00  0.00           O  
ATOM   1831  CB  LYS F1568      60.117  37.191 -18.885  1.00  0.00           C  
ATOM   1832  CG  LYS F1568      59.544  38.307 -19.744  1.00  0.00           C  
ATOM   1833  CD  LYS F1568      58.046  38.091 -19.956  1.00  0.00           C  
ATOM   1834  CE  LYS F1568      57.244  38.383 -18.698  1.00  0.00           C  
ATOM   1835  NZ  LYS F1568      57.108  39.850 -18.442  1.00  0.00           N  
ATOM   1836  N   PRO F1569      63.247  36.207 -17.085  1.00  0.00           N  
ATOM   1837  CA  PRO F1569      63.705  35.294 -16.043  1.00  0.00           C  
ATOM   1838  C   PRO F1569      62.888  35.384 -14.782  1.00  0.00           C  
ATOM   1839  O   PRO F1569      62.074  34.522 -14.452  1.00  0.00           O  
ATOM   1840  CB  PRO F1569      65.141  35.743 -15.824  1.00  0.00           C  
ATOM   1841  CG  PRO F1569      65.518  36.309 -17.174  1.00  0.00           C  
ATOM   1842  CD  PRO F1569      64.317  37.171 -17.355  1.00  0.00           C  
ATOM   1843  N   GLY F1594      63.145  36.475 -14.086  1.00  0.00           N  
ATOM   1844  CA  GLY F1594      62.499  36.763 -12.824  1.00  0.00           C  
ATOM   1845  C   GLY F1594      61.059  36.306 -12.667  1.00  0.00           C  
ATOM   1846  O   GLY F1594      60.756  35.516 -11.782  1.00  0.00           O  
ATOM   1847  N   ILE F1596      60.161  36.797 -13.516  1.00  0.00           N  
ATOM   1848  CA  ILE F1596      58.762  36.412 -13.380  1.00  0.00           C  
ATOM   1849  C   ILE F1596      58.550  34.924 -13.534  1.00  0.00           C  
ATOM   1850  O   ILE F1596      57.655  34.337 -12.923  1.00  0.00           O  
ATOM   1851  CB  ILE F1596      57.875  37.191 -14.360  1.00  0.00           C  
ATOM   1852  CG1 ILE F1596      57.449  38.495 -13.702  1.00  0.00           C  
ATOM   1853  CG2 ILE F1596      56.629  36.383 -14.771  1.00  0.00           C  
ATOM   1854  CD1 ILE F1596      56.509  38.294 -12.542  1.00  0.00           C  
ATOM   1855  N   SER F1601      59.373  34.322 -14.375  1.00  0.00           N  
ATOM   1856  CA  SER F1601      59.287  32.896 -14.595  1.00  0.00           C  
ATOM   1857  C   SER F1601      59.565  32.198 -13.276  1.00  0.00           C  
ATOM   1858  O   SER F1601      58.736  31.419 -12.787  1.00  0.00           O  
ATOM   1859  CB  SER F1601      60.309  32.486 -15.639  1.00  0.00           C  
ATOM   1860  OG  SER F1601      59.913  33.003 -16.901  1.00  0.00           O  
ATOM   1861  N   ASN F1602      60.720  32.509 -12.691  1.00  0.00           N  
ATOM   1862  CA  ASN F1602      61.146  31.931 -11.429  1.00  0.00           C  
ATOM   1863  C   ASN F1602      60.088  32.088 -10.351  1.00  0.00           C  
ATOM   1864  O   ASN F1602      59.751  31.130  -9.671  1.00  0.00           O  
ATOM   1865  CB  ASN F1602      62.446  32.580 -10.972  1.00  0.00           C  
ATOM   1866  CG  ASN F1602      62.974  31.968  -9.693  1.00  0.00           C  
ATOM   1867  OD1 ASN F1602      63.084  30.745  -9.585  1.00  0.00           O  
ATOM   1868  ND2 ASN F1602      63.320  32.814  -8.719  1.00  0.00           N  
ATOM   1869  N   LEU F1603      59.564  33.298 -10.196  1.00  0.00           N  
ATOM   1870  CA  LEU F1603      58.536  33.553  -9.199  1.00  0.00           C  
ATOM   1871  C   LEU F1603      57.339  32.624  -9.415  1.00  0.00           C  
ATOM   1872  O   LEU F1603      56.745  32.126  -8.456  1.00  0.00           O  
ATOM   1873  CB  LEU F1603      58.100  35.018  -9.266  1.00  0.00           C  
ATOM   1874  CG  LEU F1603      58.677  35.978  -8.212  1.00  0.00           C  
ATOM   1875  CD1 LEU F1603      60.157  35.709  -7.995  1.00  0.00           C  
ATOM   1876  CD2 LEU F1603      58.436  37.418  -8.655  1.00  0.00           C  
ATOM   1877  N   LEU F1604      57.010  32.387 -10.686  1.00  0.00           N  
ATOM   1878  CA  LEU F1604      55.903  31.517 -11.072  1.00  0.00           C  
ATOM   1879  C   LEU F1604      56.192  30.071 -10.715  1.00  0.00           C  
ATOM   1880  O   LEU F1604      55.292  29.344 -10.279  1.00  0.00           O  
ATOM   1881  CB  LEU F1604      55.643  31.625 -12.565  1.00  0.00           C  
ATOM   1882  CG  LEU F1604      54.840  32.844 -12.983  1.00  0.00           C  
ATOM   1883  CD1 LEU F1604      54.887  32.983 -14.480  1.00  0.00           C  
ATOM   1884  CD2 LEU F1604      53.412  32.696 -12.506  1.00  0.00           C  
ATOM   1885  N   ASN F1613      57.435  29.640 -10.908  1.00  0.00           N  
ATOM   1886  CA  ASN F1613      57.782  28.279 -10.564  1.00  0.00           C  
ATOM   1887  C   ASN F1613      57.513  28.117  -9.081  1.00  0.00           C  
ATOM   1888  O   ASN F1613      56.789  27.210  -8.669  1.00  0.00           O  
ATOM   1889  CB  ASN F1613      59.238  28.014 -10.858  1.00  0.00           C  
ATOM   1890  CG  ASN F1613      59.423  27.136 -12.067  1.00  0.00           C  
ATOM   1891  OD1 ASN F1613      58.460  26.779 -12.747  1.00  0.00           O  
ATOM   1892  ND2 ASN F1613      60.671  26.776 -12.345  1.00  0.00           N  
ATOM   1893  N   ILE F1614      58.080  29.026  -8.291  1.00  0.00           N  
ATOM   1894  CA  ILE F1614      57.897  29.036  -6.847  1.00  0.00           C  
ATOM   1895  C   ILE F1614      56.396  28.930  -6.538  1.00  0.00           C  
ATOM   1896  O   ILE F1614      55.956  28.029  -5.834  1.00  0.00           O  
ATOM   1897  CB  ILE F1614      58.483  30.356  -6.210  1.00  0.00           C  
ATOM   1898  CG1 ILE F1614      60.007  30.396  -6.344  1.00  0.00           C  
ATOM   1899  CG2 ILE F1614      58.119  30.436  -4.745  1.00  0.00           C  
ATOM   1900  CD1 ILE F1614      60.635  31.654  -5.749  1.00  0.00           C  
ATOM   1901  N   TYR F1615      55.614  29.836  -7.106  1.00  0.00           N  
ATOM   1902  CA  TYR F1615      54.174  29.866  -6.885  1.00  0.00           C  
ATOM   1903  C   TYR F1615      53.499  28.576  -7.328  1.00  0.00           C  
ATOM   1904  O   TYR F1615      52.669  28.030  -6.606  1.00  0.00           O  
ATOM   1905  CB  TYR F1615      53.578  31.045  -7.658  1.00  0.00           C  
ATOM   1906  CG  TYR F1615      52.228  31.532  -7.185  1.00  0.00           C  
ATOM   1907  CD1 TYR F1615      51.129  30.683  -7.145  1.00  0.00           C  
ATOM   1908  CD2 TYR F1615      52.051  32.869  -6.820  1.00  0.00           C  
ATOM   1909  CE1 TYR F1615      49.878  31.160  -6.754  1.00  0.00           C  
ATOM   1910  CE2 TYR F1615      50.813  33.354  -6.430  1.00  0.00           C  
ATOM   1911  CZ  TYR F1615      49.732  32.498  -6.399  1.00  0.00           C  
ATOM   1912  OH  TYR F1615      48.505  32.973  -6.012  1.00  0.00           O  
ATOM   1913  N   SER F1616      53.868  28.114  -8.519  1.00  0.00           N  
ATOM   1914  CA  SER F1616      53.300  26.920  -9.116  1.00  0.00           C  
ATOM   1915  C   SER F1616      53.506  25.660  -8.287  1.00  0.00           C  
ATOM   1916  O   SER F1616      52.568  24.905  -8.032  1.00  0.00           O  
ATOM   1917  CB  SER F1616      53.891  26.730 -10.505  1.00  0.00           C  
ATOM   1918  OG  SER F1616      53.369  25.571 -11.119  1.00  0.00           O  
ATOM   1919  N   THR F1617      54.738  25.437  -7.861  1.00  0.00           N  
ATOM   1920  CA  THR F1617      55.047  24.259  -7.078  1.00  0.00           C  
ATOM   1921  C   THR F1617      54.472  24.276  -5.660  1.00  0.00           C  
ATOM   1922  O   THR F1617      54.079  23.236  -5.154  1.00  0.00           O  
ATOM   1923  CB  THR F1617      56.558  24.066  -7.005  1.00  0.00           C  
ATOM   1924  OG1 THR F1617      57.136  25.225  -6.405  1.00  0.00           O  
ATOM   1925  CG2 THR F1617      57.152  23.889  -8.403  1.00  0.00           C  
ATOM   1926  N   LEU F1619      54.406  25.436  -5.015  1.00  0.00           N  
ATOM   1927  CA  LEU F1619      53.876  25.499  -3.647  1.00  0.00           C  
ATOM   1928  C   LEU F1619      52.358  25.484  -3.578  1.00  0.00           C  
ATOM   1929  O   LEU F1619      51.774  25.076  -2.575  1.00  0.00           O  
ATOM   1930  CB  LEU F1619      54.403  26.736  -2.931  1.00  0.00           C  
ATOM   1931  CG  LEU F1619      55.924  26.792  -2.782  1.00  0.00           C  
ATOM   1932  CD1 LEU F1619      56.339  28.087  -2.084  1.00  0.00           C  
ATOM   1933  CD2 LEU F1619      56.383  25.588  -1.984  1.00  0.00           C  
ATOM   1934  N   SER F1620      51.712  25.942  -4.639  1.00  0.00           N  
ATOM   1935  CA  SER F1620      50.260  25.955  -4.663  1.00  0.00           C  
ATOM   1936  C   SER F1620      49.710  24.803  -5.492  1.00  0.00           C  
ATOM   1937  O   SER F1620      48.523  24.512  -5.445  1.00  0.00           O  
ATOM   1938  CB  SER F1620      49.753  27.272  -5.232  1.00  0.00           C  
ATOM   1939  OG  SER F1620      50.156  27.427  -6.581  1.00  0.00           O  
ATOM   1940  N   GLY F1621      50.560  24.155  -6.275  1.00  0.00           N  
ATOM   1941  CA  GLY F1621      50.076  23.058  -7.084  1.00  0.00           C  
ATOM   1942  C   GLY F1621      49.171  23.501  -8.215  1.00  0.00           C  
ATOM   1943  O   GLY F1621      48.426  22.695  -8.747  1.00  0.00           O  
ATOM   1944  N   GLN F1757      49.201  24.779  -8.573  1.00  0.00           N  
ATOM   1945  CA  GLN F1757      48.401  25.263  -9.690  1.00  0.00           C  
ATOM   1946  C   GLN F1757      49.373  25.265 -10.853  1.00  0.00           C  
ATOM   1947  O   GLN F1757      50.548  25.577 -10.647  1.00  0.00           O  
ATOM   1948  CB  GLN F1757      47.922  26.687  -9.445  1.00  0.00           C  
ATOM   1949  CG  GLN F1757      47.235  26.859  -8.118  1.00  0.00           C  
ATOM   1950  CD  GLN F1757      46.583  28.207  -7.988  1.00  0.00           C  
ATOM   1951  OE1 GLN F1757      45.611  28.505  -8.682  1.00  0.00           O  
ATOM   1952  NE2 GLN F1757      47.107  29.033  -7.095  1.00  0.00           N  
ATOM   1953  N   SER F1758      48.934  24.932 -12.066  1.00  0.00           N  
ATOM   1954  CA  SER F1758      49.859  24.949 -13.210  1.00  0.00           C  
ATOM   1955  C   SER F1758      50.274  26.369 -13.522  1.00  0.00           C  
ATOM   1956  O   SER F1758      49.620  27.325 -13.109  1.00  0.00           O  
ATOM   1957  CB  SER F1758      49.197  24.397 -14.458  1.00  0.00           C  
ATOM   1958  OG  SER F1758      48.160  25.261 -14.904  1.00  0.00           O  
ATOM   1959  N   ILE F1760      51.349  26.509 -14.282  1.00  0.00           N  
ATOM   1960  CA  ILE F1760      51.789  27.836 -14.662  1.00  0.00           C  
ATOM   1961  C   ILE F1760      50.733  28.449 -15.567  1.00  0.00           C  
ATOM   1962  O   ILE F1760      50.382  29.607 -15.405  1.00  0.00           O  
ATOM   1963  CB  ILE F1760      53.155  27.780 -15.369  1.00  0.00           C  
ATOM   1964  CG1 ILE F1760      54.234  27.676 -14.301  1.00  0.00           C  
ATOM   1965  CG2 ILE F1760      53.388  29.014 -16.260  1.00  0.00           C  
ATOM   1966  CD1 ILE F1760      55.619  27.625 -14.860  1.00  0.00           C  
ATOM   1967  N   GLU F1761      50.194  27.652 -16.488  1.00  0.00           N  
ATOM   1968  CA  GLU F1761      49.174  28.123 -17.430  1.00  0.00           C  
ATOM   1969  C   GLU F1761      47.976  28.732 -16.707  1.00  0.00           C  
ATOM   1970  O   GLU F1761      47.393  29.718 -17.166  1.00  0.00           O  
ATOM   1971  CB  GLU F1761      48.673  26.974 -18.314  1.00  0.00           C  
ATOM   1972  CG  GLU F1761      49.697  26.296 -19.231  1.00  0.00           C  
ATOM   1973  CD  GLU F1761      50.788  25.555 -18.468  1.00  0.00           C  
ATOM   1974  OE1 GLU F1761      50.487  24.975 -17.404  1.00  0.00           O  
ATOM   1975  OE2 GLU F1761      51.943  25.539 -18.955  1.00  0.00           O  
ATOM   1976  N   GLU F1762      47.599  28.121 -15.590  1.00  0.00           N  
ATOM   1977  CA  GLU F1762      46.478  28.605 -14.812  1.00  0.00           C  
ATOM   1978  C   GLU F1762      46.833  29.923 -14.144  1.00  0.00           C  
ATOM   1979  O   GLU F1762      46.031  30.845 -14.128  1.00  0.00           O  
ATOM   1980  CB  GLU F1762      46.078  27.578 -13.755  1.00  0.00           C  
ATOM   1981  CG  GLU F1762      44.991  28.084 -12.834  1.00  0.00           C  
ATOM   1982  CD  GLU F1762      44.638  27.098 -11.730  1.00  0.00           C  
ATOM   1983  OE1 GLU F1762      45.322  26.061 -11.602  1.00  0.00           O  
ATOM   1984  OE2 GLU F1762      43.673  27.379 -10.991  1.00  0.00           O  
ATOM   1985  N   LEU F1798      48.044  30.020 -13.608  1.00  0.00           N  
ATOM   1986  CA  LEU F1798      48.465  31.255 -12.960  1.00  0.00           C  
ATOM   1987  C   LEU F1798      48.470  32.425 -13.934  1.00  0.00           C  
ATOM   1988  O   LEU F1798      47.894  33.466 -13.632  1.00  0.00           O  
ATOM   1989  CB  LEU F1798      49.845  31.092 -12.328  1.00  0.00           C  
ATOM   1990  CG  LEU F1798      49.914  30.152 -11.128  1.00  0.00           C  
ATOM   1991  CD1 LEU F1798      51.322  30.160 -10.577  1.00  0.00           C  
ATOM   1992  CD2 LEU F1798      48.920  30.583 -10.054  1.00  0.00           C  
ATOM   1993  N   GLU F1799      49.100  32.258 -15.098  1.00  0.00           N  
ATOM   1994  CA  GLU F1799      49.161  33.314 -16.114  1.00  0.00           C  
ATOM   1995  C   GLU F1799      47.776  33.856 -16.405  1.00  0.00           C  
ATOM   1996  O   GLU F1799      47.567  35.065 -16.468  1.00  0.00           O  
ATOM   1997  CB  GLU F1799      49.732  32.796 -17.427  1.00  0.00           C  
ATOM   1998  CG  GLU F1799      51.139  32.298 -17.375  1.00  0.00           C  
ATOM   1999  CD  GLU F1799      51.643  31.868 -18.747  1.00  0.00           C  
ATOM   2000  OE1 GLU F1799      50.945  31.094 -19.438  1.00  0.00           O  
ATOM   2001  OE2 GLU F1799      52.744  32.305 -19.125  1.00  0.00           O  
ATOM   2002  N   ARG F1800      46.830  32.947 -16.588  1.00  0.00           N  
ATOM   2003  CA  ARG F1800      45.458  33.316 -16.886  1.00  0.00           C  
ATOM   2004  C   ARG F1800      44.860  34.058 -15.694  1.00  0.00           C  
ATOM   2005  O   ARG F1800      44.165  35.058 -15.850  1.00  0.00           O  
ATOM   2006  CB  ARG F1800      44.648  32.049 -17.174  1.00  0.00           C  
ATOM   2007  CG  ARG F1800      43.211  32.292 -17.622  1.00  0.00           C  
ATOM   2008  CD  ARG F1800      43.008  31.987 -19.107  1.00  0.00           C  
ATOM   2009  NE  ARG F1800      43.855  32.798 -19.980  1.00  0.00           N  
ATOM   2010  CZ  ARG F1800      43.691  34.100 -20.196  1.00  0.00           C  
ATOM   2011  NH1 ARG F1800      42.705  34.768 -19.607  1.00  0.00           N  
ATOM   2012  NH2 ARG F1800      44.523  34.733 -21.014  1.00  0.00           N  
ATOM   2013  N   GLN F1801      45.166  33.559 -14.506  1.00  0.00           N  
ATOM   2014  CA  GLN F1801      44.669  34.106 -13.256  1.00  0.00           C  
ATOM   2015  C   GLN F1801      45.182  35.511 -12.976  1.00  0.00           C  
ATOM   2016  O   GLN F1801      44.533  36.320 -12.307  1.00  0.00           O  
ATOM   2017  CB  GLN F1801      45.066  33.162 -12.125  1.00  0.00           C  
ATOM   2018  CG  GLN F1801      44.024  32.974 -11.054  1.00  0.00           C  
ATOM   2019  CD  GLN F1801      44.459  31.935 -10.050  1.00  0.00           C  
ATOM   2020  OE1 GLN F1801      45.093  32.258  -9.045  1.00  0.00           O  
ATOM   2021  NE2 GLN F1801      44.143  30.666 -10.332  1.00  0.00           N  
ATOM   2022  N   TYR F1802      46.362  35.799 -13.492  1.00  0.00           N  
ATOM   2023  CA  TYR F1802      46.952  37.107 -13.302  1.00  0.00           C  
ATOM   2024  C   TYR F1802      46.937  37.929 -14.581  1.00  0.00           C  
ATOM   2025  O   TYR F1802      47.627  38.937 -14.663  1.00  0.00           O  
ATOM   2026  CB  TYR F1802      48.371  36.935 -12.785  1.00  0.00           C  
ATOM   2027  CG  TYR F1802      48.371  36.482 -11.358  1.00  0.00           C  
ATOM   2028  CD1 TYR F1802      48.133  35.145 -11.039  1.00  0.00           C  
ATOM   2029  CD2 TYR F1802      48.513  37.404 -10.320  1.00  0.00           C  
ATOM   2030  CE1 TYR F1802      48.027  34.735  -9.716  1.00  0.00           C  
ATOM   2031  CE2 TYR F1802      48.407  37.008  -8.997  1.00  0.00           C  
ATOM   2032  CZ  TYR F1802      48.160  35.671  -8.705  1.00  0.00           C  
ATOM   2033  OH  TYR F1802      48.019  35.256  -7.409  1.00  0.00           O  
ATOM   2034  N   GLU F1803      46.127  37.511 -15.553  1.00  0.00           N  
ATOM   2035  CA  GLU F1803      46.019  38.176 -16.853  1.00  0.00           C  
ATOM   2036  C   GLU F1803      46.567  39.601 -16.903  1.00  0.00           C  
ATOM   2037  O   GLU F1803      47.691  39.832 -17.384  1.00  0.00           O  
ATOM   2038  CB  GLU F1803      44.567  38.189 -17.314  1.00  0.00           C  
ATOM   2039  CG  GLU F1803      44.372  38.746 -18.713  1.00  0.00           C  
ATOM   2040  CD  GLU F1803      44.728  37.744 -19.804  1.00  0.00           C  
ATOM   2041  OE1 GLU F1803      45.793  37.094 -19.722  1.00  0.00           O  
ATOM   2042  OE2 GLU F1803      43.937  37.601 -20.763  1.00  0.00           O  
ATOM   2043  N   GLY F1808      45.773  40.550 -16.406  1.00  0.00           N  
ATOM   2044  CA  GLY F1808      46.177  41.950 -16.388  1.00  0.00           C  
ATOM   2045  C   GLY F1808      46.603  42.475 -15.023  1.00  0.00           C  
ATOM   2046  O   GLY F1808      46.828  43.670 -14.866  1.00  0.00           O  
ATOM   2047  N   LYS F1809      46.706  41.593 -14.031  1.00  0.00           N  
ATOM   2048  CA  LYS F1809      47.121  41.981 -12.688  1.00  0.00           C  
ATOM   2049  C   LYS F1809      48.591  42.375 -12.766  1.00  0.00           C  
ATOM   2050  O   LYS F1809      49.361  41.758 -13.499  1.00  0.00           O  
ATOM   2051  CB  LYS F1809      46.931  40.815 -11.723  1.00  0.00           C  
ATOM   2052  CG  LYS F1809      45.579  40.111 -11.832  1.00  0.00           C  
ATOM   2053  CD  LYS F1809      44.625  40.461 -10.700  1.00  0.00           C  
ATOM   2054  CE  LYS F1809      43.297  39.732 -10.859  1.00  0.00           C  
ATOM   2055  NZ  LYS F1809      43.409  38.249 -10.784  1.00  0.00           N  
ATOM   2056  N   GLY F1810      48.994  43.381 -12.002  1.00  0.00           N  
ATOM   2057  CA  GLY F1810      50.371  43.820 -12.078  1.00  0.00           C  
ATOM   2058  C   GLY F1810      51.281  43.165 -11.070  1.00  0.00           C  
ATOM   2059  O   GLY F1810      50.828  42.625 -10.059  1.00  0.00           O  
ATOM   2060  N   TYR F1812      52.577  43.233 -11.347  1.00  0.00           N  
ATOM   2061  CA  TYR F1812      53.582  42.655 -10.470  1.00  0.00           C  
ATOM   2062  C   TYR F1812      53.340  42.907  -8.981  1.00  0.00           C  
ATOM   2063  O   TYR F1812      53.858  42.176  -8.133  1.00  0.00           O  
ATOM   2064  CB  TYR F1812      54.955  43.177 -10.868  1.00  0.00           C  
ATOM   2065  CG  TYR F1812      55.419  42.647 -12.210  1.00  0.00           C  
ATOM   2066  CD1 TYR F1812      54.769  41.568 -12.815  1.00  0.00           C  
ATOM   2067  CD2 TYR F1812      56.522  43.199 -12.858  1.00  0.00           C  
ATOM   2068  CE1 TYR F1812      55.203  41.051 -14.025  1.00  0.00           C  
ATOM   2069  CE2 TYR F1812      56.967  42.685 -14.077  1.00  0.00           C  
ATOM   2070  CZ  TYR F1812      56.304  41.615 -14.654  1.00  0.00           C  
ATOM   2071  OH  TYR F1812      56.725  41.116 -15.868  1.00  0.00           O  
ATOM   2072  N   GLY F1813      52.555  43.930  -8.658  1.00  0.00           N  
ATOM   2073  CA  GLY F1813      52.267  44.236  -7.272  1.00  0.00           C  
ATOM   2074  C   GLY F1813      51.447  43.174  -6.572  1.00  0.00           C  
ATOM   2075  O   GLY F1813      51.860  42.640  -5.548  1.00  0.00           O  
ATOM   2076  N   VAL F1814      50.279  42.852  -7.116  1.00  0.00           N  
ATOM   2077  CA  VAL F1814      49.407  41.858  -6.493  1.00  0.00           C  
ATOM   2078  C   VAL F1814      49.922  40.452  -6.727  1.00  0.00           C  
ATOM   2079  O   VAL F1814      49.602  39.536  -5.960  1.00  0.00           O  
ATOM   2080  CB  VAL F1814      47.955  41.962  -7.014  1.00  0.00           C  
ATOM   2081  CG1 VAL F1814      47.603  43.416  -7.228  1.00  0.00           C  
ATOM   2082  CG2 VAL F1814      47.748  41.172  -8.293  1.00  0.00           C  
ATOM   2083  N   PHE F1815      50.711  40.266  -7.782  1.00  0.00           N  
ATOM   2084  CA  PHE F1815      51.250  38.948  -8.037  1.00  0.00           C  
ATOM   2085  C   PHE F1815      52.268  38.653  -6.953  1.00  0.00           C  
ATOM   2086  O   PHE F1815      52.352  37.531  -6.460  1.00  0.00           O  
ATOM   2087  CB  PHE F1815      51.928  38.849  -9.392  1.00  0.00           C  
ATOM   2088  CG  PHE F1815      52.536  37.498  -9.635  1.00  0.00           C  
ATOM   2089  CD1 PHE F1815      51.740  36.354  -9.620  1.00  0.00           C  
ATOM   2090  CD2 PHE F1815      53.903  37.364  -9.844  1.00  0.00           C  
ATOM   2091  CE1 PHE F1815      52.293  35.096  -9.812  1.00  0.00           C  
ATOM   2092  CE2 PHE F1815      54.473  36.103 -10.039  1.00  0.00           C  
ATOM   2093  CZ  PHE F1815      53.661  34.967 -10.023  1.00  0.00           C  
ATOM   2094  N   LYS F1816      53.046  39.666  -6.586  1.00  0.00           N  
ATOM   2095  CA  LYS F1816      54.027  39.482  -5.536  1.00  0.00           C  
ATOM   2096  C   LYS F1816      53.352  39.345  -4.164  1.00  0.00           C  
ATOM   2097  O   LYS F1816      53.755  38.515  -3.356  1.00  0.00           O  
ATOM   2098  CB  LYS F1816      55.045  40.624  -5.540  1.00  0.00           C  
ATOM   2099  CG  LYS F1816      56.098  40.476  -6.621  1.00  0.00           C  
ATOM   2100  CD  LYS F1816      57.170  41.531  -6.510  1.00  0.00           C  
ATOM   2101  CE  LYS F1816      58.247  41.243  -7.528  1.00  0.00           C  
ATOM   2102  NZ  LYS F1816      59.228  42.347  -7.653  1.00  0.00           N  
ATOM   2103  N   ALA F1817      52.314  40.125  -3.890  1.00  0.00           N  
ATOM   2104  CA  ALA F1817      51.653  40.007  -2.591  1.00  0.00           C  
ATOM   2105  C   ALA F1817      51.098  38.586  -2.391  1.00  0.00           C  
ATOM   2106  O   ALA F1817      51.357  37.947  -1.376  1.00  0.00           O  
ATOM   2107  CB  ALA F1817      50.529  41.053  -2.466  1.00  0.00           C  
ATOM   2108  N   ASP F1818      50.350  38.107  -3.384  1.00  0.00           N  
ATOM   2109  CA  ASP F1818      49.738  36.773  -3.364  1.00  0.00           C  
ATOM   2110  C   ASP F1818      50.773  35.651  -3.273  1.00  0.00           C  
ATOM   2111  O   ASP F1818      50.560  34.651  -2.578  1.00  0.00           O  
ATOM   2112  CB  ASP F1818      48.875  36.576  -4.606  1.00  0.00           C  
ATOM   2113  CG  ASP F1818      47.633  37.465  -4.610  1.00  0.00           C  
ATOM   2114  OD1 ASP F1818      47.336  38.117  -3.586  1.00  0.00           O  
ATOM   2115  OD2 ASP F1818      46.935  37.496  -5.644  1.00  0.00           O  
ATOM   2116  N   LEU F1819      51.881  35.800  -3.989  1.00  0.00           N  
ATOM   2117  CA  LEU F1819      52.931  34.807  -3.909  1.00  0.00           C  
ATOM   2118  C   LEU F1819      53.496  34.877  -2.481  1.00  0.00           C  
ATOM   2119  O   LEU F1819      53.775  33.858  -1.858  1.00  0.00           O  
ATOM   2120  CB  LEU F1819      54.043  35.099  -4.908  1.00  0.00           C  
ATOM   2121  CG  LEU F1819      55.283  34.217  -4.713  1.00  0.00           C  
ATOM   2122  CD1 LEU F1819      54.938  32.787  -5.089  1.00  0.00           C  
ATOM   2123  CD2 LEU F1819      56.442  34.722  -5.563  1.00  0.00           C  
ATOM   2124  N   ALA F1820      53.636  36.095  -1.963  1.00  0.00           N  
ATOM   2125  CA  ALA F1820      54.157  36.319  -0.619  1.00  0.00           C  
ATOM   2126  C   ALA F1820      53.358  35.545   0.420  1.00  0.00           C  
ATOM   2127  O   ALA F1820      53.930  35.001   1.353  1.00  0.00           O  
ATOM   2128  CB  ALA F1820      54.151  37.801  -0.293  1.00  0.00           C  
ATOM   2129  N   GLN F1821      52.041  35.486   0.271  1.00  0.00           N  
ATOM   2130  CA  GLN F1821      51.251  34.749   1.243  1.00  0.00           C  
ATOM   2131  C   GLN F1821      51.402  33.249   1.083  1.00  0.00           C  
ATOM   2132  O   GLN F1821      51.650  32.554   2.058  1.00  0.00           O  
ATOM   2133  CB  GLN F1821      49.768  35.121   1.169  1.00  0.00           C  
ATOM   2134  CG  GLN F1821      49.434  36.454   1.826  1.00  0.00           C  
ATOM   2135  CD  GLN F1821      49.785  36.490   3.314  1.00  0.00           C  
ATOM   2136  OE1 GLN F1821      49.131  35.842   4.141  1.00  0.00           O  
ATOM   2137  NE2 GLN F1821      50.823  37.257   3.660  1.00  0.00           N  
ATOM   2138  N   VAL F1822      51.265  32.748  -0.141  1.00  0.00           N  
ATOM   2139  CA  VAL F1822      51.373  31.312  -0.359  1.00  0.00           C  
ATOM   2140  C   VAL F1822      52.714  30.781   0.169  1.00  0.00           C  
ATOM   2141  O   VAL F1822      52.795  29.647   0.646  1.00  0.00           O  
ATOM   2142  CB  VAL F1822      51.214  30.941  -1.858  1.00  0.00           C  
ATOM   2143  CG1 VAL F1822      52.352  31.518  -2.664  1.00  0.00           C  
ATOM   2144  CG2 VAL F1822      51.165  29.433  -2.030  1.00  0.00           C  
ATOM   2145  N   VAL F1823      53.761  31.599   0.103  1.00  0.00           N  
ATOM   2146  CA  VAL F1823      55.048  31.157   0.605  1.00  0.00           C  
ATOM   2147  C   VAL F1823      55.049  31.188   2.134  1.00  0.00           C  
ATOM   2148  O   VAL F1823      55.678  30.344   2.764  1.00  0.00           O  
ATOM   2149  CB  VAL F1823      56.203  32.029   0.089  1.00  0.00           C  
ATOM   2150  CG1 VAL F1823      57.510  31.588   0.723  1.00  0.00           C  
ATOM   2151  CG2 VAL F1823      56.308  31.923  -1.414  1.00  0.00           C  
ATOM   2152  N   ILE F1824      54.359  32.157   2.734  1.00  0.00           N  
ATOM   2153  CA  ILE F1824      54.311  32.256   4.191  1.00  0.00           C  
ATOM   2154  C   ILE F1824      53.481  31.101   4.708  1.00  0.00           C  
ATOM   2155  O   ILE F1824      53.931  30.291   5.517  1.00  0.00           O  
ATOM   2156  CB  ILE F1824      53.702  33.614   4.670  1.00  0.00           C  
ATOM   2157  CG1 ILE F1824      54.719  34.740   4.445  1.00  0.00           C  
ATOM   2158  CG2 ILE F1824      53.308  33.535   6.139  1.00  0.00           C  
ATOM   2159  CD1 ILE F1824      54.289  36.147   4.878  1.00  0.00           C  
ATOM   2160  N   GLU F1825      52.267  31.021   4.192  1.00  0.00           N  
ATOM   2161  CA  GLU F1825      51.347  29.969   4.551  1.00  0.00           C  
ATOM   2162  C   GLU F1825      52.042  28.613   4.542  1.00  0.00           C  
ATOM   2163  O   GLU F1825      51.988  27.900   5.530  1.00  0.00           O  
ATOM   2164  CB  GLU F1825      50.161  29.988   3.591  1.00  0.00           C  
ATOM   2165  CG  GLU F1825      48.832  30.193   4.277  1.00  0.00           C  
ATOM   2166  CD  GLU F1825      48.868  31.333   5.292  1.00  0.00           C  
ATOM   2167  OE1 GLU F1825      48.676  31.070   6.502  1.00  0.00           O  
ATOM   2168  OE2 GLU F1825      49.103  32.495   4.892  1.00  0.00           O  
ATOM   2169  N   THR F1826      52.726  28.274   3.453  1.00  0.00           N  
ATOM   2170  CA  THR F1826      53.410  26.981   3.351  1.00  0.00           C  
ATOM   2171  C   THR F1826      54.434  26.701   4.442  1.00  0.00           C  
ATOM   2172  O   THR F1826      54.623  25.553   4.829  1.00  0.00           O  
ATOM   2173  CB  THR F1826      54.124  26.816   1.977  1.00  0.00           C  
ATOM   2174  OG1 THR F1826      53.145  26.708   0.938  1.00  0.00           O  
ATOM   2175  CG2 THR F1826      55.021  25.576   1.961  1.00  0.00           C  
ATOM   2176  N   LEU F1827      55.069  27.748   4.951  1.00  0.00           N  
ATOM   2177  CA  LEU F1827      56.100  27.573   5.960  1.00  0.00           C  
ATOM   2178  C   LEU F1827      55.644  27.683   7.395  1.00  0.00           C  
ATOM   2179  O   LEU F1827      56.319  27.213   8.311  1.00  0.00           O  
ATOM   2180  CB  LEU F1827      57.215  28.573   5.725  1.00  0.00           C  
ATOM   2181  CG  LEU F1827      57.896  28.486   4.370  1.00  0.00           C  
ATOM   2182  CD1 LEU F1827      59.192  29.273   4.445  1.00  0.00           C  
ATOM   2183  CD2 LEU F1827      58.184  27.036   4.018  1.00  0.00           C  
ATOM   2184  N   ARG F1828      54.484  28.290   7.601  1.00  0.00           N  
ATOM   2185  CA  ARG F1828      54.002  28.471   8.957  1.00  0.00           C  
ATOM   2186  C   ARG F1828      53.988  27.133   9.747  1.00  0.00           C  
ATOM   2187  O   ARG F1828      54.736  27.002  10.720  1.00  0.00           O  
ATOM   2188  CB  ARG F1828      52.647  29.164   8.930  1.00  0.00           C  
ATOM   2189  CG  ARG F1828      52.269  29.823  10.237  1.00  0.00           C  
ATOM   2190  CD  ARG F1828      50.799  30.184  10.259  1.00  0.00           C  
ATOM   2191  NE  ARG F1828      50.376  31.033   9.146  1.00  0.00           N  
ATOM   2192  CZ  ARG F1828      50.838  32.256   8.892  1.00  0.00           C  
ATOM   2193  NH1 ARG F1828      51.770  32.813   9.667  1.00  0.00           N  
ATOM   2194  NH2 ARG F1828      50.327  32.939   7.873  1.00  0.00           N  
ATOM   2195  N   PRO F1829      53.187  26.115   9.340  1.00  0.00           N  
ATOM   2196  CA  PRO F1829      53.155  24.824  10.051  1.00  0.00           C  
ATOM   2197  C   PRO F1829      54.525  24.155  10.241  1.00  0.00           C  
ATOM   2198  O   PRO F1829      54.765  23.515  11.259  1.00  0.00           O  
ATOM   2199  CB  PRO F1829      52.243  23.975   9.176  1.00  0.00           C  
ATOM   2200  CG  PRO F1829      52.574  24.504   7.798  1.00  0.00           C  
ATOM   2201  CD  PRO F1829      52.451  25.991   8.075  1.00  0.00           C  
ATOM   2202  N   ILE F1830      55.415  24.261   9.260  1.00  0.00           N  
ATOM   2203  CA  ILE F1830      56.729  23.651   9.416  1.00  0.00           C  
ATOM   2204  C   ILE F1830      57.481  24.394  10.507  1.00  0.00           C  
ATOM   2205  O   ILE F1830      58.116  23.771  11.348  1.00  0.00           O  
ATOM   2206  CB  ILE F1830      57.538  23.714   8.119  1.00  0.00           C  
ATOM   2207  CG1 ILE F1830      56.845  22.859   7.064  1.00  0.00           C  
ATOM   2208  CG2 ILE F1830      58.955  23.215   8.346  1.00  0.00           C  
ATOM   2209  CD1 ILE F1830      57.446  23.019   5.706  1.00  0.00           C  
ATOM   2210  N   GLN F1831      57.390  25.725  10.507  1.00  0.00           N  
ATOM   2211  CA  GLN F1831      58.081  26.541  11.508  1.00  0.00           C  
ATOM   2212  C   GLN F1831      57.586  26.251  12.918  1.00  0.00           C  
ATOM   2213  O   GLN F1831      58.355  26.344  13.871  1.00  0.00           O  
ATOM   2214  CB  GLN F1831      57.955  28.029  11.152  1.00  0.00           C  
ATOM   2215  CG  GLN F1831      58.880  28.427   9.992  1.00  0.00           C  
ATOM   2216  CD  GLN F1831      58.428  29.678   9.260  1.00  0.00           C  
ATOM   2217  OE1 GLN F1831      57.240  29.862   9.011  1.00  0.00           O  
ATOM   2218  NE2 GLN F1831      59.383  30.535   8.886  1.00  0.00           N  
ATOM   2219  N   GLU F1832      56.309  25.903  13.052  1.00  0.00           N  
ATOM   2220  CA  GLU F1832      55.764  25.572  14.363  1.00  0.00           C  
ATOM   2221  C   GLU F1832      56.411  24.255  14.803  1.00  0.00           C  
ATOM   2222  O   GLU F1832      57.243  24.241  15.717  1.00  0.00           O  
ATOM   2223  CB  GLU F1832      54.241  25.386  14.315  1.00  0.00           C  
ATOM   2224  CG  GLU F1832      53.474  26.562  13.729  1.00  0.00           C  
ATOM   2225  CD  GLU F1832      52.009  26.230  13.471  1.00  0.00           C  
ATOM   2226  OE1 GLU F1832      51.719  25.050  13.194  1.00  0.00           O  
ATOM   2227  OE2 GLU F1832      51.160  27.147  13.524  1.00  0.00           O  
ATOM   2228  N   ARG F1833      56.035  23.157  14.137  1.00  0.00           N  
ATOM   2229  CA  ARG F1833      56.564  21.818  14.438  1.00  0.00           C  
ATOM   2230  C   ARG F1833      58.068  21.832  14.629  1.00  0.00           C  
ATOM   2231  O   ARG F1833      58.607  21.008  15.362  1.00  0.00           O  
ATOM   2232  CB  ARG F1833      56.212  20.833  13.326  1.00  0.00           C  
ATOM   2233  CG  ARG F1833      54.724  20.571  13.158  1.00  0.00           C  
ATOM   2234  CD  ARG F1833      54.448  19.781  11.893  1.00  0.00           C  
ATOM   2235  NE  ARG F1833      54.716  20.572  10.696  1.00  0.00           N  
ATOM   2236  CZ  ARG F1833      54.716  20.090   9.457  1.00  0.00           C  
ATOM   2237  NH1 ARG F1833      54.465  18.803   9.244  1.00  0.00           N  
ATOM   2238  NH2 ARG F1833      54.959  20.907   8.428  1.00  0.00           N  
ATOM   2239  N   TYR F1834      58.744  22.755  13.953  1.00  0.00           N  
ATOM   2240  CA  TYR F1834      60.184  22.874  14.087  1.00  0.00           C  
ATOM   2241  C   TYR F1834      60.492  23.255  15.516  1.00  0.00           C  
ATOM   2242  O   TYR F1834      61.278  22.588  16.180  1.00  0.00           O  
ATOM   2243  CB  TYR F1834      60.740  23.966  13.190  1.00  0.00           C  
ATOM   2244  CG  TYR F1834      62.134  24.426  13.594  1.00  0.00           C  
ATOM   2245  CD1 TYR F1834      63.259  23.677  13.276  1.00  0.00           C  
ATOM   2246  CD2 TYR F1834      62.312  25.624  14.280  1.00  0.00           C  
ATOM   2247  CE1 TYR F1834      64.537  24.119  13.627  1.00  0.00           C  
ATOM   2248  CE2 TYR F1834      63.580  26.073  14.637  1.00  0.00           C  
ATOM   2249  CZ  TYR F1834      64.689  25.320  14.306  1.00  0.00           C  
ATOM   2250  OH  TYR F1834      65.946  25.784  14.638  1.00  0.00           O  
ATOM   2251  N   HIS F1835      59.879  24.335  15.995  1.00  0.00           N  
ATOM   2252  CA  HIS F1835      60.130  24.773  17.359  1.00  0.00           C  
ATOM   2253  C   HIS F1835      59.774  23.685  18.363  1.00  0.00           C  
ATOM   2254  O   HIS F1835      60.539  23.413  19.291  1.00  0.00           O  
ATOM   2255  CB  HIS F1835      59.375  26.075  17.648  1.00  0.00           C  
ATOM   2256  CG  HIS F1835      60.030  27.288  17.069  1.00  0.00           C  
ATOM   2257  ND1 HIS F1835      59.479  28.018  16.040  1.00  0.00           N  
ATOM   2258  CD2 HIS F1835      61.201  27.892  17.370  1.00  0.00           C  
ATOM   2259  CE1 HIS F1835      60.284  29.017  15.727  1.00  0.00           C  
ATOM   2260  NE2 HIS F1835      61.337  28.962  16.520  1.00  0.00           N  
ATOM   2261  N   HIS F1836      58.627  23.046  18.157  1.00  0.00           N  
ATOM   2262  CA  HIS F1836      58.207  21.955  19.028  1.00  0.00           C  
ATOM   2263  C   HIS F1836      59.301  20.899  19.124  1.00  0.00           C  
ATOM   2264  O   HIS F1836      59.670  20.493  20.221  1.00  0.00           O  
ATOM   2265  CB  HIS F1836      56.926  21.310  18.499  1.00  0.00           C  
ATOM   2266  CG  HIS F1836      56.822  19.842  18.791  1.00  0.00           C  
ATOM   2267  ND1 HIS F1836      56.733  19.335  20.070  1.00  0.00           N  
ATOM   2268  CD2 HIS F1836      56.844  18.768  17.967  1.00  0.00           C  
ATOM   2269  CE1 HIS F1836      56.708  18.015  20.023  1.00  0.00           C  
ATOM   2270  NE2 HIS F1836      56.774  17.646  18.757  1.00  0.00           N  
ATOM   2271  N   TRP F1837      59.809  20.422  17.992  1.00  0.00           N  
ATOM   2272  CA  TRP F1837      60.856  19.404  18.053  1.00  0.00           C  
ATOM   2273  C   TRP F1837      62.147  19.920  18.679  1.00  0.00           C  
ATOM   2274  O   TRP F1837      62.948  19.139  19.183  1.00  0.00           O  
ATOM   2275  CB  TRP F1837      61.160  18.838  16.658  1.00  0.00           C  
ATOM   2276  CG  TRP F1837      60.166  17.837  16.174  1.00  0.00           C  
ATOM   2277  CD1 TRP F1837      59.106  18.080  15.369  1.00  0.00           C  
ATOM   2278  CD2 TRP F1837      60.105  16.441  16.511  1.00  0.00           C  
ATOM   2279  NE1 TRP F1837      58.373  16.937  15.175  1.00  0.00           N  
ATOM   2280  CE2 TRP F1837      58.962  15.916  15.867  1.00  0.00           C  
ATOM   2281  CE3 TRP F1837      60.897  15.578  17.295  1.00  0.00           C  
ATOM   2282  CZ2 TRP F1837      58.582  14.582  15.978  1.00  0.00           C  
ATOM   2283  CZ3 TRP F1837      60.506  14.234  17.397  1.00  0.00           C  
ATOM   2284  CH2 TRP F1837      59.365  13.757  16.746  1.00  0.00           C  
ATOM   2285  N   MET F1838      62.353  21.230  18.636  1.00  0.00           N  
ATOM   2286  CA  MET F1838      63.549  21.822  19.206  1.00  0.00           C  
ATOM   2287  C   MET F1838      63.613  21.699  20.714  1.00  0.00           C  
ATOM   2288  O   MET F1838      64.675  21.428  21.268  1.00  0.00           O  
ATOM   2289  CB  MET F1838      63.639  23.297  18.842  1.00  0.00           C  
ATOM   2290  CG  MET F1838      64.086  23.548  17.437  1.00  0.00           C  
ATOM   2291  SD  MET F1838      65.685  22.794  17.148  1.00  0.00           S  
ATOM   2292  CE  MET F1838      66.708  23.998  17.907  1.00  0.00           C  
ATOM   2293  N   GLU F1839      62.478  21.904  21.378  1.00  0.00           N  
ATOM   2294  CA  GLU F1839      62.413  21.845  22.844  1.00  0.00           C  
ATOM   2295  C   GLU F1839      61.974  20.493  23.411  1.00  0.00           C  
ATOM   2296  O   GLU F1839      62.076  20.269  24.616  1.00  0.00           O  
ATOM   2297  CB  GLU F1839      61.461  22.925  23.381  1.00  0.00           C  
ATOM   2298  CG  GLU F1839      60.051  22.780  22.824  1.00  0.00           C  
ATOM   2299  CD  GLU F1839      59.051  23.757  23.419  1.00  0.00           C  
ATOM   2300  OE1 GLU F1839      59.439  24.910  23.689  1.00  0.00           O  
ATOM   2301  OE2 GLU F1839      57.871  23.373  23.589  1.00  0.00           O  
ATOM   2302  N   SER F1840      61.486  19.593  22.564  1.00  0.00           N  
ATOM   2303  CA  SER F1840      61.053  18.288  23.044  1.00  0.00           C  
ATOM   2304  C   SER F1840      62.209  17.308  23.216  1.00  0.00           C  
ATOM   2305  O   SER F1840      63.097  17.228  22.370  1.00  0.00           O  
ATOM   2306  CB  SER F1840      60.029  17.675  22.095  1.00  0.00           C  
ATOM   2307  OG  SER F1840      59.648  16.390  22.564  1.00  0.00           O  
ATOM   2308  N   GLU F1842      62.196  16.549  24.309  1.00  0.00           N  
ATOM   2309  CA  GLU F1842      63.255  15.575  24.558  1.00  0.00           C  
ATOM   2310  C   GLU F1842      63.077  14.383  23.630  1.00  0.00           C  
ATOM   2311  O   GLU F1842      63.919  13.489  23.574  1.00  0.00           O  
ATOM   2312  CB  GLU F1842      63.261  15.129  26.024  1.00  0.00           C  
ATOM   2313  CG  GLU F1842      61.905  14.857  26.674  1.00  0.00           C  
ATOM   2314  CD  GLU F1842      62.024  13.912  27.875  1.00  0.00           C  
ATOM   2315  OE1 GLU F1842      63.008  14.034  28.636  1.00  0.00           O  
ATOM   2316  OE2 GLU F1842      61.140  13.040  28.054  1.00  0.00           O  
ATOM   2317  N   GLU F1843      61.967  14.375  22.899  1.00  0.00           N  
ATOM   2318  CA  GLU F1843      61.721  13.312  21.938  1.00  0.00           C  
ATOM   2319  C   GLU F1843      62.704  13.429  20.782  1.00  0.00           C  
ATOM   2320  O   GLU F1843      62.899  12.494  20.010  1.00  0.00           O  
ATOM   2321  CB  GLU F1843      60.304  13.384  21.396  1.00  0.00           C  
ATOM   2322  CG  GLU F1843      59.293  12.680  22.253  1.00  0.00           C  
ATOM   2323  CD  GLU F1843      59.657  11.218  22.479  1.00  0.00           C  
ATOM   2324  OE1 GLU F1843      60.114  10.557  21.519  1.00  0.00           O  
ATOM   2325  OE2 GLU F1843      59.476  10.728  23.616  1.00  0.00           O  
ATOM   2326  N   LEU F1844      63.329  14.589  20.654  1.00  0.00           N  
ATOM   2327  CA  LEU F1844      64.285  14.790  19.579  1.00  0.00           C  
ATOM   2328  C   LEU F1844      65.480  13.876  19.776  1.00  0.00           C  
ATOM   2329  O   LEU F1844      65.907  13.199  18.842  1.00  0.00           O  
ATOM   2330  CB  LEU F1844      64.741  16.251  19.534  1.00  0.00           C  
ATOM   2331  CG  LEU F1844      65.777  16.652  18.480  1.00  0.00           C  
ATOM   2332  CD1 LEU F1844      65.310  16.248  17.090  1.00  0.00           C  
ATOM   2333  CD2 LEU F1844      66.000  18.146  18.555  1.00  0.00           C  
ATOM   2334  N   ASP F1845      66.016  13.848  20.990  1.00  0.00           N  
ATOM   2335  CA  ASP F1845      67.155  12.997  21.257  1.00  0.00           C  
ATOM   2336  C   ASP F1845      66.802  11.539  21.192  1.00  0.00           C  
ATOM   2337  O   ASP F1845      67.630  10.727  20.801  1.00  0.00           O  
ATOM   2338  CB  ASP F1845      67.753  13.311  22.606  1.00  0.00           C  
ATOM   2339  CG  ASP F1845      68.548  14.586  22.578  1.00  0.00           C  
ATOM   2340  OD1 ASP F1845      68.020  15.611  23.022  1.00  0.00           O  
ATOM   2341  OD2 ASP F1845      69.686  14.577  22.077  1.00  0.00           O  
ATOM   2342  N   ARG F1846      65.571  11.214  21.570  1.00  0.00           N  
ATOM   2343  CA  ARG F1846      65.125   9.841  21.506  1.00  0.00           C  
ATOM   2344  C   ARG F1846      65.226   9.348  20.062  1.00  0.00           C  
ATOM   2345  O   ARG F1846      65.995   8.440  19.749  1.00  0.00           O  
ATOM   2346  CB  ARG F1846      63.680   9.708  21.972  1.00  0.00           C  
ATOM   2347  CG  ARG F1846      63.497   8.737  23.129  1.00  0.00           C  
ATOM   2348  CD  ARG F1846      63.474   9.466  24.460  1.00  0.00           C  
ATOM   2349  NE  ARG F1846      62.257  10.262  24.601  1.00  0.00           N  
ATOM   2350  CZ  ARG F1846      61.986  11.063  25.628  1.00  0.00           C  
ATOM   2351  NH1 ARG F1846      62.846  11.193  26.631  1.00  0.00           N  
ATOM   2352  NH2 ARG F1846      60.842  11.742  25.645  1.00  0.00           N  
ATOM   2353  N   VAL F1847      64.451   9.969  19.182  1.00  0.00           N  
ATOM   2354  CA  VAL F1847      64.435   9.609  17.765  1.00  0.00           C  
ATOM   2355  C   VAL F1847      65.821   9.506  17.142  1.00  0.00           C  
ATOM   2356  O   VAL F1847      66.074   8.632  16.312  1.00  0.00           O  
ATOM   2357  CB  VAL F1847      63.628  10.633  16.951  1.00  0.00           C  
ATOM   2358  CG1 VAL F1847      63.747  10.330  15.448  1.00  0.00           C  
ATOM   2359  CG2 VAL F1847      62.176  10.607  17.411  1.00  0.00           C  
ATOM   2360  N   LEU F1848      66.704  10.417  17.535  1.00  0.00           N  
ATOM   2361  CA  LEU F1848      68.061  10.423  17.014  1.00  0.00           C  
ATOM   2362  C   LEU F1848      68.861   9.258  17.577  1.00  0.00           C  
ATOM   2363  O   LEU F1848      69.840   8.823  16.968  1.00  0.00           O  
ATOM   2364  CB  LEU F1848      68.767  11.736  17.346  1.00  0.00           C  
ATOM   2365  CG  LEU F1848      68.667  12.903  16.351  1.00  0.00           C  
ATOM   2366  CD1 LEU F1848      69.702  13.953  16.721  1.00  0.00           C  
ATOM   2367  CD2 LEU F1848      68.953  12.425  14.933  1.00  0.00           C  
ATOM   2368  N   ASP F1849      68.457   8.768  18.746  1.00  0.00           N  
ATOM   2369  CA  ASP F1849      69.131   7.636  19.358  1.00  0.00           C  
ATOM   2370  C   ASP F1849      68.669   6.393  18.620  1.00  0.00           C  
ATOM   2371  O   ASP F1849      69.482   5.628  18.098  1.00  0.00           O  
ATOM   2372  CB  ASP F1849      68.770   7.507  20.842  1.00  0.00           C  
ATOM   2373  CG  ASP F1849      69.420   8.578  21.723  1.00  0.00           C  
ATOM   2374  OD1 ASP F1849      70.586   8.940  21.487  1.00  0.00           O  
ATOM   2375  OD2 ASP F1849      68.753   9.050  22.668  1.00  0.00           O  
ATOM   2376  N   GLU F1850      67.353   6.208  18.574  1.00  0.00           N  
ATOM   2377  CA  GLU F1850      66.778   5.065  17.891  1.00  0.00           C  
ATOM   2378  C   GLU F1850      67.388   4.967  16.494  1.00  0.00           C  
ATOM   2379  O   GLU F1850      67.745   3.883  16.033  1.00  0.00           O  
ATOM   2380  CB  GLU F1850      65.272   5.204  17.779  1.00  0.00           C  
ATOM   2381  CG  GLU F1850      64.681   3.982  17.144  1.00  0.00           C  
ATOM   2382  CD  GLU F1850      63.244   4.167  16.707  1.00  0.00           C  
ATOM   2383  OE1 GLU F1850      62.404   4.535  17.553  1.00  0.00           O  
ATOM   2384  OE2 GLU F1850      62.962   3.936  15.513  1.00  0.00           O  
ATOM   2385  N   GLY F1851      67.514   6.113  15.833  1.00  0.00           N  
ATOM   2386  CA  GLY F1851      68.104   6.153  14.512  1.00  0.00           C  
ATOM   2387  C   GLY F1851      69.532   5.653  14.530  1.00  0.00           C  
ATOM   2388  O   GLY F1851      69.911   4.843  13.691  1.00  0.00           O  
ATOM   2389  N   ALA F1852      70.324   6.130  15.485  1.00  0.00           N  
ATOM   2390  CA  ALA F1852      71.717   5.709  15.615  1.00  0.00           C  
ATOM   2391  C   ALA F1852      71.848   4.190  15.683  1.00  0.00           C  
ATOM   2392  O   ALA F1852      72.760   3.629  15.083  1.00  0.00           O  
ATOM   2393  CB  ALA F1852      72.341   6.349  16.847  1.00  0.00           C  
ATOM   2394  N   GLU F1853      70.947   3.531  16.415  1.00  0.00           N  
ATOM   2395  CA  GLU F1853      70.985   2.065  16.540  1.00  0.00           C  
ATOM   2396  C   GLU F1853      70.630   1.368  15.222  1.00  0.00           C  
ATOM   2397  O   GLU F1853      71.397   0.537  14.717  1.00  0.00           O  
ATOM   2398  CB  GLU F1853      70.047   1.598  17.653  1.00  0.00           C  
ATOM   2399  CG  GLU F1853      70.794   1.115  18.888  1.00  0.00           C  
ATOM   2400  CD  GLU F1853      69.911   1.074  20.132  1.00  0.00           C  
ATOM   2401  OE1 GLU F1853      68.853   0.411  20.088  1.00  0.00           O  
ATOM   2402  OE2 GLU F1853      70.282   1.705  21.147  1.00  0.00           O  
ATOM   2403  N   LYS F1854      69.473   1.717  14.664  1.00  0.00           N  
ATOM   2404  CA  LYS F1854      69.060   1.155  13.396  1.00  0.00           C  
ATOM   2405  C   LYS F1854      70.209   1.299  12.404  1.00  0.00           C  
ATOM   2406  O   LYS F1854      70.451   0.427  11.586  1.00  0.00           O  
ATOM   2407  CB  LYS F1854      67.832   1.880  12.860  1.00  0.00           C  
ATOM   2408  CG  LYS F1854      66.612   1.705  13.726  1.00  0.00           C  
ATOM   2409  CD  LYS F1854      65.316   2.076  13.012  1.00  0.00           C  
ATOM   2410  CE  LYS F1854      64.987   3.560  13.063  1.00  0.00           C  
ATOM   2411  NZ  LYS F1854      63.544   3.745  12.705  1.00  0.00           N  
ATOM   2412  N   ALA F1855      70.943   2.396  12.471  1.00  0.00           N  
ATOM   2413  CA  ALA F1855      72.032   2.554  11.527  1.00  0.00           C  
ATOM   2414  C   ALA F1855      73.247   1.739  11.922  1.00  0.00           C  
ATOM   2415  O   ALA F1855      73.975   1.229  11.066  1.00  0.00           O  
ATOM   2416  CB  ALA F1855      72.420   4.010  11.395  1.00  0.00           C  
ATOM   2417  N   ASN F1856      73.461   1.610  13.221  1.00  0.00           N  
ATOM   2418  CA  ASN F1856      74.631   0.902  13.686  1.00  0.00           C  
ATOM   2419  C   ASN F1856      74.490  -0.593  13.551  1.00  0.00           C  
ATOM   2420  O   ASN F1856      75.446  -1.284  13.241  1.00  0.00           O  
ATOM   2421  CB  ASN F1856      74.942   1.278  15.137  1.00  0.00           C  
ATOM   2422  CG  ASN F1856      76.407   1.107  15.472  1.00  0.00           C  
ATOM   2423  OD1 ASN F1856      77.242   1.936  15.109  1.00  0.00           O  
ATOM   2424  ND2 ASN F1856      76.731   0.018  16.159  1.00  0.00           N  
ATOM   2425  N   ARG F1857      73.280  -1.089  13.756  1.00  0.00           N  
ATOM   2426  CA  ARG F1857      73.045  -2.515  13.653  1.00  0.00           C  
ATOM   2427  C   ARG F1857      73.269  -3.032  12.228  1.00  0.00           C  
ATOM   2428  O   ARG F1857      73.654  -4.183  12.043  1.00  0.00           O  
ATOM   2429  CB  ARG F1857      71.639  -2.839  14.162  1.00  0.00           C  
ATOM   2430  CG  ARG F1857      70.581  -3.189  13.122  1.00  0.00           C  
ATOM   2431  CD  ARG F1857      70.194  -2.041  12.175  1.00  0.00           C  
ATOM   2432  NE  ARG F1857      68.750  -1.770  12.141  1.00  0.00           N  
ATOM   2433  CZ  ARG F1857      68.104  -1.171  11.137  1.00  0.00           C  
ATOM   2434  NH1 ARG F1857      68.752  -0.765  10.051  1.00  0.00           N  
ATOM   2435  NH2 ARG F1857      66.795  -0.971  11.219  1.00  0.00           N  
ATOM   2436  N   VAL F2124      73.038  -2.192  11.222  1.00  0.00           N  
ATOM   2437  CA  VAL F2124      73.253  -2.594   9.832  1.00  0.00           C  
ATOM   2438  C   VAL F2124      74.731  -2.396   9.495  1.00  0.00           C  
ATOM   2439  O   VAL F2124      75.441  -3.317   9.070  1.00  0.00           O  
ATOM   2440  CB  VAL F2124      72.378  -1.739   8.860  1.00  0.00           C  
ATOM   2441  CG1 VAL F2124      72.899  -1.824   7.437  1.00  0.00           C  
ATOM   2442  CG2 VAL F2124      70.957  -2.233   8.880  1.00  0.00           C  
ATOM   2443  N   ALA F2126      75.181  -1.174   9.733  1.00  0.00           N  
ATOM   2444  CA  ALA F2126      76.543  -0.757   9.464  1.00  0.00           C  
ATOM   2445  C   ALA F2126      77.650  -1.623  10.062  1.00  0.00           C  
ATOM   2446  O   ALA F2126      78.668  -1.857   9.421  1.00  0.00           O  
ATOM   2447  CB  ALA F2126      76.700   0.692   9.903  1.00  0.00           C  
ATOM   2448  N   SER F2127      77.454  -2.109  11.280  1.00  0.00           N  
ATOM   2449  CA  SER F2127      78.475  -2.929  11.930  1.00  0.00           C  
ATOM   2450  C   SER F2127      78.584  -4.300  11.282  1.00  0.00           C  
ATOM   2451  O   SER F2127      79.673  -4.852  11.111  1.00  0.00           O  
ATOM   2452  CB  SER F2127      78.136  -3.078  13.401  1.00  0.00           C  
ATOM   2453  OG  SER F2127      78.157  -1.804  14.034  1.00  0.00           O  
ATOM   2454  N   GLU F2128      77.433  -4.845  10.923  1.00  0.00           N  
ATOM   2455  CA  GLU F2128      77.378  -6.139  10.290  1.00  0.00           C  
ATOM   2456  C   GLU F2128      78.245  -6.061   9.045  1.00  0.00           C  
ATOM   2457  O   GLU F2128      79.118  -6.899   8.788  1.00  0.00           O  
ATOM   2458  CB  GLU F2128      75.937  -6.443   9.916  1.00  0.00           C  
ATOM   2459  CG  GLU F2128      75.805  -7.561   8.919  1.00  0.00           C  
ATOM   2460  CD  GLU F2128      75.675  -8.957   9.544  1.00  0.00           C  
ATOM   2461  OE1 GLU F2128      76.425  -9.304  10.490  1.00  0.00           O  
ATOM   2462  OE2 GLU F2128      74.820  -9.715   9.043  1.00  0.00           O  
ATOM   2463  N   MET F2129      78.000  -5.008   8.283  1.00  0.00           N  
ATOM   2464  CA  MET F2129      78.726  -4.765   7.059  1.00  0.00           C  
ATOM   2465  C   MET F2129      80.222  -4.533   7.285  1.00  0.00           C  
ATOM   2466  O   MET F2129      81.038  -5.059   6.540  1.00  0.00           O  
ATOM   2467  CB  MET F2129      78.103  -3.572   6.340  1.00  0.00           C  
ATOM   2468  CG  MET F2129      78.708  -3.303   4.978  1.00  0.00           C  
ATOM   2469  SD  MET F2129      78.432  -4.625   3.782  1.00  0.00           S  
ATOM   2470  CE  MET F2129      76.810  -4.201   3.246  1.00  0.00           C  
ATOM   2471  N   VAL F2130      80.595  -3.757   8.299  1.00  0.00           N  
ATOM   2472  CA  VAL F2130      82.017  -3.518   8.550  1.00  0.00           C  
ATOM   2473  C   VAL F2130      82.690  -4.857   8.801  1.00  0.00           C  
ATOM   2474  O   VAL F2130      83.736  -5.159   8.222  1.00  0.00           O  
ATOM   2475  CB  VAL F2130      82.226  -2.594   9.775  1.00  0.00           C  
ATOM   2476  CG1 VAL F2130      83.712  -2.370  10.044  1.00  0.00           C  
ATOM   2477  CG2 VAL F2130      81.548  -1.263   9.515  1.00  0.00           C  
ATOM   2478  N   ARG F2131      82.041  -5.657   9.646  1.00  0.00           N  
ATOM   2479  CA  ARG F2131      82.514  -6.975  10.044  1.00  0.00           C  
ATOM   2480  C   ARG F2131      82.928  -7.771   8.822  1.00  0.00           C  
ATOM   2481  O   ARG F2131      84.060  -8.227   8.734  1.00  0.00           O  
ATOM   2482  CB  ARG F2131      81.402  -7.703  10.787  1.00  0.00           C  
ATOM   2483  CG  ARG F2131      81.875  -8.646  11.875  1.00  0.00           C  
ATOM   2484  CD  ARG F2131      82.105  -7.924  13.220  1.00  0.00           C  
ATOM   2485  NE  ARG F2131      83.429  -8.197  13.782  1.00  0.00           N  
ATOM   2486  CZ  ARG F2131      84.504  -7.443  13.557  1.00  0.00           C  
ATOM   2487  NH1 ARG F2131      84.403  -6.365  12.790  1.00  0.00           N  
ATOM   2488  NH2 ARG F2131      85.688  -7.777  14.072  1.00  0.00           N  
ATOM   2489  N   LYS F2132      82.004  -7.909   7.874  1.00  0.00           N  
ATOM   2490  CA  LYS F2132      82.263  -8.630   6.637  1.00  0.00           C  
ATOM   2491  C   LYS F2132      83.415  -8.000   5.872  1.00  0.00           C  
ATOM   2492  O   LYS F2132      84.192  -8.700   5.220  1.00  0.00           O  
ATOM   2493  CB  LYS F2132      81.019  -8.630   5.763  1.00  0.00           C  
ATOM   2494  CG  LYS F2132      79.809  -9.261   6.407  1.00  0.00           C  
ATOM   2495  CD  LYS F2132      78.624  -9.244   5.465  1.00  0.00           C  
ATOM   2496  CE  LYS F2132      77.431  -9.911   6.122  1.00  0.00           C  
ATOM   2497  NZ  LYS F2132      76.105  -9.536   5.532  1.00  0.00           N  
ATOM   2498  N   MET F2133      83.519  -6.675   5.937  1.00  0.00           N  
ATOM   2499  CA  MET F2133      84.591  -5.975   5.246  1.00  0.00           C  
ATOM   2500  C   MET F2133      85.933  -6.359   5.829  1.00  0.00           C  
ATOM   2501  O   MET F2133      86.917  -6.502   5.101  1.00  0.00           O  
ATOM   2502  CB  MET F2133      84.435  -4.465   5.356  1.00  0.00           C  
ATOM   2503  CG  MET F2133      83.287  -3.871   4.556  1.00  0.00           C  
ATOM   2504  SD  MET F2133      83.518  -2.082   4.404  1.00  0.00           S  
ATOM   2505  CE  MET F2133      85.204  -2.043   3.798  1.00  0.00           C  
ATOM   2506  N   GLU F2134      85.981  -6.521   7.149  1.00  0.00           N  
ATOM   2507  CA  GLU F2134      87.224  -6.895   7.801  1.00  0.00           C  
ATOM   2508  C   GLU F2134      87.570  -8.314   7.436  1.00  0.00           C  
ATOM   2509  O   GLU F2134      88.720  -8.606   7.105  1.00  0.00           O  
ATOM   2510  CB  GLU F2134      87.105  -6.765   9.300  1.00  0.00           C  
ATOM   2511  CG  GLU F2134      87.158  -5.350   9.781  1.00  0.00           C  
ATOM   2512  CD  GLU F2134      86.581  -5.217  11.163  1.00  0.00           C  
ATOM   2513  OE1 GLU F2134      87.224  -5.642  12.137  1.00  0.00           O  
ATOM   2514  OE2 GLU F2134      85.458  -4.709  11.285  1.00  0.00           O  
ATOM   2515  N   GLN F2140      86.558  -9.183   7.484  1.00  0.00           N  
ATOM   2516  CA  GLN F2140      86.721 -10.597   7.150  1.00  0.00           C  
ATOM   2517  C   GLN F2140      87.487 -10.697   5.841  1.00  0.00           C  
ATOM   2518  O   GLN F2140      88.513 -11.382   5.753  1.00  0.00           O  
ATOM   2519  CB  GLN F2140      85.361 -11.275   6.993  1.00  0.00           C  
ATOM   2520  CG  GLN F2140      85.277 -12.659   7.613  1.00  0.00           C  
ATOM   2521  CD  GLN F2140      85.624 -12.644   9.102  1.00  0.00           C  
ATOM   2522  OE1 GLN F2140      86.802 -12.694   9.486  1.00  0.00           O  
ATOM   2523  NE2 GLN F2140      84.595 -12.563   9.947  1.00  0.00           N  
ATOM   2524  N   ALA F2141      86.983  -9.985   4.837  1.00  0.00           N  
ATOM   2525  CA  ALA F2141      87.595  -9.946   3.519  1.00  0.00           C  
ATOM   2526  C   ALA F2141      89.075  -9.564   3.540  1.00  0.00           C  
ATOM   2527  O   ALA F2141      89.925 -10.344   3.124  1.00  0.00           O  
ATOM   2528  CB  ALA F2141      86.830  -8.975   2.653  1.00  0.00           C  
ATOM   2529  N   MET F2142      89.376  -8.359   4.013  1.00  0.00           N  
ATOM   2530  CA  MET F2142      90.747  -7.869   4.062  1.00  0.00           C  
ATOM   2531  C   MET F2142      91.634  -8.794   4.893  1.00  0.00           C  
ATOM   2532  O   MET F2142      92.839  -8.928   4.634  1.00  0.00           O  
ATOM   2533  CB  MET F2142      90.778  -6.476   4.680  1.00  0.00           C  
ATOM   2534  CG  MET F2142      89.554  -5.591   4.378  1.00  0.00           C  
ATOM   2535  SD  MET F2142      89.800  -4.339   3.089  1.00  0.00           S  
ATOM   2536  CE  MET F2142      91.532  -4.038   3.235  1.00  0.00           C  
ATOM   2537  N   GLY F2143      91.027  -9.415   5.905  1.00  0.00           N  
ATOM   2538  CA  GLY F2143      91.741 -10.312   6.803  1.00  0.00           C  
ATOM   2539  C   GLY F2143      92.325  -9.570   7.998  1.00  0.00           C  
ATOM   2540  O   GLY F2143      93.483  -9.770   8.373  1.00  0.00           O  
ATOM   2541  N   LEU F2144      91.515  -8.703   8.592  1.00  0.00           N  
ATOM   2542  CA  LEU F2144      91.918  -7.914   9.735  1.00  0.00           C  
ATOM   2543  C   LEU F2144      91.413  -8.561  11.005  1.00  0.00           C  
ATOM   2544  O   LEU F2144      90.273  -9.035  11.056  1.00  0.00           O  
ATOM   2545  CB  LEU F2144      91.317  -6.518   9.670  1.00  0.00           C  
ATOM   2546  CG  LEU F2144      91.711  -5.527   8.593  1.00  0.00           C  
ATOM   2547  CD1 LEU F2144      90.823  -4.321   8.803  1.00  0.00           C  
ATOM   2548  CD2 LEU F2144      93.191  -5.141   8.657  1.00  0.00           C  
ATOM   2549  N   GLY F2145      92.266  -8.564  12.026  1.00  0.00           N  
ATOM   2550  CA  GLY F2145      91.912  -9.115  13.318  1.00  0.00           C  
ATOM   2551  C   GLY F2145      91.737 -10.618  13.415  1.00  0.00           C  
ATOM   2552  O   GLY F2145      92.613 -11.399  13.026  1.00  0.00           O  
ATOM   2553  N   ARG F2146      90.596 -10.989  13.998  1.00  0.00           N  
ATOM   2554  CA  ARG F2146      90.166 -12.369  14.206  1.00  0.00           C  
ATOM   2555  C   ARG F2146      88.681 -12.486  13.873  1.00  0.00           C  
ATOM   2556  O   ARG F2146      88.272 -13.582  13.427  1.00  0.00           O  
ATOM   2557  CB  ARG F2146      90.364 -12.811  15.666  1.00  0.00           C  
ATOM   2558  CG  ARG F2146      91.776 -13.208  16.068  1.00  0.00           C  
ATOM   2559  CD  ARG F2146      92.461 -12.092  16.847  1.00  0.00           C  
ATOM   2560  NE  ARG F2146      91.578 -11.417  17.804  1.00  0.00           N  
ATOM   2561  CZ  ARG F2146      91.186 -11.913  18.978  1.00  0.00           C  
ATOM   2562  NH1 ARG F2146      91.589 -13.108  19.377  1.00  0.00           N  
ATOM   2563  NH2 ARG F2146      90.379 -11.207  19.761  1.00  0.00           N  
HETATM 2564  PG  ATP F 405      74.320  25.223  -0.498  1.00  0.00           P  
HETATM 2565  O1G ATP F 405      74.782  23.921   0.090  1.00  0.00           O  
HETATM 2566  O2G ATP F 405      73.477  26.035   0.394  1.00  0.00           O  
HETATM 2567  O3G ATP F 405      75.485  26.015  -1.014  1.00  0.00           O  
HETATM 2568  PB  ATP F 405      71.836  25.016  -1.894  1.00  0.00           P  
HETATM 2569  O1B ATP F 405      71.341  25.004  -3.224  1.00  0.00           O  
HETATM 2570  O2B ATP F 405      70.977  25.275  -0.742  1.00  0.00           O  
HETATM 2571  O3B ATP F 405      73.383  24.985  -1.755  1.00  0.00           O  
HETATM 2572  PA  ATP F 405      72.521  22.168  -1.196  1.00  0.00           P  
HETATM 2573  O1A ATP F 405      72.022  21.629   0.069  1.00  0.00           O  
HETATM 2574  O2A ATP F 405      73.805  21.768  -1.795  1.00  0.00           O  
HETATM 2575  O3A ATP F 405      71.695  23.308  -1.869  1.00  0.00           O  
HETATM 2576  O5' ATP F 405      71.699  21.054  -1.676  1.00  0.00           O  
HETATM 2577  C5' ATP F 405      71.161  20.270  -2.511  1.00  0.00           C  
HETATM 2578  C4' ATP F 405      70.086  19.328  -2.884  1.00  0.00           C  
HETATM 2579  O4' ATP F 405      68.898  20.160  -2.886  1.00  0.00           O  
HETATM 2580  C3' ATP F 405      70.623  19.045  -4.239  1.00  0.00           C  
HETATM 2581  O3' ATP F 405      70.848  17.671  -4.530  1.00  0.00           O  
HETATM 2582  C2' ATP F 405      69.622  19.784  -5.181  1.00  0.00           C  
HETATM 2583  O2' ATP F 405      69.060  18.900  -6.125  1.00  0.00           O  
HETATM 2584  C1' ATP F 405      68.533  20.469  -4.266  1.00  0.00           C  
HETATM 2585  N9  ATP F 405      68.509  21.942  -4.412  1.00  0.00           N  
HETATM 2586  C8  ATP F 405      69.368  22.905  -3.893  1.00  0.00           C  
HETATM 2587  N7  ATP F 405      69.064  24.124  -4.222  1.00  0.00           N  
HETATM 2588  C5  ATP F 405      67.956  23.967  -5.014  1.00  0.00           C  
HETATM 2589  C6  ATP F 405      67.141  24.939  -5.674  1.00  0.00           C  
HETATM 2590  N6  ATP F 405      67.445  26.206  -5.622  1.00  0.00           N  
HETATM 2591  N1  ATP F 405      66.032  24.461  -6.417  1.00  0.00           N  
HETATM 2592  C2  ATP F 405      65.763  23.135  -6.451  1.00  0.00           C  
HETATM 2593  N3  ATP F 405      66.471  22.129  -5.858  1.00  0.00           N  
HETATM 2594  C4  ATP F 405      67.572  22.642  -5.121  1.00  0.00           C  
TER
END
