# Supplementary material for: Backbone Brackets and Arginine Tweezers delineate Class I and Class II aminoacyl tRNA synthetases
Source: PLoS Comput Biol. 2018 Apr 16;14(4):e1006101. doi: 10.1371/journal.pcbi.1006101 (PMC5919687; doi:10.1371/journal.pcbi.1006101)
Supplement: S11 File — All structures of Class I aaRS with residues renumbered according to the MSA. (GZ) [file pcbi.1006101.s023.tar.gz › 1mb2_A_renum.pdb]

ATOM      1  N   MET A 265      54.022  14.008  42.469  1.00  0.00           N  
ATOM      2  CA  MET A 265      54.133  12.878  43.434  1.00  0.00           C  
ATOM      3  C   MET A 265      53.631  11.614  42.719  1.00  0.00           C  
ATOM      4  O   MET A 265      53.215  11.689  41.560  1.00  0.00           O  
ATOM      5  CB  MET A 265      53.255  13.155  44.668  1.00  0.00           C  
ATOM      6  CG  MET A 265      53.282  14.606  45.145  1.00  0.00           C  
ATOM      7  SD  MET A 265      51.616  15.277  45.328  1.00  0.00           S  
ATOM      8  CE  MET A 265      51.261  15.769  43.596  1.00  0.00           C  
ATOM      9  N   LYS A 266      53.684  10.455  43.382  1.00  0.00           N  
ATOM     10  CA  LYS A 266      53.163   9.226  42.769  1.00  0.00           C  
ATOM     11  C   LYS A 266      51.645   9.310  42.864  1.00  0.00           C  
ATOM     12  O   LYS A 266      51.117   9.919  43.797  1.00  0.00           O  
ATOM     13  CB  LYS A 266      53.669   7.986  43.503  1.00  0.00           C  
ATOM     14  CG  LYS A 266      54.877   7.366  42.847  1.00  0.00           C  
ATOM     15  CD  LYS A 266      55.241   6.030  43.448  1.00  0.00           C  
ATOM     16  CE  LYS A 266      56.289   5.344  42.576  1.00  0.00           C  
ATOM     17  NZ  LYS A 266      55.790   5.030  41.196  1.00  0.00           N  
ATOM     18  N   THR A 267      50.940   8.706  41.911  1.00  0.00           N  
ATOM     19  CA  THR A 267      49.477   8.754  41.925  1.00  0.00           C  
ATOM     20  C   THR A 267      48.845   7.518  42.545  1.00  0.00           C  
ATOM     21  O   THR A 267      49.379   6.415  42.444  1.00  0.00           O  
ATOM     22  CB  THR A 267      48.902   8.926  40.499  1.00  0.00           C  
ATOM     23  OG1 THR A 267      49.515  10.059  39.870  1.00  0.00           O  
ATOM     24  CG2 THR A 267      47.390   9.137  40.540  1.00  0.00           C  
ATOM     25  N   ILE A 268      47.700   7.704  43.185  1.00  0.00           N  
ATOM     26  CA  ILE A 268      46.993   6.590  43.787  1.00  0.00           C  
ATOM     27  C   ILE A 268      45.513   6.651  43.424  1.00  0.00           C  
ATOM     28  O   ILE A 268      44.847   7.681  43.625  1.00  0.00           O  
ATOM     29  CB  ILE A 268      47.139   6.585  45.332  1.00  0.00           C  
ATOM     30  CG1 ILE A 268      48.487   5.978  45.715  1.00  0.00           C  
ATOM     31  CG2 ILE A 268      45.976   5.823  45.991  1.00  0.00           C  
ATOM     32  CD1 ILE A 268      48.648   5.771  47.202  1.00  0.00           C  
ATOM     33  N   PHE A 269      44.994   5.555  42.882  1.00  0.00           N  
ATOM     34  CA  PHE A 269      43.593   5.539  42.540  1.00  0.00           C  
ATOM     35  C   PHE A 269      42.873   4.549  43.427  1.00  0.00           C  
ATOM     36  O   PHE A 269      43.343   3.430  43.596  1.00  0.00           O  
ATOM     37  CB  PHE A 269      43.397   5.163  41.077  1.00  0.00           C  
ATOM     38  CG  PHE A 269      42.022   5.445  40.587  1.00  0.00           C  
ATOM     39  CD1 PHE A 269      40.967   4.570  40.876  1.00  0.00           C  
ATOM     40  CD2 PHE A 269      41.741   6.652  39.966  1.00  0.00           C  
ATOM     41  CE1 PHE A 269      39.638   4.908  40.565  1.00  0.00           C  
ATOM     42  CE2 PHE A 269      40.424   6.998  39.649  1.00  0.00           C  
ATOM     43  CZ  PHE A 269      39.366   6.123  39.955  1.00  0.00           C  
ATOM     44  N   SER A 270      41.739   4.960  43.987  1.00  0.00           N  
ATOM     45  CA  SER A 270      40.957   4.111  44.863  1.00  0.00           C  
ATOM     46  C   SER A 270      39.479   4.264  44.532  1.00  0.00           C  
ATOM     47  O   SER A 270      38.933   5.361  44.626  1.00  0.00           O  
ATOM     48  CB  SER A 270      41.222   4.504  46.329  1.00  0.00           C  
ATOM     49  OG  SER A 270      40.399   3.801  47.266  1.00  0.00           O  
ATOM     50  N   GLY A 272      38.840   3.166  44.129  1.00  0.00           N  
ATOM     51  CA  GLY A 272      37.425   3.203  43.800  1.00  0.00           C  
ATOM     52  C   GLY A 272      36.605   2.770  45.004  1.00  0.00           C  
ATOM     53  O   GLY A 272      36.956   1.802  45.670  1.00  0.00           O  
ATOM     54  N   ILE A 273      35.518   3.478  45.291  1.00  0.00           N  
ATOM     55  CA  ILE A 273      34.681   3.153  46.433  1.00  0.00           C  
ATOM     56  C   ILE A 273      33.284   2.784  45.995  1.00  0.00           C  
ATOM     57  O   ILE A 273      32.567   3.609  45.425  1.00  0.00           O  
ATOM     58  CB  ILE A 273      34.519   4.345  47.434  1.00  0.00           C  
ATOM     59  CG1 ILE A 273      35.740   5.272  47.414  1.00  0.00           C  
ATOM     60  CG2 ILE A 273      34.276   3.795  48.841  1.00  0.00           C  
ATOM     61  CD1 ILE A 273      37.069   4.597  47.783  1.00  0.00           C  
ATOM     62  N   GLN A 274      32.895   1.548  46.272  1.00  0.00           N  
ATOM     63  CA  GLN A 274      31.572   1.060  45.942  1.00  0.00           C  
ATOM     64  C   GLN A 274      30.587   1.839  46.786  1.00  0.00           C  
ATOM     65  O   GLN A 274      30.684   1.859  47.996  1.00  0.00           O  
ATOM     66  CB  GLN A 274      31.469  -0.433  46.264  1.00  0.00           C  
ATOM     67  CG  GLN A 274      31.414  -1.304  45.032  1.00  0.00           C  
ATOM     68  CD  GLN A 274      30.065  -1.221  44.333  1.00  0.00           C  
ATOM     69  OE1 GLN A 274      29.991  -1.286  43.108  1.00  0.00           O  
ATOM     70  NE2 GLN A 274      28.986  -1.087  45.120  1.00  0.00           N  
ATOM     71  N   PRO A 275      29.634   2.520  46.143  1.00  0.00           N  
ATOM     72  CA  PRO A 275      28.661   3.286  46.923  1.00  0.00           C  
ATOM     73  C   PRO A 275      27.753   2.364  47.706  1.00  0.00           C  
ATOM     74  O   PRO A 275      26.950   1.643  47.132  1.00  0.00           O  
ATOM     75  CB  PRO A 275      27.920   4.087  45.852  1.00  0.00           C  
ATOM     76  CG  PRO A 275      27.958   3.171  44.663  1.00  0.00           C  
ATOM     77  CD  PRO A 275      29.372   2.643  44.694  1.00  0.00           C  
ATOM     78  N   SER A 276      27.886   2.371  49.025  1.00  0.00           N  
ATOM     79  CA  SER A 276      27.041   1.500  49.849  1.00  0.00           C  
ATOM     80  C   SER A 276      26.661   2.092  51.198  1.00  0.00           C  
ATOM     81  O   SER A 276      26.125   1.383  52.054  1.00  0.00           O  
ATOM     82  CB  SER A 276      27.711   0.139  50.043  1.00  0.00           C  
ATOM     83  OG  SER A 276      27.746  -0.558  48.805  1.00  0.00           O  
ATOM     84  N   GLY A 277      26.937   3.383  51.382  1.00  0.00           N  
ATOM     85  CA  GLY A 277      26.569   4.062  52.618  1.00  0.00           C  
ATOM     86  C   GLY A 277      26.919   3.522  54.000  1.00  0.00           C  
ATOM     87  O   GLY A 277      26.507   4.117  55.003  1.00  0.00           O  
ATOM     88  N   VAL A 279      27.652   2.413  54.075  1.00  0.00           N  
ATOM     89  CA  VAL A 279      28.052   1.847  55.367  1.00  0.00           C  
ATOM     90  C   VAL A 279      29.449   1.249  55.303  1.00  0.00           C  
ATOM     91  O   VAL A 279      29.696   0.293  54.583  1.00  0.00           O  
ATOM     92  CB  VAL A 279      27.083   0.742  55.856  1.00  0.00           C  
ATOM     93  CG1 VAL A 279      26.660  -0.132  54.698  1.00  0.00           C  
ATOM     94  CG2 VAL A 279      27.749  -0.116  56.915  1.00  0.00           C  
ATOM     95  N   ILE A 280      30.371   1.842  56.047  1.00  0.00           N  
ATOM     96  CA  ILE A 280      31.746   1.361  56.097  1.00  0.00           C  
ATOM     97  C   ILE A 280      32.072   1.084  57.569  1.00  0.00           C  
ATOM     98  O   ILE A 280      31.780   1.902  58.450  1.00  0.00           O  
ATOM     99  CB  ILE A 280      32.702   2.375  55.444  1.00  0.00           C  
ATOM    100  CG1 ILE A 280      32.390   3.785  55.940  1.00  0.00           C  
ATOM    101  CG2 ILE A 280      32.525   2.329  53.927  1.00  0.00           C  
ATOM    102  CD1 ILE A 280      33.171   4.868  55.224  1.00  0.00           C  
ATOM    103  N   THR A 281      32.664  -0.079  57.834  1.00  0.00           N  
ATOM    104  CA  THR A 281      32.960  -0.492  59.209  1.00  0.00           C  
ATOM    105  C   THR A 281      34.225   0.039  59.872  1.00  0.00           C  
ATOM    106  O   THR A 281      35.176   0.467  59.210  1.00  0.00           O  
ATOM    107  CB  THR A 281      32.982  -2.036  59.328  1.00  0.00           C  
ATOM    108  OG1 THR A 281      34.140  -2.558  58.662  1.00  0.00           O  
ATOM    109  CG2 THR A 281      31.724  -2.634  58.704  1.00  0.00           C  
ATOM    110  N   ILE A 282      34.212  -0.004  61.200  1.00  0.00           N  
ATOM    111  CA  ILE A 282      35.343   0.428  61.995  1.00  0.00           C  
ATOM    112  C   ILE A 282      36.570  -0.362  61.496  1.00  0.00           C  
ATOM    113  O   ILE A 282      37.716   0.064  61.655  1.00  0.00           O  
ATOM    114  CB  ILE A 282      35.068   0.139  63.487  1.00  0.00           C  
ATOM    115  CG1 ILE A 282      36.125   0.800  64.363  1.00  0.00           C  
ATOM    116  CG2 ILE A 282      35.104  -1.336  63.738  1.00  0.00           C  
ATOM    117  CD1 ILE A 282      36.022   2.297  64.415  1.00  0.00           C  
ATOM    118  N   GLY A 283      36.305  -1.510  60.873  1.00  0.00           N  
ATOM    119  CA  GLY A 283      37.372  -2.333  60.328  1.00  0.00           C  
ATOM    120  C   GLY A 283      37.982  -1.684  59.094  1.00  0.00           C  
ATOM    121  O   GLY A 283      39.201  -1.690  58.929  1.00  0.00           O  
ATOM    122  N   ASN A 284      37.130  -1.132  58.224  1.00  0.00           N  
ATOM    123  CA  ASN A 284      37.589  -0.431  57.014  1.00  0.00           C  
ATOM    124  C   ASN A 284      38.366   0.801  57.445  1.00  0.00           C  
ATOM    125  O   ASN A 284      39.457   1.087  56.939  1.00  0.00           O  
ATOM    126  CB  ASN A 284      36.412   0.048  56.147  1.00  0.00           C  
ATOM    127  CG  ASN A 284      35.800  -1.060  55.312  1.00  0.00           C  
ATOM    128  OD1 ASN A 284      34.587  -1.336  55.403  1.00  0.00           O  
ATOM    129  ND2 ASN A 284      36.626  -1.691  54.477  1.00  0.00           N  
ATOM    130  N   TYR A 285      37.774   1.540  58.375  1.00  0.00           N  
ATOM    131  CA  TYR A 285      38.381   2.747  58.897  1.00  0.00           C  
ATOM    132  C   TYR A 285      39.775   2.461  59.443  1.00  0.00           C  
ATOM    133  O   TYR A 285      40.747   3.097  59.049  1.00  0.00           O  
ATOM    134  CB  TYR A 285      37.478   3.348  59.988  1.00  0.00           C  
ATOM    135  CG  TYR A 285      38.066   4.571  60.667  1.00  0.00           C  
ATOM    136  CD1 TYR A 285      38.760   4.461  61.875  1.00  0.00           C  
ATOM    137  CD2 TYR A 285      37.987   5.827  60.073  1.00  0.00           C  
ATOM    138  CE1 TYR A 285      39.364   5.571  62.469  1.00  0.00           C  
ATOM    139  CE2 TYR A 285      38.588   6.943  60.658  1.00  0.00           C  
ATOM    140  CZ  TYR A 285      39.276   6.808  61.850  1.00  0.00           C  
ATOM    141  OH  TYR A 285      39.898   7.900  62.404  1.00  0.00           O  
ATOM    142  N   ILE A 286      39.871   1.486  60.339  1.00  0.00           N  
ATOM    143  CA  ILE A 286      41.150   1.126  60.942  1.00  0.00           C  
ATOM    144  C   ILE A 286      42.168   0.536  59.957  1.00  0.00           C  
ATOM    145  O   ILE A 286      43.333   0.943  59.942  1.00  0.00           O  
ATOM    146  CB  ILE A 286      40.930   0.135  62.109  1.00  0.00           C  
ATOM    147  CG1 ILE A 286      40.093   0.811  63.198  1.00  0.00           C  
ATOM    148  CG2 ILE A 286      42.251  -0.327  62.659  1.00  0.00           C  
ATOM    149  CD1 ILE A 286      39.714  -0.086  64.356  1.00  0.00           C  
ATOM    150  N   GLY A 287      41.717  -0.405  59.129  1.00  0.00           N  
ATOM    151  CA  GLY A 287      42.598  -1.056  58.173  1.00  0.00           C  
ATOM    152  C   GLY A 287      43.152  -0.256  57.007  1.00  0.00           C  
ATOM    153  O   GLY A 287      44.324  -0.387  56.654  1.00  0.00           O  
ATOM    154  N   ALA A 288      42.316   0.579  56.404  1.00  0.00           N  
ATOM    155  CA  ALA A 288      42.749   1.369  55.264  1.00  0.00           C  
ATOM    156  C   ALA A 288      42.409   2.860  55.308  1.00  0.00           C  
ATOM    157  O   ALA A 288      43.297   3.712  55.396  1.00  0.00           O  
ATOM    158  CB  ALA A 288      42.189   0.761  54.005  1.00  0.00           C  
ATOM    159  N   LEU A 289      41.116   3.162  55.252  1.00  0.00           N  
ATOM    160  CA  LEU A 289      40.625   4.538  55.236  1.00  0.00           C  
ATOM    161  C   LEU A 289      41.408   5.535  56.082  1.00  0.00           C  
ATOM    162  O   LEU A 289      41.934   6.514  55.565  1.00  0.00           O  
ATOM    163  CB  LEU A 289      39.150   4.557  55.635  1.00  0.00           C  
ATOM    164  CG  LEU A 289      38.400   5.845  55.295  1.00  0.00           C  
ATOM    165  CD1 LEU A 289      38.771   6.295  53.894  1.00  0.00           C  
ATOM    166  CD2 LEU A 289      36.913   5.613  55.419  1.00  0.00           C  
ATOM    167  N   ARG A 290      41.481   5.277  57.381  1.00  0.00           N  
ATOM    168  CA  ARG A 290      42.194   6.129  58.338  1.00  0.00           C  
ATOM    169  C   ARG A 290      43.594   6.534  57.880  1.00  0.00           C  
ATOM    170  O   ARG A 290      43.991   7.683  58.014  1.00  0.00           O  
ATOM    171  CB  ARG A 290      42.258   5.380  59.669  1.00  0.00           C  
ATOM    172  CG  ARG A 290      43.046   5.979  60.802  1.00  0.00           C  
ATOM    173  CD  ARG A 290      42.981   4.976  61.933  1.00  0.00           C  
ATOM    174  NE  ARG A 290      43.936   5.222  63.007  1.00  0.00           N  
ATOM    175  CZ  ARG A 290      44.377   4.281  63.835  1.00  0.00           C  
ATOM    176  NH1 ARG A 290      43.950   3.033  63.708  1.00  0.00           N  
ATOM    177  NH2 ARG A 290      45.239   4.588  64.789  1.00  0.00           N  
ATOM    178  N   GLN A 291      44.330   5.578  57.332  1.00  0.00           N  
ATOM    179  CA  GLN A 291      45.690   5.796  56.846  1.00  0.00           C  
ATOM    180  C   GLN A 291      45.770   6.677  55.606  1.00  0.00           C  
ATOM    181  O   GLN A 291      46.814   7.249  55.302  1.00  0.00           O  
ATOM    182  CB  GLN A 291      46.345   4.449  56.559  1.00  0.00           C  
ATOM    183  CG  GLN A 291      46.653   3.658  57.821  1.00  0.00           C  
ATOM    184  CD  GLN A 291      47.885   4.191  58.538  1.00  0.00           C  
ATOM    185  OE1 GLN A 291      49.015   3.939  58.120  1.00  0.00           O  
ATOM    186  NE2 GLN A 291      47.666   4.943  59.621  1.00  0.00           N  
ATOM    187  N   PHE A 292      44.665   6.787  54.886  1.00  0.00           N  
ATOM    188  CA  PHE A 292      44.648   7.618  53.700  1.00  0.00           C  
ATOM    189  C   PHE A 292      44.888   9.082  54.037  1.00  0.00           C  
ATOM    190  O   PHE A 292      45.626   9.767  53.331  1.00  0.00           O  
ATOM    191  CB  PHE A 292      43.323   7.459  52.963  1.00  0.00           C  
ATOM    192  CG  PHE A 292      43.266   6.238  52.095  1.00  0.00           C  
ATOM    193  CD1 PHE A 292      42.230   5.314  52.237  1.00  0.00           C  
ATOM    194  CD2 PHE A 292      44.251   6.006  51.134  1.00  0.00           C  
ATOM    195  CE1 PHE A 292      42.174   4.174  51.433  1.00  0.00           C  
ATOM    196  CE2 PHE A 292      44.203   4.872  50.326  1.00  0.00           C  
ATOM    197  CZ  PHE A 292      43.162   3.952  50.476  1.00  0.00           C  
ATOM    198  N   VAL A 293      44.278   9.555  55.125  1.00  0.00           N  
ATOM    199  CA  VAL A 293      44.422  10.958  55.548  1.00  0.00           C  
ATOM    200  C   VAL A 293      45.890  11.374  55.620  1.00  0.00           C  
ATOM    201  O   VAL A 293      46.220  12.562  55.507  1.00  0.00           O  
ATOM    202  CB  VAL A 293      43.758  11.215  56.912  1.00  0.00           C  
ATOM    203  CG1 VAL A 293      43.935  12.674  57.302  1.00  0.00           C  
ATOM    204  CG2 VAL A 293      42.286  10.863  56.845  1.00  0.00           C  
ATOM    205  N   GLU A 294      46.764  10.393  55.831  1.00  0.00           N  
ATOM    206  CA  GLU A 294      48.194  10.655  55.883  1.00  0.00           C  
ATOM    207  C   GLU A 294      48.690  10.628  54.439  1.00  0.00           C  
ATOM    208  O   GLU A 294      49.239  11.613  53.943  1.00  0.00           O  
ATOM    209  CB  GLU A 294      48.934   9.567  56.662  1.00  0.00           C  
ATOM    210  CG  GLU A 294      48.481   9.370  58.095  1.00  0.00           C  
ATOM    211  CD  GLU A 294      49.081   8.115  58.716  1.00  0.00           C  
ATOM    212  OE1 GLU A 294      49.800   7.370  58.013  1.00  0.00           O  
ATOM    213  OE2 GLU A 294      48.828   7.875  59.913  1.00  0.00           O  
ATOM    214  N   LEU A 295      48.467   9.497  53.768  1.00  0.00           N  
ATOM    215  CA  LEU A 295      48.895   9.301  52.384  1.00  0.00           C  
ATOM    216  C   LEU A 295      48.594  10.431  51.405  1.00  0.00           C  
ATOM    217  O   LEU A 295      49.386  10.688  50.498  1.00  0.00           O  
ATOM    218  CB  LEU A 295      48.298   8.006  51.828  1.00  0.00           C  
ATOM    219  CG  LEU A 295      49.035   6.697  52.113  1.00  0.00           C  
ATOM    220  CD1 LEU A 295      48.246   5.815  53.082  1.00  0.00           C  
ATOM    221  CD2 LEU A 295      49.243   5.972  50.794  1.00  0.00           C  
ATOM    222  N   GLN A 296      47.454  11.093  51.598  1.00  0.00           N  
ATOM    223  CA  GLN A 296      47.015  12.173  50.725  1.00  0.00           C  
ATOM    224  C   GLN A 296      47.933  13.391  50.679  1.00  0.00           C  
ATOM    225  O   GLN A 296      47.640  14.362  49.990  1.00  0.00           O  
ATOM    226  CB  GLN A 296      45.593  12.612  51.084  1.00  0.00           C  
ATOM    227  CG  GLN A 296      45.504  13.722  52.091  1.00  0.00           C  
ATOM    228  CD  GLN A 296      44.080  13.982  52.560  1.00  0.00           C  
ATOM    229  OE1 GLN A 296      43.224  14.419  51.790  1.00  0.00           O  
ATOM    230  NE2 GLN A 296      43.818  13.694  53.833  1.00  0.00           N  
ATOM    231  N   HIS A 297      49.034  13.364  51.413  1.00  0.00           N  
ATOM    232  CA  HIS A 297      49.957  14.487  51.367  1.00  0.00           C  
ATOM    233  C   HIS A 297      51.217  14.038  50.667  1.00  0.00           C  
ATOM    234  O   HIS A 297      51.901  14.830  50.040  1.00  0.00           O  
ATOM    235  CB  HIS A 297      50.303  14.972  52.776  1.00  0.00           C  
ATOM    236  CG  HIS A 297      49.140  15.535  53.525  1.00  0.00           C  
ATOM    237  ND1 HIS A 297      48.500  16.694  53.140  1.00  0.00           N  
ATOM    238  CD2 HIS A 297      48.451  15.060  54.588  1.00  0.00           C  
ATOM    239  CE1 HIS A 297      47.459  16.903  53.925  1.00  0.00           C  
ATOM    240  NE2 HIS A 297      47.405  15.925  54.811  1.00  0.00           N  
ATOM    241  N   GLU A 299      51.495  12.749  50.767  1.00  0.00           N  
ATOM    242  CA  GLU A 299      52.674  12.190  50.156  1.00  0.00           C  
ATOM    243  C   GLU A 299      52.409  11.843  48.693  1.00  0.00           C  
ATOM    244  O   GLU A 299      53.260  12.038  47.826  1.00  0.00           O  
ATOM    245  CB  GLU A 299      53.115  10.942  50.928  1.00  0.00           C  
ATOM    246  CG  GLU A 299      54.538  10.504  50.641  1.00  0.00           C  
ATOM    247  CD  GLU A 299      54.974   9.292  51.468  1.00  0.00           C  
ATOM    248  OE1 GLU A 299      55.012   8.171  50.909  1.00  0.00           O  
ATOM    249  OE2 GLU A 299      55.264   9.466  52.675  1.00  0.00           O  
ATOM    250  N   TYR A 306      51.210  11.354  48.421  1.00  0.00           N  
ATOM    251  CA  TYR A 306      50.852  10.970  47.074  1.00  0.00           C  
ATOM    252  C   TYR A 306      49.770  11.838  46.450  1.00  0.00           C  
ATOM    253  O   TYR A 306      49.206  12.720  47.101  1.00  0.00           O  
ATOM    254  CB  TYR A 306      50.386   9.512  47.064  1.00  0.00           C  
ATOM    255  CG  TYR A 306      51.373   8.541  47.662  1.00  0.00           C  
ATOM    256  CD1 TYR A 306      51.361   8.255  49.030  1.00  0.00           C  
ATOM    257  CD2 TYR A 306      52.309   7.886  46.857  1.00  0.00           C  
ATOM    258  CE1 TYR A 306      52.257   7.329  49.583  1.00  0.00           C  
ATOM    259  CE2 TYR A 306      53.211   6.961  47.394  1.00  0.00           C  
ATOM    260  CZ  TYR A 306      53.181   6.683  48.755  1.00  0.00           C  
ATOM    261  OH  TYR A 306      54.056   5.757  49.294  1.00  0.00           O  
ATOM    262  N   ASN A 307      49.501  11.577  45.172  1.00  0.00           N  
ATOM    263  CA  ASN A 307      48.461  12.277  44.432  1.00  0.00           C  
ATOM    264  C   ASN A 307      47.287  11.300  44.415  1.00  0.00           C  
ATOM    265  O   ASN A 307      47.232  10.391  43.587  1.00  0.00           O  
ATOM    266  CB  ASN A 307      48.916  12.561  43.004  1.00  0.00           C  
ATOM    267  CG  ASN A 307      47.847  13.280  42.181  1.00  0.00           C  
ATOM    268  OD1 ASN A 307      47.905  13.295  40.945  1.00  0.00           O  
ATOM    269  ND2 ASN A 307      46.868  13.884  42.868  1.00  0.00           N  
ATOM    270  N   CYS A 308      46.356  11.491  45.341  1.00  0.00           N  
ATOM    271  CA  CYS A 308      45.212  10.610  45.469  1.00  0.00           C  
ATOM    272  C   CYS A 308      43.946  11.007  44.751  1.00  0.00           C  
ATOM    273  O   CYS A 308      43.568  12.181  44.674  1.00  0.00           O  
ATOM    274  CB  CYS A 308      44.879  10.405  46.950  1.00  0.00           C  
ATOM    275  SG  CYS A 308      46.219   9.653  47.859  1.00  0.00           S  
ATOM    276  N   TYR A 309      43.275   9.974  44.258  1.00  0.00           N  
ATOM    277  CA  TYR A 309      42.013  10.100  43.566  1.00  0.00           C  
ATOM    278  C   TYR A 309      41.057   9.150  44.295  1.00  0.00           C  
ATOM    279  O   TYR A 309      41.375   7.983  44.462  1.00  0.00           O  
ATOM    280  CB  TYR A 309      42.196   9.660  42.109  1.00  0.00           C  
ATOM    281  CG  TYR A 309      42.935  10.646  41.220  1.00  0.00           C  
ATOM    282  CD1 TYR A 309      42.286  11.773  40.716  1.00  0.00           C  
ATOM    283  CD2 TYR A 309      44.270  10.434  40.856  1.00  0.00           C  
ATOM    284  CE1 TYR A 309      42.933  12.661  39.869  1.00  0.00           C  
ATOM    285  CE2 TYR A 309      44.937  11.325  40.007  1.00  0.00           C  
ATOM    286  CZ  TYR A 309      44.258  12.439  39.514  1.00  0.00           C  
ATOM    287  OH  TYR A 309      44.899  13.329  38.663  1.00  0.00           O  
ATOM    288  N   PHE A 310      39.911   9.639  44.755  1.00  0.00           N  
ATOM    289  CA  PHE A 310      38.943   8.774  45.429  1.00  0.00           C  
ATOM    290  C   PHE A 310      37.654   8.803  44.630  1.00  0.00           C  
ATOM    291  O   PHE A 310      36.836   9.704  44.782  1.00  0.00           O  
ATOM    292  CB  PHE A 310      38.687   9.229  46.882  1.00  0.00           C  
ATOM    293  CG  PHE A 310      39.899   9.094  47.774  1.00  0.00           C  
ATOM    294  CD1 PHE A 310      40.788  10.161  47.936  1.00  0.00           C  
ATOM    295  CD2 PHE A 310      40.222   7.863  48.354  1.00  0.00           C  
ATOM    296  CE1 PHE A 310      41.981  10.004  48.650  1.00  0.00           C  
ATOM    297  CE2 PHE A 310      41.412   7.702  49.066  1.00  0.00           C  
ATOM    298  CZ  PHE A 310      42.295   8.777  49.211  1.00  0.00           C  
ATOM    299  N   CYS A 311      37.473   7.801  43.778  1.00  0.00           N  
ATOM    300  CA  CYS A 311      36.291   7.739  42.932  1.00  0.00           C  
ATOM    301  C   CYS A 311      35.151   6.897  43.477  1.00  0.00           C  
ATOM    302  O   CYS A 311      35.343   5.729  43.786  1.00  0.00           O  
ATOM    303  CB  CYS A 311      36.684   7.216  41.546  1.00  0.00           C  
ATOM    304  SG  CYS A 311      35.304   7.108  40.389  1.00  0.00           S  
ATOM    305  N   ILE A 312      33.967   7.495  43.583  1.00  0.00           N  
ATOM    306  CA  ILE A 312      32.781   6.787  44.054  1.00  0.00           C  
ATOM    307  C   ILE A 312      32.159   6.067  42.855  1.00  0.00           C  
ATOM    308  O   ILE A 312      31.191   6.541  42.262  1.00  0.00           O  
ATOM    309  CB  ILE A 312      31.748   7.769  44.629  1.00  0.00           C  
ATOM    310  CG1 ILE A 312      32.415   8.631  45.713  1.00  0.00           C  
ATOM    311  CG2 ILE A 312      30.525   7.002  45.124  1.00  0.00           C  
ATOM    312  CD1 ILE A 312      31.470   9.430  46.577  1.00  0.00           C  
ATOM    313  N   VAL A 313      32.733   4.922  42.510  1.00  0.00           N  
ATOM    314  CA  VAL A 313      32.325   4.131  41.354  1.00  0.00           C  
ATOM    315  C   VAL A 313      30.865   3.679  41.290  1.00  0.00           C  
ATOM    316  O   VAL A 313      30.548   2.503  41.507  1.00  0.00           O  
ATOM    317  CB  VAL A 313      33.243   2.916  41.253  1.00  0.00           C  
ATOM    318  CG1 VAL A 313      34.685   3.388  41.088  1.00  0.00           C  
ATOM    319  CG2 VAL A 313      33.115   2.062  42.500  1.00  0.00           C  
ATOM    320  N   ASP A 314      29.976   4.601  40.947  1.00  0.00           N  
ATOM    321  CA  ASP A 314      28.558   4.295  40.872  1.00  0.00           C  
ATOM    322  C   ASP A 314      28.161   3.490  39.631  1.00  0.00           C  
ATOM    323  O   ASP A 314      27.112   2.836  39.609  1.00  0.00           O  
ATOM    324  CB  ASP A 314      27.735   5.587  40.944  1.00  0.00           C  
ATOM    325  CG  ASP A 314      28.049   6.571  39.808  1.00  0.00           C  
ATOM    326  OD1 ASP A 314      29.187   6.571  39.298  1.00  0.00           O  
ATOM    327  OD2 ASP A 314      27.126   7.337  39.446  1.00  0.00           O  
ATOM    328  N   GLN A 315      28.998   3.508  38.599  1.00  0.00           N  
ATOM    329  CA  GLN A 315      28.669   2.743  37.399  1.00  0.00           C  
ATOM    330  C   GLN A 315      28.864   1.246  37.660  1.00  0.00           C  
ATOM    331  O   GLN A 315      28.087   0.415  37.179  1.00  0.00           O  
ATOM    332  CB  GLN A 315      29.500   3.237  36.215  1.00  0.00           C  
ATOM    333  CG  GLN A 315      28.996   4.588  35.701  1.00  0.00           C  
ATOM    334  CD  GLN A 315      29.570   4.972  34.351  1.00  0.00           C  
ATOM    335  OE1 GLN A 315      30.760   5.299  34.232  1.00  0.00           O  
ATOM    336  NE2 GLN A 315      28.717   4.927  33.314  1.00  0.00           N  
ATOM    337  N   HIS A 316      29.890   0.925  38.439  1.00  0.00           N  
ATOM    338  CA  HIS A 316      30.159  -0.447  38.820  1.00  0.00           C  
ATOM    339  C   HIS A 316      29.063  -0.968  39.754  1.00  0.00           C  
ATOM    340  O   HIS A 316      28.751  -2.155  39.753  1.00  0.00           O  
ATOM    341  CB  HIS A 316      31.493  -0.554  39.543  1.00  0.00           C  
ATOM    342  CG  HIS A 316      32.660  -0.717  38.640  1.00  0.00           C  
ATOM    343  ND1 HIS A 316      33.735   0.144  38.669  1.00  0.00           N  
ATOM    344  CD2 HIS A 316      32.945  -1.652  37.704  1.00  0.00           C  
ATOM    345  CE1 HIS A 316      34.633  -0.250  37.784  1.00  0.00           C  
ATOM    346  NE2 HIS A 316      34.178  -1.337  37.184  1.00  0.00           N  
ATOM    347  N   ALA A 317      28.455  -0.081  40.534  1.00  0.00           N  
ATOM    348  CA  ALA A 317      27.428  -0.496  41.482  1.00  0.00           C  
ATOM    349  C   ALA A 317      26.155  -0.893  40.783  1.00  0.00           C  
ATOM    350  O   ALA A 317      25.243  -1.498  41.363  1.00  0.00           O  
ATOM    351  CB  ALA A 317      27.130   0.630  42.451  1.00  0.00           C  
ATOM    352  N   ILE A 333      26.092  -0.569  39.508  1.00  0.00           N  
ATOM    353  CA  ILE A 333      24.879  -0.842  38.782  1.00  0.00           C  
ATOM    354  C   ILE A 333      24.885  -2.238  38.132  1.00  0.00           C  
ATOM    355  O   ILE A 333      23.853  -2.704  37.650  1.00  0.00           O  
ATOM    356  CB  ILE A 333      24.590   0.370  37.819  1.00  0.00           C  
ATOM    357  CG1 ILE A 333      23.102   0.630  37.806  1.00  0.00           C  
ATOM    358  CG2 ILE A 333      25.128   0.177  36.430  1.00  0.00           C  
ATOM    359  CD1 ILE A 333      22.575   0.980  39.174  1.00  0.00           C  
ATOM    360  N   THR A 334      26.035  -2.920  38.176  1.00  0.00           N  
ATOM    361  CA  THR A 334      26.153  -4.276  37.628  1.00  0.00           C  
ATOM    362  C   THR A 334      25.221  -5.273  38.349  1.00  0.00           C  
ATOM    363  O   THR A 334      25.005  -6.376  37.869  1.00  0.00           O  
ATOM    364  CB  THR A 334      27.594  -4.837  37.736  1.00  0.00           C  
ATOM    365  OG1 THR A 334      27.964  -4.963  39.116  1.00  0.00           O  
ATOM    366  CG2 THR A 334      28.591  -3.930  37.030  1.00  0.00           C  
ATOM    367  N   VAL A 336      24.672  -4.883  39.495  1.00  0.00           N  
ATOM    368  CA  VAL A 336      23.755  -5.735  40.254  1.00  0.00           C  
ATOM    369  C   VAL A 336      22.536  -4.893  40.614  1.00  0.00           C  
ATOM    370  O   VAL A 336      22.610  -3.674  40.628  1.00  0.00           O  
ATOM    371  CB  VAL A 336      24.418  -6.271  41.572  1.00  0.00           C  
ATOM    372  CG1 VAL A 336      25.696  -7.021  41.257  1.00  0.00           C  
ATOM    373  CG2 VAL A 336      24.730  -5.127  42.515  1.00  0.00           C  
ATOM    374  N   TRP A 340      21.413  -5.531  40.895  1.00  0.00           N  
ATOM    375  CA  TRP A 340      20.219  -4.785  41.249  1.00  0.00           C  
ATOM    376  C   TRP A 340      20.510  -3.750  42.313  1.00  0.00           C  
ATOM    377  O   TRP A 340      21.265  -4.012  43.240  1.00  0.00           O  
ATOM    378  CB  TRP A 340      19.151  -5.717  41.779  1.00  0.00           C  
ATOM    379  CG  TRP A 340      17.944  -5.752  40.960  1.00  0.00           C  
ATOM    380  CD1 TRP A 340      17.743  -6.467  39.813  1.00  0.00           C  
ATOM    381  CD2 TRP A 340      16.726  -5.070  41.224  1.00  0.00           C  
ATOM    382  NE1 TRP A 340      16.458  -6.279  39.341  1.00  0.00           N  
ATOM    383  CE2 TRP A 340      15.813  -5.424  40.193  1.00  0.00           C  
ATOM    384  CE3 TRP A 340      16.306  -4.195  42.231  1.00  0.00           C  
ATOM    385  CZ2 TRP A 340      14.519  -4.935  40.150  1.00  0.00           C  
ATOM    386  CZ3 TRP A 340      15.015  -3.712  42.182  1.00  0.00           C  
ATOM    387  CH2 TRP A 340      14.137  -4.083  41.150  1.00  0.00           C  
ATOM    388  N   GLN A 418      19.892  -2.581  42.172  1.00  0.00           N  
ATOM    389  CA  GLN A 418      20.043  -1.466  43.099  1.00  0.00           C  
ATOM    390  C   GLN A 418      18.719  -0.743  43.129  1.00  0.00           C  
ATOM    391  O   GLN A 418      17.965  -0.797  42.181  1.00  0.00           O  
ATOM    392  CB  GLN A 418      21.095  -0.478  42.592  1.00  0.00           C  
ATOM    393  CG  GLN A 418      22.532  -0.936  42.618  1.00  0.00           C  
ATOM    394  CD  GLN A 418      23.109  -0.898  44.007  1.00  0.00           C  
ATOM    395  OE1 GLN A 418      22.581  -0.211  44.884  1.00  0.00           O  
ATOM    396  NE2 GLN A 418      24.207  -1.619  44.217  1.00  0.00           N  
ATOM    397  N   ASP A 419      18.414  -0.069  44.221  1.00  0.00           N  
ATOM    398  CA  ASP A 419      17.189   0.703  44.251  1.00  0.00           C  
ATOM    399  C   ASP A 419      17.740   2.062  43.843  1.00  0.00           C  
ATOM    400  O   ASP A 419      18.784   2.484  44.338  1.00  0.00           O  
ATOM    401  CB  ASP A 419      16.603   0.744  45.652  1.00  0.00           C  
ATOM    402  CG  ASP A 419      15.371   1.610  45.728  1.00  0.00           C  
ATOM    403  OD1 ASP A 419      15.524   2.839  45.627  1.00  0.00           O  
ATOM    404  OD2 ASP A 419      14.267   1.059  45.873  1.00  0.00           O  
ATOM    405  N   PRO A 420      17.063   2.758  42.914  1.00  0.00           N  
ATOM    406  CA  PRO A 420      17.568   4.063  42.485  1.00  0.00           C  
ATOM    407  C   PRO A 420      17.742   5.048  43.609  1.00  0.00           C  
ATOM    408  O   PRO A 420      18.797   5.667  43.737  1.00  0.00           O  
ATOM    409  CB  PRO A 420      16.528   4.510  41.461  1.00  0.00           C  
ATOM    410  CG  PRO A 420      16.068   3.224  40.882  1.00  0.00           C  
ATOM    411  CD  PRO A 420      15.870   2.393  42.129  1.00  0.00           C  
ATOM    412  N   HIS A 421      16.711   5.188  44.429  1.00  0.00           N  
ATOM    413  CA  HIS A 421      16.789   6.127  45.525  1.00  0.00           C  
ATOM    414  C   HIS A 421      17.862   5.752  46.527  1.00  0.00           C  
ATOM    415  O   HIS A 421      18.600   6.614  46.999  1.00  0.00           O  
ATOM    416  CB  HIS A 421      15.434   6.259  46.215  1.00  0.00           C  
ATOM    417  CG  HIS A 421      15.370   7.420  47.163  1.00  0.00           C  
ATOM    418  ND1 HIS A 421      15.609   7.301  48.519  1.00  0.00           N  
ATOM    419  CD2 HIS A 421      15.149   8.737  46.941  1.00  0.00           C  
ATOM    420  CE1 HIS A 421      15.534   8.491  49.090  1.00  0.00           C  
ATOM    421  NE2 HIS A 421      15.256   9.380  48.154  1.00  0.00           N  
ATOM    422  N   GLU A 422      17.963   4.467  46.847  1.00  0.00           N  
ATOM    423  CA  GLU A 422      18.972   4.042  47.802  1.00  0.00           C  
ATOM    424  C   GLU A 422      20.372   4.301  47.292  1.00  0.00           C  
ATOM    425  O   GLU A 422      21.256   4.683  48.052  1.00  0.00           O  
ATOM    426  CB  GLU A 422      18.807   2.564  48.151  1.00  0.00           C  
ATOM    427  CG  GLU A 422      18.224   2.337  49.559  1.00  0.00           C  
ATOM    428  CD  GLU A 422      19.107   2.930  50.670  1.00  0.00           C  
ATOM    429  OE1 GLU A 422      20.157   2.316  50.992  1.00  0.00           O  
ATOM    430  OE2 GLU A 422      18.759   4.016  51.202  1.00  0.00           O  
ATOM    431  N   LEU A 423      20.573   4.100  45.999  1.00  0.00           N  
ATOM    432  CA  LEU A 423      21.883   4.311  45.403  1.00  0.00           C  
ATOM    433  C   LEU A 423      22.256   5.787  45.334  1.00  0.00           C  
ATOM    434  O   LEU A 423      23.403   6.163  45.575  1.00  0.00           O  
ATOM    435  CB  LEU A 423      21.914   3.712  43.997  1.00  0.00           C  
ATOM    436  CG  LEU A 423      23.191   3.994  43.208  1.00  0.00           C  
ATOM    437  CD1 LEU A 423      24.369   3.399  43.931  1.00  0.00           C  
ATOM    438  CD2 LEU A 423      23.065   3.429  41.828  1.00  0.00           C  
ATOM    439  N   ARG A 424      21.279   6.623  44.995  1.00  0.00           N  
ATOM    440  CA  ARG A 424      21.515   8.054  44.865  1.00  0.00           C  
ATOM    441  C   ARG A 424      21.924   8.548  46.247  1.00  0.00           C  
ATOM    442  O   ARG A 424      22.855   9.346  46.393  1.00  0.00           O  
ATOM    443  CB  ARG A 424      20.234   8.748  44.384  1.00  0.00           C  
ATOM    444  CG  ARG A 424      20.397  10.183  43.849  1.00  0.00           C  
ATOM    445  CD  ARG A 424      20.675  10.258  42.333  1.00  0.00           C  
ATOM    446  NE  ARG A 424      19.667   9.547  41.543  1.00  0.00           N  
ATOM    447  CZ  ARG A 424      18.349   9.708  41.665  1.00  0.00           C  
ATOM    448  NH1 ARG A 424      17.856  10.566  42.547  1.00  0.00           N  
ATOM    449  NH2 ARG A 424      17.516   8.990  40.917  1.00  0.00           N  
ATOM    450  N   GLN A 425      21.238   8.023  47.257  1.00  0.00           N  
ATOM    451  CA  GLN A 425      21.475   8.377  48.649  1.00  0.00           C  
ATOM    452  C   GLN A 425      22.849   7.946  49.149  1.00  0.00           C  
ATOM    453  O   GLN A 425      23.594   8.742  49.723  1.00  0.00           O  
ATOM    454  CB  GLN A 425      20.404   7.734  49.524  1.00  0.00           C  
ATOM    455  CG  GLN A 425      20.063   8.561  50.731  1.00  0.00           C  
ATOM    456  CD  GLN A 425      19.337   9.843  50.354  1.00  0.00           C  
ATOM    457  OE1 GLN A 425      19.313  10.807  51.124  1.00  0.00           O  
ATOM    458  NE2 GLN A 425      18.731   9.852  49.165  1.00  0.00           N  
ATOM    459  N   ASN A 426      23.176   6.676  48.914  1.00  0.00           N  
ATOM    460  CA  ASN A 426      24.461   6.094  49.321  1.00  0.00           C  
ATOM    461  C   ASN A 426      25.647   6.788  48.671  1.00  0.00           C  
ATOM    462  O   ASN A 426      26.776   6.655  49.131  1.00  0.00           O  
ATOM    463  CB  ASN A 426      24.512   4.601  48.970  1.00  0.00           C  
ATOM    464  CG  ASN A 426      23.618   3.748  49.874  1.00  0.00           C  
ATOM    465  OD1 ASN A 426      23.607   3.917  51.095  1.00  0.00           O  
ATOM    466  ND2 ASN A 426      22.894   2.814  49.276  1.00  0.00           N  
ATOM    467  N   ILE A 427      25.408   7.505  47.582  1.00  0.00           N  
ATOM    468  CA  ILE A 427      26.503   8.194  46.913  1.00  0.00           C  
ATOM    469  C   ILE A 427      26.861   9.442  47.733  1.00  0.00           C  
ATOM    470  O   ILE A 427      28.042   9.738  47.939  1.00  0.00           O  
ATOM    471  CB  ILE A 427      26.118   8.514  45.430  1.00  0.00           C  
ATOM    472  CG1 ILE A 427      26.084   7.206  44.643  1.00  0.00           C  
ATOM    473  CG2 ILE A 427      27.117   9.481  44.777  1.00  0.00           C  
ATOM    474  CD1 ILE A 427      25.671   7.370  43.188  1.00  0.00           C  
ATOM    475  N   ARG A 429      25.843  10.143  48.232  1.00  0.00           N  
ATOM    476  CA  ARG A 429      26.073  11.332  49.052  1.00  0.00           C  
ATOM    477  C   ARG A 429      26.677  10.899  50.383  1.00  0.00           C  
ATOM    478  O   ARG A 429      27.660  11.480  50.840  1.00  0.00           O  
ATOM    479  CB  ARG A 429      24.767  12.090  49.320  1.00  0.00           C  
ATOM    480  CG  ARG A 429      24.308  13.007  48.186  1.00  0.00           C  
ATOM    481  CD  ARG A 429      23.202  13.968  48.650  1.00  0.00           C  
ATOM    482  NE  ARG A 429      23.713  15.190  49.275  1.00  0.00           N  
ATOM    483  CZ  ARG A 429      24.196  16.235  48.609  1.00  0.00           C  
ATOM    484  NH1 ARG A 429      24.240  16.219  47.285  1.00  0.00           N  
ATOM    485  NH2 ARG A 429      24.628  17.303  49.271  1.00  0.00           N  
ATOM    486  N   ARG A 431      26.085   9.870  50.989  1.00  0.00           N  
ATOM    487  CA  ARG A 431      26.550   9.349  52.268  1.00  0.00           C  
ATOM    488  C   ARG A 431      28.035   9.069  52.279  1.00  0.00           C  
ATOM    489  O   ARG A 431      28.774   9.501  53.160  1.00  0.00           O  
ATOM    490  CB  ARG A 431      25.828   8.056  52.608  1.00  0.00           C  
ATOM    491  CG  ARG A 431      24.714   8.220  53.612  1.00  0.00           C  
ATOM    492  CD  ARG A 431      24.245   6.866  54.122  1.00  0.00           C  
ATOM    493  NE  ARG A 431      23.497   6.105  53.123  1.00  0.00           N  
ATOM    494  CZ  ARG A 431      22.281   6.428  52.688  1.00  0.00           C  
ATOM    495  NH1 ARG A 431      21.673   7.508  53.160  1.00  0.00           N  
ATOM    496  NH2 ARG A 431      21.660   5.655  51.804  1.00  0.00           N  
ATOM    497  N   LEU A 432      28.468   8.333  51.273  1.00  0.00           N  
ATOM    498  CA  LEU A 432      29.851   7.937  51.165  1.00  0.00           C  
ATOM    499  C   LEU A 432      30.795   9.123  51.029  1.00  0.00           C  
ATOM    500  O   LEU A 432      31.901   9.108  51.578  1.00  0.00           O  
ATOM    501  CB  LEU A 432      30.008   6.993  49.983  1.00  0.00           C  
ATOM    502  CG  LEU A 432      31.231   6.086  50.055  1.00  0.00           C  
ATOM    503  CD1 LEU A 432      31.116   5.174  51.275  1.00  0.00           C  
ATOM    504  CD2 LEU A 432      31.334   5.271  48.775  1.00  0.00           C  
ATOM    505  N   ALA A 433      30.352  10.152  50.310  1.00  0.00           N  
ATOM    506  CA  ALA A 433      31.165  11.350  50.102  1.00  0.00           C  
ATOM    507  C   ALA A 433      31.170  12.166  51.386  1.00  0.00           C  
ATOM    508  O   ALA A 433      32.198  12.728  51.775  1.00  0.00           O  
ATOM    509  CB  ALA A 433      30.614  12.172  48.934  1.00  0.00           C  
ATOM    510  N   ALA A 434      30.010  12.230  52.031  1.00  0.00           N  
ATOM    511  CA  ALA A 434      29.884  12.949  53.290  1.00  0.00           C  
ATOM    512  C   ALA A 434      30.877  12.298  54.255  1.00  0.00           C  
ATOM    513  O   ALA A 434      31.762  12.961  54.805  1.00  0.00           O  
ATOM    514  CB  ALA A 434      28.472  12.815  53.825  1.00  0.00           C  
ATOM    515  N   LEU A 435      30.739  10.983  54.417  1.00  0.00           N  
ATOM    516  CA  LEU A 435      31.590  10.202  55.304  1.00  0.00           C  
ATOM    517  C   LEU A 435      33.090  10.242  55.028  1.00  0.00           C  
ATOM    518  O   LEU A 435      33.885  10.180  55.956  1.00  0.00           O  
ATOM    519  CB  LEU A 435      31.125   8.753  55.308  1.00  0.00           C  
ATOM    520  CG  LEU A 435      30.537   8.293  56.647  1.00  0.00           C  
ATOM    521  CD1 LEU A 435      29.951   6.895  56.485  1.00  0.00           C  
ATOM    522  CD2 LEU A 435      31.628   8.298  57.726  1.00  0.00           C  
ATOM    523  N   TYR A 436      33.483  10.338  53.762  1.00  0.00           N  
ATOM    524  CA  TYR A 436      34.901  10.356  53.425  1.00  0.00           C  
ATOM    525  C   TYR A 436      35.552  11.665  53.804  1.00  0.00           C  
ATOM    526  O   TYR A 436      36.730  11.714  54.139  1.00  0.00           O  
ATOM    527  CB  TYR A 436      35.096  10.092  51.936  1.00  0.00           C  
ATOM    528  CG  TYR A 436      35.604   8.710  51.641  1.00  0.00           C  
ATOM    529  CD1 TYR A 436      34.904   7.584  52.080  1.00  0.00           C  
ATOM    530  CD2 TYR A 436      36.799   8.524  50.958  1.00  0.00           C  
ATOM    531  CE1 TYR A 436      35.382   6.307  51.854  1.00  0.00           C  
ATOM    532  CE2 TYR A 436      37.291   7.254  50.721  1.00  0.00           C  
ATOM    533  CZ  TYR A 436      36.581   6.146  51.175  1.00  0.00           C  
ATOM    534  OH  TYR A 436      37.091   4.881  50.982  1.00  0.00           O  
ATOM    535  N   LEU A 437      34.774  12.732  53.728  1.00  0.00           N  
ATOM    536  CA  LEU A 437      35.259  14.056  54.078  1.00  0.00           C  
ATOM    537  C   LEU A 437      35.272  14.101  55.608  1.00  0.00           C  
ATOM    538  O   LEU A 437      36.250  14.533  56.226  1.00  0.00           O  
ATOM    539  CB  LEU A 437      34.313  15.130  53.516  1.00  0.00           C  
ATOM    540  CG  LEU A 437      34.371  15.417  52.011  1.00  0.00           C  
ATOM    541  CD1 LEU A 437      33.277  16.411  51.657  1.00  0.00           C  
ATOM    542  CD2 LEU A 437      35.742  15.956  51.626  1.00  0.00           C  
ATOM    543  N   ALA A 438      34.174  13.631  56.199  1.00  0.00           N  
ATOM    544  CA  ALA A 438      34.035  13.590  57.639  1.00  0.00           C  
ATOM    545  C   ALA A 438      35.252  12.894  58.247  1.00  0.00           C  
ATOM    546  O   ALA A 438      35.822  13.376  59.221  1.00  0.00           O  
ATOM    547  CB  ALA A 438      32.749  12.867  58.022  1.00  0.00           C  
ATOM    548  N   VAL A 439      35.665  11.769  57.672  1.00  0.00           N  
ATOM    549  CA  VAL A 439      36.822  11.053  58.202  1.00  0.00           C  
ATOM    550  C   VAL A 439      38.087  11.892  58.095  1.00  0.00           C  
ATOM    551  O   VAL A 439      39.021  11.686  58.854  1.00  0.00           O  
ATOM    552  CB  VAL A 439      37.048   9.689  57.495  1.00  0.00           C  
ATOM    553  CG1 VAL A 439      38.417   9.151  57.827  1.00  0.00           C  
ATOM    554  CG2 VAL A 439      35.999   8.683  57.953  1.00  0.00           C  
ATOM    555  N   GLY A 444      38.128  12.831  57.157  1.00  0.00           N  
ATOM    556  CA  GLY A 444      39.310  13.665  57.026  1.00  0.00           C  
ATOM    557  C   GLY A 444      40.000  13.675  55.676  1.00  0.00           C  
ATOM    558  O   GLY A 444      41.219  13.763  55.600  1.00  0.00           O  
ATOM    559  N   ILE A 445      39.237  13.563  54.602  1.00  0.00           N  
ATOM    560  CA  ILE A 445      39.846  13.607  53.288  1.00  0.00           C  
ATOM    561  C   ILE A 445      39.771  15.072  52.922  1.00  0.00           C  
ATOM    562  O   ILE A 445      38.747  15.714  53.128  1.00  0.00           O  
ATOM    563  CB  ILE A 445      39.076  12.733  52.273  1.00  0.00           C  
ATOM    564  CG1 ILE A 445      39.158  11.261  52.679  1.00  0.00           C  
ATOM    565  CG2 ILE A 445      39.651  12.928  50.871  1.00  0.00           C  
ATOM    566  CD1 ILE A 445      40.583  10.720  52.716  1.00  0.00           C  
ATOM    567  N   ASP A 460      40.864  15.612  52.409  1.00  0.00           N  
ATOM    568  CA  ASP A 460      40.887  17.019  52.064  1.00  0.00           C  
ATOM    569  C   ASP A 460      40.635  17.233  50.576  1.00  0.00           C  
ATOM    570  O   ASP A 460      41.487  16.951  49.733  1.00  0.00           O  
ATOM    571  CB  ASP A 460      42.226  17.608  52.498  1.00  0.00           C  
ATOM    572  CG  ASP A 460      42.354  19.083  52.177  1.00  0.00           C  
ATOM    573  OD1 ASP A 460      41.324  19.787  52.123  1.00  0.00           O  
ATOM    574  OD2 ASP A 460      43.502  19.533  52.002  1.00  0.00           O  
ATOM    575  N   PRO A 461      39.449  17.772  50.239  1.00  0.00           N  
ATOM    576  CA  PRO A 461      39.075  18.020  48.846  1.00  0.00           C  
ATOM    577  C   PRO A 461      39.965  18.975  48.078  1.00  0.00           C  
ATOM    578  O   PRO A 461      39.790  19.133  46.863  1.00  0.00           O  
ATOM    579  CB  PRO A 461      37.636  18.520  48.958  1.00  0.00           C  
ATOM    580  CG  PRO A 461      37.651  19.246  50.251  1.00  0.00           C  
ATOM    581  CD  PRO A 461      38.420  18.315  51.150  1.00  0.00           C  
ATOM    582  N   THR A 463      40.924  19.605  48.752  1.00  0.00           N  
ATOM    583  CA  THR A 463      41.816  20.521  48.046  1.00  0.00           C  
ATOM    584  C   THR A 463      43.129  19.808  47.830  1.00  0.00           C  
ATOM    585  O   THR A 463      43.869  20.101  46.892  1.00  0.00           O  
ATOM    586  CB  THR A 463      42.069  21.809  48.847  1.00  0.00           C  
ATOM    587  OG1 THR A 463      42.846  21.510  50.011  1.00  0.00           O  
ATOM    588  CG2 THR A 463      40.754  22.432  49.281  1.00  0.00           C  
ATOM    589  N   GLN A 471      43.403  18.852  48.705  1.00  0.00           N  
ATOM    590  CA  GLN A 471      44.633  18.091  48.608  1.00  0.00           C  
ATOM    591  C   GLN A 471      44.440  16.932  47.625  1.00  0.00           C  
ATOM    592  O   GLN A 471      45.184  16.802  46.648  1.00  0.00           O  
ATOM    593  CB  GLN A 471      45.029  17.569  49.995  1.00  0.00           C  
ATOM    594  CG  GLN A 471      46.450  17.039  50.098  1.00  0.00           C  
ATOM    595  CD  GLN A 471      47.495  18.123  49.878  1.00  0.00           C  
ATOM    596  OE1 GLN A 471      47.158  19.299  49.749  1.00  0.00           O  
ATOM    597  NE2 GLN A 471      48.767  17.731  49.860  1.00  0.00           N  
ATOM    598  N   ALA A 472      43.428  16.107  47.883  1.00  0.00           N  
ATOM    599  CA  ALA A 472      43.124  14.957  47.039  1.00  0.00           C  
ATOM    600  C   ALA A 472      41.913  15.214  46.138  1.00  0.00           C  
ATOM    601  O   ALA A 472      41.297  16.277  46.194  1.00  0.00           O  
ATOM    602  CB  ALA A 472      42.877  13.733  47.914  1.00  0.00           C  
ATOM    603  N   THR A 473      41.557  14.233  45.314  1.00  0.00           N  
ATOM    604  CA  THR A 473      40.413  14.405  44.424  1.00  0.00           C  
ATOM    605  C   THR A 473      39.331  13.390  44.727  1.00  0.00           C  
ATOM    606  O   THR A 473      39.564  12.195  44.643  1.00  0.00           O  
ATOM    607  CB  THR A 473      40.814  14.238  42.955  1.00  0.00           C  
ATOM    608  OG1 THR A 473      41.916  15.105  42.644  1.00  0.00           O  
ATOM    609  CG2 THR A 473      39.637  14.580  42.060  1.00  0.00           C  
ATOM    610  N   LEU A 474      38.144  13.875  45.062  1.00  0.00           N  
ATOM    611  CA  LEU A 474      37.016  13.014  45.380  1.00  0.00           C  
ATOM    612  C   LEU A 474      35.925  13.273  44.344  1.00  0.00           C  
ATOM    613  O   LEU A 474      35.490  14.418  44.185  1.00  0.00           O  
ATOM    614  CB  LEU A 474      36.485  13.350  46.777  1.00  0.00           C  
ATOM    615  CG  LEU A 474      35.172  12.714  47.239  1.00  0.00           C  
ATOM    616  CD1 LEU A 474      35.369  11.222  47.454  1.00  0.00           C  
ATOM    617  CD2 LEU A 474      34.711  13.376  48.520  1.00  0.00           C  
ATOM    618  N   PHE A 475      35.476  12.221  43.653  1.00  0.00           N  
ATOM    619  CA  PHE A 475      34.445  12.364  42.618  1.00  0.00           C  
ATOM    620  C   PHE A 475      33.596  11.134  42.348  1.00  0.00           C  
ATOM    621  O   PHE A 475      33.954  10.011  42.703  1.00  0.00           O  
ATOM    622  CB  PHE A 475      35.057  12.770  41.276  1.00  0.00           C  
ATOM    623  CG  PHE A 475      35.980  11.736  40.669  1.00  0.00           C  
ATOM    624  CD1 PHE A 475      37.255  11.523  41.189  1.00  0.00           C  
ATOM    625  CD2 PHE A 475      35.596  11.030  39.519  1.00  0.00           C  
ATOM    626  CE1 PHE A 475      38.150  10.629  40.574  1.00  0.00           C  
ATOM    627  CE2 PHE A 475      36.478  10.131  38.890  1.00  0.00           C  
ATOM    628  CZ  PHE A 475      37.759   9.933  39.421  1.00  0.00           C  
ATOM    629  N   ILE A 476      32.473  11.362  41.689  1.00  0.00           N  
ATOM    630  CA  ILE A 476      31.567  10.303  41.308  1.00  0.00           C  
ATOM    631  C   ILE A 476      31.925   9.838  39.897  1.00  0.00           C  
ATOM    632  O   ILE A 476      32.001  10.631  38.972  1.00  0.00           O  
ATOM    633  CB  ILE A 476      30.182  10.839  41.355  1.00  0.00           C  
ATOM    634  CG1 ILE A 476      29.910  11.266  42.791  1.00  0.00           C  
ATOM    635  CG2 ILE A 476      29.205   9.817  40.823  1.00  0.00           C  
ATOM    636  CD1 ILE A 476      28.638  11.972  42.971  1.00  0.00           C  
ATOM    637  N   GLN A 477      32.153   8.542  39.749  1.00  0.00           N  
ATOM    638  CA  GLN A 477      32.528   7.957  38.473  1.00  0.00           C  
ATOM    639  C   GLN A 477      31.740   8.416  37.227  1.00  0.00           C  
ATOM    640  O   GLN A 477      32.335   8.780  36.208  1.00  0.00           O  
ATOM    641  CB  GLN A 477      32.471   6.429  38.610  1.00  0.00           C  
ATOM    642  CG  GLN A 477      33.005   5.631  37.442  1.00  0.00           C  
ATOM    643  CD  GLN A 477      32.861   4.139  37.680  1.00  0.00           C  
ATOM    644  OE1 GLN A 477      31.814   3.670  38.159  1.00  0.00           O  
ATOM    645  NE2 GLN A 477      33.903   3.385  37.338  1.00  0.00           N  
ATOM    646  N   SER A 478      30.411   8.411  37.316  1.00  0.00           N  
ATOM    647  CA  SER A 478      29.568   8.779  36.179  1.00  0.00           C  
ATOM    648  C   SER A 478      29.552  10.232  35.705  1.00  0.00           C  
ATOM    649  O   SER A 478      29.015  10.519  34.630  1.00  0.00           O  
ATOM    650  CB  SER A 478      28.136   8.340  36.434  1.00  0.00           C  
ATOM    651  OG  SER A 478      27.582   9.094  37.480  1.00  0.00           O  
ATOM    652  N   GLU A 479      30.118  11.140  36.497  1.00  0.00           N  
ATOM    653  CA  GLU A 479      30.177  12.555  36.138  1.00  0.00           C  
ATOM    654  C   GLU A 479      31.474  12.861  35.406  1.00  0.00           C  
ATOM    655  O   GLU A 479      31.847  14.029  35.239  1.00  0.00           O  
ATOM    656  CB  GLU A 479      30.061  13.436  37.383  1.00  0.00           C  
ATOM    657  CG  GLU A 479      28.797  13.180  38.180  1.00  0.00           C  
ATOM    658  CD  GLU A 479      28.681  14.020  39.444  1.00  0.00           C  
ATOM    659  OE1 GLU A 479      29.728  14.441  39.996  1.00  0.00           O  
ATOM    660  OE2 GLU A 479      27.524  14.233  39.884  1.00  0.00           O  
ATOM    661  N   VAL A 482      32.162  11.804  34.985  1.00  0.00           N  
ATOM    662  CA  VAL A 482      33.410  11.932  34.247  1.00  0.00           C  
ATOM    663  C   VAL A 482      33.318  10.900  33.149  1.00  0.00           C  
ATOM    664  O   VAL A 482      33.819   9.789  33.282  1.00  0.00           O  
ATOM    665  CB  VAL A 482      34.618  11.612  35.115  1.00  0.00           C  
ATOM    666  CG1 VAL A 482      35.892  11.674  34.277  1.00  0.00           C  
ATOM    667  CG2 VAL A 482      34.654  12.572  36.282  1.00  0.00           C  
ATOM    668  N   PRO A 483      32.651  11.257  32.046  1.00  0.00           N  
ATOM    669  CA  PRO A 483      32.409  10.451  30.846  1.00  0.00           C  
ATOM    670  C   PRO A 483      33.542   9.590  30.312  1.00  0.00           C  
ATOM    671  O   PRO A 483      33.298   8.507  29.799  1.00  0.00           O  
ATOM    672  CB  PRO A 483      31.943  11.495  29.849  1.00  0.00           C  
ATOM    673  CG  PRO A 483      31.133  12.406  30.736  1.00  0.00           C  
ATOM    674  CD  PRO A 483      32.089  12.611  31.869  1.00  0.00           C  
ATOM    675  N   ALA A 485      34.780  10.048  30.429  1.00  0.00           N  
ATOM    676  CA  ALA A 485      35.900   9.264  29.914  1.00  0.00           C  
ATOM    677  C   ALA A 485      35.897   7.838  30.438  1.00  0.00           C  
ATOM    678  O   ALA A 485      36.345   6.939  29.740  1.00  0.00           O  
ATOM    679  CB  ALA A 485      37.220   9.952  30.250  1.00  0.00           C  
ATOM    680  N   HIS A 486      35.422   7.623  31.663  1.00  0.00           N  
ATOM    681  CA  HIS A 486      35.410   6.269  32.207  1.00  0.00           C  
ATOM    682  C   HIS A 486      34.683   5.306  31.253  1.00  0.00           C  
ATOM    683  O   HIS A 486      35.276   4.334  30.777  1.00  0.00           O  
ATOM    684  CB  HIS A 486      34.771   6.239  33.620  1.00  0.00           C  
ATOM    685  CG  HIS A 486      35.682   6.727  34.711  1.00  0.00           C  
ATOM    686  ND1 HIS A 486      36.073   8.045  34.822  1.00  0.00           N  
ATOM    687  CD2 HIS A 486      36.343   6.062  35.689  1.00  0.00           C  
ATOM    688  CE1 HIS A 486      36.941   8.171  35.810  1.00  0.00           C  
ATOM    689  NE2 HIS A 486      37.124   6.980  36.352  1.00  0.00           N  
ATOM    690  N   ALA A 489      33.426   5.614  30.944  1.00  0.00           N  
ATOM    691  CA  ALA A 489      32.640   4.793  30.046  1.00  0.00           C  
ATOM    692  C   ALA A 489      33.223   4.760  28.633  1.00  0.00           C  
ATOM    693  O   ALA A 489      33.164   3.740  27.946  1.00  0.00           O  
ATOM    694  CB  ALA A 489      31.215   5.288  30.011  1.00  0.00           C  
ATOM    695  N   GLN A 490      33.803   5.866  28.198  1.00  0.00           N  
ATOM    696  CA  GLN A 490      34.355   5.912  26.850  1.00  0.00           C  
ATOM    697  C   GLN A 490      35.576   5.025  26.679  1.00  0.00           C  
ATOM    698  O   GLN A 490      35.750   4.375  25.650  1.00  0.00           O  
ATOM    699  CB  GLN A 490      34.756   7.336  26.469  1.00  0.00           C  
ATOM    700  CG  GLN A 490      33.608   8.279  26.205  1.00  0.00           C  
ATOM    701  CD  GLN A 490      34.096   9.704  26.104  1.00  0.00           C  
ATOM    702  OE1 GLN A 490      34.504  10.301  27.108  1.00  0.00           O  
ATOM    703  NE2 GLN A 490      34.076  10.256  24.890  1.00  0.00           N  
ATOM    704  N   ALA A 494      36.443   5.037  27.681  1.00  0.00           N  
ATOM    705  CA  ALA A 494      37.666   4.253  27.650  1.00  0.00           C  
ATOM    706  C   ALA A 494      37.339   2.811  27.962  1.00  0.00           C  
ATOM    707  O   ALA A 494      38.079   1.911  27.587  1.00  0.00           O  
ATOM    708  CB  ALA A 494      38.670   4.823  28.646  1.00  0.00           C  
ATOM    709  N   ALA A 495      36.225   2.589  28.650  1.00  0.00           N  
ATOM    710  CA  ALA A 495      35.818   1.221  28.990  1.00  0.00           C  
ATOM    711  C   ALA A 495      35.501   0.481  27.688  1.00  0.00           C  
ATOM    712  O   ALA A 495      35.828  -0.700  27.535  1.00  0.00           O  
ATOM    713  CB  ALA A 495      34.593   1.239  29.913  1.00  0.00           C  
ATOM    714  N   TRP A 496      34.887   1.196  26.749  1.00  0.00           N  
ATOM    715  CA  TRP A 496      34.535   0.611  25.477  1.00  0.00           C  
ATOM    716  C   TRP A 496      35.774   0.269  24.676  1.00  0.00           C  
ATOM    717  O   TRP A 496      35.890  -0.826  24.147  1.00  0.00           O  
ATOM    718  CB  TRP A 496      33.652   1.555  24.666  1.00  0.00           C  
ATOM    719  CG  TRP A 496      33.332   0.963  23.335  1.00  0.00           C  
ATOM    720  CD1 TRP A 496      33.831   1.338  22.116  1.00  0.00           C  
ATOM    721  CD2 TRP A 496      32.552  -0.207  23.101  1.00  0.00           C  
ATOM    722  NE1 TRP A 496      33.419   0.469  21.141  1.00  0.00           N  
ATOM    723  CE2 TRP A 496      32.634  -0.496  21.717  1.00  0.00           C  
ATOM    724  CE3 TRP A 496      31.799  -1.052  23.928  1.00  0.00           C  
ATOM    725  CZ2 TRP A 496      31.985  -1.594  21.147  1.00  0.00           C  
ATOM    726  CZ3 TRP A 496      31.158  -2.138  23.357  1.00  0.00           C  
ATOM    727  CH2 TRP A 496      31.257  -2.401  21.985  1.00  0.00           C  
ATOM    728  N   MET A 498      36.698   1.214  24.594  1.00  0.00           N  
ATOM    729  CA  MET A 498      37.928   1.009  23.851  1.00  0.00           C  
ATOM    730  C   MET A 498      38.737  -0.186  24.354  1.00  0.00           C  
ATOM    731  O   MET A 498      39.353  -0.902  23.561  1.00  0.00           O  
ATOM    732  CB  MET A 498      38.783   2.276  23.900  1.00  0.00           C  
ATOM    733  CG  MET A 498      38.710   3.113  22.650  1.00  0.00           C  
ATOM    734  SD  MET A 498      39.453   4.714  22.894  1.00  0.00           S  
ATOM    735  CE  MET A 498      37.962   5.689  23.111  1.00  0.00           C  
ATOM    736  N   LEU A 499      38.744  -0.405  25.669  1.00  0.00           N  
ATOM    737  CA  LEU A 499      39.488  -1.533  26.226  1.00  0.00           C  
ATOM    738  C   LEU A 499      38.710  -2.838  25.995  1.00  0.00           C  
ATOM    739  O   LEU A 499      39.305  -3.871  25.675  1.00  0.00           O  
ATOM    740  CB  LEU A 499      39.788  -1.302  27.708  1.00  0.00           C  
ATOM    741  CG  LEU A 499      40.753  -0.139  27.972  1.00  0.00           C  
ATOM    742  CD1 LEU A 499      40.880   0.072  29.482  1.00  0.00           C  
ATOM    743  CD2 LEU A 499      42.123  -0.406  27.337  1.00  0.00           C  
ATOM    744  N   GLN A 500      37.386  -2.791  26.137  1.00  0.00           N  
ATOM    745  CA  GLN A 500      36.595  -3.986  25.880  1.00  0.00           C  
ATOM    746  C   GLN A 500      37.023  -4.517  24.522  1.00  0.00           C  
ATOM    747  O   GLN A 500      37.069  -5.715  24.291  1.00  0.00           O  
ATOM    748  CB  GLN A 500      35.098  -3.676  25.872  1.00  0.00           C  
ATOM    749  CG  GLN A 500      34.468  -3.853  27.222  1.00  0.00           C  
ATOM    750  CD  GLN A 500      32.973  -3.598  27.220  1.00  0.00           C  
ATOM    751  OE1 GLN A 500      32.272  -4.033  26.325  1.00  0.00           O  
ATOM    752  NE2 GLN A 500      32.478  -2.910  28.245  1.00  0.00           N  
ATOM    753  N   CYS A 841      37.388  -3.602  23.638  1.00  0.00           N  
ATOM    754  CA  CYS A 841      37.798  -3.976  22.303  1.00  0.00           C  
ATOM    755  C   CYS A 841      39.213  -4.526  22.171  1.00  0.00           C  
ATOM    756  O   CYS A 841      39.636  -4.851  21.068  1.00  0.00           O  
ATOM    757  CB  CYS A 841      37.592  -2.800  21.347  1.00  0.00           C  
ATOM    758  SG  CYS A 841      35.831  -2.421  21.092  1.00  0.00           S  
ATOM    759  N   ILE A 844      39.954  -4.629  23.269  1.00  0.00           N  
ATOM    760  CA  ILE A 844      41.295  -5.189  23.178  1.00  0.00           C  
ATOM    761  C   ILE A 844      41.407  -6.345  24.154  1.00  0.00           C  
ATOM    762  O   ILE A 844      42.426  -7.022  24.212  1.00  0.00           O  
ATOM    763  CB  ILE A 844      42.409  -4.191  23.495  1.00  0.00           C  
ATOM    764  CG1 ILE A 844      42.279  -3.727  24.940  1.00  0.00           C  
ATOM    765  CG2 ILE A 844      42.403  -3.044  22.500  1.00  0.00           C  
ATOM    766  CD1 ILE A 844      43.591  -3.288  25.541  1.00  0.00           C  
ATOM    767  N   VAL A 845      40.364  -6.561  24.940  1.00  0.00           N  
ATOM    768  CA  VAL A 845      40.392  -7.667  25.870  1.00  0.00           C  
ATOM    769  C   VAL A 845      39.630  -8.811  25.200  1.00  0.00           C  
ATOM    770  O   VAL A 845      38.624  -8.585  24.521  1.00  0.00           O  
ATOM    771  CB  VAL A 845      39.714  -7.324  27.224  1.00  0.00           C  
ATOM    772  CG1 VAL A 845      38.227  -7.124  27.060  1.00  0.00           C  
ATOM    773  CG2 VAL A 845      39.978  -8.433  28.216  1.00  0.00           C  
ATOM    774  N   TYR A 846      40.112 -10.035  25.383  1.00  0.00           N  
ATOM    775  CA  TYR A 846      39.473 -11.203  24.800  1.00  0.00           C  
ATOM    776  C   TYR A 846      38.396 -11.720  25.746  1.00  0.00           C  
ATOM    777  O   TYR A 846      38.487 -11.511  26.955  1.00  0.00           O  
ATOM    778  CB  TYR A 846      40.519 -12.286  24.539  1.00  0.00           C  
ATOM    779  CG  TYR A 846      41.681 -11.791  23.706  1.00  0.00           C  
ATOM    780  CD1 TYR A 846      41.464 -11.142  22.486  1.00  0.00           C  
ATOM    781  CD2 TYR A 846      42.998 -11.989  24.121  1.00  0.00           C  
ATOM    782  CE1 TYR A 846      42.529 -10.707  21.699  1.00  0.00           C  
ATOM    783  CE2 TYR A 846      44.071 -11.560  23.340  1.00  0.00           C  
ATOM    784  CZ  TYR A 846      43.830 -10.924  22.130  1.00  0.00           C  
ATOM    785  OH  TYR A 846      44.882 -10.534  21.329  1.00  0.00           O  
ATOM    786  N   ILE A 847      37.381 -12.391  25.195  1.00  0.00           N  
ATOM    787  CA  ILE A 847      36.274 -12.926  26.001  1.00  0.00           C  
ATOM    788  C   ILE A 847      36.813 -13.875  27.062  1.00  0.00           C  
ATOM    789  O   ILE A 847      36.407 -13.842  28.229  1.00  0.00           O  
ATOM    790  CB  ILE A 847      35.272 -13.731  25.151  1.00  0.00           C  
ATOM    791  CG1 ILE A 847      35.093 -13.078  23.780  1.00  0.00           C  
ATOM    792  CG2 ILE A 847      33.937 -13.817  25.875  1.00  0.00           C  
ATOM    793  CD1 ILE A 847      34.366 -13.951  22.766  1.00  0.00           C  
ATOM    794  N   GLY A 848      37.725 -14.733  26.617  1.00  0.00           N  
ATOM    795  CA  GLY A 848      38.335 -15.703  27.498  1.00  0.00           C  
ATOM    796  C   GLY A 848      38.864 -15.071  28.766  1.00  0.00           C  
ATOM    797  O   GLY A 848      38.572 -15.545  29.868  1.00  0.00           O  
ATOM    798  N   GLU A 849      39.631 -13.996  28.610  1.00  0.00           N  
ATOM    799  CA  GLU A 849      40.209 -13.314  29.757  1.00  0.00           C  
ATOM    800  C   GLU A 849      39.170 -12.958  30.806  1.00  0.00           C  
ATOM    801  O   GLU A 849      39.386 -13.175  32.001  1.00  0.00           O  
ATOM    802  CB  GLU A 849      40.961 -12.079  29.287  1.00  0.00           C  
ATOM    803  CG  GLU A 849      42.021 -12.456  28.292  1.00  0.00           C  
ATOM    804  CD  GLU A 849      42.988 -11.334  27.986  1.00  0.00           C  
ATOM    805  OE1 GLU A 849      42.673 -10.488  27.125  1.00  0.00           O  
ATOM    806  OE2 GLU A 849      44.069 -11.309  28.611  1.00  0.00           O  
ATOM    807  N   LEU A 850      38.034 -12.437  30.358  1.00  0.00           N  
ATOM    808  CA  LEU A 850      36.968 -12.058  31.272  1.00  0.00           C  
ATOM    809  C   LEU A 850      36.238 -13.264  31.841  1.00  0.00           C  
ATOM    810  O   LEU A 850      35.713 -13.211  32.951  1.00  0.00           O  
ATOM    811  CB  LEU A 850      35.950 -11.164  30.565  1.00  0.00           C  
ATOM    812  CG  LEU A 850      36.418  -9.919  29.826  1.00  0.00           C  
ATOM    813  CD1 LEU A 850      35.192  -9.224  29.284  1.00  0.00           C  
ATOM    814  CD2 LEU A 850      37.198  -8.991  30.742  1.00  0.00           C  
ATOM    815  N   GLU A 851      36.184 -14.339  31.061  1.00  0.00           N  
ATOM    816  CA  GLU A 851      35.498 -15.555  31.486  1.00  0.00           C  
ATOM    817  C   GLU A 851      36.294 -16.326  32.524  1.00  0.00           C  
ATOM    818  O   GLU A 851      35.729 -16.869  33.469  1.00  0.00           O  
ATOM    819  CB  GLU A 851      35.194 -16.464  30.287  1.00  0.00           C  
ATOM    820  CG  GLU A 851      34.223 -15.876  29.271  1.00  0.00           C  
ATOM    821  CD  GLU A 851      33.530 -16.947  28.432  1.00  0.00           C  
ATOM    822  OE1 GLU A 851      34.238 -17.710  27.742  1.00  0.00           O  
ATOM    823  OE2 GLU A 851      32.281 -17.017  28.475  1.00  0.00           O  
ATOM    824  N   ARG A1082      37.610 -16.363  32.349  1.00  0.00           N  
ATOM    825  CA  ARG A1082      38.474 -17.065  33.284  1.00  0.00           C  
ATOM    826  C   ARG A1082      38.771 -16.222  34.508  1.00  0.00           C  
ATOM    827  O   ARG A1082      39.833 -16.359  35.107  1.00  0.00           O  
ATOM    828  CB  ARG A1082      39.799 -17.448  32.621  1.00  0.00           C  
ATOM    829  CG  ARG A1082      40.512 -16.302  31.915  1.00  0.00           C  
ATOM    830  CD  ARG A1082      42.027 -16.467  31.979  1.00  0.00           C  
ATOM    831  NE  ARG A1082      42.617 -15.495  32.897  1.00  0.00           N  
ATOM    832  CZ  ARG A1082      43.012 -14.272  32.554  1.00  0.00           C  
ATOM    833  NH1 ARG A1082      42.899 -13.861  31.303  1.00  0.00           N  
ATOM    834  NH2 ARG A1082      43.489 -13.443  33.472  1.00  0.00           N  
ATOM    835  N   MET A1083      37.845 -15.343  34.880  1.00  0.00           N  
ATOM    836  CA  MET A1083      38.060 -14.496  36.052  1.00  0.00           C  
ATOM    837  C   MET A1083      37.499 -15.159  37.307  1.00  0.00           C  
ATOM    838  O   MET A1083      36.327 -15.523  37.356  1.00  0.00           O  
ATOM    839  CB  MET A1083      37.414 -13.123  35.870  1.00  0.00           C  
ATOM    840  CG  MET A1083      38.150 -12.021  36.612  1.00  0.00           C  
ATOM    841  SD  MET A1083      39.244 -11.075  35.532  1.00  0.00           S  
ATOM    842  CE  MET A1083      40.644 -12.168  35.318  1.00  0.00           C  
ATOM    843  N   THR A1085      38.354 -15.298  38.319  1.00  0.00           N  
ATOM    844  CA  THR A1085      37.997 -15.930  39.586  1.00  0.00           C  
ATOM    845  C   THR A1085      37.039 -15.076  40.396  1.00  0.00           C  
ATOM    846  O   THR A1085      37.278 -14.806  41.568  1.00  0.00           O  
ATOM    847  CB  THR A1085      39.244 -16.185  40.459  1.00  0.00           C  
ATOM    848  OG1 THR A1085      40.387 -16.392  39.620  1.00  0.00           O  
ATOM    849  CG2 THR A1085      39.043 -17.422  41.330  1.00  0.00           C  
ATOM    850  N   GLN A1098      35.954 -14.657  39.764  1.00  0.00           N  
ATOM    851  CA  GLN A1098      34.961 -13.834  40.429  1.00  0.00           C  
ATOM    852  C   GLN A1098      33.673 -13.932  39.631  1.00  0.00           C  
ATOM    853  O   GLN A1098      32.583 -13.615  40.117  1.00  0.00           O  
ATOM    854  CB  GLN A1098      35.449 -12.385  40.488  1.00  0.00           C  
ATOM    855  CG  GLN A1098      35.287 -11.755  41.848  1.00  0.00           C  
ATOM    856  CD  GLN A1098      36.321 -10.686  42.110  1.00  0.00           C  
ATOM    857  OE1 GLN A1098      36.045  -9.498  41.988  1.00  0.00           O  
ATOM    858  NE2 GLN A1098      37.533 -11.112  42.458  1.00  0.00           N  
ATOM    859  N   PHE A1099      33.812 -14.391  38.394  1.00  0.00           N  
ATOM    860  CA  PHE A1099      32.665 -14.547  37.524  1.00  0.00           C  
ATOM    861  C   PHE A1099      31.976 -15.870  37.855  1.00  0.00           C  
ATOM    862  O   PHE A1099      31.088 -16.317  37.135  1.00  0.00           O  
ATOM    863  CB  PHE A1099      33.096 -14.496  36.054  1.00  0.00           C  
ATOM    864  CG  PHE A1099      31.944 -14.462  35.091  1.00  0.00           C  
ATOM    865  CD1 PHE A1099      30.834 -13.656  35.346  1.00  0.00           C  
ATOM    866  CD2 PHE A1099      31.954 -15.248  33.941  1.00  0.00           C  
ATOM    867  CE1 PHE A1099      29.746 -13.636  34.473  1.00  0.00           C  
ATOM    868  CE2 PHE A1099      30.868 -15.234  33.057  1.00  0.00           C  
ATOM    869  CZ  PHE A1099      29.764 -14.428  33.326  1.00  0.00           C  
ATOM    870  N   LYS A1100      32.405 -16.490  38.953  1.00  0.00           N  
ATOM    871  CA  LYS A1100      31.801 -17.735  39.384  1.00  0.00           C  
ATOM    872  C   LYS A1100      30.348 -17.461  39.732  1.00  0.00           C  
ATOM    873  O   LYS A1100      29.567 -18.380  39.994  1.00  0.00           O  
ATOM    874  N   GLU A1101      29.991 -16.175  39.723  1.00  0.00           N  
ATOM    875  CA  GLU A1101      28.637 -15.714  40.023  1.00  0.00           C  
ATOM    876  C   GLU A1101      27.652 -16.274  39.001  1.00  0.00           C  
ATOM    877  O   GLU A1101      26.441 -16.173  39.183  1.00  0.00           O  
ATOM    878  CB  GLU A1101      28.591 -14.177  40.033  1.00  0.00           C  
ATOM    879  N   LYS A1102      28.180 -16.877  37.935  1.00  0.00           N  
ATOM    880  CA  LYS A1102      27.335 -17.449  36.898  1.00  0.00           C  
ATOM    881  C   LYS A1102      26.531 -18.620  37.419  1.00  0.00           C  
ATOM    882  O   LYS A1102      25.762 -19.247  36.685  1.00  0.00           O  
ATOM    883  N   SER A1103      26.738 -18.910  38.700  1.00  0.00           N  
ATOM    884  CA  SER A1103      26.048 -19.991  39.389  1.00  0.00           C  
ATOM    885  C   SER A1103      25.374 -21.142  38.653  1.00  0.00           C  
ATOM    886  O   SER A1103      24.251 -20.998  38.170  1.00  0.00           O  
ATOM    887  N   ALA A1104      26.068 -22.280  38.595  1.00  0.00           N  
ATOM    888  CA  ALA A1104      25.603 -23.535  37.979  1.00  0.00           C  
ATOM    889  C   ALA A1104      24.508 -23.494  36.911  1.00  0.00           C  
ATOM    890  O   ALA A1104      23.672 -24.403  36.846  1.00  0.00           O  
ATOM    891  CB  ALA A1104      25.178 -24.523  39.087  1.00  0.00           C  
ATOM    892  N   GLY A1105      24.508 -22.463  36.071  1.00  0.00           N  
ATOM    893  CA  GLY A1105      23.501 -22.362  35.024  1.00  0.00           C  
ATOM    894  C   GLY A1105      22.502 -21.237  35.217  1.00  0.00           C  
ATOM    895  O   GLY A1105      21.367 -21.324  34.743  1.00  0.00           O  
ATOM    896  N   LYS A1106      22.927 -20.174  35.899  1.00  0.00           N  
ATOM    897  CA  LYS A1106      22.062 -19.019  36.170  1.00  0.00           C  
ATOM    898  C   LYS A1106      21.566 -18.351  34.890  1.00  0.00           C  
ATOM    899  O   LYS A1106      20.364 -18.082  34.744  1.00  0.00           O  
ATOM    900  CB  LYS A1106      22.807 -18.010  37.044  1.00  0.00           C  
ATOM    901  N   GLU A1107      22.500 -18.080  33.977  1.00  0.00           N  
ATOM    902  CA  GLU A1107      22.203 -17.445  32.684  1.00  0.00           C  
ATOM    903  C   GLU A1107      21.678 -16.009  32.826  1.00  0.00           C  
ATOM    904  O   GLU A1107      22.036 -15.127  32.033  1.00  0.00           O  
ATOM    905  CB  GLU A1107      21.207 -18.306  31.897  1.00  0.00           C  
ATOM    906  N   ALA A1179      20.828 -15.792  33.830  1.00  0.00           N  
ATOM    907  CA  ALA A1179      20.244 -14.485  34.104  1.00  0.00           C  
ATOM    908  C   ALA A1179      21.226 -13.617  34.889  1.00  0.00           C  
ATOM    909  O   ALA A1179      20.922 -13.149  35.988  1.00  0.00           O  
ATOM    910  CB  ALA A1179      18.944 -14.654  34.898  1.00  0.00           C  
ATOM    911  N   VAL A1192      22.405 -13.425  34.308  1.00  0.00           N  
ATOM    912  CA  VAL A1192      23.465 -12.615  34.888  1.00  0.00           C  
ATOM    913  C   VAL A1192      23.652 -11.428  33.959  1.00  0.00           C  
ATOM    914  O   VAL A1192      23.693 -11.596  32.740  1.00  0.00           O  
ATOM    915  CB  VAL A1192      24.759 -13.413  34.970  1.00  0.00           C  
ATOM    916  N   SER A1193      23.746 -10.232  34.531  1.00  0.00           N  
ATOM    917  CA  SER A1193      23.945  -9.028  33.733  1.00  0.00           C  
ATOM    918  C   SER A1193      25.267  -9.163  32.998  1.00  0.00           C  
ATOM    919  O   SER A1193      26.200  -9.775  33.499  1.00  0.00           O  
ATOM    920  CB  SER A1193      23.972  -7.794  34.640  1.00  0.00           C  
ATOM    921  N   ALA A1194      25.343  -8.599  31.801  1.00  0.00           N  
ATOM    922  CA  ALA A1194      26.578  -8.634  31.031  1.00  0.00           C  
ATOM    923  C   ALA A1194      27.514  -7.714  31.789  1.00  0.00           C  
ATOM    924  O   ALA A1194      28.725  -7.729  31.592  1.00  0.00           O  
ATOM    925  CB  ALA A1194      26.338  -8.107  29.610  1.00  0.00           C  
ATOM    926  N   GLY A1195      26.922  -6.899  32.654  1.00  0.00           N  
ATOM    927  CA  GLY A1195      27.694  -5.968  33.456  1.00  0.00           C  
ATOM    928  C   GLY A1195      28.679  -6.724  34.313  1.00  0.00           C  
ATOM    929  O   GLY A1195      29.834  -6.313  34.447  1.00  0.00           O  
ATOM    930  N   LEU A1196      28.226  -7.839  34.887  1.00  0.00           N  
ATOM    931  CA  LEU A1196      29.103  -8.654  35.705  1.00  0.00           C  
ATOM    932  C   LEU A1196      30.295  -9.053  34.862  1.00  0.00           C  
ATOM    933  O   LEU A1196      31.436  -8.793  35.234  1.00  0.00           O  
ATOM    934  CB  LEU A1196      28.398  -9.914  36.205  1.00  0.00           C  
ATOM    935  CG  LEU A1196      27.651  -9.845  37.541  1.00  0.00           C  
ATOM    936  CD1 LEU A1196      28.499  -9.073  38.543  1.00  0.00           C  
ATOM    937  CD2 LEU A1196      26.301  -9.174  37.356  1.00  0.00           C  
ATOM    938  N   LEU A1198      30.039  -9.655  33.708  1.00  0.00           N  
ATOM    939  CA  LEU A1198      31.143 -10.091  32.868  1.00  0.00           C  
ATOM    940  C   LEU A1198      32.091  -8.983  32.435  1.00  0.00           C  
ATOM    941  O   LEU A1198      33.309  -9.148  32.482  1.00  0.00           O  
ATOM    942  CB  LEU A1198      30.630 -10.809  31.613  1.00  0.00           C  
ATOM    943  CG  LEU A1198      31.761 -11.259  30.670  1.00  0.00           C  
ATOM    944  CD1 LEU A1198      32.414 -12.491  31.256  1.00  0.00           C  
ATOM    945  CD2 LEU A1198      31.241 -11.558  29.266  1.00  0.00           C  
ATOM    946  N   THR A1199      31.526  -7.855  32.026  1.00  0.00           N  
ATOM    947  CA  THR A1199      32.313  -6.736  31.516  1.00  0.00           C  
ATOM    948  C   THR A1199      32.845  -5.662  32.442  1.00  0.00           C  
ATOM    949  O   THR A1199      33.558  -4.790  31.975  1.00  0.00           O  
ATOM    950  CB  THR A1199      31.537  -6.008  30.444  1.00  0.00           C  
ATOM    951  OG1 THR A1199      30.173  -5.891  30.865  1.00  0.00           O  
ATOM    952  CG2 THR A1199      31.599  -6.757  29.132  1.00  0.00           C  
ATOM    953  N   TYR A1200      32.516  -5.711  33.733  1.00  0.00           N  
ATOM    954  CA  TYR A1200      32.982  -4.652  34.628  1.00  0.00           C  
ATOM    955  C   TYR A1200      34.507  -4.533  34.785  1.00  0.00           C  
ATOM    956  O   TYR A1200      35.020  -3.470  35.140  1.00  0.00           O  
ATOM    957  CB  TYR A1200      32.293  -4.725  35.985  1.00  0.00           C  
ATOM    958  CG  TYR A1200      32.959  -5.598  37.013  1.00  0.00           C  
ATOM    959  CD1 TYR A1200      33.748  -5.047  38.022  1.00  0.00           C  
ATOM    960  CD2 TYR A1200      32.776  -6.976  36.998  1.00  0.00           C  
ATOM    961  CE1 TYR A1200      34.336  -5.848  38.997  1.00  0.00           C  
ATOM    962  CE2 TYR A1200      33.357  -7.792  37.958  1.00  0.00           C  
ATOM    963  CZ  TYR A1200      34.135  -7.224  38.961  1.00  0.00           C  
ATOM    964  OH  TYR A1200      34.682  -8.036  39.927  1.00  0.00           O  
ATOM    965  N   PRO A1201      35.258  -5.632  34.552  1.00  0.00           N  
ATOM    966  CA  PRO A1201      36.708  -5.484  34.691  1.00  0.00           C  
ATOM    967  C   PRO A1201      37.311  -4.465  33.731  1.00  0.00           C  
ATOM    968  O   PRO A1201      38.174  -3.673  34.115  1.00  0.00           O  
ATOM    969  CB  PRO A1201      37.219  -6.897  34.476  1.00  0.00           C  
ATOM    970  CG  PRO A1201      36.156  -7.705  35.169  1.00  0.00           C  
ATOM    971  CD  PRO A1201      34.873  -7.051  34.669  1.00  0.00           C  
ATOM    972  N   PRO A1202      36.892  -4.463  32.464  1.00  0.00           N  
ATOM    973  CA  PRO A1202      37.516  -3.451  31.605  1.00  0.00           C  
ATOM    974  C   PRO A1202      37.164  -2.005  32.013  1.00  0.00           C  
ATOM    975  O   PRO A1202      37.917  -1.071  31.719  1.00  0.00           O  
ATOM    976  CB  PRO A1202      37.016  -3.833  30.208  1.00  0.00           C  
ATOM    977  CG  PRO A1202      36.924  -5.306  30.309  1.00  0.00           C  
ATOM    978  CD  PRO A1202      36.228  -5.477  31.645  1.00  0.00           C  
ATOM    979  N   LEU A1203      36.029  -1.822  32.690  1.00  0.00           N  
ATOM    980  CA  LEU A1203      35.660  -0.484  33.155  1.00  0.00           C  
ATOM    981  C   LEU A1203      36.620  -0.112  34.293  1.00  0.00           C  
ATOM    982  O   LEU A1203      37.136   1.011  34.335  1.00  0.00           O  
ATOM    983  CB  LEU A1203      34.206  -0.429  33.660  1.00  0.00           C  
ATOM    984  CG  LEU A1203      33.887   0.898  34.368  1.00  0.00           C  
ATOM    985  CD1 LEU A1203      34.266   2.054  33.455  1.00  0.00           C  
ATOM    986  CD2 LEU A1203      32.417   0.964  34.757  1.00  0.00           C  
ATOM    987  N   MET A1204      36.854  -1.071  35.198  1.00  0.00           N  
ATOM    988  CA  MET A1204      37.775  -0.895  36.322  1.00  0.00           C  
ATOM    989  C   MET A1204      39.195  -0.635  35.826  1.00  0.00           C  
ATOM    990  O   MET A1204      39.973   0.055  36.471  1.00  0.00           O  
ATOM    991  CB  MET A1204      37.763  -2.126  37.230  1.00  0.00           C  
ATOM    992  CG  MET A1204      38.974  -2.263  38.146  1.00  0.00           C  
ATOM    993  SD  MET A1204      38.615  -3.228  39.623  1.00  0.00           S  
ATOM    994  CE  MET A1204      40.293  -3.281  40.349  1.00  0.00           C  
ATOM    995  N   ALA A1205      39.540  -1.187  34.676  1.00  0.00           N  
ATOM    996  CA  ALA A1205      40.856  -0.942  34.133  1.00  0.00           C  
ATOM    997  C   ALA A1205      40.862   0.518  33.711  1.00  0.00           C  
ATOM    998  O   ALA A1205      41.852   1.220  33.906  1.00  0.00           O  
ATOM    999  CB  ALA A1205      41.122  -1.848  32.943  1.00  0.00           C  
ATOM   1000  N   ALA A1206      39.750   0.988  33.148  1.00  0.00           N  
ATOM   1001  CA  ALA A1206      39.646   2.394  32.710  1.00  0.00           C  
ATOM   1002  C   ALA A1206      39.816   3.332  33.900  1.00  0.00           C  
ATOM   1003  O   ALA A1206      40.625   4.264  33.868  1.00  0.00           O  
ATOM   1004  CB  ALA A1206      38.293   2.644  32.034  1.00  0.00           C  
ATOM   1005  N   ASP A1207      39.022   3.067  34.935  1.00  0.00           N  
ATOM   1006  CA  ASP A1207      39.045   3.841  36.164  1.00  0.00           C  
ATOM   1007  C   ASP A1207      40.501   4.045  36.553  1.00  0.00           C  
ATOM   1008  O   ASP A1207      40.929   5.162  36.831  1.00  0.00           O  
ATOM   1009  CB  ASP A1207      38.318   3.101  37.293  1.00  0.00           C  
ATOM   1010  CG  ASP A1207      36.848   2.804  36.967  1.00  0.00           C  
ATOM   1011  OD1 ASP A1207      36.272   3.441  36.057  1.00  0.00           O  
ATOM   1012  OD2 ASP A1207      36.255   1.939  37.653  1.00  0.00           O  
ATOM   1013  N   ILE A1208      41.272   2.965  36.546  1.00  0.00           N  
ATOM   1014  CA  ILE A1208      42.673   3.053  36.923  1.00  0.00           C  
ATOM   1015  C   ILE A1208      43.553   3.749  35.892  1.00  0.00           C  
ATOM   1016  O   ILE A1208      44.055   4.844  36.143  1.00  0.00           O  
ATOM   1017  CB  ILE A1208      43.261   1.646  37.214  1.00  0.00           C  
ATOM   1018  CG1 ILE A1208      42.556   1.046  38.435  1.00  0.00           C  
ATOM   1019  CG2 ILE A1208      44.768   1.725  37.413  1.00  0.00           C  
ATOM   1020  CD1 ILE A1208      43.060  -0.320  38.815  1.00  0.00           C  
ATOM   1021  N   LEU A1209      43.727   3.113  34.738  1.00  0.00           N  
ATOM   1022  CA  LEU A1209      44.568   3.630  33.666  1.00  0.00           C  
ATOM   1023  C   LEU A1209      44.380   5.081  33.217  1.00  0.00           C  
ATOM   1024  O   LEU A1209      45.335   5.729  32.809  1.00  0.00           O  
ATOM   1025  CB  LEU A1209      44.455   2.715  32.445  1.00  0.00           C  
ATOM   1026  CG  LEU A1209      44.878   1.252  32.573  1.00  0.00           C  
ATOM   1027  CD1 LEU A1209      44.908   0.648  31.174  1.00  0.00           C  
ATOM   1028  CD2 LEU A1209      46.257   1.139  33.220  1.00  0.00           C  
ATOM   1029  N   LEU A1210      43.157   5.585  33.268  1.00  0.00           N  
ATOM   1030  CA  LEU A1210      42.889   6.946  32.829  1.00  0.00           C  
ATOM   1031  C   LEU A1210      43.677   8.062  33.506  1.00  0.00           C  
ATOM   1032  O   LEU A1210      43.778   9.166  32.969  1.00  0.00           O  
ATOM   1033  CB  LEU A1210      41.400   7.254  32.963  1.00  0.00           C  
ATOM   1034  CG  LEU A1210      40.529   6.787  31.812  1.00  0.00           C  
ATOM   1035  CD1 LEU A1210      39.102   7.244  32.056  1.00  0.00           C  
ATOM   1036  CD2 LEU A1210      41.073   7.355  30.501  1.00  0.00           C  
ATOM   1037  N   TYR A1211      44.247   7.781  34.671  1.00  0.00           N  
ATOM   1038  CA  TYR A1211      44.979   8.793  35.419  1.00  0.00           C  
ATOM   1039  C   TYR A1211      46.465   8.476  35.627  1.00  0.00           C  
ATOM   1040  O   TYR A1211      47.127   9.049  36.490  1.00  0.00           O  
ATOM   1041  CB  TYR A1211      44.297   8.988  36.770  1.00  0.00           C  
ATOM   1042  CG  TYR A1211      42.820   9.302  36.656  1.00  0.00           C  
ATOM   1043  CD1 TYR A1211      42.385  10.589  36.344  1.00  0.00           C  
ATOM   1044  CD2 TYR A1211      41.857   8.308  36.816  1.00  0.00           C  
ATOM   1045  CE1 TYR A1211      41.033  10.885  36.190  1.00  0.00           C  
ATOM   1046  CE2 TYR A1211      40.494   8.596  36.662  1.00  0.00           C  
ATOM   1047  CZ  TYR A1211      40.097   9.891  36.348  1.00  0.00           C  
ATOM   1048  OH  TYR A1211      38.772  10.216  36.187  1.00  0.00           O  
ATOM   1049  N   ASN A1291      46.999   7.579  34.822  1.00  0.00           N  
ATOM   1050  CA  ASN A1291      48.388   7.196  34.959  1.00  0.00           C  
ATOM   1051  C   ASN A1291      48.743   6.783  36.392  1.00  0.00           C  
ATOM   1052  O   ASN A1291      49.889   6.936  36.803  1.00  0.00           O  
ATOM   1053  CB  ASN A1291      49.309   8.337  34.507  1.00  0.00           C  
ATOM   1054  CG  ASN A1291      49.331   8.511  32.988  1.00  0.00           C  
ATOM   1055  OD1 ASN A1291      48.690   9.415  32.445  1.00  0.00           O  
ATOM   1056  ND2 ASN A1291      50.065   7.629  32.299  1.00  0.00           N  
ATOM   1057  N   THR A1292      47.782   6.240  37.144  1.00  0.00           N  
ATOM   1058  CA  THR A1292      48.045   5.837  38.530  1.00  0.00           C  
ATOM   1059  C   THR A1292      49.187   4.837  38.691  1.00  0.00           C  
ATOM   1060  O   THR A1292      49.432   3.998  37.824  1.00  0.00           O  
ATOM   1061  CB  THR A1292      46.794   5.256  39.215  1.00  0.00           C  
ATOM   1062  OG1 THR A1292      46.623   3.892  38.834  1.00  0.00           O  
ATOM   1063  CG2 THR A1292      45.572   6.052  38.812  1.00  0.00           C  
ATOM   1064  N   ASP A1293      49.891   4.941  39.814  1.00  0.00           N  
ATOM   1065  CA  ASP A1293      51.021   4.062  40.108  1.00  0.00           C  
ATOM   1066  C   ASP A1293      50.623   2.981  41.080  1.00  0.00           C  
ATOM   1067  O   ASP A1293      50.961   1.813  40.904  1.00  0.00           O  
ATOM   1068  CB  ASP A1293      52.160   4.863  40.727  1.00  0.00           C  
ATOM   1069  CG  ASP A1293      52.640   5.970  39.827  1.00  0.00           C  
ATOM   1070  OD1 ASP A1293      53.563   5.735  39.014  1.00  0.00           O  
ATOM   1071  OD2 ASP A1293      52.070   7.074  39.931  1.00  0.00           O  
ATOM   1072  N   ILE A1294      49.914   3.385  42.121  1.00  0.00           N  
ATOM   1073  CA  ILE A1294      49.497   2.444  43.133  1.00  0.00           C  
ATOM   1074  C   ILE A1294      47.983   2.362  43.179  1.00  0.00           C  
ATOM   1075  O   ILE A1294      47.284   3.366  42.997  1.00  0.00           O  
ATOM   1076  CB  ILE A1294      49.977   2.898  44.526  1.00  0.00           C  
ATOM   1077  CG1 ILE A1294      51.508   3.004  44.551  1.00  0.00           C  
ATOM   1078  CG2 ILE A1294      49.467   1.940  45.583  1.00  0.00           C  
ATOM   1079  CD1 ILE A1294      52.017   3.779  45.754  1.00  0.00           C  
ATOM   1080  N   VAL A1295      47.483   1.158  43.419  1.00  0.00           N  
ATOM   1081  CA  VAL A1295      46.057   0.923  43.547  1.00  0.00           C  
ATOM   1082  C   VAL A1295      45.954   0.133  44.853  1.00  0.00           C  
ATOM   1083  O   VAL A1295      46.277  -1.053  44.901  1.00  0.00           O  
ATOM   1084  CB  VAL A1295      45.494   0.093  42.336  1.00  0.00           C  
ATOM   1085  CG1 VAL A1295      44.008  -0.209  42.529  1.00  0.00           C  
ATOM   1086  CG2 VAL A1295      45.698   0.881  41.036  1.00  0.00           C  
ATOM   1087  N   PRO A1296      45.554   0.806  45.947  1.00  0.00           N  
ATOM   1088  CA  PRO A1296      45.410   0.189  47.268  1.00  0.00           C  
ATOM   1089  C   PRO A1296      44.244  -0.773  47.341  1.00  0.00           C  
ATOM   1090  O   PRO A1296      43.140  -0.399  47.729  1.00  0.00           O  
ATOM   1091  CB  PRO A1296      45.224   1.396  48.186  1.00  0.00           C  
ATOM   1092  CG  PRO A1296      44.416   2.300  47.341  1.00  0.00           C  
ATOM   1093  CD  PRO A1296      45.118   2.215  45.992  1.00  0.00           C  
ATOM   1094  N   VAL A1297      44.492  -2.014  46.953  1.00  0.00           N  
ATOM   1095  CA  VAL A1297      43.455  -3.034  46.981  1.00  0.00           C  
ATOM   1096  C   VAL A1297      43.797  -4.164  47.931  1.00  0.00           C  
ATOM   1097  O   VAL A1297      44.948  -4.316  48.363  1.00  0.00           O  
ATOM   1098  CB  VAL A1297      43.230  -3.653  45.591  1.00  0.00           C  
ATOM   1099  CG1 VAL A1297      42.512  -2.675  44.690  1.00  0.00           C  
ATOM   1100  CG2 VAL A1297      44.561  -4.067  44.993  1.00  0.00           C  
ATOM   1101  N   GLY A1298      42.776  -4.956  48.240  1.00  0.00           N  
ATOM   1102  CA  GLY A1298      42.946  -6.083  49.133  1.00  0.00           C  
ATOM   1103  C   GLY A1298      43.536  -7.295  48.432  1.00  0.00           C  
ATOM   1104  O   GLY A1298      43.924  -7.232  47.257  1.00  0.00           O  
ATOM   1105  N   GLU A1299      43.613  -8.402  49.164  1.00  0.00           N  
ATOM   1106  CA  GLU A1299      44.155  -9.643  48.632  1.00  0.00           C  
ATOM   1107  C   GLU A1299      43.305 -10.048  47.412  1.00  0.00           C  
ATOM   1108  O   GLU A1299      43.822 -10.310  46.321  1.00  0.00           O  
ATOM   1109  CB  GLU A1299      44.088 -10.751  49.710  1.00  0.00           C  
ATOM   1110  CG  GLU A1299      44.450 -10.338  51.172  1.00  0.00           C  
ATOM   1111  CD  GLU A1299      43.235  -9.932  52.035  1.00  0.00           C  
ATOM   1112  OE1 GLU A1299      42.653  -8.853  51.791  1.00  0.00           O  
ATOM   1113  OE2 GLU A1299      42.860 -10.702  52.950  1.00  0.00           O  
ATOM   1114  N   ASP A1300      41.992 -10.064  47.628  1.00  0.00           N  
ATOM   1115  CA  ASP A1300      40.975 -10.440  46.650  1.00  0.00           C  
ATOM   1116  C   ASP A1300      40.968  -9.746  45.297  1.00  0.00           C  
ATOM   1117  O   ASP A1300      40.713 -10.369  44.266  1.00  0.00           O  
ATOM   1118  CB  ASP A1300      39.600 -10.239  47.279  1.00  0.00           C  
ATOM   1119  CG  ASP A1300      39.392  -8.810  47.778  1.00  0.00           C  
ATOM   1120  OD1 ASP A1300      40.170  -8.373  48.651  1.00  0.00           O  
ATOM   1121  OD2 ASP A1300      38.459  -8.129  47.299  1.00  0.00           O  
ATOM   1122  N   GLN A1301      41.213  -8.449  45.289  1.00  0.00           N  
ATOM   1123  CA  GLN A1301      41.176  -7.723  44.033  1.00  0.00           C  
ATOM   1124  C   GLN A1301      42.347  -7.982  43.112  1.00  0.00           C  
ATOM   1125  O   GLN A1301      42.222  -7.836  41.903  1.00  0.00           O  
ATOM   1126  CB  GLN A1301      41.080  -6.223  44.302  1.00  0.00           C  
ATOM   1127  CG  GLN A1301      39.803  -5.765  44.967  1.00  0.00           C  
ATOM   1128  CD  GLN A1301      38.625  -5.774  44.024  1.00  0.00           C  
ATOM   1129  OE1 GLN A1301      38.747  -5.387  42.868  1.00  0.00           O  
ATOM   1130  NE2 GLN A1301      37.473  -6.193  44.519  1.00  0.00           N  
ATOM   1131  N   LYS A1302      43.478  -8.372  43.686  1.00  0.00           N  
ATOM   1132  CA  LYS A1302      44.701  -8.597  42.915  1.00  0.00           C  
ATOM   1133  C   LYS A1302      44.468  -9.094  41.491  1.00  0.00           C  
ATOM   1134  O   LYS A1302      45.123  -8.632  40.554  1.00  0.00           O  
ATOM   1135  CB  LYS A1302      45.636  -9.557  43.664  1.00  0.00           C  
ATOM   1136  CG  LYS A1302      47.011  -9.738  43.001  1.00  0.00           C  
ATOM   1137  CD  LYS A1302      47.933  -8.526  43.164  1.00  0.00           C  
ATOM   1138  CE  LYS A1302      48.512  -8.450  44.576  1.00  0.00           C  
ATOM   1139  NZ  LYS A1302      49.462  -7.312  44.761  1.00  0.00           N  
ATOM   1140  N   GLN A1303      43.521 -10.017  41.336  1.00  0.00           N  
ATOM   1141  CA  GLN A1303      43.213 -10.586  40.028  1.00  0.00           C  
ATOM   1142  C   GLN A1303      42.917  -9.539  38.967  1.00  0.00           C  
ATOM   1143  O   GLN A1303      43.427  -9.617  37.844  1.00  0.00           O  
ATOM   1144  CB  GLN A1303      42.034 -11.540  40.099  1.00  0.00           C  
ATOM   1145  CG  GLN A1303      42.382 -12.893  39.523  1.00  0.00           C  
ATOM   1146  CD  GLN A1303      41.230 -13.546  38.800  1.00  0.00           C  
ATOM   1147  OE1 GLN A1303      40.097 -13.570  39.297  1.00  0.00           O  
ATOM   1148  NE2 GLN A1303      41.513 -14.092  37.620  1.00  0.00           N  
ATOM   1149  N   HIS A1304      42.086  -8.567  39.316  1.00  0.00           N  
ATOM   1150  CA  HIS A1304      41.735  -7.494  38.398  1.00  0.00           C  
ATOM   1151  C   HIS A1304      42.907  -6.574  38.070  1.00  0.00           C  
ATOM   1152  O   HIS A1304      43.046  -6.093  36.952  1.00  0.00           O  
ATOM   1153  CB  HIS A1304      40.622  -6.657  39.003  1.00  0.00           C  
ATOM   1154  CG  HIS A1304      39.349  -7.404  39.207  1.00  0.00           C  
ATOM   1155  ND1 HIS A1304      38.813  -8.214  38.233  1.00  0.00           N  
ATOM   1156  CD2 HIS A1304      38.464  -7.408  40.231  1.00  0.00           C  
ATOM   1157  CE1 HIS A1304      37.651  -8.685  38.643  1.00  0.00           C  
ATOM   1158  NE2 HIS A1304      37.415  -8.211  39.854  1.00  0.00           N  
ATOM   1159  N   ILE A1306      43.745  -6.329  39.061  1.00  0.00           N  
ATOM   1160  CA  ILE A1306      44.889  -5.483  38.844  1.00  0.00           C  
ATOM   1161  C   ILE A1306      45.736  -6.059  37.708  1.00  0.00           C  
ATOM   1162  O   ILE A1306      46.078  -5.361  36.752  1.00  0.00           O  
ATOM   1163  CB  ILE A1306      45.721  -5.371  40.137  1.00  0.00           C  
ATOM   1164  CG1 ILE A1306      44.801  -4.934  41.290  1.00  0.00           C  
ATOM   1165  CG2 ILE A1306      46.889  -4.408  39.936  1.00  0.00           C  
ATOM   1166  CD1 ILE A1306      44.026  -3.631  41.043  1.00  0.00           C  
ATOM   1167  N   GLU A1310      46.036  -7.352  37.805  1.00  0.00           N  
ATOM   1168  CA  GLU A1310      46.852  -8.044  36.802  1.00  0.00           C  
ATOM   1169  C   GLU A1310      46.296  -7.902  35.380  1.00  0.00           C  
ATOM   1170  O   GLU A1310      47.046  -7.698  34.418  1.00  0.00           O  
ATOM   1171  CB  GLU A1310      46.989  -9.532  37.149  1.00  0.00           C  
ATOM   1172  CG  GLU A1310      47.433  -9.862  38.591  1.00  0.00           C  
ATOM   1173  CD  GLU A1310      48.820  -9.322  38.957  1.00  0.00           C  
ATOM   1174  OE1 GLU A1310      49.777  -9.526  38.172  1.00  0.00           O  
ATOM   1175  OE2 GLU A1310      48.937  -8.699  40.041  1.00  0.00           O  
ATOM   1176  N   LEU A1312      44.980  -8.016  35.251  1.00  0.00           N  
ATOM   1177  CA  LEU A1312      44.348  -7.885  33.956  1.00  0.00           C  
ATOM   1178  C   LEU A1312      44.523  -6.471  33.406  1.00  0.00           C  
ATOM   1179  O   LEU A1312      44.848  -6.298  32.224  1.00  0.00           O  
ATOM   1180  CB  LEU A1312      42.864  -8.220  34.052  1.00  0.00           C  
ATOM   1181  CG  LEU A1312      42.104  -8.058  32.734  1.00  0.00           C  
ATOM   1182  CD1 LEU A1312      42.758  -8.916  31.666  1.00  0.00           C  
ATOM   1183  CD2 LEU A1312      40.653  -8.450  32.930  1.00  0.00           C  
ATOM   1184  N   THR A1314      44.323  -5.457  34.252  1.00  0.00           N  
ATOM   1185  CA  THR A1314      44.481  -4.079  33.781  1.00  0.00           C  
ATOM   1186  C   THR A1314      45.938  -3.869  33.390  1.00  0.00           C  
ATOM   1187  O   THR A1314      46.242  -3.167  32.428  1.00  0.00           O  
ATOM   1188  CB  THR A1314      44.090  -3.013  34.851  1.00  0.00           C  
ATOM   1189  OG1 THR A1314      45.192  -2.789  35.731  1.00  0.00           O  
ATOM   1190  CG2 THR A1314      42.882  -3.462  35.662  1.00  0.00           C  
ATOM   1191  N   ARG A1316      46.839  -4.496  34.138  1.00  0.00           N  
ATOM   1192  CA  ARG A1316      48.257  -4.393  33.836  1.00  0.00           C  
ATOM   1193  C   ARG A1316      48.457  -4.934  32.429  1.00  0.00           C  
ATOM   1194  O   ARG A1316      49.127  -4.309  31.601  1.00  0.00           O  
ATOM   1195  CB  ARG A1316      49.066  -5.215  34.827  1.00  0.00           C  
ATOM   1196  CG  ARG A1316      49.018  -4.687  36.246  1.00  0.00           C  
ATOM   1197  CD  ARG A1316      49.925  -5.492  37.156  1.00  0.00           C  
ATOM   1198  NE  ARG A1316      51.294  -5.525  36.648  1.00  0.00           N  
ATOM   1199  CZ  ARG A1316      52.333  -4.925  37.219  1.00  0.00           C  
ATOM   1200  NH1 ARG A1316      52.168  -4.234  38.337  1.00  0.00           N  
ATOM   1201  NH2 ARG A1316      53.538  -5.018  36.665  1.00  0.00           N  
ATOM   1202  N   ASP A1317      47.850  -6.094  32.173  1.00  0.00           N  
ATOM   1203  CA  ASP A1317      47.923  -6.758  30.876  1.00  0.00           C  
ATOM   1204  C   ASP A1317      47.361  -5.878  29.762  1.00  0.00           C  
ATOM   1205  O   ASP A1317      48.004  -5.693  28.727  1.00  0.00           O  
ATOM   1206  CB  ASP A1317      47.157  -8.085  30.906  1.00  0.00           C  
ATOM   1207  CG  ASP A1317      47.668  -9.044  31.983  1.00  0.00           C  
ATOM   1208  OD1 ASP A1317      48.897  -9.192  32.098  1.00  0.00           O  
ATOM   1209  OD2 ASP A1317      46.829  -9.647  32.703  1.00  0.00           O  
ATOM   1210  N   LEU A1318      46.166  -5.332  29.981  1.00  0.00           N  
ATOM   1211  CA  LEU A1318      45.551  -4.469  28.978  1.00  0.00           C  
ATOM   1212  C   LEU A1318      46.427  -3.257  28.699  1.00  0.00           C  
ATOM   1213  O   LEU A1318      46.631  -2.868  27.543  1.00  0.00           O  
ATOM   1214  CB  LEU A1318      44.162  -4.020  29.423  1.00  0.00           C  
ATOM   1215  CG  LEU A1318      43.134  -5.148  29.381  1.00  0.00           C  
ATOM   1216  CD1 LEU A1318      41.775  -4.642  29.790  1.00  0.00           C  
ATOM   1217  CD2 LEU A1318      43.078  -5.713  27.979  1.00  0.00           C  
ATOM   1218  N   ALA A1319      46.967  -2.674  29.761  1.00  0.00           N  
ATOM   1219  CA  ALA A1319      47.815  -1.509  29.612  1.00  0.00           C  
ATOM   1220  C   ALA A1319      48.933  -1.795  28.630  1.00  0.00           C  
ATOM   1221  O   ALA A1319      49.094  -1.085  27.640  1.00  0.00           O  
ATOM   1222  CB  ALA A1319      48.389  -1.098  30.963  1.00  0.00           C  
ATOM   1223  N   GLU A1321      49.702  -2.844  28.892  1.00  0.00           N  
ATOM   1224  CA  GLU A1321      50.816  -3.173  28.012  1.00  0.00           C  
ATOM   1225  C   GLU A1321      50.404  -3.559  26.609  1.00  0.00           C  
ATOM   1226  O   GLU A1321      51.025  -3.138  25.634  1.00  0.00           O  
ATOM   1227  CB  GLU A1321      51.679  -4.267  28.632  1.00  0.00           C  
ATOM   1228  CG  GLU A1321      52.904  -3.683  29.302  1.00  0.00           C  
ATOM   1229  CD  GLU A1321      53.848  -4.738  29.847  1.00  0.00           C  
ATOM   1230  OE1 GLU A1321      54.294  -5.606  29.066  1.00  0.00           O  
ATOM   1231  OE2 GLU A1321      54.148  -4.676  31.057  1.00  0.00           O  
ATOM   1232  N   ARG A1322      49.350  -4.362  26.517  1.00  0.00           N  
ATOM   1233  CA  ARG A1322      48.856  -4.800  25.227  1.00  0.00           C  
ATOM   1234  C   ARG A1322      48.597  -3.553  24.416  1.00  0.00           C  
ATOM   1235  O   ARG A1322      49.061  -3.430  23.281  1.00  0.00           O  
ATOM   1236  CB  ARG A1322      47.563  -5.606  25.374  1.00  0.00           C  
ATOM   1237  CG  ARG A1322      47.162  -6.349  24.107  1.00  0.00           C  
ATOM   1238  CD  ARG A1322      45.956  -7.239  24.348  1.00  0.00           C  
ATOM   1239  NE  ARG A1322      46.203  -8.214  25.404  1.00  0.00           N  
ATOM   1240  CZ  ARG A1322      45.253  -8.881  26.047  1.00  0.00           C  
ATOM   1241  NH1 ARG A1322      43.982  -8.683  25.745  1.00  0.00           N  
ATOM   1242  NH2 ARG A1322      45.577  -9.747  26.995  1.00  0.00           N  
ATOM   1243  N   PHE A1323      47.873  -2.612  25.013  1.00  0.00           N  
ATOM   1244  CA  PHE A1323      47.567  -1.361  24.338  1.00  0.00           C  
ATOM   1245  C   PHE A1323      48.840  -0.586  24.019  1.00  0.00           C  
ATOM   1246  O   PHE A1323      48.995  -0.071  22.915  1.00  0.00           O  
ATOM   1247  CB  PHE A1323      46.683  -0.487  25.200  1.00  0.00           C  
ATOM   1248  CG  PHE A1323      46.155   0.702  24.478  1.00  0.00           C  
ATOM   1249  CD1 PHE A1323      44.822   0.744  24.091  1.00  0.00           C  
ATOM   1250  CD2 PHE A1323      46.989   1.773  24.147  1.00  0.00           C  
ATOM   1251  CE1 PHE A1323      44.319   1.827  23.386  1.00  0.00           C  
ATOM   1252  CE2 PHE A1323      46.493   2.866  23.436  1.00  0.00           C  
ATOM   1253  CZ  PHE A1323      45.154   2.894  23.056  1.00  0.00           C  
ATOM   1254  N   ASN A1324      49.750  -0.495  24.988  1.00  0.00           N  
ATOM   1255  CA  ASN A1324      51.000   0.234  24.775  1.00  0.00           C  
ATOM   1256  C   ASN A1324      51.809  -0.290  23.594  1.00  0.00           C  
ATOM   1257  O   ASN A1324      52.298   0.495  22.783  1.00  0.00           O  
ATOM   1258  CB  ASN A1324      51.875   0.218  26.040  1.00  0.00           C  
ATOM   1259  CG  ASN A1324      51.496   1.313  27.051  1.00  0.00           C  
ATOM   1260  OD1 ASN A1324      50.600   2.130  26.819  1.00  0.00           O  
ATOM   1261  ND2 ASN A1324      52.189   1.317  28.186  1.00  0.00           N  
ATOM   1262  N   LYS A1325      51.955  -1.608  23.492  1.00  0.00           N  
ATOM   1263  CA  LYS A1325      52.723  -2.183  22.386  1.00  0.00           C  
ATOM   1264  C   LYS A1325      52.033  -2.048  21.036  1.00  0.00           C  
ATOM   1265  O   LYS A1325      52.683  -1.824  20.016  1.00  0.00           O  
ATOM   1266  CB  LYS A1325      53.024  -3.651  22.652  1.00  0.00           C  
ATOM   1267  CG  LYS A1325      53.938  -3.872  23.825  1.00  0.00           C  
ATOM   1268  CD  LYS A1325      54.304  -5.332  23.936  1.00  0.00           C  
ATOM   1269  CE  LYS A1325      55.084  -5.606  25.202  1.00  0.00           C  
ATOM   1270  NZ  LYS A1325      56.270  -4.703  25.300  1.00  0.00           N  
ATOM   1271  N   ARG A1326      50.718  -2.196  21.020  1.00  0.00           N  
ATOM   1272  CA  ARG A1326      50.013  -2.068  19.763  1.00  0.00           C  
ATOM   1273  C   ARG A1326      49.933  -0.622  19.280  1.00  0.00           C  
ATOM   1274  O   ARG A1326      50.196  -0.352  18.112  1.00  0.00           O  
ATOM   1275  CB  ARG A1326      48.597  -2.664  19.847  1.00  0.00           C  
ATOM   1276  CG  ARG A1326      48.553  -4.199  19.806  1.00  0.00           C  
ATOM   1277  CD  ARG A1326      47.316  -4.737  19.030  1.00  0.00           C  
ATOM   1278  NE  ARG A1326      46.140  -5.062  19.852  1.00  0.00           N  
ATOM   1279  CZ  ARG A1326      45.942  -6.216  20.492  1.00  0.00           C  
ATOM   1280  NH1 ARG A1326      46.845  -7.190  20.424  1.00  0.00           N  
ATOM   1281  NH2 ARG A1326      44.823  -6.405  21.190  1.00  0.00           N  
ATOM   1282  N   TYR A1327      49.602   0.309  20.177  1.00  0.00           N  
ATOM   1283  CA  TYR A1327      49.451   1.717  19.791  1.00  0.00           C  
ATOM   1284  C   TYR A1327      50.517   2.733  20.238  1.00  0.00           C  
ATOM   1285  O   TYR A1327      50.482   3.896  19.811  1.00  0.00           O  
ATOM   1286  CB  TYR A1327      48.076   2.222  20.235  1.00  0.00           C  
ATOM   1287  CG  TYR A1327      46.923   1.374  19.749  1.00  0.00           C  
ATOM   1288  CD1 TYR A1327      46.448   0.312  20.511  1.00  0.00           C  
ATOM   1289  CD2 TYR A1327      46.316   1.624  18.516  1.00  0.00           C  
ATOM   1290  CE1 TYR A1327      45.396  -0.485  20.063  1.00  0.00           C  
ATOM   1291  CE2 TYR A1327      45.256   0.830  18.048  1.00  0.00           C  
ATOM   1292  CZ  TYR A1327      44.802  -0.223  18.825  1.00  0.00           C  
ATOM   1293  OH  TYR A1327      43.775  -1.034  18.378  1.00  0.00           O  
ATOM   1294  N   GLY A1328      51.450   2.305  21.089  1.00  0.00           N  
ATOM   1295  CA  GLY A1328      52.492   3.203  21.572  1.00  0.00           C  
ATOM   1296  C   GLY A1328      52.437   3.423  23.078  1.00  0.00           C  
ATOM   1297  O   GLY A1328      51.404   3.169  23.702  1.00  0.00           O  
ATOM   1298  N   GLU A1329      53.538   3.897  23.664  1.00  0.00           N  
ATOM   1299  CA  GLU A1329      53.607   4.132  25.109  1.00  0.00           C  
ATOM   1300  C   GLU A1329      52.623   5.219  25.513  1.00  0.00           C  
ATOM   1301  O   GLU A1329      52.825   6.400  25.234  1.00  0.00           O  
ATOM   1302  CB  GLU A1329      55.019   4.544  25.511  1.00  0.00           C  
ATOM   1303  CG  GLU A1329      55.335   4.326  26.979  1.00  0.00           C  
ATOM   1304  CD  GLU A1329      55.367   2.856  27.346  1.00  0.00           C  
ATOM   1305  OE1 GLU A1329      56.058   2.093  26.646  1.00  0.00           O  
ATOM   1306  OE2 GLU A1329      54.706   2.469  28.329  1.00  0.00           O  
ATOM   1307  N   LEU A1341      51.558   4.807  26.184  1.00  0.00           N  
ATOM   1308  CA  LEU A1341      50.515   5.726  26.602  1.00  0.00           C  
ATOM   1309  C   LEU A1341      50.162   5.573  28.084  1.00  0.00           C  
ATOM   1310  O   LEU A1341      50.153   6.549  28.829  1.00  0.00           O  
ATOM   1311  CB  LEU A1341      49.271   5.469  25.760  1.00  0.00           C  
ATOM   1312  CG  LEU A1341      48.367   6.633  25.385  1.00  0.00           C  
ATOM   1313  CD1 LEU A1341      46.951   6.096  25.242  1.00  0.00           C  
ATOM   1314  CD2 LEU A1341      48.413   7.712  26.439  1.00  0.00           C  
ATOM   1315  N   PHE A1342      49.858   4.342  28.494  1.00  0.00           N  
ATOM   1316  CA  PHE A1342      49.485   4.034  29.875  1.00  0.00           C  
ATOM   1317  C   PHE A1342      50.672   3.682  30.759  1.00  0.00           C  
ATOM   1318  O   PHE A1342      51.733   3.282  30.282  1.00  0.00           O  
ATOM   1319  CB  PHE A1342      48.513   2.850  29.919  1.00  0.00           C  
ATOM   1320  CG  PHE A1342      47.216   3.095  29.220  1.00  0.00           C  
ATOM   1321  CD1 PHE A1342      46.396   4.153  29.598  1.00  0.00           C  
ATOM   1322  CD2 PHE A1342      46.776   2.217  28.233  1.00  0.00           C  
ATOM   1323  CE1 PHE A1342      45.154   4.335  29.006  1.00  0.00           C  
ATOM   1324  CE2 PHE A1342      45.542   2.387  27.634  1.00  0.00           C  
ATOM   1325  CZ  PHE A1342      44.714   3.446  28.020  1.00  0.00           C  
ATOM   1326  N   THR A1344      50.470   3.835  32.060  1.00  0.00           N  
ATOM   1327  CA  THR A1344      51.491   3.496  33.034  1.00  0.00           C  
ATOM   1328  C   THR A1344      51.014   2.176  33.605  1.00  0.00           C  
ATOM   1329  O   THR A1344      49.834   2.032  33.932  1.00  0.00           O  
ATOM   1330  CB  THR A1344      51.555   4.511  34.215  1.00  0.00           C  
ATOM   1331  OG1 THR A1344      51.910   5.820  33.741  1.00  0.00           O  
ATOM   1332  CG2 THR A1344      52.570   4.039  35.261  1.00  0.00           C  
ATOM   1333  N   ILE A1345      51.907   1.206  33.718  1.00  0.00           N  
ATOM   1334  CA  ILE A1345      51.511  -0.067  34.291  1.00  0.00           C  
ATOM   1335  C   ILE A1345      51.349   0.151  35.803  1.00  0.00           C  
ATOM   1336  O   ILE A1345      52.281   0.561  36.485  1.00  0.00           O  
ATOM   1337  CB  ILE A1345      52.569  -1.174  33.995  1.00  0.00           C  
ATOM   1338  CG1 ILE A1345      52.445  -1.650  32.542  1.00  0.00           C  
ATOM   1339  CG2 ILE A1345      52.366  -2.356  34.954  1.00  0.00           C  
ATOM   1340  CD1 ILE A1345      52.688  -0.584  31.500  1.00  0.00           C  
ATOM   1341  N   PRO A1347      50.144  -0.101  36.336  1.00  0.00           N  
ATOM   1342  CA  PRO A1347      49.876   0.076  37.767  1.00  0.00           C  
ATOM   1343  C   PRO A1347      50.331  -1.087  38.632  1.00  0.00           C  
ATOM   1344  O   PRO A1347      50.474  -2.207  38.157  1.00  0.00           O  
ATOM   1345  CB  PRO A1347      48.362   0.271  37.808  1.00  0.00           C  
ATOM   1346  CG  PRO A1347      47.905  -0.646  36.737  1.00  0.00           C  
ATOM   1347  CD  PRO A1347      48.901  -0.416  35.606  1.00  0.00           C  
ATOM   1348  N   GLU A1348      50.550  -0.803  39.911  1.00  0.00           N  
ATOM   1349  CA  GLU A1348      51.000  -1.794  40.884  1.00  0.00           C  
ATOM   1350  C   GLU A1348      49.948  -1.950  41.958  1.00  0.00           C  
ATOM   1351  O   GLU A1348      49.418  -0.960  42.458  1.00  0.00           O  
ATOM   1352  CB  GLU A1348      52.298  -1.323  41.519  1.00  0.00           C  
ATOM   1353  CG  GLU A1348      52.960  -2.372  42.367  1.00  0.00           C  
ATOM   1354  CD  GLU A1348      54.423  -2.548  41.997  1.00  0.00           C  
ATOM   1355  OE1 GLU A1348      54.708  -2.857  40.818  1.00  0.00           O  
ATOM   1356  OE2 GLU A1348      55.275  -2.377  42.891  1.00  0.00           O  
ATOM   1357  N   ALA A1349      49.651  -3.188  42.323  1.00  0.00           N  
ATOM   1358  CA  ALA A1349      48.646  -3.438  43.343  1.00  0.00           C  
ATOM   1359  C   ALA A1349      49.259  -3.404  44.733  1.00  0.00           C  
ATOM   1360  O   ALA A1349      49.817  -4.394  45.187  1.00  0.00           O  
ATOM   1361  CB  ALA A1349      47.993  -4.790  43.108  1.00  0.00           C  
ATOM   1362  N   ARG A1350      49.170  -2.266  45.410  1.00  0.00           N  
ATOM   1363  CA  ARG A1350      49.727  -2.174  46.745  1.00  0.00           C  
ATOM   1364  C   ARG A1350      48.694  -2.585  47.769  1.00  0.00           C  
ATOM   1365  O   ARG A1350      47.510  -2.249  47.658  1.00  0.00           O  
ATOM   1366  CB  ARG A1350      50.207  -0.765  47.057  1.00  0.00           C  
ATOM   1367  CG  ARG A1350      51.194  -0.722  48.200  1.00  0.00           C  
ATOM   1368  CD  ARG A1350      51.299   0.668  48.782  1.00  0.00           C  
ATOM   1369  NE  ARG A1350      50.206   0.981  49.704  1.00  0.00           N  
ATOM   1370  CZ  ARG A1350      49.994   2.184  50.226  1.00  0.00           C  
ATOM   1371  NH1 ARG A1350      50.794   3.192  49.910  1.00  0.00           N  
ATOM   1372  NH2 ARG A1350      49.000   2.371  51.079  1.00  0.00           N  
ATOM   1373  N   ILE A1351      49.154  -3.316  48.769  1.00  0.00           N  
ATOM   1374  CA  ILE A1351      48.295  -3.810  49.837  1.00  0.00           C  
ATOM   1375  C   ILE A1351      48.165  -2.793  50.995  1.00  0.00           C  
ATOM   1376  O   ILE A1351      48.942  -1.834  51.094  1.00  0.00           O  
ATOM   1377  CB  ILE A1351      48.881  -5.198  50.344  1.00  0.00           C  
ATOM   1378  CG1 ILE A1351      48.084  -6.357  49.692  1.00  0.00           C  
ATOM   1379  CG2 ILE A1351      48.852  -5.304  51.854  1.00  0.00           C  
ATOM   1380  CD1 ILE A1351      48.174  -6.404  48.171  1.00  0.00           C  
ATOM   1381  N   PRO A1352      47.133  -2.959  51.846  1.00  0.00           N  
ATOM   1382  CA  PRO A1352      46.891  -2.078  52.998  1.00  0.00           C  
ATOM   1383  C   PRO A1352      47.986  -2.199  54.077  1.00  0.00           C  
ATOM   1384  O   PRO A1352      48.690  -3.203  54.148  1.00  0.00           O  
ATOM   1385  CB  PRO A1352      45.518  -2.543  53.497  1.00  0.00           C  
ATOM   1386  CG  PRO A1352      45.506  -4.012  53.123  1.00  0.00           C  
ATOM   1387  CD  PRO A1352      46.040  -3.942  51.711  1.00  0.00           C  
ATOM   1388  N   LYS A1353      48.103  -1.171  54.916  1.00  0.00           N  
ATOM   1389  CA  LYS A1353      49.105  -1.160  55.975  1.00  0.00           C  
ATOM   1390  C   LYS A1353      48.738  -2.031  57.173  1.00  0.00           C  
ATOM   1391  O   LYS A1353      49.515  -2.888  57.586  1.00  0.00           O  
ATOM   1392  CB  LYS A1353      49.349   0.257  56.468  1.00  0.00           C  
ATOM   1393  CG  LYS A1353      49.923   1.205  55.444  1.00  0.00           C  
ATOM   1394  CD  LYS A1353      50.421   2.433  56.162  1.00  0.00           C  
ATOM   1395  CE  LYS A1353      50.437   3.657  55.281  1.00  0.00           C  
ATOM   1396  NZ  LYS A1353      50.789   4.864  56.085  1.00  0.00           N  
ATOM   1397  N   VAL A1354      47.560  -1.777  57.732  1.00  0.00           N  
ATOM   1398  CA  VAL A1354      47.011  -2.495  58.891  1.00  0.00           C  
ATOM   1399  C   VAL A1354      47.973  -3.271  59.814  1.00  0.00           C  
ATOM   1400  O   VAL A1354      48.284  -2.817  60.921  1.00  0.00           O  
ATOM   1401  CB  VAL A1354      45.906  -3.482  58.453  1.00  0.00           C  
ATOM   1402  CG1 VAL A1354      44.929  -3.688  59.603  1.00  0.00           C  
ATOM   1403  CG2 VAL A1354      45.201  -2.975  57.189  1.00  0.00           C  
ATOM   1404  N   GLY A1355      48.409  -4.451  59.367  1.00  0.00           N  
ATOM   1405  CA  GLY A1355      49.309  -5.274  60.162  1.00  0.00           C  
ATOM   1406  C   GLY A1355      48.602  -5.858  61.371  1.00  0.00           C  
ATOM   1407  O   GLY A1355      49.241  -6.356  62.306  1.00  0.00           O  
ATOM   1408  N   ALA A1356      47.272  -5.793  61.347  1.00  0.00           N  
ATOM   1409  CA  ALA A1356      46.457  -6.296  62.446  1.00  0.00           C  
ATOM   1410  C   ALA A1356      45.211  -7.050  61.972  1.00  0.00           C  
ATOM   1411  O   ALA A1356      45.106  -8.256  62.206  1.00  0.00           O  
ATOM   1412  CB  ALA A1356      46.061  -5.135  63.371  1.00  0.00           C  
ATOM   1413  N   ARG A1360      44.285  -6.358  61.305  1.00  0.00           N  
ATOM   1414  CA  ARG A1360      43.034  -6.965  60.840  1.00  0.00           C  
ATOM   1415  C   ARG A1360      42.008  -6.942  61.955  1.00  0.00           C  
ATOM   1416  O   ARG A1360      42.319  -7.285  63.087  1.00  0.00           O  
ATOM   1417  CB  ARG A1360      43.218  -8.421  60.416  1.00  0.00           C  
ATOM   1418  CG  ARG A1360      43.966  -8.614  59.130  1.00  0.00           C  
ATOM   1419  CD  ARG A1360      43.014  -8.855  57.984  1.00  0.00           C  
ATOM   1420  NE  ARG A1360      42.396 -10.178  58.034  1.00  0.00           N  
ATOM   1421  CZ  ARG A1360      42.115 -10.900  56.956  1.00  0.00           C  
ATOM   1422  NH1 ARG A1360      42.402 -10.416  55.754  1.00  0.00           N  
ATOM   1423  NH2 ARG A1360      41.562 -12.100  57.078  1.00  0.00           N  
ATOM   1424  N   ILE A1361      40.782  -6.554  61.632  1.00  0.00           N  
ATOM   1425  CA  ILE A1361      39.725  -6.511  62.627  1.00  0.00           C  
ATOM   1426  C   ILE A1361      38.683  -7.618  62.347  1.00  0.00           C  
ATOM   1427  O   ILE A1361      37.980  -7.604  61.324  1.00  0.00           O  
ATOM   1428  CB  ILE A1361      39.070  -5.113  62.654  1.00  0.00           C  
ATOM   1429  CG1 ILE A1361      40.134  -4.058  62.937  1.00  0.00           C  
ATOM   1430  CG2 ILE A1361      37.936  -5.069  63.669  1.00  0.00           C  
ATOM   1431  CD1 ILE A1361      40.977  -4.324  64.192  1.00  0.00           C  
ATOM   1432  N   MET A1365      38.598  -8.580  63.263  1.00  0.00           N  
ATOM   1433  CA  MET A1365      37.688  -9.704  63.122  1.00  0.00           C  
ATOM   1434  C   MET A1365      36.265  -9.379  63.516  1.00  0.00           C  
ATOM   1435  O   MET A1365      35.983  -8.325  64.080  1.00  0.00           O  
ATOM   1436  CB  MET A1365      38.181 -10.878  63.970  1.00  0.00           C  
ATOM   1437  CG  MET A1365      39.662 -11.166  63.848  1.00  0.00           C  
ATOM   1438  SD  MET A1365      40.149 -11.663  62.214  1.00  0.00           S  
ATOM   1439  CE  MET A1365      41.929 -11.685  62.371  1.00  0.00           C  
ATOM   1440  N   SER A1366      35.376 -10.309  63.203  1.00  0.00           N  
ATOM   1441  CA  SER A1366      33.973 -10.181  63.528  1.00  0.00           C  
ATOM   1442  C   SER A1366      33.868 -10.226  65.048  1.00  0.00           C  
ATOM   1443  O   SER A1366      34.637 -10.922  65.704  1.00  0.00           O  
ATOM   1444  CB  SER A1366      33.199 -11.347  62.890  1.00  0.00           C  
ATOM   1445  OG  SER A1366      31.853 -11.407  63.338  1.00  0.00           O  
ATOM   1446  N   LEU A1368      32.933  -9.471  65.609  1.00  0.00           N  
ATOM   1447  CA  LEU A1368      32.745  -9.454  67.053  1.00  0.00           C  
ATOM   1448  C   LEU A1368      32.023 -10.729  67.447  1.00  0.00           C  
ATOM   1449  O   LEU A1368      32.083 -11.134  68.604  1.00  0.00           O  
ATOM   1450  CB  LEU A1368      31.884  -8.258  67.483  1.00  0.00           C  
ATOM   1451  CG  LEU A1368      32.274  -6.855  67.001  1.00  0.00           C  
ATOM   1452  CD1 LEU A1368      31.127  -5.900  67.221  1.00  0.00           C  
ATOM   1453  CD2 LEU A1368      33.533  -6.402  67.705  1.00  0.00           C  
ATOM   1454  N   VAL A1369      31.332 -11.364  66.495  1.00  0.00           N  
ATOM   1455  CA  VAL A1369      30.583 -12.595  66.801  1.00  0.00           C  
ATOM   1456  C   VAL A1369      31.297 -13.910  66.483  1.00  0.00           C  
ATOM   1457  O   VAL A1369      30.886 -14.958  66.980  1.00  0.00           O  
ATOM   1458  CB  VAL A1369      29.219 -12.620  66.108  1.00  0.00           C  
ATOM   1459  CG1 VAL A1369      28.308 -11.588  66.714  1.00  0.00           C  
ATOM   1460  CG2 VAL A1369      29.390 -12.365  64.641  1.00  0.00           C  
ATOM   1461  N   ASP A1370      32.339 -13.841  65.651  1.00  0.00           N  
ATOM   1462  CA  ASP A1370      33.151 -14.992  65.264  1.00  0.00           C  
ATOM   1463  C   ASP A1370      34.541 -14.433  64.957  1.00  0.00           C  
ATOM   1464  O   ASP A1370      34.834 -13.992  63.847  1.00  0.00           O  
ATOM   1465  CB  ASP A1370      32.531 -15.706  64.044  1.00  0.00           C  
ATOM   1466  CG  ASP A1370      33.463 -16.771  63.414  1.00  0.00           C  
ATOM   1467  OD1 ASP A1370      34.436 -17.243  64.058  1.00  0.00           O  
ATOM   1468  OD2 ASP A1370      33.189 -17.146  62.252  1.00  0.00           O  
ATOM   1469  N   PRO A1371      35.414 -14.432  65.969  1.00  0.00           N  
ATOM   1470  CA  PRO A1371      36.792 -13.931  65.900  1.00  0.00           C  
ATOM   1471  C   PRO A1371      37.753 -14.549  64.904  1.00  0.00           C  
ATOM   1472  O   PRO A1371      38.928 -14.170  64.849  1.00  0.00           O  
ATOM   1473  CB  PRO A1371      37.279 -14.067  67.343  1.00  0.00           C  
ATOM   1474  CG  PRO A1371      36.454 -15.209  67.867  1.00  0.00           C  
ATOM   1475  CD  PRO A1371      35.097 -14.918  67.325  1.00  0.00           C  
ATOM   1476  N   THR A1372      37.269 -15.496  64.116  1.00  0.00           N  
ATOM   1477  CA  THR A1372      38.120 -16.150  63.121  1.00  0.00           C  
ATOM   1478  C   THR A1372      37.800 -15.547  61.767  1.00  0.00           C  
ATOM   1479  O   THR A1372      38.670 -15.422  60.907  1.00  0.00           O  
ATOM   1480  CB  THR A1372      37.845 -17.662  63.072  1.00  0.00           C  
ATOM   1481  OG1 THR A1372      36.443 -17.880  62.854  1.00  0.00           O  
ATOM   1482  CG2 THR A1372      38.244 -18.318  64.386  1.00  0.00           C  
ATOM   1483  N   LYS A1373      36.536 -15.167  61.616  1.00  0.00           N  
ATOM   1484  CA  LYS A1373      36.010 -14.564  60.406  1.00  0.00           C  
ATOM   1485  C   LYS A1373      36.458 -13.108  60.414  1.00  0.00           C  
ATOM   1486  O   LYS A1373      36.718 -12.553  61.478  1.00  0.00           O  
ATOM   1487  CB  LYS A1373      34.487 -14.669  60.438  1.00  0.00           C  
ATOM   1488  CG  LYS A1373      33.764 -14.213  59.189  1.00  0.00           C  
ATOM   1489  CD  LYS A1373      32.284 -14.582  59.288  1.00  0.00           C  
ATOM   1490  CE  LYS A1373      31.496 -14.156  58.038  1.00  0.00           C  
ATOM   1491  NZ  LYS A1373      31.415 -12.662  57.871  1.00  0.00           N  
ATOM   1492  N   LYS A1414      36.557 -12.487  59.241  1.00  0.00           N  
ATOM   1493  CA  LYS A1414      36.991 -11.089  59.157  1.00  0.00           C  
ATOM   1494  C   LYS A1414      35.794 -10.126  59.184  1.00  0.00           C  
ATOM   1495  O   LYS A1414      34.723 -10.469  58.707  1.00  0.00           O  
ATOM   1496  CB  LYS A1414      37.794 -10.887  57.886  1.00  0.00           C  
ATOM   1497  CG  LYS A1414      38.684  -9.682  57.933  1.00  0.00           C  
ATOM   1498  CD  LYS A1414      38.782  -9.048  56.564  1.00  0.00           C  
ATOM   1499  CE  LYS A1414      37.424  -8.528  56.121  1.00  0.00           C  
ATOM   1500  NZ  LYS A1414      37.507  -7.796  54.815  1.00  0.00           N  
ATOM   1501  N   MET A1415      35.972  -8.922  59.724  1.00  0.00           N  
ATOM   1502  CA  MET A1415      34.854  -7.977  59.820  1.00  0.00           C  
ATOM   1503  C   MET A1415      34.394  -7.419  58.474  1.00  0.00           C  
ATOM   1504  O   MET A1415      35.213  -6.918  57.706  1.00  0.00           O  
ATOM   1505  CB  MET A1415      35.206  -6.810  60.756  1.00  0.00           C  
ATOM   1506  CG  MET A1415      33.977  -5.989  61.143  1.00  0.00           C  
ATOM   1507  SD  MET A1415      34.246  -4.594  62.257  1.00  0.00           S  
ATOM   1508  CE  MET A1415      33.802  -5.315  63.804  1.00  0.00           C  
ATOM   1509  N   SER A1416      33.092  -7.481  58.187  1.00  0.00           N  
ATOM   1510  CA  SER A1416      32.605  -6.959  56.912  1.00  0.00           C  
ATOM   1511  C   SER A1416      31.161  -6.491  57.003  1.00  0.00           C  
ATOM   1512  O   SER A1416      30.389  -6.998  57.820  1.00  0.00           O  
ATOM   1513  CB  SER A1416      32.734  -8.026  55.809  1.00  0.00           C  
ATOM   1514  OG  SER A1416      33.146  -7.464  54.557  1.00  0.00           O  
ATOM   1515  N   LYS A1417      30.837  -5.514  56.151  1.00  0.00           N  
ATOM   1516  CA  LYS A1417      29.524  -4.876  56.015  1.00  0.00           C  
ATOM   1517  C   LYS A1417      28.523  -5.902  55.515  1.00  0.00           C  
ATOM   1518  O   LYS A1417      27.325  -5.858  55.831  1.00  0.00           O  
ATOM   1519  CB  LYS A1417      29.584  -3.738  54.974  1.00  0.00           C  
ATOM   1520  CG  LYS A1417      31.007  -3.253  54.587  1.00  0.00           C  
ATOM   1521  CD  LYS A1417      31.870  -4.333  53.910  1.00  0.00           C  
ATOM   1522  CE  LYS A1417      33.358  -4.015  54.020  1.00  0.00           C  
ATOM   1523  NZ  LYS A1417      34.164  -5.198  53.635  1.00  0.00           N  
ATOM   1524  N   SER A1434      29.032  -6.831  54.720  1.00  0.00           N  
ATOM   1525  CA  SER A1434      28.212  -7.880  54.138  1.00  0.00           C  
ATOM   1526  C   SER A1434      28.009  -9.102  55.023  1.00  0.00           C  
ATOM   1527  O   SER A1434      27.695 -10.182  54.536  1.00  0.00           O  
ATOM   1528  CB  SER A1434      28.811  -8.296  52.791  1.00  0.00           C  
ATOM   1529  OG  SER A1434      30.228  -8.279  52.833  1.00  0.00           O  
ATOM   1530  N   ASP A1435      28.195  -8.941  56.323  1.00  0.00           N  
ATOM   1531  CA  ASP A1435      27.989 -10.056  57.237  1.00  0.00           C  
ATOM   1532  C   ASP A1435      26.486 -10.054  57.562  1.00  0.00           C  
ATOM   1533  O   ASP A1435      25.908  -9.015  57.882  1.00  0.00           O  
ATOM   1534  CB  ASP A1435      28.815  -9.851  58.513  1.00  0.00           C  
ATOM   1535  CG  ASP A1435      28.893 -11.100  59.376  1.00  0.00           C  
ATOM   1536  OD1 ASP A1435      27.838 -11.702  59.679  1.00  0.00           O  
ATOM   1537  OD2 ASP A1435      30.019 -11.466  59.764  1.00  0.00           O  
ATOM   1538  N   PRO A1440      25.824 -11.214  57.438  1.00  0.00           N  
ATOM   1539  CA  PRO A1440      24.386 -11.275  57.735  1.00  0.00           C  
ATOM   1540  C   PRO A1440      23.997 -10.917  59.166  1.00  0.00           C  
ATOM   1541  O   PRO A1440      22.846 -10.597  59.426  1.00  0.00           O  
ATOM   1542  CB  PRO A1440      24.014 -12.716  57.361  1.00  0.00           C  
ATOM   1543  CG  PRO A1440      25.315 -13.461  57.489  1.00  0.00           C  
ATOM   1544  CD  PRO A1440      26.295 -12.496  56.881  1.00  0.00           C  
ATOM   1545  N   ASN A1441      24.947 -10.965  60.095  1.00  0.00           N  
ATOM   1546  CA  ASN A1441      24.640 -10.618  61.484  1.00  0.00           C  
ATOM   1547  C   ASN A1441      25.212  -9.240  61.819  1.00  0.00           C  
ATOM   1548  O   ASN A1441      26.429  -9.055  61.860  1.00  0.00           O  
ATOM   1549  CB  ASN A1441      25.216 -11.660  62.440  1.00  0.00           C  
ATOM   1550  CG  ASN A1441      24.732 -11.467  63.871  1.00  0.00           C  
ATOM   1551  OD1 ASN A1441      25.480 -11.672  64.818  1.00  0.00           O  
ATOM   1552  ND2 ASN A1441      23.465 -11.079  64.026  1.00  0.00           N  
ATOM   1553  N   PRO A1444      24.327  -8.255  62.080  1.00  0.00           N  
ATOM   1554  CA  PRO A1444      24.693  -6.866  62.415  1.00  0.00           C  
ATOM   1555  C   PRO A1444      25.577  -6.711  63.656  1.00  0.00           C  
ATOM   1556  O   PRO A1444      26.327  -5.738  63.782  1.00  0.00           O  
ATOM   1557  CB  PRO A1444      23.334  -6.185  62.598  1.00  0.00           C  
ATOM   1558  CG  PRO A1444      22.418  -7.006  61.728  1.00  0.00           C  
ATOM   1559  CD  PRO A1444      22.858  -8.402  62.057  1.00  0.00           C  
ATOM   1560  N   LYS A1450      25.482  -7.674  64.567  1.00  0.00           N  
ATOM   1561  CA  LYS A1450      26.266  -7.679  65.797  1.00  0.00           C  
ATOM   1562  C   LYS A1450      27.712  -8.008  65.482  1.00  0.00           C  
ATOM   1563  O   LYS A1450      28.572  -7.931  66.351  1.00  0.00           O  
ATOM   1564  CB  LYS A1450      25.720  -8.736  66.755  1.00  0.00           C  
ATOM   1565  CG  LYS A1450      24.228  -8.669  66.969  1.00  0.00           C  
ATOM   1566  CD  LYS A1450      23.838  -7.413  67.725  1.00  0.00           C  
ATOM   1567  CE  LYS A1450      23.393  -7.760  69.132  1.00  0.00           C  
ATOM   1568  NZ  LYS A1450      24.399  -8.646  69.790  1.00  0.00           N  
ATOM   1569  N   ALA A1452      27.982  -8.377  64.237  1.00  0.00           N  
ATOM   1570  CA  ALA A1452      29.341  -8.731  63.847  1.00  0.00           C  
ATOM   1571  C   ALA A1452      30.233  -7.516  63.648  1.00  0.00           C  
ATOM   1572  O   ALA A1452      31.449  -7.607  63.806  1.00  0.00           O  
ATOM   1573  CB  ALA A1452      29.313  -9.572  62.573  1.00  0.00           C  
ATOM   1574  N   TYR A1455      29.628  -6.379  63.313  1.00  0.00           N  
ATOM   1575  CA  TYR A1455      30.407  -5.174  63.053  1.00  0.00           C  
ATOM   1576  C   TYR A1455      29.839  -3.911  63.674  1.00  0.00           C  
ATOM   1577  O   TYR A1455      28.697  -3.877  64.140  1.00  0.00           O  
ATOM   1578  CB  TYR A1455      30.535  -4.969  61.535  1.00  0.00           C  
ATOM   1579  CG  TYR A1455      29.186  -4.962  60.830  1.00  0.00           C  
ATOM   1580  CD1 TYR A1455      28.405  -3.804  60.768  1.00  0.00           C  
ATOM   1581  CD2 TYR A1455      28.664  -6.132  60.275  1.00  0.00           C  
ATOM   1582  CE1 TYR A1455      27.134  -3.812  60.173  1.00  0.00           C  
ATOM   1583  CE2 TYR A1455      27.401  -6.151  59.681  1.00  0.00           C  
ATOM   1584  CZ  TYR A1455      26.637  -4.987  59.633  1.00  0.00           C  
ATOM   1585  OH  TYR A1455      25.379  -5.008  59.061  1.00  0.00           O  
ATOM   1586  N   ILE A1456      30.669  -2.875  63.662  1.00  0.00           N  
ATOM   1587  CA  ILE A1456      30.306  -1.564  64.164  1.00  0.00           C  
ATOM   1588  C   ILE A1456      30.498  -0.601  62.978  1.00  0.00           C  
ATOM   1589  O   ILE A1456      31.563  -0.568  62.351  1.00  0.00           O  
ATOM   1590  CB  ILE A1456      31.221  -1.145  65.341  1.00  0.00           C  
ATOM   1591  CG1 ILE A1456      30.928  -2.000  66.574  1.00  0.00           C  
ATOM   1592  CG2 ILE A1456      31.021   0.325  65.658  1.00  0.00           C  
ATOM   1593  CD1 ILE A1456      31.730  -1.582  67.802  1.00  0.00           C  
ATOM   1594  N   THR A1457      29.451   0.158  62.674  1.00  0.00           N  
ATOM   1595  CA  THR A1457      29.455   1.116  61.579  1.00  0.00           C  
ATOM   1596  C   THR A1457      29.844   2.507  62.056  1.00  0.00           C  
ATOM   1597  O   THR A1457      29.468   2.907  63.153  1.00  0.00           O  
ATOM   1598  CB  THR A1457      28.061   1.209  60.946  1.00  0.00           C  
ATOM   1599  OG1 THR A1457      27.750  -0.025  60.291  1.00  0.00           O  
ATOM   1600  CG2 THR A1457      27.998   2.351  59.957  1.00  0.00           C  
ATOM   1601  N   LEU A1458      30.575   3.253  61.230  1.00  0.00           N  
ATOM   1602  CA  LEU A1458      30.973   4.601  61.624  1.00  0.00           C  
ATOM   1603  C   LEU A1458      29.781   5.494  61.934  1.00  0.00           C  
ATOM   1604  O   LEU A1458      29.959   6.648  62.324  1.00  0.00           O  
ATOM   1605  CB  LEU A1458      31.811   5.276  60.541  1.00  0.00           C  
ATOM   1606  CG  LEU A1458      33.192   4.702  60.244  1.00  0.00           C  
ATOM   1607  CD1 LEU A1458      33.797   5.479  59.094  1.00  0.00           C  
ATOM   1608  CD2 LEU A1458      34.090   4.792  61.474  1.00  0.00           C  
ATOM   1609  N   LEU A1459      28.567   4.988  61.755  1.00  0.00           N  
ATOM   1610  CA  LEU A1459      27.400   5.808  62.041  1.00  0.00           C  
ATOM   1611  C   LEU A1459      26.501   5.151  63.078  1.00  0.00           C  
ATOM   1612  O   LEU A1459      25.353   5.559  63.252  1.00  0.00           O  
ATOM   1613  CB  LEU A1459      26.598   6.083  60.772  1.00  0.00           C  
ATOM   1614  CG  LEU A1459      27.311   6.890  59.682  1.00  0.00           C  
ATOM   1615  CD1 LEU A1459      26.287   7.309  58.656  1.00  0.00           C  
ATOM   1616  CD2 LEU A1459      28.006   8.122  60.266  1.00  0.00           C  
ATOM   1617  N   ASP A1460      27.036   4.140  63.765  1.00  0.00           N  
ATOM   1618  CA  ASP A1460      26.300   3.447  64.810  1.00  0.00           C  
ATOM   1619  C   ASP A1460      26.204   4.405  65.989  1.00  0.00           C  
ATOM   1620  O   ASP A1460      27.207   5.002  66.395  1.00  0.00           O  
ATOM   1621  CB  ASP A1460      27.020   2.167  65.277  1.00  0.00           C  
ATOM   1622  CG  ASP A1460      26.825   0.968  64.331  1.00  0.00           C  
ATOM   1623  OD1 ASP A1460      25.777   0.846  63.675  1.00  0.00           O  
ATOM   1624  OD2 ASP A1460      27.745   0.113  64.280  1.00  0.00           O  
ATOM   1625  N   ASP A1461      25.002   4.552  66.537  1.00  0.00           N  
ATOM   1626  CA  ASP A1461      24.824   5.447  67.667  1.00  0.00           C  
ATOM   1627  C   ASP A1461      25.290   4.764  68.953  1.00  0.00           C  
ATOM   1628  O   ASP A1461      25.281   3.531  69.067  1.00  0.00           O  
ATOM   1629  CB  ASP A1461      23.362   5.907  67.748  1.00  0.00           C  
ATOM   1630  CG  ASP A1461      22.439   4.853  68.310  1.00  0.00           C  
ATOM   1631  OD1 ASP A1461      22.588   4.530  69.510  1.00  0.00           O  
ATOM   1632  OD2 ASP A1461      21.566   4.365  67.559  1.00  0.00           O  
ATOM   1633  N   ALA A1462      25.724   5.581  69.906  1.00  0.00           N  
ATOM   1634  CA  ALA A1462      26.228   5.110  71.194  1.00  0.00           C  
ATOM   1635  C   ALA A1462      25.478   3.896  71.733  1.00  0.00           C  
ATOM   1636  O   ALA A1462      26.081   2.876  72.040  1.00  0.00           O  
ATOM   1637  CB  ALA A1462      26.180   6.241  72.196  1.00  0.00           C  
ATOM   1638  N   LYS A1463      24.162   4.012  71.837  1.00  0.00           N  
ATOM   1639  CA  LYS A1463      23.318   2.929  72.341  1.00  0.00           C  
ATOM   1640  C   LYS A1463      23.588   1.593  71.617  1.00  0.00           C  
ATOM   1641  O   LYS A1463      23.568   0.517  72.219  1.00  0.00           O  
ATOM   1642  CB  LYS A1463      21.848   3.357  72.186  1.00  0.00           C  
ATOM   1643  CG  LYS A1463      20.774   2.371  72.628  1.00  0.00           C  
ATOM   1644  CD  LYS A1463      19.362   2.885  72.251  1.00  0.00           C  
ATOM   1645  CE  LYS A1463      19.044   2.706  70.755  1.00  0.00           C  
ATOM   1646  NZ  LYS A1463      20.002   3.376  69.824  1.00  0.00           N  
ATOM   1647  N   THR A1465      23.868   1.682  70.321  1.00  0.00           N  
ATOM   1648  CA  THR A1465      24.131   0.506  69.498  1.00  0.00           C  
ATOM   1649  C   THR A1465      25.572   0.008  69.641  1.00  0.00           C  
ATOM   1650  O   THR A1465      25.834  -1.191  69.584  1.00  0.00           O  
ATOM   1651  CB  THR A1465      23.825   0.811  68.015  1.00  0.00           C  
ATOM   1652  OG1 THR A1465      22.423   1.075  67.868  1.00  0.00           O  
ATOM   1653  CG2 THR A1465      24.226  -0.355  67.129  1.00  0.00           C  
ATOM   1654  N   ILE A1467      26.509   0.931  69.817  1.00  0.00           N  
ATOM   1655  CA  ILE A1467      27.908   0.552  69.985  1.00  0.00           C  
ATOM   1656  C   ILE A1467      28.075  -0.122  71.335  1.00  0.00           C  
ATOM   1657  O   ILE A1467      28.890  -1.025  71.496  1.00  0.00           O  
ATOM   1658  CB  ILE A1467      28.832   1.759  70.009  1.00  0.00           C  
ATOM   1659  CG1 ILE A1467      28.701   2.551  68.714  1.00  0.00           C  
ATOM   1660  CG2 ILE A1467      30.256   1.287  70.271  1.00  0.00           C  
ATOM   1661  CD1 ILE A1467      29.543   3.816  68.703  1.00  0.00           C  
ATOM   1662  N   GLU A1468      27.316   0.376  72.307  1.00  0.00           N  
ATOM   1663  CA  GLU A1468      27.341  -0.130  73.663  1.00  0.00           C  
ATOM   1664  C   GLU A1468      26.827  -1.551  73.590  1.00  0.00           C  
ATOM   1665  O   GLU A1468      27.465  -2.485  74.061  1.00  0.00           O  
ATOM   1666  CB  GLU A1468      26.425   0.716  74.552  1.00  0.00           C  
ATOM   1667  CG  GLU A1468      26.892   0.857  75.988  1.00  0.00           C  
ATOM   1668  CD  GLU A1468      27.280   2.294  76.346  1.00  0.00           C  
ATOM   1669  OE1 GLU A1468      26.402   3.181  76.268  1.00  0.00           O  
ATOM   1670  OE2 GLU A1468      28.464   2.533  76.698  1.00  0.00           O  
ATOM   1671  N   LYS A1507      25.672  -1.701  72.964  1.00  0.00           N  
ATOM   1672  CA  LYS A1507      25.037  -2.993  72.805  1.00  0.00           C  
ATOM   1673  C   LYS A1507      25.889  -4.051  72.081  1.00  0.00           C  
ATOM   1674  O   LYS A1507      25.929  -5.201  72.500  1.00  0.00           O  
ATOM   1675  CB  LYS A1507      23.713  -2.805  72.063  1.00  0.00           C  
ATOM   1676  CG  LYS A1507      23.020  -4.099  71.703  1.00  0.00           C  
ATOM   1677  CD  LYS A1507      22.436  -4.053  70.285  1.00  0.00           C  
ATOM   1678  CE  LYS A1507      21.314  -3.015  70.125  1.00  0.00           C  
ATOM   1679  NZ  LYS A1507      20.047  -3.332  70.869  1.00  0.00           N  
ATOM   1680  N   LYS A1508      26.578  -3.664  71.011  1.00  0.00           N  
ATOM   1681  CA  LYS A1508      27.385  -4.610  70.229  1.00  0.00           C  
ATOM   1682  C   LYS A1508      28.682  -5.115  70.862  1.00  0.00           C  
ATOM   1683  O   LYS A1508      29.094  -6.251  70.617  1.00  0.00           O  
ATOM   1684  CB  LYS A1508      27.709  -4.014  68.861  1.00  0.00           C  
ATOM   1685  CG  LYS A1508      26.500  -3.885  67.949  1.00  0.00           C  
ATOM   1686  CD  LYS A1508      26.898  -3.305  66.602  1.00  0.00           C  
ATOM   1687  CE  LYS A1508      25.696  -3.186  65.680  1.00  0.00           C  
ATOM   1688  NZ  LYS A1508      26.092  -2.586  64.379  1.00  0.00           N  
ATOM   1689  N   ILE A1509      29.321  -4.253  71.645  1.00  0.00           N  
ATOM   1690  CA  ILE A1509      30.567  -4.565  72.319  1.00  0.00           C  
ATOM   1691  C   ILE A1509      30.300  -5.447  73.524  1.00  0.00           C  
ATOM   1692  O   ILE A1509      31.119  -6.292  73.878  1.00  0.00           O  
ATOM   1693  CB  ILE A1509      31.269  -3.286  72.798  1.00  0.00           C  
ATOM   1694  CG1 ILE A1509      31.826  -2.520  71.607  1.00  0.00           C  
ATOM   1695  CG2 ILE A1509      32.377  -3.631  73.788  1.00  0.00           C  
ATOM   1696  CD1 ILE A1509      32.909  -3.269  70.871  1.00  0.00           C  
ATOM   1697  N   LYS A1510      29.155  -5.240  74.165  1.00  0.00           N  
ATOM   1698  CA  LYS A1510      28.808  -6.050  75.321  1.00  0.00           C  
ATOM   1699  C   LYS A1510      28.697  -7.483  74.821  1.00  0.00           C  
ATOM   1700  O   LYS A1510      29.184  -8.417  75.457  1.00  0.00           O  
ATOM   1701  CB  LYS A1510      27.468  -5.623  75.931  1.00  0.00           C  
ATOM   1702  CG  LYS A1510      27.232  -6.208  77.327  1.00  0.00           C  
ATOM   1703  CD  LYS A1510      25.766  -6.499  77.613  1.00  0.00           C  
ATOM   1704  CE  LYS A1510      24.976  -5.266  78.009  1.00  0.00           C  
ATOM   1705  NZ  LYS A1510      23.613  -5.711  78.437  1.00  0.00           N  
ATOM   1706  N   SER A1511      28.055  -7.628  73.665  1.00  0.00           N  
ATOM   1707  CA  SER A1511      27.833  -8.912  73.017  1.00  0.00           C  
ATOM   1708  C   SER A1511      29.087  -9.557  72.404  1.00  0.00           C  
ATOM   1709  O   SER A1511      29.121 -10.767  72.210  1.00  0.00           O  
ATOM   1710  CB  SER A1511      26.768  -8.758  71.926  1.00  0.00           C  
ATOM   1711  OG  SER A1511      25.589  -8.142  72.436  1.00  0.00           O  
ATOM   1712  N   ALA A1512      30.113  -8.770  72.094  1.00  0.00           N  
ATOM   1713  CA  ALA A1512      31.332  -9.319  71.495  1.00  0.00           C  
ATOM   1714  C   ALA A1512      31.746 -10.577  72.228  1.00  0.00           C  
ATOM   1715  O   ALA A1512      31.749 -10.606  73.450  1.00  0.00           O  
ATOM   1716  CB  ALA A1512      32.465  -8.290  71.536  1.00  0.00           C  
ATOM   1717  N   VAL A1513      32.106 -11.616  71.483  1.00  0.00           N  
ATOM   1718  CA  VAL A1513      32.506 -12.883  72.094  1.00  0.00           C  
ATOM   1719  C   VAL A1513      33.888 -12.837  72.733  1.00  0.00           C  
ATOM   1720  O   VAL A1513      34.862 -12.355  72.139  1.00  0.00           O  
ATOM   1721  CB  VAL A1513      32.468 -14.082  71.069  1.00  0.00           C  
ATOM   1722  CG1 VAL A1513      31.042 -14.319  70.588  1.00  0.00           C  
ATOM   1723  CG2 VAL A1513      33.392 -13.818  69.885  1.00  0.00           C  
ATOM   1724  N   THR A1514      33.962 -13.323  73.963  1.00  0.00           N  
ATOM   1725  CA  THR A1514      35.231 -13.373  74.673  1.00  0.00           C  
ATOM   1726  C   THR A1514      35.554 -14.851  74.870  1.00  0.00           C  
ATOM   1727  O   THR A1514      35.582 -15.630  73.909  1.00  0.00           O  
ATOM   1728  CB  THR A1514      35.152 -12.664  76.058  1.00  0.00           C  
ATOM   1729  OG1 THR A1514      33.888 -12.935  76.676  1.00  0.00           O  
ATOM   1730  CG2 THR A1514      35.332 -11.169  75.899  1.00  0.00           C  
ATOM   1731  N   ASP A1515      35.815 -15.232  76.112  1.00  0.00           N  
ATOM   1732  CA  ASP A1515      36.106 -16.610  76.434  1.00  0.00           C  
ATOM   1733  C   ASP A1515      35.822 -16.843  77.912  1.00  0.00           C  
ATOM   1734  O   ASP A1515      35.249 -15.980  78.578  1.00  0.00           O  
ATOM   1735  CB  ASP A1515      37.557 -16.979  76.053  1.00  0.00           C  
ATOM   1736  CG  ASP A1515      38.611 -16.149  76.772  1.00  0.00           C  
ATOM   1737  OD1 ASP A1515      38.545 -16.049  78.006  1.00  0.00           O  
ATOM   1738  OD2 ASP A1515      39.517 -15.621  76.089  1.00  0.00           O  
ATOM   1739  N   SER A1516      36.205 -18.000  78.438  1.00  0.00           N  
ATOM   1740  CA  SER A1516      35.932 -18.293  79.840  1.00  0.00           C  
ATOM   1741  C   SER A1516      37.069 -18.027  80.813  1.00  0.00           C  
ATOM   1742  O   SER A1516      36.839 -17.985  82.013  1.00  0.00           O  
ATOM   1743  CB  SER A1516      35.464 -19.733  79.977  1.00  0.00           C  
ATOM   1744  OG  SER A1516      34.182 -19.889  79.392  1.00  0.00           O  
ATOM   1745  N   GLU A1517      38.285 -17.832  80.304  1.00  0.00           N  
ATOM   1746  CA  GLU A1517      39.436 -17.568  81.166  1.00  0.00           C  
ATOM   1747  C   GLU A1517      39.181 -16.379  82.097  1.00  0.00           C  
ATOM   1748  O   GLU A1517      39.465 -16.454  83.291  1.00  0.00           O  
ATOM   1749  CB  GLU A1517      40.689 -17.326  80.314  1.00  0.00           C  
ATOM   1750  CG  GLU A1517      42.002 -17.297  81.077  1.00  0.00           C  
ATOM   1751  CD  GLU A1517      43.195 -17.225  80.133  1.00  0.00           C  
ATOM   1752  OE1 GLU A1517      42.985 -17.020  78.923  1.00  0.00           O  
ATOM   1753  OE2 GLU A1517      44.355 -17.354  80.583  1.00  0.00           O  
ATOM   1754  N   GLY A1518      38.640 -15.290  81.561  1.00  0.00           N  
ATOM   1755  CA  GLY A1518      38.378 -14.123  82.383  1.00  0.00           C  
ATOM   1756  C   GLY A1518      39.545 -13.155  82.540  1.00  0.00           C  
ATOM   1757  O   GLY A1518      39.491 -12.268  83.387  1.00  0.00           O  
ATOM   1758  N   THR A1527      40.606 -13.314  81.753  1.00  0.00           N  
ATOM   1759  CA  THR A1527      41.738 -12.392  81.854  1.00  0.00           C  
ATOM   1760  C   THR A1527      41.949 -11.616  80.551  1.00  0.00           C  
ATOM   1761  O   THR A1527      41.662 -12.126  79.468  1.00  0.00           O  
ATOM   1762  CB  THR A1527      43.036 -13.119  82.192  1.00  0.00           C  
ATOM   1763  OG1 THR A1527      43.366 -14.036  81.145  1.00  0.00           O  
ATOM   1764  CG2 THR A1527      42.880 -13.863  83.502  1.00  0.00           C  
ATOM   1765  N   ILE A1528      42.459 -10.388  80.661  1.00  0.00           N  
ATOM   1766  CA  ILE A1528      42.684  -9.550  79.490  1.00  0.00           C  
ATOM   1767  C   ILE A1528      44.118  -9.699  79.017  1.00  0.00           C  
ATOM   1768  O   ILE A1528      44.962  -8.859  79.305  1.00  0.00           O  
ATOM   1769  CB  ILE A1528      42.449  -8.072  79.804  1.00  0.00           C  
ATOM   1770  CG1 ILE A1528      41.241  -7.907  80.736  1.00  0.00           C  
ATOM   1771  CG2 ILE A1528      42.270  -7.302  78.506  1.00  0.00           C  
ATOM   1772  CD1 ILE A1528      39.911  -8.121  80.087  1.00  0.00           C  
ATOM   1773  N   ARG A1562      44.381 -10.760  78.268  1.00  0.00           N  
ATOM   1774  CA  ARG A1562      45.718 -11.033  77.770  1.00  0.00           C  
ATOM   1775  C   ARG A1562      45.684 -11.336  76.260  1.00  0.00           C  
ATOM   1776  O   ARG A1562      44.729 -11.950  75.771  1.00  0.00           O  
ATOM   1777  CB  ARG A1562      46.285 -12.212  78.572  1.00  0.00           C  
ATOM   1778  CG  ARG A1562      47.687 -12.670  78.209  1.00  0.00           C  
ATOM   1779  CD  ARG A1562      48.111 -13.860  79.073  1.00  0.00           C  
ATOM   1780  NE  ARG A1562      47.147 -14.955  78.999  1.00  0.00           N  
ATOM   1781  CZ  ARG A1562      47.008 -15.774  77.961  1.00  0.00           C  
ATOM   1782  NH1 ARG A1562      47.784 -15.630  76.897  1.00  0.00           N  
ATOM   1783  NH2 ARG A1562      46.075 -16.723  77.982  1.00  0.00           N  
ATOM   1784  N   TYR A1563      46.704 -10.909  75.510  1.00  0.00           N  
ATOM   1785  CA  TYR A1563      46.719 -11.155  74.059  1.00  0.00           C  
ATOM   1786  C   TYR A1563      47.139 -12.576  73.705  1.00  0.00           C  
ATOM   1787  O   TYR A1563      48.238 -13.011  74.033  1.00  0.00           O  
ATOM   1788  CB  TYR A1563      47.640 -10.165  73.363  1.00  0.00           C  
ATOM   1789  CG  TYR A1563      47.334 -10.033  71.893  1.00  0.00           C  
ATOM   1790  CD1 TYR A1563      48.255 -10.427  70.924  1.00  0.00           C  
ATOM   1791  CD2 TYR A1563      46.117  -9.506  71.467  1.00  0.00           C  
ATOM   1792  CE1 TYR A1563      47.974 -10.294  69.566  1.00  0.00           C  
ATOM   1793  CE2 TYR A1563      45.826  -9.370  70.117  1.00  0.00           C  
ATOM   1794  CZ  TYR A1563      46.757  -9.763  69.170  1.00  0.00           C  
ATOM   1795  OH  TYR A1563      46.474  -9.606  67.832  1.00  0.00           O  
ATOM   1796  N   ASP A1564      46.263 -13.271  72.990  1.00  0.00           N  
ATOM   1797  CA  ASP A1564      46.491 -14.657  72.613  1.00  0.00           C  
ATOM   1798  C   ASP A1564      45.776 -14.938  71.293  1.00  0.00           C  
ATOM   1799  O   ASP A1564      44.598 -15.303  71.320  1.00  0.00           O  
ATOM   1800  CB  ASP A1564      45.884 -15.560  73.686  1.00  0.00           C  
ATOM   1801  CG  ASP A1564      46.648 -16.851  73.863  1.00  0.00           C  
ATOM   1802  OD1 ASP A1564      47.243 -17.322  72.878  1.00  0.00           O  
ATOM   1803  OD2 ASP A1564      46.617 -17.401  74.986  1.00  0.00           O  
ATOM   1804  N   LYS A1565      46.459 -14.778  70.154  1.00  0.00           N  
ATOM   1805  CA  LYS A1565      45.822 -15.011  68.844  1.00  0.00           C  
ATOM   1806  C   LYS A1565      44.956 -16.263  68.891  1.00  0.00           C  
ATOM   1807  O   LYS A1565      43.728 -16.171  68.815  1.00  0.00           O  
ATOM   1808  CB  LYS A1565      46.867 -15.105  67.727  1.00  0.00           C  
ATOM   1809  CG  LYS A1565      47.333 -13.741  67.177  1.00  0.00           C  
ATOM   1810  CD  LYS A1565      46.198 -12.976  66.475  1.00  0.00           C  
ATOM   1811  CE  LYS A1565      46.704 -11.718  65.762  1.00  0.00           C  
ATOM   1812  NZ  LYS A1565      47.666 -12.030  64.660  1.00  0.00           N  
ATOM   1813  N   GLU A1566      45.583 -17.430  68.995  1.00  0.00           N  
ATOM   1814  CA  GLU A1566      44.831 -18.676  69.129  1.00  0.00           C  
ATOM   1815  C   GLU A1566      44.562 -18.699  70.627  1.00  0.00           C  
ATOM   1816  O   GLU A1566      45.190 -17.936  71.369  1.00  0.00           O  
ATOM   1817  CB  GLU A1566      45.677 -19.890  68.725  1.00  0.00           C  
ATOM   1818  CG  GLU A1566      47.175 -19.727  68.922  1.00  0.00           C  
ATOM   1819  CD  GLU A1566      47.829 -18.992  67.760  1.00  0.00           C  
ATOM   1820  OE1 GLU A1566      47.840 -19.557  66.648  1.00  0.00           O  
ATOM   1821  OE2 GLU A1566      48.313 -17.858  67.963  1.00  0.00           O  
ATOM   1822  N   ALA A1567      43.636 -19.538  71.080  1.00  0.00           N  
ATOM   1823  CA  ALA A1567      43.319 -19.624  72.512  1.00  0.00           C  
ATOM   1824  C   ALA A1567      42.392 -18.511  72.976  1.00  0.00           C  
ATOM   1825  O   ALA A1567      41.319 -18.781  73.500  1.00  0.00           O  
ATOM   1826  CB  ALA A1567      44.603 -19.615  73.332  1.00  0.00           C  
ATOM   1827  N   LYS A1568      42.806 -17.260  72.777  1.00  0.00           N  
ATOM   1828  CA  LYS A1568      41.980 -16.101  73.168  1.00  0.00           C  
ATOM   1829  C   LYS A1568      41.720 -15.195  71.954  1.00  0.00           C  
ATOM   1830  O   LYS A1568      42.149 -14.040  71.923  1.00  0.00           O  
ATOM   1831  CB  LYS A1568      42.669 -15.268  74.272  1.00  0.00           C  
ATOM   1832  CG  LYS A1568      42.911 -15.990  75.593  1.00  0.00           C  
ATOM   1833  CD  LYS A1568      43.480 -15.069  76.682  1.00  0.00           C  
ATOM   1834  CE  LYS A1568      42.387 -14.251  77.354  1.00  0.00           C  
ATOM   1835  NZ  LYS A1568      41.380 -15.099  78.052  1.00  0.00           N  
ATOM   1836  N   PRO A1569      40.984 -15.698  70.949  1.00  0.00           N  
ATOM   1837  CA  PRO A1569      40.672 -14.932  69.737  1.00  0.00           C  
ATOM   1838  C   PRO A1569      39.866 -13.661  70.014  1.00  0.00           C  
ATOM   1839  O   PRO A1569      40.289 -12.554  69.678  1.00  0.00           O  
ATOM   1840  CB  PRO A1569      39.898 -15.948  68.885  1.00  0.00           C  
ATOM   1841  CG  PRO A1569      40.356 -17.292  69.433  1.00  0.00           C  
ATOM   1842  CD  PRO A1569      40.330 -17.015  70.898  1.00  0.00           C  
ATOM   1843  N   GLY A1594      38.708 -13.839  70.637  1.00  0.00           N  
ATOM   1844  CA  GLY A1594      37.836 -12.716  70.965  1.00  0.00           C  
ATOM   1845  C   GLY A1594      38.494 -11.581  71.738  1.00  0.00           C  
ATOM   1846  O   GLY A1594      38.428 -10.426  71.329  1.00  0.00           O  
ATOM   1847  N   ILE A1596      39.129 -11.898  72.860  1.00  0.00           N  
ATOM   1848  CA  ILE A1596      39.790 -10.871  73.644  1.00  0.00           C  
ATOM   1849  C   ILE A1596      40.837 -10.170  72.796  1.00  0.00           C  
ATOM   1850  O   ILE A1596      40.874  -8.939  72.725  1.00  0.00           O  
ATOM   1851  CB  ILE A1596      40.407 -11.473  74.938  1.00  0.00           C  
ATOM   1852  CG1 ILE A1596      39.336 -11.507  76.025  1.00  0.00           C  
ATOM   1853  CG2 ILE A1596      41.632 -10.674  75.396  1.00  0.00           C  
ATOM   1854  CD1 ILE A1596      38.715 -10.143  76.322  1.00  0.00           C  
ATOM   1855  N   SER A1601      41.676 -10.958  72.143  1.00  0.00           N  
ATOM   1856  CA  SER A1601      42.721 -10.405  71.297  1.00  0.00           C  
ATOM   1857  C   SER A1601      42.164  -9.433  70.252  1.00  0.00           C  
ATOM   1858  O   SER A1601      42.819  -8.446  69.903  1.00  0.00           O  
ATOM   1859  CB  SER A1601      43.456 -11.525  70.580  1.00  0.00           C  
ATOM   1860  OG  SER A1601      43.860 -12.512  71.504  1.00  0.00           O  
ATOM   1861  N   ASN A1602      40.967  -9.708  69.739  1.00  0.00           N  
ATOM   1862  CA  ASN A1602      40.388  -8.821  68.743  1.00  0.00           C  
ATOM   1863  C   ASN A1602      40.040  -7.505  69.405  1.00  0.00           C  
ATOM   1864  O   ASN A1602      40.511  -6.444  68.984  1.00  0.00           O  
ATOM   1865  CB  ASN A1602      39.138  -9.436  68.115  1.00  0.00           C  
ATOM   1866  CG  ASN A1602      38.568  -8.567  67.018  1.00  0.00           C  
ATOM   1867  OD1 ASN A1602      39.306  -8.076  66.157  1.00  0.00           O  
ATOM   1868  ND2 ASN A1602      37.255  -8.369  67.037  1.00  0.00           N  
ATOM   1869  N   LEU A1603      39.210  -7.601  70.442  1.00  0.00           N  
ATOM   1870  CA  LEU A1603      38.791  -6.444  71.220  1.00  0.00           C  
ATOM   1871  C   LEU A1603      39.991  -5.594  71.622  1.00  0.00           C  
ATOM   1872  O   LEU A1603      39.945  -4.374  71.534  1.00  0.00           O  
ATOM   1873  CB  LEU A1603      38.059  -6.900  72.460  1.00  0.00           C  
ATOM   1874  CG  LEU A1603      36.534  -6.866  72.387  1.00  0.00           C  
ATOM   1875  CD1 LEU A1603      36.009  -6.959  70.964  1.00  0.00           C  
ATOM   1876  CD2 LEU A1603      36.022  -8.014  73.230  1.00  0.00           C  
ATOM   1877  N   LEU A1604      41.076  -6.242  72.041  1.00  0.00           N  
ATOM   1878  CA  LEU A1604      42.279  -5.515  72.428  1.00  0.00           C  
ATOM   1879  C   LEU A1604      42.865  -4.791  71.241  1.00  0.00           C  
ATOM   1880  O   LEU A1604      43.411  -3.705  71.378  1.00  0.00           O  
ATOM   1881  CB  LEU A1604      43.343  -6.454  73.014  1.00  0.00           C  
ATOM   1882  CG  LEU A1604      43.273  -6.735  74.526  1.00  0.00           C  
ATOM   1883  CD1 LEU A1604      44.328  -7.764  74.912  1.00  0.00           C  
ATOM   1884  CD2 LEU A1604      43.477  -5.442  75.311  1.00  0.00           C  
ATOM   1885  N   ASN A1613      42.763  -5.416  70.076  1.00  0.00           N  
ATOM   1886  CA  ASN A1613      43.283  -4.837  68.847  1.00  0.00           C  
ATOM   1887  C   ASN A1613      42.507  -3.562  68.530  1.00  0.00           C  
ATOM   1888  O   ASN A1613      43.092  -2.523  68.218  1.00  0.00           O  
ATOM   1889  CB  ASN A1613      43.152  -5.842  67.709  1.00  0.00           C  
ATOM   1890  CG  ASN A1613      44.492  -6.201  67.100  1.00  0.00           C  
ATOM   1891  OD1 ASN A1613      45.549  -5.875  67.647  1.00  0.00           O  
ATOM   1892  ND2 ASN A1613      44.453  -6.885  65.962  1.00  0.00           N  
ATOM   1893  N   ILE A1614      41.186  -3.641  68.635  1.00  0.00           N  
ATOM   1894  CA  ILE A1614      40.361  -2.488  68.360  1.00  0.00           C  
ATOM   1895  C   ILE A1614      40.692  -1.374  69.357  1.00  0.00           C  
ATOM   1896  O   ILE A1614      40.908  -0.223  68.964  1.00  0.00           O  
ATOM   1897  CB  ILE A1614      38.862  -2.843  68.446  1.00  0.00           C  
ATOM   1898  CG1 ILE A1614      38.518  -3.872  67.369  1.00  0.00           C  
ATOM   1899  CG2 ILE A1614      38.025  -1.576  68.314  1.00  0.00           C  
ATOM   1900  CD1 ILE A1614      37.073  -4.393  67.414  1.00  0.00           C  
ATOM   1901  N   TYR A1615      40.755  -1.741  70.639  1.00  0.00           N  
ATOM   1902  CA  TYR A1615      41.048  -0.819  71.740  1.00  0.00           C  
ATOM   1903  C   TYR A1615      42.366  -0.094  71.538  1.00  0.00           C  
ATOM   1904  O   TYR A1615      42.442   1.122  71.612  1.00  0.00           O  
ATOM   1905  CB  TYR A1615      41.103  -1.593  73.057  1.00  0.00           C  
ATOM   1906  CG  TYR A1615      40.959  -0.766  74.310  1.00  0.00           C  
ATOM   1907  CD1 TYR A1615      41.853   0.258  74.608  1.00  0.00           C  
ATOM   1908  CD2 TYR A1615      39.922  -1.018  75.211  1.00  0.00           C  
ATOM   1909  CE1 TYR A1615      41.719   1.017  75.777  1.00  0.00           C  
ATOM   1910  CE2 TYR A1615      39.776  -0.266  76.384  1.00  0.00           C  
ATOM   1911  CZ  TYR A1615      40.680   0.749  76.659  1.00  0.00           C  
ATOM   1912  OH  TYR A1615      40.559   1.496  77.808  1.00  0.00           O  
ATOM   1913  N   SER A1616      43.404  -0.861  71.266  1.00  0.00           N  
ATOM   1914  CA  SER A1616      44.729  -0.316  71.071  1.00  0.00           C  
ATOM   1915  C   SER A1616      44.884   0.684  69.912  1.00  0.00           C  
ATOM   1916  O   SER A1616      45.385   1.782  70.121  1.00  0.00           O  
ATOM   1917  CB  SER A1616      45.726  -1.464  70.908  1.00  0.00           C  
ATOM   1918  OG  SER A1616      47.036  -0.953  70.750  1.00  0.00           O  
ATOM   1919  N   THR A1617      44.456   0.330  68.701  1.00  0.00           N  
ATOM   1920  CA  THR A1617      44.620   1.260  67.582  1.00  0.00           C  
ATOM   1921  C   THR A1617      43.843   2.554  67.742  1.00  0.00           C  
ATOM   1922  O   THR A1617      44.290   3.608  67.299  1.00  0.00           O  
ATOM   1923  CB  THR A1617      44.239   0.636  66.196  1.00  0.00           C  
ATOM   1924  OG1 THR A1617      42.853   0.257  66.168  1.00  0.00           O  
ATOM   1925  CG2 THR A1617      45.086  -0.577  65.918  1.00  0.00           C  
ATOM   1926  N   LEU A1619      42.694   2.483  68.396  1.00  0.00           N  
ATOM   1927  CA  LEU A1619      41.882   3.671  68.570  1.00  0.00           C  
ATOM   1928  C   LEU A1619      42.286   4.612  69.701  1.00  0.00           C  
ATOM   1929  O   LEU A1619      42.096   5.830  69.600  1.00  0.00           O  
ATOM   1930  CB  LEU A1619      40.417   3.274  68.729  1.00  0.00           C  
ATOM   1931  CG  LEU A1619      39.745   2.751  67.456  1.00  0.00           C  
ATOM   1932  CD1 LEU A1619      38.249   2.782  67.675  1.00  0.00           C  
ATOM   1933  CD2 LEU A1619      40.110   3.608  66.244  1.00  0.00           C  
ATOM   1934  N   SER A1620      42.842   4.051  70.770  1.00  0.00           N  
ATOM   1935  CA  SER A1620      43.244   4.859  71.918  1.00  0.00           C  
ATOM   1936  C   SER A1620      44.722   5.211  71.917  1.00  0.00           C  
ATOM   1937  O   SER A1620      45.161   6.095  72.651  1.00  0.00           O  
ATOM   1938  CB  SER A1620      42.894   4.142  73.228  1.00  0.00           C  
ATOM   1939  OG  SER A1620      43.705   2.995  73.411  1.00  0.00           O  
ATOM   1940  N   GLY A1621      45.489   4.511  71.099  1.00  0.00           N  
ATOM   1941  CA  GLY A1621      46.910   4.775  71.047  1.00  0.00           C  
ATOM   1942  C   GLY A1621      47.688   4.119  72.177  1.00  0.00           C  
ATOM   1943  O   GLY A1621      48.863   4.425  72.368  1.00  0.00           O  
ATOM   1944  N   GLN A1757      47.047   3.229  72.935  1.00  0.00           N  
ATOM   1945  CA  GLN A1757      47.732   2.540  74.029  1.00  0.00           C  
ATOM   1946  C   GLN A1757      48.165   1.163  73.560  1.00  0.00           C  
ATOM   1947  O   GLN A1757      47.414   0.474  72.872  1.00  0.00           O  
ATOM   1948  CB  GLN A1757      46.819   2.375  75.243  1.00  0.00           C  
ATOM   1949  CG  GLN A1757      46.262   3.672  75.792  1.00  0.00           C  
ATOM   1950  CD  GLN A1757      45.415   3.456  77.037  1.00  0.00           C  
ATOM   1951  OE1 GLN A1757      45.906   3.571  78.159  1.00  0.00           O  
ATOM   1952  NE2 GLN A1757      44.138   3.133  76.838  1.00  0.00           N  
ATOM   1953  N   SER A1758      49.370   0.752  73.943  1.00  0.00           N  
ATOM   1954  CA  SER A1758      49.877  -0.561  73.552  1.00  0.00           C  
ATOM   1955  C   SER A1758      49.060  -1.690  74.156  1.00  0.00           C  
ATOM   1956  O   SER A1758      48.267  -1.490  75.079  1.00  0.00           O  
ATOM   1957  CB  SER A1758      51.325  -0.735  73.999  1.00  0.00           C  
ATOM   1958  OG  SER A1758      51.384  -1.300  75.299  1.00  0.00           O  
ATOM   1959  N   ILE A1760      49.281  -2.886  73.626  1.00  0.00           N  
ATOM   1960  CA  ILE A1760      48.595  -4.081  74.103  1.00  0.00           C  
ATOM   1961  C   ILE A1760      49.193  -4.465  75.450  1.00  0.00           C  
ATOM   1962  O   ILE A1760      48.469  -4.814  76.390  1.00  0.00           O  
ATOM   1963  CB  ILE A1760      48.721  -5.221  73.057  1.00  0.00           C  
ATOM   1964  CG1 ILE A1760      47.607  -5.059  72.027  1.00  0.00           C  
ATOM   1965  CG2 ILE A1760      48.688  -6.597  73.717  1.00  0.00           C  
ATOM   1966  CD1 ILE A1760      47.864  -5.794  70.748  1.00  0.00           C  
ATOM   1967  N   GLU A1761      50.518  -4.382  75.541  1.00  0.00           N  
ATOM   1968  CA  GLU A1761      51.222  -4.683  76.786  1.00  0.00           C  
ATOM   1969  C   GLU A1761      50.615  -3.765  77.852  1.00  0.00           C  
ATOM   1970  O   GLU A1761      50.305  -4.189  78.971  1.00  0.00           O  
ATOM   1971  CB  GLU A1761      52.719  -4.372  76.658  1.00  0.00           C  
ATOM   1972  CG  GLU A1761      53.428  -5.075  75.522  1.00  0.00           C  
ATOM   1973  CD  GLU A1761      52.862  -4.719  74.159  1.00  0.00           C  
ATOM   1974  OE1 GLU A1761      52.929  -3.536  73.765  1.00  0.00           O  
ATOM   1975  OE2 GLU A1761      52.323  -5.636  73.501  1.00  0.00           O  
ATOM   1976  N   GLU A1762      50.451  -2.502  77.477  1.00  0.00           N  
ATOM   1977  CA  GLU A1762      49.896  -1.482  78.348  1.00  0.00           C  
ATOM   1978  C   GLU A1762      48.503  -1.868  78.836  1.00  0.00           C  
ATOM   1979  O   GLU A1762      48.242  -1.907  80.044  1.00  0.00           O  
ATOM   1980  CB  GLU A1762      49.827  -0.159  77.584  1.00  0.00           C  
ATOM   1981  CG  GLU A1762      49.801   1.083  78.446  1.00  0.00           C  
ATOM   1982  CD  GLU A1762      49.988   2.358  77.624  1.00  0.00           C  
ATOM   1983  OE1 GLU A1762      50.945   2.403  76.811  1.00  0.00           O  
ATOM   1984  OE2 GLU A1762      49.180   3.300  77.808  1.00  0.00           O  
ATOM   1985  N   LEU A1798      47.621  -2.175  77.887  1.00  0.00           N  
ATOM   1986  CA  LEU A1798      46.245  -2.542  78.196  1.00  0.00           C  
ATOM   1987  C   LEU A1798      46.105  -3.780  79.064  1.00  0.00           C  
ATOM   1988  O   LEU A1798      45.170  -3.873  79.862  1.00  0.00           O  
ATOM   1989  CB  LEU A1798      45.453  -2.682  76.895  1.00  0.00           C  
ATOM   1990  CG  LEU A1798      45.157  -1.313  76.268  1.00  0.00           C  
ATOM   1991  CD1 LEU A1798      44.714  -1.465  74.831  1.00  0.00           C  
ATOM   1992  CD2 LEU A1798      44.096  -0.602  77.099  1.00  0.00           C  
ATOM   1993  N   GLU A1799      47.033  -4.723  78.911  1.00  0.00           N  
ATOM   1994  CA  GLU A1799      47.014  -5.944  79.716  1.00  0.00           C  
ATOM   1995  C   GLU A1799      47.332  -5.538  81.151  1.00  0.00           C  
ATOM   1996  O   GLU A1799      46.603  -5.872  82.093  1.00  0.00           O  
ATOM   1997  CB  GLU A1799      48.061  -6.940  79.206  1.00  0.00           C  
ATOM   1998  CG  GLU A1799      47.767  -7.515  77.830  1.00  0.00           C  
ATOM   1999  CD  GLU A1799      48.882  -8.409  77.309  1.00  0.00           C  
ATOM   2000  OE1 GLU A1799      49.982  -7.899  77.023  1.00  0.00           O  
ATOM   2001  OE2 GLU A1799      48.657  -9.625  77.191  1.00  0.00           O  
ATOM   2002  N   ARG A1800      48.421  -4.786  81.287  1.00  0.00           N  
ATOM   2003  CA  ARG A1800      48.897  -4.286  82.569  1.00  0.00           C  
ATOM   2004  C   ARG A1800      47.815  -3.467  83.268  1.00  0.00           C  
ATOM   2005  O   ARG A1800      47.682  -3.526  84.490  1.00  0.00           O  
ATOM   2006  CB  ARG A1800      50.142  -3.421  82.352  1.00  0.00           C  
ATOM   2007  CG  ARG A1800      50.710  -2.783  83.623  1.00  0.00           C  
ATOM   2008  CD  ARG A1800      52.012  -3.455  84.097  1.00  0.00           C  
ATOM   2009  NE  ARG A1800      51.866  -4.877  84.416  1.00  0.00           N  
ATOM   2010  CZ  ARG A1800      51.212  -5.365  85.468  1.00  0.00           C  
ATOM   2011  NH1 ARG A1800      50.624  -4.552  86.332  1.00  0.00           N  
ATOM   2012  NH2 ARG A1800      51.156  -6.676  85.659  1.00  0.00           N  
ATOM   2013  N   GLN A1801      47.046  -2.712  82.491  1.00  0.00           N  
ATOM   2014  CA  GLN A1801      45.978  -1.877  83.031  1.00  0.00           C  
ATOM   2015  C   GLN A1801      44.802  -2.657  83.557  1.00  0.00           C  
ATOM   2016  O   GLN A1801      44.262  -2.363  84.625  1.00  0.00           O  
ATOM   2017  CB  GLN A1801      45.457  -0.913  81.962  1.00  0.00           C  
ATOM   2018  CG  GLN A1801      46.033   0.478  82.051  1.00  0.00           C  
ATOM   2019  CD  GLN A1801      45.592   1.357  80.899  1.00  0.00           C  
ATOM   2020  OE1 GLN A1801      44.387   1.548  80.663  1.00  0.00           O  
ATOM   2021  NE2 GLN A1801      46.565   1.903  80.172  1.00  0.00           N  
ATOM   2022  N   TYR A1802      44.398  -3.652  82.783  1.00  0.00           N  
ATOM   2023  CA  TYR A1802      43.249  -4.463  83.138  1.00  0.00           C  
ATOM   2024  C   TYR A1802      43.599  -5.679  83.976  1.00  0.00           C  
ATOM   2025  O   TYR A1802      42.775  -6.574  84.183  1.00  0.00           O  
ATOM   2026  CB  TYR A1802      42.488  -4.825  81.860  1.00  0.00           C  
ATOM   2027  CG  TYR A1802      41.765  -3.617  81.307  1.00  0.00           C  
ATOM   2028  CD1 TYR A1802      42.425  -2.684  80.510  1.00  0.00           C  
ATOM   2029  CD2 TYR A1802      40.450  -3.343  81.680  1.00  0.00           C  
ATOM   2030  CE1 TYR A1802      41.800  -1.508  80.107  1.00  0.00           C  
ATOM   2031  CE2 TYR A1802      39.810  -2.165  81.281  1.00  0.00           C  
ATOM   2032  CZ  TYR A1802      40.496  -1.256  80.496  1.00  0.00           C  
ATOM   2033  OH  TYR A1802      39.892  -0.088  80.094  1.00  0.00           O  
ATOM   2034  N   GLU A1803      44.827  -5.659  84.480  1.00  0.00           N  
ATOM   2035  CA  GLU A1803      45.373  -6.699  85.332  1.00  0.00           C  
ATOM   2036  C   GLU A1803      44.343  -7.613  85.999  1.00  0.00           C  
ATOM   2037  O   GLU A1803      43.992  -8.662  85.462  1.00  0.00           O  
ATOM   2038  CB  GLU A1803      46.227  -6.064  86.421  1.00  0.00           C  
ATOM   2039  CG  GLU A1803      47.107  -7.049  87.106  1.00  0.00           C  
ATOM   2040  CD  GLU A1803      48.322  -7.351  86.281  1.00  0.00           C  
ATOM   2041  OE1 GLU A1803      48.457  -6.755  85.194  1.00  0.00           O  
ATOM   2042  OE2 GLU A1803      49.134  -8.188  86.717  1.00  0.00           O  
ATOM   2043  N   GLY A1808      43.846  -7.215  87.165  1.00  0.00           N  
ATOM   2044  CA  GLY A1808      42.883  -8.062  87.845  1.00  0.00           C  
ATOM   2045  C   GLY A1808      41.448  -7.653  87.612  1.00  0.00           C  
ATOM   2046  O   GLY A1808      40.589  -7.884  88.461  1.00  0.00           O  
ATOM   2047  N   LYS A1809      41.185  -7.041  86.464  1.00  0.00           N  
ATOM   2048  CA  LYS A1809      39.834  -6.615  86.147  1.00  0.00           C  
ATOM   2049  C   LYS A1809      39.256  -7.658  85.208  1.00  0.00           C  
ATOM   2050  O   LYS A1809      40.004  -8.372  84.544  1.00  0.00           O  
ATOM   2051  CB  LYS A1809      39.846  -5.243  85.471  1.00  0.00           C  
ATOM   2052  CG  LYS A1809      40.939  -4.296  85.968  1.00  0.00           C  
ATOM   2053  CD  LYS A1809      40.600  -3.551  87.262  1.00  0.00           C  
ATOM   2054  CE  LYS A1809      41.771  -2.643  87.657  1.00  0.00           C  
ATOM   2055  NZ  LYS A1809      42.314  -1.885  86.473  1.00  0.00           N  
ATOM   2056  N   GLY A1810      37.931  -7.752  85.155  1.00  0.00           N  
ATOM   2057  CA  GLY A1810      37.304  -8.728  84.278  1.00  0.00           C  
ATOM   2058  C   GLY A1810      36.803  -8.119  82.978  1.00  0.00           C  
ATOM   2059  O   GLY A1810      36.967  -6.925  82.730  1.00  0.00           O  
ATOM   2060  N   TYR A1812      36.184  -8.938  82.138  1.00  0.00           N  
ATOM   2061  CA  TYR A1812      35.664  -8.458  80.862  1.00  0.00           C  
ATOM   2062  C   TYR A1812      34.511  -7.450  80.982  1.00  0.00           C  
ATOM   2063  O   TYR A1812      34.310  -6.633  80.082  1.00  0.00           O  
ATOM   2064  CB  TYR A1812      35.189  -9.639  80.013  1.00  0.00           C  
ATOM   2065  CG  TYR A1812      36.238 -10.700  79.790  1.00  0.00           C  
ATOM   2066  CD1 TYR A1812      37.586 -10.366  79.757  1.00  0.00           C  
ATOM   2067  CD2 TYR A1812      35.885 -12.033  79.575  1.00  0.00           C  
ATOM   2068  CE1 TYR A1812      38.555 -11.318  79.523  1.00  0.00           C  
ATOM   2069  CE2 TYR A1812      36.860 -13.001  79.335  1.00  0.00           C  
ATOM   2070  CZ  TYR A1812      38.192 -12.627  79.314  1.00  0.00           C  
ATOM   2071  OH  TYR A1812      39.197 -13.537  79.107  1.00  0.00           O  
ATOM   2072  N   GLY A1813      33.760  -7.516  82.081  1.00  0.00           N  
ATOM   2073  CA  GLY A1813      32.626  -6.620  82.279  1.00  0.00           C  
ATOM   2074  C   GLY A1813      32.937  -5.143  82.126  1.00  0.00           C  
ATOM   2075  O   GLY A1813      32.255  -4.409  81.397  1.00  0.00           O  
ATOM   2076  N   VAL A1814      33.978  -4.710  82.824  1.00  0.00           N  
ATOM   2077  CA  VAL A1814      34.402  -3.327  82.775  1.00  0.00           C  
ATOM   2078  C   VAL A1814      35.184  -3.045  81.504  1.00  0.00           C  
ATOM   2079  O   VAL A1814      35.053  -1.972  80.928  1.00  0.00           O  
ATOM   2080  CB  VAL A1814      35.286  -2.976  83.985  1.00  0.00           C  
ATOM   2081  CG1 VAL A1814      34.476  -3.076  85.264  1.00  0.00           C  
ATOM   2082  CG2 VAL A1814      36.503  -3.876  84.029  1.00  0.00           C  
ATOM   2083  N   PHE A1815      35.996  -4.010  81.078  1.00  0.00           N  
ATOM   2084  CA  PHE A1815      36.819  -3.875  79.870  1.00  0.00           C  
ATOM   2085  C   PHE A1815      35.961  -3.500  78.669  1.00  0.00           C  
ATOM   2086  O   PHE A1815      36.311  -2.626  77.870  1.00  0.00           O  
ATOM   2087  CB  PHE A1815      37.546  -5.190  79.593  1.00  0.00           C  
ATOM   2088  CG  PHE A1815      38.417  -5.163  78.363  1.00  0.00           C  
ATOM   2089  CD1 PHE A1815      39.597  -4.416  78.332  1.00  0.00           C  
ATOM   2090  CD2 PHE A1815      38.084  -5.925  77.245  1.00  0.00           C  
ATOM   2091  CE1 PHE A1815      40.440  -4.436  77.198  1.00  0.00           C  
ATOM   2092  CE2 PHE A1815      38.911  -5.953  76.115  1.00  0.00           C  
ATOM   2093  CZ  PHE A1815      40.101  -5.205  76.091  1.00  0.00           C  
ATOM   2094  N   LYS A1816      34.841  -4.192  78.546  1.00  0.00           N  
ATOM   2095  CA  LYS A1816      33.915  -3.948  77.464  1.00  0.00           C  
ATOM   2096  C   LYS A1816      33.274  -2.568  77.628  1.00  0.00           C  
ATOM   2097  O   LYS A1816      33.150  -1.821  76.663  1.00  0.00           O  
ATOM   2098  CB  LYS A1816      32.861  -5.060  77.430  1.00  0.00           C  
ATOM   2099  CG  LYS A1816      33.385  -6.396  76.912  1.00  0.00           C  
ATOM   2100  CD  LYS A1816      32.223  -7.336  76.657  1.00  0.00           C  
ATOM   2101  CE  LYS A1816      32.678  -8.730  76.258  1.00  0.00           C  
ATOM   2102  NZ  LYS A1816      31.489  -9.628  76.172  1.00  0.00           N  
ATOM   2103  N   ALA A1817      32.891  -2.229  78.858  1.00  0.00           N  
ATOM   2104  CA  ALA A1817      32.286  -0.923  79.152  1.00  0.00           C  
ATOM   2105  C   ALA A1817      33.255   0.219  78.827  1.00  0.00           C  
ATOM   2106  O   ALA A1817      32.839   1.315  78.450  1.00  0.00           O  
ATOM   2107  CB  ALA A1817      31.871  -0.854  80.606  1.00  0.00           C  
ATOM   2108  N   ASP A1818      34.543  -0.044  78.979  1.00  0.00           N  
ATOM   2109  CA  ASP A1818      35.557   0.957  78.700  1.00  0.00           C  
ATOM   2110  C   ASP A1818      35.744   1.144  77.206  1.00  0.00           C  
ATOM   2111  O   ASP A1818      35.864   2.272  76.713  1.00  0.00           O  
ATOM   2112  CB  ASP A1818      36.888   0.529  79.301  1.00  0.00           C  
ATOM   2113  CG  ASP A1818      37.073   1.019  80.719  1.00  0.00           C  
ATOM   2114  OD1 ASP A1818      36.095   1.499  81.344  1.00  0.00           O  
ATOM   2115  OD2 ASP A1818      38.217   0.908  81.197  1.00  0.00           O  
ATOM   2116  N   LEU A1819      35.785   0.017  76.501  1.00  0.00           N  
ATOM   2117  CA  LEU A1819      35.961   0.002  75.056  1.00  0.00           C  
ATOM   2118  C   LEU A1819      34.761   0.686  74.385  1.00  0.00           C  
ATOM   2119  O   LEU A1819      34.917   1.505  73.485  1.00  0.00           O  
ATOM   2120  CB  LEU A1819      36.109  -1.446  74.598  1.00  0.00           C  
ATOM   2121  CG  LEU A1819      36.448  -1.731  73.145  1.00  0.00           C  
ATOM   2122  CD1 LEU A1819      37.678  -0.964  72.712  1.00  0.00           C  
ATOM   2123  CD2 LEU A1819      36.663  -3.223  73.008  1.00  0.00           C  
ATOM   2124  N   ALA A1820      33.562   0.364  74.852  1.00  0.00           N  
ATOM   2125  CA  ALA A1820      32.364   0.972  74.303  1.00  0.00           C  
ATOM   2126  C   ALA A1820      32.591   2.481  74.260  1.00  0.00           C  
ATOM   2127  O   ALA A1820      32.262   3.133  73.273  1.00  0.00           O  
ATOM   2128  CB  ALA A1820      31.156   0.640  75.164  1.00  0.00           C  
ATOM   2129  N   GLN A1821      33.166   3.026  75.330  1.00  0.00           N  
ATOM   2130  CA  GLN A1821      33.425   4.458  75.409  1.00  0.00           C  
ATOM   2131  C   GLN A1821      34.460   4.957  74.405  1.00  0.00           C  
ATOM   2132  O   GLN A1821      34.205   5.895  73.660  1.00  0.00           O  
ATOM   2133  CB  GLN A1821      33.869   4.868  76.825  1.00  0.00           C  
ATOM   2134  CG  GLN A1821      32.788   4.762  77.881  1.00  0.00           C  
ATOM   2135  CD  GLN A1821      31.524   5.487  77.466  1.00  0.00           C  
ATOM   2136  OE1 GLN A1821      31.517   6.704  77.327  1.00  0.00           O  
ATOM   2137  NE2 GLN A1821      30.443   4.729  77.256  1.00  0.00           N  
ATOM   2138  N   VAL A1822      35.629   4.334  74.385  1.00  0.00           N  
ATOM   2139  CA  VAL A1822      36.687   4.763  73.479  1.00  0.00           C  
ATOM   2140  C   VAL A1822      36.219   4.789  72.024  1.00  0.00           C  
ATOM   2141  O   VAL A1822      36.716   5.572  71.210  1.00  0.00           O  
ATOM   2142  CB  VAL A1822      37.918   3.860  73.625  1.00  0.00           C  
ATOM   2143  CG1 VAL A1822      37.509   2.408  73.530  1.00  0.00           C  
ATOM   2144  CG2 VAL A1822      38.958   4.200  72.572  1.00  0.00           C  
ATOM   2145  N   VAL A1823      35.247   3.937  71.712  1.00  0.00           N  
ATOM   2146  CA  VAL A1823      34.717   3.869  70.364  1.00  0.00           C  
ATOM   2147  C   VAL A1823      33.768   5.042  70.149  1.00  0.00           C  
ATOM   2148  O   VAL A1823      33.857   5.735  69.138  1.00  0.00           O  
ATOM   2149  CB  VAL A1823      34.002   2.515  70.098  1.00  0.00           C  
ATOM   2150  CG1 VAL A1823      33.135   2.608  68.837  1.00  0.00           C  
ATOM   2151  CG2 VAL A1823      35.040   1.409  69.940  1.00  0.00           C  
ATOM   2152  N   ILE A1824      32.879   5.275  71.108  1.00  0.00           N  
ATOM   2153  CA  ILE A1824      31.943   6.387  71.007  1.00  0.00           C  
ATOM   2154  C   ILE A1824      32.697   7.727  70.947  1.00  0.00           C  
ATOM   2155  O   ILE A1824      32.356   8.611  70.174  1.00  0.00           O  
ATOM   2156  CB  ILE A1824      30.956   6.403  72.195  1.00  0.00           C  
ATOM   2157  CG1 ILE A1824      30.154   5.108  72.205  1.00  0.00           C  
ATOM   2158  CG2 ILE A1824      30.009   7.589  72.080  1.00  0.00           C  
ATOM   2159  CD1 ILE A1824      29.139   4.996  73.320  1.00  0.00           C  
ATOM   2160  N   GLU A1825      33.735   7.860  71.763  1.00  0.00           N  
ATOM   2161  CA  GLU A1825      34.538   9.076  71.805  1.00  0.00           C  
ATOM   2162  C   GLU A1825      35.273   9.264  70.493  1.00  0.00           C  
ATOM   2163  O   GLU A1825      35.622  10.383  70.124  1.00  0.00           O  
ATOM   2164  CB  GLU A1825      35.570   9.015  72.948  1.00  0.00           C  
ATOM   2165  CG  GLU A1825      35.215   9.793  74.212  1.00  0.00           C  
ATOM   2166  CD  GLU A1825      33.790  10.298  74.214  1.00  0.00           C  
ATOM   2167  OE1 GLU A1825      33.551  11.375  73.624  1.00  0.00           O  
ATOM   2168  OE2 GLU A1825      32.912   9.607  74.785  1.00  0.00           O  
ATOM   2169  N   THR A1826      35.513   8.163  69.791  1.00  0.00           N  
ATOM   2170  CA  THR A1826      36.238   8.225  68.525  1.00  0.00           C  
ATOM   2171  C   THR A1826      35.348   8.490  67.303  1.00  0.00           C  
ATOM   2172  O   THR A1826      35.779   9.135  66.344  1.00  0.00           O  
ATOM   2173  CB  THR A1826      37.060   6.933  68.290  1.00  0.00           C  
ATOM   2174  OG1 THR A1826      38.156   6.881  69.214  1.00  0.00           O  
ATOM   2175  CG2 THR A1826      37.606   6.902  66.867  1.00  0.00           C  
ATOM   2176  N   LEU A1827      34.110   8.012  67.350  1.00  0.00           N  
ATOM   2177  CA  LEU A1827      33.198   8.193  66.229  1.00  0.00           C  
ATOM   2178  C   LEU A1827      32.424   9.500  66.311  1.00  0.00           C  
ATOM   2179  O   LEU A1827      31.964  10.021  65.295  1.00  0.00           O  
ATOM   2180  CB  LEU A1827      32.183   7.050  66.156  1.00  0.00           C  
ATOM   2181  CG  LEU A1827      32.584   5.585  65.948  1.00  0.00           C  
ATOM   2182  CD1 LEU A1827      31.344   4.880  65.387  1.00  0.00           C  
ATOM   2183  CD2 LEU A1827      33.773   5.420  64.996  1.00  0.00           C  
ATOM   2184  N   ARG A1828      32.292  10.023  67.527  1.00  0.00           N  
ATOM   2185  CA  ARG A1828      31.538  11.247  67.769  1.00  0.00           C  
ATOM   2186  C   ARG A1828      31.861  12.400  66.802  1.00  0.00           C  
ATOM   2187  O   ARG A1828      30.986  12.866  66.064  1.00  0.00           O  
ATOM   2188  CB  ARG A1828      31.725  11.712  69.211  1.00  0.00           C  
ATOM   2189  CG  ARG A1828      30.571  12.535  69.729  1.00  0.00           C  
ATOM   2190  CD  ARG A1828      30.938  13.252  71.009  1.00  0.00           C  
ATOM   2191  NE  ARG A1828      31.150  12.351  72.137  1.00  0.00           N  
ATOM   2192  CZ  ARG A1828      30.204  11.601  72.696  1.00  0.00           C  
ATOM   2193  NH1 ARG A1828      28.961  11.632  72.226  1.00  0.00           N  
ATOM   2194  NH2 ARG A1828      30.500  10.837  73.744  1.00  0.00           N  
ATOM   2195  N   PRO A1829      33.120  12.866  66.779  1.00  0.00           N  
ATOM   2196  CA  PRO A1829      33.431  13.966  65.860  1.00  0.00           C  
ATOM   2197  C   PRO A1829      33.079  13.597  64.413  1.00  0.00           C  
ATOM   2198  O   PRO A1829      32.525  14.410  63.662  1.00  0.00           O  
ATOM   2199  CB  PRO A1829      34.930  14.180  66.079  1.00  0.00           C  
ATOM   2200  CG  PRO A1829      35.415  12.819  66.436  1.00  0.00           C  
ATOM   2201  CD  PRO A1829      34.347  12.325  67.390  1.00  0.00           C  
ATOM   2202  N   ILE A1830      33.390  12.358  64.037  1.00  0.00           N  
ATOM   2203  CA  ILE A1830      33.101  11.883  62.693  1.00  0.00           C  
ATOM   2204  C   ILE A1830      31.606  11.966  62.398  1.00  0.00           C  
ATOM   2205  O   ILE A1830      31.216  12.470  61.355  1.00  0.00           O  
ATOM   2206  CB  ILE A1830      33.628  10.438  62.500  1.00  0.00           C  
ATOM   2207  CG1 ILE A1830      35.153  10.452  62.592  1.00  0.00           C  
ATOM   2208  CG2 ILE A1830      33.195   9.883  61.144  1.00  0.00           C  
ATOM   2209  CD1 ILE A1830      35.793   9.085  62.508  1.00  0.00           C  
ATOM   2210  N   GLN A1831      30.768  11.500  63.315  1.00  0.00           N  
ATOM   2211  CA  GLN A1831      29.330  11.562  63.075  1.00  0.00           C  
ATOM   2212  C   GLN A1831      28.806  12.992  63.112  1.00  0.00           C  
ATOM   2213  O   GLN A1831      27.731  13.281  62.586  1.00  0.00           O  
ATOM   2214  CB  GLN A1831      28.593  10.703  64.087  1.00  0.00           C  
ATOM   2215  CG  GLN A1831      28.584   9.247  63.717  1.00  0.00           C  
ATOM   2216  CD  GLN A1831      28.488   8.369  64.929  1.00  0.00           C  
ATOM   2217  OE1 GLN A1831      29.395   8.356  65.763  1.00  0.00           O  
ATOM   2218  NE2 GLN A1831      27.381   7.634  65.047  1.00  0.00           N  
ATOM   2219  N   GLU A1832      29.563  13.877  63.754  1.00  0.00           N  
ATOM   2220  CA  GLU A1832      29.188  15.282  63.830  1.00  0.00           C  
ATOM   2221  C   GLU A1832      29.445  15.846  62.437  1.00  0.00           C  
ATOM   2222  O   GLU A1832      28.526  16.222  61.704  1.00  0.00           O  
ATOM   2223  CB  GLU A1832      30.070  16.037  64.830  1.00  0.00           C  
ATOM   2224  CG  GLU A1832      29.808  15.798  66.312  1.00  0.00           C  
ATOM   2225  CD  GLU A1832      30.806  16.554  67.205  1.00  0.00           C  
ATOM   2226  OE1 GLU A1832      30.924  17.787  67.058  1.00  0.00           O  
ATOM   2227  OE2 GLU A1832      31.479  15.912  68.043  1.00  0.00           O  
ATOM   2228  N   ARG A1833      30.721  15.881  62.080  1.00  0.00           N  
ATOM   2229  CA  ARG A1833      31.157  16.375  60.787  1.00  0.00           C  
ATOM   2230  C   ARG A1833      30.345  15.798  59.632  1.00  0.00           C  
ATOM   2231  O   ARG A1833      30.003  16.512  58.694  1.00  0.00           O  
ATOM   2232  CB  ARG A1833      32.635  16.051  60.590  1.00  0.00           C  
ATOM   2233  CG  ARG A1833      33.570  16.992  61.322  1.00  0.00           C  
ATOM   2234  CD  ARG A1833      34.999  16.532  61.197  1.00  0.00           C  
ATOM   2235  NE  ARG A1833      35.314  15.483  62.160  1.00  0.00           N  
ATOM   2236  CZ  ARG A1833      36.439  14.779  62.164  1.00  0.00           C  
ATOM   2237  NH1 ARG A1833      37.363  15.010  61.246  1.00  0.00           N  
ATOM   2238  NH2 ARG A1833      36.641  13.849  63.092  1.00  0.00           N  
ATOM   2239  N   TYR A1834      30.050  14.504  59.694  1.00  0.00           N  
ATOM   2240  CA  TYR A1834      29.284  13.852  58.643  1.00  0.00           C  
ATOM   2241  C   TYR A1834      27.953  14.564  58.441  1.00  0.00           C  
ATOM   2242  O   TYR A1834      27.632  14.971  57.319  1.00  0.00           O  
ATOM   2243  CB  TYR A1834      29.056  12.379  59.001  1.00  0.00           C  
ATOM   2244  CG  TYR A1834      27.932  11.679  58.249  1.00  0.00           C  
ATOM   2245  CD1 TYR A1834      28.115  11.180  56.956  1.00  0.00           C  
ATOM   2246  CD2 TYR A1834      26.682  11.511  58.844  1.00  0.00           C  
ATOM   2247  CE1 TYR A1834      27.071  10.528  56.285  1.00  0.00           C  
ATOM   2248  CE2 TYR A1834      25.642  10.869  58.186  1.00  0.00           C  
ATOM   2249  CZ  TYR A1834      25.837  10.381  56.910  1.00  0.00           C  
ATOM   2250  OH  TYR A1834      24.777   9.778  56.269  1.00  0.00           O  
ATOM   2251  N   HIS A1835      27.182  14.740  59.513  1.00  0.00           N  
ATOM   2252  CA  HIS A1835      25.883  15.402  59.378  1.00  0.00           C  
ATOM   2253  C   HIS A1835      25.986  16.847  58.891  1.00  0.00           C  
ATOM   2254  O   HIS A1835      25.075  17.359  58.230  1.00  0.00           O  
ATOM   2255  CB  HIS A1835      25.112  15.340  60.696  1.00  0.00           C  
ATOM   2256  CG  HIS A1835      24.568  13.984  61.018  1.00  0.00           C  
ATOM   2257  ND1 HIS A1835      25.209  13.104  61.864  1.00  0.00           N  
ATOM   2258  CD2 HIS A1835      23.437  13.360  60.612  1.00  0.00           C  
ATOM   2259  CE1 HIS A1835      24.496  11.996  61.968  1.00  0.00           C  
ATOM   2260  NE2 HIS A1835      23.416  12.125  61.218  1.00  0.00           N  
ATOM   2261  N   HIS A1836      27.101  17.494  59.223  1.00  0.00           N  
ATOM   2262  CA  HIS A1836      27.364  18.870  58.807  1.00  0.00           C  
ATOM   2263  C   HIS A1836      27.570  18.867  57.298  1.00  0.00           C  
ATOM   2264  O   HIS A1836      27.257  19.833  56.610  1.00  0.00           O  
ATOM   2265  CB  HIS A1836      28.620  19.398  59.508  1.00  0.00           C  
ATOM   2266  CG  HIS A1836      29.382  20.409  58.704  1.00  0.00           C  
ATOM   2267  ND1 HIS A1836      28.819  21.585  58.250  1.00  0.00           N  
ATOM   2268  CD2 HIS A1836      30.662  20.418  58.259  1.00  0.00           C  
ATOM   2269  CE1 HIS A1836      29.713  22.275  57.563  1.00  0.00           C  
ATOM   2270  NE2 HIS A1836      30.842  21.589  57.554  1.00  0.00           N  
ATOM   2271  N   TRP A1837      28.122  17.775  56.789  1.00  0.00           N  
ATOM   2272  CA  TRP A1837      28.370  17.641  55.360  1.00  0.00           C  
ATOM   2273  C   TRP A1837      27.120  17.243  54.567  1.00  0.00           C  
ATOM   2274  O   TRP A1837      26.980  17.638  53.408  1.00  0.00           O  
ATOM   2275  CB  TRP A1837      29.481  16.627  55.148  1.00  0.00           C  
ATOM   2276  CG  TRP A1837      30.820  17.212  55.297  1.00  0.00           C  
ATOM   2277  CD1 TRP A1837      31.755  16.902  56.237  1.00  0.00           C  
ATOM   2278  CD2 TRP A1837      31.448  18.126  54.402  1.00  0.00           C  
ATOM   2279  NE1 TRP A1837      32.943  17.553  55.980  1.00  0.00           N  
ATOM   2280  CE2 TRP A1837      32.781  18.315  54.857  1.00  0.00           C  
ATOM   2281  CE3 TRP A1837      31.023  18.805  53.252  1.00  0.00           C  
ATOM   2282  CZ2 TRP A1837      33.688  19.154  54.196  1.00  0.00           C  
ATOM   2283  CZ3 TRP A1837      31.929  19.635  52.596  1.00  0.00           C  
ATOM   2284  CH2 TRP A1837      33.242  19.802  53.070  1.00  0.00           C  
ATOM   2285  N   MET A1838      26.221  16.475  55.187  1.00  0.00           N  
ATOM   2286  CA  MET A1838      24.981  16.049  54.529  1.00  0.00           C  
ATOM   2287  C   MET A1838      23.984  17.189  54.383  1.00  0.00           C  
ATOM   2288  O   MET A1838      23.143  17.169  53.485  1.00  0.00           O  
ATOM   2289  CB  MET A1838      24.300  14.942  55.320  1.00  0.00           C  
ATOM   2290  CG  MET A1838      24.939  13.602  55.194  1.00  0.00           C  
ATOM   2291  SD  MET A1838      24.850  12.953  53.516  1.00  0.00           S  
ATOM   2292  CE  MET A1838      23.226  12.134  53.522  1.00  0.00           C  
ATOM   2293  N   GLU A1839      24.078  18.156  55.294  1.00  0.00           N  
ATOM   2294  CA  GLU A1839      23.204  19.330  55.335  1.00  0.00           C  
ATOM   2295  C   GLU A1839      23.730  20.443  54.427  1.00  0.00           C  
ATOM   2296  O   GLU A1839      22.960  21.162  53.794  1.00  0.00           O  
ATOM   2297  CB  GLU A1839      23.131  19.881  56.768  1.00  0.00           C  
ATOM   2298  CG  GLU A1839      24.535  20.133  57.351  1.00  0.00           C  
ATOM   2299  CD  GLU A1839      24.581  20.975  58.632  1.00  0.00           C  
ATOM   2300  OE1 GLU A1839      23.602  20.979  59.406  1.00  0.00           O  
ATOM   2301  OE2 GLU A1839      25.639  21.613  58.867  1.00  0.00           O  
ATOM   2302  N   SER A1840      25.051  20.567  54.380  1.00  0.00           N  
ATOM   2303  CA  SER A1840      25.727  21.591  53.608  1.00  0.00           C  
ATOM   2304  C   SER A1840      25.664  21.388  52.095  1.00  0.00           C  
ATOM   2305  O   SER A1840      25.788  20.260  51.601  1.00  0.00           O  
ATOM   2306  CB  SER A1840      27.189  21.669  54.061  1.00  0.00           C  
ATOM   2307  OG  SER A1840      27.787  22.897  53.659  1.00  0.00           O  
ATOM   2308  N   GLU A1842      25.460  22.489  51.371  1.00  0.00           N  
ATOM   2309  CA  GLU A1842      25.412  22.460  49.913  1.00  0.00           C  
ATOM   2310  C   GLU A1842      26.851  22.584  49.398  1.00  0.00           C  
ATOM   2311  O   GLU A1842      27.105  22.547  48.192  1.00  0.00           O  
ATOM   2312  CB  GLU A1842      24.502  23.578  49.366  1.00  0.00           C  
ATOM   2313  CG  GLU A1842      24.334  24.814  50.251  1.00  0.00           C  
ATOM   2314  CD  GLU A1842      24.912  26.067  49.612  1.00  0.00           C  
ATOM   2315  OE1 GLU A1842      24.444  26.452  48.519  1.00  0.00           O  
ATOM   2316  OE2 GLU A1842      25.850  26.650  50.198  1.00  0.00           O  
ATOM   2317  N   GLU A1843      27.780  22.717  50.347  1.00  0.00           N  
ATOM   2318  CA  GLU A1843      29.205  22.799  50.046  1.00  0.00           C  
ATOM   2319  C   GLU A1843      29.675  21.410  49.629  1.00  0.00           C  
ATOM   2320  O   GLU A1843      30.739  21.249  49.031  1.00  0.00           O  
ATOM   2321  CB  GLU A1843      30.000  23.261  51.266  1.00  0.00           C  
ATOM   2322  CG  GLU A1843      30.312  24.740  51.274  1.00  0.00           C  
ATOM   2323  CD  GLU A1843      31.325  25.112  50.202  1.00  0.00           C  
ATOM   2324  OE1 GLU A1843      32.462  24.592  50.268  1.00  0.00           O  
ATOM   2325  OE2 GLU A1843      30.979  25.910  49.302  1.00  0.00           O  
ATOM   2326  N   LEU A1844      28.874  20.404  49.962  1.00  0.00           N  
ATOM   2327  CA  LEU A1844      29.191  19.026  49.600  1.00  0.00           C  
ATOM   2328  C   LEU A1844      29.217  18.972  48.066  1.00  0.00           C  
ATOM   2329  O   LEU A1844      30.241  18.623  47.466  1.00  0.00           O  
ATOM   2330  CB  LEU A1844      28.130  18.066  50.171  1.00  0.00           C  
ATOM   2331  CG  LEU A1844      28.251  16.563  49.884  1.00  0.00           C  
ATOM   2332  CD1 LEU A1844      29.600  16.062  50.313  1.00  0.00           C  
ATOM   2333  CD2 LEU A1844      27.158  15.831  50.593  1.00  0.00           C  
ATOM   2334  N   ASP A1845      28.099  19.351  47.444  1.00  0.00           N  
ATOM   2335  CA  ASP A1845      28.000  19.373  45.993  1.00  0.00           C  
ATOM   2336  C   ASP A1845      29.097  20.182  45.336  1.00  0.00           C  
ATOM   2337  O   ASP A1845      29.636  19.779  44.318  1.00  0.00           O  
ATOM   2338  CB  ASP A1845      26.669  19.932  45.569  1.00  0.00           C  
ATOM   2339  CG  ASP A1845      25.545  19.025  45.920  1.00  0.00           C  
ATOM   2340  OD1 ASP A1845      24.826  19.314  46.884  1.00  0.00           O  
ATOM   2341  OD2 ASP A1845      25.398  18.002  45.242  1.00  0.00           O  
ATOM   2342  N   ARG A1846      29.433  21.323  45.915  1.00  0.00           N  
ATOM   2343  CA  ARG A1846      30.481  22.128  45.328  1.00  0.00           C  
ATOM   2344  C   ARG A1846      31.815  21.404  45.364  1.00  0.00           C  
ATOM   2345  O   ARG A1846      32.712  21.702  44.582  1.00  0.00           O  
ATOM   2346  CB  ARG A1846      30.610  23.455  46.054  1.00  0.00           C  
ATOM   2347  CG  ARG A1846      30.348  24.661  45.170  1.00  0.00           C  
ATOM   2348  CD  ARG A1846      29.026  25.280  45.535  1.00  0.00           C  
ATOM   2349  NE  ARG A1846      29.033  25.612  46.954  1.00  0.00           N  
ATOM   2350  CZ  ARG A1846      27.995  26.084  47.634  1.00  0.00           C  
ATOM   2351  NH1 ARG A1846      26.832  26.290  47.028  1.00  0.00           N  
ATOM   2352  NH2 ARG A1846      28.129  26.350  48.927  1.00  0.00           N  
ATOM   2353  N   VAL A1847      31.943  20.459  46.286  1.00  0.00           N  
ATOM   2354  CA  VAL A1847      33.170  19.680  46.434  1.00  0.00           C  
ATOM   2355  C   VAL A1847      33.199  18.581  45.363  1.00  0.00           C  
ATOM   2356  O   VAL A1847      34.209  18.355  44.669  1.00  0.00           O  
ATOM   2357  CB  VAL A1847      33.252  19.054  47.869  1.00  0.00           C  
ATOM   2358  CG1 VAL A1847      34.370  18.003  47.958  1.00  0.00           C  
ATOM   2359  CG2 VAL A1847      33.498  20.154  48.877  1.00  0.00           C  
ATOM   2360  N   LEU A1848      32.071  17.902  45.223  1.00  0.00           N  
ATOM   2361  CA  LEU A1848      31.986  16.849  44.240  1.00  0.00           C  
ATOM   2362  C   LEU A1848      32.218  17.516  42.896  1.00  0.00           C  
ATOM   2363  O   LEU A1848      32.944  16.988  42.062  1.00  0.00           O  
ATOM   2364  CB  LEU A1848      30.623  16.166  44.342  1.00  0.00           C  
ATOM   2365  CG  LEU A1848      30.551  15.274  45.592  1.00  0.00           C  
ATOM   2366  CD1 LEU A1848      29.155  14.755  45.833  1.00  0.00           C  
ATOM   2367  CD2 LEU A1848      31.537  14.124  45.420  1.00  0.00           C  
ATOM   2368  N   ASP A1849      31.642  18.706  42.726  1.00  0.00           N  
ATOM   2369  CA  ASP A1849      31.782  19.482  41.500  1.00  0.00           C  
ATOM   2370  C   ASP A1849      33.232  19.714  41.113  1.00  0.00           C  
ATOM   2371  O   ASP A1849      33.665  19.348  40.016  1.00  0.00           O  
ATOM   2372  CB  ASP A1849      31.086  20.831  41.632  1.00  0.00           C  
ATOM   2373  CG  ASP A1849      29.565  20.733  41.470  1.00  0.00           C  
ATOM   2374  OD1 ASP A1849      29.059  19.637  41.150  1.00  0.00           O  
ATOM   2375  OD2 ASP A1849      28.878  21.771  41.648  1.00  0.00           O  
ATOM   2376  N   GLU A1850      34.000  20.340  41.992  1.00  0.00           N  
ATOM   2377  CA  GLU A1850      35.401  20.570  41.662  1.00  0.00           C  
ATOM   2378  C   GLU A1850      36.187  19.271  41.644  1.00  0.00           C  
ATOM   2379  O   GLU A1850      37.310  19.223  41.141  1.00  0.00           O  
ATOM   2380  CB  GLU A1850      36.040  21.565  42.632  1.00  0.00           C  
ATOM   2381  CG  GLU A1850      36.081  22.992  42.097  1.00  0.00           C  
ATOM   2382  CD  GLU A1850      37.291  23.762  42.625  1.00  0.00           C  
ATOM   2383  OE1 GLU A1850      37.524  24.917  42.195  1.00  0.00           O  
ATOM   2384  OE2 GLU A1850      38.012  23.199  43.474  1.00  0.00           O  
ATOM   2385  N   GLY A1851      35.596  18.220  42.207  1.00  0.00           N  
ATOM   2386  CA  GLY A1851      36.268  16.933  42.220  1.00  0.00           C  
ATOM   2387  C   GLY A1851      36.266  16.382  40.805  1.00  0.00           C  
ATOM   2388  O   GLY A1851      37.328  16.096  40.217  1.00  0.00           O  
ATOM   2389  N   ALA A1852      35.051  16.236  40.269  1.00  0.00           N  
ATOM   2390  CA  ALA A1852      34.827  15.768  38.908  1.00  0.00           C  
ATOM   2391  C   ALA A1852      35.671  16.637  38.000  1.00  0.00           C  
ATOM   2392  O   ALA A1852      36.507  16.149  37.240  1.00  0.00           O  
ATOM   2393  CB  ALA A1852      33.364  15.914  38.561  1.00  0.00           C  
ATOM   2394  N   GLU A1853      35.445  17.939  38.109  1.00  0.00           N  
ATOM   2395  CA  GLU A1853      36.161  18.923  37.323  1.00  0.00           C  
ATOM   2396  C   GLU A1853      37.658  18.650  37.272  1.00  0.00           C  
ATOM   2397  O   GLU A1853      38.246  18.605  36.201  1.00  0.00           O  
ATOM   2398  CB  GLU A1853      35.903  20.310  37.895  1.00  0.00           C  
ATOM   2399  CG  GLU A1853      36.298  21.430  36.950  1.00  0.00           C  
ATOM   2400  CD  GLU A1853      36.197  22.783  37.615  1.00  0.00           C  
ATOM   2401  OE1 GLU A1853      37.241  23.283  38.100  1.00  0.00           O  
ATOM   2402  OE2 GLU A1853      35.071  23.325  37.661  1.00  0.00           O  
ATOM   2403  N   LYS A1854      38.280  18.468  38.427  1.00  0.00           N  
ATOM   2404  CA  LYS A1854      39.707  18.187  38.441  1.00  0.00           C  
ATOM   2405  C   LYS A1854      39.999  16.849  37.733  1.00  0.00           C  
ATOM   2406  O   LYS A1854      40.991  16.719  37.005  1.00  0.00           O  
ATOM   2407  CB  LYS A1854      40.252  18.150  39.880  1.00  0.00           C  
ATOM   2408  CG  LYS A1854      40.247  19.500  40.607  1.00  0.00           C  
ATOM   2409  CD  LYS A1854      41.077  19.475  41.897  1.00  0.00           C  
ATOM   2410  CE  LYS A1854      40.380  18.710  43.034  1.00  0.00           C  
ATOM   2411  NZ  LYS A1854      41.162  18.708  44.332  1.00  0.00           N  
ATOM   2412  N   ALA A1855      39.130  15.861  37.939  1.00  0.00           N  
ATOM   2413  CA  ALA A1855      39.307  14.537  37.338  1.00  0.00           C  
ATOM   2414  C   ALA A1855      39.113  14.564  35.822  1.00  0.00           C  
ATOM   2415  O   ALA A1855      39.904  13.976  35.059  1.00  0.00           O  
ATOM   2416  CB  ALA A1855      38.338  13.562  37.969  1.00  0.00           C  
ATOM   2417  N   ASN A1856      38.050  15.247  35.403  1.00  0.00           N  
ATOM   2418  CA  ASN A1856      37.721  15.395  33.991  1.00  0.00           C  
ATOM   2419  C   ASN A1856      38.903  15.945  33.202  1.00  0.00           C  
ATOM   2420  O   ASN A1856      39.197  15.500  32.107  1.00  0.00           O  
ATOM   2421  CB  ASN A1856      36.530  16.326  33.838  1.00  0.00           C  
ATOM   2422  CG  ASN A1856      35.632  15.916  32.706  1.00  0.00           C  
ATOM   2423  OD1 ASN A1856      34.494  15.483  32.928  1.00  0.00           O  
ATOM   2424  ND2 ASN A1856      36.139  16.032  31.481  1.00  0.00           N  
ATOM   2425  N   ARG A1857      39.575  16.928  33.780  1.00  0.00           N  
ATOM   2426  CA  ARG A1857      40.735  17.542  33.151  1.00  0.00           C  
ATOM   2427  C   ARG A1857      41.720  16.495  32.661  1.00  0.00           C  
ATOM   2428  O   ARG A1857      42.173  16.556  31.523  1.00  0.00           O  
ATOM   2429  CB  ARG A1857      41.447  18.468  34.143  1.00  0.00           C  
ATOM   2430  CG  ARG A1857      42.617  19.252  33.569  1.00  0.00           C  
ATOM   2431  CD  ARG A1857      43.291  20.105  34.652  1.00  0.00           C  
ATOM   2432  NE  ARG A1857      44.143  19.319  35.548  1.00  0.00           N  
ATOM   2433  CZ  ARG A1857      45.473  19.386  35.573  1.00  0.00           C  
ATOM   2434  NH1 ARG A1857      46.112  20.209  34.756  1.00  0.00           N  
ATOM   2435  NH2 ARG A1857      46.166  18.618  36.404  1.00  0.00           N  
ATOM   2436  N   VAL A2124      42.038  15.528  33.520  1.00  0.00           N  
ATOM   2437  CA  VAL A2124      43.001  14.486  33.171  1.00  0.00           C  
ATOM   2438  C   VAL A2124      42.414  13.376  32.311  1.00  0.00           C  
ATOM   2439  O   VAL A2124      42.996  13.002  31.298  1.00  0.00           O  
ATOM   2440  CB  VAL A2124      43.618  13.852  34.435  1.00  0.00           C  
ATOM   2441  CG1 VAL A2124      44.669  12.812  34.046  1.00  0.00           C  
ATOM   2442  CG2 VAL A2124      44.217  14.940  35.307  1.00  0.00           C  
ATOM   2443  N   ALA A2126      41.263  12.855  32.729  1.00  0.00           N  
ATOM   2444  CA  ALA A2126      40.576  11.780  32.011  1.00  0.00           C  
ATOM   2445  C   ALA A2126      40.438  12.091  30.527  1.00  0.00           C  
ATOM   2446  O   ALA A2126      40.755  11.262  29.673  1.00  0.00           O  
ATOM   2447  CB  ALA A2126      39.203  11.549  32.626  1.00  0.00           C  
ATOM   2448  N   SER A2127      39.966  13.301  30.242  1.00  0.00           N  
ATOM   2449  CA  SER A2127      39.763  13.762  28.876  1.00  0.00           C  
ATOM   2450  C   SER A2127      41.007  13.727  28.023  1.00  0.00           C  
ATOM   2451  O   SER A2127      40.985  13.238  26.900  1.00  0.00           O  
ATOM   2452  CB  SER A2127      39.222  15.175  28.883  1.00  0.00           C  
ATOM   2453  OG  SER A2127      37.879  15.183  29.333  1.00  0.00           O  
ATOM   2454  N   GLU A2128      42.097  14.258  28.549  1.00  0.00           N  
ATOM   2455  CA  GLU A2128      43.323  14.274  27.782  1.00  0.00           C  
ATOM   2456  C   GLU A2128      43.788  12.848  27.538  1.00  0.00           C  
ATOM   2457  O   GLU A2128      44.498  12.564  26.568  1.00  0.00           O  
ATOM   2458  CB  GLU A2128      44.392  15.073  28.523  1.00  0.00           C  
ATOM   2459  CG  GLU A2128      45.753  15.089  27.847  1.00  0.00           C  
ATOM   2460  CD  GLU A2128      45.681  15.536  26.386  1.00  0.00           C  
ATOM   2461  OE1 GLU A2128      44.869  16.441  26.074  1.00  0.00           O  
ATOM   2462  OE2 GLU A2128      46.448  14.987  25.565  1.00  0.00           O  
ATOM   2463  N   MET A2129      43.379  11.943  28.414  1.00  0.00           N  
ATOM   2464  CA  MET A2129      43.797  10.564  28.261  1.00  0.00           C  
ATOM   2465  C   MET A2129      42.986   9.913  27.136  1.00  0.00           C  
ATOM   2466  O   MET A2129      43.548   9.231  26.281  1.00  0.00           O  
ATOM   2467  CB  MET A2129      43.624   9.812  29.583  1.00  0.00           C  
ATOM   2468  CG  MET A2129      44.296   8.460  29.592  1.00  0.00           C  
ATOM   2469  SD  MET A2129      46.031   8.533  29.063  1.00  0.00           S  
ATOM   2470  CE  MET A2129      46.878   7.937  30.513  1.00  0.00           C  
ATOM   2471  N   VAL A2130      41.674  10.158  27.130  1.00  0.00           N  
ATOM   2472  CA  VAL A2130      40.790   9.614  26.110  1.00  0.00           C  
ATOM   2473  C   VAL A2130      41.108  10.194  24.738  1.00  0.00           C  
ATOM   2474  O   VAL A2130      41.051   9.503  23.728  1.00  0.00           O  
ATOM   2475  CB  VAL A2130      39.326   9.911  26.438  1.00  0.00           C  
ATOM   2476  CG1 VAL A2130      38.461   9.676  25.208  1.00  0.00           C  
ATOM   2477  CG2 VAL A2130      38.867   9.021  27.582  1.00  0.00           C  
ATOM   2478  N   ARG A2131      41.434  11.479  24.717  1.00  0.00           N  
ATOM   2479  CA  ARG A2131      41.770  12.178  23.486  1.00  0.00           C  
ATOM   2480  C   ARG A2131      42.892  11.387  22.847  1.00  0.00           C  
ATOM   2481  O   ARG A2131      42.837  11.051  21.676  1.00  0.00           O  
ATOM   2482  CB  ARG A2131      42.255  13.587  23.817  1.00  0.00           C  
ATOM   2483  CG  ARG A2131      42.065  14.635  22.717  1.00  0.00           C  
ATOM   2484  CD  ARG A2131      40.597  15.043  22.535  1.00  0.00           C  
ATOM   2485  NE  ARG A2131      39.967  14.363  21.402  1.00  0.00           N  
ATOM   2486  CZ  ARG A2131      39.156  13.314  21.493  1.00  0.00           C  
ATOM   2487  NH1 ARG A2131      38.852  12.805  22.680  1.00  0.00           N  
ATOM   2488  NH2 ARG A2131      38.659  12.765  20.388  1.00  0.00           N  
ATOM   2489  N   LYS A2132      43.907  11.092  23.649  1.00  0.00           N  
ATOM   2490  CA  LYS A2132      45.064  10.333  23.208  1.00  0.00           C  
ATOM   2491  C   LYS A2132      44.701   8.891  22.844  1.00  0.00           C  
ATOM   2492  O   LYS A2132      45.315   8.300  21.962  1.00  0.00           O  
ATOM   2493  CB  LYS A2132      46.140  10.318  24.298  1.00  0.00           C  
ATOM   2494  CG  LYS A2132      46.823  11.648  24.597  1.00  0.00           C  
ATOM   2495  CD  LYS A2132      48.095  11.332  25.360  1.00  0.00           C  
ATOM   2496  CE  LYS A2132      48.781  12.556  25.933  1.00  0.00           C  
ATOM   2497  NZ  LYS A2132      48.015  13.127  27.088  1.00  0.00           N  
ATOM   2498  N   MET A2133      43.719   8.317  23.533  1.00  0.00           N  
ATOM   2499  CA  MET A2133      43.305   6.946  23.235  1.00  0.00           C  
ATOM   2500  C   MET A2133      42.634   6.906  21.868  1.00  0.00           C  
ATOM   2501  O   MET A2133      43.008   6.098  21.016  1.00  0.00           O  
ATOM   2502  CB  MET A2133      42.345   6.409  24.302  1.00  0.00           C  
ATOM   2503  CG  MET A2133      43.048   5.821  25.527  1.00  0.00           C  
ATOM   2504  SD  MET A2133      41.908   5.215  26.796  1.00  0.00           S  
ATOM   2505  CE  MET A2133      41.307   3.751  26.004  1.00  0.00           C  
ATOM   2506  N   GLU A2134      41.651   7.788  21.669  1.00  0.00           N  
ATOM   2507  CA  GLU A2134      40.913   7.903  20.407  1.00  0.00           C  
ATOM   2508  C   GLU A2134      41.899   8.189  19.282  1.00  0.00           C  
ATOM   2509  O   GLU A2134      41.741   7.726  18.160  1.00  0.00           O  
ATOM   2510  CB  GLU A2134      39.915   9.051  20.479  1.00  0.00           C  
ATOM   2511  CG  GLU A2134      38.817   8.869  21.483  1.00  0.00           C  
ATOM   2512  CD  GLU A2134      37.707   9.875  21.275  1.00  0.00           C  
ATOM   2513  OE1 GLU A2134      37.459  10.232  20.108  1.00  0.00           O  
ATOM   2514  OE2 GLU A2134      37.063  10.308  22.259  1.00  0.00           O  
ATOM   2515  N   GLN A2140      42.925   8.962  19.607  1.00  0.00           N  
ATOM   2516  CA  GLN A2140      43.949   9.328  18.648  1.00  0.00           C  
ATOM   2517  C   GLN A2140      44.664   8.089  18.117  1.00  0.00           C  
ATOM   2518  O   GLN A2140      44.828   7.925  16.910  1.00  0.00           O  
ATOM   2519  CB  GLN A2140      44.968  10.266  19.304  1.00  0.00           C  
ATOM   2520  CG  GLN A2140      45.839  10.993  18.306  1.00  0.00           C  
ATOM   2521  CD  GLN A2140      45.040  11.974  17.464  1.00  0.00           C  
ATOM   2522  OE1 GLN A2140      45.245  12.093  16.247  1.00  0.00           O  
ATOM   2523  NE2 GLN A2140      44.123  12.694  18.114  1.00  0.00           N  
ATOM   2524  N   ALA A2141      45.080   7.211  19.026  1.00  0.00           N  
ATOM   2525  CA  ALA A2141      45.792   5.991  18.658  1.00  0.00           C  
ATOM   2526  C   ALA A2141      44.902   4.986  17.917  1.00  0.00           C  
ATOM   2527  O   ALA A2141      45.249   4.537  16.833  1.00  0.00           O  
ATOM   2528  CB  ALA A2141      46.389   5.354  19.909  1.00  0.00           C  
ATOM   2529  N   MET A2142      43.759   4.643  18.506  1.00  0.00           N  
ATOM   2530  CA  MET A2142      42.829   3.682  17.922  1.00  0.00           C  
ATOM   2531  C   MET A2142      42.359   4.065  16.508  1.00  0.00           C  
ATOM   2532  O   MET A2142      41.976   3.203  15.718  1.00  0.00           O  
ATOM   2533  CB  MET A2142      41.604   3.543  18.827  1.00  0.00           C  
ATOM   2534  CG  MET A2142      41.910   3.182  20.288  1.00  0.00           C  
ATOM   2535  SD  MET A2142      41.698   1.428  20.708  1.00  0.00           S  
ATOM   2536  CE  MET A2142      39.926   1.257  20.577  1.00  0.00           C  
ATOM   2537  N   GLY A2143      42.376   5.355  16.196  1.00  0.00           N  
ATOM   2538  CA  GLY A2143      41.922   5.797  14.892  1.00  0.00           C  
ATOM   2539  C   GLY A2143      40.466   6.274  14.842  1.00  0.00           C  
ATOM   2540  O   GLY A2143      39.906   6.480  13.760  1.00  0.00           O  
ATOM   2541  N   LEU A2144      39.843   6.459  15.999  1.00  0.00           N  
ATOM   2542  CA  LEU A2144      38.464   6.921  16.057  1.00  0.00           C  
ATOM   2543  C   LEU A2144      38.308   8.400  15.714  1.00  0.00           C  
ATOM   2544  O   LEU A2144      39.285   9.170  15.732  1.00  0.00           O  
ATOM   2545  CB  LEU A2144      37.891   6.694  17.453  1.00  0.00           C  
ATOM   2546  CG  LEU A2144      37.653   5.259  17.892  1.00  0.00           C  
ATOM   2547  CD1 LEU A2144      37.349   5.235  19.379  1.00  0.00           C  
ATOM   2548  CD2 LEU A2144      36.501   4.679  17.095  1.00  0.00           C  
ATOM   2549  N   GLY A2145      37.065   8.780  15.414  1.00  0.00           N  
ATOM   2550  CA  GLY A2145      36.741  10.157  15.078  1.00  0.00           C  
ATOM   2551  C   GLY A2145      37.706  10.859  14.136  1.00  0.00           C  
ATOM   2552  O   GLY A2145      38.328  10.227  13.267  1.00  0.00           O  
ATOM   2553  N   ARG A2146      37.838  12.176  14.314  1.00  0.00           N  
ATOM   2554  CA  ARG A2146      38.725  12.988  13.474  1.00  0.00           C  
ATOM   2555  C   ARG A2146      39.994  13.484  14.164  1.00  0.00           C  
ATOM   2556  O   ARG A2146      40.511  14.544  13.739  1.00  0.00           O  
ATOM   2557  CB  ARG A2146      37.965  14.196  12.945  1.00  0.00           C  
ATOM   2558  CG  ARG A2146      36.830  13.857  12.032  1.00  0.00           C  
ATOM   2559  CD  ARG A2146      36.074  15.102  11.708  1.00  0.00           C  
ATOM   2560  NE  ARG A2146      35.054  15.397  12.700  1.00  0.00           N  
ATOM   2561  CZ  ARG A2146      34.415  16.556  12.791  1.00  0.00           C  
ATOM   2562  NH1 ARG A2146      34.701  17.540  11.950  1.00  0.00           N  
ATOM   2563  NH2 ARG A2146      33.478  16.718  13.715  1.00  0.00           N  
HETATM 2564  N   TRP A 400      34.870  -3.901  42.397  1.00  0.00           N  
HETATM 2565  CA  TRP A 400      36.098  -3.214  42.844  1.00  0.00           C  
HETATM 2566  C   TRP A 400      36.060  -2.818  44.409  1.00  0.00           C  
HETATM 2567  O   TRP A 400      34.882  -2.667  45.036  1.00  0.00           O  
HETATM 2568  CB  TRP A 400      36.066  -2.168  41.688  1.00  0.00           C  
HETATM 2569  CG  TRP A 400      36.867  -0.954  41.412  1.00  0.00           C  
HETATM 2570  CD1 TRP A 400      36.392  -0.010  40.583  1.00  0.00           C  
HETATM 2571  CD2 TRP A 400      38.125  -0.541  41.882  1.00  0.00           C  
HETATM 2572  NE1 TRP A 400      37.253   1.012  40.489  1.00  0.00           N  
HETATM 2573  CE2 TRP A 400      38.333   0.758  41.280  1.00  0.00           C  
HETATM 2574  CE3 TRP A 400      39.062  -1.087  42.770  1.00  0.00           C  
HETATM 2575  CZ2 TRP A 400      39.465   1.488  41.524  1.00  0.00           C  
HETATM 2576  CZ3 TRP A 400      40.204  -0.353  43.018  1.00  0.00           C  
HETATM 2577  CH2 TRP A 400      40.436   0.951  42.419  1.00  0.00           C  
HETATM 2578  OXT TRP A 400      37.181  -2.595  45.035  1.00  0.00           O  
TER
END
