# Supplementary material for: Backbone Brackets and Arginine Tweezers delineate Class I and Class II aminoacyl tRNA synthetases
Source: PLoS Comput Biol. 2018 Apr 16;14(4):e1006101. doi: 10.1371/journal.pcbi.1006101 (PMC5919687; doi:10.1371/journal.pcbi.1006101)
Supplement: S11 File — All structures of Class I aaRS with residues renumbered according to the MSA. (GZ) [file pcbi.1006101.s023.tar.gz › 1mb2_B_renum.pdb]

ATOM      1  N   MET B 265     112.575  43.539  62.746  1.00  0.00           N  
ATOM      2  CA  MET B 265     112.568  44.154  64.097  1.00  0.00           C  
ATOM      3  C   MET B 265     111.131  44.586  64.388  1.00  0.00           C  
ATOM      4  O   MET B 265     110.197  44.117  63.730  1.00  0.00           O  
ATOM      5  CB  MET B 265     113.484  45.390  64.137  1.00  0.00           C  
ATOM      6  CG  MET B 265     114.771  45.280  63.329  1.00  0.00           C  
ATOM      7  SD  MET B 265     114.456  45.429  61.564  1.00  0.00           S  
ATOM      8  CE  MET B 265     115.326  43.981  60.905  1.00  0.00           C  
ATOM      9  N   LYS B 266     110.942  45.462  65.376  1.00  0.00           N  
ATOM     10  CA  LYS B 266     109.603  45.970  65.664  1.00  0.00           C  
ATOM     11  C   LYS B 266     109.257  46.945  64.542  1.00  0.00           C  
ATOM     12  O   LYS B 266     110.124  47.662  64.045  1.00  0.00           O  
ATOM     13  CB  LYS B 266     109.565  46.672  67.018  1.00  0.00           C  
ATOM     14  CG  LYS B 266     109.119  45.756  68.132  1.00  0.00           C  
ATOM     15  CD  LYS B 266     108.831  46.492  69.426  1.00  0.00           C  
ATOM     16  CE  LYS B 266     108.177  45.536  70.430  1.00  0.00           C  
ATOM     17  NZ  LYS B 266     106.895  44.936  69.919  1.00  0.00           N  
ATOM     18  N   THR B 267     107.990  46.968  64.147  1.00  0.00           N  
ATOM     19  CA  THR B 267     107.567  47.839  63.062  1.00  0.00           C  
ATOM     20  C   THR B 267     107.000  49.169  63.507  1.00  0.00           C  
ATOM     21  O   THR B 267     106.204  49.243  64.443  1.00  0.00           O  
ATOM     22  CB  THR B 267     106.534  47.137  62.159  1.00  0.00           C  
ATOM     23  OG1 THR B 267     107.159  46.026  61.498  1.00  0.00           O  
ATOM     24  CG2 THR B 267     105.980  48.106  61.112  1.00  0.00           C  
ATOM     25  N   ILE B 268     107.430  50.217  62.815  1.00  0.00           N  
ATOM     26  CA  ILE B 268     106.976  51.572  63.089  1.00  0.00           C  
ATOM     27  C   ILE B 268     106.236  52.108  61.866  1.00  0.00           C  
ATOM     28  O   ILE B 268     106.724  52.009  60.732  1.00  0.00           O  
ATOM     29  CB  ILE B 268     108.184  52.511  63.396  1.00  0.00           C  
ATOM     30  CG1 ILE B 268     108.562  52.420  64.871  1.00  0.00           C  
ATOM     31  CG2 ILE B 268     107.869  53.966  62.999  1.00  0.00           C  
ATOM     32  CD1 ILE B 268     109.710  53.325  65.223  1.00  0.00           C  
ATOM     33  N   PHE B 269     105.057  52.669  62.087  1.00  0.00           N  
ATOM     34  CA  PHE B 269     104.334  53.236  60.969  1.00  0.00           C  
ATOM     35  C   PHE B 269     104.055  54.720  61.168  1.00  0.00           C  
ATOM     36  O   PHE B 269     103.348  55.102  62.105  1.00  0.00           O  
ATOM     37  CB  PHE B 269     103.017  52.514  60.738  1.00  0.00           C  
ATOM     38  CG  PHE B 269     102.362  52.902  59.454  1.00  0.00           C  
ATOM     39  CD1 PHE B 269     101.417  53.933  59.407  1.00  0.00           C  
ATOM     40  CD2 PHE B 269     102.750  52.286  58.262  1.00  0.00           C  
ATOM     41  CE1 PHE B 269     100.877  54.334  58.188  1.00  0.00           C  
ATOM     42  CE2 PHE B 269     102.211  52.685  57.049  1.00  0.00           C  
ATOM     43  CZ  PHE B 269     101.277  53.709  57.008  1.00  0.00           C  
ATOM     44  N   SER B 270     104.604  55.545  60.277  1.00  0.00           N  
ATOM     45  CA  SER B 270     104.416  56.993  60.346  1.00  0.00           C  
ATOM     46  C   SER B 270     103.704  57.572  59.123  1.00  0.00           C  
ATOM     47  O   SER B 270     104.249  57.596  58.018  1.00  0.00           O  
ATOM     48  CB  SER B 270     105.765  57.699  60.521  1.00  0.00           C  
ATOM     49  OG  SER B 270     105.607  59.112  60.633  1.00  0.00           O  
ATOM     50  N   GLY B 272     102.477  58.035  59.341  1.00  0.00           N  
ATOM     51  CA  GLY B 272     101.686  58.630  58.274  1.00  0.00           C  
ATOM     52  C   GLY B 272     101.934  60.125  58.231  1.00  0.00           C  
ATOM     53  O   GLY B 272     101.704  60.826  59.218  1.00  0.00           O  
ATOM     54  N   ILE B 273     102.405  60.599  57.080  1.00  0.00           N  
ATOM     55  CA  ILE B 273     102.730  62.004  56.863  1.00  0.00           C  
ATOM     56  C   ILE B 273     101.703  62.753  56.024  1.00  0.00           C  
ATOM     57  O   ILE B 273     101.465  62.395  54.872  1.00  0.00           O  
ATOM     58  CB  ILE B 273     104.075  62.156  56.130  1.00  0.00           C  
ATOM     59  CG1 ILE B 273     105.002  60.975  56.442  1.00  0.00           C  
ATOM     60  CG2 ILE B 273     104.722  63.474  56.521  1.00  0.00           C  
ATOM     61  CD1 ILE B 273     105.426  60.860  57.912  1.00  0.00           C  
ATOM     62  N   GLN B 274     101.097  63.790  56.594  1.00  0.00           N  
ATOM     63  CA  GLN B 274     100.128  64.607  55.867  1.00  0.00           C  
ATOM     64  C   GLN B 274     100.897  65.456  54.864  1.00  0.00           C  
ATOM     65  O   GLN B 274     101.855  66.135  55.208  1.00  0.00           O  
ATOM     66  CB  GLN B 274      99.361  65.517  56.830  1.00  0.00           C  
ATOM     67  CG  GLN B 274      98.002  64.992  57.236  1.00  0.00           C  
ATOM     68  CD  GLN B 274      96.965  65.250  56.168  1.00  0.00           C  
ATOM     69  OE1 GLN B 274      95.813  64.808  56.281  1.00  0.00           O  
ATOM     70  NE2 GLN B 274      97.366  65.989  55.123  1.00  0.00           N  
ATOM     71  N   PRO B 275     100.486  65.415  53.596  1.00  0.00           N  
ATOM     72  CA  PRO B 275     101.183  66.201  52.574  1.00  0.00           C  
ATOM     73  C   PRO B 275     100.994  67.711  52.711  1.00  0.00           C  
ATOM     74  O   PRO B 275      99.879  68.225  52.570  1.00  0.00           O  
ATOM     75  CB  PRO B 275     100.613  65.634  51.274  1.00  0.00           C  
ATOM     76  CG  PRO B 275      99.191  65.337  51.656  1.00  0.00           C  
ATOM     77  CD  PRO B 275      99.334  64.689  53.020  1.00  0.00           C  
ATOM     78  N   SER B 276     102.090  68.416  53.000  1.00  0.00           N  
ATOM     79  CA  SER B 276     102.044  69.883  53.147  1.00  0.00           C  
ATOM     80  C   SER B 276     103.330  70.660  52.826  1.00  0.00           C  
ATOM     81  O   SER B 276     103.363  71.868  53.047  1.00  0.00           O  
ATOM     82  CB  SER B 276     101.576  70.270  54.554  1.00  0.00           C  
ATOM     83  OG  SER B 276     100.194  69.985  54.739  1.00  0.00           O  
ATOM     84  N   GLY B 277     104.364  69.988  52.307  1.00  0.00           N  
ATOM     85  CA  GLY B 277     105.608  70.671  51.956  1.00  0.00           C  
ATOM     86  C   GLY B 277     106.381  71.410  53.046  1.00  0.00           C  
ATOM     87  O   GLY B 277     107.605  71.304  53.134  1.00  0.00           O  
ATOM     88  N   VAL B 279     105.676  72.160  53.882  1.00  0.00           N  
ATOM     89  CA  VAL B 279     106.320  72.908  54.950  1.00  0.00           C  
ATOM     90  C   VAL B 279     106.448  72.169  56.284  1.00  0.00           C  
ATOM     91  O   VAL B 279     105.452  71.882  56.949  1.00  0.00           O  
ATOM     92  CB  VAL B 279     105.561  74.226  55.233  1.00  0.00           C  
ATOM     93  CG1 VAL B 279     104.086  73.932  55.516  1.00  0.00           C  
ATOM     94  CG2 VAL B 279     106.182  74.958  56.416  1.00  0.00           C  
ATOM     95  N   ILE B 280     107.673  71.833  56.671  1.00  0.00           N  
ATOM     96  CA  ILE B 280     107.882  71.190  57.968  1.00  0.00           C  
ATOM     97  C   ILE B 280     108.878  72.094  58.703  1.00  0.00           C  
ATOM     98  O   ILE B 280     109.976  72.376  58.202  1.00  0.00           O  
ATOM     99  CB  ILE B 280     108.412  69.743  57.851  1.00  0.00           C  
ATOM    100  CG1 ILE B 280     109.859  69.730  57.404  1.00  0.00           C  
ATOM    101  CG2 ILE B 280     107.597  68.974  56.848  1.00  0.00           C  
ATOM    102  CD1 ILE B 280     110.483  68.367  57.566  1.00  0.00           C  
ATOM    103  N   THR B 281     108.477  72.571  59.879  1.00  0.00           N  
ATOM    104  CA  THR B 281     109.312  73.466  60.659  1.00  0.00           C  
ATOM    105  C   THR B 281     110.522  72.812  61.306  1.00  0.00           C  
ATOM    106  O   THR B 281     110.609  71.591  61.426  1.00  0.00           O  
ATOM    107  CB  THR B 281     108.500  74.155  61.762  1.00  0.00           C  
ATOM    108  OG1 THR B 281     108.048  73.166  62.690  1.00  0.00           O  
ATOM    109  CG2 THR B 281     107.299  74.894  61.171  1.00  0.00           C  
ATOM    110  N   ILE B 282     111.456  73.655  61.726  1.00  0.00           N  
ATOM    111  CA  ILE B 282     112.683  73.226  62.386  1.00  0.00           C  
ATOM    112  C   ILE B 282     112.313  72.565  63.715  1.00  0.00           C  
ATOM    113  O   ILE B 282     113.135  71.897  64.338  1.00  0.00           O  
ATOM    114  CB  ILE B 282     113.583  74.453  62.642  1.00  0.00           C  
ATOM    115  CG1 ILE B 282     114.872  74.045  63.337  1.00  0.00           C  
ATOM    116  CG2 ILE B 282     112.831  75.453  63.473  1.00  0.00           C  
ATOM    117  CD1 ILE B 282     115.731  73.113  62.511  1.00  0.00           C  
ATOM    118  N   GLY B 283     111.071  72.776  64.143  1.00  0.00           N  
ATOM    119  CA  GLY B 283     110.606  72.178  65.377  1.00  0.00           C  
ATOM    120  C   GLY B 283     110.286  70.729  65.083  1.00  0.00           C  
ATOM    121  O   GLY B 283     110.710  69.835  65.814  1.00  0.00           O  
ATOM    122  N   ASN B 284     109.529  70.509  64.007  1.00  0.00           N  
ATOM    123  CA  ASN B 284     109.169  69.172  63.545  1.00  0.00           C  
ATOM    124  C   ASN B 284     110.461  68.411  63.387  1.00  0.00           C  
ATOM    125  O   ASN B 284     110.599  67.266  63.813  1.00  0.00           O  
ATOM    126  CB  ASN B 284     108.507  69.240  62.171  1.00  0.00           C  
ATOM    127  CG  ASN B 284     107.005  69.272  62.250  1.00  0.00           C  
ATOM    128  OD1 ASN B 284     106.351  70.143  61.643  1.00  0.00           O  
ATOM    129  ND2 ASN B 284     106.435  68.311  62.982  1.00  0.00           N  
ATOM    130  N   TYR B 285     111.411  69.071  62.746  1.00  0.00           N  
ATOM    131  CA  TYR B 285     112.701  68.475  62.494  1.00  0.00           C  
ATOM    132  C   TYR B 285     113.334  67.939  63.775  1.00  0.00           C  
ATOM    133  O   TYR B 285     113.554  66.737  63.927  1.00  0.00           O  
ATOM    134  CB  TYR B 285     113.625  69.503  61.842  1.00  0.00           C  
ATOM    135  CG  TYR B 285     114.941  68.923  61.440  1.00  0.00           C  
ATOM    136  CD1 TYR B 285     116.125  69.466  61.897  1.00  0.00           C  
ATOM    137  CD2 TYR B 285     115.004  67.797  60.629  1.00  0.00           C  
ATOM    138  CE1 TYR B 285     117.353  68.898  61.566  1.00  0.00           C  
ATOM    139  CE2 TYR B 285     116.219  67.224  60.285  1.00  0.00           C  
ATOM    140  CZ  TYR B 285     117.397  67.776  60.760  1.00  0.00           C  
ATOM    141  OH  TYR B 285     118.616  67.206  60.446  1.00  0.00           O  
ATOM    142  N   ILE B 286     113.601  68.845  64.703  1.00  0.00           N  
ATOM    143  CA  ILE B 286     114.220  68.517  65.973  1.00  0.00           C  
ATOM    144  C   ILE B 286     113.424  67.532  66.840  1.00  0.00           C  
ATOM    145  O   ILE B 286     114.007  66.660  67.479  1.00  0.00           O  
ATOM    146  CB  ILE B 286     114.489  69.827  66.745  1.00  0.00           C  
ATOM    147  CG1 ILE B 286     115.398  70.732  65.899  1.00  0.00           C  
ATOM    148  CG2 ILE B 286     115.131  69.547  68.087  1.00  0.00           C  
ATOM    149  CD1 ILE B 286     115.654  72.097  66.506  1.00  0.00           C  
ATOM    150  N   GLY B 287     112.099  67.652  66.836  1.00  0.00           N  
ATOM    151  CA  GLY B 287     111.260  66.771  67.641  1.00  0.00           C  
ATOM    152  C   GLY B 287     110.984  65.344  67.183  1.00  0.00           C  
ATOM    153  O   GLY B 287     110.929  64.429  68.010  1.00  0.00           O  
ATOM    154  N   ALA B 288     110.796  65.149  65.879  1.00  0.00           N  
ATOM    155  CA  ALA B 288     110.530  63.820  65.326  1.00  0.00           C  
ATOM    156  C   ALA B 288     111.550  63.418  64.265  1.00  0.00           C  
ATOM    157  O   ALA B 288     112.464  62.639  64.544  1.00  0.00           O  
ATOM    158  CB  ALA B 288     109.143  63.773  64.742  1.00  0.00           C  
ATOM    159  N   LEU B 289     111.385  63.964  63.057  1.00  0.00           N  
ATOM    160  CA  LEU B 289     112.262  63.694  61.904  1.00  0.00           C  
ATOM    161  C   LEU B 289     113.695  63.239  62.194  1.00  0.00           C  
ATOM    162  O   LEU B 289     114.116  62.166  61.761  1.00  0.00           O  
ATOM    163  CB  LEU B 289     112.335  64.929  60.997  1.00  0.00           C  
ATOM    164  CG  LEU B 289     111.538  65.027  59.692  1.00  0.00           C  
ATOM    165  CD1 LEU B 289     111.887  63.842  58.807  1.00  0.00           C  
ATOM    166  CD2 LEU B 289     110.044  65.087  59.975  1.00  0.00           C  
ATOM    167  N   ARG B 290     114.443  64.068  62.915  1.00  0.00           N  
ATOM    168  CA  ARG B 290     115.835  63.785  63.234  1.00  0.00           C  
ATOM    169  C   ARG B 290     116.118  62.413  63.800  1.00  0.00           C  
ATOM    170  O   ARG B 290     117.076  61.769  63.391  1.00  0.00           O  
ATOM    171  CB  ARG B 290     116.367  64.841  64.190  1.00  0.00           C  
ATOM    172  CG  ARG B 290     117.637  65.494  63.703  1.00  0.00           C  
ATOM    173  CD  ARG B 290     117.778  66.876  64.304  1.00  0.00           C  
ATOM    174  NE  ARG B 290     118.022  66.864  65.742  1.00  0.00           N  
ATOM    175  CZ  ARG B 290     119.213  67.046  66.290  1.00  0.00           C  
ATOM    176  NH1 ARG B 290     120.267  67.249  65.511  1.00  0.00           N  
ATOM    177  NH2 ARG B 290     119.337  67.052  67.610  1.00  0.00           N  
ATOM    178  N   GLN B 291     115.289  61.964  64.735  1.00  0.00           N  
ATOM    179  CA  GLN B 291     115.499  60.656  65.348  1.00  0.00           C  
ATOM    180  C   GLN B 291     115.221  59.517  64.381  1.00  0.00           C  
ATOM    181  O   GLN B 291     115.876  58.476  64.424  1.00  0.00           O  
ATOM    182  CB  GLN B 291     114.628  60.485  66.599  1.00  0.00           C  
ATOM    183  CG  GLN B 291     114.985  59.252  67.427  1.00  0.00           C  
ATOM    184  CD  GLN B 291     116.164  59.478  68.374  1.00  0.00           C  
ATOM    185  OE1 GLN B 291     115.983  59.770  69.556  1.00  0.00           O  
ATOM    186  NE2 GLN B 291     117.389  59.361  67.834  1.00  0.00           N  
ATOM    187  N   PHE B 292     114.246  59.720  63.506  1.00  0.00           N  
ATOM    188  CA  PHE B 292     113.899  58.706  62.523  1.00  0.00           C  
ATOM    189  C   PHE B 292     115.076  58.320  61.635  1.00  0.00           C  
ATOM    190  O   PHE B 292     115.055  57.263  61.008  1.00  0.00           O  
ATOM    191  CB  PHE B 292     112.746  59.186  61.650  1.00  0.00           C  
ATOM    192  CG  PHE B 292     111.430  59.196  62.352  1.00  0.00           C  
ATOM    193  CD1 PHE B 292     111.051  58.117  63.142  1.00  0.00           C  
ATOM    194  CD2 PHE B 292     110.548  60.264  62.201  1.00  0.00           C  
ATOM    195  CE1 PHE B 292     109.816  58.097  63.770  1.00  0.00           C  
ATOM    196  CE2 PHE B 292     109.301  60.253  62.829  1.00  0.00           C  
ATOM    197  CZ  PHE B 292     108.936  59.167  63.614  1.00  0.00           C  
ATOM    198  N   VAL B 293     116.100  59.170  61.570  1.00  0.00           N  
ATOM    199  CA  VAL B 293     117.259  58.865  60.730  1.00  0.00           C  
ATOM    200  C   VAL B 293     118.099  57.770  61.366  1.00  0.00           C  
ATOM    201  O   VAL B 293     118.727  56.976  60.668  1.00  0.00           O  
ATOM    202  CB  VAL B 293     118.136  60.108  60.464  1.00  0.00           C  
ATOM    203  CG1 VAL B 293     119.343  59.713  59.621  1.00  0.00           C  
ATOM    204  CG2 VAL B 293     117.324  61.183  59.743  1.00  0.00           C  
ATOM    205  N   GLU B 294     118.115  57.736  62.694  1.00  0.00           N  
ATOM    206  CA  GLU B 294     118.847  56.695  63.409  1.00  0.00           C  
ATOM    207  C   GLU B 294     117.890  55.515  63.461  1.00  0.00           C  
ATOM    208  O   GLU B 294     118.123  54.480  62.842  1.00  0.00           O  
ATOM    209  CB  GLU B 294     119.185  57.143  64.830  1.00  0.00           C  
ATOM    210  CG  GLU B 294     120.218  58.243  64.893  1.00  0.00           C  
ATOM    211  CD  GLU B 294     119.916  59.260  65.983  1.00  0.00           C  
ATOM    212  OE1 GLU B 294     120.278  59.020  67.154  1.00  0.00           O  
ATOM    213  OE2 GLU B 294     119.293  60.291  65.658  1.00  0.00           O  
ATOM    214  N   LEU B 295     116.792  55.710  64.183  1.00  0.00           N  
ATOM    215  CA  LEU B 295     115.744  54.705  64.346  1.00  0.00           C  
ATOM    216  C   LEU B 295     115.563  53.709  63.188  1.00  0.00           C  
ATOM    217  O   LEU B 295     115.476  52.504  63.405  1.00  0.00           O  
ATOM    218  CB  LEU B 295     114.412  55.409  64.583  1.00  0.00           C  
ATOM    219  CG  LEU B 295     113.753  55.221  65.946  1.00  0.00           C  
ATOM    220  CD1 LEU B 295     114.647  55.799  67.035  1.00  0.00           C  
ATOM    221  CD2 LEU B 295     112.386  55.891  65.936  1.00  0.00           C  
ATOM    222  N   GLN B 296     115.502  54.233  61.969  1.00  0.00           N  
ATOM    223  CA  GLN B 296     115.296  53.433  60.774  1.00  0.00           C  
ATOM    224  C   GLN B 296     116.194  52.198  60.658  1.00  0.00           C  
ATOM    225  O   GLN B 296     115.889  51.280  59.891  1.00  0.00           O  
ATOM    226  CB  GLN B 296     115.436  54.318  59.522  1.00  0.00           C  
ATOM    227  CG  GLN B 296     116.847  54.799  59.212  1.00  0.00           C  
ATOM    228  CD  GLN B 296     116.903  55.731  57.996  1.00  0.00           C  
ATOM    229  OE1 GLN B 296     116.054  55.666  57.112  1.00  0.00           O  
ATOM    230  NE2 GLN B 296     117.918  56.585  57.947  1.00  0.00           N  
ATOM    231  N   HIS B 297     117.291  52.162  61.408  1.00  0.00           N  
ATOM    232  CA  HIS B 297     118.195  51.014  61.353  1.00  0.00           C  
ATOM    233  C   HIS B 297     117.805  49.950  62.381  1.00  0.00           C  
ATOM    234  O   HIS B 297     118.033  48.764  62.165  1.00  0.00           O  
ATOM    235  CB  HIS B 297     119.653  51.436  61.615  1.00  0.00           C  
ATOM    236  CG  HIS B 297     120.071  52.684  60.900  1.00  0.00           C  
ATOM    237  ND1 HIS B 297     119.975  52.824  59.532  1.00  0.00           N  
ATOM    238  CD2 HIS B 297     120.573  53.857  61.361  1.00  0.00           C  
ATOM    239  CE1 HIS B 297     120.392  54.027  59.179  1.00  0.00           C  
ATOM    240  NE2 HIS B 297     120.761  54.675  60.271  1.00  0.00           N  
ATOM    241  N   GLU B 299     117.211  50.387  63.491  1.00  0.00           N  
ATOM    242  CA  GLU B 299     116.802  49.477  64.555  1.00  0.00           C  
ATOM    243  C   GLU B 299     115.353  49.002  64.431  1.00  0.00           C  
ATOM    244  O   GLU B 299     114.918  48.110  65.156  1.00  0.00           O  
ATOM    245  CB  GLU B 299     117.002  50.113  65.937  1.00  0.00           C  
ATOM    246  CG  GLU B 299     118.452  50.426  66.298  1.00  0.00           C  
ATOM    247  CD  GLU B 299     118.868  51.844  65.921  1.00  0.00           C  
ATOM    248  OE1 GLU B 299     118.581  52.778  66.706  1.00  0.00           O  
ATOM    249  OE2 GLU B 299     119.461  52.014  64.832  1.00  0.00           O  
ATOM    250  N   TYR B 306     114.591  49.605  63.533  1.00  0.00           N  
ATOM    251  CA  TYR B 306     113.214  49.187  63.361  1.00  0.00           C  
ATOM    252  C   TYR B 306     112.897  49.069  61.891  1.00  0.00           C  
ATOM    253  O   TYR B 306     113.676  49.490  61.040  1.00  0.00           O  
ATOM    254  CB  TYR B 306     112.239  50.196  63.955  1.00  0.00           C  
ATOM    255  CG  TYR B 306     112.412  50.523  65.408  1.00  0.00           C  
ATOM    256  CD1 TYR B 306     113.431  51.373  65.835  1.00  0.00           C  
ATOM    257  CD2 TYR B 306     111.490  50.071  66.352  1.00  0.00           C  
ATOM    258  CE1 TYR B 306     113.518  51.779  67.163  1.00  0.00           C  
ATOM    259  CE2 TYR B 306     111.568  50.465  67.680  1.00  0.00           C  
ATOM    260  CZ  TYR B 306     112.580  51.324  68.076  1.00  0.00           C  
ATOM    261  OH  TYR B 306     112.638  51.767  69.371  1.00  0.00           O  
ATOM    262  N   ASN B 307     111.747  48.482  61.599  1.00  0.00           N  
ATOM    263  CA  ASN B 307     111.291  48.359  60.233  1.00  0.00           C  
ATOM    264  C   ASN B 307     110.334  49.554  60.110  1.00  0.00           C  
ATOM    265  O   ASN B 307     109.252  49.552  60.698  1.00  0.00           O  
ATOM    266  CB  ASN B 307     110.554  47.041  60.046  1.00  0.00           C  
ATOM    267  CG  ASN B 307     110.065  46.851  58.625  1.00  0.00           C  
ATOM    268  OD1 ASN B 307     108.866  46.694  58.391  1.00  0.00           O  
ATOM    269  ND2 ASN B 307     110.995  46.861  57.667  1.00  0.00           N  
ATOM    270  N   CYS B 308     110.743  50.583  59.370  1.00  0.00           N  
ATOM    271  CA  CYS B 308     109.924  51.781  59.239  1.00  0.00           C  
ATOM    272  C   CYS B 308     109.158  52.007  57.948  1.00  0.00           C  
ATOM    273  O   CYS B 308     109.650  51.748  56.853  1.00  0.00           O  
ATOM    274  CB  CYS B 308     110.782  53.012  59.505  1.00  0.00           C  
ATOM    275  SG  CYS B 308     111.475  53.041  61.143  1.00  0.00           S  
ATOM    276  N   TYR B 309     107.950  52.533  58.105  1.00  0.00           N  
ATOM    277  CA  TYR B 309     107.076  52.853  56.987  1.00  0.00           C  
ATOM    278  C   TYR B 309     106.716  54.325  57.106  1.00  0.00           C  
ATOM    279  O   TYR B 309     106.079  54.744  58.083  1.00  0.00           O  
ATOM    280  CB  TYR B 309     105.806  52.016  57.062  1.00  0.00           C  
ATOM    281  CG  TYR B 309     106.021  50.560  56.756  1.00  0.00           C  
ATOM    282  CD1 TYR B 309     106.158  50.132  55.436  1.00  0.00           C  
ATOM    283  CD2 TYR B 309     106.067  49.599  57.774  1.00  0.00           C  
ATOM    284  CE1 TYR B 309     106.326  48.796  55.130  1.00  0.00           C  
ATOM    285  CE2 TYR B 309     106.238  48.257  57.477  1.00  0.00           C  
ATOM    286  CZ  TYR B 309     106.362  47.861  56.147  1.00  0.00           C  
ATOM    287  OH  TYR B 309     106.484  46.533  55.792  1.00  0.00           O  
ATOM    288  N   PHE B 310     107.137  55.107  56.119  1.00  0.00           N  
ATOM    289  CA  PHE B 310     106.848  56.537  56.088  1.00  0.00           C  
ATOM    290  C   PHE B 310     105.879  56.723  54.948  1.00  0.00           C  
ATOM    291  O   PHE B 310     106.239  56.674  53.771  1.00  0.00           O  
ATOM    292  CB  PHE B 310     108.147  57.305  55.887  1.00  0.00           C  
ATOM    293  CG  PHE B 310     109.092  57.156  57.043  1.00  0.00           C  
ATOM    294  CD1 PHE B 310     108.761  57.688  58.297  1.00  0.00           C  
ATOM    295  CD2 PHE B 310     110.296  56.461  56.907  1.00  0.00           C  
ATOM    296  CE1 PHE B 310     109.610  57.533  59.393  1.00  0.00           C  
ATOM    297  CE2 PHE B 310     111.153  56.302  58.009  1.00  0.00           C  
ATOM    298  CZ  PHE B 310     110.809  56.842  59.255  1.00  0.00           C  
ATOM    299  N   CYS B 311     104.632  56.945  55.314  1.00  0.00           N  
ATOM    300  CA  CYS B 311     103.578  57.043  54.329  1.00  0.00           C  
ATOM    301  C   CYS B 311     102.932  58.411  54.095  1.00  0.00           C  
ATOM    302  O   CYS B 311     102.235  58.942  54.971  1.00  0.00           O  
ATOM    303  CB  CYS B 311     102.513  56.003  54.711  1.00  0.00           C  
ATOM    304  SG  CYS B 311     100.988  56.071  53.793  1.00  0.00           S  
ATOM    305  N   ILE B 312     103.166  58.974  52.909  1.00  0.00           N  
ATOM    306  CA  ILE B 312     102.559  60.253  52.553  1.00  0.00           C  
ATOM    307  C   ILE B 312     101.063  59.960  52.386  1.00  0.00           C  
ATOM    308  O   ILE B 312     100.666  59.385  51.381  1.00  0.00           O  
ATOM    309  CB  ILE B 312     103.179  60.792  51.239  1.00  0.00           C  
ATOM    310  CG1 ILE B 312     104.697  60.661  51.328  1.00  0.00           C  
ATOM    311  CG2 ILE B 312     102.799  62.255  51.015  1.00  0.00           C  
ATOM    312  CD1 ILE B 312     105.454  61.298  50.195  1.00  0.00           C  
ATOM    313  N   VAL B 313     100.246  60.334  53.378  1.00  0.00           N  
ATOM    314  CA  VAL B 313      98.804  60.048  53.372  1.00  0.00           C  
ATOM    315  C   VAL B 313      97.895  60.965  52.588  1.00  0.00           C  
ATOM    316  O   VAL B 313      96.935  61.524  53.146  1.00  0.00           O  
ATOM    317  CB  VAL B 313      98.223  60.003  54.819  1.00  0.00           C  
ATOM    318  CG1 VAL B 313      98.456  58.650  55.443  1.00  0.00           C  
ATOM    319  CG2 VAL B 313      98.847  61.088  55.658  1.00  0.00           C  
ATOM    320  N   ASP B 314      98.149  61.072  51.289  1.00  0.00           N  
ATOM    321  CA  ASP B 314      97.359  61.927  50.430  1.00  0.00           C  
ATOM    322  C   ASP B 314      95.863  61.634  50.399  1.00  0.00           C  
ATOM    323  O   ASP B 314      95.060  62.541  50.173  1.00  0.00           O  
ATOM    324  CB  ASP B 314      97.929  61.924  49.018  1.00  0.00           C  
ATOM    325  CG  ASP B 314      97.821  60.567  48.322  1.00  0.00           C  
ATOM    326  OD1 ASP B 314      98.042  59.540  48.969  1.00  0.00           O  
ATOM    327  OD2 ASP B 314      97.517  60.557  47.113  1.00  0.00           O  
ATOM    328  N   GLN B 315      95.453  60.393  50.648  1.00  0.00           N  
ATOM    329  CA  GLN B 315      94.008  60.090  50.657  1.00  0.00           C  
ATOM    330  C   GLN B 315      93.326  60.760  51.854  1.00  0.00           C  
ATOM    331  O   GLN B 315      92.135  61.087  51.815  1.00  0.00           O  
ATOM    332  CB  GLN B 315      93.767  58.582  50.686  1.00  0.00           C  
ATOM    333  CG  GLN B 315      93.730  57.957  49.281  1.00  0.00           C  
ATOM    334  CD  GLN B 315      93.435  56.475  49.309  1.00  0.00           C  
ATOM    335  OE1 GLN B 315      94.320  55.664  49.576  1.00  0.00           O  
ATOM    336  NE2 GLN B 315      92.175  56.115  49.047  1.00  0.00           N  
ATOM    337  N   HIS B 316      94.088  60.970  52.920  1.00  0.00           N  
ATOM    338  CA  HIS B 316      93.531  61.633  54.080  1.00  0.00           C  
ATOM    339  C   HIS B 316      93.441  63.121  53.776  1.00  0.00           C  
ATOM    340  O   HIS B 316      92.445  63.755  54.080  1.00  0.00           O  
ATOM    341  CB  HIS B 316      94.401  61.411  55.325  1.00  0.00           C  
ATOM    342  CG  HIS B 316      94.025  60.207  56.127  1.00  0.00           C  
ATOM    343  ND1 HIS B 316      94.840  59.099  56.227  1.00  0.00           N  
ATOM    344  CD2 HIS B 316      92.908  59.921  56.838  1.00  0.00           C  
ATOM    345  CE1 HIS B 316      94.239  58.179  56.959  1.00  0.00           C  
ATOM    346  NE2 HIS B 316      93.065  58.652  57.343  1.00  0.00           N  
ATOM    347  N   ALA B 317      94.477  63.652  53.131  1.00  0.00           N  
ATOM    348  CA  ALA B 317      94.543  65.065  52.771  1.00  0.00           C  
ATOM    349  C   ALA B 317      93.308  65.501  52.004  1.00  0.00           C  
ATOM    350  O   ALA B 317      92.868  66.644  52.078  1.00  0.00           O  
ATOM    351  CB  ALA B 317      95.778  65.327  51.929  1.00  0.00           C  
ATOM    352  N   ILE B 333      92.736  64.555  51.279  1.00  0.00           N  
ATOM    353  CA  ILE B 333      91.576  64.817  50.447  1.00  0.00           C  
ATOM    354  C   ILE B 333      90.294  65.069  51.249  1.00  0.00           C  
ATOM    355  O   ILE B 333      89.264  65.351  50.665  1.00  0.00           O  
ATOM    356  CB  ILE B 333      91.411  63.642  49.392  1.00  0.00           C  
ATOM    357  CG1 ILE B 333      91.199  64.225  48.009  1.00  0.00           C  
ATOM    358  CG2 ILE B 333      90.223  62.747  49.666  1.00  0.00           C  
ATOM    359  CD1 ILE B 333      92.393  64.974  47.527  1.00  0.00           C  
ATOM    360  N   THR B 334      90.343  65.015  52.579  1.00  0.00           N  
ATOM    361  CA  THR B 334      89.117  65.233  53.356  1.00  0.00           C  
ATOM    362  C   THR B 334      88.716  66.703  53.498  1.00  0.00           C  
ATOM    363  O   THR B 334      87.589  67.003  53.903  1.00  0.00           O  
ATOM    364  CB  THR B 334      89.215  64.614  54.761  1.00  0.00           C  
ATOM    365  OG1 THR B 334      90.459  64.992  55.357  1.00  0.00           O  
ATOM    366  CG2 THR B 334      89.132  63.111  54.690  1.00  0.00           C  
ATOM    367  N   VAL B 336      89.642  67.606  53.165  1.00  0.00           N  
ATOM    368  CA  VAL B 336      89.419  69.054  53.230  1.00  0.00           C  
ATOM    369  C   VAL B 336      89.751  69.661  51.857  1.00  0.00           C  
ATOM    370  O   VAL B 336      90.510  69.067  51.078  1.00  0.00           O  
ATOM    371  CB  VAL B 336      90.315  69.726  54.337  1.00  0.00           C  
ATOM    372  CG1 VAL B 336      90.065  69.063  55.665  1.00  0.00           C  
ATOM    373  CG2 VAL B 336      91.796  69.659  53.975  1.00  0.00           C  
ATOM    374  N   TRP B 340      89.191  70.833  51.560  1.00  0.00           N  
ATOM    375  CA  TRP B 340      89.453  71.449  50.274  1.00  0.00           C  
ATOM    376  C   TRP B 340      90.924  71.390  49.999  1.00  0.00           C  
ATOM    377  O   TRP B 340      91.736  71.715  50.849  1.00  0.00           O  
ATOM    378  CB  TRP B 340      88.989  72.905  50.230  1.00  0.00           C  
ATOM    379  CG  TRP B 340      88.084  73.200  49.073  1.00  0.00           C  
ATOM    380  CD1 TRP B 340      86.718  73.082  49.043  1.00  0.00           C  
ATOM    381  CD2 TRP B 340      88.472  73.624  47.765  1.00  0.00           C  
ATOM    382  NE1 TRP B 340      86.227  73.408  47.796  1.00  0.00           N  
ATOM    383  CE2 TRP B 340      87.283  73.745  46.992  1.00  0.00           C  
ATOM    384  CE3 TRP B 340      89.703  73.916  47.165  1.00  0.00           C  
ATOM    385  CZ2 TRP B 340      87.296  74.137  45.659  1.00  0.00           C  
ATOM    386  CZ3 TRP B 340      89.711  74.307  45.832  1.00  0.00           C  
ATOM    387  CH2 TRP B 340      88.515  74.415  45.096  1.00  0.00           C  
ATOM    388  N   GLN B 418      91.259  70.944  48.804  1.00  0.00           N  
ATOM    389  CA  GLN B 418      92.641  70.833  48.386  1.00  0.00           C  
ATOM    390  C   GLN B 418      92.731  71.322  46.953  1.00  0.00           C  
ATOM    391  O   GLN B 418      91.799  71.176  46.161  1.00  0.00           O  
ATOM    392  CB  GLN B 418      93.087  69.376  48.465  1.00  0.00           C  
ATOM    393  CG  GLN B 418      93.199  68.830  49.861  1.00  0.00           C  
ATOM    394  CD  GLN B 418      94.439  69.334  50.577  1.00  0.00           C  
ATOM    395  OE1 GLN B 418      95.375  69.853  49.946  1.00  0.00           O  
ATOM    396  NE2 GLN B 418      94.462  69.168  51.898  1.00  0.00           N  
ATOM    397  N   ASP B 419      93.845  71.941  46.625  1.00  0.00           N  
ATOM    398  CA  ASP B 419      94.016  72.398  45.277  1.00  0.00           C  
ATOM    399  C   ASP B 419      94.789  71.272  44.647  1.00  0.00           C  
ATOM    400  O   ASP B 419      95.862  70.899  45.129  1.00  0.00           O  
ATOM    401  CB  ASP B 419      94.842  73.669  45.208  1.00  0.00           C  
ATOM    402  CG  ASP B 419      95.255  73.986  43.796  1.00  0.00           C  
ATOM    403  OD1 ASP B 419      96.388  73.643  43.407  1.00  0.00           O  
ATOM    404  OD2 ASP B 419      94.419  74.548  43.071  1.00  0.00           O  
ATOM    405  N   PRO B 420      94.251  70.708  43.559  1.00  0.00           N  
ATOM    406  CA  PRO B 420      94.934  69.604  42.888  1.00  0.00           C  
ATOM    407  C   PRO B 420      96.399  69.835  42.601  1.00  0.00           C  
ATOM    408  O   PRO B 420      97.240  69.003  42.938  1.00  0.00           O  
ATOM    409  CB  PRO B 420      94.090  69.411  41.647  1.00  0.00           C  
ATOM    410  CG  PRO B 420      92.697  69.686  42.187  1.00  0.00           C  
ATOM    411  CD  PRO B 420      92.922  70.956  42.963  1.00  0.00           C  
ATOM    412  N   HIS B 421      96.710  70.966  41.984  1.00  0.00           N  
ATOM    413  CA  HIS B 421      98.099  71.272  41.656  1.00  0.00           C  
ATOM    414  C   HIS B 421      99.000  71.228  42.880  1.00  0.00           C  
ATOM    415  O   HIS B 421     100.068  70.609  42.846  1.00  0.00           O  
ATOM    416  CB  HIS B 421      98.204  72.646  40.972  1.00  0.00           C  
ATOM    417  CG  HIS B 421      99.616  73.076  40.693  1.00  0.00           C  
ATOM    418  ND1 HIS B 421     100.240  74.086  41.397  1.00  0.00           N  
ATOM    419  CD2 HIS B 421     100.534  72.624  39.803  1.00  0.00           C  
ATOM    420  CE1 HIS B 421     101.476  74.242  40.956  1.00  0.00           C  
ATOM    421  NE2 HIS B 421     101.681  73.366  39.987  1.00  0.00           N  
ATOM    422  N   GLU B 422      98.565  71.877  43.961  1.00  0.00           N  
ATOM    423  CA  GLU B 422      99.370  71.917  45.183  1.00  0.00           C  
ATOM    424  C   GLU B 422      99.505  70.579  45.879  1.00  0.00           C  
ATOM    425  O   GLU B 422     100.599  70.209  46.310  1.00  0.00           O  
ATOM    426  CB  GLU B 422      98.841  72.978  46.158  1.00  0.00           C  
ATOM    427  CG  GLU B 422      99.585  74.315  46.041  1.00  0.00           C  
ATOM    428  CD  GLU B 422     101.113  74.166  46.185  1.00  0.00           C  
ATOM    429  OE1 GLU B 422     101.587  73.979  47.333  1.00  0.00           O  
ATOM    430  OE2 GLU B 422     101.831  74.217  45.151  1.00  0.00           O  
ATOM    431  N   LEU B 423      98.396  69.858  45.995  1.00  0.00           N  
ATOM    432  CA  LEU B 423      98.441  68.556  46.622  1.00  0.00           C  
ATOM    433  C   LEU B 423      99.498  67.728  45.902  1.00  0.00           C  
ATOM    434  O   LEU B 423     100.453  67.252  46.514  1.00  0.00           O  
ATOM    435  CB  LEU B 423      97.083  67.887  46.517  1.00  0.00           C  
ATOM    436  CG  LEU B 423      96.967  66.539  47.219  1.00  0.00           C  
ATOM    437  CD1 LEU B 423      97.687  66.590  48.554  1.00  0.00           C  
ATOM    438  CD2 LEU B 423      95.506  66.207  47.394  1.00  0.00           C  
ATOM    439  N   ARG B 424      99.336  67.594  44.589  1.00  0.00           N  
ATOM    440  CA  ARG B 424     100.268  66.824  43.768  1.00  0.00           C  
ATOM    441  C   ARG B 424     101.682  67.334  43.975  1.00  0.00           C  
ATOM    442  O   ARG B 424     102.640  66.563  44.016  1.00  0.00           O  
ATOM    443  CB  ARG B 424      99.913  66.957  42.283  1.00  0.00           C  
ATOM    444  CG  ARG B 424     100.460  65.853  41.377  1.00  0.00           C  
ATOM    445  CD  ARG B 424      99.375  64.829  41.071  1.00  0.00           C  
ATOM    446  NE  ARG B 424      98.121  65.483  40.705  1.00  0.00           N  
ATOM    447  CZ  ARG B 424      97.990  66.388  39.735  1.00  0.00           C  
ATOM    448  NH1 ARG B 424      99.042  66.756  39.014  1.00  0.00           N  
ATOM    449  NH2 ARG B 424      96.801  66.936  39.490  1.00  0.00           N  
ATOM    450  N   GLN B 425     101.799  68.645  44.111  1.00  0.00           N  
ATOM    451  CA  GLN B 425     103.082  69.284  44.288  1.00  0.00           C  
ATOM    452  C   GLN B 425     103.687  69.006  45.663  1.00  0.00           C  
ATOM    453  O   GLN B 425     104.884  68.721  45.788  1.00  0.00           O  
ATOM    454  CB  GLN B 425     102.899  70.780  44.082  1.00  0.00           C  
ATOM    455  CG  GLN B 425     104.038  71.460  43.381  1.00  0.00           C  
ATOM    456  CD  GLN B 425     104.109  71.114  41.903  1.00  0.00           C  
ATOM    457  OE1 GLN B 425     104.895  71.712  41.165  1.00  0.00           O  
ATOM    458  NE2 GLN B 425     103.299  70.136  41.468  1.00  0.00           N  
ATOM    459  N   ASN B 426     102.845  69.073  46.693  1.00  0.00           N  
ATOM    460  CA  ASN B 426     103.290  68.832  48.072  1.00  0.00           C  
ATOM    461  C   ASN B 426     103.707  67.386  48.340  1.00  0.00           C  
ATOM    462  O   ASN B 426     104.650  67.140  49.101  1.00  0.00           O  
ATOM    463  CB  ASN B 426     102.209  69.261  49.064  1.00  0.00           C  
ATOM    464  CG  ASN B 426     102.038  70.766  49.102  1.00  0.00           C  
ATOM    465  OD1 ASN B 426     103.024  71.510  49.013  1.00  0.00           O  
ATOM    466  ND2 ASN B 426     100.803  71.224  49.254  1.00  0.00           N  
ATOM    467  N   ILE B 427     103.010  66.437  47.719  1.00  0.00           N  
ATOM    468  CA  ILE B 427     103.339  65.033  47.886  1.00  0.00           C  
ATOM    469  C   ILE B 427     104.814  64.841  47.524  1.00  0.00           C  
ATOM    470  O   ILE B 427     105.570  64.183  48.250  1.00  0.00           O  
ATOM    471  CB  ILE B 427     102.433  64.166  46.986  1.00  0.00           C  
ATOM    472  CG1 ILE B 427     101.039  64.109  47.582  1.00  0.00           C  
ATOM    473  CG2 ILE B 427     102.978  62.759  46.837  1.00  0.00           C  
ATOM    474  CD1 ILE B 427     100.033  63.462  46.653  1.00  0.00           C  
ATOM    475  N   ARG B 429     105.225  65.438  46.412  1.00  0.00           N  
ATOM    476  CA  ARG B 429     106.604  65.323  45.960  1.00  0.00           C  
ATOM    477  C   ARG B 429     107.586  66.005  46.907  1.00  0.00           C  
ATOM    478  O   ARG B 429     108.585  65.413  47.309  1.00  0.00           O  
ATOM    479  CB  ARG B 429     106.755  65.929  44.570  1.00  0.00           C  
ATOM    480  CG  ARG B 429     107.232  64.941  43.533  1.00  0.00           C  
ATOM    481  CD  ARG B 429     107.597  65.671  42.272  1.00  0.00           C  
ATOM    482  NE  ARG B 429     108.889  65.236  41.747  1.00  0.00           N  
ATOM    483  CZ  ARG B 429     109.110  64.073  41.145  1.00  0.00           C  
ATOM    484  NH1 ARG B 429     108.117  63.207  40.980  1.00  0.00           N  
ATOM    485  NH2 ARG B 429     110.332  63.781  40.711  1.00  0.00           N  
ATOM    486  N   ARG B 431     107.297  67.260  47.247  1.00  0.00           N  
ATOM    487  CA  ARG B 431     108.155  68.034  48.136  1.00  0.00           C  
ATOM    488  C   ARG B 431     108.413  67.333  49.462  1.00  0.00           C  
ATOM    489  O   ARG B 431     109.538  67.317  49.971  1.00  0.00           O  
ATOM    490  CB  ARG B 431     107.547  69.421  48.391  1.00  0.00           C  
ATOM    491  CG  ARG B 431     107.677  70.381  47.207  1.00  0.00           C  
ATOM    492  CD  ARG B 431     107.265  71.816  47.566  1.00  0.00           C  
ATOM    493  NE  ARG B 431     105.815  72.039  47.562  1.00  0.00           N  
ATOM    494  CZ  ARG B 431     105.146  72.638  46.579  1.00  0.00           C  
ATOM    495  NH1 ARG B 431     105.790  73.083  45.511  1.00  0.00           N  
ATOM    496  NH2 ARG B 431     103.831  72.790  46.664  1.00  0.00           N  
ATOM    497  N   LEU B 432     107.364  66.749  50.022  1.00  0.00           N  
ATOM    498  CA  LEU B 432     107.495  66.058  51.290  1.00  0.00           C  
ATOM    499  C   LEU B 432     108.365  64.822  51.109  1.00  0.00           C  
ATOM    500  O   LEU B 432     109.292  64.597  51.877  1.00  0.00           O  
ATOM    501  CB  LEU B 432     106.117  65.690  51.826  1.00  0.00           C  
ATOM    502  CG  LEU B 432     106.079  65.371  53.319  1.00  0.00           C  
ATOM    503  CD1 LEU B 432     106.907  66.389  54.103  1.00  0.00           C  
ATOM    504  CD2 LEU B 432     104.635  65.375  53.789  1.00  0.00           C  
ATOM    505  N   ALA B 433     108.091  64.044  50.064  1.00  0.00           N  
ATOM    506  CA  ALA B 433     108.876  62.844  49.779  1.00  0.00           C  
ATOM    507  C   ALA B 433     110.344  63.221  49.602  1.00  0.00           C  
ATOM    508  O   ALA B 433     111.239  62.539  50.116  1.00  0.00           O  
ATOM    509  CB  ALA B 433     108.351  62.159  48.520  1.00  0.00           C  
ATOM    510  N   ALA B 434     110.586  64.300  48.861  1.00  0.00           N  
ATOM    511  CA  ALA B 434     111.947  64.775  48.610  1.00  0.00           C  
ATOM    512  C   ALA B 434     112.613  65.224  49.912  1.00  0.00           C  
ATOM    513  O   ALA B 434     113.789  64.927  50.148  1.00  0.00           O  
ATOM    514  CB  ALA B 434     111.931  65.921  47.596  1.00  0.00           C  
ATOM    515  N   LEU B 435     111.860  65.929  50.758  1.00  0.00           N  
ATOM    516  CA  LEU B 435     112.419  66.390  52.020  1.00  0.00           C  
ATOM    517  C   LEU B 435     112.869  65.231  52.909  1.00  0.00           C  
ATOM    518  O   LEU B 435     113.959  65.273  53.480  1.00  0.00           O  
ATOM    519  CB  LEU B 435     111.426  67.297  52.753  1.00  0.00           C  
ATOM    520  CG  LEU B 435     111.575  68.797  52.420  1.00  0.00           C  
ATOM    521  CD1 LEU B 435     110.501  69.578  53.161  1.00  0.00           C  
ATOM    522  CD2 LEU B 435     112.979  69.305  52.808  1.00  0.00           C  
ATOM    523  N   TYR B 436     112.052  64.187  53.008  1.00  0.00           N  
ATOM    524  CA  TYR B 436     112.428  63.044  53.833  1.00  0.00           C  
ATOM    525  C   TYR B 436     113.713  62.390  53.352  1.00  0.00           C  
ATOM    526  O   TYR B 436     114.529  61.940  54.154  1.00  0.00           O  
ATOM    527  CB  TYR B 436     111.301  62.016  53.900  1.00  0.00           C  
ATOM    528  CG  TYR B 436     110.319  62.330  54.992  1.00  0.00           C  
ATOM    529  CD1 TYR B 436     109.671  63.566  55.034  1.00  0.00           C  
ATOM    530  CD2 TYR B 436     110.071  61.419  56.016  1.00  0.00           C  
ATOM    531  CE1 TYR B 436     108.799  63.897  56.073  1.00  0.00           C  
ATOM    532  CE2 TYR B 436     109.196  61.739  57.071  1.00  0.00           C  
ATOM    533  CZ  TYR B 436     108.566  62.981  57.090  1.00  0.00           C  
ATOM    534  OH  TYR B 436     107.711  63.306  58.117  1.00  0.00           O  
ATOM    535  N   LEU B 437     113.911  62.333  52.043  1.00  0.00           N  
ATOM    536  CA  LEU B 437     115.139  61.736  51.552  1.00  0.00           C  
ATOM    537  C   LEU B 437     116.234  62.714  51.930  1.00  0.00           C  
ATOM    538  O   LEU B 437     117.264  62.319  52.463  1.00  0.00           O  
ATOM    539  CB  LEU B 437     115.075  61.512  50.040  1.00  0.00           C  
ATOM    540  CG  LEU B 437     113.965  60.509  49.671  1.00  0.00           C  
ATOM    541  CD1 LEU B 437     113.787  60.405  48.154  1.00  0.00           C  
ATOM    542  CD2 LEU B 437     114.307  59.158  50.272  1.00  0.00           C  
ATOM    543  N   ALA B 438     115.980  64.002  51.708  1.00  0.00           N  
ATOM    544  CA  ALA B 438     116.956  65.045  52.040  1.00  0.00           C  
ATOM    545  C   ALA B 438     117.431  64.943  53.496  1.00  0.00           C  
ATOM    546  O   ALA B 438     118.632  64.866  53.758  1.00  0.00           O  
ATOM    547  CB  ALA B 438     116.365  66.429  51.771  1.00  0.00           C  
ATOM    548  N   VAL B 439     116.485  64.933  54.434  1.00  0.00           N  
ATOM    549  CA  VAL B 439     116.802  64.855  55.863  1.00  0.00           C  
ATOM    550  C   VAL B 439     117.682  63.661  56.235  1.00  0.00           C  
ATOM    551  O   VAL B 439     118.534  63.774  57.109  1.00  0.00           O  
ATOM    552  CB  VAL B 439     115.516  64.838  56.714  1.00  0.00           C  
ATOM    553  CG1 VAL B 439     115.799  64.287  58.089  1.00  0.00           C  
ATOM    554  CG2 VAL B 439     114.963  66.250  56.825  1.00  0.00           C  
ATOM    555  N   GLY B 444     117.479  62.522  55.579  1.00  0.00           N  
ATOM    556  CA  GLY B 444     118.294  61.362  55.891  1.00  0.00           C  
ATOM    557  C   GLY B 444     117.642  59.985  55.867  1.00  0.00           C  
ATOM    558  O   GLY B 444     118.285  58.998  56.218  1.00  0.00           O  
ATOM    559  N   ILE B 445     116.375  59.908  55.466  1.00  0.00           N  
ATOM    560  CA  ILE B 445     115.685  58.626  55.401  1.00  0.00           C  
ATOM    561  C   ILE B 445     116.265  57.827  54.242  1.00  0.00           C  
ATOM    562  O   ILE B 445     116.292  58.294  53.099  1.00  0.00           O  
ATOM    563  CB  ILE B 445     114.170  58.796  55.184  1.00  0.00           C  
ATOM    564  CG1 ILE B 445     113.562  59.630  56.314  1.00  0.00           C  
ATOM    565  CG2 ILE B 445     113.502  57.443  55.112  1.00  0.00           C  
ATOM    566  CD1 ILE B 445     113.778  59.067  57.700  1.00  0.00           C  
ATOM    567  N   ASP B 460     116.744  56.626  54.549  1.00  0.00           N  
ATOM    568  CA  ASP B 460     117.330  55.758  53.541  1.00  0.00           C  
ATOM    569  C   ASP B 460     116.277  54.817  52.968  1.00  0.00           C  
ATOM    570  O   ASP B 460     115.711  53.975  53.677  1.00  0.00           O  
ATOM    571  CB  ASP B 460     118.489  54.967  54.150  1.00  0.00           C  
ATOM    572  CG  ASP B 460     118.957  53.834  53.261  1.00  0.00           C  
ATOM    573  OD1 ASP B 460     119.046  54.023  52.031  1.00  0.00           O  
ATOM    574  OD2 ASP B 460     119.251  52.755  53.810  1.00  0.00           O  
ATOM    575  N   PRO B 461     116.004  54.953  51.659  1.00  0.00           N  
ATOM    576  CA  PRO B 461     115.015  54.135  50.956  1.00  0.00           C  
ATOM    577  C   PRO B 461     115.336  52.636  50.882  1.00  0.00           C  
ATOM    578  O   PRO B 461     114.487  51.838  50.475  1.00  0.00           O  
ATOM    579  CB  PRO B 461     114.946  54.806  49.585  1.00  0.00           C  
ATOM    580  CG  PRO B 461     116.348  55.207  49.369  1.00  0.00           C  
ATOM    581  CD  PRO B 461     116.748  55.794  50.701  1.00  0.00           C  
ATOM    582  N   THR B 463     116.551  52.252  51.272  1.00  0.00           N  
ATOM    583  CA  THR B 463     116.929  50.840  51.267  1.00  0.00           C  
ATOM    584  C   THR B 463     116.593  50.303  52.648  1.00  0.00           C  
ATOM    585  O   THR B 463     116.221  49.138  52.804  1.00  0.00           O  
ATOM    586  CB  THR B 463     118.450  50.632  51.041  1.00  0.00           C  
ATOM    587  OG1 THR B 463     119.168  51.018  52.218  1.00  0.00           O  
ATOM    588  CG2 THR B 463     118.941  51.462  49.881  1.00  0.00           C  
ATOM    589  N   GLN B 471     116.704  51.180  53.644  1.00  0.00           N  
ATOM    590  CA  GLN B 471     116.432  50.807  55.027  1.00  0.00           C  
ATOM    591  C   GLN B 471     114.957  50.929  55.395  1.00  0.00           C  
ATOM    592  O   GLN B 471     114.415  50.083  56.113  1.00  0.00           O  
ATOM    593  CB  GLN B 471     117.262  51.667  55.981  1.00  0.00           C  
ATOM    594  CG  GLN B 471     117.651  50.939  57.253  1.00  0.00           C  
ATOM    595  CD  GLN B 471     118.756  49.925  57.008  1.00  0.00           C  
ATOM    596  OE1 GLN B 471     118.711  49.161  56.037  1.00  0.00           O  
ATOM    597  NE2 GLN B 471     119.759  49.919  57.885  1.00  0.00           N  
ATOM    598  N   ALA B 472     114.309  51.977  54.907  1.00  0.00           N  
ATOM    599  CA  ALA B 472     112.910  52.178  55.217  1.00  0.00           C  
ATOM    600  C   ALA B 472     112.033  52.055  53.991  1.00  0.00           C  
ATOM    601  O   ALA B 472     112.521  51.866  52.876  1.00  0.00           O  
ATOM    602  CB  ALA B 472     112.722  53.531  55.872  1.00  0.00           C  
ATOM    603  N   THR B 473     110.729  52.168  54.208  1.00  0.00           N  
ATOM    604  CA  THR B 473     109.766  52.079  53.125  1.00  0.00           C  
ATOM    605  C   THR B 473     109.021  53.398  53.024  1.00  0.00           C  
ATOM    606  O   THR B 473     108.225  53.738  53.900  1.00  0.00           O  
ATOM    607  CB  THR B 473     108.753  50.940  53.368  1.00  0.00           C  
ATOM    608  OG1 THR B 473     109.446  49.685  53.422  1.00  0.00           O  
ATOM    609  CG2 THR B 473     107.726  50.894  52.248  1.00  0.00           C  
ATOM    610  N   LEU B 474     109.283  54.130  51.945  1.00  0.00           N  
ATOM    611  CA  LEU B 474     108.653  55.422  51.727  1.00  0.00           C  
ATOM    612  C   LEU B 474     107.650  55.387  50.563  1.00  0.00           C  
ATOM    613  O   LEU B 474     108.057  55.340  49.399  1.00  0.00           O  
ATOM    614  CB  LEU B 474     109.758  56.443  51.461  1.00  0.00           C  
ATOM    615  CG  LEU B 474     109.510  57.941  51.309  1.00  0.00           C  
ATOM    616  CD1 LEU B 474     108.553  58.443  52.378  1.00  0.00           C  
ATOM    617  CD2 LEU B 474     110.860  58.635  51.395  1.00  0.00           C  
ATOM    618  N   PHE B 475     106.352  55.440  50.869  1.00  0.00           N  
ATOM    619  CA  PHE B 475     105.337  55.371  49.827  1.00  0.00           C  
ATOM    620  C   PHE B 475     104.146  56.321  49.978  1.00  0.00           C  
ATOM    621  O   PHE B 475     103.855  56.796  51.085  1.00  0.00           O  
ATOM    622  CB  PHE B 475     104.788  53.940  49.730  1.00  0.00           C  
ATOM    623  CG  PHE B 475     104.043  53.489  50.947  1.00  0.00           C  
ATOM    624  CD1 PHE B 475     104.721  53.216  52.139  1.00  0.00           C  
ATOM    625  CD2 PHE B 475     102.659  53.361  50.912  1.00  0.00           C  
ATOM    626  CE1 PHE B 475     104.027  52.822  53.293  1.00  0.00           C  
ATOM    627  CE2 PHE B 475     101.949  52.969  52.052  1.00  0.00           C  
ATOM    628  CZ  PHE B 475     102.637  52.700  53.254  1.00  0.00           C  
ATOM    629  N   ILE B 476     103.447  56.549  48.856  1.00  0.00           N  
ATOM    630  CA  ILE B 476     102.261  57.403  48.777  1.00  0.00           C  
ATOM    631  C   ILE B 476     101.037  56.556  49.024  1.00  0.00           C  
ATOM    632  O   ILE B 476     100.759  55.626  48.279  1.00  0.00           O  
ATOM    633  CB  ILE B 476     102.166  58.038  47.398  1.00  0.00           C  
ATOM    634  CG1 ILE B 476     103.415  58.866  47.174  1.00  0.00           C  
ATOM    635  CG2 ILE B 476     100.891  58.906  47.261  1.00  0.00           C  
ATOM    636  CD1 ILE B 476     103.564  59.303  45.790  1.00  0.00           C  
ATOM    637  N   GLN B 477     100.292  56.893  50.065  1.00  0.00           N  
ATOM    638  CA  GLN B 477      99.121  56.120  50.442  1.00  0.00           C  
ATOM    639  C   GLN B 477      98.203  55.625  49.321  1.00  0.00           C  
ATOM    640  O   GLN B 477      97.932  54.436  49.239  1.00  0.00           O  
ATOM    641  CB  GLN B 477      98.305  56.897  51.478  1.00  0.00           C  
ATOM    642  CG  GLN B 477      97.056  56.186  51.937  1.00  0.00           C  
ATOM    643  CD  GLN B 477      96.223  57.066  52.833  1.00  0.00           C  
ATOM    644  OE1 GLN B 477      96.120  58.268  52.599  1.00  0.00           O  
ATOM    645  NE2 GLN B 477      95.619  56.480  53.856  1.00  0.00           N  
ATOM    646  N   SER B 478      97.739  56.518  48.452  1.00  0.00           N  
ATOM    647  CA  SER B 478      96.818  56.123  47.387  1.00  0.00           C  
ATOM    648  C   SER B 478      97.382  55.128  46.380  1.00  0.00           C  
ATOM    649  O   SER B 478      96.619  54.438  45.699  1.00  0.00           O  
ATOM    650  CB  SER B 478      96.308  57.351  46.649  1.00  0.00           C  
ATOM    651  OG  SER B 478      97.363  57.901  45.895  1.00  0.00           O  
ATOM    652  N   GLU B 479      98.705  55.059  46.276  1.00  0.00           N  
ATOM    653  CA  GLU B 479      99.350  54.131  45.343  1.00  0.00           C  
ATOM    654  C   GLU B 479      99.337  52.680  45.839  1.00  0.00           C  
ATOM    655  O   GLU B 479      99.932  51.802  45.220  1.00  0.00           O  
ATOM    656  CB  GLU B 479     100.799  54.567  45.035  1.00  0.00           C  
ATOM    657  CG  GLU B 479     100.876  55.747  44.067  1.00  0.00           C  
ATOM    658  CD  GLU B 479     102.294  56.203  43.702  1.00  0.00           C  
ATOM    659  OE1 GLU B 479     103.272  55.431  43.846  1.00  0.00           O  
ATOM    660  OE2 GLU B 479     102.411  57.357  43.233  1.00  0.00           O  
ATOM    661  N   VAL B 482      98.677  52.432  46.962  1.00  0.00           N  
ATOM    662  CA  VAL B 482      98.569  51.091  47.496  1.00  0.00           C  
ATOM    663  C   VAL B 482      97.080  50.975  47.796  1.00  0.00           C  
ATOM    664  O   VAL B 482      96.602  51.412  48.852  1.00  0.00           O  
ATOM    665  CB  VAL B 482      99.401  50.909  48.800  1.00  0.00           C  
ATOM    666  CG1 VAL B 482      99.080  49.566  49.430  1.00  0.00           C  
ATOM    667  CG2 VAL B 482     100.892  50.993  48.494  1.00  0.00           C  
ATOM    668  N   PRO B 483      96.316  50.390  46.853  1.00  0.00           N  
ATOM    669  CA  PRO B 483      94.858  50.195  46.955  1.00  0.00           C  
ATOM    670  C   PRO B 483      94.347  49.507  48.213  1.00  0.00           C  
ATOM    671  O   PRO B 483      93.183  49.677  48.611  1.00  0.00           O  
ATOM    672  CB  PRO B 483      94.533  49.397  45.701  1.00  0.00           C  
ATOM    673  CG  PRO B 483      95.620  49.828  44.739  1.00  0.00           C  
ATOM    674  CD  PRO B 483      96.836  49.821  45.593  1.00  0.00           C  
ATOM    675  N   ALA B 485      95.214  48.729  48.846  1.00  0.00           N  
ATOM    676  CA  ALA B 485      94.823  48.004  50.049  1.00  0.00           C  
ATOM    677  C   ALA B 485      94.203  48.922  51.099  1.00  0.00           C  
ATOM    678  O   ALA B 485      93.157  48.584  51.661  1.00  0.00           O  
ATOM    679  CB  ALA B 485      96.022  47.281  50.617  1.00  0.00           C  
ATOM    680  N   HIS B 486      94.823  50.077  51.367  1.00  0.00           N  
ATOM    681  CA  HIS B 486      94.285  50.986  52.384  1.00  0.00           C  
ATOM    682  C   HIS B 486      92.802  51.284  52.168  1.00  0.00           C  
ATOM    683  O   HIS B 486      91.990  51.167  53.083  1.00  0.00           O  
ATOM    684  CB  HIS B 486      95.063  52.304  52.426  1.00  0.00           C  
ATOM    685  CG  HIS B 486      96.491  52.174  52.849  1.00  0.00           C  
ATOM    686  ND1 HIS B 486      97.446  51.559  52.069  1.00  0.00           N  
ATOM    687  CD2 HIS B 486      97.142  52.629  53.945  1.00  0.00           C  
ATOM    688  CE1 HIS B 486      98.624  51.639  52.664  1.00  0.00           C  
ATOM    689  NE2 HIS B 486      98.466  52.283  53.805  1.00  0.00           N  
ATOM    690  N   ALA B 489      92.453  51.639  50.937  1.00  0.00           N  
ATOM    691  CA  ALA B 489      91.064  51.930  50.578  1.00  0.00           C  
ATOM    692  C   ALA B 489      90.189  50.699  50.771  1.00  0.00           C  
ATOM    693  O   ALA B 489      89.039  50.797  51.201  1.00  0.00           O  
ATOM    694  CB  ALA B 489      90.986  52.406  49.116  1.00  0.00           C  
ATOM    695  N   GLN B 490      90.742  49.540  50.441  1.00  0.00           N  
ATOM    696  CA  GLN B 490      89.999  48.309  50.597  1.00  0.00           C  
ATOM    697  C   GLN B 490      89.757  48.008  52.066  1.00  0.00           C  
ATOM    698  O   GLN B 490      88.618  47.784  52.491  1.00  0.00           O  
ATOM    699  CB  GLN B 490      90.747  47.155  49.943  1.00  0.00           C  
ATOM    700  CG  GLN B 490      90.925  47.352  48.452  1.00  0.00           C  
ATOM    701  CD  GLN B 490      91.609  46.187  47.779  1.00  0.00           C  
ATOM    702  OE1 GLN B 490      92.836  46.121  47.693  1.00  0.00           O  
ATOM    703  NE2 GLN B 490      90.808  45.250  47.299  1.00  0.00           N  
ATOM    704  N   ALA B 494      90.827  48.015  52.853  1.00  0.00           N  
ATOM    705  CA  ALA B 494      90.703  47.727  54.283  1.00  0.00           C  
ATOM    706  C   ALA B 494      89.788  48.715  55.014  1.00  0.00           C  
ATOM    707  O   ALA B 494      88.967  48.320  55.862  1.00  0.00           O  
ATOM    708  CB  ALA B 494      92.081  47.706  54.920  1.00  0.00           C  
ATOM    709  N   ALA B 495      89.947  49.996  54.677  1.00  0.00           N  
ATOM    710  CA  ALA B 495      89.179  51.092  55.272  1.00  0.00           C  
ATOM    711  C   ALA B 495      87.691  50.819  55.174  1.00  0.00           C  
ATOM    712  O   ALA B 495      86.927  51.125  56.098  1.00  0.00           O  
ATOM    713  CB  ALA B 495      89.532  52.390  54.573  1.00  0.00           C  
ATOM    714  N   TRP B 496      87.279  50.234  54.054  1.00  0.00           N  
ATOM    715  CA  TRP B 496      85.868  49.922  53.879  1.00  0.00           C  
ATOM    716  C   TRP B 496      85.427  48.750  54.758  1.00  0.00           C  
ATOM    717  O   TRP B 496      84.284  48.712  55.234  1.00  0.00           O  
ATOM    718  CB  TRP B 496      85.538  49.626  52.407  1.00  0.00           C  
ATOM    719  CG  TRP B 496      84.164  49.143  52.265  1.00  0.00           C  
ATOM    720  CD1 TRP B 496      83.767  47.851  52.095  1.00  0.00           C  
ATOM    721  CD2 TRP B 496      82.974  49.894  52.482  1.00  0.00           C  
ATOM    722  NE1 TRP B 496      82.409  47.739  52.209  1.00  0.00           N  
ATOM    723  CE2 TRP B 496      81.889  48.979  52.449  1.00  0.00           C  
ATOM    724  CE3 TRP B 496      82.712  51.249  52.711  1.00  0.00           C  
ATOM    725  CZ2 TRP B 496      80.567  49.381  52.637  1.00  0.00           C  
ATOM    726  CZ3 TRP B 496      81.406  51.644  52.897  1.00  0.00           C  
ATOM    727  CH2 TRP B 496      80.344  50.716  52.862  1.00  0.00           C  
ATOM    728  N   MET B 498      86.325  47.790  54.971  1.00  0.00           N  
ATOM    729  CA  MET B 498      85.990  46.632  55.805  1.00  0.00           C  
ATOM    730  C   MET B 498      85.922  47.038  57.277  1.00  0.00           C  
ATOM    731  O   MET B 498      84.997  46.645  57.991  1.00  0.00           O  
ATOM    732  CB  MET B 498      87.010  45.507  55.614  1.00  0.00           C  
ATOM    733  CG  MET B 498      86.611  44.428  54.610  1.00  0.00           C  
ATOM    734  SD  MET B 498      88.044  43.409  54.157  1.00  0.00           S  
ATOM    735  CE  MET B 498      88.439  44.031  52.548  1.00  0.00           C  
ATOM    736  N   LEU B 499      86.894  47.832  57.726  1.00  0.00           N  
ATOM    737  CA  LEU B 499      86.899  48.291  59.110  1.00  0.00           C  
ATOM    738  C   LEU B 499      85.717  49.225  59.331  1.00  0.00           C  
ATOM    739  O   LEU B 499      85.106  49.218  60.404  1.00  0.00           O  
ATOM    740  CB  LEU B 499      88.223  48.989  59.458  1.00  0.00           C  
ATOM    741  CG  LEU B 499      89.442  48.052  59.394  1.00  0.00           C  
ATOM    742  CD1 LEU B 499      90.709  48.807  59.715  1.00  0.00           C  
ATOM    743  CD2 LEU B 499      89.253  46.860  60.347  1.00  0.00           C  
ATOM    744  N   GLN B 500      85.390  50.021  58.309  1.00  0.00           N  
ATOM    745  CA  GLN B 500      84.246  50.929  58.403  1.00  0.00           C  
ATOM    746  C   GLN B 500      83.010  50.107  58.718  1.00  0.00           C  
ATOM    747  O   GLN B 500      82.022  50.628  59.207  1.00  0.00           O  
ATOM    748  CB  GLN B 500      84.003  51.696  57.093  1.00  0.00           C  
ATOM    749  CG  GLN B 500      84.509  53.140  57.074  1.00  0.00           C  
ATOM    750  CD  GLN B 500      84.179  53.882  55.768  1.00  0.00           C  
ATOM    751  OE1 GLN B 500      83.007  54.115  55.453  1.00  0.00           O  
ATOM    752  NE2 GLN B 500      85.219  54.250  55.009  1.00  0.00           N  
ATOM    753  N   CYS B 841      83.077  48.813  58.431  1.00  0.00           N  
ATOM    754  CA  CYS B 841      81.942  47.939  58.669  1.00  0.00           C  
ATOM    755  C   CYS B 841      81.850  47.318  60.064  1.00  0.00           C  
ATOM    756  O   CYS B 841      80.775  46.863  60.463  1.00  0.00           O  
ATOM    757  CB  CYS B 841      81.874  46.854  57.597  1.00  0.00           C  
ATOM    758  SG  CYS B 841      81.214  47.465  56.051  1.00  0.00           S  
ATOM    759  N   ILE B 844      82.959  47.305  60.805  1.00  0.00           N  
ATOM    760  CA  ILE B 844      82.924  46.764  62.154  1.00  0.00           C  
ATOM    761  C   ILE B 844      82.869  47.888  63.185  1.00  0.00           C  
ATOM    762  O   ILE B 844      82.524  47.642  64.339  1.00  0.00           O  
ATOM    763  CB  ILE B 844      84.106  45.838  62.444  1.00  0.00           C  
ATOM    764  CG1 ILE B 844      85.402  46.630  62.469  1.00  0.00           C  
ATOM    765  CG2 ILE B 844      84.170  44.733  61.389  1.00  0.00           C  
ATOM    766  CD1 ILE B 844      86.613  45.759  62.779  1.00  0.00           C  
ATOM    767  N   VAL B 845      83.193  49.116  62.767  1.00  0.00           N  
ATOM    768  CA  VAL B 845      83.139  50.282  63.661  1.00  0.00           C  
ATOM    769  C   VAL B 845      81.709  50.839  63.692  1.00  0.00           C  
ATOM    770  O   VAL B 845      81.080  50.968  62.647  1.00  0.00           O  
ATOM    771  CB  VAL B 845      84.058  51.424  63.188  1.00  0.00           C  
ATOM    772  CG1 VAL B 845      83.473  52.118  61.961  1.00  0.00           C  
ATOM    773  CG2 VAL B 845      84.248  52.429  64.323  1.00  0.00           C  
ATOM    774  N   TYR B 846      81.200  51.166  64.881  1.00  0.00           N  
ATOM    775  CA  TYR B 846      79.843  51.711  65.019  1.00  0.00           C  
ATOM    776  C   TYR B 846      79.902  53.236  64.848  1.00  0.00           C  
ATOM    777  O   TYR B 846      80.916  53.848  65.191  1.00  0.00           O  
ATOM    778  CB  TYR B 846      79.257  51.371  66.399  1.00  0.00           C  
ATOM    779  CG  TYR B 846      79.395  49.923  66.788  1.00  0.00           C  
ATOM    780  CD1 TYR B 846      78.730  48.922  66.082  1.00  0.00           C  
ATOM    781  CD2 TYR B 846      80.238  49.546  67.829  1.00  0.00           C  
ATOM    782  CE1 TYR B 846      78.906  47.579  66.395  1.00  0.00           C  
ATOM    783  CE2 TYR B 846      80.426  48.208  68.154  1.00  0.00           C  
ATOM    784  CZ  TYR B 846      79.759  47.226  67.431  1.00  0.00           C  
ATOM    785  OH  TYR B 846      79.962  45.895  67.722  1.00  0.00           O  
ATOM    786  N   ILE B 847      78.822  53.848  64.346  1.00  0.00           N  
ATOM    787  CA  ILE B 847      78.808  55.303  64.119  1.00  0.00           C  
ATOM    788  C   ILE B 847      79.063  56.115  65.382  1.00  0.00           C  
ATOM    789  O   ILE B 847      79.888  57.040  65.373  1.00  0.00           O  
ATOM    790  CB  ILE B 847      77.478  55.821  63.515  1.00  0.00           C  
ATOM    791  CG1 ILE B 847      77.029  54.956  62.340  1.00  0.00           C  
ATOM    792  CG2 ILE B 847      77.687  57.227  62.969  1.00  0.00           C  
ATOM    793  CD1 ILE B 847      75.738  55.427  61.687  1.00  0.00           C  
ATOM    794  N   GLY B 848      78.355  55.772  66.457  1.00  0.00           N  
ATOM    795  CA  GLY B 848      78.536  56.475  67.712  1.00  0.00           C  
ATOM    796  C   GLY B 848      80.009  56.692  68.007  1.00  0.00           C  
ATOM    797  O   GLY B 848      80.419  57.770  68.421  1.00  0.00           O  
ATOM    798  N   GLU B 849      80.813  55.663  67.772  1.00  0.00           N  
ATOM    799  CA  GLU B 849      82.242  55.736  68.024  1.00  0.00           C  
ATOM    800  C   GLU B 849      82.911  56.826  67.233  1.00  0.00           C  
ATOM    801  O   GLU B 849      83.853  57.448  67.712  1.00  0.00           O  
ATOM    802  CB  GLU B 849      82.906  54.413  67.673  1.00  0.00           C  
ATOM    803  CG  GLU B 849      82.515  53.286  68.588  1.00  0.00           C  
ATOM    804  CD  GLU B 849      83.267  52.027  68.264  1.00  0.00           C  
ATOM    805  OE1 GLU B 849      82.854  51.328  67.319  1.00  0.00           O  
ATOM    806  OE2 GLU B 849      84.271  51.742  68.946  1.00  0.00           O  
ATOM    807  N   LEU B 850      82.446  57.042  66.006  1.00  0.00           N  
ATOM    808  CA  LEU B 850      83.040  58.066  65.162  1.00  0.00           C  
ATOM    809  C   LEU B 850      82.540  59.432  65.578  1.00  0.00           C  
ATOM    810  O   LEU B 850      83.295  60.397  65.580  1.00  0.00           O  
ATOM    811  CB  LEU B 850      82.718  57.820  63.686  1.00  0.00           C  
ATOM    812  CG  LEU B 850      83.204  56.538  63.015  1.00  0.00           C  
ATOM    813  CD1 LEU B 850      82.678  56.506  61.597  1.00  0.00           C  
ATOM    814  CD2 LEU B 850      84.717  56.457  63.017  1.00  0.00           C  
ATOM    815  N   GLU B 851      81.266  59.517  65.934  1.00  0.00           N  
ATOM    816  CA  GLU B 851      80.715  60.797  66.354  1.00  0.00           C  
ATOM    817  C   GLU B 851      81.413  61.298  67.617  1.00  0.00           C  
ATOM    818  O   GLU B 851      81.820  62.454  67.677  1.00  0.00           O  
ATOM    819  CB  GLU B 851      79.198  60.694  66.578  1.00  0.00           C  
ATOM    820  CG  GLU B 851      78.433  60.295  65.322  1.00  0.00           C  
ATOM    821  CD  GLU B 851      76.911  60.406  65.474  1.00  0.00           C  
ATOM    822  OE1 GLU B 851      76.341  59.742  66.367  1.00  0.00           O  
ATOM    823  OE2 GLU B 851      76.292  61.162  64.690  1.00  0.00           O  
ATOM    824  N   ARG B1082      81.577  60.429  68.613  1.00  0.00           N  
ATOM    825  CA  ARG B1082      82.233  60.834  69.857  1.00  0.00           C  
ATOM    826  C   ARG B1082      83.714  61.136  69.679  1.00  0.00           C  
ATOM    827  O   ARG B1082      84.413  61.380  70.659  1.00  0.00           O  
ATOM    828  CB  ARG B1082      82.071  59.764  70.957  1.00  0.00           C  
ATOM    829  CG  ARG B1082      82.664  58.387  70.616  1.00  0.00           C  
ATOM    830  CD  ARG B1082      83.295  57.662  71.831  1.00  0.00           C  
ATOM    831  NE  ARG B1082      84.720  57.360  71.612  1.00  0.00           N  
ATOM    832  CZ  ARG B1082      85.206  56.369  70.856  1.00  0.00           C  
ATOM    833  NH1 ARG B1082      84.391  55.535  70.229  1.00  0.00           N  
ATOM    834  NH2 ARG B1082      86.521  56.231  70.694  1.00  0.00           N  
ATOM    835  N   MET B1083      84.193  61.136  68.437  1.00  0.00           N  
ATOM    836  CA  MET B1083      85.609  61.398  68.166  1.00  0.00           C  
ATOM    837  C   MET B1083      85.982  62.860  68.458  1.00  0.00           C  
ATOM    838  O   MET B1083      85.697  63.758  67.676  1.00  0.00           O  
ATOM    839  CB  MET B1083      85.933  61.021  66.709  1.00  0.00           C  
ATOM    840  CG  MET B1083      87.393  60.633  66.426  1.00  0.00           C  
ATOM    841  SD  MET B1083      88.030  59.202  67.358  1.00  0.00           S  
ATOM    842  CE  MET B1083      86.661  58.097  67.245  1.00  0.00           C  
ATOM    843  N   THR B1085      86.617  63.071  69.610  1.00  0.00           N  
ATOM    844  CA  THR B1085      87.049  64.392  70.086  1.00  0.00           C  
ATOM    845  C   THR B1085      87.990  65.081  69.096  1.00  0.00           C  
ATOM    846  O   THR B1085      89.199  65.150  69.302  1.00  0.00           O  
ATOM    847  CB  THR B1085      87.768  64.267  71.452  1.00  0.00           C  
ATOM    848  OG1 THR B1085      86.971  63.461  72.331  1.00  0.00           O  
ATOM    849  CG2 THR B1085      87.986  65.638  72.088  1.00  0.00           C  
ATOM    850  N   GLN B1098      87.404  65.598  68.030  1.00  0.00           N  
ATOM    851  CA  GLN B1098      88.130  66.283  66.978  1.00  0.00           C  
ATOM    852  C   GLN B1098      87.042  66.727  66.027  1.00  0.00           C  
ATOM    853  O   GLN B1098      87.057  67.836  65.487  1.00  0.00           O  
ATOM    854  CB  GLN B1098      89.056  65.306  66.261  1.00  0.00           C  
ATOM    855  CG  GLN B1098      90.458  65.796  66.140  1.00  0.00           C  
ATOM    856  CD  GLN B1098      91.445  64.670  66.260  1.00  0.00           C  
ATOM    857  OE1 GLN B1098      92.007  64.214  65.270  1.00  0.00           O  
ATOM    858  NE2 GLN B1098      91.643  64.192  67.487  1.00  0.00           N  
ATOM    859  N   PHE B1099      86.078  65.829  65.862  1.00  0.00           N  
ATOM    860  CA  PHE B1099      84.945  66.042  64.988  1.00  0.00           C  
ATOM    861  C   PHE B1099      84.036  67.149  65.522  1.00  0.00           C  
ATOM    862  O   PHE B1099      82.891  67.296  65.095  1.00  0.00           O  
ATOM    863  CB  PHE B1099      84.181  64.727  64.823  1.00  0.00           C  
ATOM    864  CG  PHE B1099      83.209  64.734  63.688  1.00  0.00           C  
ATOM    865  CD1 PHE B1099      83.635  65.019  62.390  1.00  0.00           C  
ATOM    866  CD2 PHE B1099      81.856  64.486  63.916  1.00  0.00           C  
ATOM    867  CE1 PHE B1099      82.722  65.061  61.333  1.00  0.00           C  
ATOM    868  CE2 PHE B1099      80.937  64.526  62.868  1.00  0.00           C  
ATOM    869  CZ  PHE B1099      81.368  64.815  61.575  1.00  0.00           C  
ATOM    870  N   LYS B1100      84.562  67.912  66.476  1.00  0.00           N  
ATOM    871  CA  LYS B1100      83.816  69.018  67.023  1.00  0.00           C  
ATOM    872  C   LYS B1100      83.795  70.005  65.871  1.00  0.00           C  
ATOM    873  O   LYS B1100      83.050  70.989  65.879  1.00  0.00           O  
ATOM    874  N   GLU B1101      84.614  69.707  64.860  1.00  0.00           N  
ATOM    875  CA  GLU B1101      84.745  70.521  63.657  1.00  0.00           C  
ATOM    876  C   GLU B1101      83.477  70.486  62.801  1.00  0.00           C  
ATOM    877  O   GLU B1101      83.503  70.867  61.636  1.00  0.00           O  
ATOM    878  CB  GLU B1101      85.965  70.052  62.824  1.00  0.00           C  
ATOM    879  N   LYS B1102      82.374  70.031  63.390  1.00  0.00           N  
ATOM    880  CA  LYS B1102      81.104  69.984  62.686  1.00  0.00           C  
ATOM    881  C   LYS B1102      80.550  71.389  62.568  1.00  0.00           C  
ATOM    882  O   LYS B1102      79.416  71.596  62.129  1.00  0.00           O  
ATOM    883  N   SER B1103      81.366  72.350  62.996  1.00  0.00           N  
ATOM    884  CA  SER B1103      81.016  73.759  62.929  1.00  0.00           C  
ATOM    885  C   SER B1103      79.750  74.232  63.613  1.00  0.00           C  
ATOM    886  O   SER B1103      78.986  74.987  63.013  1.00  0.00           O  
ATOM    887  N   ALA B1104      79.534  73.809  64.856  1.00  0.00           N  
ATOM    888  CA  ALA B1104      78.355  74.204  65.623  1.00  0.00           C  
ATOM    889  C   ALA B1104      77.069  73.875  64.872  1.00  0.00           C  
ATOM    890  O   ALA B1104      76.033  74.502  65.099  1.00  0.00           O  
ATOM    891  CB  ALA B1104      78.404  75.703  65.943  1.00  0.00           C  
ATOM    892  N   GLY B1105      77.147  72.891  63.978  1.00  0.00           N  
ATOM    893  CA  GLY B1105      75.994  72.482  63.193  1.00  0.00           C  
ATOM    894  C   GLY B1105      76.081  72.791  61.702  1.00  0.00           C  
ATOM    895  O   GLY B1105      75.090  72.651  60.978  1.00  0.00           O  
ATOM    896  N   LYS B1106      77.264  73.193  61.234  1.00  0.00           N  
ATOM    897  CA  LYS B1106      77.488  73.548  59.817  1.00  0.00           C  
ATOM    898  C   LYS B1106      76.989  72.506  58.812  1.00  0.00           C  
ATOM    899  O   LYS B1106      76.578  72.856  57.698  1.00  0.00           O  
ATOM    900  CB  LYS B1106      78.968  73.831  59.589  1.00  0.00           C  
ATOM    901  N   GLU B1107      77.055  71.234  59.209  1.00  0.00           N  
ATOM    902  CA  GLU B1107      76.608  70.098  58.395  1.00  0.00           C  
ATOM    903  C   GLU B1107      77.222  69.989  56.994  1.00  0.00           C  
ATOM    904  O   GLU B1107      77.160  68.920  56.377  1.00  0.00           O  
ATOM    905  CB  GLU B1107      75.087  70.106  58.302  1.00  0.00           C  
ATOM    906  N   ALA B1179      77.805  71.084  56.501  1.00  0.00           N  
ATOM    907  CA  ALA B1179      78.427  71.118  55.175  1.00  0.00           C  
ATOM    908  C   ALA B1179      79.869  70.618  55.212  1.00  0.00           C  
ATOM    909  O   ALA B1179      80.767  71.227  54.623  1.00  0.00           O  
ATOM    910  CB  ALA B1179      78.393  72.546  54.620  1.00  0.00           C  
ATOM    911  N   VAL B1192      80.074  69.502  55.902  1.00  0.00           N  
ATOM    912  CA  VAL B1192      81.385  68.877  56.036  1.00  0.00           C  
ATOM    913  C   VAL B1192      81.401  67.539  55.299  1.00  0.00           C  
ATOM    914  O   VAL B1192      80.402  66.808  55.301  1.00  0.00           O  
ATOM    915  CB  VAL B1192      81.708  68.659  57.513  1.00  0.00           C  
ATOM    916  N   SER B1193      82.530  67.228  54.663  1.00  0.00           N  
ATOM    917  CA  SER B1193      82.691  65.972  53.925  1.00  0.00           C  
ATOM    918  C   SER B1193      82.462  64.782  54.854  1.00  0.00           C  
ATOM    919  O   SER B1193      82.785  64.841  56.042  1.00  0.00           O  
ATOM    920  CB  SER B1193      84.093  65.897  53.329  1.00  0.00           C  
ATOM    921  N   ALA B1194      81.895  63.701  54.324  1.00  0.00           N  
ATOM    922  CA  ALA B1194      81.678  62.511  55.144  1.00  0.00           C  
ATOM    923  C   ALA B1194      83.083  61.992  55.427  1.00  0.00           C  
ATOM    924  O   ALA B1194      83.301  61.181  56.321  1.00  0.00           O  
ATOM    925  CB  ALA B1194      80.839  61.468  54.391  1.00  0.00           C  
ATOM    926  N   GLY B1195      84.036  62.489  54.650  1.00  0.00           N  
ATOM    927  CA  GLY B1195      85.421  62.102  54.835  1.00  0.00           C  
ATOM    928  C   GLY B1195      85.922  62.516  56.210  1.00  0.00           C  
ATOM    929  O   GLY B1195      86.694  61.783  56.816  1.00  0.00           O  
ATOM    930  N   LEU B1196      85.490  63.679  56.702  1.00  0.00           N  
ATOM    931  CA  LEU B1196      85.891  64.155  58.023  1.00  0.00           C  
ATOM    932  C   LEU B1196      85.440  63.170  59.096  1.00  0.00           C  
ATOM    933  O   LEU B1196      86.180  62.875  60.024  1.00  0.00           O  
ATOM    934  CB  LEU B1196      85.284  65.534  58.332  1.00  0.00           C  
ATOM    935  CG  LEU B1196      86.113  66.818  58.127  1.00  0.00           C  
ATOM    936  CD1 LEU B1196      87.557  66.552  58.533  1.00  0.00           C  
ATOM    937  CD2 LEU B1196      86.055  67.278  56.677  1.00  0.00           C  
ATOM    938  N   LEU B1198      84.226  62.655  58.958  1.00  0.00           N  
ATOM    939  CA  LEU B1198      83.681  61.710  59.924  1.00  0.00           C  
ATOM    940  C   LEU B1198      84.279  60.308  59.842  1.00  0.00           C  
ATOM    941  O   LEU B1198      84.556  59.692  60.862  1.00  0.00           O  
ATOM    942  CB  LEU B1198      82.167  61.599  59.747  1.00  0.00           C  
ATOM    943  CG  LEU B1198      81.469  60.489  60.541  1.00  0.00           C  
ATOM    944  CD1 LEU B1198      81.349  60.881  62.011  1.00  0.00           C  
ATOM    945  CD2 LEU B1198      80.069  60.242  59.956  1.00  0.00           C  
ATOM    946  N   THR B1199      84.485  59.818  58.625  1.00  0.00           N  
ATOM    947  CA  THR B1199      84.993  58.461  58.417  1.00  0.00           C  
ATOM    948  C   THR B1199      86.484  58.258  58.195  1.00  0.00           C  
ATOM    949  O   THR B1199      86.881  57.192  57.755  1.00  0.00           O  
ATOM    950  CB  THR B1199      84.297  57.806  57.219  1.00  0.00           C  
ATOM    951  OG1 THR B1199      84.728  58.451  56.005  1.00  0.00           O  
ATOM    952  CG2 THR B1199      82.774  57.931  57.355  1.00  0.00           C  
ATOM    953  N   TYR B1200      87.316  59.253  58.502  1.00  0.00           N  
ATOM    954  CA  TYR B1200      88.736  59.052  58.258  1.00  0.00           C  
ATOM    955  C   TYR B1200      89.478  58.178  59.285  1.00  0.00           C  
ATOM    956  O   TYR B1200      90.578  57.700  59.015  1.00  0.00           O  
ATOM    957  CB  TYR B1200      89.454  60.365  58.037  1.00  0.00           C  
ATOM    958  CG  TYR B1200      89.817  61.129  59.272  1.00  0.00           C  
ATOM    959  CD1 TYR B1200      91.127  61.141  59.741  1.00  0.00           C  
ATOM    960  CD2 TYR B1200      88.864  61.882  59.950  1.00  0.00           C  
ATOM    961  CE1 TYR B1200      91.489  61.894  60.856  1.00  0.00           C  
ATOM    962  CE2 TYR B1200      89.200  62.642  61.069  1.00  0.00           C  
ATOM    963  CZ  TYR B1200      90.517  62.651  61.517  1.00  0.00           C  
ATOM    964  OH  TYR B1200      90.851  63.459  62.579  1.00  0.00           O  
ATOM    965  N   PRO B1201      88.904  57.974  60.496  1.00  0.00           N  
ATOM    966  CA  PRO B1201      89.599  57.122  61.469  1.00  0.00           C  
ATOM    967  C   PRO B1201      89.796  55.708  60.898  1.00  0.00           C  
ATOM    968  O   PRO B1201      90.938  55.214  60.828  1.00  0.00           O  
ATOM    969  CB  PRO B1201      88.686  57.172  62.676  1.00  0.00           C  
ATOM    970  CG  PRO B1201      88.149  58.584  62.615  1.00  0.00           C  
ATOM    971  CD  PRO B1201      87.805  58.715  61.145  1.00  0.00           C  
ATOM    972  N   PRO B1202      88.705  55.041  60.464  1.00  0.00           N  
ATOM    973  CA  PRO B1202      88.758  53.695  59.891  1.00  0.00           C  
ATOM    974  C   PRO B1202      89.856  53.571  58.862  1.00  0.00           C  
ATOM    975  O   PRO B1202      90.435  52.500  58.678  1.00  0.00           O  
ATOM    976  CB  PRO B1202      87.389  53.546  59.248  1.00  0.00           C  
ATOM    977  CG  PRO B1202      86.505  54.319  60.152  1.00  0.00           C  
ATOM    978  CD  PRO B1202      87.329  55.557  60.403  1.00  0.00           C  
ATOM    979  N   LEU B1203      90.150  54.686  58.193  1.00  0.00           N  
ATOM    980  CA  LEU B1203      91.210  54.690  57.181  1.00  0.00           C  
ATOM    981  C   LEU B1203      92.588  54.837  57.820  1.00  0.00           C  
ATOM    982  O   LEU B1203      93.607  54.511  57.209  1.00  0.00           O  
ATOM    983  CB  LEU B1203      91.007  55.815  56.158  1.00  0.00           C  
ATOM    984  CG  LEU B1203      92.137  55.949  55.119  1.00  0.00           C  
ATOM    985  CD1 LEU B1203      92.293  54.668  54.322  1.00  0.00           C  
ATOM    986  CD2 LEU B1203      91.822  57.112  54.215  1.00  0.00           C  
ATOM    987  N   MET B1204      92.615  55.343  59.049  1.00  0.00           N  
ATOM    988  CA  MET B1204      93.873  55.501  59.766  1.00  0.00           C  
ATOM    989  C   MET B1204      94.150  54.152  60.436  1.00  0.00           C  
ATOM    990  O   MET B1204      95.294  53.692  60.528  1.00  0.00           O  
ATOM    991  CB  MET B1204      93.758  56.600  60.812  1.00  0.00           C  
ATOM    992  CG  MET B1204      95.084  57.146  61.286  1.00  0.00           C  
ATOM    993  SD  MET B1204      94.833  58.347  62.590  1.00  0.00           S  
ATOM    994  CE  MET B1204      96.386  58.299  63.348  1.00  0.00           C  
ATOM    995  N   ALA B1205      93.083  53.516  60.901  1.00  0.00           N  
ATOM    996  CA  ALA B1205      93.217  52.209  61.514  1.00  0.00           C  
ATOM    997  C   ALA B1205      93.811  51.325  60.435  1.00  0.00           C  
ATOM    998  O   ALA B1205      94.829  50.678  60.646  1.00  0.00           O  
ATOM    999  CB  ALA B1205      91.858  51.683  61.950  1.00  0.00           C  
ATOM   1000  N   ALA B1206      93.187  51.330  59.259  1.00  0.00           N  
ATOM   1001  CA  ALA B1206      93.669  50.530  58.132  1.00  0.00           C  
ATOM   1002  C   ALA B1206      95.135  50.776  57.802  1.00  0.00           C  
ATOM   1003  O   ALA B1206      95.889  49.828  57.631  1.00  0.00           O  
ATOM   1004  CB  ALA B1206      92.803  50.787  56.892  1.00  0.00           C  
ATOM   1005  N   ASP B1207      95.534  52.040  57.689  1.00  0.00           N  
ATOM   1006  CA  ASP B1207      96.917  52.339  57.344  1.00  0.00           C  
ATOM   1007  C   ASP B1207      97.852  51.648  58.296  1.00  0.00           C  
ATOM   1008  O   ASP B1207      98.864  51.097  57.868  1.00  0.00           O  
ATOM   1009  CB  ASP B1207      97.238  53.835  57.410  1.00  0.00           C  
ATOM   1010  CG  ASP B1207      96.272  54.692  56.622  1.00  0.00           C  
ATOM   1011  OD1 ASP B1207      95.868  54.288  55.522  1.00  0.00           O  
ATOM   1012  OD2 ASP B1207      95.934  55.796  57.106  1.00  0.00           O  
ATOM   1013  N   ILE B1208      97.501  51.676  59.582  1.00  0.00           N  
ATOM   1014  CA  ILE B1208      98.330  51.090  60.639  1.00  0.00           C  
ATOM   1015  C   ILE B1208      98.329  49.572  60.687  1.00  0.00           C  
ATOM   1016  O   ILE B1208      99.377  48.935  60.534  1.00  0.00           O  
ATOM   1017  CB  ILE B1208      97.902  51.622  62.033  1.00  0.00           C  
ATOM   1018  CG1 ILE B1208      98.161  53.132  62.118  1.00  0.00           C  
ATOM   1019  CG2 ILE B1208      98.674  50.893  63.136  1.00  0.00           C  
ATOM   1020  CD1 ILE B1208      97.500  53.796  63.307  1.00  0.00           C  
ATOM   1021  N   LEU B1209      97.142  49.009  60.892  1.00  0.00           N  
ATOM   1022  CA  LEU B1209      96.954  47.565  60.966  1.00  0.00           C  
ATOM   1023  C   LEU B1209      97.460  46.769  59.761  1.00  0.00           C  
ATOM   1024  O   LEU B1209      97.984  45.681  59.923  1.00  0.00           O  
ATOM   1025  CB  LEU B1209      95.473  47.250  61.196  1.00  0.00           C  
ATOM   1026  CG  LEU B1209      94.769  47.978  62.354  1.00  0.00           C  
ATOM   1027  CD1 LEU B1209      93.386  47.357  62.528  1.00  0.00           C  
ATOM   1028  CD2 LEU B1209      95.580  47.876  63.651  1.00  0.00           C  
ATOM   1029  N   LEU B1210      97.312  47.299  58.557  1.00  0.00           N  
ATOM   1030  CA  LEU B1210      97.756  46.563  57.376  1.00  0.00           C  
ATOM   1031  C   LEU B1210      99.213  46.143  57.415  1.00  0.00           C  
ATOM   1032  O   LEU B1210      99.624  45.248  56.668  1.00  0.00           O  
ATOM   1033  CB  LEU B1210      97.547  47.370  56.089  1.00  0.00           C  
ATOM   1034  CG  LEU B1210      96.153  47.569  55.526  1.00  0.00           C  
ATOM   1035  CD1 LEU B1210      96.304  48.400  54.279  1.00  0.00           C  
ATOM   1036  CD2 LEU B1210      95.472  46.239  55.234  1.00  0.00           C  
ATOM   1037  N   TYR B1211     100.010  46.776  58.264  1.00  0.00           N  
ATOM   1038  CA  TYR B1211     101.417  46.414  58.282  1.00  0.00           C  
ATOM   1039  C   TYR B1211     101.926  45.791  59.577  1.00  0.00           C  
ATOM   1040  O   TYR B1211     103.134  45.686  59.770  1.00  0.00           O  
ATOM   1041  CB  TYR B1211     102.263  47.632  57.903  1.00  0.00           C  
ATOM   1042  CG  TYR B1211     101.877  48.240  56.572  1.00  0.00           C  
ATOM   1043  CD1 TYR B1211     102.472  47.811  55.382  1.00  0.00           C  
ATOM   1044  CD2 TYR B1211     100.879  49.214  56.498  1.00  0.00           C  
ATOM   1045  CE1 TYR B1211     102.080  48.335  54.150  1.00  0.00           C  
ATOM   1046  CE2 TYR B1211     100.481  49.741  55.280  1.00  0.00           C  
ATOM   1047  CZ  TYR B1211     101.083  49.297  54.108  1.00  0.00           C  
ATOM   1048  OH  TYR B1211     100.692  49.805  52.896  1.00  0.00           O  
ATOM   1049  N   ASN B1291     101.007  45.340  60.432  1.00  0.00           N  
ATOM   1050  CA  ASN B1291     101.351  44.737  61.723  1.00  0.00           C  
ATOM   1051  C   ASN B1291     102.342  45.616  62.463  1.00  0.00           C  
ATOM   1052  O   ASN B1291     103.385  45.141  62.914  1.00  0.00           O  
ATOM   1053  CB  ASN B1291     101.969  43.338  61.563  1.00  0.00           C  
ATOM   1054  CG  ASN B1291     100.960  42.296  61.108  1.00  0.00           C  
ATOM   1055  OD1 ASN B1291     101.108  41.707  60.026  1.00  0.00           O  
ATOM   1056  ND2 ASN B1291      99.928  42.065  61.924  1.00  0.00           N  
ATOM   1057  N   THR B1292     102.033  46.903  62.573  1.00  0.00           N  
ATOM   1058  CA  THR B1292     102.946  47.802  63.251  1.00  0.00           C  
ATOM   1059  C   THR B1292     102.744  47.717  64.748  1.00  0.00           C  
ATOM   1060  O   THR B1292     101.627  47.560  65.250  1.00  0.00           O  
ATOM   1061  CB  THR B1292     102.779  49.265  62.772  1.00  0.00           C  
ATOM   1062  OG1 THR B1292     102.013  50.006  63.735  1.00  0.00           O  
ATOM   1063  CG2 THR B1292     102.092  49.294  61.406  1.00  0.00           C  
ATOM   1064  N   ASP B1293     103.864  47.795  65.446  1.00  0.00           N  
ATOM   1065  CA  ASP B1293     103.876  47.729  66.884  1.00  0.00           C  
ATOM   1066  C   ASP B1293     103.840  49.132  67.455  1.00  0.00           C  
ATOM   1067  O   ASP B1293     103.155  49.387  68.446  1.00  0.00           O  
ATOM   1068  CB  ASP B1293     105.155  47.036  67.354  1.00  0.00           C  
ATOM   1069  CG  ASP B1293     105.234  45.593  66.905  1.00  0.00           C  
ATOM   1070  OD1 ASP B1293     104.440  44.763  67.418  1.00  0.00           O  
ATOM   1071  OD2 ASP B1293     106.085  45.313  66.033  1.00  0.00           O  
ATOM   1072  N   ILE B1294     104.562  50.040  66.805  1.00  0.00           N  
ATOM   1073  CA  ILE B1294     104.666  51.419  67.267  1.00  0.00           C  
ATOM   1074  C   ILE B1294     104.228  52.510  66.278  1.00  0.00           C  
ATOM   1075  O   ILE B1294     104.704  52.579  65.143  1.00  0.00           O  
ATOM   1076  CB  ILE B1294     106.135  51.694  67.689  1.00  0.00           C  
ATOM   1077  CG1 ILE B1294     106.554  50.661  68.741  1.00  0.00           C  
ATOM   1078  CG2 ILE B1294     106.296  53.113  68.227  1.00  0.00           C  
ATOM   1079  CD1 ILE B1294     108.029  50.379  68.690  1.00  0.00           C  
ATOM   1080  N   VAL B1295     103.334  53.372  66.742  1.00  0.00           N  
ATOM   1081  CA  VAL B1295     102.846  54.484  65.949  1.00  0.00           C  
ATOM   1082  C   VAL B1295     103.300  55.775  66.628  1.00  0.00           C  
ATOM   1083  O   VAL B1295     102.760  56.157  67.668  1.00  0.00           O  
ATOM   1084  CB  VAL B1295     101.306  54.543  65.905  1.00  0.00           C  
ATOM   1085  CG1 VAL B1295     100.866  55.526  64.823  1.00  0.00           C  
ATOM   1086  CG2 VAL B1295     100.735  53.148  65.662  1.00  0.00           C  
ATOM   1087  N   PRO B1296     104.307  56.458  66.066  1.00  0.00           N  
ATOM   1088  CA  PRO B1296     104.779  57.707  66.676  1.00  0.00           C  
ATOM   1089  C   PRO B1296     103.813  58.879  66.546  1.00  0.00           C  
ATOM   1090  O   PRO B1296     104.007  59.748  65.704  1.00  0.00           O  
ATOM   1091  CB  PRO B1296     106.097  57.967  65.947  1.00  0.00           C  
ATOM   1092  CG  PRO B1296     105.872  57.341  64.600  1.00  0.00           C  
ATOM   1093  CD  PRO B1296     105.175  56.053  64.946  1.00  0.00           C  
ATOM   1094  N   VAL B1297     102.790  58.917  67.390  1.00  0.00           N  
ATOM   1095  CA  VAL B1297     101.817  60.000  67.329  1.00  0.00           C  
ATOM   1096  C   VAL B1297     101.851  60.991  68.494  1.00  0.00           C  
ATOM   1097  O   VAL B1297     102.243  60.663  69.618  1.00  0.00           O  
ATOM   1098  CB  VAL B1297     100.386  59.454  67.224  1.00  0.00           C  
ATOM   1099  CG1 VAL B1297     100.266  58.576  66.010  1.00  0.00           C  
ATOM   1100  CG2 VAL B1297     100.021  58.686  68.479  1.00  0.00           C  
ATOM   1101  N   GLY B1298     101.416  62.212  68.196  1.00  0.00           N  
ATOM   1102  CA  GLY B1298     101.382  63.272  69.184  1.00  0.00           C  
ATOM   1103  C   GLY B1298     100.242  63.084  70.161  1.00  0.00           C  
ATOM   1104  O   GLY B1298      99.395  62.219  69.972  1.00  0.00           O  
ATOM   1105  N   GLU B1299     100.231  63.895  71.214  1.00  0.00           N  
ATOM   1106  CA  GLU B1299      99.208  63.832  72.253  1.00  0.00           C  
ATOM   1107  C   GLU B1299      97.806  63.827  71.627  1.00  0.00           C  
ATOM   1108  O   GLU B1299      96.909  63.100  72.061  1.00  0.00           O  
ATOM   1109  CB  GLU B1299      99.348  65.045  73.201  1.00  0.00           C  
ATOM   1110  CG  GLU B1299     100.802  65.479  73.557  1.00  0.00           C  
ATOM   1111  CD  GLU B1299     101.368  66.565  72.627  1.00  0.00           C  
ATOM   1112  OE1 GLU B1299     101.526  66.295  71.417  1.00  0.00           O  
ATOM   1113  OE2 GLU B1299     101.640  67.692  73.110  1.00  0.00           O  
ATOM   1114  N   ASP B1300      97.646  64.650  70.598  1.00  0.00           N  
ATOM   1115  CA  ASP B1300      96.391  64.828  69.875  1.00  0.00           C  
ATOM   1116  C   ASP B1300      95.890  63.608  69.104  1.00  0.00           C  
ATOM   1117  O   ASP B1300      94.690  63.352  69.042  1.00  0.00           O  
ATOM   1118  CB  ASP B1300      96.555  66.002  68.916  1.00  0.00           C  
ATOM   1119  CG  ASP B1300      97.820  65.892  68.083  1.00  0.00           C  
ATOM   1120  OD1 ASP B1300      98.914  65.821  68.677  1.00  0.00           O  
ATOM   1121  OD2 ASP B1300      97.718  65.871  66.840  1.00  0.00           O  
ATOM   1122  N   GLN B1301      96.805  62.859  68.507  1.00  0.00           N  
ATOM   1123  CA  GLN B1301      96.425  61.677  67.746  1.00  0.00           C  
ATOM   1124  C   GLN B1301      96.098  60.442  68.593  1.00  0.00           C  
ATOM   1125  O   GLN B1301      95.448  59.519  68.105  1.00  0.00           O  
ATOM   1126  CB  GLN B1301      97.539  61.332  66.765  1.00  0.00           C  
ATOM   1127  CG  GLN B1301      97.719  62.336  65.652  1.00  0.00           C  
ATOM   1128  CD  GLN B1301      96.502  62.395  64.744  1.00  0.00           C  
ATOM   1129  OE1 GLN B1301      95.986  61.369  64.317  1.00  0.00           O  
ATOM   1130  NE2 GLN B1301      96.055  63.598  64.436  1.00  0.00           N  
ATOM   1131  N   LYS B1302      96.546  60.440  69.853  1.00  0.00           N  
ATOM   1132  CA  LYS B1302      96.347  59.321  70.784  1.00  0.00           C  
ATOM   1133  C   LYS B1302      94.932  58.759  70.794  1.00  0.00           C  
ATOM   1134  O   LYS B1302      94.723  57.563  70.973  1.00  0.00           O  
ATOM   1135  CB  LYS B1302      96.730  59.743  72.206  1.00  0.00           C  
ATOM   1136  CG  LYS B1302      96.666  58.616  73.243  1.00  0.00           C  
ATOM   1137  CD  LYS B1302      97.896  57.697  73.202  1.00  0.00           C  
ATOM   1138  CE  LYS B1302      99.149  58.409  73.728  1.00  0.00           C  
ATOM   1139  NZ  LYS B1302     100.373  57.540  73.755  1.00  0.00           N  
ATOM   1140  N   GLN B1303      93.964  59.636  70.596  1.00  0.00           N  
ATOM   1141  CA  GLN B1303      92.569  59.247  70.588  1.00  0.00           C  
ATOM   1142  C   GLN B1303      92.234  58.342  69.403  1.00  0.00           C  
ATOM   1143  O   GLN B1303      91.326  57.513  69.478  1.00  0.00           O  
ATOM   1144  CB  GLN B1303      91.693  60.478  70.518  1.00  0.00           C  
ATOM   1145  CG  GLN B1303      90.320  60.248  71.076  1.00  0.00           C  
ATOM   1146  CD  GLN B1303      89.287  61.091  70.382  1.00  0.00           C  
ATOM   1147  OE1 GLN B1303      89.595  62.181  69.871  1.00  0.00           O  
ATOM   1148  NE2 GLN B1303      88.052  60.609  70.362  1.00  0.00           N  
ATOM   1149  N   HIS B1304      92.951  58.513  68.300  1.00  0.00           N  
ATOM   1150  CA  HIS B1304      92.721  57.682  67.125  1.00  0.00           C  
ATOM   1151  C   HIS B1304      93.346  56.315  67.339  1.00  0.00           C  
ATOM   1152  O   HIS B1304      92.798  55.305  66.919  1.00  0.00           O  
ATOM   1153  CB  HIS B1304      93.321  58.327  65.863  1.00  0.00           C  
ATOM   1154  CG  HIS B1304      92.583  59.543  65.394  1.00  0.00           C  
ATOM   1155  ND1 HIS B1304      91.208  59.630  65.435  1.00  0.00           N  
ATOM   1156  CD2 HIS B1304      93.019  60.712  64.869  1.00  0.00           C  
ATOM   1157  CE1 HIS B1304      90.826  60.801  64.962  1.00  0.00           C  
ATOM   1158  NE2 HIS B1304      91.906  61.477  64.611  1.00  0.00           N  
ATOM   1159  N   ILE B1306      94.493  56.298  68.005  1.00  0.00           N  
ATOM   1160  CA  ILE B1306      95.163  55.047  68.293  1.00  0.00           C  
ATOM   1161  C   ILE B1306      94.235  54.147  69.115  1.00  0.00           C  
ATOM   1162  O   ILE B1306      94.128  52.951  68.855  1.00  0.00           O  
ATOM   1163  CB  ILE B1306      96.457  55.284  69.064  1.00  0.00           C  
ATOM   1164  CG1 ILE B1306      97.381  56.174  68.236  1.00  0.00           C  
ATOM   1165  CG2 ILE B1306      97.122  53.955  69.386  1.00  0.00           C  
ATOM   1166  CD1 ILE B1306      97.811  55.558  66.936  1.00  0.00           C  
ATOM   1167  N   GLU B1310      93.560  54.737  70.100  1.00  0.00           N  
ATOM   1168  CA  GLU B1310      92.643  53.989  70.945  1.00  0.00           C  
ATOM   1169  C   GLU B1310      91.676  53.252  70.037  1.00  0.00           C  
ATOM   1170  O   GLU B1310      91.514  52.032  70.141  1.00  0.00           O  
ATOM   1171  CB  GLU B1310      91.830  54.902  71.873  1.00  0.00           C  
ATOM   1172  CG  GLU B1310      92.635  55.840  72.773  1.00  0.00           C  
ATOM   1173  CD  GLU B1310      93.488  55.099  73.792  1.00  0.00           C  
ATOM   1174  OE1 GLU B1310      92.906  54.392  74.651  1.00  0.00           O  
ATOM   1175  OE2 GLU B1310      94.734  55.232  73.713  1.00  0.00           O  
ATOM   1176  N   LEU B1312      91.040  53.979  69.124  1.00  0.00           N  
ATOM   1177  CA  LEU B1312      90.084  53.334  68.243  1.00  0.00           C  
ATOM   1178  C   LEU B1312      90.697  52.226  67.398  1.00  0.00           C  
ATOM   1179  O   LEU B1312      90.100  51.158  67.278  1.00  0.00           O  
ATOM   1180  CB  LEU B1312      89.388  54.348  67.336  1.00  0.00           C  
ATOM   1181  CG  LEU B1312      88.300  53.693  66.481  1.00  0.00           C  
ATOM   1182  CD1 LEU B1312      87.067  53.387  67.338  1.00  0.00           C  
ATOM   1183  CD2 LEU B1312      87.938  54.611  65.347  1.00  0.00           C  
ATOM   1184  N   THR B1314      91.882  52.438  66.833  1.00  0.00           N  
ATOM   1185  CA  THR B1314      92.452  51.385  66.001  1.00  0.00           C  
ATOM   1186  C   THR B1314      92.759  50.128  66.806  1.00  0.00           C  
ATOM   1187  O   THR B1314      92.714  49.021  66.267  1.00  0.00           O  
ATOM   1188  CB  THR B1314      93.731  51.842  65.268  1.00  0.00           C  
ATOM   1189  OG1 THR B1314      94.846  51.856  66.174  1.00  0.00           O  
ATOM   1190  CG2 THR B1314      93.530  53.221  64.688  1.00  0.00           C  
ATOM   1191  N   ARG B1316      93.060  50.298  68.094  1.00  0.00           N  
ATOM   1192  CA  ARG B1316      93.309  49.156  68.964  1.00  0.00           C  
ATOM   1193  C   ARG B1316      91.959  48.451  69.178  1.00  0.00           C  
ATOM   1194  O   ARG B1316      91.855  47.238  69.053  1.00  0.00           O  
ATOM   1195  CB  ARG B1316      93.870  49.617  70.303  1.00  0.00           C  
ATOM   1196  CG  ARG B1316      95.273  50.172  70.232  1.00  0.00           C  
ATOM   1197  CD  ARG B1316      95.617  50.863  71.526  1.00  0.00           C  
ATOM   1198  NE  ARG B1316      95.689  49.946  72.658  1.00  0.00           N  
ATOM   1199  CZ  ARG B1316      96.822  49.518  73.205  1.00  0.00           C  
ATOM   1200  NH1 ARG B1316      97.981  49.925  72.715  1.00  0.00           N  
ATOM   1201  NH2 ARG B1316      96.798  48.707  74.258  1.00  0.00           N  
ATOM   1202  N   ASP B1317      90.931  49.231  69.493  1.00  0.00           N  
ATOM   1203  CA  ASP B1317      89.589  48.703  69.704  1.00  0.00           C  
ATOM   1204  C   ASP B1317      89.104  47.838  68.539  1.00  0.00           C  
ATOM   1205  O   ASP B1317      88.550  46.756  68.738  1.00  0.00           O  
ATOM   1206  CB  ASP B1317      88.587  49.847  69.899  1.00  0.00           C  
ATOM   1207  CG  ASP B1317      88.570  50.399  71.327  1.00  0.00           C  
ATOM   1208  OD1 ASP B1317      89.448  50.040  72.137  1.00  0.00           O  
ATOM   1209  OD2 ASP B1317      87.655  51.209  71.629  1.00  0.00           O  
ATOM   1210  N   LEU B1318      89.299  48.340  67.324  1.00  0.00           N  
ATOM   1211  CA  LEU B1318      88.881  47.649  66.109  1.00  0.00           C  
ATOM   1212  C   LEU B1318      89.651  46.359  65.897  1.00  0.00           C  
ATOM   1213  O   LEU B1318      89.046  45.313  65.721  1.00  0.00           O  
ATOM   1214  CB  LEU B1318      89.043  48.574  64.889  1.00  0.00           C  
ATOM   1215  CG  LEU B1318      88.142  49.820  64.877  1.00  0.00           C  
ATOM   1216  CD1 LEU B1318      88.556  50.761  63.750  1.00  0.00           C  
ATOM   1217  CD2 LEU B1318      86.705  49.398  64.746  1.00  0.00           C  
ATOM   1218  N   ALA B1319      90.980  46.422  65.907  1.00  0.00           N  
ATOM   1219  CA  ALA B1319      91.782  45.206  65.738  1.00  0.00           C  
ATOM   1220  C   ALA B1319      91.290  44.201  66.765  1.00  0.00           C  
ATOM   1221  O   ALA B1319      91.039  43.037  66.449  1.00  0.00           O  
ATOM   1222  CB  ALA B1319      93.242  45.503  65.952  1.00  0.00           C  
ATOM   1223  N   GLU B1321      91.153  44.670  67.999  1.00  0.00           N  
ATOM   1224  CA  GLU B1321      90.668  43.843  69.079  1.00  0.00           C  
ATOM   1225  C   GLU B1321      89.378  43.178  68.603  1.00  0.00           C  
ATOM   1226  O   GLU B1321      89.266  41.953  68.571  1.00  0.00           O  
ATOM   1227  CB  GLU B1321      90.369  44.714  70.296  1.00  0.00           C  
ATOM   1228  CG  GLU B1321      89.785  43.958  71.474  1.00  0.00           C  
ATOM   1229  CD  GLU B1321      90.877  43.298  72.294  1.00  0.00           C  
ATOM   1230  OE1 GLU B1321      91.345  43.920  73.280  1.00  0.00           O  
ATOM   1231  OE2 GLU B1321      91.268  42.166  71.933  1.00  0.00           O  
ATOM   1232  N   ARG B1322      88.414  44.004  68.209  1.00  0.00           N  
ATOM   1233  CA  ARG B1322      87.114  43.525  67.747  1.00  0.00           C  
ATOM   1234  C   ARG B1322      87.215  42.525  66.581  1.00  0.00           C  
ATOM   1235  O   ARG B1322      86.624  41.438  66.619  1.00  0.00           O  
ATOM   1236  CB  ARG B1322      86.248  44.730  67.364  1.00  0.00           C  
ATOM   1237  CG  ARG B1322      84.762  44.460  67.342  1.00  0.00           C  
ATOM   1238  CD  ARG B1322      83.990  45.743  67.105  1.00  0.00           C  
ATOM   1239  NE  ARG B1322      84.291  46.757  68.114  1.00  0.00           N  
ATOM   1240  CZ  ARG B1322      83.980  48.049  68.001  1.00  0.00           C  
ATOM   1241  NH1 ARG B1322      83.362  48.491  66.921  1.00  0.00           N  
ATOM   1242  NH2 ARG B1322      84.272  48.906  68.971  1.00  0.00           N  
ATOM   1243  N   PHE B1323      87.979  42.885  65.557  1.00  0.00           N  
ATOM   1244  CA  PHE B1323      88.143  42.017  64.402  1.00  0.00           C  
ATOM   1245  C   PHE B1323      88.763  40.690  64.832  1.00  0.00           C  
ATOM   1246  O   PHE B1323      88.339  39.626  64.389  1.00  0.00           O  
ATOM   1247  CB  PHE B1323      89.044  42.672  63.362  1.00  0.00           C  
ATOM   1248  CG  PHE B1323      88.953  42.032  62.013  1.00  0.00           C  
ATOM   1249  CD1 PHE B1323      87.911  42.355  61.153  1.00  0.00           C  
ATOM   1250  CD2 PHE B1323      89.888  41.087  61.607  1.00  0.00           C  
ATOM   1251  CE1 PHE B1323      87.805  41.751  59.915  1.00  0.00           C  
ATOM   1252  CE2 PHE B1323      89.785  40.480  60.368  1.00  0.00           C  
ATOM   1253  CZ  PHE B1323      88.744  40.811  59.522  1.00  0.00           C  
ATOM   1254  N   ASN B1324      89.780  40.769  65.688  1.00  0.00           N  
ATOM   1255  CA  ASN B1324      90.467  39.583  66.190  1.00  0.00           C  
ATOM   1256  C   ASN B1324      89.541  38.591  66.886  1.00  0.00           C  
ATOM   1257  O   ASN B1324      89.579  37.393  66.599  1.00  0.00           O  
ATOM   1258  CB  ASN B1324      91.579  39.994  67.132  1.00  0.00           C  
ATOM   1259  CG  ASN B1324      92.869  40.229  66.417  1.00  0.00           C  
ATOM   1260  OD1 ASN B1324      92.918  40.262  65.194  1.00  0.00           O  
ATOM   1261  ND2 ASN B1324      93.935  40.413  67.180  1.00  0.00           N  
ATOM   1262  N   LYS B1325      88.707  39.071  67.800  1.00  0.00           N  
ATOM   1263  CA  LYS B1325      87.799  38.160  68.479  1.00  0.00           C  
ATOM   1264  C   LYS B1325      86.735  37.608  67.547  1.00  0.00           C  
ATOM   1265  O   LYS B1325      86.366  36.445  67.657  1.00  0.00           O  
ATOM   1266  CB  LYS B1325      87.121  38.844  69.657  1.00  0.00           C  
ATOM   1267  CG  LYS B1325      88.070  39.336  70.702  1.00  0.00           C  
ATOM   1268  CD  LYS B1325      87.292  39.847  71.892  1.00  0.00           C  
ATOM   1269  CE  LYS B1325      88.174  40.672  72.801  1.00  0.00           C  
ATOM   1270  NZ  LYS B1325      89.519  40.051  72.959  1.00  0.00           N  
ATOM   1271  N   ARG B1326      86.236  38.437  66.633  1.00  0.00           N  
ATOM   1272  CA  ARG B1326      85.198  37.980  65.699  1.00  0.00           C  
ATOM   1273  C   ARG B1326      85.692  36.951  64.687  1.00  0.00           C  
ATOM   1274  O   ARG B1326      85.029  35.948  64.452  1.00  0.00           O  
ATOM   1275  CB  ARG B1326      84.556  39.154  64.927  1.00  0.00           C  
ATOM   1276  CG  ARG B1326      83.040  39.240  65.095  1.00  0.00           C  
ATOM   1277  CD  ARG B1326      82.301  39.776  63.846  1.00  0.00           C  
ATOM   1278  NE  ARG B1326      82.251  41.240  63.723  1.00  0.00           N  
ATOM   1279  CZ  ARG B1326      81.705  42.081  64.605  1.00  0.00           C  
ATOM   1280  NH1 ARG B1326      81.143  41.633  65.723  1.00  0.00           N  
ATOM   1281  NH2 ARG B1326      81.703  43.388  64.352  1.00  0.00           N  
ATOM   1282  N   TYR B1327      86.858  37.185  64.100  1.00  0.00           N  
ATOM   1283  CA  TYR B1327      87.368  36.268  63.090  1.00  0.00           C  
ATOM   1284  C   TYR B1327      88.621  35.499  63.454  1.00  0.00           C  
ATOM   1285  O   TYR B1327      88.903  34.453  62.866  1.00  0.00           O  
ATOM   1286  CB  TYR B1327      87.626  37.016  61.783  1.00  0.00           C  
ATOM   1287  CG  TYR B1327      86.453  37.853  61.340  1.00  0.00           C  
ATOM   1288  CD1 TYR B1327      86.375  39.205  61.676  1.00  0.00           C  
ATOM   1289  CD2 TYR B1327      85.388  37.283  60.639  1.00  0.00           C  
ATOM   1290  CE1 TYR B1327      85.273  39.968  61.336  1.00  0.00           C  
ATOM   1291  CE2 TYR B1327      84.270  38.043  60.293  1.00  0.00           C  
ATOM   1292  CZ  TYR B1327      84.217  39.385  60.649  1.00  0.00           C  
ATOM   1293  OH  TYR B1327      83.106  40.144  60.371  1.00  0.00           O  
ATOM   1294  N   GLY B1328      89.391  36.025  64.397  1.00  0.00           N  
ATOM   1295  CA  GLY B1328      90.593  35.338  64.797  1.00  0.00           C  
ATOM   1296  C   GLY B1328      91.839  36.177  64.732  1.00  0.00           C  
ATOM   1297  O   GLY B1328      91.989  37.018  63.857  1.00  0.00           O  
ATOM   1298  N   GLU B1329      92.742  35.908  65.671  1.00  0.00           N  
ATOM   1299  CA  GLU B1329      94.019  36.600  65.804  1.00  0.00           C  
ATOM   1300  C   GLU B1329      94.594  36.872  64.416  1.00  0.00           C  
ATOM   1301  O   GLU B1329      94.967  35.948  63.686  1.00  0.00           O  
ATOM   1302  CB  GLU B1329      94.972  35.732  66.629  1.00  0.00           C  
ATOM   1303  CG  GLU B1329      96.131  36.475  67.270  1.00  0.00           C  
ATOM   1304  CD  GLU B1329      95.662  37.506  68.277  1.00  0.00           C  
ATOM   1305  OE1 GLU B1329      94.530  37.367  68.785  1.00  0.00           O  
ATOM   1306  OE2 GLU B1329      96.434  38.442  68.574  1.00  0.00           O  
ATOM   1307  N   LEU B1341      94.661  38.150  64.064  1.00  0.00           N  
ATOM   1308  CA  LEU B1341      95.152  38.559  62.765  1.00  0.00           C  
ATOM   1309  C   LEU B1341      95.869  39.890  62.894  1.00  0.00           C  
ATOM   1310  O   LEU B1341      96.953  40.081  62.360  1.00  0.00           O  
ATOM   1311  CB  LEU B1341      93.957  38.701  61.822  1.00  0.00           C  
ATOM   1312  CG  LEU B1341      94.108  38.778  60.307  1.00  0.00           C  
ATOM   1313  CD1 LEU B1341      92.910  39.531  59.767  1.00  0.00           C  
ATOM   1314  CD2 LEU B1341      95.374  39.482  59.908  1.00  0.00           C  
ATOM   1315  N   PHE B1342      95.251  40.812  63.616  1.00  0.00           N  
ATOM   1316  CA  PHE B1342      95.821  42.143  63.794  1.00  0.00           C  
ATOM   1317  C   PHE B1342      96.660  42.332  65.050  1.00  0.00           C  
ATOM   1318  O   PHE B1342      96.324  41.828  66.125  1.00  0.00           O  
ATOM   1319  CB  PHE B1342      94.702  43.186  63.782  1.00  0.00           C  
ATOM   1320  CG  PHE B1342      94.071  43.358  62.449  1.00  0.00           C  
ATOM   1321  CD1 PHE B1342      94.862  43.653  61.339  1.00  0.00           C  
ATOM   1322  CD2 PHE B1342      92.698  43.277  62.293  1.00  0.00           C  
ATOM   1323  CE1 PHE B1342      94.294  43.873  60.098  1.00  0.00           C  
ATOM   1324  CE2 PHE B1342      92.126  43.499  61.048  1.00  0.00           C  
ATOM   1325  CZ  PHE B1342      92.927  43.799  59.947  1.00  0.00           C  
ATOM   1326  N   THR B1344      97.747  43.079  64.900  1.00  0.00           N  
ATOM   1327  CA  THR B1344      98.628  43.375  66.015  1.00  0.00           C  
ATOM   1328  C   THR B1344      98.159  44.655  66.686  1.00  0.00           C  
ATOM   1329  O   THR B1344      98.046  45.691  66.017  1.00  0.00           O  
ATOM   1330  CB  THR B1344     100.054  43.638  65.553  1.00  0.00           C  
ATOM   1331  OG1 THR B1344     100.544  42.513  64.817  1.00  0.00           O  
ATOM   1332  CG2 THR B1344     100.947  43.901  66.738  1.00  0.00           C  
ATOM   1333  N   ILE B1345      97.876  44.596  67.991  1.00  0.00           N  
ATOM   1334  CA  ILE B1345      97.461  45.785  68.742  1.00  0.00           C  
ATOM   1335  C   ILE B1345      98.682  46.700  68.845  1.00  0.00           C  
ATOM   1336  O   ILE B1345      99.708  46.298  69.386  1.00  0.00           O  
ATOM   1337  CB  ILE B1345      97.013  45.453  70.169  1.00  0.00           C  
ATOM   1338  CG1 ILE B1345      95.621  44.823  70.150  1.00  0.00           C  
ATOM   1339  CG2 ILE B1345      97.020  46.727  71.012  1.00  0.00           C  
ATOM   1340  CD1 ILE B1345      95.539  43.562  69.376  1.00  0.00           C  
ATOM   1341  N   PRO B1347      98.577  47.944  68.324  1.00  0.00           N  
ATOM   1342  CA  PRO B1347      99.663  48.926  68.338  1.00  0.00           C  
ATOM   1343  C   PRO B1347      99.751  49.820  69.561  1.00  0.00           C  
ATOM   1344  O   PRO B1347      98.762  50.085  70.242  1.00  0.00           O  
ATOM   1345  CB  PRO B1347      99.405  49.716  67.064  1.00  0.00           C  
ATOM   1346  CG  PRO B1347      97.913  49.807  67.070  1.00  0.00           C  
ATOM   1347  CD  PRO B1347      97.451  48.432  67.496  1.00  0.00           C  
ATOM   1348  N   GLU B1348     100.969  50.285  69.813  1.00  0.00           N  
ATOM   1349  CA  GLU B1348     101.295  51.155  70.943  1.00  0.00           C  
ATOM   1350  C   GLU B1348     101.556  52.513  70.333  1.00  0.00           C  
ATOM   1351  O   GLU B1348     102.095  52.610  69.233  1.00  0.00           O  
ATOM   1352  CB  GLU B1348     102.591  50.665  71.614  1.00  0.00           C  
ATOM   1353  CG  GLU B1348     102.693  50.850  73.130  1.00  0.00           C  
ATOM   1354  CD  GLU B1348     101.861  49.828  73.879  1.00  0.00           C  
ATOM   1355  OE1 GLU B1348     100.618  49.973  73.912  1.00  0.00           O  
ATOM   1356  OE2 GLU B1348     102.459  48.870  74.413  1.00  0.00           O  
ATOM   1357  N   ALA B1349     101.194  53.566  71.042  1.00  0.00           N  
ATOM   1358  CA  ALA B1349     101.443  54.893  70.519  1.00  0.00           C  
ATOM   1359  C   ALA B1349     102.610  55.506  71.273  1.00  0.00           C  
ATOM   1360  O   ALA B1349     102.454  55.973  72.400  1.00  0.00           O  
ATOM   1361  CB  ALA B1349     100.206  55.764  70.666  1.00  0.00           C  
ATOM   1362  N   ARG B1350     103.789  55.485  70.664  1.00  0.00           N  
ATOM   1363  CA  ARG B1350     104.941  56.069  71.317  1.00  0.00           C  
ATOM   1364  C   ARG B1350     105.072  57.527  70.922  1.00  0.00           C  
ATOM   1365  O   ARG B1350     104.676  57.923  69.822  1.00  0.00           O  
ATOM   1366  CB  ARG B1350     106.219  55.316  70.970  1.00  0.00           C  
ATOM   1367  CG  ARG B1350     107.374  55.655  71.908  1.00  0.00           C  
ATOM   1368  CD  ARG B1350     108.673  54.993  71.486  1.00  0.00           C  
ATOM   1369  NE  ARG B1350     109.175  55.507  70.212  1.00  0.00           N  
ATOM   1370  CZ  ARG B1350     110.194  54.976  69.550  1.00  0.00           C  
ATOM   1371  NH1 ARG B1350     110.817  53.916  70.043  1.00  0.00           N  
ATOM   1372  NH2 ARG B1350     110.583  55.497  68.397  1.00  0.00           N  
ATOM   1373  N   ILE B1351     105.644  58.329  71.815  1.00  0.00           N  
ATOM   1374  CA  ILE B1351     105.796  59.763  71.567  1.00  0.00           C  
ATOM   1375  C   ILE B1351     107.228  60.236  71.244  1.00  0.00           C  
ATOM   1376  O   ILE B1351     108.090  59.418  70.920  1.00  0.00           O  
ATOM   1377  CB  ILE B1351     105.185  60.550  72.750  1.00  0.00           C  
ATOM   1378  CG1 ILE B1351     105.504  59.867  74.083  1.00  0.00           C  
ATOM   1379  CG2 ILE B1351     103.671  60.673  72.543  1.00  0.00           C  
ATOM   1380  CD1 ILE B1351     106.989  59.829  74.477  1.00  0.00           C  
ATOM   1381  N   PRO B1352     107.492  61.563  71.312  1.00  0.00           N  
ATOM   1382  CA  PRO B1352     108.825  62.133  71.012  1.00  0.00           C  
ATOM   1383  C   PRO B1352     110.004  62.002  71.997  1.00  0.00           C  
ATOM   1384  O   PRO B1352     111.128  62.407  71.662  1.00  0.00           O  
ATOM   1385  CB  PRO B1352     108.525  63.626  70.774  1.00  0.00           C  
ATOM   1386  CG  PRO B1352     107.070  63.660  70.431  1.00  0.00           C  
ATOM   1387  CD  PRO B1352     106.480  62.642  71.355  1.00  0.00           C  
ATOM   1388  N   LYS B1353     109.748  61.447  73.181  1.00  0.00           N  
ATOM   1389  CA  LYS B1353     110.749  61.340  74.248  1.00  0.00           C  
ATOM   1390  C   LYS B1353     110.653  62.705  74.923  1.00  0.00           C  
ATOM   1391  O   LYS B1353     110.665  62.823  76.157  1.00  0.00           O  
ATOM   1392  CB  LYS B1353     112.174  61.138  73.705  1.00  0.00           C  
ATOM   1393  CG  LYS B1353     112.492  59.737  73.232  1.00  0.00           C  
ATOM   1394  CD  LYS B1353     113.816  59.679  72.502  1.00  0.00           C  
ATOM   1395  CE  LYS B1353     113.627  59.898  71.012  1.00  0.00           C  
ATOM   1396  NZ  LYS B1353     113.182  61.276  70.674  1.00  0.00           N  
ATOM   1397  N   VAL B1354     110.541  63.732  74.083  1.00  0.00           N  
ATOM   1398  CA  VAL B1354     110.421  65.127  74.498  1.00  0.00           C  
ATOM   1399  C   VAL B1354     111.682  65.679  75.167  1.00  0.00           C  
ATOM   1400  O   VAL B1354     112.610  64.934  75.523  1.00  0.00           O  
ATOM   1401  CB  VAL B1354     109.176  65.353  75.409  1.00  0.00           C  
ATOM   1402  CG1 VAL B1354     108.823  66.843  75.462  1.00  0.00           C  
ATOM   1403  CG2 VAL B1354     107.983  64.550  74.882  1.00  0.00           C  
ATOM   1404  N   GLY B1355     111.689  66.995  75.343  1.00  0.00           N  
ATOM   1405  CA  GLY B1355     112.830  67.678  75.915  1.00  0.00           C  
ATOM   1406  C   GLY B1355     113.420  68.401  74.715  1.00  0.00           C  
ATOM   1407  O   GLY B1355     114.639  68.518  74.553  1.00  0.00           O  
ATOM   1408  N   ALA B1356     112.519  68.868  73.855  1.00  0.00           N  
ATOM   1409  CA  ALA B1356     112.866  69.577  72.635  1.00  0.00           C  
ATOM   1410  C   ALA B1356     111.890  70.744  72.507  1.00  0.00           C  
ATOM   1411  O   ALA B1356     112.300  71.903  72.442  1.00  0.00           O  
ATOM   1412  CB  ALA B1356     112.751  68.624  71.436  1.00  0.00           C  
ATOM   1413  N   ARG B1360     110.599  70.427  72.482  1.00  0.00           N  
ATOM   1414  CA  ARG B1360     109.555  71.437  72.388  1.00  0.00           C  
ATOM   1415  C   ARG B1360     110.061  72.821  72.011  1.00  0.00           C  
ATOM   1416  O   ARG B1360     110.358  73.642  72.881  1.00  0.00           O  
ATOM   1417  CB  ARG B1360     108.793  71.525  73.704  1.00  0.00           C  
ATOM   1418  CG  ARG B1360     107.769  70.425  73.871  1.00  0.00           C  
ATOM   1419  CD  ARG B1360     106.591  70.636  72.942  1.00  0.00           C  
ATOM   1420  NE  ARG B1360     105.524  71.412  73.568  1.00  0.00           N  
ATOM   1421  CZ  ARG B1360     104.247  71.045  73.578  1.00  0.00           C  
ATOM   1422  NH1 ARG B1360     103.881  69.913  72.990  1.00  0.00           N  
ATOM   1423  NH2 ARG B1360     103.340  71.798  74.189  1.00  0.00           N  
ATOM   1424  N   ILE B1361     110.169  73.058  70.706  1.00  0.00           N  
ATOM   1425  CA  ILE B1361     110.606  74.340  70.173  1.00  0.00           C  
ATOM   1426  C   ILE B1361     109.354  75.232  70.106  1.00  0.00           C  
ATOM   1427  O   ILE B1361     108.376  74.888  69.441  1.00  0.00           O  
ATOM   1428  CB  ILE B1361     111.210  74.177  68.755  1.00  0.00           C  
ATOM   1429  CG1 ILE B1361     112.296  73.095  68.747  1.00  0.00           C  
ATOM   1430  CG2 ILE B1361     111.788  75.489  68.286  1.00  0.00           C  
ATOM   1431  CD1 ILE B1361     113.442  73.320  69.707  1.00  0.00           C  
ATOM   1432  N   MET B1365     109.388  76.362  70.811  1.00  0.00           N  
ATOM   1433  CA  MET B1365     108.264  77.294  70.857  1.00  0.00           C  
ATOM   1434  C   MET B1365     108.306  78.273  69.684  1.00  0.00           C  
ATOM   1435  O   MET B1365     109.261  78.281  68.904  1.00  0.00           O  
ATOM   1436  CB  MET B1365     108.296  78.084  72.172  1.00  0.00           C  
ATOM   1437  CG  MET B1365     108.417  77.235  73.422  1.00  0.00           C  
ATOM   1438  SD  MET B1365     106.997  76.232  73.833  1.00  0.00           S  
ATOM   1439  CE  MET B1365     107.774  75.187  75.014  1.00  0.00           C  
ATOM   1440  N   SER B1366     107.260  79.087  69.563  1.00  0.00           N  
ATOM   1441  CA  SER B1366     107.196  80.080  68.503  1.00  0.00           C  
ATOM   1442  C   SER B1366     108.284  81.128  68.722  1.00  0.00           C  
ATOM   1443  O   SER B1366     108.750  81.345  69.848  1.00  0.00           O  
ATOM   1444  CB  SER B1366     105.814  80.746  68.474  1.00  0.00           C  
ATOM   1445  OG  SER B1366     105.786  81.859  67.593  1.00  0.00           O  
ATOM   1446  N   LEU B1368     108.690  81.773  67.637  1.00  0.00           N  
ATOM   1447  CA  LEU B1368     109.720  82.789  67.707  1.00  0.00           C  
ATOM   1448  C   LEU B1368     109.107  84.120  68.123  1.00  0.00           C  
ATOM   1449  O   LEU B1368     109.813  85.015  68.577  1.00  0.00           O  
ATOM   1450  CB  LEU B1368     110.409  82.926  66.351  1.00  0.00           C  
ATOM   1451  CG  LEU B1368     111.264  81.752  65.873  1.00  0.00           C  
ATOM   1452  CD1 LEU B1368     111.674  81.997  64.449  1.00  0.00           C  
ATOM   1453  CD2 LEU B1368     112.499  81.601  66.751  1.00  0.00           C  
ATOM   1454  N   VAL B1369     107.790  84.243  67.981  1.00  0.00           N  
ATOM   1455  CA  VAL B1369     107.112  85.480  68.344  1.00  0.00           C  
ATOM   1456  C   VAL B1369     106.225  85.321  69.573  1.00  0.00           C  
ATOM   1457  O   VAL B1369     105.629  86.287  70.042  1.00  0.00           O  
ATOM   1458  CB  VAL B1369     106.255  86.022  67.180  1.00  0.00           C  
ATOM   1459  CG1 VAL B1369     107.143  86.305  65.966  1.00  0.00           C  
ATOM   1460  CG2 VAL B1369     105.165  85.030  66.830  1.00  0.00           C  
ATOM   1461  N   ASP B1370     106.127  84.098  70.081  1.00  0.00           N  
ATOM   1462  CA  ASP B1370     105.339  83.806  71.277  1.00  0.00           C  
ATOM   1463  C   ASP B1370     105.959  82.549  71.869  1.00  0.00           C  
ATOM   1464  O   ASP B1370     105.509  81.439  71.610  1.00  0.00           O  
ATOM   1465  CB  ASP B1370     103.869  83.538  70.935  1.00  0.00           C  
ATOM   1466  CG  ASP B1370     102.996  83.357  72.181  1.00  0.00           C  
ATOM   1467  OD1 ASP B1370     103.546  83.160  73.287  1.00  0.00           O  
ATOM   1468  OD2 ASP B1370     101.757  83.405  72.044  1.00  0.00           O  
ATOM   1469  N   PRO B1371     107.005  82.723  72.688  1.00  0.00           N  
ATOM   1470  CA  PRO B1371     107.726  81.627  73.334  1.00  0.00           C  
ATOM   1471  C   PRO B1371     106.885  80.706  74.217  1.00  0.00           C  
ATOM   1472  O   PRO B1371     107.340  79.620  74.594  1.00  0.00           O  
ATOM   1473  CB  PRO B1371     108.827  82.361  74.101  1.00  0.00           C  
ATOM   1474  CG  PRO B1371     108.119  83.580  74.538  1.00  0.00           C  
ATOM   1475  CD  PRO B1371     107.399  84.016  73.282  1.00  0.00           C  
ATOM   1476  N   THR B1372     105.670  81.123  74.549  1.00  0.00           N  
ATOM   1477  CA  THR B1372     104.811  80.283  75.377  1.00  0.00           C  
ATOM   1478  C   THR B1372     104.058  79.319  74.468  1.00  0.00           C  
ATOM   1479  O   THR B1372     103.723  78.207  74.865  1.00  0.00           O  
ATOM   1480  CB  THR B1372     103.776  81.127  76.183  1.00  0.00           C  
ATOM   1481  OG1 THR B1372     102.741  81.591  75.310  1.00  0.00           O  
ATOM   1482  CG2 THR B1372     104.439  82.329  76.817  1.00  0.00           C  
ATOM   1483  N   LYS B1373     103.817  79.757  73.236  1.00  0.00           N  
ATOM   1484  CA  LYS B1373     103.115  78.962  72.229  1.00  0.00           C  
ATOM   1485  C   LYS B1373     104.136  78.059  71.522  1.00  0.00           C  
ATOM   1486  O   LYS B1373     105.306  78.428  71.359  1.00  0.00           O  
ATOM   1487  CB  LYS B1373     102.413  79.914  71.233  1.00  0.00           C  
ATOM   1488  CG  LYS B1373     101.456  79.283  70.211  1.00  0.00           C  
ATOM   1489  CD  LYS B1373     100.613  80.374  69.519  1.00  0.00           C  
ATOM   1490  CE  LYS B1373      99.652  79.826  68.454  1.00  0.00           C  
ATOM   1491  NZ  LYS B1373     100.310  79.530  67.138  1.00  0.00           N  
ATOM   1492  N   LYS B1414     103.690  76.874  71.114  1.00  0.00           N  
ATOM   1493  CA  LYS B1414     104.557  75.917  70.431  1.00  0.00           C  
ATOM   1494  C   LYS B1414     104.702  76.250  68.932  1.00  0.00           C  
ATOM   1495  O   LYS B1414     103.756  76.721  68.305  1.00  0.00           O  
ATOM   1496  CB  LYS B1414     103.989  74.510  70.602  1.00  0.00           C  
ATOM   1497  CG  LYS B1414     105.013  73.414  70.401  1.00  0.00           C  
ATOM   1498  CD  LYS B1414     104.348  72.131  69.960  1.00  0.00           C  
ATOM   1499  CE  LYS B1414     103.525  72.363  68.697  1.00  0.00           C  
ATOM   1500  NZ  LYS B1414     103.198  71.084  67.992  1.00  0.00           N  
ATOM   1501  N   MET B1415     105.880  76.003  68.363  1.00  0.00           N  
ATOM   1502  CA  MET B1415     106.119  76.300  66.955  1.00  0.00           C  
ATOM   1503  C   MET B1415     105.245  75.452  66.042  1.00  0.00           C  
ATOM   1504  O   MET B1415     105.232  74.233  66.165  1.00  0.00           O  
ATOM   1505  CB  MET B1415     107.583  76.056  66.603  1.00  0.00           C  
ATOM   1506  CG  MET B1415     107.966  76.592  65.254  1.00  0.00           C  
ATOM   1507  SD  MET B1415     109.693  76.348  64.860  1.00  0.00           S  
ATOM   1508  CE  MET B1415     110.437  77.827  65.599  1.00  0.00           C  
ATOM   1509  N   SER B1416     104.520  76.077  65.116  1.00  0.00           N  
ATOM   1510  CA  SER B1416     103.666  75.307  64.208  1.00  0.00           C  
ATOM   1511  C   SER B1416     103.514  75.898  62.805  1.00  0.00           C  
ATOM   1512  O   SER B1416     103.226  77.084  62.665  1.00  0.00           O  
ATOM   1513  CB  SER B1416     102.278  75.128  64.816  1.00  0.00           C  
ATOM   1514  OG  SER B1416     101.535  74.207  64.030  1.00  0.00           O  
ATOM   1515  N   LYS B1417     103.691  75.054  61.783  1.00  0.00           N  
ATOM   1516  CA  LYS B1417     103.580  75.448  60.375  1.00  0.00           C  
ATOM   1517  C   LYS B1417     102.301  76.243  60.148  1.00  0.00           C  
ATOM   1518  O   LYS B1417     102.246  77.137  59.298  1.00  0.00           O  
ATOM   1519  CB  LYS B1417     103.560  74.213  59.444  1.00  0.00           C  
ATOM   1520  CG  LYS B1417     103.963  72.867  60.102  1.00  0.00           C  
ATOM   1521  CD  LYS B1417     102.961  72.433  61.198  1.00  0.00           C  
ATOM   1522  CE  LYS B1417     103.576  71.574  62.296  1.00  0.00           C  
ATOM   1523  NZ  LYS B1417     102.533  71.461  63.325  1.00  0.00           N  
ATOM   1524  N   SER B1434     101.271  75.918  60.920  1.00  0.00           N  
ATOM   1525  CA  SER B1434      99.979  76.583  60.804  1.00  0.00           C  
ATOM   1526  C   SER B1434      99.792  77.823  61.663  1.00  0.00           C  
ATOM   1527  O   SER B1434      98.666  78.183  61.991  1.00  0.00           O  
ATOM   1528  CB  SER B1434      98.856  75.584  61.100  1.00  0.00           C  
ATOM   1529  OG  SER B1434      99.288  74.567  61.984  1.00  0.00           O  
ATOM   1530  N   ASP B1435     100.890  78.473  62.026  1.00  0.00           N  
ATOM   1531  CA  ASP B1435     100.820  79.691  62.842  1.00  0.00           C  
ATOM   1532  C   ASP B1435     100.514  80.834  61.868  1.00  0.00           C  
ATOM   1533  O   ASP B1435     101.161  80.955  60.824  1.00  0.00           O  
ATOM   1534  CB  ASP B1435     102.177  79.943  63.520  1.00  0.00           C  
ATOM   1535  CG  ASP B1435     102.070  80.804  64.780  1.00  0.00           C  
ATOM   1536  OD1 ASP B1435     101.509  81.917  64.710  1.00  0.00           O  
ATOM   1537  OD2 ASP B1435     102.563  80.356  65.839  1.00  0.00           O  
ATOM   1538  N   PRO B1440      99.516  81.684  62.189  1.00  0.00           N  
ATOM   1539  CA  PRO B1440      99.204  82.789  61.270  1.00  0.00           C  
ATOM   1540  C   PRO B1440     100.360  83.757  61.024  1.00  0.00           C  
ATOM   1541  O   PRO B1440     100.425  84.387  59.973  1.00  0.00           O  
ATOM   1542  CB  PRO B1440      97.982  83.452  61.921  1.00  0.00           C  
ATOM   1543  CG  PRO B1440      98.149  83.133  63.381  1.00  0.00           C  
ATOM   1544  CD  PRO B1440      98.598  81.695  63.346  1.00  0.00           C  
ATOM   1545  N   ASN B1441     101.283  83.870  61.975  1.00  0.00           N  
ATOM   1546  CA  ASN B1441     102.420  84.759  61.784  1.00  0.00           C  
ATOM   1547  C   ASN B1441     103.669  83.974  61.376  1.00  0.00           C  
ATOM   1548  O   ASN B1441     104.347  83.392  62.211  1.00  0.00           O  
ATOM   1549  CB  ASN B1441     102.718  85.547  63.046  1.00  0.00           C  
ATOM   1550  CG  ASN B1441     103.876  86.505  62.851  1.00  0.00           C  
ATOM   1551  OD1 ASN B1441     104.579  86.847  63.786  1.00  0.00           O  
ATOM   1552  ND2 ASN B1441     104.067  86.947  61.609  1.00  0.00           N  
ATOM   1553  N   PRO B1444     103.988  83.973  60.068  1.00  0.00           N  
ATOM   1554  CA  PRO B1444     105.127  83.300  59.424  1.00  0.00           C  
ATOM   1555  C   PRO B1444     106.489  83.636  59.999  1.00  0.00           C  
ATOM   1556  O   PRO B1444     107.503  83.041  59.616  1.00  0.00           O  
ATOM   1557  CB  PRO B1444     104.996  83.744  57.970  1.00  0.00           C  
ATOM   1558  CG  PRO B1444     103.501  83.809  57.804  1.00  0.00           C  
ATOM   1559  CD  PRO B1444     103.118  84.584  59.041  1.00  0.00           C  
ATOM   1560  N   LYS B1450     106.506  84.600  60.909  1.00  0.00           N  
ATOM   1561  CA  LYS B1450     107.734  85.026  61.568  1.00  0.00           C  
ATOM   1562  C   LYS B1450     107.931  84.136  62.793  1.00  0.00           C  
ATOM   1563  O   LYS B1450     108.979  84.186  63.454  1.00  0.00           O  
ATOM   1564  CB  LYS B1450     107.607  86.499  61.998  1.00  0.00           C  
ATOM   1565  CG  LYS B1450     107.699  87.504  60.849  1.00  0.00           C  
ATOM   1566  CD  LYS B1450     109.090  88.121  60.716  1.00  0.00           C  
ATOM   1567  CE  LYS B1450     109.198  89.392  61.551  1.00  0.00           C  
ATOM   1568  NZ  LYS B1450     108.936  89.154  63.009  1.00  0.00           N  
ATOM   1569  N   ALA B1452     106.923  83.304  63.068  1.00  0.00           N  
ATOM   1570  CA  ALA B1452     106.933  82.402  64.222  1.00  0.00           C  
ATOM   1571  C   ALA B1452     107.707  81.117  64.015  1.00  0.00           C  
ATOM   1572  O   ALA B1452     108.062  80.450  64.991  1.00  0.00           O  
ATOM   1573  CB  ALA B1452     105.504  82.072  64.625  1.00  0.00           C  
ATOM   1574  N   TYR B1455     107.976  80.771  62.759  1.00  0.00           N  
ATOM   1575  CA  TYR B1455     108.682  79.530  62.492  1.00  0.00           C  
ATOM   1576  C   TYR B1455     109.735  79.576  61.412  1.00  0.00           C  
ATOM   1577  O   TYR B1455     109.704  80.425  60.523  1.00  0.00           O  
ATOM   1578  CB  TYR B1455     107.669  78.427  62.155  1.00  0.00           C  
ATOM   1579  CG  TYR B1455     106.696  78.784  61.045  1.00  0.00           C  
ATOM   1580  CD1 TYR B1455     107.059  78.678  59.698  1.00  0.00           C  
ATOM   1581  CD2 TYR B1455     105.411  79.238  61.347  1.00  0.00           C  
ATOM   1582  CE1 TYR B1455     106.159  79.015  58.678  1.00  0.00           C  
ATOM   1583  CE2 TYR B1455     104.504  79.584  60.340  1.00  0.00           C  
ATOM   1584  CZ  TYR B1455     104.881  79.472  59.004  1.00  0.00           C  
ATOM   1585  OH  TYR B1455     103.991  79.846  58.013  1.00  0.00           O  
ATOM   1586  N   ILE B1456     110.674  78.643  61.509  1.00  0.00           N  
ATOM   1587  CA  ILE B1456     111.727  78.523  60.524  1.00  0.00           C  
ATOM   1588  C   ILE B1456     111.446  77.225  59.772  1.00  0.00           C  
ATOM   1589  O   ILE B1456     111.442  76.143  60.361  1.00  0.00           O  
ATOM   1590  CB  ILE B1456     113.106  78.452  61.183  1.00  0.00           C  
ATOM   1591  CG1 ILE B1456     113.425  79.789  61.851  1.00  0.00           C  
ATOM   1592  CG2 ILE B1456     114.151  78.101  60.143  1.00  0.00           C  
ATOM   1593  CD1 ILE B1456     114.614  79.735  62.791  1.00  0.00           C  
ATOM   1594  N   THR B1457     111.185  77.362  58.473  1.00  0.00           N  
ATOM   1595  CA  THR B1457     110.891  76.248  57.580  1.00  0.00           C  
ATOM   1596  C   THR B1457     112.169  75.643  57.023  1.00  0.00           C  
ATOM   1597  O   THR B1457     113.080  76.375  56.651  1.00  0.00           O  
ATOM   1598  CB  THR B1457     110.049  76.721  56.424  1.00  0.00           C  
ATOM   1599  OG1 THR B1457     108.687  76.852  56.850  1.00  0.00           O  
ATOM   1600  CG2 THR B1457     110.159  75.765  55.271  1.00  0.00           C  
ATOM   1601  N   LEU B1458     112.231  74.314  56.946  1.00  0.00           N  
ATOM   1602  CA  LEU B1458     113.438  73.664  56.447  1.00  0.00           C  
ATOM   1603  C   LEU B1458     113.952  74.229  55.144  1.00  0.00           C  
ATOM   1604  O   LEU B1458     115.122  74.055  54.813  1.00  0.00           O  
ATOM   1605  CB  LEU B1458     113.239  72.161  56.288  1.00  0.00           C  
ATOM   1606  CG  LEU B1458     113.137  71.344  57.574  1.00  0.00           C  
ATOM   1607  CD1 LEU B1458     113.388  69.887  57.257  1.00  0.00           C  
ATOM   1608  CD2 LEU B1458     114.171  71.816  58.572  1.00  0.00           C  
ATOM   1609  N   LEU B1459     113.085  74.910  54.404  1.00  0.00           N  
ATOM   1610  CA  LEU B1459     113.484  75.470  53.119  1.00  0.00           C  
ATOM   1611  C   LEU B1459     113.591  76.983  53.085  1.00  0.00           C  
ATOM   1612  O   LEU B1459     113.658  77.555  51.999  1.00  0.00           O  
ATOM   1613  CB  LEU B1459     112.523  75.032  52.014  1.00  0.00           C  
ATOM   1614  CG  LEU B1459     112.478  73.549  51.648  1.00  0.00           C  
ATOM   1615  CD1 LEU B1459     111.566  73.353  50.445  1.00  0.00           C  
ATOM   1616  CD2 LEU B1459     113.877  73.042  51.332  1.00  0.00           C  
ATOM   1617  N   ASP B1460     113.589  77.631  54.251  1.00  0.00           N  
ATOM   1618  CA  ASP B1460     113.722  79.083  54.306  1.00  0.00           C  
ATOM   1619  C   ASP B1460     115.134  79.434  53.833  1.00  0.00           C  
ATOM   1620  O   ASP B1460     116.095  78.758  54.205  1.00  0.00           O  
ATOM   1621  CB  ASP B1460     113.538  79.615  55.739  1.00  0.00           C  
ATOM   1622  CG  ASP B1460     112.069  79.720  56.169  1.00  0.00           C  
ATOM   1623  OD1 ASP B1460     111.158  79.743  55.322  1.00  0.00           O  
ATOM   1624  OD2 ASP B1460     111.830  79.797  57.396  1.00  0.00           O  
ATOM   1625  N   ASP B1461     115.270  80.480  53.021  1.00  0.00           N  
ATOM   1626  CA  ASP B1461     116.600  80.856  52.539  1.00  0.00           C  
ATOM   1627  C   ASP B1461     117.340  81.614  53.634  1.00  0.00           C  
ATOM   1628  O   ASP B1461     116.723  82.106  54.575  1.00  0.00           O  
ATOM   1629  CB  ASP B1461     116.489  81.692  51.253  1.00  0.00           C  
ATOM   1630  CG  ASP B1461     115.965  83.093  51.497  1.00  0.00           C  
ATOM   1631  OD1 ASP B1461     116.759  83.960  51.921  1.00  0.00           O  
ATOM   1632  OD2 ASP B1461     114.762  83.318  51.263  1.00  0.00           O  
ATOM   1633  N   ALA B1462     118.661  81.698  53.518  1.00  0.00           N  
ATOM   1634  CA  ALA B1462     119.479  82.390  54.517  1.00  0.00           C  
ATOM   1635  C   ALA B1462     118.916  83.749  54.925  1.00  0.00           C  
ATOM   1636  O   ALA B1462     118.770  84.039  56.111  1.00  0.00           O  
ATOM   1637  CB  ALA B1462     120.890  82.547  54.000  1.00  0.00           C  
ATOM   1638  N   LYS B1463     118.603  84.578  53.937  1.00  0.00           N  
ATOM   1639  CA  LYS B1463     118.059  85.911  54.196  1.00  0.00           C  
ATOM   1640  C   LYS B1463     116.812  85.890  55.104  1.00  0.00           C  
ATOM   1641  O   LYS B1463     116.674  86.713  56.006  1.00  0.00           O  
ATOM   1642  CB  LYS B1463     117.747  86.599  52.854  1.00  0.00           C  
ATOM   1643  CG  LYS B1463     117.108  87.993  52.933  1.00  0.00           C  
ATOM   1644  CD  LYS B1463     116.617  88.503  51.556  1.00  0.00           C  
ATOM   1645  CE  LYS B1463     115.363  87.766  51.067  1.00  0.00           C  
ATOM   1646  NZ  LYS B1463     115.566  86.303  50.830  1.00  0.00           N  
ATOM   1647  N   THR B1465     115.915  84.939  54.872  1.00  0.00           N  
ATOM   1648  CA  THR B1465     114.688  84.829  55.664  1.00  0.00           C  
ATOM   1649  C   THR B1465     114.965  84.328  57.078  1.00  0.00           C  
ATOM   1650  O   THR B1465     114.311  84.733  58.039  1.00  0.00           O  
ATOM   1651  CB  THR B1465     113.721  83.865  55.009  1.00  0.00           C  
ATOM   1652  OG1 THR B1465     113.805  84.014  53.588  1.00  0.00           O  
ATOM   1653  CG2 THR B1465     112.299  84.143  55.475  1.00  0.00           C  
ATOM   1654  N   ILE B1467     115.913  83.406  57.177  1.00  0.00           N  
ATOM   1655  CA  ILE B1467     116.310  82.853  58.456  1.00  0.00           C  
ATOM   1656  C   ILE B1467     116.960  83.975  59.235  1.00  0.00           C  
ATOM   1657  O   ILE B1467     116.589  84.256  60.371  1.00  0.00           O  
ATOM   1658  CB  ILE B1467     117.364  81.749  58.297  1.00  0.00           C  
ATOM   1659  CG1 ILE B1467     116.715  80.473  57.767  1.00  0.00           C  
ATOM   1660  CG2 ILE B1467     118.073  81.517  59.633  1.00  0.00           C  
ATOM   1661  CD1 ILE B1467     117.720  79.379  57.473  1.00  0.00           C  
ATOM   1662  N   GLU B1468     117.941  84.604  58.593  1.00  0.00           N  
ATOM   1663  CA  GLU B1468     118.699  85.705  59.173  1.00  0.00           C  
ATOM   1664  C   GLU B1468     117.784  86.749  59.793  1.00  0.00           C  
ATOM   1665  O   GLU B1468     118.020  87.204  60.909  1.00  0.00           O  
ATOM   1666  CB  GLU B1468     119.566  86.337  58.093  1.00  0.00           C  
ATOM   1667  CG  GLU B1468     120.754  87.106  58.590  1.00  0.00           C  
ATOM   1668  CD  GLU B1468     121.923  87.005  57.618  1.00  0.00           C  
ATOM   1669  OE1 GLU B1468     121.777  87.435  56.452  1.00  0.00           O  
ATOM   1670  OE2 GLU B1468     122.984  86.478  58.018  1.00  0.00           O  
ATOM   1671  N   LYS B1507     116.729  87.106  59.071  1.00  0.00           N  
ATOM   1672  CA  LYS B1507     115.775  88.099  59.538  1.00  0.00           C  
ATOM   1673  C   LYS B1507     114.793  87.571  60.606  1.00  0.00           C  
ATOM   1674  O   LYS B1507     114.373  88.318  61.482  1.00  0.00           O  
ATOM   1675  CB  LYS B1507     115.031  88.686  58.321  1.00  0.00           C  
ATOM   1676  CG  LYS B1507     114.073  89.818  58.625  1.00  0.00           C  
ATOM   1677  CD  LYS B1507     112.674  89.292  58.954  1.00  0.00           C  
ATOM   1678  CE  LYS B1507     111.952  88.756  57.706  1.00  0.00           C  
ATOM   1679  NZ  LYS B1507     111.680  89.795  56.655  1.00  0.00           N  
ATOM   1680  N   LYS B1508     114.448  86.286  60.558  1.00  0.00           N  
ATOM   1681  CA  LYS B1508     113.529  85.722  61.555  1.00  0.00           C  
ATOM   1682  C   LYS B1508     114.202  85.513  62.916  1.00  0.00           C  
ATOM   1683  O   LYS B1508     113.571  85.667  63.960  1.00  0.00           O  
ATOM   1684  CB  LYS B1508     112.944  84.391  61.079  1.00  0.00           C  
ATOM   1685  CG  LYS B1508     111.796  84.510  60.092  1.00  0.00           C  
ATOM   1686  CD  LYS B1508     111.339  83.138  59.636  1.00  0.00           C  
ATOM   1687  CE  LYS B1508     110.240  83.245  58.610  1.00  0.00           C  
ATOM   1688  NZ  LYS B1508     109.818  81.901  58.125  1.00  0.00           N  
ATOM   1689  N   ILE B1509     115.472  85.121  62.903  1.00  0.00           N  
ATOM   1690  CA  ILE B1509     116.189  84.945  64.152  1.00  0.00           C  
ATOM   1691  C   ILE B1509     116.329  86.317  64.812  1.00  0.00           C  
ATOM   1692  O   ILE B1509     116.097  86.466  66.008  1.00  0.00           O  
ATOM   1693  CB  ILE B1509     117.577  84.313  63.935  1.00  0.00           C  
ATOM   1694  CG1 ILE B1509     117.418  82.820  63.643  1.00  0.00           C  
ATOM   1695  CG2 ILE B1509     118.450  84.525  65.170  1.00  0.00           C  
ATOM   1696  CD1 ILE B1509     116.655  82.049  64.730  1.00  0.00           C  
ATOM   1697  N   LYS B1510     116.687  87.324  64.020  1.00  0.00           N  
ATOM   1698  CA  LYS B1510     116.824  88.683  64.538  1.00  0.00           C  
ATOM   1699  C   LYS B1510     115.532  89.155  65.194  1.00  0.00           C  
ATOM   1700  O   LYS B1510     115.561  89.779  66.249  1.00  0.00           O  
ATOM   1701  CB  LYS B1510     117.188  89.665  63.421  1.00  0.00           C  
ATOM   1702  CG  LYS B1510     118.665  90.013  63.328  1.00  0.00           C  
ATOM   1703  CD  LYS B1510     118.892  91.513  63.093  1.00  0.00           C  
ATOM   1704  CE  LYS B1510     118.429  91.976  61.714  1.00  0.00           C  
ATOM   1705  NZ  LYS B1510     118.685  93.440  61.522  1.00  0.00           N  
ATOM   1706  N   SER B1511     114.402  88.853  64.566  1.00  0.00           N  
ATOM   1707  CA  SER B1511     113.106  89.278  65.080  1.00  0.00           C  
ATOM   1708  C   SER B1511     112.595  88.425  66.232  1.00  0.00           C  
ATOM   1709  O   SER B1511     111.530  88.703  66.788  1.00  0.00           O  
ATOM   1710  CB  SER B1511     112.056  89.265  63.965  1.00  0.00           C  
ATOM   1711  OG  SER B1511     112.521  89.955  62.825  1.00  0.00           O  
ATOM   1712  N   ALA B1512     113.337  87.383  66.592  1.00  0.00           N  
ATOM   1713  CA  ALA B1512     112.900  86.501  67.673  1.00  0.00           C  
ATOM   1714  C   ALA B1512     112.801  87.256  68.995  1.00  0.00           C  
ATOM   1715  O   ALA B1512     113.764  87.910  69.405  1.00  0.00           O  
ATOM   1716  CB  ALA B1512     113.864  85.323  67.811  1.00  0.00           C  
ATOM   1717  N   VAL B1513     111.652  87.170  69.669  1.00  0.00           N  
ATOM   1718  CA  VAL B1513     111.505  87.851  70.948  1.00  0.00           C  
ATOM   1719  C   VAL B1513     112.466  87.283  71.979  1.00  0.00           C  
ATOM   1720  O   VAL B1513     112.835  86.094  71.950  1.00  0.00           O  
ATOM   1721  CB  VAL B1513     110.097  87.724  71.537  1.00  0.00           C  
ATOM   1722  CG1 VAL B1513     109.082  88.338  70.603  1.00  0.00           C  
ATOM   1723  CG2 VAL B1513     109.779  86.280  71.799  1.00  0.00           C  
ATOM   1724  N   THR B1514     112.861  88.168  72.888  1.00  0.00           N  
ATOM   1725  CA  THR B1514     113.766  87.854  73.978  1.00  0.00           C  
ATOM   1726  C   THR B1514     113.208  88.527  75.236  1.00  0.00           C  
ATOM   1727  O   THR B1514     112.057  88.295  75.599  1.00  0.00           O  
ATOM   1728  CB  THR B1514     115.174  88.382  73.667  1.00  0.00           C  
ATOM   1729  OG1 THR B1514     115.080  89.730  73.194  1.00  0.00           O  
ATOM   1730  CG2 THR B1514     115.827  87.534  72.592  1.00  0.00           C  
ATOM   1731  N   ASP B1515     114.026  89.342  75.900  1.00  0.00           N  
ATOM   1732  CA  ASP B1515     113.624  90.065  77.115  1.00  0.00           C  
ATOM   1733  C   ASP B1515     114.492  91.309  77.261  1.00  0.00           C  
ATOM   1734  O   ASP B1515     115.290  91.619  76.377  1.00  0.00           O  
ATOM   1735  CB  ASP B1515     113.770  89.193  78.378  1.00  0.00           C  
ATOM   1736  CG  ASP B1515     115.155  88.559  78.516  1.00  0.00           C  
ATOM   1737  OD1 ASP B1515     116.170  89.282  78.589  1.00  0.00           O  
ATOM   1738  OD2 ASP B1515     115.211  87.315  78.549  1.00  0.00           O  
ATOM   1739  N   SER B1516     114.369  92.006  78.386  1.00  0.00           N  
ATOM   1740  CA  SER B1516     115.143  93.232  78.586  1.00  0.00           C  
ATOM   1741  C   SER B1516     116.389  93.075  79.449  1.00  0.00           C  
ATOM   1742  O   SER B1516     117.215  93.983  79.530  1.00  0.00           O  
ATOM   1743  CB  SER B1516     114.235  94.301  79.181  1.00  0.00           C  
ATOM   1744  OG  SER B1516     113.066  94.462  78.386  1.00  0.00           O  
ATOM   1745  N   GLU B1517     116.528  91.916  80.081  1.00  0.00           N  
ATOM   1746  CA  GLU B1517     117.670  91.643  80.949  1.00  0.00           C  
ATOM   1747  C   GLU B1517     119.024  91.645  80.255  1.00  0.00           C  
ATOM   1748  O   GLU B1517     120.028  91.988  80.871  1.00  0.00           O  
ATOM   1749  CB  GLU B1517     117.464  90.313  81.655  1.00  0.00           C  
ATOM   1750  CG  GLU B1517     118.533  89.953  82.627  1.00  0.00           C  
ATOM   1751  CD  GLU B1517     118.130  88.767  83.471  1.00  0.00           C  
ATOM   1752  OE1 GLU B1517     117.990  87.662  82.912  1.00  0.00           O  
ATOM   1753  OE2 GLU B1517     117.924  88.947  84.692  1.00  0.00           O  
ATOM   1754  N   GLY B1518     119.063  91.254  78.986  1.00  0.00           N  
ATOM   1755  CA  GLY B1518     120.325  91.235  78.255  1.00  0.00           C  
ATOM   1756  C   GLY B1518     121.398  90.239  78.691  1.00  0.00           C  
ATOM   1757  O   GLY B1518     122.595  90.530  78.580  1.00  0.00           O  
ATOM   1758  N   THR B1527     120.992  89.071  79.183  1.00  0.00           N  
ATOM   1759  CA  THR B1527     121.957  88.054  79.608  1.00  0.00           C  
ATOM   1760  C   THR B1527     121.522  86.683  79.100  1.00  0.00           C  
ATOM   1761  O   THR B1527     120.391  86.282  79.326  1.00  0.00           O  
ATOM   1762  CB  THR B1527     122.085  87.979  81.147  1.00  0.00           C  
ATOM   1763  OG1 THR B1527     120.783  87.977  81.744  1.00  0.00           O  
ATOM   1764  CG2 THR B1527     122.879  89.157  81.680  1.00  0.00           C  
ATOM   1765  N   ILE B1528     122.423  85.970  78.427  1.00  0.00           N  
ATOM   1766  CA  ILE B1528     122.107  84.641  77.900  1.00  0.00           C  
ATOM   1767  C   ILE B1528     122.056  83.626  79.041  1.00  0.00           C  
ATOM   1768  O   ILE B1528     123.081  83.095  79.449  1.00  0.00           O  
ATOM   1769  CB  ILE B1528     123.166  84.149  76.898  1.00  0.00           C  
ATOM   1770  CG1 ILE B1528     123.663  85.307  76.014  1.00  0.00           C  
ATOM   1771  CG2 ILE B1528     122.586  83.017  76.062  1.00  0.00           C  
ATOM   1772  CD1 ILE B1528     122.594  85.957  75.169  1.00  0.00           C  
ATOM   1773  N   ARG B1562     120.864  83.348  79.548  1.00  0.00           N  
ATOM   1774  CA  ARG B1562     120.732  82.406  80.644  1.00  0.00           C  
ATOM   1775  C   ARG B1562     119.415  81.649  80.490  1.00  0.00           C  
ATOM   1776  O   ARG B1562     118.377  82.257  80.180  1.00  0.00           O  
ATOM   1777  CB  ARG B1562     120.773  83.168  81.977  1.00  0.00           C  
ATOM   1778  CG  ARG B1562     120.542  82.328  83.220  1.00  0.00           C  
ATOM   1779  CD  ARG B1562     120.562  83.193  84.474  1.00  0.00           C  
ATOM   1780  NE  ARG B1562     119.479  84.179  84.490  1.00  0.00           N  
ATOM   1781  CZ  ARG B1562     118.199  83.895  84.715  1.00  0.00           C  
ATOM   1782  NH1 ARG B1562     117.825  82.647  84.953  1.00  0.00           N  
ATOM   1783  NH2 ARG B1562     117.287  84.861  84.683  1.00  0.00           N  
ATOM   1784  N   TYR B1563     119.443  80.331  80.688  1.00  0.00           N  
ATOM   1785  CA  TYR B1563     118.229  79.525  80.543  1.00  0.00           C  
ATOM   1786  C   TYR B1563     117.289  79.690  81.732  1.00  0.00           C  
ATOM   1787  O   TYR B1563     117.683  79.486  82.869  1.00  0.00           O  
ATOM   1788  CB  TYR B1563     118.612  78.056  80.371  1.00  0.00           C  
ATOM   1789  CG  TYR B1563     117.485  77.212  79.839  1.00  0.00           C  
ATOM   1790  CD1 TYR B1563     116.480  76.738  80.679  1.00  0.00           C  
ATOM   1791  CD2 TYR B1563     117.406  76.913  78.483  1.00  0.00           C  
ATOM   1792  CE1 TYR B1563     115.421  75.985  80.180  1.00  0.00           C  
ATOM   1793  CE2 TYR B1563     116.354  76.164  77.969  1.00  0.00           C  
ATOM   1794  CZ  TYR B1563     115.361  75.700  78.823  1.00  0.00           C  
ATOM   1795  OH  TYR B1563     114.305  74.966  78.318  1.00  0.00           O  
ATOM   1796  N   ASP B1564     116.039  80.034  81.458  1.00  0.00           N  
ATOM   1797  CA  ASP B1564     115.050  80.246  82.505  1.00  0.00           C  
ATOM   1798  C   ASP B1564     113.706  80.006  81.811  1.00  0.00           C  
ATOM   1799  O   ASP B1564     113.253  80.872  81.068  1.00  0.00           O  
ATOM   1800  CB  ASP B1564     115.125  81.711  82.980  1.00  0.00           C  
ATOM   1801  CG  ASP B1564     114.623  81.915  84.427  1.00  0.00           C  
ATOM   1802  OD1 ASP B1564     113.694  81.203  84.853  1.00  0.00           O  
ATOM   1803  OD2 ASP B1564     115.137  82.832  85.112  1.00  0.00           O  
ATOM   1804  N   LYS B1565     113.077  78.848  82.015  1.00  0.00           N  
ATOM   1805  CA  LYS B1565     111.782  78.585  81.374  1.00  0.00           C  
ATOM   1806  C   LYS B1565     110.850  79.788  81.510  1.00  0.00           C  
ATOM   1807  O   LYS B1565     110.581  80.478  80.528  1.00  0.00           O  
ATOM   1808  CB  LYS B1565     111.129  77.338  81.966  1.00  0.00           C  
ATOM   1809  CG  LYS B1565     111.668  76.031  81.413  1.00  0.00           C  
ATOM   1810  CD  LYS B1565     111.205  75.797  79.979  1.00  0.00           C  
ATOM   1811  CE  LYS B1565     111.567  74.391  79.531  1.00  0.00           C  
ATOM   1812  NZ  LYS B1565     110.990  73.359  80.448  1.00  0.00           N  
ATOM   1813  N   GLU B1566     110.330  80.028  82.709  1.00  0.00           N  
ATOM   1814  CA  GLU B1566     109.477  81.197  82.939  1.00  0.00           C  
ATOM   1815  C   GLU B1566     110.508  82.300  83.104  1.00  0.00           C  
ATOM   1816  O   GLU B1566     111.699  82.004  83.192  1.00  0.00           O  
ATOM   1817  CB  GLU B1566     108.640  81.042  84.219  1.00  0.00           C  
ATOM   1818  CG  GLU B1566     109.378  80.444  85.419  1.00  0.00           C  
ATOM   1819  CD  GLU B1566     109.281  78.920  85.463  1.00  0.00           C  
ATOM   1820  OE1 GLU B1566     108.193  78.402  85.803  1.00  0.00           O  
ATOM   1821  OE2 GLU B1566     110.288  78.255  85.139  1.00  0.00           O  
ATOM   1822  N   ALA B1567     110.082  83.557  83.129  1.00  0.00           N  
ATOM   1823  CA  ALA B1567     111.024  84.677  83.269  1.00  0.00           C  
ATOM   1824  C   ALA B1567     111.775  84.973  81.961  1.00  0.00           C  
ATOM   1825  O   ALA B1567     111.610  86.045  81.385  1.00  0.00           O  
ATOM   1826  CB  ALA B1567     112.020  84.407  84.411  1.00  0.00           C  
ATOM   1827  N   LYS B1568     112.585  84.032  81.483  1.00  0.00           N  
ATOM   1828  CA  LYS B1568     113.324  84.240  80.232  1.00  0.00           C  
ATOM   1829  C   LYS B1568     112.949  83.232  79.137  1.00  0.00           C  
ATOM   1830  O   LYS B1568     113.821  82.606  78.528  1.00  0.00           O  
ATOM   1831  CB  LYS B1568     114.836  84.154  80.475  1.00  0.00           C  
ATOM   1832  CG  LYS B1568     115.402  85.231  81.376  1.00  0.00           C  
ATOM   1833  CD  LYS B1568     116.895  85.028  81.585  1.00  0.00           C  
ATOM   1834  CE  LYS B1568     117.668  85.556  80.413  1.00  0.00           C  
ATOM   1835  NZ  LYS B1568     117.390  87.008  80.287  1.00  0.00           N  
ATOM   1836  N   PRO B1569     111.646  83.086  78.856  1.00  0.00           N  
ATOM   1837  CA  PRO B1569     111.094  82.177  77.853  1.00  0.00           C  
ATOM   1838  C   PRO B1569     111.777  82.254  76.514  1.00  0.00           C  
ATOM   1839  O   PRO B1569     112.156  81.242  75.930  1.00  0.00           O  
ATOM   1840  CB  PRO B1569     109.642  82.626  77.764  1.00  0.00           C  
ATOM   1841  CG  PRO B1569     109.361  83.115  79.147  1.00  0.00           C  
ATOM   1842  CD  PRO B1569     110.576  83.946  79.389  1.00  0.00           C  
ATOM   1843  N   GLY B1594     111.911  83.474  76.027  1.00  0.00           N  
ATOM   1844  CA  GLY B1594     112.525  83.679  74.731  1.00  0.00           C  
ATOM   1845  C   GLY B1594     113.937  83.139  74.619  1.00  0.00           C  
ATOM   1846  O   GLY B1594     114.226  82.284  73.774  1.00  0.00           O  
ATOM   1847  N   ILE B1596     114.827  83.648  75.463  1.00  0.00           N  
ATOM   1848  CA  ILE B1596     116.212  83.212  75.430  1.00  0.00           C  
ATOM   1849  C   ILE B1596     116.351  81.715  75.685  1.00  0.00           C  
ATOM   1850  O   ILE B1596     117.252  81.052  75.158  1.00  0.00           O  
ATOM   1851  CB  ILE B1596     117.038  84.040  76.425  1.00  0.00           C  
ATOM   1852  CG1 ILE B1596     117.196  85.449  75.851  1.00  0.00           C  
ATOM   1853  CG2 ILE B1596     118.407  83.401  76.689  1.00  0.00           C  
ATOM   1854  CD1 ILE B1596     118.074  85.519  74.595  1.00  0.00           C  
ATOM   1855  N   SER B1601     115.448  81.174  76.486  1.00  0.00           N  
ATOM   1856  CA  SER B1601     115.514  79.756  76.771  1.00  0.00           C  
ATOM   1857  C   SER B1601     115.317  78.966  75.498  1.00  0.00           C  
ATOM   1858  O   SER B1601     116.079  78.042  75.203  1.00  0.00           O  
ATOM   1859  CB  SER B1601     114.451  79.362  77.782  1.00  0.00           C  
ATOM   1860  OG  SER B1601     114.904  79.634  79.099  1.00  0.00           O  
ATOM   1861  N   ASN B1602     114.301  79.345  74.731  1.00  0.00           N  
ATOM   1862  CA  ASN B1602     114.008  78.655  73.493  1.00  0.00           C  
ATOM   1863  C   ASN B1602     115.131  78.795  72.483  1.00  0.00           C  
ATOM   1864  O   ASN B1602     115.462  77.832  71.785  1.00  0.00           O  
ATOM   1865  CB  ASN B1602     112.716  79.171  72.896  1.00  0.00           C  
ATOM   1866  CG  ASN B1602     112.194  78.264  71.821  1.00  0.00           C  
ATOM   1867  OD1 ASN B1602     112.107  77.056  72.025  1.00  0.00           O  
ATOM   1868  ND2 ASN B1602     111.829  78.833  70.673  1.00  0.00           N  
ATOM   1869  N   LEU B1603     115.728  79.980  72.391  1.00  0.00           N  
ATOM   1870  CA  LEU B1603     116.816  80.137  71.433  1.00  0.00           C  
ATOM   1871  C   LEU B1603     117.980  79.223  71.800  1.00  0.00           C  
ATOM   1872  O   LEU B1603     118.590  78.599  70.929  1.00  0.00           O  
ATOM   1873  CB  LEU B1603     117.311  81.583  71.367  1.00  0.00           C  
ATOM   1874  CG  LEU B1603     116.635  82.608  70.444  1.00  0.00           C  
ATOM   1875  CD1 LEU B1603     115.683  81.948  69.432  1.00  0.00           C  
ATOM   1876  CD2 LEU B1603     115.908  83.601  71.338  1.00  0.00           C  
ATOM   1877  N   LEU B1604     118.284  79.144  73.095  1.00  0.00           N  
ATOM   1878  CA  LEU B1604     119.378  78.300  73.581  1.00  0.00           C  
ATOM   1879  C   LEU B1604     119.079  76.824  73.323  1.00  0.00           C  
ATOM   1880  O   LEU B1604     119.989  76.012  73.198  1.00  0.00           O  
ATOM   1881  CB  LEU B1604     119.596  78.526  75.076  1.00  0.00           C  
ATOM   1882  CG  LEU B1604     120.252  79.845  75.466  1.00  0.00           C  
ATOM   1883  CD1 LEU B1604     119.989  80.137  76.914  1.00  0.00           C  
ATOM   1884  CD2 LEU B1604     121.738  79.770  75.196  1.00  0.00           C  
ATOM   1885  N   ASN B1613     117.794  76.492  73.248  1.00  0.00           N  
ATOM   1886  CA  ASN B1613     117.373  75.120  72.992  1.00  0.00           C  
ATOM   1887  C   ASN B1613     117.624  74.784  71.529  1.00  0.00           C  
ATOM   1888  O   ASN B1613     118.217  73.756  71.204  1.00  0.00           O  
ATOM   1889  CB  ASN B1613     115.891  74.949  73.294  1.00  0.00           C  
ATOM   1890  CG  ASN B1613     115.634  73.901  74.350  1.00  0.00           C  
ATOM   1891  OD1 ASN B1613     116.552  73.241  74.831  1.00  0.00           O  
ATOM   1892  ND2 ASN B1613     114.371  73.739  74.713  1.00  0.00           N  
ATOM   1893  N   ILE B1614     117.166  75.664  70.647  1.00  0.00           N  
ATOM   1894  CA  ILE B1614     117.352  75.467  69.223  1.00  0.00           C  
ATOM   1895  C   ILE B1614     118.850  75.387  68.944  1.00  0.00           C  
ATOM   1896  O   ILE B1614     119.309  74.517  68.210  1.00  0.00           O  
ATOM   1897  CB  ILE B1614     116.761  76.651  68.410  1.00  0.00           C  
ATOM   1898  CG1 ILE B1614     115.235  76.689  68.553  1.00  0.00           C  
ATOM   1899  CG2 ILE B1614     117.219  76.553  66.955  1.00  0.00           C  
ATOM   1900  CD1 ILE B1614     114.573  77.889  67.877  1.00  0.00           C  
ATOM   1901  N   TYR B1615     119.591  76.310  69.550  1.00  0.00           N  
ATOM   1902  CA  TYR B1615     121.039  76.419  69.411  1.00  0.00           C  
ATOM   1903  C   TYR B1615     121.725  75.164  69.974  1.00  0.00           C  
ATOM   1904  O   TYR B1615     122.675  74.642  69.397  1.00  0.00           O  
ATOM   1905  CB  TYR B1615     121.517  77.682  70.161  1.00  0.00           C  
ATOM   1906  CG  TYR B1615     122.922  78.173  69.845  1.00  0.00           C  
ATOM   1907  CD1 TYR B1615     123.919  77.298  69.423  1.00  0.00           C  
ATOM   1908  CD2 TYR B1615     123.261  79.519  70.004  1.00  0.00           C  
ATOM   1909  CE1 TYR B1615     125.212  77.747  69.167  1.00  0.00           C  
ATOM   1910  CE2 TYR B1615     124.553  79.974  69.752  1.00  0.00           C  
ATOM   1911  CZ  TYR B1615     125.518  79.083  69.335  1.00  0.00           C  
ATOM   1912  OH  TYR B1615     126.790  79.524  69.093  1.00  0.00           O  
ATOM   1913  N   SER B1616     121.224  74.683  71.103  1.00  0.00           N  
ATOM   1914  CA  SER B1616     121.790  73.514  71.752  1.00  0.00           C  
ATOM   1915  C   SER B1616     121.664  72.247  70.910  1.00  0.00           C  
ATOM   1916  O   SER B1616     122.670  71.688  70.475  1.00  0.00           O  
ATOM   1917  CB  SER B1616     121.133  73.320  73.123  1.00  0.00           C  
ATOM   1918  OG  SER B1616     121.638  72.171  73.774  1.00  0.00           O  
ATOM   1919  N   THR B1617     120.434  71.803  70.670  1.00  0.00           N  
ATOM   1920  CA  THR B1617     120.204  70.592  69.881  1.00  0.00           C  
ATOM   1921  C   THR B1617     120.838  70.581  68.486  1.00  0.00           C  
ATOM   1922  O   THR B1617     121.240  69.524  67.992  1.00  0.00           O  
ATOM   1923  CB  THR B1617     118.702  70.311  69.737  1.00  0.00           C  
ATOM   1924  OG1 THR B1617     118.069  71.399  69.054  1.00  0.00           O  
ATOM   1925  CG2 THR B1617     118.073  70.154  71.097  1.00  0.00           C  
ATOM   1926  N   LEU B1619     120.951  71.747  67.860  1.00  0.00           N  
ATOM   1927  CA  LEU B1619     121.546  71.809  66.530  1.00  0.00           C  
ATOM   1928  C   LEU B1619     123.074  71.802  66.502  1.00  0.00           C  
ATOM   1929  O   LEU B1619     123.671  71.155  65.649  1.00  0.00           O  
ATOM   1930  CB  LEU B1619     121.027  73.033  65.766  1.00  0.00           C  
ATOM   1931  CG  LEU B1619     119.558  73.026  65.328  1.00  0.00           C  
ATOM   1932  CD1 LEU B1619     119.338  74.206  64.420  1.00  0.00           C  
ATOM   1933  CD2 LEU B1619     119.202  71.724  64.604  1.00  0.00           C  
ATOM   1934  N   SER B1620     123.708  72.519  67.424  1.00  0.00           N  
ATOM   1935  CA  SER B1620     125.170  72.573  67.454  1.00  0.00           C  
ATOM   1936  C   SER B1620     125.757  71.455  68.294  1.00  0.00           C  
ATOM   1937  O   SER B1620     126.929  71.108  68.163  1.00  0.00           O  
ATOM   1938  CB  SER B1620     125.658  73.910  68.011  1.00  0.00           C  
ATOM   1939  OG  SER B1620     125.351  74.018  69.389  1.00  0.00           O  
ATOM   1940  N   GLY B1621     124.934  70.908  69.174  1.00  0.00           N  
ATOM   1941  CA  GLY B1621     125.385  69.835  70.031  1.00  0.00           C  
ATOM   1942  C   GLY B1621     126.142  70.301  71.259  1.00  0.00           C  
ATOM   1943  O   GLY B1621     126.807  69.499  71.909  1.00  0.00           O  
ATOM   1944  N   GLN B1757     126.066  71.590  71.573  1.00  0.00           N  
ATOM   1945  CA  GLN B1757     126.735  72.105  72.761  1.00  0.00           C  
ATOM   1946  C   GLN B1757     125.696  72.093  73.876  1.00  0.00           C  
ATOM   1947  O   GLN B1757     124.508  72.280  73.616  1.00  0.00           O  
ATOM   1948  CB  GLN B1757     127.229  73.527  72.519  1.00  0.00           C  
ATOM   1949  CG  GLN B1757     127.881  73.692  71.164  1.00  0.00           C  
ATOM   1950  CD  GLN B1757     128.607  75.008  71.044  1.00  0.00           C  
ATOM   1951  OE1 GLN B1757     129.604  75.233  71.722  1.00  0.00           O  
ATOM   1952  NE2 GLN B1757     128.111  75.887  70.174  1.00  0.00           N  
ATOM   1953  N   SER B1758     126.121  71.862  75.112  1.00  0.00           N  
ATOM   1954  CA  SER B1758     125.171  71.855  76.223  1.00  0.00           C  
ATOM   1955  C   SER B1758     124.728  73.292  76.509  1.00  0.00           C  
ATOM   1956  O   SER B1758     125.443  74.239  76.188  1.00  0.00           O  
ATOM   1957  CB  SER B1758     125.813  71.231  77.464  1.00  0.00           C  
ATOM   1958  OG  SER B1758     127.075  71.807  77.735  1.00  0.00           O  
ATOM   1959  N   ILE B1760     123.545  73.454  77.092  1.00  0.00           N  
ATOM   1960  CA  ILE B1760     123.037  74.787  77.408  1.00  0.00           C  
ATOM   1961  C   ILE B1760     123.955  75.437  78.433  1.00  0.00           C  
ATOM   1962  O   ILE B1760     124.232  76.637  78.378  1.00  0.00           O  
ATOM   1963  CB  ILE B1760     121.587  74.718  77.947  1.00  0.00           C  
ATOM   1964  CG1 ILE B1760     120.615  74.576  76.780  1.00  0.00           C  
ATOM   1965  CG2 ILE B1760     121.250  75.962  78.778  1.00  0.00           C  
ATOM   1966  CD1 ILE B1760     119.185  74.440  77.220  1.00  0.00           C  
ATOM   1967  N   GLU B1761     124.429  74.625  79.368  1.00  0.00           N  
ATOM   1968  CA  GLU B1761     125.328  75.091  80.411  1.00  0.00           C  
ATOM   1969  C   GLU B1761     126.577  75.666  79.752  1.00  0.00           C  
ATOM   1970  O   GLU B1761     127.158  76.639  80.235  1.00  0.00           O  
ATOM   1971  CB  GLU B1761     125.739  73.930  81.320  1.00  0.00           C  
ATOM   1972  CG  GLU B1761     124.590  73.198  82.022  1.00  0.00           C  
ATOM   1973  CD  GLU B1761     123.697  72.409  81.060  1.00  0.00           C  
ATOM   1974  OE1 GLU B1761     124.102  72.187  79.899  1.00  0.00           O  
ATOM   1975  OE2 GLU B1761     122.596  71.987  81.484  1.00  0.00           O  
ATOM   1976  N   GLU B1762     126.970  75.060  78.637  1.00  0.00           N  
ATOM   1977  CA  GLU B1762     128.155  75.477  77.908  1.00  0.00           C  
ATOM   1978  C   GLU B1762     127.941  76.743  77.094  1.00  0.00           C  
ATOM   1979  O   GLU B1762     128.856  77.549  76.937  1.00  0.00           O  
ATOM   1980  CB  GLU B1762     128.615  74.344  76.999  1.00  0.00           C  
ATOM   1981  CG  GLU B1762     130.050  74.458  76.544  1.00  0.00           C  
ATOM   1982  CD  GLU B1762     130.494  73.215  75.794  1.00  0.00           C  
ATOM   1983  OE1 GLU B1762     129.940  72.130  76.080  1.00  0.00           O  
ATOM   1984  OE2 GLU B1762     131.396  73.323  74.936  1.00  0.00           O  
ATOM   1985  N   LEU B1798     126.729  76.917  76.578  1.00  0.00           N  
ATOM   1986  CA  LEU B1798     126.399  78.103  75.789  1.00  0.00           C  
ATOM   1987  C   LEU B1798     126.365  79.354  76.677  1.00  0.00           C  
ATOM   1988  O   LEU B1798     126.813  80.429  76.273  1.00  0.00           O  
ATOM   1989  CB  LEU B1798     125.051  77.910  75.087  1.00  0.00           C  
ATOM   1990  CG  LEU B1798     125.041  76.932  73.908  1.00  0.00           C  
ATOM   1991  CD1 LEU B1798     123.608  76.624  73.510  1.00  0.00           C  
ATOM   1992  CD2 LEU B1798     125.811  77.522  72.727  1.00  0.00           C  
ATOM   1993  N   GLU B1799     125.841  79.192  77.891  1.00  0.00           N  
ATOM   1994  CA  GLU B1799     125.756  80.281  78.860  1.00  0.00           C  
ATOM   1995  C   GLU B1799     127.160  80.786  79.185  1.00  0.00           C  
ATOM   1996  O   GLU B1799     127.394  81.993  79.311  1.00  0.00           O  
ATOM   1997  CB  GLU B1799     125.056  79.793  80.132  1.00  0.00           C  
ATOM   1998  CG  GLU B1799     123.596  79.425  79.914  1.00  0.00           C  
ATOM   1999  CD  GLU B1799     122.920  78.838  81.148  1.00  0.00           C  
ATOM   2000  OE1 GLU B1799     123.341  77.755  81.602  1.00  0.00           O  
ATOM   2001  OE2 GLU B1799     121.970  79.463  81.662  1.00  0.00           O  
ATOM   2002  N   ARG B1800     128.090  79.843  79.300  1.00  0.00           N  
ATOM   2003  CA  ARG B1800     129.478  80.154  79.596  1.00  0.00           C  
ATOM   2004  C   ARG B1800     130.061  80.891  78.402  1.00  0.00           C  
ATOM   2005  O   ARG B1800     130.586  81.990  78.547  1.00  0.00           O  
ATOM   2006  CB  ARG B1800     130.274  78.869  79.850  1.00  0.00           C  
ATOM   2007  CG  ARG B1800     131.734  79.097  80.262  1.00  0.00           C  
ATOM   2008  CD  ARG B1800     131.907  79.405  81.762  1.00  0.00           C  
ATOM   2009  NE  ARG B1800     131.030  80.465  82.266  1.00  0.00           N  
ATOM   2010  CZ  ARG B1800     131.345  81.304  83.251  1.00  0.00           C  
ATOM   2011  NH1 ARG B1800     132.530  81.225  83.846  1.00  0.00           N  
ATOM   2012  NH2 ARG B1800     130.464  82.214  83.648  1.00  0.00           N  
ATOM   2013  N   GLN B1801     129.943  80.278  77.225  1.00  0.00           N  
ATOM   2014  CA  GLN B1801     130.454  80.847  75.982  1.00  0.00           C  
ATOM   2015  C   GLN B1801     130.034  82.278  75.738  1.00  0.00           C  
ATOM   2016  O   GLN B1801     130.725  83.019  75.047  1.00  0.00           O  
ATOM   2017  CB  GLN B1801     130.020  80.003  74.789  1.00  0.00           C  
ATOM   2018  CG  GLN B1801     131.153  79.240  74.155  1.00  0.00           C  
ATOM   2019  CD  GLN B1801     130.671  78.240  73.124  1.00  0.00           C  
ATOM   2020  OE1 GLN B1801     130.113  78.614  72.083  1.00  0.00           O  
ATOM   2021  NE2 GLN B1801     130.879  76.955  73.409  1.00  0.00           N  
ATOM   2022  N   TYR B1802     128.888  82.657  76.292  1.00  0.00           N  
ATOM   2023  CA  TYR B1802     128.370  84.013  76.128  1.00  0.00           C  
ATOM   2024  C   TYR B1802     128.299  84.803  77.433  1.00  0.00           C  
ATOM   2025  O   TYR B1802     127.582  85.798  77.526  1.00  0.00           O  
ATOM   2026  CB  TYR B1802     126.987  83.974  75.477  1.00  0.00           C  
ATOM   2027  CG  TYR B1802     127.004  83.433  74.068  1.00  0.00           C  
ATOM   2028  CD1 TYR B1802     126.664  82.111  73.798  1.00  0.00           C  
ATOM   2029  CD2 TYR B1802     127.400  84.237  73.001  1.00  0.00           C  
ATOM   2030  CE1 TYR B1802     126.719  81.601  72.497  1.00  0.00           C  
ATOM   2031  CE2 TYR B1802     127.460  83.739  71.698  1.00  0.00           C  
ATOM   2032  CZ  TYR B1802     127.121  82.422  71.453  1.00  0.00           C  
ATOM   2033  OH  TYR B1802     127.203  81.919  70.173  1.00  0.00           O  
ATOM   2034  N   GLU B1803     129.057  84.357  78.431  1.00  0.00           N  
ATOM   2035  CA  GLU B1803     129.106  84.998  79.740  1.00  0.00           C  
ATOM   2036  C   GLU B1803     128.936  86.517  79.734  1.00  0.00           C  
ATOM   2037  O   GLU B1803     128.073  87.053  80.433  1.00  0.00           O  
ATOM   2038  CB  GLU B1803     130.417  84.623  80.438  1.00  0.00           C  
ATOM   2039  CG  GLU B1803     130.816  85.486  81.651  1.00  0.00           C  
ATOM   2040  CD  GLU B1803     129.760  85.516  82.758  1.00  0.00           C  
ATOM   2041  OE1 GLU B1803     129.212  84.445  83.097  1.00  0.00           O  
ATOM   2042  OE2 GLU B1803     129.492  86.615  83.297  1.00  0.00           O  
ATOM   2043  N   GLY B1808     129.735  87.227  78.953  1.00  0.00           N  
ATOM   2044  CA  GLY B1808     129.594  88.671  78.975  1.00  0.00           C  
ATOM   2045  C   GLY B1808     129.076  89.333  77.718  1.00  0.00           C  
ATOM   2046  O   GLY B1808     129.271  90.533  77.520  1.00  0.00           O  
ATOM   2047  N   LYS B1809     128.406  88.559  76.871  1.00  0.00           N  
ATOM   2048  CA  LYS B1809     127.887  89.083  75.620  1.00  0.00           C  
ATOM   2049  C   LYS B1809     126.402  89.390  75.689  1.00  0.00           C  
ATOM   2050  O   LYS B1809     125.678  88.874  76.546  1.00  0.00           O  
ATOM   2051  CB  LYS B1809     128.143  88.094  74.485  1.00  0.00           C  
ATOM   2052  CG  LYS B1809     129.372  87.211  74.653  1.00  0.00           C  
ATOM   2053  CD  LYS B1809     130.677  87.959  74.451  1.00  0.00           C  
ATOM   2054  CE  LYS B1809     131.864  87.036  74.690  1.00  0.00           C  
ATOM   2055  NZ  LYS B1809     131.798  85.781  73.879  1.00  0.00           N  
ATOM   2056  N   GLY B1810     125.957  90.241  74.770  1.00  0.00           N  
ATOM   2057  CA  GLY B1810     124.559  90.611  74.721  1.00  0.00           C  
ATOM   2058  C   GLY B1810     123.844  89.775  73.678  1.00  0.00           C  
ATOM   2059  O   GLY B1810     124.439  88.900  73.044  1.00  0.00           O  
ATOM   2060  N   TYR B1812     122.562  90.043  73.484  1.00  0.00           N  
ATOM   2061  CA  TYR B1812     121.780  89.294  72.512  1.00  0.00           C  
ATOM   2062  C   TYR B1812     122.183  89.537  71.056  1.00  0.00           C  
ATOM   2063  O   TYR B1812     121.880  88.727  70.190  1.00  0.00           O  
ATOM   2064  CB  TYR B1812     120.297  89.605  72.701  1.00  0.00           C  
ATOM   2065  CG  TYR B1812     119.785  89.281  74.094  1.00  0.00           C  
ATOM   2066  CD1 TYR B1812     120.450  88.361  74.906  1.00  0.00           C  
ATOM   2067  CD2 TYR B1812     118.613  89.857  74.579  1.00  0.00           C  
ATOM   2068  CE1 TYR B1812     119.967  88.022  76.157  1.00  0.00           C  
ATOM   2069  CE2 TYR B1812     118.114  89.527  75.828  1.00  0.00           C  
ATOM   2070  CZ  TYR B1812     118.793  88.605  76.618  1.00  0.00           C  
ATOM   2071  OH  TYR B1812     118.297  88.249  77.860  1.00  0.00           O  
ATOM   2072  N   GLY B1813     122.868  90.641  70.786  1.00  0.00           N  
ATOM   2073  CA  GLY B1813     123.270  90.928  69.423  1.00  0.00           C  
ATOM   2074  C   GLY B1813     124.162  89.902  68.751  1.00  0.00           C  
ATOM   2075  O   GLY B1813     123.833  89.391  67.678  1.00  0.00           O  
ATOM   2076  N   VAL B1814     125.301  89.599  69.361  1.00  0.00           N  
ATOM   2077  CA  VAL B1814     126.224  88.639  68.768  1.00  0.00           C  
ATOM   2078  C   VAL B1814     125.708  87.221  68.857  1.00  0.00           C  
ATOM   2079  O   VAL B1814     126.071  86.383  68.036  1.00  0.00           O  
ATOM   2080  CB  VAL B1814     127.597  88.664  69.449  1.00  0.00           C  
ATOM   2081  CG1 VAL B1814     128.321  89.926  69.101  1.00  0.00           C  
ATOM   2082  CG2 VAL B1814     127.444  88.524  70.954  1.00  0.00           C  
ATOM   2083  N   PHE B1815     124.883  86.965  69.873  1.00  0.00           N  
ATOM   2084  CA  PHE B1815     124.311  85.645  70.132  1.00  0.00           C  
ATOM   2085  C   PHE B1815     123.338  85.275  69.031  1.00  0.00           C  
ATOM   2086  O   PHE B1815     123.370  84.157  68.511  1.00  0.00           O  
ATOM   2087  CB  PHE B1815     123.599  85.636  71.491  1.00  0.00           C  
ATOM   2088  CG  PHE B1815     122.835  84.357  71.782  1.00  0.00           C  
ATOM   2089  CD1 PHE B1815     123.502  83.149  72.010  1.00  0.00           C  
ATOM   2090  CD2 PHE B1815     121.440  84.369  71.853  1.00  0.00           C  
ATOM   2091  CE1 PHE B1815     122.787  81.978  72.306  1.00  0.00           C  
ATOM   2092  CE2 PHE B1815     120.717  83.206  72.148  1.00  0.00           C  
ATOM   2093  CZ  PHE B1815     121.394  82.008  72.376  1.00  0.00           C  
ATOM   2094  N   LYS B1816     122.463  86.213  68.686  1.00  0.00           N  
ATOM   2095  CA  LYS B1816     121.496  85.971  67.632  1.00  0.00           C  
ATOM   2096  C   LYS B1816     122.172  85.759  66.284  1.00  0.00           C  
ATOM   2097  O   LYS B1816     121.747  84.921  65.487  1.00  0.00           O  
ATOM   2098  CB  LYS B1816     120.514  87.122  67.553  1.00  0.00           C  
ATOM   2099  CG  LYS B1816     119.395  86.984  68.523  1.00  0.00           C  
ATOM   2100  CD  LYS B1816     118.333  88.023  68.286  1.00  0.00           C  
ATOM   2101  CE  LYS B1816     117.091  87.682  69.078  1.00  0.00           C  
ATOM   2102  NZ  LYS B1816     116.032  88.689  68.873  1.00  0.00           N  
ATOM   2103  N   ALA B1817     123.234  86.514  66.037  1.00  0.00           N  
ATOM   2104  CA  ALA B1817     123.965  86.396  64.786  1.00  0.00           C  
ATOM   2105  C   ALA B1817     124.570  84.995  64.658  1.00  0.00           C  
ATOM   2106  O   ALA B1817     124.534  84.389  63.587  1.00  0.00           O  
ATOM   2107  CB  ALA B1817     125.049  87.445  64.724  1.00  0.00           C  
ATOM   2108  N   ASP B1818     125.124  84.492  65.759  1.00  0.00           N  
ATOM   2109  CA  ASP B1818     125.736  83.166  65.796  1.00  0.00           C  
ATOM   2110  C   ASP B1818     124.700  82.073  65.606  1.00  0.00           C  
ATOM   2111  O   ASP B1818     124.954  81.058  64.953  1.00  0.00           O  
ATOM   2112  CB  ASP B1818     126.432  82.930  67.133  1.00  0.00           C  
ATOM   2113  CG  ASP B1818     127.733  83.696  67.260  1.00  0.00           C  
ATOM   2114  OD1 ASP B1818     128.198  84.251  66.246  1.00  0.00           O  
ATOM   2115  OD2 ASP B1818     128.286  83.729  68.381  1.00  0.00           O  
ATOM   2116  N   LEU B1819     123.536  82.273  66.205  1.00  0.00           N  
ATOM   2117  CA  LEU B1819     122.487  81.297  66.076  1.00  0.00           C  
ATOM   2118  C   LEU B1819     122.018  81.298  64.628  1.00  0.00           C  
ATOM   2119  O   LEU B1819     121.788  80.250  64.032  1.00  0.00           O  
ATOM   2120  CB  LEU B1819     121.345  81.636  67.021  1.00  0.00           C  
ATOM   2121  CG  LEU B1819     120.113  80.740  66.919  1.00  0.00           C  
ATOM   2122  CD1 LEU B1819     120.531  79.284  66.891  1.00  0.00           C  
ATOM   2123  CD2 LEU B1819     119.181  81.030  68.088  1.00  0.00           C  
ATOM   2124  N   ALA B1820     121.901  82.486  64.049  1.00  0.00           N  
ATOM   2125  CA  ALA B1820     121.457  82.600  62.662  1.00  0.00           C  
ATOM   2126  C   ALA B1820     122.356  81.759  61.763  1.00  0.00           C  
ATOM   2127  O   ALA B1820     121.892  81.150  60.801  1.00  0.00           O  
ATOM   2128  CB  ALA B1820     121.472  84.049  62.210  1.00  0.00           C  
ATOM   2129  N   GLN B1821     123.643  81.732  62.077  1.00  0.00           N  
ATOM   2130  CA  GLN B1821     124.578  80.972  61.276  1.00  0.00           C  
ATOM   2131  C   GLN B1821     124.476  79.475  61.477  1.00  0.00           C  
ATOM   2132  O   GLN B1821     124.487  78.726  60.507  1.00  0.00           O  
ATOM   2133  CB  GLN B1821     126.020  81.411  61.544  1.00  0.00           C  
ATOM   2134  CG  GLN B1821     126.416  82.698  60.850  1.00  0.00           C  
ATOM   2135  CD  GLN B1821     126.273  82.600  59.333  1.00  0.00           C  
ATOM   2136  OE1 GLN B1821     126.994  81.841  58.665  1.00  0.00           O  
ATOM   2137  NE2 GLN B1821     125.333  83.371  58.784  1.00  0.00           N  
ATOM   2138  N   VAL B1822     124.379  79.030  62.728  1.00  0.00           N  
ATOM   2139  CA  VAL B1822     124.299  77.590  63.006  1.00  0.00           C  
ATOM   2140  C   VAL B1822     123.099  76.948  62.303  1.00  0.00           C  
ATOM   2141  O   VAL B1822     123.212  75.862  61.724  1.00  0.00           O  
ATOM   2142  CB  VAL B1822     124.234  77.285  64.529  1.00  0.00           C  
ATOM   2143  CG1 VAL B1822     123.187  78.138  65.201  1.00  0.00           C  
ATOM   2144  CG2 VAL B1822     123.927  75.812  64.763  1.00  0.00           C  
ATOM   2145  N   VAL B1823     121.955  77.624  62.342  1.00  0.00           N  
ATOM   2146  CA  VAL B1823     120.767  77.109  61.681  1.00  0.00           C  
ATOM   2147  C   VAL B1823     121.023  76.999  60.173  1.00  0.00           C  
ATOM   2148  O   VAL B1823     120.710  75.986  59.554  1.00  0.00           O  
ATOM   2149  CB  VAL B1823     119.562  78.022  61.932  1.00  0.00           C  
ATOM   2150  CG1 VAL B1823     118.464  77.726  60.917  1.00  0.00           C  
ATOM   2151  CG2 VAL B1823     119.053  77.825  63.357  1.00  0.00           C  
ATOM   2152  N   ILE B1824     121.602  78.059  59.610  1.00  0.00           N  
ATOM   2153  CA  ILE B1824     121.944  78.155  58.192  1.00  0.00           C  
ATOM   2154  C   ILE B1824     122.956  77.089  57.774  1.00  0.00           C  
ATOM   2155  O   ILE B1824     122.886  76.546  56.680  1.00  0.00           O  
ATOM   2156  CB  ILE B1824     122.496  79.568  57.878  1.00  0.00           C  
ATOM   2157  CG1 ILE B1824     121.333  80.548  57.760  1.00  0.00           C  
ATOM   2158  CG2 ILE B1824     123.335  79.557  56.610  1.00  0.00           C  
ATOM   2159  CD1 ILE B1824     121.749  81.997  57.682  1.00  0.00           C  
ATOM   2160  N   GLU B1825     123.902  76.807  58.657  1.00  0.00           N  
ATOM   2161  CA  GLU B1825     124.926  75.805  58.410  1.00  0.00           C  
ATOM   2162  C   GLU B1825     124.249  74.426  58.329  1.00  0.00           C  
ATOM   2163  O   GLU B1825     124.627  73.561  57.535  1.00  0.00           O  
ATOM   2164  CB  GLU B1825     125.951  75.835  59.554  1.00  0.00           C  
ATOM   2165  CG  GLU B1825     127.349  76.301  59.164  1.00  0.00           C  
ATOM   2166  CD  GLU B1825     127.340  77.196  57.939  1.00  0.00           C  
ATOM   2167  OE1 GLU B1825     127.659  76.690  56.838  1.00  0.00           O  
ATOM   2168  OE2 GLU B1825     126.984  78.390  58.072  1.00  0.00           O  
ATOM   2169  N   THR B1826     123.220  74.252  59.147  1.00  0.00           N  
ATOM   2170  CA  THR B1826     122.468  73.006  59.244  1.00  0.00           C  
ATOM   2171  C   THR B1826     121.518  72.739  58.063  1.00  0.00           C  
ATOM   2172  O   THR B1826     121.501  71.653  57.486  1.00  0.00           O  
ATOM   2173  CB  THR B1826     121.669  73.001  60.588  1.00  0.00           C  
ATOM   2174  OG1 THR B1826     122.585  72.873  61.678  1.00  0.00           O  
ATOM   2175  CG2 THR B1826     120.662  71.869  60.638  1.00  0.00           C  
ATOM   2176  N   LEU B1827     120.735  73.746  57.707  1.00  0.00           N  
ATOM   2177  CA  LEU B1827     119.771  73.611  56.632  1.00  0.00           C  
ATOM   2178  C   LEU B1827     120.346  73.702  55.221  1.00  0.00           C  
ATOM   2179  O   LEU B1827     119.671  73.360  54.269  1.00  0.00           O  
ATOM   2180  CB  LEU B1827     118.686  74.666  56.789  1.00  0.00           C  
ATOM   2181  CG  LEU B1827     117.960  74.679  58.131  1.00  0.00           C  
ATOM   2182  CD1 LEU B1827     116.796  75.642  58.016  1.00  0.00           C  
ATOM   2183  CD2 LEU B1827     117.472  73.286  58.504  1.00  0.00           C  
ATOM   2184  N   ARG B1828     121.583  74.158  55.082  1.00  0.00           N  
ATOM   2185  CA  ARG B1828     122.171  74.288  53.757  1.00  0.00           C  
ATOM   2186  C   ARG B1828     122.274  72.932  53.031  1.00  0.00           C  
ATOM   2187  O   ARG B1828     121.713  72.760  51.946  1.00  0.00           O  
ATOM   2188  CB  ARG B1828     123.556  74.938  53.854  1.00  0.00           C  
ATOM   2189  CG  ARG B1828     124.154  75.420  52.552  1.00  0.00           C  
ATOM   2190  CD  ARG B1828     125.643  75.683  52.747  1.00  0.00           C  
ATOM   2191  NE  ARG B1828     125.958  76.488  53.937  1.00  0.00           N  
ATOM   2192  CZ  ARG B1828     125.743  77.798  54.054  1.00  0.00           C  
ATOM   2193  NH1 ARG B1828     125.201  78.479  53.053  1.00  0.00           N  
ATOM   2194  NH2 ARG B1828     126.095  78.434  55.167  1.00  0.00           N  
ATOM   2195  N   PRO B1829     122.962  71.943  53.639  1.00  0.00           N  
ATOM   2196  CA  PRO B1829     123.119  70.620  53.016  1.00  0.00           C  
ATOM   2197  C   PRO B1829     121.794  69.916  52.755  1.00  0.00           C  
ATOM   2198  O   PRO B1829     121.628  69.227  51.744  1.00  0.00           O  
ATOM   2199  CB  PRO B1829     123.986  69.874  54.020  1.00  0.00           C  
ATOM   2200  CG  PRO B1829     123.580  70.491  55.328  1.00  0.00           C  
ATOM   2201  CD  PRO B1829     123.556  71.953  54.990  1.00  0.00           C  
ATOM   2202  N   ILE B1830     120.856  70.077  53.677  1.00  0.00           N  
ATOM   2203  CA  ILE B1830     119.543  69.476  53.518  1.00  0.00           C  
ATOM   2204  C   ILE B1830     118.826  70.153  52.334  1.00  0.00           C  
ATOM   2205  O   ILE B1830     118.132  69.496  51.565  1.00  0.00           O  
ATOM   2206  CB  ILE B1830     118.680  69.667  54.796  1.00  0.00           C  
ATOM   2207  CG1 ILE B1830     119.311  68.948  55.983  1.00  0.00           C  
ATOM   2208  CG2 ILE B1830     117.294  69.115  54.557  1.00  0.00           C  
ATOM   2209  CD1 ILE B1830     118.556  69.187  57.292  1.00  0.00           C  
ATOM   2210  N   GLN B1831     118.997  71.468  52.197  1.00  0.00           N  
ATOM   2211  CA  GLN B1831     118.349  72.208  51.121  1.00  0.00           C  
ATOM   2212  C   GLN B1831     119.060  71.905  49.814  1.00  0.00           C  
ATOM   2213  O   GLN B1831     118.495  72.073  48.740  1.00  0.00           O  
ATOM   2214  CB  GLN B1831     118.381  73.711  51.404  1.00  0.00           C  
ATOM   2215  CG  GLN B1831     117.507  74.150  52.584  1.00  0.00           C  
ATOM   2216  CD  GLN B1831     117.489  75.665  52.772  1.00  0.00           C  
ATOM   2217  OE1 GLN B1831     118.244  76.394  52.122  1.00  0.00           O  
ATOM   2218  NE2 GLN B1831     116.628  76.139  53.673  1.00  0.00           N  
ATOM   2219  N   GLU B1832     120.308  71.465  49.910  1.00  0.00           N  
ATOM   2220  CA  GLU B1832     121.055  71.124  48.713  1.00  0.00           C  
ATOM   2221  C   GLU B1832     120.456  69.818  48.199  1.00  0.00           C  
ATOM   2222  O   GLU B1832     119.916  69.761  47.095  1.00  0.00           O  
ATOM   2223  CB  GLU B1832     122.538  70.957  49.039  1.00  0.00           C  
ATOM   2224  CG  GLU B1832     123.163  72.224  49.637  1.00  0.00           C  
ATOM   2225  CD  GLU B1832     124.651  72.063  49.971  1.00  0.00           C  
ATOM   2226  OE1 GLU B1832     125.101  70.907  50.128  1.00  0.00           O  
ATOM   2227  OE2 GLU B1832     125.364  73.093  50.090  1.00  0.00           O  
ATOM   2228  N   ARG B1833     120.523  68.780  49.028  1.00  0.00           N  
ATOM   2229  CA  ARG B1833     119.974  67.464  48.700  1.00  0.00           C  
ATOM   2230  C   ARG B1833     118.519  67.542  48.211  1.00  0.00           C  
ATOM   2231  O   ARG B1833     118.166  66.938  47.195  1.00  0.00           O  
ATOM   2232  CB  ARG B1833     120.077  66.558  49.927  1.00  0.00           C  
ATOM   2233  CG  ARG B1833     121.528  66.218  50.270  1.00  0.00           C  
ATOM   2234  CD  ARG B1833     121.659  65.310  51.475  1.00  0.00           C  
ATOM   2235  NE  ARG B1833     121.620  66.039  52.738  1.00  0.00           N  
ATOM   2236  CZ  ARG B1833     121.451  65.460  53.920  1.00  0.00           C  
ATOM   2237  NH1 ARG B1833     121.305  64.145  53.980  1.00  0.00           N  
ATOM   2238  NH2 ARG B1833     121.423  66.188  55.036  1.00  0.00           N  
ATOM   2239  N   TYR B1834     117.682  68.286  48.930  1.00  0.00           N  
ATOM   2240  CA  TYR B1834     116.280  68.431  48.553  1.00  0.00           C  
ATOM   2241  C   TYR B1834     116.137  68.880  47.106  1.00  0.00           C  
ATOM   2242  O   TYR B1834     115.247  68.424  46.391  1.00  0.00           O  
ATOM   2243  CB  TYR B1834     115.586  69.460  49.431  1.00  0.00           C  
ATOM   2244  CG  TYR B1834     114.257  69.929  48.864  1.00  0.00           C  
ATOM   2245  CD1 TYR B1834     113.107  69.155  48.980  1.00  0.00           C  
ATOM   2246  CD2 TYR B1834     114.153  71.153  48.205  1.00  0.00           C  
ATOM   2247  CE1 TYR B1834     111.880  69.595  48.453  1.00  0.00           C  
ATOM   2248  CE2 TYR B1834     112.938  71.599  47.678  1.00  0.00           C  
ATOM   2249  CZ  TYR B1834     111.808  70.820  47.807  1.00  0.00           C  
ATOM   2250  OH  TYR B1834     110.603  71.278  47.317  1.00  0.00           O  
ATOM   2251  N   HIS B1835     116.994  69.796  46.678  1.00  0.00           N  
ATOM   2252  CA  HIS B1835     116.922  70.277  45.314  1.00  0.00           C  
ATOM   2253  C   HIS B1835     117.435  69.230  44.329  1.00  0.00           C  
ATOM   2254  O   HIS B1835     116.917  69.115  43.219  1.00  0.00           O  
ATOM   2255  CB  HIS B1835     117.690  71.608  45.171  1.00  0.00           C  
ATOM   2256  CG  HIS B1835     116.940  72.804  45.669  1.00  0.00           C  
ATOM   2257  ND1 HIS B1835     117.306  73.487  46.809  1.00  0.00           N  
ATOM   2258  CD2 HIS B1835     115.835  73.428  45.195  1.00  0.00           C  
ATOM   2259  CE1 HIS B1835     116.459  74.477  47.022  1.00  0.00           C  
ATOM   2260  NE2 HIS B1835     115.555  74.463  46.057  1.00  0.00           N  
ATOM   2261  N   HIS B1836     118.445  68.467  44.741  1.00  0.00           N  
ATOM   2262  CA  HIS B1836     119.018  67.408  43.909  1.00  0.00           C  
ATOM   2263  C   HIS B1836     117.970  66.314  43.704  1.00  0.00           C  
ATOM   2264  O   HIS B1836     117.933  65.666  42.661  1.00  0.00           O  
ATOM   2265  CB  HIS B1836     120.301  66.887  44.585  1.00  0.00           C  
ATOM   2266  CG  HIS B1836     120.570  65.422  44.388  1.00  0.00           C  
ATOM   2267  ND1 HIS B1836     120.511  64.794  43.159  1.00  0.00           N  
ATOM   2268  CD2 HIS B1836     120.955  64.468  45.270  1.00  0.00           C  
ATOM   2269  CE1 HIS B1836     120.848  63.521  43.291  1.00  0.00           C  
ATOM   2270  NE2 HIS B1836     121.123  63.298  44.565  1.00  0.00           N  
ATOM   2271  N   TRP B1837     117.107  66.127  44.700  1.00  0.00           N  
ATOM   2272  CA  TRP B1837     116.039  65.128  44.627  1.00  0.00           C  
ATOM   2273  C   TRP B1837     114.831  65.561  43.801  1.00  0.00           C  
ATOM   2274  O   TRP B1837     114.278  64.750  43.064  1.00  0.00           O  
ATOM   2275  CB  TRP B1837     115.541  64.761  46.033  1.00  0.00           C  
ATOM   2276  CG  TRP B1837     116.328  63.682  46.676  1.00  0.00           C  
ATOM   2277  CD1 TRP B1837     117.188  63.799  47.723  1.00  0.00           C  
ATOM   2278  CD2 TRP B1837     116.379  62.312  46.270  1.00  0.00           C  
ATOM   2279  NE1 TRP B1837     117.783  62.587  47.997  1.00  0.00           N  
ATOM   2280  CE2 TRP B1837     117.301  61.656  47.117  1.00  0.00           C  
ATOM   2281  CE3 TRP B1837     115.731  61.568  45.267  1.00  0.00           C  
ATOM   2282  CZ2 TRP B1837     117.595  60.294  46.987  1.00  0.00           C  
ATOM   2283  CZ3 TRP B1837     116.025  60.214  45.144  1.00  0.00           C  
ATOM   2284  CH2 TRP B1837     116.944  59.594  45.995  1.00  0.00           C  
ATOM   2285  N   MET B1838     114.404  66.817  43.936  1.00  0.00           N  
ATOM   2286  CA  MET B1838     113.242  67.291  43.197  1.00  0.00           C  
ATOM   2287  C   MET B1838     113.358  67.182  41.696  1.00  0.00           C  
ATOM   2288  O   MET B1838     112.396  66.819  41.019  1.00  0.00           O  
ATOM   2289  CB  MET B1838     112.929  68.738  43.539  1.00  0.00           C  
ATOM   2290  CG  MET B1838     112.185  68.923  44.818  1.00  0.00           C  
ATOM   2291  SD  MET B1838     110.602  68.099  44.807  1.00  0.00           S  
ATOM   2292  CE  MET B1838     109.530  69.419  44.230  1.00  0.00           C  
ATOM   2293  N   GLU B1839     114.525  67.519  41.167  1.00  0.00           N  
ATOM   2294  CA  GLU B1839     114.720  67.463  39.726  1.00  0.00           C  
ATOM   2295  C   GLU B1839     115.160  66.081  39.235  1.00  0.00           C  
ATOM   2296  O   GLU B1839     115.101  65.800  38.039  1.00  0.00           O  
ATOM   2297  CB  GLU B1839     115.749  68.501  39.296  1.00  0.00           C  
ATOM   2298  CG  GLU B1839     117.106  68.314  39.933  1.00  0.00           C  
ATOM   2299  CD  GLU B1839     118.160  69.223  39.320  1.00  0.00           C  
ATOM   2300  OE1 GLU B1839     117.874  70.428  39.162  1.00  0.00           O  
ATOM   2301  OE2 GLU B1839     119.261  68.726  38.986  1.00  0.00           O  
ATOM   2302  N   SER B1840     115.594  65.222  40.155  1.00  0.00           N  
ATOM   2303  CA  SER B1840     116.044  63.884  39.799  1.00  0.00           C  
ATOM   2304  C   SER B1840     114.897  62.944  39.444  1.00  0.00           C  
ATOM   2305  O   SER B1840     113.800  63.031  40.006  1.00  0.00           O  
ATOM   2306  CB  SER B1840     116.868  63.280  40.940  1.00  0.00           C  
ATOM   2307  OG  SER B1840     117.412  62.019  40.564  1.00  0.00           O  
ATOM   2308  N   GLU B1842     115.164  62.058  38.489  1.00  0.00           N  
ATOM   2309  CA  GLU B1842     114.192  61.068  38.039  1.00  0.00           C  
ATOM   2310  C   GLU B1842     114.148  59.961  39.093  1.00  0.00           C  
ATOM   2311  O   GLU B1842     113.166  59.226  39.214  1.00  0.00           O  
ATOM   2312  CB  GLU B1842     114.606  60.504  36.669  1.00  0.00           C  
ATOM   2313  CG  GLU B1842     116.104  60.231  36.519  1.00  0.00           C  
ATOM   2314  CD  GLU B1842     116.491  59.629  35.163  1.00  0.00           C  
ATOM   2315  OE1 GLU B1842     116.146  60.231  34.124  1.00  0.00           O  
ATOM   2316  OE2 GLU B1842     117.136  58.557  35.149  1.00  0.00           O  
ATOM   2317  N   GLU B1843     115.223  59.868  39.866  1.00  0.00           N  
ATOM   2318  CA  GLU B1843     115.326  58.886  40.933  1.00  0.00           C  
ATOM   2319  C   GLU B1843     114.188  58.979  41.956  1.00  0.00           C  
ATOM   2320  O   GLU B1843     113.780  57.960  42.517  1.00  0.00           O  
ATOM   2321  CB  GLU B1843     116.655  59.046  41.664  1.00  0.00           C  
ATOM   2322  CG  GLU B1843     117.783  58.246  41.075  1.00  0.00           C  
ATOM   2323  CD  GLU B1843     117.545  56.753  41.228  1.00  0.00           C  
ATOM   2324  OE1 GLU B1843     117.413  56.295  42.385  1.00  0.00           O  
ATOM   2325  OE2 GLU B1843     117.477  56.053  40.197  1.00  0.00           O  
ATOM   2326  N   LEU B1844     113.678  60.187  42.206  1.00  0.00           N  
ATOM   2327  CA  LEU B1844     112.607  60.342  43.190  1.00  0.00           C  
ATOM   2328  C   LEU B1844     111.455  59.412  42.874  1.00  0.00           C  
ATOM   2329  O   LEU B1844     110.883  58.793  43.769  1.00  0.00           O  
ATOM   2330  CB  LEU B1844     112.099  61.787  43.263  1.00  0.00           C  
ATOM   2331  CG  LEU B1844     111.027  62.033  44.351  1.00  0.00           C  
ATOM   2332  CD1 LEU B1844     111.647  61.845  45.739  1.00  0.00           C  
ATOM   2333  CD2 LEU B1844     110.439  63.427  44.207  1.00  0.00           C  
ATOM   2334  N   ASP B1845     111.117  59.300  41.598  1.00  0.00           N  
ATOM   2335  CA  ASP B1845     110.030  58.420  41.217  1.00  0.00           C  
ATOM   2336  C   ASP B1845     110.423  56.962  41.309  1.00  0.00           C  
ATOM   2337  O   ASP B1845     109.600  56.114  41.635  1.00  0.00           O  
ATOM   2338  CB  ASP B1845     109.539  58.773  39.832  1.00  0.00           C  
ATOM   2339  CG  ASP B1845     108.995  60.174  39.777  1.00  0.00           C  
ATOM   2340  OD1 ASP B1845     109.800  61.117  39.687  1.00  0.00           O  
ATOM   2341  OD2 ASP B1845     107.764  60.331  39.868  1.00  0.00           O  
ATOM   2342  N   ARG B1846     111.685  56.657  41.050  1.00  0.00           N  
ATOM   2343  CA  ARG B1846     112.114  55.271  41.169  1.00  0.00           C  
ATOM   2344  C   ARG B1846     111.934  54.800  42.612  1.00  0.00           C  
ATOM   2345  O   ARG B1846     111.399  53.723  42.857  1.00  0.00           O  
ATOM   2346  CB  ARG B1846     113.581  55.097  40.771  1.00  0.00           C  
ATOM   2347  CG  ARG B1846     113.793  54.202  39.562  1.00  0.00           C  
ATOM   2348  CD  ARG B1846     114.009  55.034  38.311  1.00  0.00           C  
ATOM   2349  NE  ARG B1846     115.285  55.743  38.385  1.00  0.00           N  
ATOM   2350  CZ  ARG B1846     115.799  56.510  37.428  1.00  0.00           C  
ATOM   2351  NH1 ARG B1846     115.150  56.692  36.282  1.00  0.00           N  
ATOM   2352  NH2 ARG B1846     116.979  57.090  37.625  1.00  0.00           N  
ATOM   2353  N   VAL B1847     112.382  55.622  43.560  1.00  0.00           N  
ATOM   2354  CA  VAL B1847     112.294  55.308  44.987  1.00  0.00           C  
ATOM   2355  C   VAL B1847     110.845  55.184  45.448  1.00  0.00           C  
ATOM   2356  O   VAL B1847     110.512  54.318  46.260  1.00  0.00           O  
ATOM   2357  CB  VAL B1847     113.008  56.397  45.854  1.00  0.00           C  
ATOM   2358  CG1 VAL B1847     112.807  56.117  47.349  1.00  0.00           C  
ATOM   2359  CG2 VAL B1847     114.492  56.437  45.521  1.00  0.00           C  
ATOM   2360  N   LEU B1848     109.978  56.046  44.927  1.00  0.00           N  
ATOM   2361  CA  LEU B1848     108.580  56.005  45.330  1.00  0.00           C  
ATOM   2362  C   LEU B1848     107.881  54.801  44.772  1.00  0.00           C  
ATOM   2363  O   LEU B1848     106.952  54.274  45.379  1.00  0.00           O  
ATOM   2364  CB  LEU B1848     107.854  57.257  44.889  1.00  0.00           C  
ATOM   2365  CG  LEU B1848     108.265  58.507  45.657  1.00  0.00           C  
ATOM   2366  CD1 LEU B1848     107.340  59.642  45.256  1.00  0.00           C  
ATOM   2367  CD2 LEU B1848     108.188  58.243  47.167  1.00  0.00           C  
ATOM   2368  N   ASP B1849     108.313  54.370  43.596  1.00  0.00           N  
ATOM   2369  CA  ASP B1849     107.712  53.197  42.994  1.00  0.00           C  
ATOM   2370  C   ASP B1849     108.166  51.983  43.791  1.00  0.00           C  
ATOM   2371  O   ASP B1849     107.344  51.182  44.224  1.00  0.00           O  
ATOM   2372  CB  ASP B1849     108.103  53.099  41.513  1.00  0.00           C  
ATOM   2373  CG  ASP B1849     107.407  54.161  40.661  1.00  0.00           C  
ATOM   2374  OD1 ASP B1849     106.334  54.638  41.081  1.00  0.00           O  
ATOM   2375  OD2 ASP B1849     107.919  54.511  39.572  1.00  0.00           O  
ATOM   2376  N   GLU B1850     109.473  51.878  44.014  1.00  0.00           N  
ATOM   2377  CA  GLU B1850     110.006  50.764  44.770  1.00  0.00           C  
ATOM   2378  C   GLU B1850     109.291  50.682  46.117  1.00  0.00           C  
ATOM   2379  O   GLU B1850     108.898  49.599  46.559  1.00  0.00           O  
ATOM   2380  CB  GLU B1850     111.507  50.914  45.015  1.00  0.00           C  
ATOM   2381  CG  GLU B1850     112.163  49.575  45.341  1.00  0.00           C  
ATOM   2382  CD  GLU B1850     113.325  49.684  46.324  1.00  0.00           C  
ATOM   2383  OE1 GLU B1850     114.204  50.550  46.118  1.00  0.00           O  
ATOM   2384  OE2 GLU B1850     113.354  48.900  47.306  1.00  0.00           O  
ATOM   2385  N   GLY B1851     109.112  51.833  46.759  1.00  0.00           N  
ATOM   2386  CA  GLY B1851     108.445  51.861  48.047  1.00  0.00           C  
ATOM   2387  C   GLY B1851     107.040  51.288  48.029  1.00  0.00           C  
ATOM   2388  O   GLY B1851     106.659  50.523  48.914  1.00  0.00           O  
ATOM   2389  N   ALA B1852     106.267  51.661  47.017  1.00  0.00           N  
ATOM   2390  CA  ALA B1852     104.896  51.187  46.874  1.00  0.00           C  
ATOM   2391  C   ALA B1852     104.867  49.675  46.646  1.00  0.00           C  
ATOM   2392  O   ALA B1852     104.003  48.951  47.160  1.00  0.00           O  
ATOM   2393  CB  ALA B1852     104.234  51.910  45.719  1.00  0.00           C  
ATOM   2394  N   GLU B1853     105.822  49.213  45.853  1.00  0.00           N  
ATOM   2395  CA  GLU B1853     105.942  47.805  45.519  1.00  0.00           C  
ATOM   2396  C   GLU B1853     106.118  47.009  46.811  1.00  0.00           C  
ATOM   2397  O   GLU B1853     105.459  45.980  47.017  1.00  0.00           O  
ATOM   2398  CB  GLU B1853     107.144  47.630  44.599  1.00  0.00           C  
ATOM   2399  CG  GLU B1853     107.240  46.310  43.910  1.00  0.00           C  
ATOM   2400  CD  GLU B1853     108.542  46.194  43.137  1.00  0.00           C  
ATOM   2401  OE1 GLU B1853     109.600  45.921  43.762  1.00  0.00           O  
ATOM   2402  OE2 GLU B1853     108.507  46.394  41.906  1.00  0.00           O  
ATOM   2403  N   LYS B1854     106.994  47.516  47.682  1.00  0.00           N  
ATOM   2404  CA  LYS B1854     107.282  46.885  48.966  1.00  0.00           C  
ATOM   2405  C   LYS B1854     106.070  46.916  49.896  1.00  0.00           C  
ATOM   2406  O   LYS B1854     105.685  45.888  50.453  1.00  0.00           O  
ATOM   2407  CB  LYS B1854     108.495  47.552  49.637  1.00  0.00           C  
ATOM   2408  CG  LYS B1854     109.837  47.200  48.976  1.00  0.00           C  
ATOM   2409  CD  LYS B1854     111.053  47.751  49.717  1.00  0.00           C  
ATOM   2410  CE  LYS B1854     111.251  49.249  49.497  1.00  0.00           C  
ATOM   2411  NZ  LYS B1854     112.567  49.727  50.049  1.00  0.00           N  
ATOM   2412  N   ALA B1855     105.452  48.084  50.047  1.00  0.00           N  
ATOM   2413  CA  ALA B1855     104.282  48.216  50.919  1.00  0.00           C  
ATOM   2414  C   ALA B1855     103.143  47.319  50.481  1.00  0.00           C  
ATOM   2415  O   ALA B1855     102.462  46.687  51.291  1.00  0.00           O  
ATOM   2416  CB  ALA B1855     103.804  49.641  50.923  1.00  0.00           C  
ATOM   2417  N   ASN B1856     102.923  47.305  49.177  1.00  0.00           N  
ATOM   2418  CA  ASN B1856     101.847  46.533  48.604  1.00  0.00           C  
ATOM   2419  C   ASN B1856     102.031  45.033  48.809  1.00  0.00           C  
ATOM   2420  O   ASN B1856     101.058  44.308  49.001  1.00  0.00           O  
ATOM   2421  CB  ASN B1856     101.702  46.868  47.124  1.00  0.00           C  
ATOM   2422  CG  ASN B1856     100.419  46.347  46.555  1.00  0.00           C  
ATOM   2423  OD1 ASN B1856      99.333  46.849  46.868  1.00  0.00           O  
ATOM   2424  ND2 ASN B1856     100.522  45.315  45.736  1.00  0.00           N  
ATOM   2425  N   ARG B1857     103.282  44.583  48.771  1.00  0.00           N  
ATOM   2426  CA  ARG B1857     103.618  43.175  48.980  1.00  0.00           C  
ATOM   2427  C   ARG B1857     102.976  42.719  50.304  1.00  0.00           C  
ATOM   2428  O   ARG B1857     102.328  41.675  50.368  1.00  0.00           O  
ATOM   2429  CB  ARG B1857     105.149  43.034  49.042  1.00  0.00           C  
ATOM   2430  CG  ARG B1857     105.733  41.684  48.651  1.00  0.00           C  
ATOM   2431  CD  ARG B1857     106.046  40.807  49.854  1.00  0.00           C  
ATOM   2432  NE  ARG B1857     106.936  41.447  50.821  1.00  0.00           N  
ATOM   2433  CZ  ARG B1857     107.667  40.790  51.715  1.00  0.00           C  
ATOM   2434  NH1 ARG B1857     107.618  39.466  51.757  1.00  0.00           N  
ATOM   2435  NH2 ARG B1857     108.436  41.462  52.567  1.00  0.00           N  
ATOM   2436  N   VAL B2124     103.132  43.538  51.344  1.00  0.00           N  
ATOM   2437  CA  VAL B2124     102.576  43.251  52.660  1.00  0.00           C  
ATOM   2438  C   VAL B2124     101.070  43.472  52.722  1.00  0.00           C  
ATOM   2439  O   VAL B2124     100.315  42.540  53.012  1.00  0.00           O  
ATOM   2440  CB  VAL B2124     103.229  44.143  53.743  1.00  0.00           C  
ATOM   2441  CG1 VAL B2124     102.584  43.878  55.099  1.00  0.00           C  
ATOM   2442  CG2 VAL B2124     104.723  43.881  53.788  1.00  0.00           C  
ATOM   2443  N   ALA B2126     100.648  44.710  52.454  1.00  0.00           N  
ATOM   2444  CA  ALA B2126      99.235  45.112  52.494  1.00  0.00           C  
ATOM   2445  C   ALA B2126      98.249  44.245  51.730  1.00  0.00           C  
ATOM   2446  O   ALA B2126      97.129  44.026  52.190  1.00  0.00           O  
ATOM   2447  CB  ALA B2126      99.107  46.538  52.029  1.00  0.00           C  
ATOM   2448  N   SER B2127      98.645  43.796  50.544  1.00  0.00           N  
ATOM   2449  CA  SER B2127      97.771  42.958  49.733  1.00  0.00           C  
ATOM   2450  C   SER B2127      97.480  41.712  50.533  1.00  0.00           C  
ATOM   2451  O   SER B2127      96.334  41.414  50.873  1.00  0.00           O  
ATOM   2452  CB  SER B2127      98.465  42.564  48.434  1.00  0.00           C  
ATOM   2453  OG  SER B2127      98.715  43.700  47.632  1.00  0.00           O  
ATOM   2454  N   GLU B2128      98.549  40.988  50.826  1.00  0.00           N  
ATOM   2455  CA  GLU B2128      98.452  39.777  51.604  1.00  0.00           C  
ATOM   2456  C   GLU B2128      97.461  39.980  52.753  1.00  0.00           C  
ATOM   2457  O   GLU B2128      96.491  39.241  52.883  1.00  0.00           O  
ATOM   2458  CB  GLU B2128      99.840  39.410  52.138  1.00  0.00           C  
ATOM   2459  CG  GLU B2128      99.831  38.390  53.264  1.00  0.00           C  
ATOM   2460  CD  GLU B2128      99.782  36.942  52.767  1.00  0.00           C  
ATOM   2461  OE1 GLU B2128      98.904  36.620  51.933  1.00  0.00           O  
ATOM   2462  OE2 GLU B2128     100.631  36.140  53.216  1.00  0.00           O  
ATOM   2463  N   MET B2129      97.694  41.001  53.567  1.00  0.00           N  
ATOM   2464  CA  MET B2129      96.834  41.280  54.711  1.00  0.00           C  
ATOM   2465  C   MET B2129      95.365  41.519  54.337  1.00  0.00           C  
ATOM   2466  O   MET B2129      94.456  41.167  55.087  1.00  0.00           O  
ATOM   2467  CB  MET B2129      97.405  42.474  55.468  1.00  0.00           C  
ATOM   2468  CG  MET B2129      96.716  42.810  56.768  1.00  0.00           C  
ATOM   2469  SD  MET B2129      96.877  41.533  58.043  1.00  0.00           S  
ATOM   2470  CE  MET B2129      98.581  41.747  58.566  1.00  0.00           C  
ATOM   2471  N   VAL B2130      95.130  42.115  53.173  1.00  0.00           N  
ATOM   2472  CA  VAL B2130      93.766  42.365  52.714  1.00  0.00           C  
ATOM   2473  C   VAL B2130      93.134  41.046  52.280  1.00  0.00           C  
ATOM   2474  O   VAL B2130      91.939  40.823  52.461  1.00  0.00           O  
ATOM   2475  CB  VAL B2130      93.743  43.378  51.530  1.00  0.00           C  
ATOM   2476  CG1 VAL B2130      92.506  43.182  50.680  1.00  0.00           C  
ATOM   2477  CG2 VAL B2130      93.751  44.792  52.065  1.00  0.00           C  
ATOM   2478  N   ARG B2131      93.956  40.175  51.703  1.00  0.00           N  
ATOM   2479  CA  ARG B2131      93.499  38.868  51.244  1.00  0.00           C  
ATOM   2480  C   ARG B2131      92.946  38.141  52.457  1.00  0.00           C  
ATOM   2481  O   ARG B2131      91.852  37.578  52.418  1.00  0.00           O  
ATOM   2482  CB  ARG B2131      94.667  38.080  50.659  1.00  0.00           C  
ATOM   2483  CG  ARG B2131      94.303  37.148  49.510  1.00  0.00           C  
ATOM   2484  CD  ARG B2131      93.960  37.922  48.224  1.00  0.00           C  
ATOM   2485  NE  ARG B2131      92.596  37.656  47.763  1.00  0.00           N  
ATOM   2486  CZ  ARG B2131      91.606  38.544  47.766  1.00  0.00           C  
ATOM   2487  NH1 ARG B2131      91.820  39.777  48.200  1.00  0.00           N  
ATOM   2488  NH2 ARG B2131      90.394  38.191  47.356  1.00  0.00           N  
ATOM   2489  N   LYS B2132      93.716  38.173  53.540  1.00  0.00           N  
ATOM   2490  CA  LYS B2132      93.326  37.540  54.786  1.00  0.00           C  
ATOM   2491  C   LYS B2132      92.033  38.102  55.362  1.00  0.00           C  
ATOM   2492  O   LYS B2132      91.162  37.345  55.785  1.00  0.00           O  
ATOM   2493  CB  LYS B2132      94.458  37.667  55.795  1.00  0.00           C  
ATOM   2494  CG  LYS B2132      95.581  36.674  55.544  1.00  0.00           C  
ATOM   2495  CD  LYS B2132      96.893  37.150  56.118  1.00  0.00           C  
ATOM   2496  CE  LYS B2132      98.017  36.238  55.680  1.00  0.00           C  
ATOM   2497  NZ  LYS B2132      99.313  36.899  55.944  1.00  0.00           N  
ATOM   2498  N   MET B2133      91.898  39.426  55.374  1.00  0.00           N  
ATOM   2499  CA  MET B2133      90.682  40.052  55.892  1.00  0.00           C  
ATOM   2500  C   MET B2133      89.463  39.581  55.115  1.00  0.00           C  
ATOM   2501  O   MET B2133      88.448  39.200  55.708  1.00  0.00           O  
ATOM   2502  CB  MET B2133      90.788  41.578  55.827  1.00  0.00           C  
ATOM   2503  CG  MET B2133      91.935  42.151  56.666  1.00  0.00           C  
ATOM   2504  SD  MET B2133      91.994  43.972  56.772  1.00  0.00           S  
ATOM   2505  CE  MET B2133      90.288  44.324  57.331  1.00  0.00           C  
ATOM   2506  N   GLU B2134      89.573  39.600  53.786  1.00  0.00           N  
ATOM   2507  CA  GLU B2134      88.484  39.167  52.912  1.00  0.00           C  
ATOM   2508  C   GLU B2134      88.144  37.720  53.214  1.00  0.00           C  
ATOM   2509  O   GLU B2134      86.968  37.362  53.336  1.00  0.00           O  
ATOM   2510  CB  GLU B2134      88.878  39.334  51.450  1.00  0.00           C  
ATOM   2511  CG  GLU B2134      88.760  40.756  50.962  1.00  0.00           C  
ATOM   2512  CD  GLU B2134      89.276  40.932  49.559  1.00  0.00           C  
ATOM   2513  OE1 GLU B2134      88.894  40.142  48.678  1.00  0.00           O  
ATOM   2514  OE2 GLU B2134      90.076  41.864  49.338  1.00  0.00           O  
ATOM   2515  N   GLN B2140      89.187  36.903  53.349  1.00  0.00           N  
ATOM   2516  CA  GLN B2140      89.052  35.491  53.683  1.00  0.00           C  
ATOM   2517  C   GLN B2140      88.190  35.358  54.932  1.00  0.00           C  
ATOM   2518  O   GLN B2140      87.133  34.735  54.922  1.00  0.00           O  
ATOM   2519  CB  GLN B2140      90.419  34.899  54.009  1.00  0.00           C  
ATOM   2520  CG  GLN B2140      90.642  33.479  53.559  1.00  0.00           C  
ATOM   2521  CD  GLN B2140      90.817  33.416  52.062  1.00  0.00           C  
ATOM   2522  OE1 GLN B2140      89.876  33.108  51.324  1.00  0.00           O  
ATOM   2523  NE2 GLN B2140      92.032  33.730  51.599  1.00  0.00           N  
ATOM   2524  N   ALA B2141      88.646  35.966  56.015  1.00  0.00           N  
ATOM   2525  CA  ALA B2141      87.930  35.882  57.276  1.00  0.00           C  
ATOM   2526  C   ALA B2141      86.490  36.385  57.261  1.00  0.00           C  
ATOM   2527  O   ALA B2141      85.634  35.802  57.938  1.00  0.00           O  
ATOM   2528  CB  ALA B2141      88.728  36.588  58.351  1.00  0.00           C  
ATOM   2529  N   MET B2142      86.226  37.448  56.492  1.00  0.00           N  
ATOM   2530  CA  MET B2142      84.882  38.036  56.424  1.00  0.00           C  
ATOM   2531  C   MET B2142      83.902  37.397  55.453  1.00  0.00           C  
ATOM   2532  O   MET B2142      82.692  37.573  55.580  1.00  0.00           O  
ATOM   2533  CB  MET B2142      84.976  39.526  56.156  1.00  0.00           C  
ATOM   2534  CG  MET B2142      85.708  40.242  57.251  1.00  0.00           C  
ATOM   2535  SD  MET B2142      85.647  42.032  57.058  1.00  0.00           S  
ATOM   2536  CE  MET B2142      83.958  42.357  57.613  1.00  0.00           C  
ATOM   2537  N   GLY B2143      84.422  36.666  54.478  1.00  0.00           N  
ATOM   2538  CA  GLY B2143      83.547  35.987  53.534  1.00  0.00           C  
ATOM   2539  C   GLY B2143      83.285  36.687  52.216  1.00  0.00           C  
ATOM   2540  O   GLY B2143      82.258  36.443  51.579  1.00  0.00           O  
ATOM   2541  N   LEU B2144      84.209  37.561  51.827  1.00  0.00           N  
ATOM   2542  CA  LEU B2144      84.112  38.313  50.592  1.00  0.00           C  
ATOM   2543  C   LEU B2144      84.791  37.559  49.454  1.00  0.00           C  
ATOM   2544  O   LEU B2144      85.789  36.848  49.656  1.00  0.00           O  
ATOM   2545  CB  LEU B2144      84.791  39.680  50.732  1.00  0.00           C  
ATOM   2546  CG  LEU B2144      84.255  40.748  51.681  1.00  0.00           C  
ATOM   2547  CD1 LEU B2144      85.138  41.964  51.537  1.00  0.00           C  
ATOM   2548  CD2 LEU B2144      82.807  41.091  51.377  1.00  0.00           C  
ATOM   2549  N   GLY B2145      84.235  37.728  48.258  1.00  0.00           N  
ATOM   2550  CA  GLY B2145      84.787  37.101  47.075  1.00  0.00           C  
ATOM   2551  C   GLY B2145      84.778  35.586  47.006  1.00  0.00           C  
ATOM   2552  O   GLY B2145      83.834  34.904  47.434  1.00  0.00           O  
ATOM   2553  N   ARG B2146      85.865  35.066  46.447  1.00  0.00           N  
ATOM   2554  CA  ARG B2146      86.058  33.640  46.268  1.00  0.00           C  
ATOM   2555  C   ARG B2146      87.319  33.133  46.961  1.00  0.00           C  
ATOM   2556  O   ARG B2146      87.379  31.911  47.214  1.00  0.00           O  
ATOM   2557  CB  ARG B2146      86.126  33.321  44.777  1.00  0.00           C  
ATOM   2558  CG  ARG B2146      84.819  33.545  44.054  1.00  0.00           C  
ATOM   2559  CD  ARG B2146      84.960  33.285  42.580  1.00  0.00           C  
ATOM   2560  NE  ARG B2146      85.706  34.351  41.934  1.00  0.00           N  
ATOM   2561  CZ  ARG B2146      86.354  34.214  40.789  1.00  0.00           C  
ATOM   2562  NH1 ARG B2146      86.350  33.052  40.162  1.00  0.00           N  
ATOM   2563  NH2 ARG B2146      87.009  35.242  40.279  1.00  0.00           N  
HETATM 2564  N   TRP B 401      95.635  62.798  60.891  1.00  0.00           N  
HETATM 2565  CA  TRP B 401      96.849  62.020  61.172  1.00  0.00           C  
HETATM 2566  C   TRP B 401      98.233  62.874  60.999  1.00  0.00           C  
HETATM 2567  O   TRP B 401      98.178  64.139  60.450  1.00  0.00           O  
HETATM 2568  CB  TRP B 401      96.391  60.762  60.357  1.00  0.00           C  
HETATM 2569  CG  TRP B 401      97.187  59.541  59.980  1.00  0.00           C  
HETATM 2570  CD1 TRP B 401      96.935  58.852  58.841  1.00  0.00           C  
HETATM 2571  CD2 TRP B 401      98.204  58.865  60.693  1.00  0.00           C  
HETATM 2572  NE1 TRP B 401      97.780  57.787  58.739  1.00  0.00           N  
HETATM 2573  CE2 TRP B 401      98.621  57.771  59.817  1.00  0.00           C  
HETATM 2574  CE3 TRP B 401      98.914  59.147  61.876  1.00  0.00           C  
HETATM 2575  CZ2 TRP B 401      99.615  56.901  60.209  1.00  0.00           C  
HETATM 2576  CZ3 TRP B 401      99.908  58.286  62.242  1.00  0.00           C  
HETATM 2577  CH2 TRP B 401     100.317  57.167  61.419  1.00  0.00           C  
HETATM 2578  OXT TRP B 401      99.400  62.325  61.304  1.00  0.00           O  
TER
END
