# Supplementary material for: Backbone Brackets and Arginine Tweezers delineate Class I and Class II aminoacyl tRNA synthetases
Source: PLoS Comput Biol. 2018 Apr 16;14(4):e1006101. doi: 10.1371/journal.pcbi.1006101 (PMC5919687; doi:10.1371/journal.pcbi.1006101)
Supplement: S11 File — All structures of Class I aaRS with residues renumbered according to the MSA. (GZ) [file pcbi.1006101.s023.tar.gz › 1mb2_C_renum.pdb]

ATOM      1  N   MET C 265     102.860   5.999  37.131  1.00  0.00           N  
ATOM      2  CA  MET C 265     103.921   5.549  36.200  1.00  0.00           C  
ATOM      3  C   MET C 265     103.686   6.226  34.856  1.00  0.00           C  
ATOM      4  O   MET C 265     102.566   6.633  34.551  1.00  0.00           O  
ATOM      5  CB  MET C 265     103.853   4.033  35.985  1.00  0.00           C  
ATOM      6  CG  MET C 265     103.436   3.218  37.202  1.00  0.00           C  
ATOM      7  SD  MET C 265     103.285   1.464  36.797  1.00  0.00           S  
ATOM      8  CE  MET C 265     101.560   1.372  36.226  1.00  0.00           C  
ATOM      9  N   LYS C 266     104.738   6.348  34.052  1.00  0.00           N  
ATOM     10  CA  LYS C 266     104.613   6.938  32.725  1.00  0.00           C  
ATOM     11  C   LYS C 266     104.063   5.872  31.767  1.00  0.00           C  
ATOM     12  O   LYS C 266     104.240   4.678  32.004  1.00  0.00           O  
ATOM     13  CB  LYS C 266     105.975   7.447  32.266  1.00  0.00           C  
ATOM     14  CG  LYS C 266     106.348   8.763  32.903  1.00  0.00           C  
ATOM     15  CD  LYS C 266     107.696   9.260  32.427  1.00  0.00           C  
ATOM     16  CE  LYS C 266     107.729  10.776  32.455  1.00  0.00           C  
ATOM     17  NZ  LYS C 266     106.758  11.363  31.477  1.00  0.00           N  
ATOM     18  N   THR C 267     103.395   6.302  30.693  1.00  0.00           N  
ATOM     19  CA  THR C 267     102.820   5.365  29.724  1.00  0.00           C  
ATOM     20  C   THR C 267     103.689   5.119  28.494  1.00  0.00           C  
ATOM     21  O   THR C 267     104.282   6.038  27.939  1.00  0.00           O  
ATOM     22  CB  THR C 267     101.439   5.830  29.228  1.00  0.00           C  
ATOM     23  OG1 THR C 267     100.540   5.941  30.336  1.00  0.00           O  
ATOM     24  CG2 THR C 267     100.868   4.838  28.223  1.00  0.00           C  
ATOM     25  N   ILE C 268     103.778   3.866  28.073  1.00  0.00           N  
ATOM     26  CA  ILE C 268     104.544   3.554  26.884  1.00  0.00           C  
ATOM     27  C   ILE C 268     103.637   2.851  25.888  1.00  0.00           C  
ATOM     28  O   ILE C 268     102.919   1.911  26.233  1.00  0.00           O  
ATOM     29  CB  ILE C 268     105.749   2.680  27.219  1.00  0.00           C  
ATOM     30  CG1 ILE C 268     106.841   3.571  27.794  1.00  0.00           C  
ATOM     31  CG2 ILE C 268     106.246   1.919  25.978  1.00  0.00           C  
ATOM     32  CD1 ILE C 268     108.141   2.848  28.017  1.00  0.00           C  
ATOM     33  N   PHE C 269     103.651   3.328  24.652  1.00  0.00           N  
ATOM     34  CA  PHE C 269     102.834   2.732  23.609  1.00  0.00           C  
ATOM     35  C   PHE C 269     103.749   2.229  22.509  1.00  0.00           C  
ATOM     36  O   PHE C 269     104.623   2.962  22.059  1.00  0.00           O  
ATOM     37  CB  PHE C 269     101.879   3.778  23.046  1.00  0.00           C  
ATOM     38  CG  PHE C 269     100.817   3.205  22.160  1.00  0.00           C  
ATOM     39  CD1 PHE C 269     101.078   2.904  20.819  1.00  0.00           C  
ATOM     40  CD2 PHE C 269      99.549   2.944  22.675  1.00  0.00           C  
ATOM     41  CE1 PHE C 269     100.077   2.348  20.006  1.00  0.00           C  
ATOM     42  CE2 PHE C 269      98.553   2.391  21.880  1.00  0.00           C  
ATOM     43  CZ  PHE C 269      98.814   2.094  20.541  1.00  0.00           C  
ATOM     44  N   SER C 270     103.571   0.981  22.088  1.00  0.00           N  
ATOM     45  CA  SER C 270     104.400   0.425  21.015  1.00  0.00           C  
ATOM     46  C   SER C 270     103.500  -0.184  19.947  1.00  0.00           C  
ATOM     47  O   SER C 270     102.564  -0.937  20.249  1.00  0.00           O  
ATOM     48  CB  SER C 270     105.367  -0.630  21.570  1.00  0.00           C  
ATOM     49  OG  SER C 270     106.505  -0.796  20.734  1.00  0.00           O  
ATOM     50  N   GLY C 272     103.771   0.175  18.697  1.00  0.00           N  
ATOM     51  CA  GLY C 272     102.983  -0.344  17.601  1.00  0.00           C  
ATOM     52  C   GLY C 272     103.795  -1.383  16.862  1.00  0.00           C  
ATOM     53  O   GLY C 272     104.937  -1.118  16.485  1.00  0.00           O  
ATOM     54  N   ILE C 273     103.218  -2.569  16.680  1.00  0.00           N  
ATOM     55  CA  ILE C 273     103.899  -3.641  15.961  1.00  0.00           C  
ATOM     56  C   ILE C 273     103.191  -3.964  14.648  1.00  0.00           C  
ATOM     57  O   ILE C 273     102.002  -4.303  14.633  1.00  0.00           O  
ATOM     58  CB  ILE C 273     103.995  -4.966  16.780  1.00  0.00           C  
ATOM     59  CG1 ILE C 273     103.995  -4.706  18.290  1.00  0.00           C  
ATOM     60  CG2 ILE C 273     105.258  -5.708  16.376  1.00  0.00           C  
ATOM     61  CD1 ILE C 273     105.207  -3.911  18.792  1.00  0.00           C  
ATOM     62  N   GLN C 274     103.931  -3.830  13.553  1.00  0.00           N  
ATOM     63  CA  GLN C 274     103.420  -4.119  12.221  1.00  0.00           C  
ATOM     64  C   GLN C 274     103.259  -5.625  12.122  1.00  0.00           C  
ATOM     65  O   GLN C 274     104.236  -6.360  12.211  1.00  0.00           O  
ATOM     66  CB  GLN C 274     104.425  -3.651  11.162  1.00  0.00           C  
ATOM     67  CG  GLN C 274     104.083  -2.343  10.483  1.00  0.00           C  
ATOM     68  CD  GLN C 274     102.928  -2.484   9.508  1.00  0.00           C  
ATOM     69  OE1 GLN C 274     102.303  -1.497   9.138  1.00  0.00           O  
ATOM     70  NE2 GLN C 274     102.651  -3.719   9.077  1.00  0.00           N  
ATOM     71  N   PRO C 275     102.019  -6.104  11.925  1.00  0.00           N  
ATOM     72  CA  PRO C 275     101.836  -7.553  11.829  1.00  0.00           C  
ATOM     73  C   PRO C 275     102.616  -8.186  10.703  1.00  0.00           C  
ATOM     74  O   PRO C 275     102.256  -8.064   9.538  1.00  0.00           O  
ATOM     75  CB  PRO C 275     100.324  -7.707  11.678  1.00  0.00           C  
ATOM     76  CG  PRO C 275      99.898  -6.442  11.047  1.00  0.00           C  
ATOM     77  CD  PRO C 275     100.735  -5.400  11.733  1.00  0.00           C  
ATOM     78  N   SER C 276     103.703  -8.865  11.062  1.00  0.00           N  
ATOM     79  CA  SER C 276     104.549  -9.540  10.067  1.00  0.00           C  
ATOM     80  C   SER C 276     105.158 -10.892  10.490  1.00  0.00           C  
ATOM     81  O   SER C 276     105.939 -11.467   9.727  1.00  0.00           O  
ATOM     82  CB  SER C 276     105.657  -8.593   9.618  1.00  0.00           C  
ATOM     83  OG  SER C 276     105.091  -7.402   9.087  1.00  0.00           O  
ATOM     84  N   GLY C 277     104.803 -11.386  11.682  1.00  0.00           N  
ATOM     85  CA  GLY C 277     105.309 -12.678  12.146  1.00  0.00           C  
ATOM     86  C   GLY C 277     106.811 -12.916  12.310  1.00  0.00           C  
ATOM     87  O   GLY C 277     107.250 -13.508  13.299  1.00  0.00           O  
ATOM     88  N   VAL C 279     107.609 -12.479  11.349  1.00  0.00           N  
ATOM     89  CA  VAL C 279     109.043 -12.668  11.444  1.00  0.00           C  
ATOM     90  C   VAL C 279     109.733 -11.518  12.171  1.00  0.00           C  
ATOM     91  O   VAL C 279     109.832 -10.420  11.632  1.00  0.00           O  
ATOM     92  CB  VAL C 279     109.684 -12.774  10.046  1.00  0.00           C  
ATOM     93  CG1 VAL C 279     109.227 -11.606   9.166  1.00  0.00           C  
ATOM     94  CG2 VAL C 279     111.202 -12.776  10.163  1.00  0.00           C  
ATOM     95  N   ILE C 280     110.181 -11.743  13.401  1.00  0.00           N  
ATOM     96  CA  ILE C 280     110.895 -10.688  14.124  1.00  0.00           C  
ATOM     97  C   ILE C 280     112.293 -11.245  14.273  1.00  0.00           C  
ATOM     98  O   ILE C 280     112.460 -12.395  14.670  1.00  0.00           O  
ATOM     99  CB  ILE C 280     110.279 -10.354  15.510  1.00  0.00           C  
ATOM    100  CG1 ILE C 280     110.423 -11.539  16.462  1.00  0.00           C  
ATOM    101  CG2 ILE C 280     108.811  -9.993  15.355  1.00  0.00           C  
ATOM    102  CD1 ILE C 280     109.724 -11.320  17.793  1.00  0.00           C  
ATOM    103  N   THR C 281     113.300 -10.450  13.927  1.00  0.00           N  
ATOM    104  CA  THR C 281     114.675 -10.928  14.007  1.00  0.00           C  
ATOM    105  C   THR C 281     115.261 -10.986  15.405  1.00  0.00           C  
ATOM    106  O   THR C 281     114.660 -10.515  16.381  1.00  0.00           O  
ATOM    107  CB  THR C 281     115.637 -10.088  13.138  1.00  0.00           C  
ATOM    108  OG1 THR C 281     115.819  -8.798  13.731  1.00  0.00           O  
ATOM    109  CG2 THR C 281     115.083  -9.944  11.726  1.00  0.00           C  
ATOM    110  N   ILE C 282     116.452 -11.582  15.471  1.00  0.00           N  
ATOM    111  CA  ILE C 282     117.198 -11.721  16.707  1.00  0.00           C  
ATOM    112  C   ILE C 282     117.710 -10.309  17.013  1.00  0.00           C  
ATOM    113  O   ILE C 282     118.079  -9.990  18.141  1.00  0.00           O  
ATOM    114  CB  ILE C 282     118.380 -12.722  16.539  1.00  0.00           C  
ATOM    115  CG1 ILE C 282     118.714 -13.349  17.892  1.00  0.00           C  
ATOM    116  CG2 ILE C 282     119.610 -12.010  16.002  1.00  0.00           C  
ATOM    117  CD1 ILE C 282     117.505 -13.960  18.591  1.00  0.00           C  
ATOM    118  N   GLY C 283     117.715  -9.465  15.985  1.00  0.00           N  
ATOM    119  CA  GLY C 283     118.137  -8.094  16.170  1.00  0.00           C  
ATOM    120  C   GLY C 283     117.027  -7.323  16.863  1.00  0.00           C  
ATOM    121  O   GLY C 283     117.270  -6.619  17.835  1.00  0.00           O  
ATOM    122  N   ASN C 284     115.798  -7.445  16.375  1.00  0.00           N  
ATOM    123  CA  ASN C 284     114.699  -6.734  17.009  1.00  0.00           C  
ATOM    124  C   ASN C 284     114.557  -7.176  18.436  1.00  0.00           C  
ATOM    125  O   ASN C 284     114.162  -6.393  19.287  1.00  0.00           O  
ATOM    126  CB  ASN C 284     113.373  -6.983  16.294  1.00  0.00           C  
ATOM    127  CG  ASN C 284     113.277  -6.249  14.974  1.00  0.00           C  
ATOM    128  OD1 ASN C 284     113.327  -6.866  13.893  1.00  0.00           O  
ATOM    129  ND2 ASN C 284     113.139  -4.921  15.048  1.00  0.00           N  
ATOM    130  N   TYR C 285     114.861  -8.445  18.691  1.00  0.00           N  
ATOM    131  CA  TYR C 285     114.756  -9.008  20.038  1.00  0.00           C  
ATOM    132  C   TYR C 285     115.768  -8.386  20.989  1.00  0.00           C  
ATOM    133  O   TYR C 285     115.428  -7.991  22.106  1.00  0.00           O  
ATOM    134  CB  TYR C 285     114.944 -10.535  20.001  1.00  0.00           C  
ATOM    135  CG  TYR C 285     114.964 -11.214  21.365  1.00  0.00           C  
ATOM    136  CD1 TYR C 285     116.153 -11.726  21.894  1.00  0.00           C  
ATOM    137  CD2 TYR C 285     113.798 -11.343  22.126  1.00  0.00           C  
ATOM    138  CE1 TYR C 285     116.177 -12.341  23.131  1.00  0.00           C  
ATOM    139  CE2 TYR C 285     113.817 -11.960  23.371  1.00  0.00           C  
ATOM    140  CZ  TYR C 285     115.008 -12.455  23.864  1.00  0.00           C  
ATOM    141  OH  TYR C 285     115.035 -13.072  25.090  1.00  0.00           O  
ATOM    142  N   ILE C 286     117.013  -8.306  20.541  1.00  0.00           N  
ATOM    143  CA  ILE C 286     118.073  -7.746  21.360  1.00  0.00           C  
ATOM    144  C   ILE C 286     117.926  -6.244  21.560  1.00  0.00           C  
ATOM    145  O   ILE C 286     118.011  -5.752  22.688  1.00  0.00           O  
ATOM    146  CB  ILE C 286     119.450  -8.032  20.741  1.00  0.00           C  
ATOM    147  CG1 ILE C 286     119.754  -9.527  20.848  1.00  0.00           C  
ATOM    148  CG2 ILE C 286     120.521  -7.188  21.408  1.00  0.00           C  
ATOM    149  CD1 ILE C 286     121.042  -9.941  20.140  1.00  0.00           C  
ATOM    150  N   GLY C 287     117.682  -5.523  20.469  1.00  0.00           N  
ATOM    151  CA  GLY C 287     117.552  -4.084  20.551  1.00  0.00           C  
ATOM    152  C   GLY C 287     116.300  -3.524  21.189  1.00  0.00           C  
ATOM    153  O   GLY C 287     116.338  -2.438  21.768  1.00  0.00           O  
ATOM    154  N   ALA C 288     115.198  -4.257  21.133  1.00  0.00           N  
ATOM    155  CA  ALA C 288     113.973  -3.720  21.695  1.00  0.00           C  
ATOM    156  C   ALA C 288     113.069  -4.639  22.510  1.00  0.00           C  
ATOM    157  O   ALA C 288     112.760  -4.344  23.659  1.00  0.00           O  
ATOM    158  CB  ALA C 288     113.177  -3.081  20.586  1.00  0.00           C  
ATOM    159  N   LEU C 289     112.629  -5.746  21.924  1.00  0.00           N  
ATOM    160  CA  LEU C 289     111.728  -6.649  22.637  1.00  0.00           C  
ATOM    161  C   LEU C 289     112.214  -7.067  24.009  1.00  0.00           C  
ATOM    162  O   LEU C 289     111.557  -6.806  25.006  1.00  0.00           O  
ATOM    163  CB  LEU C 289     111.446  -7.904  21.814  1.00  0.00           C  
ATOM    164  CG  LEU C 289     110.041  -8.131  21.261  1.00  0.00           C  
ATOM    165  CD1 LEU C 289     109.996  -7.640  19.819  1.00  0.00           C  
ATOM    166  CD2 LEU C 289     109.711  -9.605  21.285  1.00  0.00           C  
ATOM    167  N   ARG C 290     113.365  -7.728  24.037  1.00  0.00           N  
ATOM    168  CA  ARG C 290     113.997  -8.226  25.260  1.00  0.00           C  
ATOM    169  C   ARG C 290     113.826  -7.220  26.398  1.00  0.00           C  
ATOM    170  O   ARG C 290     113.332  -7.533  27.481  1.00  0.00           O  
ATOM    171  CB  ARG C 290     115.476  -8.466  24.948  1.00  0.00           C  
ATOM    172  CG  ARG C 290     116.328  -9.071  26.034  1.00  0.00           C  
ATOM    173  CD  ARG C 290     117.706  -9.335  25.459  1.00  0.00           C  
ATOM    174  NE  ARG C 290     118.768  -9.298  26.460  1.00  0.00           N  
ATOM    175  CZ  ARG C 290     119.490 -10.347  26.842  1.00  0.00           C  
ATOM    176  NH1 ARG C 290     119.273 -11.541  26.310  1.00  0.00           N  
ATOM    177  NH2 ARG C 290     120.437 -10.197  27.759  1.00  0.00           N  
ATOM    178  N   GLN C 291     114.237  -6.003  26.088  1.00  0.00           N  
ATOM    179  CA  GLN C 291     114.196  -4.824  26.934  1.00  0.00           C  
ATOM    180  C   GLN C 291     112.804  -4.532  27.554  1.00  0.00           C  
ATOM    181  O   GLN C 291     112.705  -4.248  28.745  1.00  0.00           O  
ATOM    182  CB  GLN C 291     114.698  -3.682  26.042  1.00  0.00           C  
ATOM    183  CG  GLN C 291     114.592  -2.255  26.503  1.00  0.00           C  
ATOM    184  CD  GLN C 291     115.127  -1.321  25.422  1.00  0.00           C  
ATOM    185  OE1 GLN C 291     116.174  -0.688  25.584  1.00  0.00           O  
ATOM    186  NE2 GLN C 291     114.414  -1.253  24.302  1.00  0.00           N  
ATOM    187  N   PHE C 292     111.737  -4.628  26.760  1.00  0.00           N  
ATOM    188  CA  PHE C 292     110.381  -4.362  27.259  1.00  0.00           C  
ATOM    189  C   PHE C 292     109.897  -5.353  28.304  1.00  0.00           C  
ATOM    190  O   PHE C 292     109.094  -5.015  29.177  1.00  0.00           O  
ATOM    191  CB  PHE C 292     109.353  -4.381  26.129  1.00  0.00           C  
ATOM    192  CG  PHE C 292     109.641  -3.426  25.020  1.00  0.00           C  
ATOM    193  CD1 PHE C 292     110.151  -2.153  25.281  1.00  0.00           C  
ATOM    194  CD2 PHE C 292     109.376  -3.790  23.701  1.00  0.00           C  
ATOM    195  CE1 PHE C 292     110.395  -1.258  24.240  1.00  0.00           C  
ATOM    196  CE2 PHE C 292     109.614  -2.904  22.653  1.00  0.00           C  
ATOM    197  CZ  PHE C 292     110.125  -1.633  22.921  1.00  0.00           C  
ATOM    198  N   VAL C 293     110.367  -6.589  28.193  1.00  0.00           N  
ATOM    199  CA  VAL C 293     109.961  -7.645  29.112  1.00  0.00           C  
ATOM    200  C   VAL C 293     110.164  -7.235  30.560  1.00  0.00           C  
ATOM    201  O   VAL C 293     109.304  -7.485  31.401  1.00  0.00           O  
ATOM    202  CB  VAL C 293     110.731  -8.949  28.843  1.00  0.00           C  
ATOM    203  CG1 VAL C 293     110.265 -10.031  29.806  1.00  0.00           C  
ATOM    204  CG2 VAL C 293     110.512  -9.392  27.401  1.00  0.00           C  
ATOM    205  N   GLU C 294     111.305  -6.609  30.839  1.00  0.00           N  
ATOM    206  CA  GLU C 294     111.619  -6.144  32.189  1.00  0.00           C  
ATOM    207  C   GLU C 294     110.925  -4.810  32.473  1.00  0.00           C  
ATOM    208  O   GLU C 294     110.312  -4.625  33.525  1.00  0.00           O  
ATOM    209  CB  GLU C 294     113.136  -5.996  32.366  1.00  0.00           C  
ATOM    210  CG  GLU C 294     113.858  -7.315  32.624  1.00  0.00           C  
ATOM    211  CD  GLU C 294     113.557  -7.878  34.015  1.00  0.00           C  
ATOM    212  OE1 GLU C 294     114.117  -7.351  35.002  1.00  0.00           O  
ATOM    213  OE2 GLU C 294     112.752  -8.833  34.113  1.00  0.00           O  
ATOM    214  N   LEU C 295     111.009  -3.895  31.516  1.00  0.00           N  
ATOM    215  CA  LEU C 295     110.396  -2.579  31.640  1.00  0.00           C  
ATOM    216  C   LEU C 295     108.887  -2.589  31.880  1.00  0.00           C  
ATOM    217  O   LEU C 295     108.337  -1.634  32.416  1.00  0.00           O  
ATOM    218  CB  LEU C 295     110.667  -1.781  30.379  1.00  0.00           C  
ATOM    219  CG  LEU C 295     111.678  -0.640  30.401  1.00  0.00           C  
ATOM    220  CD1 LEU C 295     112.977  -1.056  31.083  1.00  0.00           C  
ATOM    221  CD2 LEU C 295     111.922  -0.219  28.959  1.00  0.00           C  
ATOM    222  N   GLN C 296     108.220  -3.661  31.468  1.00  0.00           N  
ATOM    223  CA  GLN C 296     106.772  -3.749  31.608  1.00  0.00           C  
ATOM    224  C   GLN C 296     106.225  -3.665  33.033  1.00  0.00           C  
ATOM    225  O   GLN C 296     105.008  -3.598  33.225  1.00  0.00           O  
ATOM    226  CB  GLN C 296     106.246  -5.016  30.929  1.00  0.00           C  
ATOM    227  CG  GLN C 296     106.734  -6.282  31.582  1.00  0.00           C  
ATOM    228  CD  GLN C 296     106.041  -7.529  31.066  1.00  0.00           C  
ATOM    229  OE1 GLN C 296     104.816  -7.589  31.003  1.00  0.00           O  
ATOM    230  NE2 GLN C 296     106.829  -8.541  30.711  1.00  0.00           N  
ATOM    231  N   HIS C 297     107.095  -3.683  34.036  1.00  0.00           N  
ATOM    232  CA  HIS C 297     106.607  -3.598  35.418  1.00  0.00           C  
ATOM    233  C   HIS C 297     106.902  -2.233  36.035  1.00  0.00           C  
ATOM    234  O   HIS C 297     106.338  -1.879  37.069  1.00  0.00           O  
ATOM    235  CB  HIS C 297     107.232  -4.700  36.287  1.00  0.00           C  
ATOM    236  CG  HIS C 297     107.028  -6.086  35.757  1.00  0.00           C  
ATOM    237  ND1 HIS C 297     105.793  -6.556  35.360  1.00  0.00           N  
ATOM    238  CD2 HIS C 297     107.896  -7.111  35.571  1.00  0.00           C  
ATOM    239  CE1 HIS C 297     105.908  -7.807  34.951  1.00  0.00           C  
ATOM    240  NE2 HIS C 297     107.174  -8.169  35.069  1.00  0.00           N  
ATOM    241  N   GLU C 299     107.782  -1.482  35.376  1.00  0.00           N  
ATOM    242  CA  GLU C 299     108.172  -0.154  35.813  1.00  0.00           C  
ATOM    243  C   GLU C 299     107.321   0.912  35.107  1.00  0.00           C  
ATOM    244  O   GLU C 299     107.057   1.977  35.668  1.00  0.00           O  
ATOM    245  CB  GLU C 299     109.658   0.066  35.536  1.00  0.00           C  
ATOM    246  CG  GLU C 299     110.529  -1.125  35.961  1.00  0.00           C  
ATOM    247  CD  GLU C 299     110.394  -1.494  37.456  1.00  0.00           C  
ATOM    248  OE1 GLU C 299     110.993  -0.794  38.309  1.00  0.00           O  
ATOM    249  OE2 GLU C 299     109.682  -2.477  37.771  1.00  0.00           O  
ATOM    250  N   TYR C 306     106.893   0.620  33.878  1.00  0.00           N  
ATOM    251  CA  TYR C 306     106.044   1.534  33.111  1.00  0.00           C  
ATOM    252  C   TYR C 306     104.712   0.894  32.772  1.00  0.00           C  
ATOM    253  O   TYR C 306     104.575  -0.320  32.837  1.00  0.00           O  
ATOM    254  CB  TYR C 306     106.702   1.932  31.801  1.00  0.00           C  
ATOM    255  CG  TYR C 306     107.976   2.701  31.950  1.00  0.00           C  
ATOM    256  CD1 TYR C 306     109.196   2.048  32.116  1.00  0.00           C  
ATOM    257  CD2 TYR C 306     107.973   4.085  31.885  1.00  0.00           C  
ATOM    258  CE1 TYR C 306     110.386   2.764  32.204  1.00  0.00           C  
ATOM    259  CE2 TYR C 306     109.149   4.810  31.972  1.00  0.00           C  
ATOM    260  CZ  TYR C 306     110.353   4.148  32.130  1.00  0.00           C  
ATOM    261  OH  TYR C 306     111.524   4.868  32.203  1.00  0.00           O  
ATOM    262  N   ASN C 307     103.726   1.715  32.418  1.00  0.00           N  
ATOM    263  CA  ASN C 307     102.410   1.204  32.018  1.00  0.00           C  
ATOM    264  C   ASN C 307     102.511   1.010  30.494  1.00  0.00           C  
ATOM    265  O   ASN C 307     102.555   1.991  29.740  1.00  0.00           O  
ATOM    266  CB  ASN C 307     101.311   2.212  32.341  1.00  0.00           C  
ATOM    267  CG  ASN C 307      99.950   1.775  31.813  1.00  0.00           C  
ATOM    268  OD1 ASN C 307      99.078   2.610  31.538  1.00  0.00           O  
ATOM    269  ND2 ASN C 307      99.761   0.457  31.675  1.00  0.00           N  
ATOM    270  N   CYS C 308     102.554  -0.246  30.044  1.00  0.00           N  
ATOM    271  CA  CYS C 308     102.716  -0.536  28.620  1.00  0.00           C  
ATOM    272  C   CYS C 308     101.520  -1.002  27.794  1.00  0.00           C  
ATOM    273  O   CYS C 308     100.693  -1.802  28.251  1.00  0.00           O  
ATOM    274  CB  CYS C 308     103.839  -1.548  28.444  1.00  0.00           C  
ATOM    275  SG  CYS C 308     105.427  -0.968  29.015  1.00  0.00           S  
ATOM    276  N   TYR C 309     101.457  -0.481  26.565  1.00  0.00           N  
ATOM    277  CA  TYR C 309     100.424  -0.834  25.585  1.00  0.00           C  
ATOM    278  C   TYR C 309     101.155  -1.383  24.363  1.00  0.00           C  
ATOM    279  O   TYR C 309     102.021  -0.705  23.790  1.00  0.00           O  
ATOM    280  CB  TYR C 309      99.614   0.384  25.151  1.00  0.00           C  
ATOM    281  CG  TYR C 309      98.620   0.878  26.162  1.00  0.00           C  
ATOM    282  CD1 TYR C 309      97.375   0.267  26.308  1.00  0.00           C  
ATOM    283  CD2 TYR C 309      98.912   1.973  26.972  1.00  0.00           C  
ATOM    284  CE1 TYR C 309      96.444   0.741  27.235  1.00  0.00           C  
ATOM    285  CE2 TYR C 309      97.988   2.451  27.902  1.00  0.00           C  
ATOM    286  CZ  TYR C 309      96.759   1.831  28.022  1.00  0.00           C  
ATOM    287  OH  TYR C 309      95.828   2.316  28.907  1.00  0.00           O  
ATOM    288  N   PHE C 310     100.827  -2.616  23.987  1.00  0.00           N  
ATOM    289  CA  PHE C 310     101.441  -3.235  22.824  1.00  0.00           C  
ATOM    290  C   PHE C 310     100.319  -3.405  21.829  1.00  0.00           C  
ATOM    291  O   PHE C 310      99.332  -4.109  22.069  1.00  0.00           O  
ATOM    292  CB  PHE C 310     102.084  -4.556  23.211  1.00  0.00           C  
ATOM    293  CG  PHE C 310     103.231  -4.395  24.172  1.00  0.00           C  
ATOM    294  CD1 PHE C 310     104.469  -3.939  23.728  1.00  0.00           C  
ATOM    295  CD2 PHE C 310     103.061  -4.666  25.532  1.00  0.00           C  
ATOM    296  CE1 PHE C 310     105.520  -3.754  24.631  1.00  0.00           C  
ATOM    297  CE2 PHE C 310     104.102  -4.480  26.432  1.00  0.00           C  
ATOM    298  CZ  PHE C 310     105.334  -4.026  25.984  1.00  0.00           C  
ATOM    299  N   CYS C 311     100.470  -2.709  20.712  1.00  0.00           N  
ATOM    300  CA  CYS C 311      99.453  -2.691  19.689  1.00  0.00           C  
ATOM    301  C   CYS C 311      99.882  -3.238  18.344  1.00  0.00           C  
ATOM    302  O   CYS C 311     100.801  -2.717  17.705  1.00  0.00           O  
ATOM    303  CB  CYS C 311      98.982  -1.252  19.541  1.00  0.00           C  
ATOM    304  SG  CYS C 311      97.677  -0.981  18.349  1.00  0.00           S  
ATOM    305  N   ILE C 312      99.218  -4.315  17.933  1.00  0.00           N  
ATOM    306  CA  ILE C 312      99.485  -4.920  16.637  1.00  0.00           C  
ATOM    307  C   ILE C 312      98.651  -4.073  15.696  1.00  0.00           C  
ATOM    308  O   ILE C 312      97.410  -4.118  15.713  1.00  0.00           O  
ATOM    309  CB  ILE C 312      99.043  -6.393  16.617  1.00  0.00           C  
ATOM    310  CG1 ILE C 312      99.959  -7.191  17.540  1.00  0.00           C  
ATOM    311  CG2 ILE C 312      99.094  -6.948  15.190  1.00  0.00           C  
ATOM    312  CD1 ILE C 312      99.507  -8.589  17.827  1.00  0.00           C  
ATOM    313  N   VAL C 313      99.347  -3.256  14.917  1.00  0.00           N  
ATOM    314  CA  VAL C 313      98.696  -2.332  14.000  1.00  0.00           C  
ATOM    315  C   VAL C 313      98.329  -3.005  12.690  1.00  0.00           C  
ATOM    316  O   VAL C 313      99.084  -2.956  11.715  1.00  0.00           O  
ATOM    317  CB  VAL C 313      99.619  -1.117  13.752  1.00  0.00           C  
ATOM    318  CG1 VAL C 313      99.600  -0.229  14.973  1.00  0.00           C  
ATOM    319  CG2 VAL C 313     101.039  -1.581  13.483  1.00  0.00           C  
ATOM    320  N   ASP C 314      97.171  -3.655  12.673  1.00  0.00           N  
ATOM    321  CA  ASP C 314      96.757  -4.345  11.467  1.00  0.00           C  
ATOM    322  C   ASP C 314      96.280  -3.351  10.410  1.00  0.00           C  
ATOM    323  O   ASP C 314      96.540  -3.544   9.217  1.00  0.00           O  
ATOM    324  CB  ASP C 314      95.673  -5.380  11.779  1.00  0.00           C  
ATOM    325  CG  ASP C 314      94.535  -4.814  12.607  1.00  0.00           C  
ATOM    326  OD1 ASP C 314      94.792  -3.885  13.392  1.00  0.00           O  
ATOM    327  OD2 ASP C 314      93.398  -5.307  12.466  1.00  0.00           O  
ATOM    328  N   GLN C 315      95.627  -2.274  10.861  1.00  0.00           N  
ATOM    329  CA  GLN C 315      95.123  -1.214   9.979  1.00  0.00           C  
ATOM    330  C   GLN C 315      96.259  -0.470   9.281  1.00  0.00           C  
ATOM    331  O   GLN C 315      96.085   0.037   8.182  1.00  0.00           O  
ATOM    332  CB  GLN C 315      94.270  -0.238  10.771  1.00  0.00           C  
ATOM    333  CG  GLN C 315      92.990  -0.856  11.275  1.00  0.00           C  
ATOM    334  CD  GLN C 315      92.149   0.114  12.071  1.00  0.00           C  
ATOM    335  OE1 GLN C 315      92.553   0.573  13.140  1.00  0.00           O  
ATOM    336  NE2 GLN C 315      90.974   0.441  11.552  1.00  0.00           N  
ATOM    337  N   HIS C 316      97.426  -0.409   9.900  1.00  0.00           N  
ATOM    338  CA  HIS C 316      98.542   0.258   9.255  1.00  0.00           C  
ATOM    339  C   HIS C 316      99.141  -0.654   8.194  1.00  0.00           C  
ATOM    340  O   HIS C 316      99.725  -0.178   7.222  1.00  0.00           O  
ATOM    341  CB  HIS C 316      99.674   0.612  10.248  1.00  0.00           C  
ATOM    342  CG  HIS C 316      99.575   1.977  10.845  1.00  0.00           C  
ATOM    343  ND1 HIS C 316      98.829   2.240  11.975  1.00  0.00           N  
ATOM    344  CD2 HIS C 316     100.094   3.163  10.447  1.00  0.00           C  
ATOM    345  CE1 HIS C 316      98.884   3.531  12.242  1.00  0.00           C  
ATOM    346  NE2 HIS C 316      99.643   4.114  11.328  1.00  0.00           N  
ATOM    347  N   ALA C 317      98.993  -1.965   8.376  1.00  0.00           N  
ATOM    348  CA  ALA C 317      99.579  -2.936   7.447  1.00  0.00           C  
ATOM    349  C   ALA C 317      98.846  -2.898   6.122  1.00  0.00           C  
ATOM    350  O   ALA C 317      99.413  -3.103   5.039  1.00  0.00           O  
ATOM    351  CB  ALA C 317      99.503  -4.325   8.038  1.00  0.00           C  
ATOM    352  N   ILE C 333      97.564  -2.594   6.253  1.00  0.00           N  
ATOM    353  CA  ILE C 333      96.630  -2.487   5.159  1.00  0.00           C  
ATOM    354  C   ILE C 333      96.991  -1.363   4.166  1.00  0.00           C  
ATOM    355  O   ILE C 333      96.415  -1.285   3.096  1.00  0.00           O  
ATOM    356  CB  ILE C 333      95.207  -2.312   5.753  1.00  0.00           C  
ATOM    357  CG1 ILE C 333      94.253  -3.239   5.054  1.00  0.00           C  
ATOM    358  CG2 ILE C 333      94.708  -0.935   5.645  1.00  0.00           C  
ATOM    359  CD1 ILE C 333      94.561  -4.674   5.345  1.00  0.00           C  
ATOM    360  N   THR C 334      97.969  -0.520   4.489  1.00  0.00           N  
ATOM    361  CA  THR C 334      98.330   0.574   3.583  1.00  0.00           C  
ATOM    362  C   THR C 334      99.143   0.144   2.368  1.00  0.00           C  
ATOM    363  O   THR C 334      99.596   0.978   1.575  1.00  0.00           O  
ATOM    364  CB  THR C 334      99.123   1.667   4.304  1.00  0.00           C  
ATOM    365  OG1 THR C 334     100.351   1.114   4.785  1.00  0.00           O  
ATOM    366  CG2 THR C 334      98.317   2.215   5.461  1.00  0.00           C  
ATOM    367  N   VAL C 336      99.333  -1.160   2.241  1.00  0.00           N  
ATOM    368  CA  VAL C 336     100.076  -1.751   1.138  1.00  0.00           C  
ATOM    369  C   VAL C 336      99.368  -3.060   0.803  1.00  0.00           C  
ATOM    370  O   VAL C 336      98.471  -3.481   1.531  1.00  0.00           O  
ATOM    371  CB  VAL C 336     101.546  -2.025   1.527  1.00  0.00           C  
ATOM    372  CG1 VAL C 336     102.273  -0.700   1.717  1.00  0.00           C  
ATOM    373  CG2 VAL C 336     101.618  -2.872   2.808  1.00  0.00           C  
ATOM    374  N   TRP C 340      99.750  -3.698  -0.297  1.00  0.00           N  
ATOM    375  CA  TRP C 340      99.107  -4.936  -0.692  1.00  0.00           C  
ATOM    376  C   TRP C 340      99.280  -6.008   0.377  1.00  0.00           C  
ATOM    377  O   TRP C 340     100.399  -6.347   0.739  1.00  0.00           O  
ATOM    378  CB  TRP C 340      99.677  -5.403  -2.035  1.00  0.00           C  
ATOM    379  CG  TRP C 340      98.628  -5.488  -3.091  1.00  0.00           C  
ATOM    380  CD1 TRP C 340      98.134  -4.468  -3.882  1.00  0.00           C  
ATOM    381  CD2 TRP C 340      97.872  -6.648  -3.424  1.00  0.00           C  
ATOM    382  NE1 TRP C 340      97.109  -4.934  -4.685  1.00  0.00           N  
ATOM    383  CE2 TRP C 340      96.928  -6.268  -4.423  1.00  0.00           C  
ATOM    384  CE3 TRP C 340      97.892  -7.976  -2.977  1.00  0.00           C  
ATOM    385  CZ2 TRP C 340      96.025  -7.171  -4.971  1.00  0.00           C  
ATOM    386  CZ3 TRP C 340      96.997  -8.864  -3.522  1.00  0.00           C  
ATOM    387  CH2 TRP C 340      96.073  -8.460  -4.510  1.00  0.00           C  
ATOM    388  N   GLN C 418      98.171  -6.519   0.903  1.00  0.00           N  
ATOM    389  CA  GLN C 418      98.226  -7.567   1.918  1.00  0.00           C  
ATOM    390  C   GLN C 418      97.340  -8.740   1.529  1.00  0.00           C  
ATOM    391  O   GLN C 418      96.230  -8.538   1.050  1.00  0.00           O  
ATOM    392  CB  GLN C 418      97.721  -7.055   3.277  1.00  0.00           C  
ATOM    393  CG  GLN C 418      98.643  -6.129   4.057  1.00  0.00           C  
ATOM    394  CD  GLN C 418      99.999  -6.742   4.305  1.00  0.00           C  
ATOM    395  OE1 GLN C 418     100.125  -7.964   4.395  1.00  0.00           O  
ATOM    396  NE2 GLN C 418     101.026  -5.899   4.417  1.00  0.00           N  
ATOM    397  N   ASP C 419      97.827  -9.958   1.749  1.00  0.00           N  
ATOM    398  CA  ASP C 419      97.039 -11.152   1.479  1.00  0.00           C  
ATOM    399  C   ASP C 419      96.185 -11.361   2.727  1.00  0.00           C  
ATOM    400  O   ASP C 419      96.707 -11.516   3.833  1.00  0.00           O  
ATOM    401  CB  ASP C 419      97.931 -12.391   1.264  1.00  0.00           C  
ATOM    402  CG  ASP C 419      97.114 -13.653   0.949  1.00  0.00           C  
ATOM    403  OD1 ASP C 419      96.608 -14.306   1.892  1.00  0.00           O  
ATOM    404  OD2 ASP C 419      96.973 -13.969  -0.255  1.00  0.00           O  
ATOM    405  N   PRO C 420      94.860 -11.368   2.565  1.00  0.00           N  
ATOM    406  CA  PRO C 420      93.939 -11.551   3.688  1.00  0.00           C  
ATOM    407  C   PRO C 420      94.299 -12.664   4.652  1.00  0.00           C  
ATOM    408  O   PRO C 420      94.232 -12.484   5.864  1.00  0.00           O  
ATOM    409  CB  PRO C 420      92.601 -11.796   2.991  1.00  0.00           C  
ATOM    410  CG  PRO C 420      92.724 -10.980   1.741  1.00  0.00           C  
ATOM    411  CD  PRO C 420      94.129 -11.330   1.285  1.00  0.00           C  
ATOM    412  N   HIS C 421      94.674 -13.818   4.113  1.00  0.00           N  
ATOM    413  CA  HIS C 421      95.009 -14.968   4.952  1.00  0.00           C  
ATOM    414  C   HIS C 421      96.321 -14.818   5.686  1.00  0.00           C  
ATOM    415  O   HIS C 421      96.420 -15.206   6.842  1.00  0.00           O  
ATOM    416  CB  HIS C 421      95.042 -16.233   4.104  1.00  0.00           C  
ATOM    417  CG  HIS C 421      95.353 -17.475   4.882  1.00  0.00           C  
ATOM    418  ND1 HIS C 421      96.635 -17.960   5.047  1.00  0.00           N  
ATOM    419  CD2 HIS C 421      94.544 -18.331   5.548  1.00  0.00           C  
ATOM    420  CE1 HIS C 421      96.603 -19.061   5.776  1.00  0.00           C  
ATOM    421  NE2 HIS C 421      95.344 -19.308   6.093  1.00  0.00           N  
ATOM    422  N   GLU C 422      97.324 -14.274   4.998  1.00  0.00           N  
ATOM    423  CA  GLU C 422      98.640 -14.059   5.592  1.00  0.00           C  
ATOM    424  C   GLU C 422      98.579 -12.999   6.681  1.00  0.00           C  
ATOM    425  O   GLU C 422      99.207 -13.144   7.727  1.00  0.00           O  
ATOM    426  CB  GLU C 422      99.658 -13.649   4.524  1.00  0.00           C  
ATOM    427  CG  GLU C 422     100.579 -14.781   4.072  1.00  0.00           C  
ATOM    428  CD  GLU C 422     101.428 -15.345   5.215  1.00  0.00           C  
ATOM    429  OE1 GLU C 422     102.512 -14.779   5.497  1.00  0.00           O  
ATOM    430  OE2 GLU C 422     100.997 -16.343   5.844  1.00  0.00           O  
ATOM    431  N   LEU C 423      97.826 -11.932   6.431  1.00  0.00           N  
ATOM    432  CA  LEU C 423      97.686 -10.859   7.409  1.00  0.00           C  
ATOM    433  C   LEU C 423      97.016 -11.384   8.673  1.00  0.00           C  
ATOM    434  O   LEU C 423      97.538 -11.222   9.773  1.00  0.00           O  
ATOM    435  CB  LEU C 423      96.849  -9.704   6.845  1.00  0.00           C  
ATOM    436  CG  LEU C 423      96.650  -8.539   7.824  1.00  0.00           C  
ATOM    437  CD1 LEU C 423      97.989  -7.864   8.049  1.00  0.00           C  
ATOM    438  CD2 LEU C 423      95.639  -7.553   7.292  1.00  0.00           C  
ATOM    439  N   ARG C 424      95.859 -12.014   8.500  1.00  0.00           N  
ATOM    440  CA  ARG C 424      95.089 -12.562   9.613  1.00  0.00           C  
ATOM    441  C   ARG C 424      95.938 -13.568  10.399  1.00  0.00           C  
ATOM    442  O   ARG C 424      95.835 -13.681  11.622  1.00  0.00           O  
ATOM    443  CB  ARG C 424      93.833 -13.255   9.078  1.00  0.00           C  
ATOM    444  CG  ARG C 424      92.751 -13.501  10.114  1.00  0.00           C  
ATOM    445  CD  ARG C 424      91.771 -12.329  10.213  1.00  0.00           C  
ATOM    446  NE  ARG C 424      91.003 -12.190   8.983  1.00  0.00           N  
ATOM    447  CZ  ARG C 424      90.227 -13.147   8.483  1.00  0.00           C  
ATOM    448  NH1 ARG C 424      90.112 -14.302   9.121  1.00  0.00           N  
ATOM    449  NH2 ARG C 424      89.594 -12.965   7.328  1.00  0.00           N  
ATOM    450  N   GLN C 425      96.804 -14.270   9.681  1.00  0.00           N  
ATOM    451  CA  GLN C 425      97.650 -15.290  10.264  1.00  0.00           C  
ATOM    452  C   GLN C 425      98.878 -14.696  10.927  1.00  0.00           C  
ATOM    453  O   GLN C 425      99.453 -15.288  11.841  1.00  0.00           O  
ATOM    454  CB  GLN C 425      98.063 -16.285   9.168  1.00  0.00           C  
ATOM    455  CG  GLN C 425      98.260 -17.705   9.660  1.00  0.00           C  
ATOM    456  CD  GLN C 425      96.968 -18.322  10.192  1.00  0.00           C  
ATOM    457  OE1 GLN C 425      96.993 -19.170  11.092  1.00  0.00           O  
ATOM    458  NE2 GLN C 425      95.837 -17.905   9.625  1.00  0.00           N  
ATOM    459  N   ASN C 426      99.284 -13.523  10.454  1.00  0.00           N  
ATOM    460  CA  ASN C 426     100.444 -12.829  11.009  1.00  0.00           C  
ATOM    461  C   ASN C 426     100.066 -12.069  12.268  1.00  0.00           C  
ATOM    462  O   ASN C 426     100.921 -11.713  13.079  1.00  0.00           O  
ATOM    463  CB  ASN C 426     101.013 -11.844  10.017  1.00  0.00           C  
ATOM    464  CG  ASN C 426     101.982 -12.482   9.085  1.00  0.00           C  
ATOM    465  OD1 ASN C 426     102.656 -13.438   9.454  1.00  0.00           O  
ATOM    466  ND2 ASN C 426     102.096 -11.944   7.880  1.00  0.00           N  
ATOM    467  N   ILE C 427      98.780 -11.785  12.412  1.00  0.00           N  
ATOM    468  CA  ILE C 427      98.321 -11.087  13.586  1.00  0.00           C  
ATOM    469  C   ILE C 427      98.520 -12.072  14.739  1.00  0.00           C  
ATOM    470  O   ILE C 427      99.205 -11.762  15.703  1.00  0.00           O  
ATOM    471  CB  ILE C 427      96.850 -10.656  13.416  1.00  0.00           C  
ATOM    472  CG1 ILE C 427      96.784  -9.450  12.478  1.00  0.00           C  
ATOM    473  CG2 ILE C 427      96.220 -10.357  14.775  1.00  0.00           C  
ATOM    474  CD1 ILE C 427      95.366  -8.965  12.237  1.00  0.00           C  
ATOM    475  N   ARG C 429      97.963 -13.274  14.613  1.00  0.00           N  
ATOM    476  CA  ARG C 429      98.122 -14.295  15.644  1.00  0.00           C  
ATOM    477  C   ARG C 429      99.582 -14.625  15.899  1.00  0.00           C  
ATOM    478  O   ARG C 429      99.994 -14.720  17.038  1.00  0.00           O  
ATOM    479  CB  ARG C 429      97.422 -15.592  15.255  1.00  0.00           C  
ATOM    480  CG  ARG C 429      95.920 -15.526  15.195  1.00  0.00           C  
ATOM    481  CD  ARG C 429      95.387 -16.927  15.046  1.00  0.00           C  
ATOM    482  NE  ARG C 429      95.540 -17.684  16.282  1.00  0.00           N  
ATOM    483  CZ  ARG C 429      94.717 -17.582  17.317  1.00  0.00           C  
ATOM    484  NH1 ARG C 429      93.685 -16.752  17.257  1.00  0.00           N  
ATOM    485  NH2 ARG C 429      94.920 -18.318  18.402  1.00  0.00           N  
ATOM    486  N   ARG C 431     100.366 -14.815  14.849  1.00  0.00           N  
ATOM    487  CA  ARG C 431     101.759 -15.161  15.062  1.00  0.00           C  
ATOM    488  C   ARG C 431     102.527 -14.129  15.874  1.00  0.00           C  
ATOM    489  O   ARG C 431     103.450 -14.465  16.607  1.00  0.00           O  
ATOM    490  CB  ARG C 431     102.489 -15.388  13.736  1.00  0.00           C  
ATOM    491  CG  ARG C 431     102.283 -16.776  13.127  1.00  0.00           C  
ATOM    492  CD  ARG C 431     103.276 -17.036  11.982  1.00  0.00           C  
ATOM    493  NE  ARG C 431     102.924 -16.326  10.748  1.00  0.00           N  
ATOM    494  CZ  ARG C 431     102.154 -16.817   9.776  1.00  0.00           C  
ATOM    495  NH1 ARG C 431     101.648 -18.037   9.875  1.00  0.00           N  
ATOM    496  NH2 ARG C 431     101.869 -16.078   8.708  1.00  0.00           N  
ATOM    497  N   LEU C 432     102.155 -12.866  15.755  1.00  0.00           N  
ATOM    498  CA  LEU C 432     102.880 -11.837  16.486  1.00  0.00           C  
ATOM    499  C   LEU C 432     102.460 -11.814  17.952  1.00  0.00           C  
ATOM    500  O   LEU C 432     103.295 -11.676  18.835  1.00  0.00           O  
ATOM    501  CB  LEU C 432     102.658 -10.471  15.839  1.00  0.00           C  
ATOM    502  CG  LEU C 432     103.773  -9.443  15.997  1.00  0.00           C  
ATOM    503  CD1 LEU C 432     105.037  -9.903  15.275  1.00  0.00           C  
ATOM    504  CD2 LEU C 432     103.284  -8.126  15.420  1.00  0.00           C  
ATOM    505  N   ALA C 433     101.169 -11.947  18.214  1.00  0.00           N  
ATOM    506  CA  ALA C 433     100.705 -11.958  19.589  1.00  0.00           C  
ATOM    507  C   ALA C 433     101.444 -13.100  20.291  1.00  0.00           C  
ATOM    508  O   ALA C 433     102.178 -12.887  21.257  1.00  0.00           O  
ATOM    509  CB  ALA C 433      99.198 -12.180  19.633  1.00  0.00           C  
ATOM    510  N   ALA C 434     101.267 -14.312  19.765  1.00  0.00           N  
ATOM    511  CA  ALA C 434     101.909 -15.510  20.307  1.00  0.00           C  
ATOM    512  C   ALA C 434     103.402 -15.284  20.585  1.00  0.00           C  
ATOM    513  O   ALA C 434     103.888 -15.632  21.657  1.00  0.00           O  
ATOM    514  CB  ALA C 434     101.709 -16.697  19.346  1.00  0.00           C  
ATOM    515  N   LEU C 435     104.122 -14.716  19.622  1.00  0.00           N  
ATOM    516  CA  LEU C 435     105.543 -14.467  19.801  1.00  0.00           C  
ATOM    517  C   LEU C 435     105.815 -13.458  20.918  1.00  0.00           C  
ATOM    518  O   LEU C 435     106.803 -13.570  21.639  1.00  0.00           O  
ATOM    519  CB  LEU C 435     106.171 -13.965  18.505  1.00  0.00           C  
ATOM    520  CG  LEU C 435     107.042 -14.989  17.778  1.00  0.00           C  
ATOM    521  CD1 LEU C 435     107.742 -14.297  16.615  1.00  0.00           C  
ATOM    522  CD2 LEU C 435     108.070 -15.588  18.736  1.00  0.00           C  
ATOM    523  N   TYR C 436     104.933 -12.472  21.064  1.00  0.00           N  
ATOM    524  CA  TYR C 436     105.134 -11.457  22.096  1.00  0.00           C  
ATOM    525  C   TYR C 436     104.961 -12.060  23.487  1.00  0.00           C  
ATOM    526  O   TYR C 436     105.769 -11.795  24.391  1.00  0.00           O  
ATOM    527  CB  TYR C 436     104.216 -10.236  21.876  1.00  0.00           C  
ATOM    528  CG  TYR C 436     104.943  -9.115  21.147  1.00  0.00           C  
ATOM    529  CD1 TYR C 436     105.331  -9.256  19.812  1.00  0.00           C  
ATOM    530  CD2 TYR C 436     105.361  -7.974  21.825  1.00  0.00           C  
ATOM    531  CE1 TYR C 436     106.130  -8.296  19.175  1.00  0.00           C  
ATOM    532  CE2 TYR C 436     106.161  -7.005  21.197  1.00  0.00           C  
ATOM    533  CZ  TYR C 436     106.547  -7.173  19.876  1.00  0.00           C  
ATOM    534  OH  TYR C 436     107.381  -6.247  19.279  1.00  0.00           O  
ATOM    535  N   LEU C 437     103.930 -12.889  23.641  1.00  0.00           N  
ATOM    536  CA  LEU C 437     103.666 -13.570  24.899  1.00  0.00           C  
ATOM    537  C   LEU C 437     104.807 -14.572  25.171  1.00  0.00           C  
ATOM    538  O   LEU C 437     105.299 -14.702  26.295  1.00  0.00           O  
ATOM    539  CB  LEU C 437     102.332 -14.307  24.825  1.00  0.00           C  
ATOM    540  CG  LEU C 437     101.076 -13.447  24.699  1.00  0.00           C  
ATOM    541  CD1 LEU C 437      99.830 -14.320  24.627  1.00  0.00           C  
ATOM    542  CD2 LEU C 437     100.994 -12.519  25.897  1.00  0.00           C  
ATOM    543  N   ALA C 438     105.242 -15.262  24.126  1.00  0.00           N  
ATOM    544  CA  ALA C 438     106.306 -16.236  24.275  1.00  0.00           C  
ATOM    545  C   ALA C 438     107.574 -15.587  24.807  1.00  0.00           C  
ATOM    546  O   ALA C 438     108.329 -16.201  25.555  1.00  0.00           O  
ATOM    547  CB  ALA C 438     106.589 -16.918  22.945  1.00  0.00           C  
ATOM    548  N   VAL C 439     107.816 -14.340  24.426  1.00  0.00           N  
ATOM    549  CA  VAL C 439     109.041 -13.681  24.856  1.00  0.00           C  
ATOM    550  C   VAL C 439     108.947 -13.225  26.309  1.00  0.00           C  
ATOM    551  O   VAL C 439     109.964 -12.947  26.944  1.00  0.00           O  
ATOM    552  CB  VAL C 439     109.404 -12.509  23.907  1.00  0.00           C  
ATOM    553  CG1 VAL C 439     110.615 -11.761  24.422  1.00  0.00           C  
ATOM    554  CG2 VAL C 439     109.733 -13.066  22.525  1.00  0.00           C  
ATOM    555  N   GLY C 444     107.725 -13.177  26.832  1.00  0.00           N  
ATOM    556  CA  GLY C 444     107.537 -12.778  28.206  1.00  0.00           C  
ATOM    557  C   GLY C 444     106.665 -11.563  28.477  1.00  0.00           C  
ATOM    558  O   GLY C 444     106.829 -10.916  29.505  1.00  0.00           O  
ATOM    559  N   ILE C 445     105.742 -11.228  27.587  1.00  0.00           N  
ATOM    560  CA  ILE C 445     104.897 -10.080  27.854  1.00  0.00           C  
ATOM    561  C   ILE C 445     103.764 -10.464  28.783  1.00  0.00           C  
ATOM    562  O   ILE C 445     102.832 -11.172  28.401  1.00  0.00           O  
ATOM    563  CB  ILE C 445     104.323  -9.465  26.572  1.00  0.00           C  
ATOM    564  CG1 ILE C 445     105.451  -8.856  25.755  1.00  0.00           C  
ATOM    565  CG2 ILE C 445     103.282  -8.398  26.909  1.00  0.00           C  
ATOM    566  CD1 ILE C 445     106.268  -7.858  26.532  1.00  0.00           C  
ATOM    567  N   ASP C 460     103.848  -9.985  30.018  1.00  0.00           N  
ATOM    568  CA  ASP C 460     102.828 -10.281  31.017  1.00  0.00           C  
ATOM    569  C   ASP C 460     101.487  -9.651  30.625  1.00  0.00           C  
ATOM    570  O   ASP C 460     101.309  -8.438  30.687  1.00  0.00           O  
ATOM    571  CB  ASP C 460     103.280  -9.732  32.362  1.00  0.00           C  
ATOM    572  CG  ASP C 460     102.658 -10.469  33.539  1.00  0.00           C  
ATOM    573  OD1 ASP C 460     101.518 -10.961  33.406  1.00  0.00           O  
ATOM    574  OD2 ASP C 460     103.322 -10.538  34.592  1.00  0.00           O  
ATOM    575  N   PRO C 461     100.518 -10.483  30.224  1.00  0.00           N  
ATOM    576  CA  PRO C 461      99.199  -9.986  29.830  1.00  0.00           C  
ATOM    577  C   PRO C 461      98.394  -9.381  30.979  1.00  0.00           C  
ATOM    578  O   PRO C 461      97.359  -8.756  30.741  1.00  0.00           O  
ATOM    579  CB  PRO C 461      98.534 -11.222  29.227  1.00  0.00           C  
ATOM    580  CG  PRO C 461      99.140 -12.327  29.989  1.00  0.00           C  
ATOM    581  CD  PRO C 461     100.595 -11.944  30.052  1.00  0.00           C  
ATOM    582  N   THR C 463      98.855  -9.553  32.216  1.00  0.00           N  
ATOM    583  CA  THR C 463      98.144  -8.982  33.370  1.00  0.00           C  
ATOM    584  C   THR C 463      98.850  -7.712  33.822  1.00  0.00           C  
ATOM    585  O   THR C 463      98.370  -6.979  34.694  1.00  0.00           O  
ATOM    586  CB  THR C 463      98.079  -9.975  34.567  1.00  0.00           C  
ATOM    587  OG1 THR C 463      98.984 -11.068  34.352  1.00  0.00           O  
ATOM    588  CG2 THR C 463      96.671 -10.531  34.737  1.00  0.00           C  
ATOM    589  N   GLN C 471      99.991  -7.450  33.200  1.00  0.00           N  
ATOM    590  CA  GLN C 471     100.761  -6.270  33.531  1.00  0.00           C  
ATOM    591  C   GLN C 471     100.787  -5.310  32.334  1.00  0.00           C  
ATOM    592  O   GLN C 471     100.926  -4.096  32.506  1.00  0.00           O  
ATOM    593  CB  GLN C 471     102.179  -6.681  33.934  1.00  0.00           C  
ATOM    594  CG  GLN C 471     102.895  -5.643  34.784  1.00  0.00           C  
ATOM    595  CD  GLN C 471     102.363  -5.577  36.207  1.00  0.00           C  
ATOM    596  OE1 GLN C 471     101.153  -5.703  36.443  1.00  0.00           O  
ATOM    597  NE2 GLN C 471     103.265  -5.368  37.163  1.00  0.00           N  
ATOM    598  N   ALA C 472     100.655  -5.864  31.129  1.00  0.00           N  
ATOM    599  CA  ALA C 472     100.649  -5.076  29.901  1.00  0.00           C  
ATOM    600  C   ALA C 472      99.295  -5.234  29.214  1.00  0.00           C  
ATOM    601  O   ALA C 472      98.456  -6.025  29.649  1.00  0.00           O  
ATOM    602  CB  ALA C 472     101.767  -5.542  28.969  1.00  0.00           C  
ATOM    603  N   THR C 473      99.064  -4.456  28.163  1.00  0.00           N  
ATOM    604  CA  THR C 473      97.821  -4.585  27.416  1.00  0.00           C  
ATOM    605  C   THR C 473      98.274  -4.885  25.999  1.00  0.00           C  
ATOM    606  O   THR C 473      99.015  -4.115  25.385  1.00  0.00           O  
ATOM    607  CB  THR C 473      96.961  -3.312  27.455  1.00  0.00           C  
ATOM    608  OG1 THR C 473      96.661  -2.968  28.814  1.00  0.00           O  
ATOM    609  CG2 THR C 473      95.647  -3.549  26.740  1.00  0.00           C  
ATOM    610  N   LEU C 474      97.875  -6.055  25.515  1.00  0.00           N  
ATOM    611  CA  LEU C 474      98.232  -6.496  24.172  1.00  0.00           C  
ATOM    612  C   LEU C 474      96.913  -6.476  23.430  1.00  0.00           C  
ATOM    613  O   LEU C 474      95.914  -7.035  23.916  1.00  0.00           O  
ATOM    614  CB  LEU C 474      98.804  -7.917  24.220  1.00  0.00           C  
ATOM    615  CG  LEU C 474      99.658  -8.456  23.068  1.00  0.00           C  
ATOM    616  CD1 LEU C 474     100.864  -7.562  22.799  1.00  0.00           C  
ATOM    617  CD2 LEU C 474     100.108  -9.855  23.430  1.00  0.00           C  
ATOM    618  N   PHE C 475      96.884  -5.815  22.278  1.00  0.00           N  
ATOM    619  CA  PHE C 475      95.644  -5.752  21.525  1.00  0.00           C  
ATOM    620  C   PHE C 475      95.859  -5.488  20.056  1.00  0.00           C  
ATOM    621  O   PHE C 475      96.961  -5.131  19.620  1.00  0.00           O  
ATOM    622  CB  PHE C 475      94.714  -4.691  22.111  1.00  0.00           C  
ATOM    623  CG  PHE C 475      95.169  -3.280  21.890  1.00  0.00           C  
ATOM    624  CD1 PHE C 475      96.426  -2.865  22.302  1.00  0.00           C  
ATOM    625  CD2 PHE C 475      94.311  -2.345  21.296  1.00  0.00           C  
ATOM    626  CE1 PHE C 475      96.833  -1.545  22.127  1.00  0.00           C  
ATOM    627  CE2 PHE C 475      94.710  -1.028  21.120  1.00  0.00           C  
ATOM    628  CZ  PHE C 475      95.968  -0.619  21.535  1.00  0.00           C  
ATOM    629  N   ILE C 476      94.797  -5.694  19.287  1.00  0.00           N  
ATOM    630  CA  ILE C 476      94.817  -5.473  17.839  1.00  0.00           C  
ATOM    631  C   ILE C 476      94.118  -4.142  17.561  1.00  0.00           C  
ATOM    632  O   ILE C 476      92.988  -3.903  18.008  1.00  0.00           O  
ATOM    633  CB  ILE C 476      94.126  -6.682  17.116  1.00  0.00           C  
ATOM    634  CG1 ILE C 476      94.940  -7.942  17.382  1.00  0.00           C  
ATOM    635  CG2 ILE C 476      94.034  -6.463  15.607  1.00  0.00           C  
ATOM    636  CD1 ILE C 476      94.211  -9.232  17.056  1.00  0.00           C  
ATOM    637  N   GLN C 477      94.828  -3.277  16.846  1.00  0.00           N  
ATOM    638  CA  GLN C 477      94.330  -1.943  16.504  1.00  0.00           C  
ATOM    639  C   GLN C 477      92.896  -1.914  16.005  1.00  0.00           C  
ATOM    640  O   GLN C 477      92.051  -1.239  16.585  1.00  0.00           O  
ATOM    641  CB  GLN C 477      95.258  -1.312  15.474  1.00  0.00           C  
ATOM    642  CG  GLN C 477      94.884   0.056  14.975  1.00  0.00           C  
ATOM    643  CD  GLN C 477      95.922   0.547  13.981  1.00  0.00           C  
ATOM    644  OE1 GLN C 477      96.316  -0.183  13.075  1.00  0.00           O  
ATOM    645  NE2 GLN C 477      96.385   1.772  14.160  1.00  0.00           N  
ATOM    646  N   SER C 478      92.605  -2.669  14.953  1.00  0.00           N  
ATOM    647  CA  SER C 478      91.255  -2.657  14.407  1.00  0.00           C  
ATOM    648  C   SER C 478      90.134  -2.982  15.371  1.00  0.00           C  
ATOM    649  O   SER C 478      88.992  -2.604  15.129  1.00  0.00           O  
ATOM    650  CB  SER C 478      91.152  -3.584  13.185  1.00  0.00           C  
ATOM    651  OG  SER C 478      91.391  -4.930  13.528  1.00  0.00           O  
ATOM    652  N   GLU C 479      90.438  -3.676  16.464  1.00  0.00           N  
ATOM    653  CA  GLU C 479      89.382  -4.053  17.408  1.00  0.00           C  
ATOM    654  C   GLU C 479      88.983  -2.914  18.328  1.00  0.00           C  
ATOM    655  O   GLU C 479      87.959  -2.977  19.010  1.00  0.00           O  
ATOM    656  CB  GLU C 479      89.773  -5.300  18.187  1.00  0.00           C  
ATOM    657  CG  GLU C 479      90.012  -6.489  17.247  1.00  0.00           C  
ATOM    658  CD  GLU C 479      90.074  -7.839  17.969  1.00  0.00           C  
ATOM    659  OE1 GLU C 479      90.229  -7.845  19.213  1.00  0.00           O  
ATOM    660  OE2 GLU C 479      89.976  -8.890  17.279  1.00  0.00           O  
ATOM    661  N   VAL C 482      89.784  -1.856  18.324  1.00  0.00           N  
ATOM    662  CA  VAL C 482      89.477  -0.676  19.108  1.00  0.00           C  
ATOM    663  C   VAL C 482      89.130   0.429  18.096  1.00  0.00           C  
ATOM    664  O   VAL C 482      90.018   1.110  17.575  1.00  0.00           O  
ATOM    665  CB  VAL C 482      90.688  -0.212  19.945  1.00  0.00           C  
ATOM    666  CG1 VAL C 482      90.275   0.980  20.791  1.00  0.00           C  
ATOM    667  CG2 VAL C 482      91.197  -1.350  20.815  1.00  0.00           C  
ATOM    668  N   PRO C 483      87.831   0.588  17.781  1.00  0.00           N  
ATOM    669  CA  PRO C 483      87.291   1.583  16.840  1.00  0.00           C  
ATOM    670  C   PRO C 483      87.854   3.001  16.993  1.00  0.00           C  
ATOM    671  O   PRO C 483      88.240   3.633  16.017  1.00  0.00           O  
ATOM    672  CB  PRO C 483      85.786   1.507  17.092  1.00  0.00           C  
ATOM    673  CG  PRO C 483      85.602   0.030  17.342  1.00  0.00           C  
ATOM    674  CD  PRO C 483      86.760  -0.304  18.267  1.00  0.00           C  
ATOM    675  N   ALA C 485      87.929   3.485  18.226  1.00  0.00           N  
ATOM    676  CA  ALA C 485      88.463   4.820  18.506  1.00  0.00           C  
ATOM    677  C   ALA C 485      89.686   5.208  17.663  1.00  0.00           C  
ATOM    678  O   ALA C 485      89.839   6.384  17.308  1.00  0.00           O  
ATOM    679  CB  ALA C 485      88.794   4.929  19.972  1.00  0.00           C  
ATOM    680  N   HIS C 486      90.559   4.256  17.342  1.00  0.00           N  
ATOM    681  CA  HIS C 486      91.730   4.594  16.537  1.00  0.00           C  
ATOM    682  C   HIS C 486      91.343   5.141  15.157  1.00  0.00           C  
ATOM    683  O   HIS C 486      92.049   5.979  14.595  1.00  0.00           O  
ATOM    684  CB  HIS C 486      92.625   3.374  16.309  1.00  0.00           C  
ATOM    685  CG  HIS C 486      93.507   3.003  17.459  1.00  0.00           C  
ATOM    686  ND1 HIS C 486      93.019   2.531  18.662  1.00  0.00           N  
ATOM    687  CD2 HIS C 486      94.857   2.930  17.550  1.00  0.00           C  
ATOM    688  CE1 HIS C 486      94.028   2.181  19.440  1.00  0.00           C  
ATOM    689  NE2 HIS C 486      95.156   2.413  18.789  1.00  0.00           N  
ATOM    690  N   ALA C 489      90.237   4.648  14.609  1.00  0.00           N  
ATOM    691  CA  ALA C 489      89.780   5.100  13.301  1.00  0.00           C  
ATOM    692  C   ALA C 489      89.208   6.497  13.452  1.00  0.00           C  
ATOM    693  O   ALA C 489      89.628   7.434  12.773  1.00  0.00           O  
ATOM    694  CB  ALA C 489      88.714   4.155  12.746  1.00  0.00           C  
ATOM    695  N   GLN C 490      88.244   6.616  14.355  1.00  0.00           N  
ATOM    696  CA  GLN C 490      87.588   7.886  14.632  1.00  0.00           C  
ATOM    697  C   GLN C 490      88.598   8.983  14.900  1.00  0.00           C  
ATOM    698  O   GLN C 490      88.595  10.040  14.263  1.00  0.00           O  
ATOM    699  CB  GLN C 490      86.694   7.754  15.847  1.00  0.00           C  
ATOM    700  CG  GLN C 490      85.574   6.786  15.652  1.00  0.00           C  
ATOM    701  CD  GLN C 490      85.083   6.263  16.964  1.00  0.00           C  
ATOM    702  OE1 GLN C 490      85.817   5.571  17.657  1.00  0.00           O  
ATOM    703  NE2 GLN C 490      83.849   6.588  17.322  1.00  0.00           N  
ATOM    704  N   ALA C 494      89.458   8.717  15.871  1.00  0.00           N  
ATOM    705  CA  ALA C 494      90.480   9.661  16.261  1.00  0.00           C  
ATOM    706  C   ALA C 494      91.318  10.053  15.060  1.00  0.00           C  
ATOM    707  O   ALA C 494      91.637  11.220  14.888  1.00  0.00           O  
ATOM    708  CB  ALA C 494      91.356   9.056  17.352  1.00  0.00           C  
ATOM    709  N   ALA C 495      91.668   9.087  14.213  1.00  0.00           N  
ATOM    710  CA  ALA C 495      92.514   9.374  13.047  1.00  0.00           C  
ATOM    711  C   ALA C 495      91.825  10.282  12.037  1.00  0.00           C  
ATOM    712  O   ALA C 495      92.483  11.052  11.342  1.00  0.00           O  
ATOM    713  CB  ALA C 495      92.957   8.083  12.400  1.00  0.00           C  
ATOM    714  N   TRP C 496      90.504  10.191  11.953  1.00  0.00           N  
ATOM    715  CA  TRP C 496      89.798  11.050  11.033  1.00  0.00           C  
ATOM    716  C   TRP C 496      90.042  12.463  11.518  1.00  0.00           C  
ATOM    717  O   TRP C 496      90.690  13.256  10.849  1.00  0.00           O  
ATOM    718  CB  TRP C 496      88.297  10.775  11.041  1.00  0.00           C  
ATOM    719  CG  TRP C 496      87.543  11.743  10.167  1.00  0.00           C  
ATOM    720  CD1 TRP C 496      86.465  12.515  10.531  1.00  0.00           C  
ATOM    721  CD2 TRP C 496      87.809  12.061   8.790  1.00  0.00           C  
ATOM    722  NE1 TRP C 496      86.045  13.294   9.471  1.00  0.00           N  
ATOM    723  CE2 TRP C 496      86.850  13.035   8.390  1.00  0.00           C  
ATOM    724  CE3 TRP C 496      88.756  11.621   7.852  1.00  0.00           C  
ATOM    725  CZ2 TRP C 496      86.819  13.568   7.099  1.00  0.00           C  
ATOM    726  CZ3 TRP C 496      88.719  12.160   6.560  1.00  0.00           C  
ATOM    727  CH2 TRP C 496      87.760  13.119   6.200  1.00  0.00           C  
ATOM    728  N   MET C 498      89.533  12.752  12.708  1.00  0.00           N  
ATOM    729  CA  MET C 498      89.682  14.059  13.324  1.00  0.00           C  
ATOM    730  C   MET C 498      91.069  14.692  13.183  1.00  0.00           C  
ATOM    731  O   MET C 498      91.189  15.848  12.804  1.00  0.00           O  
ATOM    732  CB  MET C 498      89.273  13.969  14.787  1.00  0.00           C  
ATOM    733  CG  MET C 498      87.795  13.738  14.946  1.00  0.00           C  
ATOM    734  SD  MET C 498      87.235  13.796  16.657  1.00  0.00           S  
ATOM    735  CE  MET C 498      86.207  12.363  16.713  1.00  0.00           C  
ATOM    736  N   LEU C 499      92.122  13.942  13.467  1.00  0.00           N  
ATOM    737  CA  LEU C 499      93.465  14.501  13.344  1.00  0.00           C  
ATOM    738  C   LEU C 499      93.834  14.776  11.897  1.00  0.00           C  
ATOM    739  O   LEU C 499      94.781  15.514  11.631  1.00  0.00           O  
ATOM    740  CB  LEU C 499      94.512  13.564  13.944  1.00  0.00           C  
ATOM    741  CG  LEU C 499      94.433  13.331  15.452  1.00  0.00           C  
ATOM    742  CD1 LEU C 499      95.630  12.483  15.888  1.00  0.00           C  
ATOM    743  CD2 LEU C 499      94.417  14.661  16.188  1.00  0.00           C  
ATOM    744  N   GLN C 500      93.099  14.162  10.967  1.00  0.00           N  
ATOM    745  CA  GLN C 500      93.350  14.346   9.533  1.00  0.00           C  
ATOM    746  C   GLN C 500      92.880  15.738   9.184  1.00  0.00           C  
ATOM    747  O   GLN C 500      93.459  16.432   8.346  1.00  0.00           O  
ATOM    748  CB  GLN C 500      92.574  13.316   8.705  1.00  0.00           C  
ATOM    749  CG  GLN C 500      93.435  12.212   8.120  1.00  0.00           C  
ATOM    750  CD  GLN C 500      92.612  11.121   7.456  1.00  0.00           C  
ATOM    751  OE1 GLN C 500      91.941  11.366   6.467  1.00  0.00           O  
ATOM    752  NE2 GLN C 500      92.661   9.912   8.008  1.00  0.00           N  
ATOM    753  N   CYS C 841      91.819  16.130   9.870  1.00  0.00           N  
ATOM    754  CA  CYS C 841      91.215  17.413   9.684  1.00  0.00           C  
ATOM    755  C   CYS C 841      92.024  18.559  10.264  1.00  0.00           C  
ATOM    756  O   CYS C 841      91.633  19.708  10.103  1.00  0.00           O  
ATOM    757  CB  CYS C 841      89.821  17.421  10.292  1.00  0.00           C  
ATOM    758  SG  CYS C 841      88.665  16.330   9.450  1.00  0.00           S  
ATOM    759  N   ILE C 844      93.139  18.271  10.932  1.00  0.00           N  
ATOM    760  CA  ILE C 844      93.942  19.352  11.487  1.00  0.00           C  
ATOM    761  C   ILE C 844      95.398  19.299  11.086  1.00  0.00           C  
ATOM    762  O   ILE C 844      96.183  20.168  11.484  1.00  0.00           O  
ATOM    763  CB  ILE C 844      93.865  19.461  13.016  1.00  0.00           C  
ATOM    764  CG1 ILE C 844      94.592  18.284  13.655  1.00  0.00           C  
ATOM    765  CG2 ILE C 844      92.420  19.558  13.457  1.00  0.00           C  
ATOM    766  CD1 ILE C 844      95.157  18.586  15.029  1.00  0.00           C  
ATOM    767  N   VAL C 845      95.778  18.266  10.342  1.00  0.00           N  
ATOM    768  CA  VAL C 845      97.140  18.194   9.852  1.00  0.00           C  
ATOM    769  C   VAL C 845      96.958  18.749   8.444  1.00  0.00           C  
ATOM    770  O   VAL C 845      95.894  18.601   7.857  1.00  0.00           O  
ATOM    771  CB  VAL C 845      97.671  16.756   9.798  1.00  0.00           C  
ATOM    772  CG1 VAL C 845      96.750  15.876   8.960  1.00  0.00           C  
ATOM    773  CG2 VAL C 845      99.086  16.752   9.235  1.00  0.00           C  
ATOM    774  N   TYR C 846      97.961  19.417   7.903  1.00  0.00           N  
ATOM    775  CA  TYR C 846      97.820  19.984   6.571  1.00  0.00           C  
ATOM    776  C   TYR C 846      98.492  19.091   5.527  1.00  0.00           C  
ATOM    777  O   TYR C 846      99.496  18.435   5.804  1.00  0.00           O  
ATOM    778  CB  TYR C 846      98.402  21.407   6.535  1.00  0.00           C  
ATOM    779  CG  TYR C 846      97.759  22.373   7.525  1.00  0.00           C  
ATOM    780  CD1 TYR C 846      96.370  22.526   7.585  1.00  0.00           C  
ATOM    781  CD2 TYR C 846      98.541  23.118   8.416  1.00  0.00           C  
ATOM    782  CE1 TYR C 846      95.772  23.393   8.514  1.00  0.00           C  
ATOM    783  CE2 TYR C 846      97.955  23.989   9.347  1.00  0.00           C  
ATOM    784  CZ  TYR C 846      96.568  24.120   9.392  1.00  0.00           C  
ATOM    785  OH  TYR C 846      95.973  24.963  10.315  1.00  0.00           O  
ATOM    786  N   ILE C 847      97.937  19.073   4.320  1.00  0.00           N  
ATOM    787  CA  ILE C 847      98.461  18.244   3.238  1.00  0.00           C  
ATOM    788  C   ILE C 847      99.970  18.330   3.078  1.00  0.00           C  
ATOM    789  O   ILE C 847     100.642  17.317   2.908  1.00  0.00           O  
ATOM    790  CB  ILE C 847      97.818  18.613   1.889  1.00  0.00           C  
ATOM    791  CG1 ILE C 847      96.301  18.662   2.033  1.00  0.00           C  
ATOM    792  CG2 ILE C 847      98.165  17.564   0.841  1.00  0.00           C  
ATOM    793  CD1 ILE C 847      95.594  19.224   0.826  1.00  0.00           C  
ATOM    794  N   GLY C 848     100.499  19.543   3.127  1.00  0.00           N  
ATOM    795  CA  GLY C 848     101.932  19.731   2.978  1.00  0.00           C  
ATOM    796  C   GLY C 848     102.773  19.076   4.056  1.00  0.00           C  
ATOM    797  O   GLY C 848     103.908  18.679   3.804  1.00  0.00           O  
ATOM    798  N   GLU C 849     102.223  18.979   5.264  1.00  0.00           N  
ATOM    799  CA  GLU C 849     102.935  18.350   6.379  1.00  0.00           C  
ATOM    800  C   GLU C 849     103.094  16.864   6.077  1.00  0.00           C  
ATOM    801  O   GLU C 849     104.157  16.287   6.298  1.00  0.00           O  
ATOM    802  CB  GLU C 849     102.168  18.540   7.693  1.00  0.00           C  
ATOM    803  CG  GLU C 849     102.162  19.981   8.158  1.00  0.00           C  
ATOM    804  CD  GLU C 849     101.592  20.171   9.556  1.00  0.00           C  
ATOM    805  OE1 GLU C 849     100.351  20.239   9.701  1.00  0.00           O  
ATOM    806  OE2 GLU C 849     102.404  20.258  10.506  1.00  0.00           O  
ATOM    807  N   LEU C 850     102.026  16.261   5.558  1.00  0.00           N  
ATOM    808  CA  LEU C 850     102.018  14.857   5.198  1.00  0.00           C  
ATOM    809  C   LEU C 850     102.910  14.553   4.009  1.00  0.00           C  
ATOM    810  O   LEU C 850     103.613  13.546   3.995  1.00  0.00           O  
ATOM    811  CB  LEU C 850     100.600  14.425   4.871  1.00  0.00           C  
ATOM    812  CG  LEU C 850      99.667  14.483   6.064  1.00  0.00           C  
ATOM    813  CD1 LEU C 850      98.250  14.119   5.641  1.00  0.00           C  
ATOM    814  CD2 LEU C 850     100.189  13.530   7.134  1.00  0.00           C  
ATOM    815  N   GLU C 851     102.881  15.422   3.006  1.00  0.00           N  
ATOM    816  CA  GLU C 851     103.675  15.200   1.803  1.00  0.00           C  
ATOM    817  C   GLU C 851     105.159  15.413   1.980  1.00  0.00           C  
ATOM    818  O   GLU C 851     105.962  14.718   1.364  1.00  0.00           O  
ATOM    819  CB  GLU C 851     103.157  16.075   0.667  1.00  0.00           C  
ATOM    820  CG  GLU C 851     101.675  15.894   0.454  1.00  0.00           C  
ATOM    821  CD  GLU C 851     101.195  16.310  -0.934  1.00  0.00           C  
ATOM    822  OE1 GLU C 851     101.418  17.475  -1.329  1.00  0.00           O  
ATOM    823  OE2 GLU C 851     100.588  15.454  -1.617  1.00  0.00           O  
ATOM    824  N   ARG C1082     105.522  16.377   2.818  1.00  0.00           N  
ATOM    825  CA  ARG C1082     106.927  16.667   3.065  1.00  0.00           C  
ATOM    826  C   ARG C1082     107.558  15.478   3.781  1.00  0.00           C  
ATOM    827  O   ARG C1082     108.781  15.322   3.792  1.00  0.00           O  
ATOM    828  CB  ARG C1082     107.078  17.938   3.914  1.00  0.00           C  
ATOM    829  CG  ARG C1082     106.432  17.868   5.297  1.00  0.00           C  
ATOM    830  CD  ARG C1082     106.958  18.971   6.223  1.00  0.00           C  
ATOM    831  NE  ARG C1082     107.297  18.457   7.552  1.00  0.00           N  
ATOM    832  CZ  ARG C1082     106.475  18.427   8.599  1.00  0.00           C  
ATOM    833  NH1 ARG C1082     105.237  18.894   8.498  1.00  0.00           N  
ATOM    834  NH2 ARG C1082     106.891  17.911   9.752  1.00  0.00           N  
ATOM    835  N   MET C1083     106.697  14.639   4.356  1.00  0.00           N  
ATOM    836  CA  MET C1083     107.088  13.437   5.095  1.00  0.00           C  
ATOM    837  C   MET C1083     108.173  12.630   4.404  1.00  0.00           C  
ATOM    838  O   MET C1083     107.907  11.928   3.438  1.00  0.00           O  
ATOM    839  CB  MET C1083     105.872  12.540   5.308  1.00  0.00           C  
ATOM    840  CG  MET C1083     105.974  11.663   6.531  1.00  0.00           C  
ATOM    841  SD  MET C1083     106.128  12.700   8.002  1.00  0.00           S  
ATOM    842  CE  MET C1083     104.515  13.410   8.074  1.00  0.00           C  
ATOM    843  N   THR C1085     109.395  12.734   4.916  1.00  0.00           N  
ATOM    844  CA  THR C1085     110.554  12.027   4.363  1.00  0.00           C  
ATOM    845  C   THR C1085     110.333  10.523   4.552  1.00  0.00           C  
ATOM    846  O   THR C1085     111.053   9.865   5.294  1.00  0.00           O  
ATOM    847  CB  THR C1085     111.872  12.460   5.091  1.00  0.00           C  
ATOM    848  OG1 THR C1085     111.771  13.834   5.499  1.00  0.00           O  
ATOM    849  CG2 THR C1085     113.077  12.331   4.160  1.00  0.00           C  
ATOM    850  N   GLN C1098     109.325   9.996   3.871  1.00  0.00           N  
ATOM    851  CA  GLN C1098     108.980   8.584   3.949  1.00  0.00           C  
ATOM    852  C   GLN C1098     108.001   8.337   2.818  1.00  0.00           C  
ATOM    853  O   GLN C1098     107.933   7.256   2.238  1.00  0.00           O  
ATOM    854  CB  GLN C1098     108.307   8.292   5.286  1.00  0.00           C  
ATOM    855  CG  GLN C1098     108.455   6.869   5.729  1.00  0.00           C  
ATOM    856  CD  GLN C1098     108.757   6.759   7.207  1.00  0.00           C  
ATOM    857  OE1 GLN C1098     107.923   6.320   7.990  1.00  0.00           O  
ATOM    858  NE2 GLN C1098     109.963   7.173   7.597  1.00  0.00           N  
ATOM    859  N   PHE C1099     107.251   9.389   2.516  1.00  0.00           N  
ATOM    860  CA  PHE C1099     106.258   9.390   1.458  1.00  0.00           C  
ATOM    861  C   PHE C1099     107.028   9.495   0.144  1.00  0.00           C  
ATOM    862  O   PHE C1099     106.433   9.590  -0.923  1.00  0.00           O  
ATOM    863  CB  PHE C1099     105.319  10.588   1.657  1.00  0.00           C  
ATOM    864  CG  PHE C1099     104.247  10.717   0.608  1.00  0.00           C  
ATOM    865  CD1 PHE C1099     103.433   9.636   0.283  1.00  0.00           C  
ATOM    866  CD2 PHE C1099     104.047  11.929  -0.056  1.00  0.00           C  
ATOM    867  CE1 PHE C1099     102.438   9.757  -0.691  1.00  0.00           C  
ATOM    868  CE2 PHE C1099     103.054  12.058  -1.030  1.00  0.00           C  
ATOM    869  CZ  PHE C1099     102.247  10.969  -1.350  1.00  0.00           C  
ATOM    870  N   LYS C1100     108.359   9.474   0.236  1.00  0.00           N  
ATOM    871  CA  LYS C1100     109.182   9.549  -0.954  1.00  0.00           C  
ATOM    872  C   LYS C1100     108.712   8.457  -1.893  1.00  0.00           C  
ATOM    873  O   LYS C1100     109.052   8.445  -3.077  1.00  0.00           O  
ATOM    874  N   GLU C1101     107.903   7.546  -1.350  1.00  0.00           N  
ATOM    875  CA  GLU C1101     107.347   6.425  -2.097  1.00  0.00           C  
ATOM    876  C   GLU C1101     106.417   6.884  -3.231  1.00  0.00           C  
ATOM    877  O   GLU C1101     105.743   6.062  -3.846  1.00  0.00           O  
ATOM    878  CB  GLU C1101     106.606   5.466  -1.142  1.00  0.00           C  
ATOM    879  N   LYS C1102     106.389   8.192  -3.506  1.00  0.00           N  
ATOM    880  CA  LYS C1102     105.570   8.728  -4.586  1.00  0.00           C  
ATOM    881  C   LYS C1102     106.305   8.428  -5.877  1.00  0.00           C  
ATOM    882  O   LYS C1102     105.874   8.786  -6.979  1.00  0.00           O  
ATOM    883  N   SER C1103     107.443   7.764  -5.690  1.00  0.00           N  
ATOM    884  CA  SER C1103     108.333   7.330  -6.755  1.00  0.00           C  
ATOM    885  C   SER C1103     108.266   7.857  -8.177  1.00  0.00           C  
ATOM    886  O   SER C1103     107.562   7.287  -9.016  1.00  0.00           O  
ATOM    887  N   ALA C1104     109.019   8.927  -8.437  1.00  0.00           N  
ATOM    888  CA  ALA C1104     109.135   9.573  -9.748  1.00  0.00           C  
ATOM    889  C   ALA C1104     107.859   9.689 -10.588  1.00  0.00           C  
ATOM    890  O   ALA C1104     107.912   9.595 -11.816  1.00  0.00           O  
ATOM    891  CB  ALA C1104     110.239   8.883 -10.580  1.00  0.00           C  
ATOM    892  N   GLY C1105     106.718   9.896  -9.934  1.00  0.00           N  
ATOM    893  CA  GLY C1105     105.460  10.035 -10.654  1.00  0.00           C  
ATOM    894  C   GLY C1105     104.597   8.789 -10.740  1.00  0.00           C  
ATOM    895  O   GLY C1105     103.818   8.629 -11.686  1.00  0.00           O  
ATOM    896  N   LYS C1106     104.719   7.911  -9.746  1.00  0.00           N  
ATOM    897  CA  LYS C1106     103.954   6.657  -9.705  1.00  0.00           C  
ATOM    898  C   LYS C1106     102.447   6.893  -9.577  1.00  0.00           C  
ATOM    899  O   LYS C1106     101.646   6.204 -10.224  1.00  0.00           O  
ATOM    900  CB  LYS C1106     104.461   5.781  -8.559  1.00  0.00           C  
ATOM    901  N   GLU C1107     102.076   7.856  -8.730  1.00  0.00           N  
ATOM    902  CA  GLU C1107     100.679   8.241  -8.486  1.00  0.00           C  
ATOM    903  C   GLU C1107      99.745   7.127  -7.986  1.00  0.00           C  
ATOM    904  O   GLU C1107      98.744   7.417  -7.314  1.00  0.00           O  
ATOM    905  CB  GLU C1107     100.095   8.892  -9.746  1.00  0.00           C  
ATOM    906  N   ALA C1179     100.071   5.874  -8.316  1.00  0.00           N  
ATOM    907  CA  ALA C1179      99.270   4.713  -7.926  1.00  0.00           C  
ATOM    908  C   ALA C1179      99.596   4.177  -6.534  1.00  0.00           C  
ATOM    909  O   ALA C1179      99.835   2.981  -6.360  1.00  0.00           O  
ATOM    910  CB  ALA C1179      99.444   3.589  -8.961  1.00  0.00           C  
ATOM    911  N   VAL C1192      99.608   5.068  -5.551  1.00  0.00           N  
ATOM    912  CA  VAL C1192      99.877   4.702  -4.168  1.00  0.00           C  
ATOM    913  C   VAL C1192      98.539   4.846  -3.457  1.00  0.00           C  
ATOM    914  O   VAL C1192      97.658   5.568  -3.938  1.00  0.00           O  
ATOM    915  CB  VAL C1192     100.915   5.642  -3.556  1.00  0.00           C  
ATOM    916  N   SER C1193      98.375   4.137  -2.341  1.00  0.00           N  
ATOM    917  CA  SER C1193      97.143   4.193  -1.558  1.00  0.00           C  
ATOM    918  C   SER C1193      97.064   5.559  -0.880  1.00  0.00           C  
ATOM    919  O   SER C1193      98.088   6.158  -0.554  1.00  0.00           O  
ATOM    920  CB  SER C1193      97.149   3.080  -0.504  1.00  0.00           C  
ATOM    921  N   ALA C1194      95.854   6.068  -0.682  1.00  0.00           N  
ATOM    922  CA  ALA C1194      95.706   7.353  -0.002  1.00  0.00           C  
ATOM    923  C   ALA C1194      96.210   7.155   1.435  1.00  0.00           C  
ATOM    924  O   ALA C1194      96.853   8.026   2.016  1.00  0.00           O  
ATOM    925  CB  ALA C1194      94.240   7.790   0.002  1.00  0.00           C  
ATOM    926  N   GLY C1195      95.924   5.981   1.986  1.00  0.00           N  
ATOM    927  CA  GLY C1195      96.323   5.671   3.343  1.00  0.00           C  
ATOM    928  C   GLY C1195      97.817   5.684   3.511  1.00  0.00           C  
ATOM    929  O   GLY C1195      98.306   5.776   4.623  1.00  0.00           O  
ATOM    930  N   LEU C1196      98.547   5.597   2.409  1.00  0.00           N  
ATOM    931  CA  LEU C1196      99.998   5.609   2.478  1.00  0.00           C  
ATOM    932  C   LEU C1196     100.477   7.045   2.673  1.00  0.00           C  
ATOM    933  O   LEU C1196     101.653   7.293   2.967  1.00  0.00           O  
ATOM    934  CB  LEU C1196     100.595   5.046   1.193  1.00  0.00           C  
ATOM    935  CG  LEU C1196     102.086   4.731   1.258  1.00  0.00           C  
ATOM    936  CD1 LEU C1196     102.342   3.737   2.381  1.00  0.00           C  
ATOM    937  CD2 LEU C1196     102.548   4.155  -0.074  1.00  0.00           C  
ATOM    938  N   LEU C1198      99.559   7.990   2.477  1.00  0.00           N  
ATOM    939  CA  LEU C1198      99.874   9.401   2.636  1.00  0.00           C  
ATOM    940  C   LEU C1198      99.317   9.862   3.962  1.00  0.00           C  
ATOM    941  O   LEU C1198      99.913  10.681   4.654  1.00  0.00           O  
ATOM    942  CB  LEU C1198      99.233  10.248   1.524  1.00  0.00           C  
ATOM    943  CG  LEU C1198      99.358  11.761   1.762  1.00  0.00           C  
ATOM    944  CD1 LEU C1198     100.743  12.205   1.315  1.00  0.00           C  
ATOM    945  CD2 LEU C1198      98.270  12.531   1.019  1.00  0.00           C  
ATOM    946  N   THR C1199      98.170   9.304   4.304  1.00  0.00           N  
ATOM    947  CA  THR C1199      97.461   9.654   5.512  1.00  0.00           C  
ATOM    948  C   THR C1199      97.663   8.762   6.713  1.00  0.00           C  
ATOM    949  O   THR C1199      96.847   8.807   7.619  1.00  0.00           O  
ATOM    950  CB  THR C1199      95.985   9.649   5.230  1.00  0.00           C  
ATOM    951  OG1 THR C1199      95.599   8.336   4.784  1.00  0.00           O  
ATOM    952  CG2 THR C1199      95.649  10.665   4.147  1.00  0.00           C  
ATOM    953  N   TYR C1200      98.722   7.948   6.728  1.00  0.00           N  
ATOM    954  CA  TYR C1200      98.897   7.063   7.879  1.00  0.00           C  
ATOM    955  C   TYR C1200      99.476   7.719   9.139  1.00  0.00           C  
ATOM    956  O   TYR C1200      99.268   7.224  10.248  1.00  0.00           O  
ATOM    957  CB  TYR C1200      99.636   5.791   7.530  1.00  0.00           C  
ATOM    958  CG  TYR C1200     101.124   5.885   7.390  1.00  0.00           C  
ATOM    959  CD1 TYR C1200     101.967   5.537   8.444  1.00  0.00           C  
ATOM    960  CD2 TYR C1200     101.694   6.258   6.177  1.00  0.00           C  
ATOM    961  CE1 TYR C1200     103.353   5.546   8.290  1.00  0.00           C  
ATOM    962  CE2 TYR C1200     103.068   6.280   5.997  1.00  0.00           C  
ATOM    963  CZ  TYR C1200     103.902   5.917   7.053  1.00  0.00           C  
ATOM    964  OH  TYR C1200     105.263   5.887   6.830  1.00  0.00           O  
ATOM    965  N   PRO C1201     100.230   8.843   8.989  1.00  0.00           N  
ATOM    966  CA  PRO C1201     100.757   9.485  10.197  1.00  0.00           C  
ATOM    967  C   PRO C1201      99.571   9.869  11.093  1.00  0.00           C  
ATOM    968  O   PRO C1201      99.556   9.533  12.279  1.00  0.00           O  
ATOM    969  CB  PRO C1201     101.534  10.664   9.643  1.00  0.00           C  
ATOM    970  CG  PRO C1201     102.098  10.091   8.338  1.00  0.00           C  
ATOM    971  CD  PRO C1201     100.882   9.385   7.775  1.00  0.00           C  
ATOM    972  N   PRO C1202      98.556  10.577  10.557  1.00  0.00           N  
ATOM    973  CA  PRO C1202      97.429  10.919  11.435  1.00  0.00           C  
ATOM    974  C   PRO C1202      96.854   9.722  12.201  1.00  0.00           C  
ATOM    975  O   PRO C1202      96.282   9.898  13.278  1.00  0.00           O  
ATOM    976  CB  PRO C1202      96.416  11.527  10.464  1.00  0.00           C  
ATOM    977  CG  PRO C1202      97.305  12.258   9.527  1.00  0.00           C  
ATOM    978  CD  PRO C1202      98.434  11.285   9.269  1.00  0.00           C  
ATOM    979  N   LEU C1203      97.001   8.514  11.645  1.00  0.00           N  
ATOM    980  CA  LEU C1203      96.501   7.313  12.326  1.00  0.00           C  
ATOM    981  C   LEU C1203      97.525   6.886  13.396  1.00  0.00           C  
ATOM    982  O   LEU C1203      97.168   6.423  14.473  1.00  0.00           O  
ATOM    983  CB  LEU C1203      96.246   6.149  11.340  1.00  0.00           C  
ATOM    984  CG  LEU C1203      95.858   4.783  11.961  1.00  0.00           C  
ATOM    985  CD1 LEU C1203      94.489   4.838  12.651  1.00  0.00           C  
ATOM    986  CD2 LEU C1203      95.859   3.727  10.870  1.00  0.00           C  
ATOM    987  N   MET C1204      98.802   7.059  13.087  1.00  0.00           N  
ATOM    988  CA  MET C1204      99.848   6.717  14.034  1.00  0.00           C  
ATOM    989  C   MET C1204      99.815   7.684  15.221  1.00  0.00           C  
ATOM    990  O   MET C1204     100.207   7.339  16.330  1.00  0.00           O  
ATOM    991  CB  MET C1204     101.220   6.774  13.378  1.00  0.00           C  
ATOM    992  CG  MET C1204     102.317   6.310  14.288  1.00  0.00           C  
ATOM    993  SD  MET C1204     103.814   6.252  13.353  1.00  0.00           S  
ATOM    994  CE  MET C1204     105.015   6.347  14.647  1.00  0.00           C  
ATOM    995  N   ALA C1205      99.365   8.906  14.967  1.00  0.00           N  
ATOM    996  CA  ALA C1205      99.260   9.903  16.007  1.00  0.00           C  
ATOM    997  C   ALA C1205      98.074   9.517  16.890  1.00  0.00           C  
ATOM    998  O   ALA C1205      98.173   9.530  18.116  1.00  0.00           O  
ATOM    999  CB  ALA C1205      99.050  11.288  15.400  1.00  0.00           C  
ATOM   1000  N   ALA C1206      96.952   9.150  16.279  1.00  0.00           N  
ATOM   1001  CA  ALA C1206      95.784   8.772  17.069  1.00  0.00           C  
ATOM   1002  C   ALA C1206      96.148   7.584  17.955  1.00  0.00           C  
ATOM   1003  O   ALA C1206      95.616   7.439  19.055  1.00  0.00           O  
ATOM   1004  CB  ALA C1206      94.614   8.433  16.159  1.00  0.00           C  
ATOM   1005  N   ASP C1207      97.050   6.742  17.452  1.00  0.00           N  
ATOM   1006  CA  ASP C1207      97.509   5.550  18.158  1.00  0.00           C  
ATOM   1007  C   ASP C1207      98.117   5.951  19.501  1.00  0.00           C  
ATOM   1008  O   ASP C1207      97.644   5.549  20.571  1.00  0.00           O  
ATOM   1009  CB  ASP C1207      98.581   4.810  17.336  1.00  0.00           C  
ATOM   1010  CG  ASP C1207      97.999   3.881  16.230  1.00  0.00           C  
ATOM   1011  OD1 ASP C1207      96.770   3.601  16.193  1.00  0.00           O  
ATOM   1012  OD2 ASP C1207      98.834   3.413  15.408  1.00  0.00           O  
ATOM   1013  N   ILE C1208      99.170   6.753  19.420  1.00  0.00           N  
ATOM   1014  CA  ILE C1208      99.883   7.247  20.582  1.00  0.00           C  
ATOM   1015  C   ILE C1208      99.000   8.164  21.433  1.00  0.00           C  
ATOM   1016  O   ILE C1208      98.678   7.859  22.584  1.00  0.00           O  
ATOM   1017  CB  ILE C1208     101.139   7.996  20.117  1.00  0.00           C  
ATOM   1018  CG1 ILE C1208     102.038   7.024  19.351  1.00  0.00           C  
ATOM   1019  CG2 ILE C1208     101.887   8.601  21.293  1.00  0.00           C  
ATOM   1020  CD1 ILE C1208     103.344   7.630  18.887  1.00  0.00           C  
ATOM   1021  N   LEU C1209      98.560   9.266  20.846  1.00  0.00           N  
ATOM   1022  CA  LEU C1209      97.728  10.220  21.566  1.00  0.00           C  
ATOM   1023  C   LEU C1209      96.526   9.664  22.359  1.00  0.00           C  
ATOM   1024  O   LEU C1209      96.294  10.068  23.479  1.00  0.00           O  
ATOM   1025  CB  LEU C1209      97.266  11.327  20.603  1.00  0.00           C  
ATOM   1026  CG  LEU C1209      98.381  11.996  19.776  1.00  0.00           C  
ATOM   1027  CD1 LEU C1209      97.792  13.183  19.034  1.00  0.00           C  
ATOM   1028  CD2 LEU C1209      99.535  12.447  20.655  1.00  0.00           C  
ATOM   1029  N   LEU C1210      95.765   8.737  21.807  1.00  0.00           N  
ATOM   1030  CA  LEU C1210      94.601   8.233  22.541  1.00  0.00           C  
ATOM   1031  C   LEU C1210      94.842   7.664  23.930  1.00  0.00           C  
ATOM   1032  O   LEU C1210      93.942   7.670  24.757  1.00  0.00           O  
ATOM   1033  CB  LEU C1210      93.885   7.158  21.747  1.00  0.00           C  
ATOM   1034  CG  LEU C1210      93.060   7.549  20.547  1.00  0.00           C  
ATOM   1035  CD1 LEU C1210      92.683   6.269  19.824  1.00  0.00           C  
ATOM   1036  CD2 LEU C1210      91.824   8.324  20.992  1.00  0.00           C  
ATOM   1037  N   TYR C1211      96.041   7.153  24.180  1.00  0.00           N  
ATOM   1038  CA  TYR C1211      96.346   6.537  25.473  1.00  0.00           C  
ATOM   1039  C   TYR C1211      97.284   7.381  26.350  1.00  0.00           C  
ATOM   1040  O   TYR C1211      98.097   6.844  27.111  1.00  0.00           O  
ATOM   1041  CB  TYR C1211      96.949   5.137  25.246  1.00  0.00           C  
ATOM   1042  CG  TYR C1211      96.025   4.192  24.502  1.00  0.00           C  
ATOM   1043  CD1 TYR C1211      95.055   3.437  25.178  1.00  0.00           C  
ATOM   1044  CD2 TYR C1211      96.092   4.084  23.105  1.00  0.00           C  
ATOM   1045  CE1 TYR C1211      94.174   2.600  24.474  1.00  0.00           C  
ATOM   1046  CE2 TYR C1211      95.227   3.262  22.396  1.00  0.00           C  
ATOM   1047  CZ  TYR C1211      94.269   2.521  23.080  1.00  0.00           C  
ATOM   1048  OH  TYR C1211      93.409   1.721  22.364  1.00  0.00           O  
ATOM   1049  N   ASN C1291      97.143   8.700  26.249  1.00  0.00           N  
ATOM   1050  CA  ASN C1291      97.958   9.657  26.992  1.00  0.00           C  
ATOM   1051  C   ASN C1291      99.405   9.241  27.154  1.00  0.00           C  
ATOM   1052  O   ASN C1291     100.057   9.650  28.104  1.00  0.00           O  
ATOM   1053  CB  ASN C1291      97.365   9.928  28.379  1.00  0.00           C  
ATOM   1054  CG  ASN C1291      96.180  10.888  28.334  1.00  0.00           C  
ATOM   1055  OD1 ASN C1291      95.019  10.472  28.313  1.00  0.00           O  
ATOM   1056  ND2 ASN C1291      96.480  12.190  28.316  1.00  0.00           N  
ATOM   1057  N   THR C1292      99.919   8.448  26.224  1.00  0.00           N  
ATOM   1058  CA  THR C1292     101.288   7.976  26.341  1.00  0.00           C  
ATOM   1059  C   THR C1292     102.321   9.088  26.478  1.00  0.00           C  
ATOM   1060  O   THR C1292     102.124  10.207  26.014  1.00  0.00           O  
ATOM   1061  CB  THR C1292     101.641   6.984  25.180  1.00  0.00           C  
ATOM   1062  OG1 THR C1292     102.818   7.415  24.485  1.00  0.00           O  
ATOM   1063  CG2 THR C1292     100.485   6.839  24.233  1.00  0.00           C  
ATOM   1064  N   ASP C1293     103.404   8.747  27.164  1.00  0.00           N  
ATOM   1065  CA  ASP C1293     104.518   9.624  27.454  1.00  0.00           C  
ATOM   1066  C   ASP C1293     105.729   9.239  26.624  1.00  0.00           C  
ATOM   1067  O   ASP C1293     106.400  10.093  26.060  1.00  0.00           O  
ATOM   1068  CB  ASP C1293     104.925   9.500  28.933  1.00  0.00           C  
ATOM   1069  CG  ASP C1293     103.871  10.038  29.903  1.00  0.00           C  
ATOM   1070  OD1 ASP C1293     103.782  11.278  30.071  1.00  0.00           O  
ATOM   1071  OD2 ASP C1293     103.126   9.216  30.486  1.00  0.00           O  
ATOM   1072  N   ILE C1294     106.036   7.951  26.570  1.00  0.00           N  
ATOM   1073  CA  ILE C1294     107.198   7.521  25.813  1.00  0.00           C  
ATOM   1074  C   ILE C1294     106.824   6.557  24.697  1.00  0.00           C  
ATOM   1075  O   ILE C1294     105.991   5.660  24.877  1.00  0.00           O  
ATOM   1076  CB  ILE C1294     108.239   6.885  26.767  1.00  0.00           C  
ATOM   1077  CG1 ILE C1294     108.750   7.958  27.736  1.00  0.00           C  
ATOM   1078  CG2 ILE C1294     109.405   6.281  25.980  1.00  0.00           C  
ATOM   1079  CD1 ILE C1294     109.438   7.395  28.939  1.00  0.00           C  
ATOM   1080  N   VAL C1295     107.423   6.770  23.532  1.00  0.00           N  
ATOM   1081  CA  VAL C1295     107.177   5.920  22.380  1.00  0.00           C  
ATOM   1082  C   VAL C1295     108.541   5.381  21.970  1.00  0.00           C  
ATOM   1083  O   VAL C1295     109.404   6.131  21.535  1.00  0.00           O  
ATOM   1084  CB  VAL C1295     106.562   6.723  21.192  1.00  0.00           C  
ATOM   1085  CG1 VAL C1295     106.241   5.797  20.037  1.00  0.00           C  
ATOM   1086  CG2 VAL C1295     105.297   7.431  21.661  1.00  0.00           C  
ATOM   1087  N   PRO C1296     108.765   4.070  22.148  1.00  0.00           N  
ATOM   1088  CA  PRO C1296     110.049   3.456  21.784  1.00  0.00           C  
ATOM   1089  C   PRO C1296     110.139   3.100  20.294  1.00  0.00           C  
ATOM   1090  O   PRO C1296     109.686   2.037  19.856  1.00  0.00           O  
ATOM   1091  CB  PRO C1296     110.108   2.236  22.702  1.00  0.00           C  
ATOM   1092  CG  PRO C1296     108.653   1.819  22.795  1.00  0.00           C  
ATOM   1093  CD  PRO C1296     107.888   3.120  22.867  1.00  0.00           C  
ATOM   1094  N   VAL C1297     110.716   4.006  19.513  1.00  0.00           N  
ATOM   1095  CA  VAL C1297     110.848   3.781  18.083  1.00  0.00           C  
ATOM   1096  C   VAL C1297     112.263   4.076  17.654  1.00  0.00           C  
ATOM   1097  O   VAL C1297     113.067   4.566  18.438  1.00  0.00           O  
ATOM   1098  CB  VAL C1297     109.877   4.669  17.276  1.00  0.00           C  
ATOM   1099  CG1 VAL C1297     108.432   4.301  17.618  1.00  0.00           C  
ATOM   1100  CG2 VAL C1297     110.129   6.138  17.586  1.00  0.00           C  
ATOM   1101  N   GLY C1298     112.564   3.767  16.401  1.00  0.00           N  
ATOM   1102  CA  GLY C1298     113.902   3.989  15.886  1.00  0.00           C  
ATOM   1103  C   GLY C1298     114.110   5.379  15.317  1.00  0.00           C  
ATOM   1104  O   GLY C1298     113.257   6.258  15.447  1.00  0.00           O  
ATOM   1105  N   GLU C1299     115.263   5.577  14.691  1.00  0.00           N  
ATOM   1106  CA  GLU C1299     115.615   6.855  14.087  1.00  0.00           C  
ATOM   1107  C   GLU C1299     114.670   7.095  12.907  1.00  0.00           C  
ATOM   1108  O   GLU C1299     114.214   8.212  12.662  1.00  0.00           O  
ATOM   1109  CB  GLU C1299     117.070   6.808  13.595  1.00  0.00           C  
ATOM   1110  CG  GLU C1299     118.022   5.989  14.485  1.00  0.00           C  
ATOM   1111  CD  GLU C1299     117.580   4.529  14.657  1.00  0.00           C  
ATOM   1112  OE1 GLU C1299     117.272   3.870  13.638  1.00  0.00           O  
ATOM   1113  OE2 GLU C1299     117.530   4.056  15.819  1.00  0.00           O  
ATOM   1114  N   ASP C1300     114.380   6.015  12.189  1.00  0.00           N  
ATOM   1115  CA  ASP C1300     113.502   6.034  11.026  1.00  0.00           C  
ATOM   1116  C   ASP C1300     112.111   6.597  11.329  1.00  0.00           C  
ATOM   1117  O   ASP C1300     111.505   7.289  10.511  1.00  0.00           O  
ATOM   1118  CB  ASP C1300     113.374   4.614  10.463  1.00  0.00           C  
ATOM   1119  CG  ASP C1300     112.779   3.623  11.465  1.00  0.00           C  
ATOM   1120  OD1 ASP C1300     113.086   3.718  12.667  1.00  0.00           O  
ATOM   1121  OD2 ASP C1300     112.012   2.738  11.030  1.00  0.00           O  
ATOM   1122  N   GLN C1301     111.598   6.312  12.511  1.00  0.00           N  
ATOM   1123  CA  GLN C1301     110.275   6.804  12.858  1.00  0.00           C  
ATOM   1124  C   GLN C1301     110.294   8.151  13.549  1.00  0.00           C  
ATOM   1125  O   GLN C1301     109.240   8.725  13.794  1.00  0.00           O  
ATOM   1126  CB  GLN C1301     109.568   5.799  13.761  1.00  0.00           C  
ATOM   1127  CG  GLN C1301     109.346   4.439  13.140  1.00  0.00           C  
ATOM   1128  CD  GLN C1301     108.353   4.469  11.988  1.00  0.00           C  
ATOM   1129  OE1 GLN C1301     107.225   4.939  12.133  1.00  0.00           O  
ATOM   1130  NE2 GLN C1301     108.769   3.950  10.841  1.00  0.00           N  
ATOM   1131  N   LYS C1302     111.485   8.652  13.859  1.00  0.00           N  
ATOM   1132  CA  LYS C1302     111.601   9.928  14.556  1.00  0.00           C  
ATOM   1133  C   LYS C1302     110.691  10.990  13.956  1.00  0.00           C  
ATOM   1134  O   LYS C1302     109.969  11.692  14.666  1.00  0.00           O  
ATOM   1135  CB  LYS C1302     113.057  10.402  14.546  1.00  0.00           C  
ATOM   1136  CG  LYS C1302     113.282  11.797  15.130  1.00  0.00           C  
ATOM   1137  CD  LYS C1302     112.802  11.942  16.579  1.00  0.00           C  
ATOM   1138  CE  LYS C1302     113.828  11.445  17.587  1.00  0.00           C  
ATOM   1139  NZ  LYS C1302     113.322  11.670  18.970  1.00  0.00           N  
ATOM   1140  N   GLN C1303     110.719  11.087  12.637  1.00  0.00           N  
ATOM   1141  CA  GLN C1303     109.913  12.061  11.934  1.00  0.00           C  
ATOM   1142  C   GLN C1303     108.424  11.949  12.233  1.00  0.00           C  
ATOM   1143  O   GLN C1303     107.723  12.956  12.248  1.00  0.00           O  
ATOM   1144  CB  GLN C1303     110.121  11.918  10.445  1.00  0.00           C  
ATOM   1145  CG  GLN C1303     110.140  13.229   9.739  1.00  0.00           C  
ATOM   1146  CD  GLN C1303     109.802  13.070   8.292  1.00  0.00           C  
ATOM   1147  OE1 GLN C1303     110.347  12.204   7.611  1.00  0.00           O  
ATOM   1148  NE2 GLN C1303     108.885  13.889   7.810  1.00  0.00           N  
ATOM   1149  N   HIS C1304     107.931  10.733  12.456  1.00  0.00           N  
ATOM   1150  CA  HIS C1304     106.514  10.537  12.750  1.00  0.00           C  
ATOM   1151  C   HIS C1304     106.124  10.943  14.158  1.00  0.00           C  
ATOM   1152  O   HIS C1304     104.955  11.214  14.420  1.00  0.00           O  
ATOM   1153  CB  HIS C1304     106.108   9.073  12.575  1.00  0.00           C  
ATOM   1154  CG  HIS C1304     106.093   8.599  11.161  1.00  0.00           C  
ATOM   1155  ND1 HIS C1304     105.990   9.461  10.094  1.00  0.00           N  
ATOM   1156  CD2 HIS C1304     106.105   7.350  10.638  1.00  0.00           C  
ATOM   1157  CE1 HIS C1304     105.942   8.767   8.973  1.00  0.00           C  
ATOM   1158  NE2 HIS C1304     106.009   7.482   9.275  1.00  0.00           N  
ATOM   1159  N   ILE C1306     107.107  10.971  15.054  1.00  0.00           N  
ATOM   1160  CA  ILE C1306     106.856  11.343  16.435  1.00  0.00           C  
ATOM   1161  C   ILE C1306     106.749  12.854  16.523  1.00  0.00           C  
ATOM   1162  O   ILE C1306     105.850  13.397  17.175  1.00  0.00           O  
ATOM   1163  CB  ILE C1306     107.975  10.816  17.388  1.00  0.00           C  
ATOM   1164  CG1 ILE C1306     107.976   9.290  17.370  1.00  0.00           C  
ATOM   1165  CG2 ILE C1306     107.734  11.283  18.821  1.00  0.00           C  
ATOM   1166  CD1 ILE C1306     106.646   8.689  17.767  1.00  0.00           C  
ATOM   1167  N   GLU C1310     107.646  13.536  15.827  1.00  0.00           N  
ATOM   1168  CA  GLU C1310     107.617  14.987  15.828  1.00  0.00           C  
ATOM   1169  C   GLU C1310     106.265  15.493  15.304  1.00  0.00           C  
ATOM   1170  O   GLU C1310     105.657  16.381  15.903  1.00  0.00           O  
ATOM   1171  CB  GLU C1310     108.771  15.544  14.988  1.00  0.00           C  
ATOM   1172  CG  GLU C1310     110.180  15.148  15.492  1.00  0.00           C  
ATOM   1173  CD  GLU C1310     110.327  15.222  17.024  1.00  0.00           C  
ATOM   1174  OE1 GLU C1310     110.018  16.288  17.608  1.00  0.00           O  
ATOM   1175  OE2 GLU C1310     110.749  14.207  17.637  1.00  0.00           O  
ATOM   1176  N   LEU C1312     105.783  14.907  14.208  1.00  0.00           N  
ATOM   1177  CA  LEU C1312     104.505  15.325  13.652  1.00  0.00           C  
ATOM   1178  C   LEU C1312     103.332  15.140  14.603  1.00  0.00           C  
ATOM   1179  O   LEU C1312     102.420  15.968  14.634  1.00  0.00           O  
ATOM   1180  CB  LEU C1312     104.176  14.590  12.350  1.00  0.00           C  
ATOM   1181  CG  LEU C1312     102.799  15.097  11.883  1.00  0.00           C  
ATOM   1182  CD1 LEU C1312     102.990  16.451  11.220  1.00  0.00           C  
ATOM   1183  CD2 LEU C1312     102.135  14.131  10.944  1.00  0.00           C  
ATOM   1184  N   THR C1314     103.317  14.052  15.360  1.00  0.00           N  
ATOM   1185  CA  THR C1314     102.195  13.868  16.265  1.00  0.00           C  
ATOM   1186  C   THR C1314     102.347  14.858  17.416  1.00  0.00           C  
ATOM   1187  O   THR C1314     101.355  15.351  17.955  1.00  0.00           O  
ATOM   1188  CB  THR C1314     102.098  12.404  16.799  1.00  0.00           C  
ATOM   1189  OG1 THR C1314     102.876  12.249  17.995  1.00  0.00           O  
ATOM   1190  CG2 THR C1314     102.593  11.430  15.743  1.00  0.00           C  
ATOM   1191  N   ARG C1316     103.596  15.170  17.765  1.00  0.00           N  
ATOM   1192  CA  ARG C1316     103.861  16.135  18.825  1.00  0.00           C  
ATOM   1193  C   ARG C1316     103.207  17.444  18.399  1.00  0.00           C  
ATOM   1194  O   ARG C1316     102.425  18.030  19.158  1.00  0.00           O  
ATOM   1195  CB  ARG C1316     105.360  16.319  19.021  1.00  0.00           C  
ATOM   1196  CG  ARG C1316     106.041  15.147  19.715  1.00  0.00           C  
ATOM   1197  CD  ARG C1316     107.524  15.422  19.905  1.00  0.00           C  
ATOM   1198  NE  ARG C1316     107.746  16.593  20.753  1.00  0.00           N  
ATOM   1199  CZ  ARG C1316     108.032  16.549  22.052  1.00  0.00           C  
ATOM   1200  NH1 ARG C1316     108.146  15.384  22.670  1.00  0.00           N  
ATOM   1201  NH2 ARG C1316     108.179  17.675  22.738  1.00  0.00           N  
ATOM   1202  N   ASP C1317     103.518  17.875  17.174  1.00  0.00           N  
ATOM   1203  CA  ASP C1317     102.949  19.093  16.610  1.00  0.00           C  
ATOM   1204  C   ASP C1317     101.421  19.045  16.585  1.00  0.00           C  
ATOM   1205  O   ASP C1317     100.759  20.056  16.797  1.00  0.00           O  
ATOM   1206  CB  ASP C1317     103.435  19.319  15.182  1.00  0.00           C  
ATOM   1207  CG  ASP C1317     104.921  19.577  15.102  1.00  0.00           C  
ATOM   1208  OD1 ASP C1317     105.523  19.930  16.131  1.00  0.00           O  
ATOM   1209  OD2 ASP C1317     105.482  19.437  13.991  1.00  0.00           O  
ATOM   1210  N   LEU C1318     100.858  17.871  16.312  1.00  0.00           N  
ATOM   1211  CA  LEU C1318      99.409  17.740  16.258  1.00  0.00           C  
ATOM   1212  C   LEU C1318      98.758  17.877  17.611  1.00  0.00           C  
ATOM   1213  O   LEU C1318      97.641  18.377  17.711  1.00  0.00           O  
ATOM   1214  CB  LEU C1318      98.992  16.400  15.657  1.00  0.00           C  
ATOM   1215  CG  LEU C1318      98.994  16.187  14.145  1.00  0.00           C  
ATOM   1216  CD1 LEU C1318      98.285  14.881  13.851  1.00  0.00           C  
ATOM   1217  CD2 LEU C1318      98.256  17.323  13.446  1.00  0.00           C  
ATOM   1218  N   ALA C1319      99.447  17.417  18.652  1.00  0.00           N  
ATOM   1219  CA  ALA C1319      98.912  17.489  20.013  1.00  0.00           C  
ATOM   1220  C   ALA C1319      98.924  18.940  20.450  1.00  0.00           C  
ATOM   1221  O   ALA C1319      97.977  19.445  21.066  1.00  0.00           O  
ATOM   1222  CB  ALA C1319      99.760  16.644  20.951  1.00  0.00           C  
ATOM   1223  N   GLU C1321     100.036  19.586  20.131  1.00  0.00           N  
ATOM   1224  CA  GLU C1321     100.272  20.985  20.432  1.00  0.00           C  
ATOM   1225  C   GLU C1321      99.150  21.807  19.781  1.00  0.00           C  
ATOM   1226  O   GLU C1321      98.513  22.648  20.427  1.00  0.00           O  
ATOM   1227  CB  GLU C1321     101.628  21.381  19.842  1.00  0.00           C  
ATOM   1228  CG  GLU C1321     101.980  22.825  20.000  1.00  0.00           C  
ATOM   1229  CD  GLU C1321     102.441  23.126  21.408  1.00  0.00           C  
ATOM   1230  OE1 GLU C1321     103.631  23.478  21.569  1.00  0.00           O  
ATOM   1231  OE2 GLU C1321     101.614  23.000  22.343  1.00  0.00           O  
ATOM   1232  N   ARG C1322      98.914  21.524  18.499  1.00  0.00           N  
ATOM   1233  CA  ARG C1322      97.902  22.198  17.717  1.00  0.00           C  
ATOM   1234  C   ARG C1322      96.512  21.907  18.242  1.00  0.00           C  
ATOM   1235  O   ARG C1322      95.712  22.820  18.418  1.00  0.00           O  
ATOM   1236  CB  ARG C1322      98.016  21.774  16.259  1.00  0.00           C  
ATOM   1237  CG  ARG C1322      97.351  22.737  15.295  1.00  0.00           C  
ATOM   1238  CD  ARG C1322      97.557  22.322  13.856  1.00  0.00           C  
ATOM   1239  NE  ARG C1322      98.964  22.317  13.479  1.00  0.00           N  
ATOM   1240  CZ  ARG C1322      99.422  21.799  12.345  1.00  0.00           C  
ATOM   1241  NH1 ARG C1322      98.575  21.243  11.485  1.00  0.00           N  
ATOM   1242  NH2 ARG C1322     100.718  21.841  12.061  1.00  0.00           N  
ATOM   1243  N   PHE C1323      96.218  20.639  18.505  1.00  0.00           N  
ATOM   1244  CA  PHE C1323      94.893  20.294  19.021  1.00  0.00           C  
ATOM   1245  C   PHE C1323      94.666  20.893  20.404  1.00  0.00           C  
ATOM   1246  O   PHE C1323      93.550  21.275  20.743  1.00  0.00           O  
ATOM   1247  CB  PHE C1323      94.687  18.787  19.120  1.00  0.00           C  
ATOM   1248  CG  PHE C1323      93.249  18.401  19.334  1.00  0.00           C  
ATOM   1249  CD1 PHE C1323      92.414  18.185  18.245  1.00  0.00           C  
ATOM   1250  CD2 PHE C1323      92.704  18.337  20.622  1.00  0.00           C  
ATOM   1251  CE1 PHE C1323      91.044  17.911  18.424  1.00  0.00           C  
ATOM   1252  CE2 PHE C1323      91.338  18.064  20.813  1.00  0.00           C  
ATOM   1253  CZ  PHE C1323      90.501  17.851  19.707  1.00  0.00           C  
ATOM   1254  N   ASN C1324      95.729  20.942  21.203  1.00  0.00           N  
ATOM   1255  CA  ASN C1324      95.664  21.504  22.550  1.00  0.00           C  
ATOM   1256  C   ASN C1324      95.381  23.015  22.533  1.00  0.00           C  
ATOM   1257  O   ASN C1324      94.449  23.482  23.187  1.00  0.00           O  
ATOM   1258  CB  ASN C1324      96.968  21.221  23.316  1.00  0.00           C  
ATOM   1259  CG  ASN C1324      96.966  19.868  24.030  1.00  0.00           C  
ATOM   1260  OD1 ASN C1324      96.056  19.059  23.871  1.00  0.00           O  
ATOM   1261  ND2 ASN C1324      98.015  19.626  24.822  1.00  0.00           N  
ATOM   1262  N   LYS C1325      96.165  23.781  21.776  1.00  0.00           N  
ATOM   1263  CA  LYS C1325      95.941  25.230  21.726  1.00  0.00           C  
ATOM   1264  C   LYS C1325      94.551  25.629  21.239  1.00  0.00           C  
ATOM   1265  O   LYS C1325      93.928  26.507  21.829  1.00  0.00           O  
ATOM   1266  CB  LYS C1325      96.985  25.918  20.854  1.00  0.00           C  
ATOM   1267  CG  LYS C1325      98.402  25.769  21.354  1.00  0.00           C  
ATOM   1268  CD  LYS C1325      99.322  26.733  20.624  1.00  0.00           C  
ATOM   1269  CE  LYS C1325     100.789  26.437  20.907  1.00  0.00           C  
ATOM   1270  NZ  LYS C1325     101.107  26.348  22.372  1.00  0.00           N  
ATOM   1271  N   ARG C1326      94.073  24.994  20.166  1.00  0.00           N  
ATOM   1272  CA  ARG C1326      92.741  25.285  19.619  1.00  0.00           C  
ATOM   1273  C   ARG C1326      91.601  24.930  20.573  1.00  0.00           C  
ATOM   1274  O   ARG C1326      90.742  25.757  20.847  1.00  0.00           O  
ATOM   1275  CB  ARG C1326      92.474  24.514  18.310  1.00  0.00           C  
ATOM   1276  CG  ARG C1326      93.197  24.979  17.032  1.00  0.00           C  
ATOM   1277  CD  ARG C1326      92.237  24.881  15.801  1.00  0.00           C  
ATOM   1278  NE  ARG C1326      92.739  24.080  14.673  1.00  0.00           N  
ATOM   1279  CZ  ARG C1326      93.814  24.362  13.937  1.00  0.00           C  
ATOM   1280  NH1 ARG C1326      94.541  25.442  14.188  1.00  0.00           N  
ATOM   1281  NH2 ARG C1326      94.167  23.562  12.935  1.00  0.00           N  
ATOM   1282  N   TYR C1327      91.604  23.689  21.067  1.00  0.00           N  
ATOM   1283  CA  TYR C1327      90.538  23.188  21.946  1.00  0.00           C  
ATOM   1284  C   TYR C1327      90.846  23.040  23.431  1.00  0.00           C  
ATOM   1285  O   TYR C1327      89.927  22.902  24.251  1.00  0.00           O  
ATOM   1286  CB  TYR C1327      90.010  21.840  21.427  1.00  0.00           C  
ATOM   1287  CG  TYR C1327      89.583  21.873  19.988  1.00  0.00           C  
ATOM   1288  CD1 TYR C1327      90.518  21.721  18.963  1.00  0.00           C  
ATOM   1289  CD2 TYR C1327      88.253  22.105  19.642  1.00  0.00           C  
ATOM   1290  CE1 TYR C1327      90.143  21.804  17.624  1.00  0.00           C  
ATOM   1291  CE2 TYR C1327      87.861  22.192  18.303  1.00  0.00           C  
ATOM   1292  CZ  TYR C1327      88.813  22.042  17.304  1.00  0.00           C  
ATOM   1293  OH  TYR C1327      88.455  22.137  15.983  1.00  0.00           O  
ATOM   1294  N   GLY C1328      92.131  23.022  23.769  1.00  0.00           N  
ATOM   1295  CA  GLY C1328      92.517  22.905  25.165  1.00  0.00           C  
ATOM   1296  C   GLY C1328      93.269  21.656  25.580  1.00  0.00           C  
ATOM   1297  O   GLY C1328      93.136  20.605  24.968  1.00  0.00           O  
ATOM   1298  N   GLU C1329      94.068  21.806  26.633  1.00  0.00           N  
ATOM   1299  CA  GLU C1329      94.872  20.742  27.237  1.00  0.00           C  
ATOM   1300  C   GLU C1329      94.062  19.444  27.219  1.00  0.00           C  
ATOM   1301  O   GLU C1329      93.021  19.328  27.873  1.00  0.00           O  
ATOM   1302  CB  GLU C1329      95.182  21.128  28.690  1.00  0.00           C  
ATOM   1303  CG  GLU C1329      96.271  20.341  29.398  1.00  0.00           C  
ATOM   1304  CD  GLU C1329      97.666  20.723  28.926  1.00  0.00           C  
ATOM   1305  OE1 GLU C1329      97.856  21.890  28.515  1.00  0.00           O  
ATOM   1306  OE2 GLU C1329      98.565  19.857  28.982  1.00  0.00           O  
ATOM   1307  N   LEU C1341      94.534  18.474  26.449  1.00  0.00           N  
ATOM   1308  CA  LEU C1341      93.869  17.175  26.332  1.00  0.00           C  
ATOM   1309  C   LEU C1341      94.942  16.107  26.194  1.00  0.00           C  
ATOM   1310  O   LEU C1341      95.094  15.244  27.059  1.00  0.00           O  
ATOM   1311  CB  LEU C1341      92.988  17.144  25.089  1.00  0.00           C  
ATOM   1312  CG  LEU C1341      91.506  16.861  25.240  1.00  0.00           C  
ATOM   1313  CD1 LEU C1341      90.981  16.415  23.883  1.00  0.00           C  
ATOM   1314  CD2 LEU C1341      91.259  15.794  26.279  1.00  0.00           C  
ATOM   1315  N   PHE C1342      95.689  16.192  25.098  1.00  0.00           N  
ATOM   1316  CA  PHE C1342      96.749  15.244  24.818  1.00  0.00           C  
ATOM   1317  C   PHE C1342      98.048  15.587  25.527  1.00  0.00           C  
ATOM   1318  O   PHE C1342      98.351  16.750  25.789  1.00  0.00           O  
ATOM   1319  CB  PHE C1342      97.012  15.141  23.297  1.00  0.00           C  
ATOM   1320  CG  PHE C1342      95.802  14.752  22.506  1.00  0.00           C  
ATOM   1321  CD1 PHE C1342      94.944  13.762  22.984  1.00  0.00           C  
ATOM   1322  CD2 PHE C1342      95.482  15.407  21.315  1.00  0.00           C  
ATOM   1323  CE1 PHE C1342      93.778  13.434  22.301  1.00  0.00           C  
ATOM   1324  CE2 PHE C1342      94.318  15.087  20.618  1.00  0.00           C  
ATOM   1325  CZ  PHE C1342      93.457  14.097  21.114  1.00  0.00           C  
ATOM   1326  N   THR C1344      98.802  14.542  25.834  1.00  0.00           N  
ATOM   1327  CA  THR C1344     100.083  14.655  26.481  1.00  0.00           C  
ATOM   1328  C   THR C1344     101.050  14.668  25.324  1.00  0.00           C  
ATOM   1329  O   THR C1344     100.835  13.975  24.329  1.00  0.00           O  
ATOM   1330  CB  THR C1344     100.349  13.416  27.347  1.00  0.00           C  
ATOM   1331  OG1 THR C1344      99.407  13.386  28.422  1.00  0.00           O  
ATOM   1332  CG2 THR C1344     101.774  13.403  27.881  1.00  0.00           C  
ATOM   1333  N   ILE C1345     102.117  15.439  25.433  1.00  0.00           N  
ATOM   1334  CA  ILE C1345     103.069  15.475  24.347  1.00  0.00           C  
ATOM   1335  C   ILE C1345     104.030  14.298  24.432  1.00  0.00           C  
ATOM   1336  O   ILE C1345     104.870  14.217  25.327  1.00  0.00           O  
ATOM   1337  CB  ILE C1345     103.827  16.820  24.318  1.00  0.00           C  
ATOM   1338  CG1 ILE C1345     102.913  17.909  23.772  1.00  0.00           C  
ATOM   1339  CG2 ILE C1345     105.028  16.730  23.396  1.00  0.00           C  
ATOM   1340  CD1 ILE C1345     101.533  17.937  24.389  1.00  0.00           C  
ATOM   1341  N   PRO C1347     103.901  13.354  23.489  1.00  0.00           N  
ATOM   1342  CA  PRO C1347     104.757  12.167  23.443  1.00  0.00           C  
ATOM   1343  C   PRO C1347     106.238  12.481  23.415  1.00  0.00           C  
ATOM   1344  O   PRO C1347     106.643  13.578  23.050  1.00  0.00           O  
ATOM   1345  CB  PRO C1347     104.285  11.449  22.176  1.00  0.00           C  
ATOM   1346  CG  PRO C1347     103.747  12.565  21.325  1.00  0.00           C  
ATOM   1347  CD  PRO C1347     102.977  13.373  22.340  1.00  0.00           C  
ATOM   1348  N   GLU C1348     107.035  11.487  23.785  1.00  0.00           N  
ATOM   1349  CA  GLU C1348     108.484  11.618  23.851  1.00  0.00           C  
ATOM   1350  C   GLU C1348     109.097  10.356  23.262  1.00  0.00           C  
ATOM   1351  O   GLU C1348     108.950   9.264  23.810  1.00  0.00           O  
ATOM   1352  CB  GLU C1348     108.873  11.800  25.325  1.00  0.00           C  
ATOM   1353  CG  GLU C1348     110.352  11.915  25.639  1.00  0.00           C  
ATOM   1354  CD  GLU C1348     110.586  12.598  26.989  1.00  0.00           C  
ATOM   1355  OE1 GLU C1348     110.909  13.804  26.989  1.00  0.00           O  
ATOM   1356  OE2 GLU C1348     110.432  11.934  28.040  1.00  0.00           O  
ATOM   1357  N   ALA C1349     109.782  10.502  22.140  1.00  0.00           N  
ATOM   1358  CA  ALA C1349     110.382   9.348  21.493  1.00  0.00           C  
ATOM   1359  C   ALA C1349     111.686   8.904  22.147  1.00  0.00           C  
ATOM   1360  O   ALA C1349     112.756   9.295  21.704  1.00  0.00           O  
ATOM   1361  CB  ALA C1349     110.617   9.650  20.015  1.00  0.00           C  
ATOM   1362  N   ARG C1350     111.602   8.088  23.197  1.00  0.00           N  
ATOM   1363  CA  ARG C1350     112.816   7.609  23.858  1.00  0.00           C  
ATOM   1364  C   ARG C1350     113.384   6.382  23.151  1.00  0.00           C  
ATOM   1365  O   ARG C1350     112.890   5.257  23.340  1.00  0.00           O  
ATOM   1366  CB  ARG C1350     112.567   7.262  25.333  1.00  0.00           C  
ATOM   1367  CG  ARG C1350     112.432   8.462  26.279  1.00  0.00           C  
ATOM   1368  CD  ARG C1350     113.316   8.317  27.525  1.00  0.00           C  
ATOM   1369  NE  ARG C1350     113.172   7.010  28.166  1.00  0.00           N  
ATOM   1370  CZ  ARG C1350     112.990   6.811  29.471  1.00  0.00           C  
ATOM   1371  NH1 ARG C1350     112.926   7.841  30.305  1.00  0.00           N  
ATOM   1372  NH2 ARG C1350     112.856   5.573  29.939  1.00  0.00           N  
ATOM   1373  N   ILE C1351     114.415   6.614  22.335  1.00  0.00           N  
ATOM   1374  CA  ILE C1351     115.096   5.564  21.572  1.00  0.00           C  
ATOM   1375  C   ILE C1351     115.664   4.499  22.515  1.00  0.00           C  
ATOM   1376  O   ILE C1351     116.264   4.822  23.551  1.00  0.00           O  
ATOM   1377  CB  ILE C1351     116.271   6.157  20.700  1.00  0.00           C  
ATOM   1378  CG1 ILE C1351     115.743   6.622  19.325  1.00  0.00           C  
ATOM   1379  CG2 ILE C1351     117.342   5.104  20.469  1.00  0.00           C  
ATOM   1380  CD1 ILE C1351     114.671   7.688  19.369  1.00  0.00           C  
ATOM   1381  N   PRO C1352     115.467   3.215  22.169  1.00  0.00           N  
ATOM   1382  CA  PRO C1352     115.925   2.046  22.927  1.00  0.00           C  
ATOM   1383  C   PRO C1352     117.354   2.124  23.483  1.00  0.00           C  
ATOM   1384  O   PRO C1352     118.283   2.597  22.815  1.00  0.00           O  
ATOM   1385  CB  PRO C1352     115.721   0.914  21.930  1.00  0.00           C  
ATOM   1386  CG  PRO C1352     114.429   1.323  21.291  1.00  0.00           C  
ATOM   1387  CD  PRO C1352     114.699   2.786  20.986  1.00  0.00           C  
ATOM   1388  N   LYS C1353     117.498   1.636  24.715  1.00  0.00           N  
ATOM   1389  CA  LYS C1353     118.753   1.647  25.461  1.00  0.00           C  
ATOM   1390  C   LYS C1353     120.032   1.274  24.757  1.00  0.00           C  
ATOM   1391  O   LYS C1353     120.994   2.043  24.782  1.00  0.00           O  
ATOM   1392  CB  LYS C1353     118.621   0.793  26.719  1.00  0.00           C  
ATOM   1393  CG  LYS C1353     118.773   1.596  27.999  1.00  0.00           C  
ATOM   1394  CD  LYS C1353     120.201   2.110  28.202  1.00  0.00           C  
ATOM   1395  CE  LYS C1353     121.184   0.975  28.497  1.00  0.00           C  
ATOM   1396  NZ  LYS C1353     122.578   1.473  28.736  1.00  0.00           N  
ATOM   1397  N   VAL C1354     120.067   0.090  24.158  1.00  0.00           N  
ATOM   1398  CA  VAL C1354     121.277  -0.344  23.471  1.00  0.00           C  
ATOM   1399  C   VAL C1354     121.085  -1.151  22.191  1.00  0.00           C  
ATOM   1400  O   VAL C1354     120.720  -0.604  21.153  1.00  0.00           O  
ATOM   1401  CB  VAL C1354     122.213  -1.138  24.434  1.00  0.00           C  
ATOM   1402  CG1 VAL C1354     123.496  -0.341  24.670  1.00  0.00           C  
ATOM   1403  CG2 VAL C1354     121.504  -1.427  25.764  1.00  0.00           C  
ATOM   1404  N   GLY C1355     121.347  -2.450  22.259  1.00  0.00           N  
ATOM   1405  CA  GLY C1355     121.202  -3.270  21.073  1.00  0.00           C  
ATOM   1406  C   GLY C1355     122.403  -3.096  20.159  1.00  0.00           C  
ATOM   1407  O   GLY C1355     122.693  -3.966  19.340  1.00  0.00           O  
ATOM   1408  N   ALA C1356     123.094  -1.964  20.299  1.00  0.00           N  
ATOM   1409  CA  ALA C1356     124.286  -1.633  19.505  1.00  0.00           C  
ATOM   1410  C   ALA C1356     124.139  -1.906  18.001  1.00  0.00           C  
ATOM   1411  O   ALA C1356     125.136  -1.999  17.274  1.00  0.00           O  
ATOM   1412  CB  ALA C1356     125.500  -2.382  20.060  1.00  0.00           C  
ATOM   1413  N   ARG C1360     122.894  -2.002  17.543  1.00  0.00           N  
ATOM   1414  CA  ARG C1360     122.590  -2.280  16.143  1.00  0.00           C  
ATOM   1415  C   ARG C1360     123.185  -3.614  15.741  1.00  0.00           C  
ATOM   1416  O   ARG C1360     124.361  -3.694  15.384  1.00  0.00           O  
ATOM   1417  CB  ARG C1360     123.159  -1.214  15.189  1.00  0.00           C  
ATOM   1418  CG  ARG C1360     122.395   0.099  15.089  1.00  0.00           C  
ATOM   1419  CD  ARG C1360     122.081   0.473  13.640  1.00  0.00           C  
ATOM   1420  NE  ARG C1360     123.146   0.127  12.700  1.00  0.00           N  
ATOM   1421  CZ  ARG C1360     123.334   0.729  11.528  1.00  0.00           C  
ATOM   1422  NH1 ARG C1360     122.532   1.715  11.151  1.00  0.00           N  
ATOM   1423  NH2 ARG C1360     124.323   0.346  10.730  1.00  0.00           N  
ATOM   1424  N   ILE C1361     122.381  -4.662  15.811  1.00  0.00           N  
ATOM   1425  CA  ILE C1361     122.848  -5.968  15.401  1.00  0.00           C  
ATOM   1426  C   ILE C1361     122.883  -5.919  13.870  1.00  0.00           C  
ATOM   1427  O   ILE C1361     121.837  -5.922  13.220  1.00  0.00           O  
ATOM   1428  CB  ILE C1361     121.884  -7.084  15.880  1.00  0.00           C  
ATOM   1429  CG1 ILE C1361     121.866  -7.143  17.412  1.00  0.00           C  
ATOM   1430  CG2 ILE C1361     122.296  -8.415  15.294  1.00  0.00           C  
ATOM   1431  CD1 ILE C1361     123.233  -7.365  18.054  1.00  0.00           C  
ATOM   1432  N   MET C1365     124.082  -5.841  13.299  1.00  0.00           N  
ATOM   1433  CA  MET C1365     124.232  -5.773  11.853  1.00  0.00           C  
ATOM   1434  C   MET C1365     123.801  -7.062  11.153  1.00  0.00           C  
ATOM   1435  O   MET C1365     123.427  -8.042  11.804  1.00  0.00           O  
ATOM   1436  CB  MET C1365     125.679  -5.455  11.491  1.00  0.00           C  
ATOM   1437  CG  MET C1365     126.191  -4.153  12.087  1.00  0.00           C  
ATOM   1438  SD  MET C1365     125.118  -2.710  11.900  1.00  0.00           S  
ATOM   1439  CE  MET C1365     125.995  -1.579  13.011  1.00  0.00           C  
ATOM   1440  N   SER C1366     123.841  -7.040   9.821  1.00  0.00           N  
ATOM   1441  CA  SER C1366     123.465  -8.187   9.006  1.00  0.00           C  
ATOM   1442  C   SER C1366     124.575  -9.225   9.112  1.00  0.00           C  
ATOM   1443  O   SER C1366     125.751  -8.879   9.250  1.00  0.00           O  
ATOM   1444  CB  SER C1366     123.262  -7.747   7.540  1.00  0.00           C  
ATOM   1445  OG  SER C1366     123.560  -8.781   6.599  1.00  0.00           O  
ATOM   1446  N   LEU C1368     124.203 -10.496   9.056  1.00  0.00           N  
ATOM   1447  CA  LEU C1368     125.197 -11.542   9.139  1.00  0.00           C  
ATOM   1448  C   LEU C1368     126.028 -11.653   7.864  1.00  0.00           C  
ATOM   1449  O   LEU C1368     127.097 -12.269   7.867  1.00  0.00           O  
ATOM   1450  CB  LEU C1368     124.519 -12.867   9.479  1.00  0.00           C  
ATOM   1451  CG  LEU C1368     123.988 -12.924  10.923  1.00  0.00           C  
ATOM   1452  CD1 LEU C1368     123.303 -14.253  11.148  1.00  0.00           C  
ATOM   1453  CD2 LEU C1368     125.144 -12.727  11.926  1.00  0.00           C  
ATOM   1454  N   VAL C1369     125.569 -11.039   6.775  1.00  0.00           N  
ATOM   1455  CA  VAL C1369     126.325 -11.108   5.517  1.00  0.00           C  
ATOM   1456  C   VAL C1369     126.981  -9.783   5.179  1.00  0.00           C  
ATOM   1457  O   VAL C1369     128.060  -9.757   4.591  1.00  0.00           O  
ATOM   1458  CB  VAL C1369     125.438 -11.541   4.360  1.00  0.00           C  
ATOM   1459  CG1 VAL C1369     125.128 -13.038   4.471  1.00  0.00           C  
ATOM   1460  CG2 VAL C1369     124.154 -10.742   4.388  1.00  0.00           C  
ATOM   1461  N   ASP C1370     126.316  -8.690   5.541  1.00  0.00           N  
ATOM   1462  CA  ASP C1370     126.848  -7.337   5.336  1.00  0.00           C  
ATOM   1463  C   ASP C1370     126.899  -6.707   6.736  1.00  0.00           C  
ATOM   1464  O   ASP C1370     125.889  -6.200   7.251  1.00  0.00           O  
ATOM   1465  CB  ASP C1370     125.914  -6.511   4.446  1.00  0.00           C  
ATOM   1466  CG  ASP C1370     126.518  -5.174   4.038  1.00  0.00           C  
ATOM   1467  OD1 ASP C1370     127.473  -4.711   4.697  1.00  0.00           O  
ATOM   1468  OD2 ASP C1370     126.014  -4.585   3.063  1.00  0.00           O  
ATOM   1469  N   PRO C1371     128.076  -6.745   7.376  1.00  0.00           N  
ATOM   1470  CA  PRO C1371     128.214  -6.174   8.723  1.00  0.00           C  
ATOM   1471  C   PRO C1371     127.921  -4.680   8.876  1.00  0.00           C  
ATOM   1472  O   PRO C1371     127.605  -4.213   9.973  1.00  0.00           O  
ATOM   1473  CB  PRO C1371     129.645  -6.559   9.117  1.00  0.00           C  
ATOM   1474  CG  PRO C1371     130.356  -6.633   7.789  1.00  0.00           C  
ATOM   1475  CD  PRO C1371     129.352  -7.313   6.898  1.00  0.00           C  
ATOM   1476  N   THR C1372     128.005  -3.933   7.780  1.00  0.00           N  
ATOM   1477  CA  THR C1372     127.737  -2.493   7.822  1.00  0.00           C  
ATOM   1478  C   THR C1372     126.278  -2.205   7.622  1.00  0.00           C  
ATOM   1479  O   THR C1372     125.783  -1.196   8.097  1.00  0.00           O  
ATOM   1480  CB  THR C1372     128.512  -1.721   6.748  1.00  0.00           C  
ATOM   1481  OG1 THR C1372     128.341  -2.358   5.472  1.00  0.00           O  
ATOM   1482  CG2 THR C1372     129.986  -1.665   7.103  1.00  0.00           C  
ATOM   1483  N   LYS C1373     125.592  -3.091   6.914  1.00  0.00           N  
ATOM   1484  CA  LYS C1373     124.168  -2.909   6.707  1.00  0.00           C  
ATOM   1485  C   LYS C1373     123.568  -3.344   8.035  1.00  0.00           C  
ATOM   1486  O   LYS C1373     124.255  -3.933   8.846  1.00  0.00           O  
ATOM   1487  CB  LYS C1373     123.694  -3.774   5.531  1.00  0.00           C  
ATOM   1488  CG  LYS C1373     122.232  -3.606   5.127  1.00  0.00           C  
ATOM   1489  CD  LYS C1373     122.032  -4.097   3.682  1.00  0.00           C  
ATOM   1490  CE  LYS C1373     120.563  -4.077   3.222  1.00  0.00           C  
ATOM   1491  NZ  LYS C1373     119.768  -5.250   3.715  1.00  0.00           N  
ATOM   1492  N   LYS C1414     122.305  -3.041   8.275  1.00  0.00           N  
ATOM   1493  CA  LYS C1414     121.679  -3.424   9.529  1.00  0.00           C  
ATOM   1494  C   LYS C1414     120.695  -4.571   9.306  1.00  0.00           C  
ATOM   1495  O   LYS C1414     119.922  -4.545   8.352  1.00  0.00           O  
ATOM   1496  CB  LYS C1414     120.940  -2.236  10.124  1.00  0.00           C  
ATOM   1497  CG  LYS C1414     120.495  -2.466  11.535  1.00  0.00           C  
ATOM   1498  CD  LYS C1414     119.324  -1.602  11.876  1.00  0.00           C  
ATOM   1499  CE  LYS C1414     118.114  -2.013  11.090  1.00  0.00           C  
ATOM   1500  NZ  LYS C1414     116.916  -1.311  11.623  1.00  0.00           N  
ATOM   1501  N   MET C1415     120.715  -5.561  10.198  1.00  0.00           N  
ATOM   1502  CA  MET C1415     119.850  -6.736  10.101  1.00  0.00           C  
ATOM   1503  C   MET C1415     118.357  -6.394   9.998  1.00  0.00           C  
ATOM   1504  O   MET C1415     117.840  -5.638  10.816  1.00  0.00           O  
ATOM   1505  CB  MET C1415     120.106  -7.666  11.308  1.00  0.00           C  
ATOM   1506  CG  MET C1415     119.485  -9.068  11.194  1.00  0.00           C  
ATOM   1507  SD  MET C1415     119.655 -10.081  12.695  1.00  0.00           S  
ATOM   1508  CE  MET C1415     121.333 -10.722  12.469  1.00  0.00           C  
ATOM   1509  N   SER C1416     117.671  -6.946   8.993  1.00  0.00           N  
ATOM   1510  CA  SER C1416     116.236  -6.687   8.818  1.00  0.00           C  
ATOM   1511  C   SER C1416     115.430  -7.880   8.267  1.00  0.00           C  
ATOM   1512  O   SER C1416     115.975  -8.733   7.560  1.00  0.00           O  
ATOM   1513  CB  SER C1416     116.027  -5.472   7.904  1.00  0.00           C  
ATOM   1514  OG  SER C1416     114.705  -4.957   8.059  1.00  0.00           O  
ATOM   1515  N   LYS C1417     114.134  -7.917   8.597  1.00  0.00           N  
ATOM   1516  CA  LYS C1417     113.226  -8.980   8.153  1.00  0.00           C  
ATOM   1517  C   LYS C1417     113.092  -8.880   6.639  1.00  0.00           C  
ATOM   1518  O   LYS C1417     112.733  -9.848   5.961  1.00  0.00           O  
ATOM   1519  CB  LYS C1417     111.810  -8.844   8.773  1.00  0.00           C  
ATOM   1520  CG  LYS C1417     111.704  -8.046  10.076  1.00  0.00           C  
ATOM   1521  CD  LYS C1417     111.997  -6.560   9.852  1.00  0.00           C  
ATOM   1522  CE  LYS C1417     112.662  -5.898  11.063  1.00  0.00           C  
ATOM   1523  NZ  LYS C1417     113.282  -4.591  10.685  1.00  0.00           N  
ATOM   1524  N   SER C1434     113.395  -7.703   6.109  1.00  0.00           N  
ATOM   1525  CA  SER C1434     113.294  -7.455   4.681  1.00  0.00           C  
ATOM   1526  C   SER C1434     114.603  -7.548   3.931  1.00  0.00           C  
ATOM   1527  O   SER C1434     114.799  -6.863   2.943  1.00  0.00           O  
ATOM   1528  CB  SER C1434     112.672  -6.080   4.450  1.00  0.00           C  
ATOM   1529  OG  SER C1434     113.234  -5.139   5.346  1.00  0.00           O  
ATOM   1530  N   ASP C1435     115.518  -8.377   4.397  1.00  0.00           N  
ATOM   1531  CA  ASP C1435     116.775  -8.517   3.672  1.00  0.00           C  
ATOM   1532  C   ASP C1435     116.478  -9.650   2.679  1.00  0.00           C  
ATOM   1533  O   ASP C1435     116.073 -10.752   3.066  1.00  0.00           O  
ATOM   1534  CB  ASP C1435     117.912  -8.906   4.632  1.00  0.00           C  
ATOM   1535  CG  ASP C1435     119.277  -8.339   4.209  1.00  0.00           C  
ATOM   1536  OD1 ASP C1435     119.733  -8.619   3.077  1.00  0.00           O  
ATOM   1537  OD2 ASP C1435     119.893  -7.614   5.024  1.00  0.00           O  
ATOM   1538  N   PRO C1440     116.643  -9.378   1.376  1.00  0.00           N  
ATOM   1539  CA  PRO C1440     116.385 -10.382   0.346  1.00  0.00           C  
ATOM   1540  C   PRO C1440     117.251 -11.614   0.495  1.00  0.00           C  
ATOM   1541  O   PRO C1440     116.919 -12.677  -0.015  1.00  0.00           O  
ATOM   1542  CB  PRO C1440     116.679  -9.624  -0.943  1.00  0.00           C  
ATOM   1543  CG  PRO C1440     117.752  -8.676  -0.525  1.00  0.00           C  
ATOM   1544  CD  PRO C1440     117.192  -8.153   0.765  1.00  0.00           C  
ATOM   1545  N   ASN C1441     118.364 -11.468   1.200  1.00  0.00           N  
ATOM   1546  CA  ASN C1441     119.277 -12.587   1.428  1.00  0.00           C  
ATOM   1547  C   ASN C1441     119.019 -13.163   2.841  1.00  0.00           C  
ATOM   1548  O   ASN C1441     119.585 -12.692   3.815  1.00  0.00           O  
ATOM   1549  CB  ASN C1441     120.706 -12.084   1.313  1.00  0.00           C  
ATOM   1550  CG  ASN C1441     121.717 -13.199   1.413  1.00  0.00           C  
ATOM   1551  OD1 ASN C1441     122.921 -12.954   1.448  1.00  0.00           O  
ATOM   1552  ND2 ASN C1441     121.226 -14.444   1.438  1.00  0.00           N  
ATOM   1553  N   PRO C1444     118.193 -14.224   2.948  1.00  0.00           N  
ATOM   1554  CA  PRO C1444     117.844 -14.861   4.231  1.00  0.00           C  
ATOM   1555  C   PRO C1444     118.983 -15.238   5.179  1.00  0.00           C  
ATOM   1556  O   PRO C1444     118.771 -15.325   6.392  1.00  0.00           O  
ATOM   1557  CB  PRO C1444     117.044 -16.097   3.800  1.00  0.00           C  
ATOM   1558  CG  PRO C1444     116.548 -15.732   2.422  1.00  0.00           C  
ATOM   1559  CD  PRO C1444     117.749 -15.076   1.829  1.00  0.00           C  
ATOM   1560  N   LYS C1450     120.172 -15.475   4.627  1.00  0.00           N  
ATOM   1561  CA  LYS C1450     121.358 -15.850   5.406  1.00  0.00           C  
ATOM   1562  C   LYS C1450     121.796 -14.658   6.243  1.00  0.00           C  
ATOM   1563  O   LYS C1450     122.706 -14.774   7.065  1.00  0.00           O  
ATOM   1564  CB  LYS C1450     122.530 -16.219   4.472  1.00  0.00           C  
ATOM   1565  CG  LYS C1450     122.176 -16.982   3.207  1.00  0.00           C  
ATOM   1566  CD  LYS C1450     122.189 -18.489   3.401  1.00  0.00           C  
ATOM   1567  CE  LYS C1450     123.511 -19.081   2.952  1.00  0.00           C  
ATOM   1568  NZ  LYS C1450     124.637 -18.462   3.702  1.00  0.00           N  
ATOM   1569  N   ALA C1452     121.145 -13.518   6.014  1.00  0.00           N  
ATOM   1570  CA  ALA C1452     121.458 -12.267   6.704  1.00  0.00           C  
ATOM   1571  C   ALA C1452     120.879 -12.136   8.110  1.00  0.00           C  
ATOM   1572  O   ALA C1452     121.478 -11.502   8.986  1.00  0.00           O  
ATOM   1573  CB  ALA C1452     121.003 -11.076   5.843  1.00  0.00           C  
ATOM   1574  N   TYR C1455     119.711 -12.720   8.323  1.00  0.00           N  
ATOM   1575  CA  TYR C1455     119.082 -12.615   9.622  1.00  0.00           C  
ATOM   1576  C   TYR C1455     118.723 -13.952  10.256  1.00  0.00           C  
ATOM   1577  O   TYR C1455     118.527 -14.952   9.565  1.00  0.00           O  
ATOM   1578  CB  TYR C1455     117.826 -11.740   9.508  1.00  0.00           C  
ATOM   1579  CG  TYR C1455     116.830 -12.244   8.486  1.00  0.00           C  
ATOM   1580  CD1 TYR C1455     115.775 -13.080   8.852  1.00  0.00           C  
ATOM   1581  CD2 TYR C1455     116.967 -11.910   7.136  1.00  0.00           C  
ATOM   1582  CE1 TYR C1455     114.876 -13.574   7.893  1.00  0.00           C  
ATOM   1583  CE2 TYR C1455     116.086 -12.397   6.173  1.00  0.00           C  
ATOM   1584  CZ  TYR C1455     115.044 -13.227   6.553  1.00  0.00           C  
ATOM   1585  OH  TYR C1455     114.193 -13.710   5.583  1.00  0.00           O  
ATOM   1586  N   ILE C1456     118.670 -13.960  11.586  1.00  0.00           N  
ATOM   1587  CA  ILE C1456     118.288 -15.147  12.324  1.00  0.00           C  
ATOM   1588  C   ILE C1456     116.938 -14.776  12.913  1.00  0.00           C  
ATOM   1589  O   ILE C1456     116.819 -13.801  13.655  1.00  0.00           O  
ATOM   1590  CB  ILE C1456     119.305 -15.498  13.443  1.00  0.00           C  
ATOM   1591  CG1 ILE C1456     120.572 -16.084  12.821  1.00  0.00           C  
ATOM   1592  CG2 ILE C1456     118.673 -16.460  14.441  1.00  0.00           C  
ATOM   1593  CD1 ILE C1456     121.643 -16.452  13.823  1.00  0.00           C  
ATOM   1594  N   THR C1457     115.918 -15.536  12.537  1.00  0.00           N  
ATOM   1595  CA  THR C1457     114.568 -15.296  13.010  1.00  0.00           C  
ATOM   1596  C   THR C1457     114.364 -15.949  14.363  1.00  0.00           C  
ATOM   1597  O   THR C1457     115.041 -16.915  14.692  1.00  0.00           O  
ATOM   1598  CB  THR C1457     113.549 -15.876  12.020  1.00  0.00           C  
ATOM   1599  OG1 THR C1457     113.563 -15.089  10.826  1.00  0.00           O  
ATOM   1600  CG2 THR C1457     112.150 -15.884  12.607  1.00  0.00           C  
ATOM   1601  N   LEU C1458     113.442 -15.414  15.155  1.00  0.00           N  
ATOM   1602  CA  LEU C1458     113.167 -16.010  16.443  1.00  0.00           C  
ATOM   1603  C   LEU C1458     112.660 -17.425  16.236  1.00  0.00           C  
ATOM   1604  O   LEU C1458     112.793 -18.272  17.123  1.00  0.00           O  
ATOM   1605  CB  LEU C1458     112.104 -15.231  17.211  1.00  0.00           C  
ATOM   1606  CG  LEU C1458     112.545 -13.939  17.878  1.00  0.00           C  
ATOM   1607  CD1 LEU C1458     111.585 -13.680  19.004  1.00  0.00           C  
ATOM   1608  CD2 LEU C1458     113.984 -14.039  18.406  1.00  0.00           C  
ATOM   1609  N   LEU C1459     112.071 -17.689  15.073  1.00  0.00           N  
ATOM   1610  CA  LEU C1459     111.542 -19.008  14.804  1.00  0.00           C  
ATOM   1611  C   LEU C1459     112.405 -19.867  13.886  1.00  0.00           C  
ATOM   1612  O   LEU C1459     111.875 -20.703  13.175  1.00  0.00           O  
ATOM   1613  CB  LEU C1459     110.147 -18.904  14.212  1.00  0.00           C  
ATOM   1614  CG  LEU C1459     109.102 -18.291  15.128  1.00  0.00           C  
ATOM   1615  CD1 LEU C1459     107.751 -18.304  14.435  1.00  0.00           C  
ATOM   1616  CD2 LEU C1459     109.023 -19.078  16.423  1.00  0.00           C  
ATOM   1617  N   ASP C1460     113.718 -19.681  13.882  1.00  0.00           N  
ATOM   1618  CA  ASP C1460     114.550 -20.534  13.050  1.00  0.00           C  
ATOM   1619  C   ASP C1460     114.855 -21.813  13.831  1.00  0.00           C  
ATOM   1620  O   ASP C1460     114.975 -21.797  15.052  1.00  0.00           O  
ATOM   1621  CB  ASP C1460     115.870 -19.853  12.652  1.00  0.00           C  
ATOM   1622  CG  ASP C1460     115.700 -18.825  11.532  1.00  0.00           C  
ATOM   1623  OD1 ASP C1460     114.612 -18.731  10.933  1.00  0.00           O  
ATOM   1624  OD2 ASP C1460     116.684 -18.100  11.259  1.00  0.00           O  
ATOM   1625  N   ASP C1461     114.961 -22.928  13.125  1.00  0.00           N  
ATOM   1626  CA  ASP C1461     115.245 -24.186  13.785  1.00  0.00           C  
ATOM   1627  C   ASP C1461     116.751 -24.264  13.960  1.00  0.00           C  
ATOM   1628  O   ASP C1461     117.505 -23.605  13.249  1.00  0.00           O  
ATOM   1629  CB  ASP C1461     114.721 -25.344  12.938  1.00  0.00           C  
ATOM   1630  CG  ASP C1461     115.548 -25.574  11.702  1.00  0.00           C  
ATOM   1631  OD1 ASP C1461     116.585 -26.266  11.801  1.00  0.00           O  
ATOM   1632  OD2 ASP C1461     115.165 -25.043  10.640  1.00  0.00           O  
ATOM   1633  N   ALA C1462     117.184 -25.069  14.919  1.00  0.00           N  
ATOM   1634  CA  ALA C1462     118.602 -25.230  15.217  1.00  0.00           C  
ATOM   1635  C   ALA C1462     119.496 -25.446  14.000  1.00  0.00           C  
ATOM   1636  O   ALA C1462     120.562 -24.846  13.890  1.00  0.00           O  
ATOM   1637  CB  ALA C1462     118.777 -26.368  16.185  1.00  0.00           C  
ATOM   1638  N   LYS C1463     119.062 -26.320  13.101  1.00  0.00           N  
ATOM   1639  CA  LYS C1463     119.833 -26.641  11.902  1.00  0.00           C  
ATOM   1640  C   LYS C1463     120.064 -25.391  11.054  1.00  0.00           C  
ATOM   1641  O   LYS C1463     121.137 -25.194  10.483  1.00  0.00           O  
ATOM   1642  CB  LYS C1463     119.099 -27.726  11.091  1.00  0.00           C  
ATOM   1643  CG  LYS C1463     119.740 -28.121   9.748  1.00  0.00           C  
ATOM   1644  CD  LYS C1463     118.733 -28.815   8.804  1.00  0.00           C  
ATOM   1645  CE  LYS C1463     117.631 -27.868   8.288  1.00  0.00           C  
ATOM   1646  NZ  LYS C1463     116.662 -27.400   9.331  1.00  0.00           N  
ATOM   1647  N   THR C1465     119.047 -24.543  10.986  1.00  0.00           N  
ATOM   1648  CA  THR C1465     119.141 -23.314  10.218  1.00  0.00           C  
ATOM   1649  C   THR C1465     120.094 -22.340  10.897  1.00  0.00           C  
ATOM   1650  O   THR C1465     121.054 -21.857  10.284  1.00  0.00           O  
ATOM   1651  CB  THR C1465     117.786 -22.654  10.104  1.00  0.00           C  
ATOM   1652  OG1 THR C1465     116.874 -23.552   9.458  1.00  0.00           O  
ATOM   1653  CG2 THR C1465     117.900 -21.372   9.318  1.00  0.00           C  
ATOM   1654  N   ILE C1467     119.807 -22.060  12.170  1.00  0.00           N  
ATOM   1655  CA  ILE C1467     120.615 -21.159  12.987  1.00  0.00           C  
ATOM   1656  C   ILE C1467     122.065 -21.564  12.846  1.00  0.00           C  
ATOM   1657  O   ILE C1467     122.944 -20.733  12.644  1.00  0.00           O  
ATOM   1658  CB  ILE C1467     120.233 -21.253  14.478  1.00  0.00           C  
ATOM   1659  CG1 ILE C1467     118.758 -20.905  14.663  1.00  0.00           C  
ATOM   1660  CG2 ILE C1467     121.124 -20.325  15.299  1.00  0.00           C  
ATOM   1661  CD1 ILE C1467     118.289 -20.929  16.116  1.00  0.00           C  
ATOM   1662  N   GLU C1468     122.295 -22.864  12.958  1.00  0.00           N  
ATOM   1663  CA  GLU C1468     123.620 -23.440  12.848  1.00  0.00           C  
ATOM   1664  C   GLU C1468     124.216 -23.093  11.489  1.00  0.00           C  
ATOM   1665  O   GLU C1468     125.360 -22.662  11.387  1.00  0.00           O  
ATOM   1666  CB  GLU C1468     123.503 -24.949  13.007  1.00  0.00           C  
ATOM   1667  CG  GLU C1468     124.629 -25.609  13.751  1.00  0.00           C  
ATOM   1668  CD  GLU C1468     124.150 -26.858  14.471  1.00  0.00           C  
ATOM   1669  OE1 GLU C1468     123.644 -27.782  13.792  1.00  0.00           O  
ATOM   1670  OE2 GLU C1468     124.263 -26.905  15.720  1.00  0.00           O  
ATOM   1671  N   LYS C1507     123.416 -23.276  10.450  1.00  0.00           N  
ATOM   1672  CA  LYS C1507     123.831 -23.002   9.084  1.00  0.00           C  
ATOM   1673  C   LYS C1507     124.209 -21.530   8.893  1.00  0.00           C  
ATOM   1674  O   LYS C1507     125.294 -21.197   8.415  1.00  0.00           O  
ATOM   1675  CB  LYS C1507     122.684 -23.389   8.148  1.00  0.00           C  
ATOM   1676  CG  LYS C1507     122.864 -22.998   6.699  1.00  0.00           C  
ATOM   1677  CD  LYS C1507     121.503 -22.752   6.038  1.00  0.00           C  
ATOM   1678  CE  LYS C1507     120.632 -24.011   5.982  1.00  0.00           C  
ATOM   1679  NZ  LYS C1507     121.200 -25.090   5.116  1.00  0.00           N  
ATOM   1680  N   LYS C1508     123.300 -20.652   9.291  1.00  0.00           N  
ATOM   1681  CA  LYS C1508     123.514 -19.219   9.182  1.00  0.00           C  
ATOM   1682  C   LYS C1508     124.759 -18.716   9.908  1.00  0.00           C  
ATOM   1683  O   LYS C1508     125.546 -17.980   9.323  1.00  0.00           O  
ATOM   1684  CB  LYS C1508     122.273 -18.491   9.672  1.00  0.00           C  
ATOM   1685  CG  LYS C1508     121.075 -18.778   8.791  1.00  0.00           C  
ATOM   1686  CD  LYS C1508     119.842 -18.091   9.284  1.00  0.00           C  
ATOM   1687  CE  LYS C1508     118.738 -18.183   8.269  1.00  0.00           C  
ATOM   1688  NZ  LYS C1508     117.490 -17.577   8.809  1.00  0.00           N  
ATOM   1689  N   ILE C1509     124.942 -19.112  11.167  1.00  0.00           N  
ATOM   1690  CA  ILE C1509     126.121 -18.681  11.921  1.00  0.00           C  
ATOM   1691  C   ILE C1509     127.425 -19.091  11.226  1.00  0.00           C  
ATOM   1692  O   ILE C1509     128.361 -18.303  11.151  1.00  0.00           O  
ATOM   1693  CB  ILE C1509     126.143 -19.249  13.373  1.00  0.00           C  
ATOM   1694  CG1 ILE C1509     124.950 -18.736  14.181  1.00  0.00           C  
ATOM   1695  CG2 ILE C1509     127.433 -18.855  14.059  1.00  0.00           C  
ATOM   1696  CD1 ILE C1509     124.972 -17.258  14.441  1.00  0.00           C  
ATOM   1697  N   LYS C1510     127.500 -20.316  10.710  1.00  0.00           N  
ATOM   1698  CA  LYS C1510     128.739 -20.745  10.048  1.00  0.00           C  
ATOM   1699  C   LYS C1510     128.989 -19.976   8.753  1.00  0.00           C  
ATOM   1700  O   LYS C1510     130.103 -19.968   8.227  1.00  0.00           O  
ATOM   1701  CB  LYS C1510     128.726 -22.250   9.756  1.00  0.00           C  
ATOM   1702  CG  LYS C1510     128.732 -23.138  11.006  1.00  0.00           C  
ATOM   1703  CD  LYS C1510     129.553 -24.425  10.818  1.00  0.00           C  
ATOM   1704  CE  LYS C1510     129.001 -25.325   9.718  1.00  0.00           C  
ATOM   1705  NZ  LYS C1510     130.066 -25.683   8.733  1.00  0.00           N  
ATOM   1706  N   SER C1511     127.936 -19.324   8.265  1.00  0.00           N  
ATOM   1707  CA  SER C1511     127.977 -18.540   7.035  1.00  0.00           C  
ATOM   1708  C   SER C1511     128.471 -17.116   7.292  1.00  0.00           C  
ATOM   1709  O   SER C1511     129.301 -16.601   6.539  1.00  0.00           O  
ATOM   1710  CB  SER C1511     126.582 -18.482   6.400  1.00  0.00           C  
ATOM   1711  OG  SER C1511     126.070 -19.781   6.168  1.00  0.00           O  
ATOM   1712  N   ALA C1512     127.951 -16.493   8.353  1.00  0.00           N  
ATOM   1713  CA  ALA C1512     128.311 -15.129   8.758  1.00  0.00           C  
ATOM   1714  C   ALA C1512     129.718 -14.724   8.336  1.00  0.00           C  
ATOM   1715  O   ALA C1512     130.663 -15.511   8.442  1.00  0.00           O  
ATOM   1716  CB  ALA C1512     128.168 -14.976  10.267  1.00  0.00           C  
ATOM   1717  N   VAL C1513     129.871 -13.491   7.860  1.00  0.00           N  
ATOM   1718  CA  VAL C1513     131.200 -13.050   7.449  1.00  0.00           C  
ATOM   1719  C   VAL C1513     132.037 -12.639   8.653  1.00  0.00           C  
ATOM   1720  O   VAL C1513     131.511 -12.199   9.691  1.00  0.00           O  
ATOM   1721  CB  VAL C1513     131.156 -11.851   6.423  1.00  0.00           C  
ATOM   1722  CG1 VAL C1513     130.414 -12.269   5.183  1.00  0.00           C  
ATOM   1723  CG2 VAL C1513     130.505 -10.629   7.033  1.00  0.00           C  
ATOM   1724  N   THR C1514     133.342 -12.822   8.497  1.00  0.00           N  
ATOM   1725  CA  THR C1514     134.312 -12.470   9.512  1.00  0.00           C  
ATOM   1726  C   THR C1514     135.441 -11.725   8.801  1.00  0.00           C  
ATOM   1727  O   THR C1514     135.246 -10.618   8.320  1.00  0.00           O  
ATOM   1728  CB  THR C1514     134.875 -13.733  10.208  1.00  0.00           C  
ATOM   1729  OG1 THR C1514     135.595 -14.532   9.260  1.00  0.00           O  
ATOM   1730  CG2 THR C1514     133.744 -14.546  10.822  1.00  0.00           C  
ATOM   1731  N   ASP C1515     136.619 -12.320   8.741  1.00  0.00           N  
ATOM   1732  CA  ASP C1515     137.714 -11.682   8.061  1.00  0.00           C  
ATOM   1733  C   ASP C1515     138.868 -12.642   7.945  1.00  0.00           C  
ATOM   1734  O   ASP C1515     138.710 -13.828   8.210  1.00  0.00           O  
ATOM   1735  CB  ASP C1515     138.158 -10.412   8.794  1.00  0.00           C  
ATOM   1736  CG  ASP C1515     138.565 -10.665  10.237  1.00  0.00           C  
ATOM   1737  OD1 ASP C1515     139.568 -11.390  10.465  1.00  0.00           O  
ATOM   1738  OD2 ASP C1515     137.875 -10.121  11.132  1.00  0.00           O  
ATOM   1739  N   SER C1516     140.026 -12.130   7.546  1.00  0.00           N  
ATOM   1740  CA  SER C1516     141.196 -12.973   7.385  1.00  0.00           C  
ATOM   1741  C   SER C1516     142.140 -12.928   8.568  1.00  0.00           C  
ATOM   1742  O   SER C1516     143.027 -13.770   8.676  1.00  0.00           O  
ATOM   1743  CB  SER C1516     141.983 -12.564   6.145  1.00  0.00           C  
ATOM   1744  OG  SER C1516     141.176 -12.622   4.986  1.00  0.00           O  
ATOM   1745  N   GLU C1517     141.979 -11.957   9.456  1.00  0.00           N  
ATOM   1746  CA  GLU C1517     142.905 -11.893  10.575  1.00  0.00           C  
ATOM   1747  C   GLU C1517     142.846 -13.183  11.403  1.00  0.00           C  
ATOM   1748  O   GLU C1517     143.879 -13.797  11.671  1.00  0.00           O  
ATOM   1749  CB  GLU C1517     142.609 -10.664  11.430  1.00  0.00           C  
ATOM   1750  CG  GLU C1517     143.667 -10.342  12.450  1.00  0.00           C  
ATOM   1751  CD  GLU C1517     143.360  -9.046  13.160  1.00  0.00           C  
ATOM   1752  OE1 GLU C1517     142.216  -8.891  13.624  1.00  0.00           O  
ATOM   1753  OE2 GLU C1517     144.250  -8.170  13.239  1.00  0.00           O  
ATOM   1754  N   GLY C1518     141.644 -13.608  11.781  1.00  0.00           N  
ATOM   1755  CA  GLY C1518     141.521 -14.818  12.571  1.00  0.00           C  
ATOM   1756  C   GLY C1518     141.930 -14.681  14.032  1.00  0.00           C  
ATOM   1757  O   GLY C1518     142.722 -15.488  14.524  1.00  0.00           O  
ATOM   1758  N   THR C1527     141.414 -13.661  14.719  1.00  0.00           N  
ATOM   1759  CA  THR C1527     141.709 -13.440  16.135  1.00  0.00           C  
ATOM   1760  C   THR C1527     140.502 -12.713  16.705  1.00  0.00           C  
ATOM   1761  O   THR C1527     140.147 -11.650  16.230  1.00  0.00           O  
ATOM   1762  CB  THR C1527     142.945 -12.558  16.345  1.00  0.00           C  
ATOM   1763  OG1 THR C1527     142.629 -11.199  16.041  1.00  0.00           O  
ATOM   1764  CG2 THR C1527     144.069 -12.997  15.436  1.00  0.00           C  
ATOM   1765  N   ILE C1528     139.867 -13.287  17.717  1.00  0.00           N  
ATOM   1766  CA  ILE C1528     138.672 -12.690  18.309  1.00  0.00           C  
ATOM   1767  C   ILE C1528     138.893 -11.358  19.056  1.00  0.00           C  
ATOM   1768  O   ILE C1528     139.204 -11.354  20.246  1.00  0.00           O  
ATOM   1769  CB  ILE C1528     138.029 -13.686  19.263  1.00  0.00           C  
ATOM   1770  CG1 ILE C1528     137.890 -15.037  18.566  1.00  0.00           C  
ATOM   1771  CG2 ILE C1528     136.693 -13.146  19.761  1.00  0.00           C  
ATOM   1772  CD1 ILE C1528     136.834 -15.076  17.528  1.00  0.00           C  
ATOM   1773  N   ARG C1562     138.690 -10.235  18.371  1.00  0.00           N  
ATOM   1774  CA  ARG C1562     138.904  -8.920  18.970  1.00  0.00           C  
ATOM   1775  C   ARG C1562     137.876  -7.920  18.469  1.00  0.00           C  
ATOM   1776  O   ARG C1562     137.617  -7.860  17.272  1.00  0.00           O  
ATOM   1777  CB  ARG C1562     140.320  -8.445  18.626  1.00  0.00           C  
ATOM   1778  CG  ARG C1562     140.704  -7.070  19.131  1.00  0.00           C  
ATOM   1779  CD  ARG C1562     142.192  -6.831  18.882  1.00  0.00           C  
ATOM   1780  NE  ARG C1562     142.542  -6.998  17.471  1.00  0.00           N  
ATOM   1781  CZ  ARG C1562     142.159  -6.178  16.496  1.00  0.00           C  
ATOM   1782  NH1 ARG C1562     141.411  -5.122  16.778  1.00  0.00           N  
ATOM   1783  NH2 ARG C1562     142.520  -6.417  15.239  1.00  0.00           N  
ATOM   1784  N   TYR C1563     137.285  -7.139  19.371  1.00  0.00           N  
ATOM   1785  CA  TYR C1563     136.265  -6.151  18.985  1.00  0.00           C  
ATOM   1786  C   TYR C1563     136.870  -4.922  18.314  1.00  0.00           C  
ATOM   1787  O   TYR C1563     137.739  -4.255  18.876  1.00  0.00           O  
ATOM   1788  CB  TYR C1563     135.468  -5.713  20.202  1.00  0.00           C  
ATOM   1789  CG  TYR C1563     134.278  -4.858  19.853  1.00  0.00           C  
ATOM   1790  CD1 TYR C1563     134.429  -3.519  19.484  1.00  0.00           C  
ATOM   1791  CD2 TYR C1563     132.992  -5.389  19.892  1.00  0.00           C  
ATOM   1792  CE1 TYR C1563     133.317  -2.726  19.167  1.00  0.00           C  
ATOM   1793  CE2 TYR C1563     131.879  -4.621  19.579  1.00  0.00           C  
ATOM   1794  CZ  TYR C1563     132.041  -3.285  19.217  1.00  0.00           C  
ATOM   1795  OH  TYR C1563     130.919  -2.532  18.908  1.00  0.00           O  
ATOM   1796  N   ASP C1564     136.379  -4.613  17.118  1.00  0.00           N  
ATOM   1797  CA  ASP C1564     136.893  -3.493  16.353  1.00  0.00           C  
ATOM   1798  C   ASP C1564     135.847  -3.165  15.299  1.00  0.00           C  
ATOM   1799  O   ASP C1564     135.788  -3.834  14.271  1.00  0.00           O  
ATOM   1800  CB  ASP C1564     138.202  -3.916  15.678  1.00  0.00           C  
ATOM   1801  CG  ASP C1564     139.097  -2.733  15.316  1.00  0.00           C  
ATOM   1802  OD1 ASP C1564     138.600  -1.597  15.248  1.00  0.00           O  
ATOM   1803  OD2 ASP C1564     140.302  -2.961  15.074  1.00  0.00           O  
ATOM   1804  N   LYS C1565     135.014  -2.158  15.556  1.00  0.00           N  
ATOM   1805  CA  LYS C1565     133.967  -1.756  14.609  1.00  0.00           C  
ATOM   1806  C   LYS C1565     134.479  -1.642  13.165  1.00  0.00           C  
ATOM   1807  O   LYS C1565     133.919  -2.256  12.257  1.00  0.00           O  
ATOM   1808  CB  LYS C1565     133.347  -0.434  15.049  1.00  0.00           C  
ATOM   1809  CG  LYS C1565     132.248  -0.583  16.064  1.00  0.00           C  
ATOM   1810  CD  LYS C1565     131.015  -1.170  15.421  1.00  0.00           C  
ATOM   1811  CE  LYS C1565     129.820  -0.983  16.330  1.00  0.00           C  
ATOM   1812  NZ  LYS C1565     129.676   0.457  16.721  1.00  0.00           N  
ATOM   1813  N   GLU C1566     135.507  -0.827  12.941  1.00  0.00           N  
ATOM   1814  CA  GLU C1566     136.103  -0.712  11.616  1.00  0.00           C  
ATOM   1815  C   GLU C1566     137.098  -1.857  11.648  1.00  0.00           C  
ATOM   1816  O   GLU C1566     137.283  -2.467  12.695  1.00  0.00           O  
ATOM   1817  CB  GLU C1566     136.852   0.617  11.448  1.00  0.00           C  
ATOM   1818  CG  GLU C1566     137.218   1.358  12.734  1.00  0.00           C  
ATOM   1819  CD  GLU C1566     136.070   2.223  13.271  1.00  0.00           C  
ATOM   1820  OE1 GLU C1566     135.510   3.013  12.483  1.00  0.00           O  
ATOM   1821  OE2 GLU C1566     135.741   2.108  14.472  1.00  0.00           O  
ATOM   1822  N   ALA C1567     137.725  -2.188  10.531  1.00  0.00           N  
ATOM   1823  CA  ALA C1567     138.714  -3.272  10.539  1.00  0.00           C  
ATOM   1824  C   ALA C1567     138.172  -4.695  10.771  1.00  0.00           C  
ATOM   1825  O   ALA C1567     138.551  -5.619  10.045  1.00  0.00           O  
ATOM   1826  CB  ALA C1567     139.811  -2.945  11.554  1.00  0.00           C  
ATOM   1827  N   LYS C1568     137.313  -4.880  11.774  1.00  0.00           N  
ATOM   1828  CA  LYS C1568     136.743  -6.206  12.043  1.00  0.00           C  
ATOM   1829  C   LYS C1568     135.271  -6.087  12.396  1.00  0.00           C  
ATOM   1830  O   LYS C1568     134.842  -6.512  13.476  1.00  0.00           O  
ATOM   1831  CB  LYS C1568     137.474  -6.912  13.194  1.00  0.00           C  
ATOM   1832  CG  LYS C1568     138.968  -7.041  13.005  1.00  0.00           C  
ATOM   1833  CD  LYS C1568     139.596  -7.654  14.245  1.00  0.00           C  
ATOM   1834  CE  LYS C1568     139.362  -9.155  14.311  1.00  0.00           C  
ATOM   1835  NZ  LYS C1568     140.246  -9.890  13.335  1.00  0.00           N  
ATOM   1836  N   PRO C1569     134.468  -5.515  11.484  1.00  0.00           N  
ATOM   1837  CA  PRO C1569     133.027  -5.328  11.671  1.00  0.00           C  
ATOM   1838  C   PRO C1569     132.189  -6.589  11.840  1.00  0.00           C  
ATOM   1839  O   PRO C1569     131.185  -6.581  12.566  1.00  0.00           O  
ATOM   1840  CB  PRO C1569     132.628  -4.545  10.431  1.00  0.00           C  
ATOM   1841  CG  PRO C1569     133.604  -5.012   9.426  1.00  0.00           C  
ATOM   1842  CD  PRO C1569     134.888  -5.000  10.172  1.00  0.00           C  
ATOM   1843  N   GLY C1594     132.585  -7.660  11.153  1.00  0.00           N  
ATOM   1844  CA  GLY C1594     131.836  -8.911  11.226  1.00  0.00           C  
ATOM   1845  C   GLY C1594     131.987  -9.555  12.587  1.00  0.00           C  
ATOM   1846  O   GLY C1594     131.003  -9.788  13.296  1.00  0.00           O  
ATOM   1847  N   ILE C1596     133.236  -9.839  12.948  1.00  0.00           N  
ATOM   1848  CA  ILE C1596     133.555 -10.435  14.238  1.00  0.00           C  
ATOM   1849  C   ILE C1596     132.921  -9.618  15.360  1.00  0.00           C  
ATOM   1850  O   ILE C1596     132.417 -10.171  16.343  1.00  0.00           O  
ATOM   1851  CB  ILE C1596     135.090 -10.536  14.425  1.00  0.00           C  
ATOM   1852  CG1 ILE C1596     135.595 -11.821  13.761  1.00  0.00           C  
ATOM   1853  CG2 ILE C1596     135.458 -10.516  15.905  1.00  0.00           C  
ATOM   1854  CD1 ILE C1596     134.997 -13.091  14.353  1.00  0.00           C  
ATOM   1855  N   SER C1601     132.929  -8.298  15.191  1.00  0.00           N  
ATOM   1856  CA  SER C1601     132.361  -7.409  16.195  1.00  0.00           C  
ATOM   1857  C   SER C1601     130.872  -7.566  16.289  1.00  0.00           C  
ATOM   1858  O   SER C1601     130.299  -7.431  17.365  1.00  0.00           O  
ATOM   1859  CB  SER C1601     132.661  -5.947  15.885  1.00  0.00           C  
ATOM   1860  OG  SER C1601     134.052  -5.659  15.991  1.00  0.00           O  
ATOM   1861  N   ASN C1602     130.223  -7.851  15.169  1.00  0.00           N  
ATOM   1862  CA  ASN C1602     128.784  -7.990  15.221  1.00  0.00           C  
ATOM   1863  C   ASN C1602     128.464  -9.259  15.972  1.00  0.00           C  
ATOM   1864  O   ASN C1602     127.495  -9.318  16.729  1.00  0.00           O  
ATOM   1865  CB  ASN C1602     128.190  -8.035  13.830  1.00  0.00           C  
ATOM   1866  CG  ASN C1602     126.692  -8.142  13.872  1.00  0.00           C  
ATOM   1867  OD1 ASN C1602     126.031  -7.412  14.613  1.00  0.00           O  
ATOM   1868  ND2 ASN C1602     126.140  -9.049  13.082  1.00  0.00           N  
ATOM   1869  N   LEU C1603     129.308 -10.265  15.754  1.00  0.00           N  
ATOM   1870  CA  LEU C1603     129.168 -11.568  16.392  1.00  0.00           C  
ATOM   1871  C   LEU C1603     129.311 -11.409  17.900  1.00  0.00           C  
ATOM   1872  O   LEU C1603     128.400 -11.752  18.665  1.00  0.00           O  
ATOM   1873  CB  LEU C1603     130.224 -12.523  15.840  1.00  0.00           C  
ATOM   1874  CG  LEU C1603     129.840 -13.510  14.722  1.00  0.00           C  
ATOM   1875  CD1 LEU C1603     128.518 -13.159  14.050  1.00  0.00           C  
ATOM   1876  CD2 LEU C1603     130.987 -13.553  13.746  1.00  0.00           C  
ATOM   1877  N   LEU C1604     130.448 -10.850  18.312  1.00  0.00           N  
ATOM   1878  CA  LEU C1604     130.717 -10.575  19.722  1.00  0.00           C  
ATOM   1879  C   LEU C1604     129.543  -9.874  20.413  1.00  0.00           C  
ATOM   1880  O   LEU C1604     129.246 -10.152  21.563  1.00  0.00           O  
ATOM   1881  CB  LEU C1604     131.970  -9.723  19.855  1.00  0.00           C  
ATOM   1882  CG  LEU C1604     133.250 -10.498  19.556  1.00  0.00           C  
ATOM   1883  CD1 LEU C1604     134.434  -9.568  19.328  1.00  0.00           C  
ATOM   1884  CD2 LEU C1604     133.508 -11.433  20.714  1.00  0.00           C  
ATOM   1885  N   ASN C1613     128.865  -8.969  19.723  1.00  0.00           N  
ATOM   1886  CA  ASN C1613     127.744  -8.300  20.353  1.00  0.00           C  
ATOM   1887  C   ASN C1613     126.559  -9.243  20.510  1.00  0.00           C  
ATOM   1888  O   ASN C1613     125.785  -9.111  21.463  1.00  0.00           O  
ATOM   1889  CB  ASN C1613     127.300  -7.051  19.568  1.00  0.00           C  
ATOM   1890  CG  ASN C1613     128.104  -5.799  19.931  1.00  0.00           C  
ATOM   1891  OD1 ASN C1613     128.520  -5.622  21.078  1.00  0.00           O  
ATOM   1892  ND2 ASN C1613     128.294  -4.912  18.951  1.00  0.00           N  
ATOM   1893  N   ILE C1614     126.404 -10.190  19.585  1.00  0.00           N  
ATOM   1894  CA  ILE C1614     125.277 -11.124  19.664  1.00  0.00           C  
ATOM   1895  C   ILE C1614     125.524 -12.100  20.803  1.00  0.00           C  
ATOM   1896  O   ILE C1614     124.628 -12.417  21.600  1.00  0.00           O  
ATOM   1897  CB  ILE C1614     125.083 -11.931  18.346  1.00  0.00           C  
ATOM   1898  CG1 ILE C1614     124.798 -10.984  17.187  1.00  0.00           C  
ATOM   1899  CG2 ILE C1614     123.896 -12.898  18.492  1.00  0.00           C  
ATOM   1900  CD1 ILE C1614     124.601 -11.689  15.875  1.00  0.00           C  
ATOM   1901  N   TYR C1615     126.767 -12.559  20.848  1.00  0.00           N  
ATOM   1902  CA  TYR C1615     127.237 -13.482  21.858  1.00  0.00           C  
ATOM   1903  C   TYR C1615     127.060 -12.818  23.229  1.00  0.00           C  
ATOM   1904  O   TYR C1615     126.270 -13.276  24.066  1.00  0.00           O  
ATOM   1905  CB  TYR C1615     128.715 -13.759  21.611  1.00  0.00           C  
ATOM   1906  CG  TYR C1615     129.231 -15.016  22.235  1.00  0.00           C  
ATOM   1907  CD1 TYR C1615     128.752 -15.458  23.468  1.00  0.00           C  
ATOM   1908  CD2 TYR C1615     130.228 -15.753  21.606  1.00  0.00           C  
ATOM   1909  CE1 TYR C1615     129.253 -16.601  24.057  1.00  0.00           C  
ATOM   1910  CE2 TYR C1615     130.740 -16.895  22.185  1.00  0.00           C  
ATOM   1911  CZ  TYR C1615     130.251 -17.315  23.416  1.00  0.00           C  
ATOM   1912  OH  TYR C1615     130.783 -18.434  24.013  1.00  0.00           O  
ATOM   1913  N   SER C1616     127.800 -11.724  23.415  1.00  0.00           N  
ATOM   1914  CA  SER C1616     127.800 -10.925  24.631  1.00  0.00           C  
ATOM   1915  C   SER C1616     126.405 -10.635  25.184  1.00  0.00           C  
ATOM   1916  O   SER C1616     126.104 -10.994  26.312  1.00  0.00           O  
ATOM   1917  CB  SER C1616     128.573  -9.622  24.370  1.00  0.00           C  
ATOM   1918  OG  SER C1616     128.756  -8.862  25.555  1.00  0.00           O  
ATOM   1919  N   THR C1617     125.542 -10.005  24.402  1.00  0.00           N  
ATOM   1920  CA  THR C1617     124.199  -9.702  24.892  1.00  0.00           C  
ATOM   1921  C   THR C1617     123.314 -10.897  25.246  1.00  0.00           C  
ATOM   1922  O   THR C1617     122.522 -10.830  26.180  1.00  0.00           O  
ATOM   1923  CB  THR C1617     123.456  -8.819  23.897  1.00  0.00           C  
ATOM   1924  OG1 THR C1617     123.406  -9.461  22.613  1.00  0.00           O  
ATOM   1925  CG2 THR C1617     124.194  -7.518  23.750  1.00  0.00           C  
ATOM   1926  N   LEU C1619     123.432 -11.990  24.506  1.00  0.00           N  
ATOM   1927  CA  LEU C1619     122.612 -13.149  24.816  1.00  0.00           C  
ATOM   1928  C   LEU C1619     123.176 -13.958  25.989  1.00  0.00           C  
ATOM   1929  O   LEU C1619     122.418 -14.459  26.814  1.00  0.00           O  
ATOM   1930  CB  LEU C1619     122.465 -14.043  23.581  1.00  0.00           C  
ATOM   1931  CG  LEU C1619     121.639 -13.508  22.406  1.00  0.00           C  
ATOM   1932  CD1 LEU C1619     121.483 -14.616  21.385  1.00  0.00           C  
ATOM   1933  CD2 LEU C1619     120.277 -13.043  22.880  1.00  0.00           C  
ATOM   1934  N   SER C1620     124.502 -14.062  26.076  1.00  0.00           N  
ATOM   1935  CA  SER C1620     125.133 -14.832  27.151  1.00  0.00           C  
ATOM   1936  C   SER C1620     125.389 -14.073  28.439  1.00  0.00           C  
ATOM   1937  O   SER C1620     125.668 -14.677  29.469  1.00  0.00           O  
ATOM   1938  CB  SER C1620     126.466 -15.408  26.699  1.00  0.00           C  
ATOM   1939  OG  SER C1620     127.494 -14.448  26.874  1.00  0.00           O  
ATOM   1940  N   GLY C1621     125.327 -12.751  28.380  1.00  0.00           N  
ATOM   1941  CA  GLY C1621     125.567 -11.967  29.570  1.00  0.00           C  
ATOM   1942  C   GLY C1621     127.032 -11.658  29.798  1.00  0.00           C  
ATOM   1943  O   GLY C1621     127.338 -10.723  30.516  1.00  0.00           O  
ATOM   1944  N   GLN C1757     127.942 -12.416  29.197  1.00  0.00           N  
ATOM   1945  CA  GLN C1757     129.366 -12.145  29.389  1.00  0.00           C  
ATOM   1946  C   GLN C1757     129.796 -10.858  28.680  1.00  0.00           C  
ATOM   1947  O   GLN C1757     129.193 -10.451  27.693  1.00  0.00           O  
ATOM   1948  CB  GLN C1757     130.201 -13.317  28.888  1.00  0.00           C  
ATOM   1949  CG  GLN C1757     129.798 -14.622  29.508  1.00  0.00           C  
ATOM   1950  CD  GLN C1757     130.343 -15.801  28.745  1.00  0.00           C  
ATOM   1951  OE1 GLN C1757     131.482 -16.224  28.952  1.00  0.00           O  
ATOM   1952  NE2 GLN C1757     129.533 -16.331  27.834  1.00  0.00           N  
ATOM   1953  N   SER C1758     130.844 -10.215  29.176  1.00  0.00           N  
ATOM   1954  CA  SER C1758     131.307  -8.975  28.566  1.00  0.00           C  
ATOM   1955  C   SER C1758     132.170  -9.277  27.349  1.00  0.00           C  
ATOM   1956  O   SER C1758     132.616 -10.405  27.162  1.00  0.00           O  
ATOM   1957  CB  SER C1758     132.126  -8.161  29.575  1.00  0.00           C  
ATOM   1958  OG  SER C1758     133.372  -8.781  29.871  1.00  0.00           O  
ATOM   1959  N   ILE C1760     132.416  -8.255  26.536  1.00  0.00           N  
ATOM   1960  CA  ILE C1760     133.246  -8.407  25.348  1.00  0.00           C  
ATOM   1961  C   ILE C1760     134.672  -8.677  25.773  1.00  0.00           C  
ATOM   1962  O   ILE C1760     135.348  -9.539  25.219  1.00  0.00           O  
ATOM   1963  CB  ILE C1760     133.163  -7.141  24.461  1.00  0.00           C  
ATOM   1964  CG1 ILE C1760     131.813  -7.137  23.755  1.00  0.00           C  
ATOM   1965  CG2 ILE C1760     134.321  -7.075  23.445  1.00  0.00           C  
ATOM   1966  CD1 ILE C1760     131.514  -5.851  23.071  1.00  0.00           C  
ATOM   1967  N   GLU C1761     135.123  -7.928  26.767  1.00  0.00           N  
ATOM   1968  CA  GLU C1761     136.468  -8.084  27.303  1.00  0.00           C  
ATOM   1969  C   GLU C1761     136.646  -9.545  27.721  1.00  0.00           C  
ATOM   1970  O   GLU C1761     137.692 -10.160  27.482  1.00  0.00           O  
ATOM   1971  CB  GLU C1761     136.661  -7.193  28.534  1.00  0.00           C  
ATOM   1972  CG  GLU C1761     136.567  -5.675  28.317  1.00  0.00           C  
ATOM   1973  CD  GLU C1761     135.187  -5.220  27.870  1.00  0.00           C  
ATOM   1974  OE1 GLU C1761     134.185  -5.803  28.339  1.00  0.00           O  
ATOM   1975  OE2 GLU C1761     135.117  -4.264  27.063  1.00  0.00           O  
ATOM   1976  N   GLU C1762     135.612 -10.086  28.361  1.00  0.00           N  
ATOM   1977  CA  GLU C1762     135.615 -11.471  28.828  1.00  0.00           C  
ATOM   1978  C   GLU C1762     135.804 -12.420  27.650  1.00  0.00           C  
ATOM   1979  O   GLU C1762     136.765 -13.202  27.600  1.00  0.00           O  
ATOM   1980  CB  GLU C1762     134.292 -11.790  29.531  1.00  0.00           C  
ATOM   1981  CG  GLU C1762     134.402 -12.061  31.022  1.00  0.00           C  
ATOM   1982  CD  GLU C1762     133.037 -12.308  31.669  1.00  0.00           C  
ATOM   1983  OE1 GLU C1762     132.278 -11.335  31.875  1.00  0.00           O  
ATOM   1984  OE2 GLU C1762     132.729 -13.483  31.955  1.00  0.00           O  
ATOM   1985  N   LEU C1798     134.882 -12.331  26.696  1.00  0.00           N  
ATOM   1986  CA  LEU C1798     134.919 -13.167  25.513  1.00  0.00           C  
ATOM   1987  C   LEU C1798     136.251 -13.105  24.791  1.00  0.00           C  
ATOM   1988  O   LEU C1798     136.750 -14.129  24.339  1.00  0.00           O  
ATOM   1989  CB  LEU C1798     133.793 -12.767  24.574  1.00  0.00           C  
ATOM   1990  CG  LEU C1798     132.411 -12.943  25.199  1.00  0.00           C  
ATOM   1991  CD1 LEU C1798     131.341 -12.358  24.301  1.00  0.00           C  
ATOM   1992  CD2 LEU C1798     132.166 -14.413  25.425  1.00  0.00           C  
ATOM   1993  N   GLU C1799     136.832 -11.914  24.685  1.00  0.00           N  
ATOM   1994  CA  GLU C1799     138.118 -11.775  24.001  1.00  0.00           C  
ATOM   1995  C   GLU C1799     139.191 -12.544  24.734  1.00  0.00           C  
ATOM   1996  O   GLU C1799     139.992 -13.250  24.122  1.00  0.00           O  
ATOM   1997  CB  GLU C1799     138.557 -10.316  23.913  1.00  0.00           C  
ATOM   1998  CG  GLU C1799     137.600  -9.397  23.213  1.00  0.00           C  
ATOM   1999  CD  GLU C1799     138.149  -7.996  23.108  1.00  0.00           C  
ATOM   2000  OE1 GLU C1799     138.599  -7.469  24.139  1.00  0.00           O  
ATOM   2001  OE2 GLU C1799     138.137  -7.422  22.004  1.00  0.00           O  
ATOM   2002  N   ARG C1800     139.205 -12.396  26.054  1.00  0.00           N  
ATOM   2003  CA  ARG C1800     140.182 -13.087  26.880  1.00  0.00           C  
ATOM   2004  C   ARG C1800     139.945 -14.576  26.662  1.00  0.00           C  
ATOM   2005  O   ARG C1800     140.839 -15.307  26.228  1.00  0.00           O  
ATOM   2006  CB  ARG C1800     139.971 -12.717  28.352  1.00  0.00           C  
ATOM   2007  CG  ARG C1800     141.027 -13.260  29.303  1.00  0.00           C  
ATOM   2008  CD  ARG C1800     142.097 -12.223  29.646  1.00  0.00           C  
ATOM   2009  NE  ARG C1800     142.843 -11.744  28.480  1.00  0.00           N  
ATOM   2010  CZ  ARG C1800     143.707 -12.471  27.776  1.00  0.00           C  
ATOM   2011  NH1 ARG C1800     143.949 -13.732  28.112  1.00  0.00           N  
ATOM   2012  NH2 ARG C1800     144.336 -11.930  26.738  1.00  0.00           N  
ATOM   2013  N   GLN C1801     138.710 -14.987  26.936  1.00  0.00           N  
ATOM   2014  CA  GLN C1801     138.257 -16.363  26.804  1.00  0.00           C  
ATOM   2015  C   GLN C1801     138.624 -17.061  25.487  1.00  0.00           C  
ATOM   2016  O   GLN C1801     138.844 -18.268  25.464  1.00  0.00           O  
ATOM   2017  CB  GLN C1801     136.747 -16.391  27.020  1.00  0.00           C  
ATOM   2018  CG  GLN C1801     136.154 -17.755  27.191  1.00  0.00           C  
ATOM   2019  CD  GLN C1801     134.719 -17.674  27.679  1.00  0.00           C  
ATOM   2020  OE1 GLN C1801     133.818 -18.302  27.114  1.00  0.00           O  
ATOM   2021  NE2 GLN C1801     134.499 -16.889  28.734  1.00  0.00           N  
ATOM   2022  N   TYR C1802     138.697 -16.310  24.391  1.00  0.00           N  
ATOM   2023  CA  TYR C1802     139.043 -16.896  23.093  1.00  0.00           C  
ATOM   2024  C   TYR C1802     140.445 -16.566  22.617  1.00  0.00           C  
ATOM   2025  O   TYR C1802     140.788 -16.835  21.470  1.00  0.00           O  
ATOM   2026  CB  TYR C1802     138.041 -16.473  22.021  1.00  0.00           C  
ATOM   2027  CG  TYR C1802     136.706 -17.130  22.177  1.00  0.00           C  
ATOM   2028  CD1 TYR C1802     135.733 -16.577  22.994  1.00  0.00           C  
ATOM   2029  CD2 TYR C1802     136.424 -18.331  21.535  1.00  0.00           C  
ATOM   2030  CE1 TYR C1802     134.503 -17.197  23.173  1.00  0.00           C  
ATOM   2031  CE2 TYR C1802     135.194 -18.967  21.702  1.00  0.00           C  
ATOM   2032  CZ  TYR C1802     134.236 -18.389  22.522  1.00  0.00           C  
ATOM   2033  OH  TYR C1802     132.995 -18.969  22.682  1.00  0.00           O  
ATOM   2034  N   GLU C1803     141.259 -16.010  23.506  1.00  0.00           N  
ATOM   2035  CA  GLU C1803     142.634 -15.632  23.185  1.00  0.00           C  
ATOM   2036  C   GLU C1803     143.219 -16.235  21.897  1.00  0.00           C  
ATOM   2037  O   GLU C1803     143.080 -15.657  20.819  1.00  0.00           O  
ATOM   2038  CB  GLU C1803     143.541 -15.956  24.368  1.00  0.00           C  
ATOM   2039  CG  GLU C1803     145.004 -15.575  24.181  1.00  0.00           C  
ATOM   2040  CD  GLU C1803     145.364 -14.244  24.834  1.00  0.00           C  
ATOM   2041  OE1 GLU C1803     145.016 -13.185  24.265  1.00  0.00           O  
ATOM   2042  OE2 GLU C1803     145.980 -14.259  25.927  1.00  0.00           O  
ATOM   2043  N   GLY C1808     143.855 -17.394  21.988  1.00  0.00           N  
ATOM   2044  CA  GLY C1808     144.443 -17.984  20.792  1.00  0.00           C  
ATOM   2045  C   GLY C1808     143.536 -18.890  19.971  1.00  0.00           C  
ATOM   2046  O   GLY C1808     144.021 -19.699  19.176  1.00  0.00           O  
ATOM   2047  N   LYS C1809     142.225 -18.755  20.156  1.00  0.00           N  
ATOM   2048  CA  LYS C1809     141.258 -19.569  19.428  1.00  0.00           C  
ATOM   2049  C   LYS C1809     140.828 -18.913  18.115  1.00  0.00           C  
ATOM   2050  O   LYS C1809     140.791 -17.684  18.014  1.00  0.00           O  
ATOM   2051  CB  LYS C1809     140.017 -19.817  20.286  1.00  0.00           C  
ATOM   2052  CG  LYS C1809     140.293 -20.142  21.735  1.00  0.00           C  
ATOM   2053  CD  LYS C1809     140.518 -21.618  21.996  1.00  0.00           C  
ATOM   2054  CE  LYS C1809     140.530 -21.871  23.503  1.00  0.00           C  
ATOM   2055  NZ  LYS C1809     139.362 -21.215  24.194  1.00  0.00           N  
ATOM   2056  N   GLY C1810     140.479 -19.743  17.128  1.00  0.00           N  
ATOM   2057  CA  GLY C1810     140.063 -19.255  15.820  1.00  0.00           C  
ATOM   2058  C   GLY C1810     138.566 -19.068  15.710  1.00  0.00           C  
ATOM   2059  O   GLY C1810     137.835 -19.217  16.689  1.00  0.00           O  
ATOM   2060  N   TYR C1812     138.084 -18.748  14.518  1.00  0.00           N  
ATOM   2061  CA  TYR C1812     136.649 -18.535  14.375  1.00  0.00           C  
ATOM   2062  C   TYR C1812     135.848 -19.838  14.386  1.00  0.00           C  
ATOM   2063  O   TYR C1812     134.636 -19.820  14.628  1.00  0.00           O  
ATOM   2064  CB  TYR C1812     136.344 -17.723  13.105  1.00  0.00           C  
ATOM   2065  CG  TYR C1812     137.092 -16.409  13.025  1.00  0.00           C  
ATOM   2066  CD1 TYR C1812     137.372 -15.669  14.181  1.00  0.00           C  
ATOM   2067  CD2 TYR C1812     137.526 -15.903  11.800  1.00  0.00           C  
ATOM   2068  CE1 TYR C1812     138.071 -14.461  14.119  1.00  0.00           C  
ATOM   2069  CE2 TYR C1812     138.226 -14.692  11.724  1.00  0.00           C  
ATOM   2070  CZ  TYR C1812     138.497 -13.980  12.886  1.00  0.00           C  
ATOM   2071  OH  TYR C1812     139.218 -12.812  12.820  1.00  0.00           O  
ATOM   2072  N   GLY C1813     136.529 -20.956  14.127  1.00  0.00           N  
ATOM   2073  CA  GLY C1813     135.873 -22.253  14.124  1.00  0.00           C  
ATOM   2074  C   GLY C1813     135.116 -22.513  15.413  1.00  0.00           C  
ATOM   2075  O   GLY C1813     133.879 -22.605  15.417  1.00  0.00           O  
ATOM   2076  N   VAL C1814     135.850 -22.636  16.516  1.00  0.00           N  
ATOM   2077  CA  VAL C1814     135.232 -22.876  17.828  1.00  0.00           C  
ATOM   2078  C   VAL C1814     134.295 -21.749  18.253  1.00  0.00           C  
ATOM   2079  O   VAL C1814     133.240 -21.995  18.859  1.00  0.00           O  
ATOM   2080  CB  VAL C1814     136.295 -23.049  18.918  1.00  0.00           C  
ATOM   2081  CG1 VAL C1814     136.806 -24.464  18.898  1.00  0.00           C  
ATOM   2082  CG2 VAL C1814     137.452 -22.067  18.688  1.00  0.00           C  
ATOM   2083  N   PHE C1815     134.698 -20.518  17.933  1.00  0.00           N  
ATOM   2084  CA  PHE C1815     133.923 -19.323  18.264  1.00  0.00           C  
ATOM   2085  C   PHE C1815     132.520 -19.398  17.676  1.00  0.00           C  
ATOM   2086  O   PHE C1815     131.523 -19.273  18.396  1.00  0.00           O  
ATOM   2087  CB  PHE C1815     134.627 -18.063  17.742  1.00  0.00           C  
ATOM   2088  CG  PHE C1815     133.894 -16.789  18.073  1.00  0.00           C  
ATOM   2089  CD1 PHE C1815     133.807 -16.351  19.391  1.00  0.00           C  
ATOM   2090  CD2 PHE C1815     133.183 -16.094  17.087  1.00  0.00           C  
ATOM   2091  CE1 PHE C1815     133.020 -15.256  19.727  1.00  0.00           C  
ATOM   2092  CE2 PHE C1815     132.393 -14.997  17.414  1.00  0.00           C  
ATOM   2093  CZ  PHE C1815     132.308 -14.578  18.736  1.00  0.00           C  
ATOM   2094  N   LYS C1816     132.442 -19.606  16.363  1.00  0.00           N  
ATOM   2095  CA  LYS C1816     131.135 -19.698  15.722  1.00  0.00           C  
ATOM   2096  C   LYS C1816     130.379 -20.869  16.323  1.00  0.00           C  
ATOM   2097  O   LYS C1816     129.185 -20.760  16.629  1.00  0.00           O  
ATOM   2098  CB  LYS C1816     131.279 -19.873  14.209  1.00  0.00           C  
ATOM   2099  CG  LYS C1816     131.660 -18.608  13.458  1.00  0.00           C  
ATOM   2100  CD  LYS C1816     131.663 -18.872  11.961  1.00  0.00           C  
ATOM   2101  CE  LYS C1816     131.841 -17.604  11.155  1.00  0.00           C  
ATOM   2102  NZ  LYS C1816     132.083 -17.924   9.725  1.00  0.00           N  
ATOM   2103  N   ALA C1817     131.096 -21.979  16.500  1.00  0.00           N  
ATOM   2104  CA  ALA C1817     130.522 -23.189  17.093  1.00  0.00           C  
ATOM   2105  C   ALA C1817     129.849 -22.897  18.452  1.00  0.00           C  
ATOM   2106  O   ALA C1817     128.727 -23.361  18.713  1.00  0.00           O  
ATOM   2107  CB  ALA C1817     131.595 -24.243  17.248  1.00  0.00           C  
ATOM   2108  N   ASP C1818     130.522 -22.132  19.316  1.00  0.00           N  
ATOM   2109  CA  ASP C1818     129.947 -21.794  20.626  1.00  0.00           C  
ATOM   2110  C   ASP C1818     128.761 -20.862  20.479  1.00  0.00           C  
ATOM   2111  O   ASP C1818     127.710 -21.105  21.067  1.00  0.00           O  
ATOM   2112  CB  ASP C1818     130.980 -21.127  21.533  1.00  0.00           C  
ATOM   2113  CG  ASP C1818     132.102 -22.070  21.934  1.00  0.00           C  
ATOM   2114  OD1 ASP C1818     131.805 -23.260  22.156  1.00  0.00           O  
ATOM   2115  OD2 ASP C1818     133.272 -21.620  22.026  1.00  0.00           O  
ATOM   2116  N   LEU C1819     128.944 -19.800  19.694  1.00  0.00           N  
ATOM   2117  CA  LEU C1819     127.881 -18.827  19.447  1.00  0.00           C  
ATOM   2118  C   LEU C1819     126.597 -19.506  18.960  1.00  0.00           C  
ATOM   2119  O   LEU C1819     125.490 -19.253  19.468  1.00  0.00           O  
ATOM   2120  CB  LEU C1819     128.336 -17.808  18.403  1.00  0.00           C  
ATOM   2121  CG  LEU C1819     127.322 -16.749  17.942  1.00  0.00           C  
ATOM   2122  CD1 LEU C1819     126.683 -16.030  19.134  1.00  0.00           C  
ATOM   2123  CD2 LEU C1819     128.033 -15.783  17.045  1.00  0.00           C  
ATOM   2124  N   ALA C1820     126.755 -20.370  17.961  1.00  0.00           N  
ATOM   2125  CA  ALA C1820     125.621 -21.093  17.402  1.00  0.00           C  
ATOM   2126  C   ALA C1820     124.811 -21.785  18.507  1.00  0.00           C  
ATOM   2127  O   ALA C1820     123.597 -21.937  18.394  1.00  0.00           O  
ATOM   2128  CB  ALA C1820     126.108 -22.097  16.399  1.00  0.00           C  
ATOM   2129  N   GLN C1821     125.488 -22.185  19.582  1.00  0.00           N  
ATOM   2130  CA  GLN C1821     124.826 -22.869  20.683  1.00  0.00           C  
ATOM   2131  C   GLN C1821     124.098 -21.967  21.645  1.00  0.00           C  
ATOM   2132  O   GLN C1821     123.043 -22.327  22.162  1.00  0.00           O  
ATOM   2133  CB  GLN C1821     125.823 -23.727  21.459  1.00  0.00           C  
ATOM   2134  CG  GLN C1821     126.234 -24.994  20.732  1.00  0.00           C  
ATOM   2135  CD  GLN C1821     125.024 -25.798  20.278  1.00  0.00           C  
ATOM   2136  OE1 GLN C1821     124.116 -26.085  21.075  1.00  0.00           O  
ATOM   2137  NE2 GLN C1821     125.002 -26.161  18.989  1.00  0.00           N  
ATOM   2138  N   VAL C1822     124.661 -20.792  21.895  1.00  0.00           N  
ATOM   2139  CA  VAL C1822     124.030 -19.854  22.812  1.00  0.00           C  
ATOM   2140  C   VAL C1822     122.751 -19.285  22.217  1.00  0.00           C  
ATOM   2141  O   VAL C1822     121.793 -19.018  22.945  1.00  0.00           O  
ATOM   2142  CB  VAL C1822     124.985 -18.697  23.204  1.00  0.00           C  
ATOM   2143  CG1 VAL C1822     125.523 -17.996  21.981  1.00  0.00           C  
ATOM   2144  CG2 VAL C1822     124.262 -17.716  24.108  1.00  0.00           C  
ATOM   2145  N   VAL C1823     122.740 -19.115  20.889  1.00  0.00           N  
ATOM   2146  CA  VAL C1823     121.563 -18.598  20.174  1.00  0.00           C  
ATOM   2147  C   VAL C1823     120.444 -19.634  20.247  1.00  0.00           C  
ATOM   2148  O   VAL C1823     119.301 -19.310  20.576  1.00  0.00           O  
ATOM   2149  CB  VAL C1823     121.867 -18.308  18.670  1.00  0.00           C  
ATOM   2150  CG1 VAL C1823     120.562 -18.051  17.917  1.00  0.00           C  
ATOM   2151  CG2 VAL C1823     122.810 -17.110  18.525  1.00  0.00           C  
ATOM   2152  N   ILE C1824     120.798 -20.883  19.941  1.00  0.00           N  
ATOM   2153  CA  ILE C1824     119.856 -22.001  19.963  1.00  0.00           C  
ATOM   2154  C   ILE C1824     119.281 -22.222  21.363  1.00  0.00           C  
ATOM   2155  O   ILE C1824     118.091 -22.503  21.530  1.00  0.00           O  
ATOM   2156  CB  ILE C1824     120.541 -23.303  19.476  1.00  0.00           C  
ATOM   2157  CG1 ILE C1824     120.983 -23.142  18.017  1.00  0.00           C  
ATOM   2158  CG2 ILE C1824     119.589 -24.489  19.623  1.00  0.00           C  
ATOM   2159  CD1 ILE C1824     121.849 -24.269  17.484  1.00  0.00           C  
ATOM   2160  N   GLU C1825     120.140 -22.088  22.368  1.00  0.00           N  
ATOM   2161  CA  GLU C1825     119.734 -22.263  23.759  1.00  0.00           C  
ATOM   2162  C   GLU C1825     118.729 -21.180  24.147  1.00  0.00           C  
ATOM   2163  O   GLU C1825     117.746 -21.436  24.856  1.00  0.00           O  
ATOM   2164  CB  GLU C1825     120.963 -22.189  24.675  1.00  0.00           C  
ATOM   2165  CG  GLU C1825     121.430 -23.520  25.246  1.00  0.00           C  
ATOM   2166  CD  GLU C1825     120.764 -24.723  24.589  1.00  0.00           C  
ATOM   2167  OE1 GLU C1825     119.788 -25.258  25.171  1.00  0.00           O  
ATOM   2168  OE2 GLU C1825     121.203 -25.117  23.481  1.00  0.00           O  
ATOM   2169  N   THR C1826     118.988 -19.975  23.649  1.00  0.00           N  
ATOM   2170  CA  THR C1826     118.162 -18.811  23.927  1.00  0.00           C  
ATOM   2171  C   THR C1826     116.764 -18.895  23.334  1.00  0.00           C  
ATOM   2172  O   THR C1826     115.769 -18.602  24.007  1.00  0.00           O  
ATOM   2173  CB  THR C1826     118.843 -17.526  23.389  1.00  0.00           C  
ATOM   2174  OG1 THR C1826     120.115 -17.353  24.026  1.00  0.00           O  
ATOM   2175  CG2 THR C1826     117.975 -16.308  23.646  1.00  0.00           C  
ATOM   2176  N   LEU C1827     116.688 -19.318  22.078  1.00  0.00           N  
ATOM   2177  CA  LEU C1827     115.401 -19.365  21.393  1.00  0.00           C  
ATOM   2178  C   LEU C1827     114.535 -20.573  21.696  1.00  0.00           C  
ATOM   2179  O   LEU C1827     113.310 -20.490  21.648  1.00  0.00           O  
ATOM   2180  CB  LEU C1827     115.630 -19.229  19.887  1.00  0.00           C  
ATOM   2181  CG  LEU C1827     116.426 -17.968  19.506  1.00  0.00           C  
ATOM   2182  CD1 LEU C1827     116.724 -17.997  18.028  1.00  0.00           C  
ATOM   2183  CD2 LEU C1827     115.652 -16.705  19.885  1.00  0.00           C  
ATOM   2184  N   ARG C1828     115.180 -21.682  22.040  1.00  0.00           N  
ATOM   2185  CA  ARG C1828     114.468 -22.914  22.326  1.00  0.00           C  
ATOM   2186  C   ARG C1828     113.193 -22.747  23.197  1.00  0.00           C  
ATOM   2187  O   ARG C1828     112.120 -23.206  22.808  1.00  0.00           O  
ATOM   2188  CB  ARG C1828     115.431 -23.925  22.947  1.00  0.00           C  
ATOM   2189  CG  ARG C1828     114.924 -25.349  22.981  1.00  0.00           C  
ATOM   2190  CD  ARG C1828     115.693 -26.177  24.016  1.00  0.00           C  
ATOM   2191  NE  ARG C1828     117.148 -26.191  23.808  1.00  0.00           N  
ATOM   2192  CZ  ARG C1828     117.780 -26.856  22.840  1.00  0.00           C  
ATOM   2193  NH1 ARG C1828     117.090 -27.578  21.967  1.00  0.00           N  
ATOM   2194  NH2 ARG C1828     119.109 -26.812  22.752  1.00  0.00           N  
ATOM   2195  N   PRO C1829     113.286 -22.087  24.375  1.00  0.00           N  
ATOM   2196  CA  PRO C1829     112.092 -21.909  25.231  1.00  0.00           C  
ATOM   2197  C   PRO C1829     111.055 -20.933  24.668  1.00  0.00           C  
ATOM   2198  O   PRO C1829     109.848 -21.036  24.960  1.00  0.00           O  
ATOM   2199  CB  PRO C1829     112.679 -21.431  26.559  1.00  0.00           C  
ATOM   2200  CG  PRO C1829     113.947 -20.741  26.146  1.00  0.00           C  
ATOM   2201  CD  PRO C1829     114.506 -21.662  25.088  1.00  0.00           C  
ATOM   2202  N   ILE C1830     111.523 -19.976  23.871  1.00  0.00           N  
ATOM   2203  CA  ILE C1830     110.619 -19.020  23.250  1.00  0.00           C  
ATOM   2204  C   ILE C1830     109.793 -19.812  22.245  1.00  0.00           C  
ATOM   2205  O   ILE C1830     108.566 -19.774  22.288  1.00  0.00           O  
ATOM   2206  CB  ILE C1830     111.405 -17.906  22.523  1.00  0.00           C  
ATOM   2207  CG1 ILE C1830     112.239 -17.134  23.538  1.00  0.00           C  
ATOM   2208  CG2 ILE C1830     110.444 -16.955  21.802  1.00  0.00           C  
ATOM   2209  CD1 ILE C1830     113.201 -16.213  22.899  1.00  0.00           C  
ATOM   2210  N   GLN C1831     110.467 -20.565  21.372  1.00  0.00           N  
ATOM   2211  CA  GLN C1831     109.761 -21.353  20.361  1.00  0.00           C  
ATOM   2212  C   GLN C1831     108.806 -22.321  21.038  1.00  0.00           C  
ATOM   2213  O   GLN C1831     107.664 -22.484  20.605  1.00  0.00           O  
ATOM   2214  CB  GLN C1831     110.753 -22.095  19.478  1.00  0.00           C  
ATOM   2215  CG  GLN C1831     111.779 -21.159  18.885  1.00  0.00           C  
ATOM   2216  CD  GLN C1831     112.736 -21.836  17.943  1.00  0.00           C  
ATOM   2217  OE1 GLN C1831     112.965 -23.033  18.039  1.00  0.00           O  
ATOM   2218  NE2 GLN C1831     113.328 -21.064  17.042  1.00  0.00           N  
ATOM   2219  N   GLU C1832     109.267 -22.943  22.117  1.00  0.00           N  
ATOM   2220  CA  GLU C1832     108.439 -23.879  22.862  1.00  0.00           C  
ATOM   2221  C   GLU C1832     107.158 -23.211  23.306  1.00  0.00           C  
ATOM   2222  O   GLU C1832     106.053 -23.717  23.090  1.00  0.00           O  
ATOM   2223  CB  GLU C1832     109.172 -24.374  24.099  1.00  0.00           C  
ATOM   2224  CG  GLU C1832     110.330 -25.305  23.821  1.00  0.00           C  
ATOM   2225  CD  GLU C1832     111.088 -25.662  25.089  1.00  0.00           C  
ATOM   2226  OE1 GLU C1832     110.436 -26.086  26.065  1.00  0.00           O  
ATOM   2227  OE2 GLU C1832     112.330 -25.508  25.104  1.00  0.00           O  
ATOM   2228  N   ARG C1833     107.318 -22.060  23.938  1.00  0.00           N  
ATOM   2229  CA  ARG C1833     106.175 -21.318  24.426  1.00  0.00           C  
ATOM   2230  C   ARG C1833     105.314 -20.749  23.303  1.00  0.00           C  
ATOM   2231  O   ARG C1833     104.088 -20.682  23.426  1.00  0.00           O  
ATOM   2232  CB  ARG C1833     106.652 -20.215  25.364  1.00  0.00           C  
ATOM   2233  CG  ARG C1833     107.031 -20.749  26.732  1.00  0.00           C  
ATOM   2234  CD  ARG C1833     107.529 -19.657  27.646  1.00  0.00           C  
ATOM   2235  NE  ARG C1833     108.898 -19.267  27.327  1.00  0.00           N  
ATOM   2236  CZ  ARG C1833     109.472 -18.145  27.748  1.00  0.00           C  
ATOM   2237  NH1 ARG C1833     108.785 -17.303  28.512  1.00  0.00           N  
ATOM   2238  NH2 ARG C1833     110.719 -17.855  27.390  1.00  0.00           N  
ATOM   2239  N   TYR C1834     105.955 -20.351  22.207  1.00  0.00           N  
ATOM   2240  CA  TYR C1834     105.243 -19.792  21.061  1.00  0.00           C  
ATOM   2241  C   TYR C1834     104.217 -20.801  20.553  1.00  0.00           C  
ATOM   2242  O   TYR C1834     103.072 -20.439  20.246  1.00  0.00           O  
ATOM   2243  CB  TYR C1834     106.237 -19.425  19.961  1.00  0.00           C  
ATOM   2244  CG  TYR C1834     105.630 -19.265  18.582  1.00  0.00           C  
ATOM   2245  CD1 TYR C1834     104.746 -18.217  18.292  1.00  0.00           C  
ATOM   2246  CD2 TYR C1834     105.888 -20.207  17.581  1.00  0.00           C  
ATOM   2247  CE1 TYR C1834     104.126 -18.121  17.037  1.00  0.00           C  
ATOM   2248  CE2 TYR C1834     105.281 -20.126  16.334  1.00  0.00           C  
ATOM   2249  CZ  TYR C1834     104.397 -19.086  16.063  1.00  0.00           C  
ATOM   2250  OH  TYR C1834     103.772 -19.050  14.833  1.00  0.00           O  
ATOM   2251  N   HIS C1835     104.612 -22.070  20.486  1.00  0.00           N  
ATOM   2252  CA  HIS C1835     103.696 -23.113  20.032  1.00  0.00           C  
ATOM   2253  C   HIS C1835     102.546 -23.381  20.996  1.00  0.00           C  
ATOM   2254  O   HIS C1835     101.411 -23.598  20.569  1.00  0.00           O  
ATOM   2255  CB  HIS C1835     104.448 -24.415  19.779  1.00  0.00           C  
ATOM   2256  CG  HIS C1835     105.331 -24.378  18.577  1.00  0.00           C  
ATOM   2257  ND1 HIS C1835     106.706 -24.329  18.664  1.00  0.00           N  
ATOM   2258  CD2 HIS C1835     105.039 -24.373  17.256  1.00  0.00           C  
ATOM   2259  CE1 HIS C1835     107.226 -24.295  17.450  1.00  0.00           C  
ATOM   2260  NE2 HIS C1835     106.235 -24.320  16.577  1.00  0.00           N  
ATOM   2261  N   HIS C1836     102.836 -23.387  22.294  1.00  0.00           N  
ATOM   2262  CA  HIS C1836     101.796 -23.618  23.292  1.00  0.00           C  
ATOM   2263  C   HIS C1836     100.753 -22.544  23.063  1.00  0.00           C  
ATOM   2264  O   HIS C1836      99.557 -22.822  23.008  1.00  0.00           O  
ATOM   2265  CB  HIS C1836     102.400 -23.546  24.708  1.00  0.00           C  
ATOM   2266  CG  HIS C1836     101.494 -22.941  25.742  1.00  0.00           C  
ATOM   2267  ND1 HIS C1836     100.197 -23.364  25.958  1.00  0.00           N  
ATOM   2268  CD2 HIS C1836     101.708 -21.940  26.632  1.00  0.00           C  
ATOM   2269  CE1 HIS C1836      99.651 -22.651  26.929  1.00  0.00           C  
ATOM   2270  NE2 HIS C1836     100.548 -21.779  27.356  1.00  0.00           N  
ATOM   2271  N   TRP C1837     101.219 -21.312  22.896  1.00  0.00           N  
ATOM   2272  CA  TRP C1837     100.330 -20.177  22.675  1.00  0.00           C  
ATOM   2273  C   TRP C1837      99.495 -20.225  21.413  1.00  0.00           C  
ATOM   2274  O   TRP C1837      98.293 -19.972  21.461  1.00  0.00           O  
ATOM   2275  CB  TRP C1837     101.133 -18.886  22.687  1.00  0.00           C  
ATOM   2276  CG  TRP C1837     101.289 -18.364  24.050  1.00  0.00           C  
ATOM   2277  CD1 TRP C1837     102.453 -18.177  24.735  1.00  0.00           C  
ATOM   2278  CD2 TRP C1837     100.236 -17.951  24.924  1.00  0.00           C  
ATOM   2279  NE1 TRP C1837     102.195 -17.667  25.986  1.00  0.00           N  
ATOM   2280  CE2 TRP C1837     100.838 -17.520  26.130  1.00  0.00           C  
ATOM   2281  CE3 TRP C1837      98.840 -17.900  24.808  1.00  0.00           C  
ATOM   2282  CZ2 TRP C1837     100.091 -17.044  27.209  1.00  0.00           C  
ATOM   2283  CZ3 TRP C1837      98.103 -17.423  25.886  1.00  0.00           C  
ATOM   2284  CH2 TRP C1837      98.729 -17.003  27.066  1.00  0.00           C  
ATOM   2285  N   MET C1838     100.133 -20.522  20.285  1.00  0.00           N  
ATOM   2286  CA  MET C1838      99.419 -20.605  19.022  1.00  0.00           C  
ATOM   2287  C   MET C1838      98.171 -21.466  19.114  1.00  0.00           C  
ATOM   2288  O   MET C1838      97.070 -21.034  18.751  1.00  0.00           O  
ATOM   2289  CB  MET C1838     100.328 -21.175  17.938  1.00  0.00           C  
ATOM   2290  CG  MET C1838     101.324 -20.196  17.348  1.00  0.00           C  
ATOM   2291  SD  MET C1838     100.538 -18.692  16.690  1.00  0.00           S  
ATOM   2292  CE  MET C1838      99.664 -19.329  15.263  1.00  0.00           C  
ATOM   2293  N   GLU C1839      98.354 -22.688  19.604  1.00  0.00           N  
ATOM   2294  CA  GLU C1839      97.262 -23.648  19.734  1.00  0.00           C  
ATOM   2295  C   GLU C1839      96.351 -23.400  20.940  1.00  0.00           C  
ATOM   2296  O   GLU C1839      95.223 -23.890  20.981  1.00  0.00           O  
ATOM   2297  CB  GLU C1839      97.825 -25.080  19.790  1.00  0.00           C  
ATOM   2298  CG  GLU C1839      98.638 -25.413  21.035  1.00  0.00           C  
ATOM   2299  CD  GLU C1839      99.266 -26.810  20.989  1.00  0.00           C  
ATOM   2300  OE1 GLU C1839     100.246 -27.000  20.242  1.00  0.00           O  
ATOM   2301  OE2 GLU C1839      98.764 -27.716  21.689  1.00  0.00           O  
ATOM   2302  N   SER C1840      96.830 -22.635  21.913  1.00  0.00           N  
ATOM   2303  CA  SER C1840      96.032 -22.342  23.089  1.00  0.00           C  
ATOM   2304  C   SER C1840      94.906 -21.368  22.739  1.00  0.00           C  
ATOM   2305  O   SER C1840      95.106 -20.421  21.974  1.00  0.00           O  
ATOM   2306  CB  SER C1840      96.919 -21.755  24.198  1.00  0.00           C  
ATOM   2307  OG  SER C1840      96.159 -21.509  25.380  1.00  0.00           O  
ATOM   2308  N   GLU C1842      93.716 -21.623  23.276  1.00  0.00           N  
ATOM   2309  CA  GLU C1842      92.576 -20.749  23.034  1.00  0.00           C  
ATOM   2310  C   GLU C1842      92.595 -19.639  24.087  1.00  0.00           C  
ATOM   2311  O   GLU C1842      91.666 -18.836  24.197  1.00  0.00           O  
ATOM   2312  CB  GLU C1842      91.276 -21.543  23.089  1.00  0.00           C  
ATOM   2313  CG  GLU C1842      91.270 -22.679  24.071  1.00  0.00           C  
ATOM   2314  CD  GLU C1842      90.005 -22.683  24.904  1.00  0.00           C  
ATOM   2315  OE1 GLU C1842      88.916 -22.483  24.320  1.00  0.00           O  
ATOM   2316  OE2 GLU C1842      90.106 -22.870  26.140  1.00  0.00           O  
ATOM   2317  N   GLU C1843      93.669 -19.615  24.872  1.00  0.00           N  
ATOM   2318  CA  GLU C1843      93.841 -18.578  25.879  1.00  0.00           C  
ATOM   2319  C   GLU C1843      94.342 -17.337  25.153  1.00  0.00           C  
ATOM   2320  O   GLU C1843      94.035 -16.219  25.553  1.00  0.00           O  
ATOM   2321  CB  GLU C1843      94.864 -18.976  26.940  1.00  0.00           C  
ATOM   2322  CG  GLU C1843      94.290 -19.639  28.188  1.00  0.00           C  
ATOM   2323  CD  GLU C1843      93.337 -18.733  28.962  1.00  0.00           C  
ATOM   2324  OE1 GLU C1843      93.662 -17.535  29.144  1.00  0.00           O  
ATOM   2325  OE2 GLU C1843      92.268 -19.223  29.394  1.00  0.00           O  
ATOM   2326  N   LEU C1844      95.120 -17.541  24.087  1.00  0.00           N  
ATOM   2327  CA  LEU C1844      95.656 -16.430  23.292  1.00  0.00           C  
ATOM   2328  C   LEU C1844      94.532 -15.475  22.894  1.00  0.00           C  
ATOM   2329  O   LEU C1844      94.670 -14.257  23.007  1.00  0.00           O  
ATOM   2330  CB  LEU C1844      96.348 -16.938  22.025  1.00  0.00           C  
ATOM   2331  CG  LEU C1844      96.940 -15.881  21.076  1.00  0.00           C  
ATOM   2332  CD1 LEU C1844      98.342 -15.504  21.521  1.00  0.00           C  
ATOM   2333  CD2 LEU C1844      96.997 -16.444  19.669  1.00  0.00           C  
ATOM   2334  N   ASP C1845      93.419 -16.030  22.428  1.00  0.00           N  
ATOM   2335  CA  ASP C1845      92.284 -15.213  22.028  1.00  0.00           C  
ATOM   2336  C   ASP C1845      91.600 -14.605  23.225  1.00  0.00           C  
ATOM   2337  O   ASP C1845      91.029 -13.527  23.132  1.00  0.00           O  
ATOM   2338  CB  ASP C1845      91.301 -16.040  21.226  1.00  0.00           C  
ATOM   2339  CG  ASP C1845      91.874 -16.461  19.894  1.00  0.00           C  
ATOM   2340  OD1 ASP C1845      92.837 -17.253  19.892  1.00  0.00           O  
ATOM   2341  OD2 ASP C1845      91.380 -15.984  18.852  1.00  0.00           O  
ATOM   2342  N   ARG C1846      91.658 -15.302  24.352  1.00  0.00           N  
ATOM   2343  CA  ARG C1846      91.066 -14.793  25.583  1.00  0.00           C  
ATOM   2344  C   ARG C1846      91.914 -13.592  26.039  1.00  0.00           C  
ATOM   2345  O   ARG C1846      91.395 -12.628  26.591  1.00  0.00           O  
ATOM   2346  CB  ARG C1846      91.080 -15.877  26.658  1.00  0.00           C  
ATOM   2347  CG  ARG C1846      89.798 -15.987  27.469  1.00  0.00           C  
ATOM   2348  CD  ARG C1846      89.141 -17.339  27.224  1.00  0.00           C  
ATOM   2349  NE  ARG C1846      89.974 -18.455  27.685  1.00  0.00           N  
ATOM   2350  CZ  ARG C1846      89.866 -19.716  27.267  1.00  0.00           C  
ATOM   2351  NH1 ARG C1846      88.955 -20.053  26.363  1.00  0.00           N  
ATOM   2352  NH2 ARG C1846      90.677 -20.644  27.762  1.00  0.00           N  
ATOM   2353  N   VAL C1847      93.223 -13.680  25.799  1.00  0.00           N  
ATOM   2354  CA  VAL C1847      94.183 -12.635  26.147  1.00  0.00           C  
ATOM   2355  C   VAL C1847      93.943 -11.393  25.308  1.00  0.00           C  
ATOM   2356  O   VAL C1847      93.999 -10.267  25.820  1.00  0.00           O  
ATOM   2357  CB  VAL C1847      95.646 -13.075  25.872  1.00  0.00           C  
ATOM   2358  CG1 VAL C1847      96.558 -11.856  25.814  1.00  0.00           C  
ATOM   2359  CG2 VAL C1847      96.119 -14.029  26.939  1.00  0.00           C  
ATOM   2360  N   LEU C1848      93.701 -11.612  24.012  1.00  0.00           N  
ATOM   2361  CA  LEU C1848      93.456 -10.536  23.063  1.00  0.00           C  
ATOM   2362  C   LEU C1848      92.134  -9.837  23.322  1.00  0.00           C  
ATOM   2363  O   LEU C1848      92.005  -8.643  23.087  1.00  0.00           O  
ATOM   2364  CB  LEU C1848      93.507 -11.080  21.641  1.00  0.00           C  
ATOM   2365  CG  LEU C1848      94.919 -11.511  21.243  1.00  0.00           C  
ATOM   2366  CD1 LEU C1848      94.934 -12.112  19.844  1.00  0.00           C  
ATOM   2367  CD2 LEU C1848      95.838 -10.299  21.322  1.00  0.00           C  
ATOM   2368  N   ASP C1849      91.153 -10.576  23.816  1.00  0.00           N  
ATOM   2369  CA  ASP C1849      89.852  -9.990  24.116  1.00  0.00           C  
ATOM   2370  C   ASP C1849      89.953  -9.066  25.318  1.00  0.00           C  
ATOM   2371  O   ASP C1849      89.317  -8.018  25.363  1.00  0.00           O  
ATOM   2372  CB  ASP C1849      88.838 -11.089  24.402  1.00  0.00           C  
ATOM   2373  CG  ASP C1849      88.447 -11.861  23.155  1.00  0.00           C  
ATOM   2374  OD1 ASP C1849      89.139 -11.736  22.120  1.00  0.00           O  
ATOM   2375  OD2 ASP C1849      87.440 -12.600  23.216  1.00  0.00           O  
ATOM   2376  N   GLU C1850      90.755  -9.480  26.293  1.00  0.00           N  
ATOM   2377  CA  GLU C1850      90.966  -8.713  27.508  1.00  0.00           C  
ATOM   2378  C   GLU C1850      91.712  -7.446  27.092  1.00  0.00           C  
ATOM   2379  O   GLU C1850      91.399  -6.351  27.555  1.00  0.00           O  
ATOM   2380  CB  GLU C1850      91.801  -9.528  28.500  1.00  0.00           C  
ATOM   2381  CG  GLU C1850      91.707  -9.075  29.964  1.00  0.00           C  
ATOM   2382  CD  GLU C1850      93.081  -8.963  30.635  1.00  0.00           C  
ATOM   2383  OE1 GLU C1850      94.064  -9.593  30.159  1.00  0.00           O  
ATOM   2384  OE2 GLU C1850      93.173  -8.265  31.670  1.00  0.00           O  
ATOM   2385  N   GLY C1851      92.691  -7.602  26.206  1.00  0.00           N  
ATOM   2386  CA  GLY C1851      93.437  -6.453  25.725  1.00  0.00           C  
ATOM   2387  C   GLY C1851      92.510  -5.430  25.077  1.00  0.00           C  
ATOM   2388  O   GLY C1851      92.507  -4.266  25.459  1.00  0.00           O  
ATOM   2389  N   ALA C1852      91.717  -5.866  24.099  1.00  0.00           N  
ATOM   2390  CA  ALA C1852      90.774  -4.998  23.406  1.00  0.00           C  
ATOM   2391  C   ALA C1852      89.891  -4.278  24.406  1.00  0.00           C  
ATOM   2392  O   ALA C1852      89.766  -3.060  24.370  1.00  0.00           O  
ATOM   2393  CB  ALA C1852      89.920  -5.820  22.452  1.00  0.00           C  
ATOM   2394  N   GLU C1853      89.273  -5.048  25.289  1.00  0.00           N  
ATOM   2395  CA  GLU C1853      88.387  -4.519  26.317  1.00  0.00           C  
ATOM   2396  C   GLU C1853      89.064  -3.442  27.173  1.00  0.00           C  
ATOM   2397  O   GLU C1853      88.478  -2.394  27.424  1.00  0.00           O  
ATOM   2398  CB  GLU C1853      87.900  -5.665  27.204  1.00  0.00           C  
ATOM   2399  CG  GLU C1853      86.718  -5.330  28.090  1.00  0.00           C  
ATOM   2400  CD  GLU C1853      86.394  -6.452  29.073  1.00  0.00           C  
ATOM   2401  OE1 GLU C1853      86.820  -6.376  30.255  1.00  0.00           O  
ATOM   2402  OE2 GLU C1853      85.723  -7.413  28.647  1.00  0.00           O  
ATOM   2403  N   LYS C1854      90.291  -3.698  27.618  1.00  0.00           N  
ATOM   2404  CA  LYS C1854      91.017  -2.727  28.434  1.00  0.00           C  
ATOM   2405  C   LYS C1854      91.318  -1.444  27.643  1.00  0.00           C  
ATOM   2406  O   LYS C1854      90.898  -0.348  28.029  1.00  0.00           O  
ATOM   2407  CB  LYS C1854      92.338  -3.325  28.973  1.00  0.00           C  
ATOM   2408  CG  LYS C1854      92.167  -4.391  30.067  1.00  0.00           C  
ATOM   2409  CD  LYS C1854      93.505  -4.844  30.688  1.00  0.00           C  
ATOM   2410  CE  LYS C1854      94.423  -5.577  29.694  1.00  0.00           C  
ATOM   2411  NZ  LYS C1854      95.513  -6.361  30.388  1.00  0.00           N  
ATOM   2412  N   ALA C1855      92.036  -1.584  26.532  1.00  0.00           N  
ATOM   2413  CA  ALA C1855      92.408  -0.442  25.699  1.00  0.00           C  
ATOM   2414  C   ALA C1855      91.207   0.379  25.236  1.00  0.00           C  
ATOM   2415  O   ALA C1855      91.269   1.607  25.158  1.00  0.00           O  
ATOM   2416  CB  ALA C1855      93.202  -0.917  24.497  1.00  0.00           C  
ATOM   2417  N   ASN C1856      90.113  -0.300  24.924  1.00  0.00           N  
ATOM   2418  CA  ASN C1856      88.942   0.408  24.459  1.00  0.00           C  
ATOM   2419  C   ASN C1856      88.369   1.309  25.526  1.00  0.00           C  
ATOM   2420  O   ASN C1856      87.759   2.316  25.212  1.00  0.00           O  
ATOM   2421  CB  ASN C1856      87.862  -0.565  23.994  1.00  0.00           C  
ATOM   2422  CG  ASN C1856      86.735   0.144  23.265  1.00  0.00           C  
ATOM   2423  OD1 ASN C1856      86.850   0.457  22.077  1.00  0.00           O  
ATOM   2424  ND2 ASN C1856      85.656   0.433  23.984  1.00  0.00           N  
ATOM   2425  N   ARG C1857      88.564   0.944  26.791  1.00  0.00           N  
ATOM   2426  CA  ARG C1857      88.032   1.736  27.917  1.00  0.00           C  
ATOM   2427  C   ARG C1857      88.677   3.105  27.961  1.00  0.00           C  
ATOM   2428  O   ARG C1857      88.002   4.113  28.154  1.00  0.00           O  
ATOM   2429  CB  ARG C1857      88.282   1.034  29.248  1.00  0.00           C  
ATOM   2430  CG  ARG C1857      87.467   1.572  30.408  1.00  0.00           C  
ATOM   2431  CD  ARG C1857      87.863   0.862  31.694  1.00  0.00           C  
ATOM   2432  NE  ARG C1857      89.148   1.318  32.217  1.00  0.00           N  
ATOM   2433  CZ  ARG C1857      89.275   2.077  33.300  1.00  0.00           C  
ATOM   2434  NH1 ARG C1857      88.188   2.454  33.959  1.00  0.00           N  
ATOM   2435  NH2 ARG C1857      90.476   2.447  33.732  1.00  0.00           N  
ATOM   2436  N   VAL C2124      89.993   3.122  27.794  1.00  0.00           N  
ATOM   2437  CA  VAL C2124      90.738   4.366  27.789  1.00  0.00           C  
ATOM   2438  C   VAL C2124      90.352   5.158  26.534  1.00  0.00           C  
ATOM   2439  O   VAL C2124      89.756   6.222  26.640  1.00  0.00           O  
ATOM   2440  CB  VAL C2124      92.268   4.115  27.762  1.00  0.00           C  
ATOM   2441  CG1 VAL C2124      93.016   5.422  27.865  1.00  0.00           C  
ATOM   2442  CG2 VAL C2124      92.660   3.202  28.892  1.00  0.00           C  
ATOM   2443  N   ALA C2126      90.672   4.618  25.355  1.00  0.00           N  
ATOM   2444  CA  ALA C2126      90.392   5.254  24.062  1.00  0.00           C  
ATOM   2445  C   ALA C2126      88.985   5.842  23.892  1.00  0.00           C  
ATOM   2446  O   ALA C2126      88.831   6.987  23.482  1.00  0.00           O  
ATOM   2447  CB  ALA C2126      90.697   4.271  22.940  1.00  0.00           C  
ATOM   2448  N   SER C2127      87.956   5.069  24.203  1.00  0.00           N  
ATOM   2449  CA  SER C2127      86.590   5.581  24.082  1.00  0.00           C  
ATOM   2450  C   SER C2127      86.480   6.912  24.776  1.00  0.00           C  
ATOM   2451  O   SER C2127      85.955   7.875  24.226  1.00  0.00           O  
ATOM   2452  CB  SER C2127      85.599   4.638  24.738  1.00  0.00           C  
ATOM   2453  OG  SER C2127      85.431   3.480  23.948  1.00  0.00           O  
ATOM   2454  N   GLU C2128      86.964   6.938  26.008  1.00  0.00           N  
ATOM   2455  CA  GLU C2128      86.930   8.138  26.812  1.00  0.00           C  
ATOM   2456  C   GLU C2128      87.597   9.289  26.079  1.00  0.00           C  
ATOM   2457  O   GLU C2128      87.010  10.352  25.918  1.00  0.00           O  
ATOM   2458  CB  GLU C2128      87.642   7.897  28.147  1.00  0.00           C  
ATOM   2459  CG  GLU C2128      87.892   9.153  28.964  1.00  0.00           C  
ATOM   2460  CD  GLU C2128      86.672   9.600  29.782  1.00  0.00           C  
ATOM   2461  OE1 GLU C2128      85.526   9.431  29.305  1.00  0.00           O  
ATOM   2462  OE2 GLU C2128      86.874  10.126  30.902  1.00  0.00           O  
ATOM   2463  N   MET C2129      88.819   9.069  25.613  1.00  0.00           N  
ATOM   2464  CA  MET C2129      89.573  10.117  24.938  1.00  0.00           C  
ATOM   2465  C   MET C2129      88.893  10.667  23.696  1.00  0.00           C  
ATOM   2466  O   MET C2129      88.992  11.855  23.411  1.00  0.00           O  
ATOM   2467  CB  MET C2129      90.963   9.608  24.584  1.00  0.00           C  
ATOM   2468  CG  MET C2129      91.871  10.694  24.048  1.00  0.00           C  
ATOM   2469  SD  MET C2129      92.004  12.126  25.157  1.00  0.00           S  
ATOM   2470  CE  MET C2129      93.468  11.677  26.058  1.00  0.00           C  
ATOM   2471  N   VAL C2130      88.203   9.798  22.964  1.00  0.00           N  
ATOM   2472  CA  VAL C2130      87.493  10.188  21.757  1.00  0.00           C  
ATOM   2473  C   VAL C2130      86.216  10.926  22.145  1.00  0.00           C  
ATOM   2474  O   VAL C2130      85.795  11.877  21.483  1.00  0.00           O  
ATOM   2475  CB  VAL C2130      87.180   8.941  20.906  1.00  0.00           C  
ATOM   2476  CG1 VAL C2130      86.106   9.240  19.863  1.00  0.00           C  
ATOM   2477  CG2 VAL C2130      88.452   8.467  20.245  1.00  0.00           C  
ATOM   2478  N   ARG C2131      85.608  10.499  23.240  1.00  0.00           N  
ATOM   2479  CA  ARG C2131      84.393  11.144  23.704  1.00  0.00           C  
ATOM   2480  C   ARG C2131      84.724  12.595  24.050  1.00  0.00           C  
ATOM   2481  O   ARG C2131      83.891  13.480  23.885  1.00  0.00           O  
ATOM   2482  CB  ARG C2131      83.862  10.420  24.935  1.00  0.00           C  
ATOM   2483  CG  ARG C2131      82.483  10.846  25.370  1.00  0.00           C  
ATOM   2484  CD  ARG C2131      81.392  10.130  24.575  1.00  0.00           C  
ATOM   2485  NE  ARG C2131      80.792  10.927  23.499  1.00  0.00           N  
ATOM   2486  CZ  ARG C2131      81.115  10.839  22.211  1.00  0.00           C  
ATOM   2487  NH1 ARG C2131      82.048   9.984  21.813  1.00  0.00           N  
ATOM   2488  NH2 ARG C2131      80.485  11.595  21.318  1.00  0.00           N  
ATOM   2489  N   LYS C2132      85.950  12.820  24.522  1.00  0.00           N  
ATOM   2490  CA  LYS C2132      86.426  14.146  24.905  1.00  0.00           C  
ATOM   2491  C   LYS C2132      86.848  14.949  23.679  1.00  0.00           C  
ATOM   2492  O   LYS C2132      86.659  16.169  23.634  1.00  0.00           O  
ATOM   2493  CB  LYS C2132      87.610  14.042  25.878  1.00  0.00           C  
ATOM   2494  CG  LYS C2132      87.277  13.532  27.276  1.00  0.00           C  
ATOM   2495  CD  LYS C2132      88.409  13.916  28.227  1.00  0.00           C  
ATOM   2496  CE  LYS C2132      88.181  13.446  29.662  1.00  0.00           C  
ATOM   2497  NZ  LYS C2132      88.475  11.987  29.827  1.00  0.00           N  
ATOM   2498  N   MET C2133      87.431  14.256  22.700  1.00  0.00           N  
ATOM   2499  CA  MET C2133      87.869  14.867  21.442  1.00  0.00           C  
ATOM   2500  C   MET C2133      86.697  15.403  20.626  1.00  0.00           C  
ATOM   2501  O   MET C2133      86.787  16.479  20.032  1.00  0.00           O  
ATOM   2502  CB  MET C2133      88.615  13.857  20.583  1.00  0.00           C  
ATOM   2503  CG  MET C2133      90.056  13.728  20.917  1.00  0.00           C  
ATOM   2504  SD  MET C2133      90.867  12.605  19.787  1.00  0.00           S  
ATOM   2505  CE  MET C2133      90.644  13.514  18.260  1.00  0.00           C  
ATOM   2506  N   GLU C2134      85.610  14.642  20.568  1.00  0.00           N  
ATOM   2507  CA  GLU C2134      84.440  15.070  19.819  1.00  0.00           C  
ATOM   2508  C   GLU C2134      83.885  16.291  20.509  1.00  0.00           C  
ATOM   2509  O   GLU C2134      83.522  17.277  19.869  1.00  0.00           O  
ATOM   2510  CB  GLU C2134      83.378  13.979  19.819  1.00  0.00           C  
ATOM   2511  CG  GLU C2134      83.672  12.825  18.904  1.00  0.00           C  
ATOM   2512  CD  GLU C2134      82.584  11.777  18.942  1.00  0.00           C  
ATOM   2513  OE1 GLU C2134      81.385  12.132  18.838  1.00  0.00           O  
ATOM   2514  OE2 GLU C2134      82.933  10.593  19.090  1.00  0.00           O  
ATOM   2515  N   GLN C2140      83.827  16.184  21.832  1.00  0.00           N  
ATOM   2516  CA  GLN C2140      83.340  17.222  22.728  1.00  0.00           C  
ATOM   2517  C   GLN C2140      83.934  18.573  22.328  1.00  0.00           C  
ATOM   2518  O   GLN C2140      83.209  19.535  22.086  1.00  0.00           O  
ATOM   2519  CB  GLN C2140      83.770  16.873  24.157  1.00  0.00           C  
ATOM   2520  CG  GLN C2140      82.837  17.326  25.250  1.00  0.00           C  
ATOM   2521  CD  GLN C2140      81.442  16.778  25.056  1.00  0.00           C  
ATOM   2522  OE1 GLN C2140      80.636  17.345  24.306  1.00  0.00           O  
ATOM   2523  NE2 GLN C2140      81.147  15.660  25.727  1.00  0.00           N  
ATOM   2524  N   ALA C2141      85.263  18.620  22.262  1.00  0.00           N  
ATOM   2525  CA  ALA C2141      85.997  19.828  21.901  1.00  0.00           C  
ATOM   2526  C   ALA C2141      85.656  20.307  20.488  1.00  0.00           C  
ATOM   2527  O   ALA C2141      85.323  21.478  20.288  1.00  0.00           O  
ATOM   2528  CB  ALA C2141      87.510  19.578  22.023  1.00  0.00           C  
ATOM   2529  N   MET C2142      85.726  19.391  19.519  1.00  0.00           N  
ATOM   2530  CA  MET C2142      85.456  19.721  18.119  1.00  0.00           C  
ATOM   2531  C   MET C2142      83.999  20.059  17.775  1.00  0.00           C  
ATOM   2532  O   MET C2142      83.710  20.526  16.679  1.00  0.00           O  
ATOM   2533  CB  MET C2142      85.980  18.599  17.216  1.00  0.00           C  
ATOM   2534  CG  MET C2142      87.435  18.328  17.451  1.00  0.00           C  
ATOM   2535  SD  MET C2142      88.217  17.456  16.125  1.00  0.00           S  
ATOM   2536  CE  MET C2142      88.254  18.716  14.890  1.00  0.00           C  
ATOM   2537  N   GLY C2143      83.082  19.830  18.697  1.00  0.00           N  
ATOM   2538  CA  GLY C2143      81.707  20.152  18.396  1.00  0.00           C  
ATOM   2539  C   GLY C2143      80.924  19.096  17.628  1.00  0.00           C  
ATOM   2540  O   GLY C2143      79.891  19.403  17.038  1.00  0.00           O  
ATOM   2541  N   LEU C2144      81.401  17.854  17.641  1.00  0.00           N  
ATOM   2542  CA  LEU C2144      80.725  16.760  16.964  1.00  0.00           C  
ATOM   2543  C   LEU C2144      79.583  16.172  17.776  1.00  0.00           C  
ATOM   2544  O   LEU C2144      79.581  16.223  19.004  1.00  0.00           O  
ATOM   2545  CB  LEU C2144      81.715  15.649  16.655  1.00  0.00           C  
ATOM   2546  CG  LEU C2144      82.766  16.004  15.610  1.00  0.00           C  
ATOM   2547  CD1 LEU C2144      83.939  15.037  15.711  1.00  0.00           C  
ATOM   2548  CD2 LEU C2144      82.115  15.970  14.219  1.00  0.00           C  
ATOM   2549  N   GLY C2145      78.597  15.629  17.072  1.00  0.00           N  
ATOM   2550  CA  GLY C2145      77.472  14.983  17.722  1.00  0.00           C  
ATOM   2551  C   GLY C2145      76.503  15.757  18.588  1.00  0.00           C  
ATOM   2552  O   GLY C2145      75.864  16.701  18.135  1.00  0.00           O  
ATOM   2553  N   ARG C2146      76.394  15.328  19.843  1.00  0.00           N  
ATOM   2554  CA  ARG C2146      75.481  15.914  20.823  1.00  0.00           C  
ATOM   2555  C   ARG C2146      76.060  16.076  22.246  1.00  0.00           C  
ATOM   2556  O   ARG C2146      75.521  16.896  23.034  1.00  0.00           O  
ATOM   2557  CB  ARG C2146      74.212  15.067  20.878  1.00  0.00           C  
ATOM   2558  CG  ARG C2146      73.329  15.223  19.686  1.00  0.00           C  
ATOM   2559  CD  ARG C2146      72.088  14.399  19.867  1.00  0.00           C  
ATOM   2560  NE  ARG C2146      72.334  12.990  19.590  1.00  0.00           N  
ATOM   2561  CZ  ARG C2146      71.499  12.004  19.886  1.00  0.00           C  
ATOM   2562  NH1 ARG C2146      70.344  12.257  20.487  1.00  0.00           N  
ATOM   2563  NH2 ARG C2146      71.821  10.763  19.549  1.00  0.00           N  
HETATM 2564  N   TRP C 402     104.996   2.457  10.767  1.00  0.00           N  
HETATM 2565  CA  TRP C 402     105.221   2.574  12.252  1.00  0.00           C  
HETATM 2566  C   TRP C 402     106.170   1.422  12.776  1.00  0.00           C  
HETATM 2567  O   TRP C 402     106.830   0.682  11.877  1.00  0.00           O  
HETATM 2568  CB  TRP C 402     103.767   2.665  12.682  1.00  0.00           C  
HETATM 2569  CG  TRP C 402     103.135   2.781  14.050  1.00  0.00           C  
HETATM 2570  CD1 TRP C 402     101.783   2.641  14.187  1.00  0.00           C  
HETATM 2571  CD2 TRP C 402     103.666   2.998  15.396  1.00  0.00           C  
HETATM 2572  NE1 TRP C 402     101.404   2.782  15.492  1.00  0.00           N  
HETATM 2573  CE2 TRP C 402     102.524   3.014  16.250  1.00  0.00           C  
HETATM 2574  CE3 TRP C 402     104.976   3.221  15.905  1.00  0.00           C  
HETATM 2575  CZ2 TRP C 402     102.635   3.214  17.632  1.00  0.00           C  
HETATM 2576  CZ3 TRP C 402     105.067   3.413  17.288  1.00  0.00           C  
HETATM 2577  CH2 TRP C 402     103.936   3.430  18.187  1.00  0.00           C  
HETATM 2578  OXT TRP C 402     106.225   1.204  14.038  1.00  0.00           O  
TER
END
