# Supplementary material for: Backbone Brackets and Arginine Tweezers delineate Class I and Class II aminoacyl tRNA synthetases
Source: PLoS Comput Biol. 2018 Apr 16;14(4):e1006101. doi: 10.1371/journal.pcbi.1006101 (PMC5919687; doi:10.1371/journal.pcbi.1006101)
Supplement: S11 File — All structures of Class I aaRS with residues renumbered according to the MSA. (GZ) [file pcbi.1006101.s023.tar.gz › 1mb2_D_renum.pdb]

ATOM      1  N   MET D 265       8.229  15.213  13.306  1.00  0.00           N  
ATOM      2  CA  MET D 265       7.907  14.046  12.438  1.00  0.00           C  
ATOM      3  C   MET D 265       8.487  12.783  13.100  1.00  0.00           C  
ATOM      4  O   MET D 265       9.046  12.868  14.196  1.00  0.00           O  
ATOM      5  CB  MET D 265       8.531  14.237  11.042  1.00  0.00           C  
ATOM      6  CG  MET D 265       8.383  15.653  10.478  1.00  0.00           C  
ATOM      7  SD  MET D 265       9.975  16.424  10.043  1.00  0.00           S  
ATOM      8  CE  MET D 265      10.772  16.477  11.688  1.00  0.00           C  
ATOM      9  N   LYS D 266       8.351  11.621  12.451  1.00  0.00           N  
ATOM     10  CA  LYS D 266       8.914  10.366  12.974  1.00  0.00           C  
ATOM     11  C   LYS D 266      10.435  10.392  12.785  1.00  0.00           C  
ATOM     12  O   LYS D 266      10.935  11.036  11.859  1.00  0.00           O  
ATOM     13  CB  LYS D 266       8.339   9.171  12.220  1.00  0.00           C  
ATOM     14  CG  LYS D 266       6.992   8.711  12.699  1.00  0.00           C  
ATOM     15  CD  LYS D 266       6.546   7.482  11.941  1.00  0.00           C  
ATOM     16  CE  LYS D 266       5.436   6.780  12.691  1.00  0.00           C  
ATOM     17  NZ  LYS D 266       5.931   6.273  14.003  1.00  0.00           N  
ATOM     18  N   THR D 267      11.170   9.676  13.636  1.00  0.00           N  
ATOM     19  CA  THR D 267      12.633   9.665  13.522  1.00  0.00           C  
ATOM     20  C   THR D 267      13.189   8.381  12.914  1.00  0.00           C  
ATOM     21  O   THR D 267      12.689   7.294  13.171  1.00  0.00           O  
ATOM     22  CB  THR D 267      13.311   9.890  14.891  1.00  0.00           C  
ATOM     23  OG1 THR D 267      12.743  11.045  15.520  1.00  0.00           O  
ATOM     24  CG2 THR D 267      14.821  10.103  14.727  1.00  0.00           C  
ATOM     25  N   ILE D 268      14.230   8.511  12.107  1.00  0.00           N  
ATOM     26  CA  ILE D 268      14.839   7.351  11.489  1.00  0.00           C  
ATOM     27  C   ILE D 268      16.300   7.327  11.872  1.00  0.00           C  
ATOM     28  O   ILE D 268      16.999   8.328  11.711  1.00  0.00           O  
ATOM     29  CB  ILE D 268      14.727   7.415   9.942  1.00  0.00           C  
ATOM     30  CG1 ILE D 268      13.281   7.136   9.514  1.00  0.00           C  
ATOM     31  CG2 ILE D 268      15.696   6.428   9.276  1.00  0.00           C  
ATOM     32  CD1 ILE D 268      13.091   7.164   8.016  1.00  0.00           C  
ATOM     33  N   PHE D 269      16.770   6.195  12.384  1.00  0.00           N  
ATOM     34  CA  PHE D 269      18.167   6.115  12.758  1.00  0.00           C  
ATOM     35  C   PHE D 269      18.855   5.081  11.903  1.00  0.00           C  
ATOM     36  O   PHE D 269      18.334   3.989  11.722  1.00  0.00           O  
ATOM     37  CB  PHE D 269      18.327   5.766  14.246  1.00  0.00           C  
ATOM     38  CG  PHE D 269      19.704   6.018  14.761  1.00  0.00           C  
ATOM     39  CD1 PHE D 269      20.710   5.088  14.574  1.00  0.00           C  
ATOM     40  CD2 PHE D 269      20.028   7.260  15.288  1.00  0.00           C  
ATOM     41  CE1 PHE D 269      22.022   5.401  14.892  1.00  0.00           C  
ATOM     42  CE2 PHE D 269      21.335   7.585  15.612  1.00  0.00           C  
ATOM     43  CZ  PHE D 269      22.337   6.657  15.408  1.00  0.00           C  
ATOM     44  N   SER D 270      20.026   5.438  11.385  1.00  0.00           N  
ATOM     45  CA  SER D 270      20.812   4.563  10.524  1.00  0.00           C  
ATOM     46  C   SER D 270      22.302   4.664  10.874  1.00  0.00           C  
ATOM     47  O   SER D 270      22.908   5.745  10.797  1.00  0.00           O  
ATOM     48  CB  SER D 270      20.579   4.942   9.039  1.00  0.00           C  
ATOM     49  OG  SER D 270      21.337   4.143   8.129  1.00  0.00           O  
ATOM     50  N   GLY D 272      22.873   3.532  11.283  1.00  0.00           N  
ATOM     51  CA  GLY D 272      24.283   3.473  11.616  1.00  0.00           C  
ATOM     52  C   GLY D 272      25.017   2.947  10.403  1.00  0.00           C  
ATOM     53  O   GLY D 272      24.591   1.954   9.810  1.00  0.00           O  
ATOM     54  N   ILE D 273      26.105   3.609  10.030  1.00  0.00           N  
ATOM     55  CA  ILE D 273      26.887   3.229   8.868  1.00  0.00           C  
ATOM     56  C   ILE D 273      28.306   2.800   9.253  1.00  0.00           C  
ATOM     57  O   ILE D 273      29.050   3.576   9.857  1.00  0.00           O  
ATOM     58  CB  ILE D 273      27.045   4.414   7.875  1.00  0.00           C  
ATOM     59  CG1 ILE D 273      25.834   5.355   7.934  1.00  0.00           C  
ATOM     60  CG2 ILE D 273      27.327   3.854   6.489  1.00  0.00           C  
ATOM     61  CD1 ILE D 273      24.484   4.756   7.550  1.00  0.00           C  
ATOM     62  N   GLN D 274      28.692   1.588   8.913  1.00  0.00           N  
ATOM     63  CA  GLN D 274      30.022   1.144   9.225  1.00  0.00           C  
ATOM     64  C   GLN D 274      30.986   1.889   8.331  1.00  0.00           C  
ATOM     65  O   GLN D 274      30.742   2.044   7.147  1.00  0.00           O  
ATOM     66  CB  GLN D 274      30.148  -0.356   8.933  1.00  0.00           C  
ATOM     67  CG  GLN D 274      29.566  -1.211  10.013  1.00  0.00           C  
ATOM     68  CD  GLN D 274      30.610  -1.566  11.038  1.00  0.00           C  
ATOM     69  OE1 GLN D 274      30.286  -2.003  12.153  1.00  0.00           O  
ATOM     70  NE2 GLN D 274      31.883  -1.386  10.664  1.00  0.00           N  
ATOM     71  N   PRO D 275      32.080   2.408   8.901  1.00  0.00           N  
ATOM     72  CA  PRO D 275      33.040   3.117   8.051  1.00  0.00           C  
ATOM     73  C   PRO D 275      33.839   2.143   7.202  1.00  0.00           C  
ATOM     74  O   PRO D 275      34.560   1.295   7.725  1.00  0.00           O  
ATOM     75  CB  PRO D 275      33.904   3.864   9.056  1.00  0.00           C  
ATOM     76  CG  PRO D 275      33.857   2.970  10.264  1.00  0.00           C  
ATOM     77  CD  PRO D 275      32.424   2.553  10.328  1.00  0.00           C  
ATOM     78  N   SER D 276      33.695   2.264   5.884  1.00  0.00           N  
ATOM     79  CA  SER D 276      34.416   1.388   4.945  1.00  0.00           C  
ATOM     80  C   SER D 276      34.821   2.142   3.681  1.00  0.00           C  
ATOM     81  O   SER D 276      35.705   1.688   2.953  1.00  0.00           O  
ATOM     82  CB  SER D 276      33.547   0.195   4.548  1.00  0.00           C  
ATOM     83  OG  SER D 276      33.168  -0.546   5.695  1.00  0.00           O  
ATOM     84  N   GLY D 277      34.170   3.282   3.425  1.00  0.00           N  
ATOM     85  CA  GLY D 277      34.489   4.074   2.244  1.00  0.00           C  
ATOM     86  C   GLY D 277      34.209   3.412   0.896  1.00  0.00           C  
ATOM     87  O   GLY D 277      34.627   3.930  -0.147  1.00  0.00           O  
ATOM     88  N   VAL D 279      33.506   2.281   0.903  1.00  0.00           N  
ATOM     89  CA  VAL D 279      33.194   1.581  -0.338  1.00  0.00           C  
ATOM     90  C   VAL D 279      31.774   1.018  -0.406  1.00  0.00           C  
ATOM     91  O   VAL D 279      31.552  -0.172  -0.206  1.00  0.00           O  
ATOM     92  CB  VAL D 279      34.207   0.419  -0.601  1.00  0.00           C  
ATOM     93  CG1 VAL D 279      34.416  -0.401   0.675  1.00  0.00           C  
ATOM     94  CG2 VAL D 279      33.719  -0.479  -1.732  1.00  0.00           C  
ATOM     95  N   ILE D 280      30.800   1.875  -0.686  1.00  0.00           N  
ATOM     96  CA  ILE D 280      29.424   1.402  -0.792  1.00  0.00           C  
ATOM     97  C   ILE D 280      29.076   1.088  -2.256  1.00  0.00           C  
ATOM     98  O   ILE D 280      29.396   1.852  -3.169  1.00  0.00           O  
ATOM     99  CB  ILE D 280      28.451   2.398  -0.172  1.00  0.00           C  
ATOM    100  CG1 ILE D 280      28.519   3.738  -0.887  1.00  0.00           C  
ATOM    101  CG2 ILE D 280      28.825   2.615   1.272  1.00  0.00           C  
ATOM    102  CD1 ILE D 280      27.445   4.705  -0.426  1.00  0.00           C  
ATOM    103  N   THR D 281      28.427  -0.053  -2.477  1.00  0.00           N  
ATOM    104  CA  THR D 281      28.086  -0.488  -3.829  1.00  0.00           C  
ATOM    105  C   THR D 281      26.823   0.101  -4.428  1.00  0.00           C  
ATOM    106  O   THR D 281      25.926   0.565  -3.718  1.00  0.00           O  
ATOM    107  CB  THR D 281      27.947  -2.023  -3.909  1.00  0.00           C  
ATOM    108  OG1 THR D 281      26.840  -2.441  -3.104  1.00  0.00           O  
ATOM    109  CG2 THR D 281      29.210  -2.700  -3.434  1.00  0.00           C  
ATOM    110  N   ILE D 282      26.762   0.039  -5.756  1.00  0.00           N  
ATOM    111  CA  ILE D 282      25.621   0.530  -6.517  1.00  0.00           C  
ATOM    112  C   ILE D 282      24.348  -0.174  -6.025  1.00  0.00           C  
ATOM    113  O   ILE D 282      23.239   0.304  -6.237  1.00  0.00           O  
ATOM    114  CB  ILE D 282      25.831   0.270  -8.029  1.00  0.00           C  
ATOM    115  CG1 ILE D 282      25.012   1.254  -8.851  1.00  0.00           C  
ATOM    116  CG2 ILE D 282      25.397  -1.121  -8.386  1.00  0.00           C  
ATOM    117  CD1 ILE D 282      25.408   2.685  -8.640  1.00  0.00           C  
ATOM    118  N   GLY D 283      24.520  -1.313  -5.363  1.00  0.00           N  
ATOM    119  CA  GLY D 283      23.380  -2.027  -4.834  1.00  0.00           C  
ATOM    120  C   GLY D 283      22.912  -1.344  -3.559  1.00  0.00           C  
ATOM    121  O   GLY D 283      21.707  -1.182  -3.352  1.00  0.00           O  
ATOM    122  N   ASN D 284      23.847  -0.944  -2.693  1.00  0.00           N  
ATOM    123  CA  ASN D 284      23.467  -0.261  -1.452  1.00  0.00           C  
ATOM    124  C   ASN D 284      22.761   1.013  -1.860  1.00  0.00           C  
ATOM    125  O   ASN D 284      21.693   1.347  -1.348  1.00  0.00           O  
ATOM    126  CB  ASN D 284      24.689   0.115  -0.601  1.00  0.00           C  
ATOM    127  CG  ASN D 284      25.413  -1.093  -0.025  1.00  0.00           C  
ATOM    128  OD1 ASN D 284      26.651  -1.136  -0.015  1.00  0.00           O  
ATOM    129  ND2 ASN D 284      24.646  -2.067   0.486  1.00  0.00           N  
ATOM    130  N   TYR D 285      23.385   1.722  -2.794  1.00  0.00           N  
ATOM    131  CA  TYR D 285      22.863   2.976  -3.314  1.00  0.00           C  
ATOM    132  C   TYR D 285      21.423   2.852  -3.802  1.00  0.00           C  
ATOM    133  O   TYR D 285      20.552   3.618  -3.381  1.00  0.00           O  
ATOM    134  CB  TYR D 285      23.739   3.469  -4.462  1.00  0.00           C  
ATOM    135  CG  TYR D 285      23.187   4.701  -5.134  1.00  0.00           C  
ATOM    136  CD1 TYR D 285      23.233   5.945  -4.502  1.00  0.00           C  
ATOM    137  CD2 TYR D 285      22.564   4.618  -6.380  1.00  0.00           C  
ATOM    138  CE1 TYR D 285      22.671   7.075  -5.090  1.00  0.00           C  
ATOM    139  CE2 TYR D 285      21.998   5.743  -6.978  1.00  0.00           C  
ATOM    140  CZ  TYR D 285      22.055   6.966  -6.324  1.00  0.00           C  
ATOM    141  OH  TYR D 285      21.481   8.072  -6.896  1.00  0.00           O  
ATOM    142  N   ILE D 286      21.177   1.891  -4.694  1.00  0.00           N  
ATOM    143  CA  ILE D 286      19.832   1.682  -5.235  1.00  0.00           C  
ATOM    144  C   ILE D 286      18.831   1.267  -4.165  1.00  0.00           C  
ATOM    145  O   ILE D 286      17.742   1.827  -4.097  1.00  0.00           O  
ATOM    146  CB  ILE D 286      19.828   0.624  -6.386  1.00  0.00           C  
ATOM    147  CG1 ILE D 286      20.593   1.171  -7.601  1.00  0.00           C  
ATOM    148  CG2 ILE D 286      18.405   0.281  -6.792  1.00  0.00           C  
ATOM    149  CD1 ILE D 286      20.758   0.191  -8.758  1.00  0.00           C  
ATOM    150  N   GLY D 287      19.213   0.311  -3.320  1.00  0.00           N  
ATOM    151  CA  GLY D 287      18.326  -0.182  -2.274  1.00  0.00           C  
ATOM    152  C   GLY D 287      17.957   0.720  -1.112  1.00  0.00           C  
ATOM    153  O   GLY D 287      16.817   0.687  -0.663  1.00  0.00           O  
ATOM    154  N   ALA D 288      18.900   1.521  -0.622  1.00  0.00           N  
ATOM    155  CA  ALA D 288      18.619   2.412   0.504  1.00  0.00           C  
ATOM    156  C   ALA D 288      18.954   3.885   0.285  1.00  0.00           C  
ATOM    157  O   ALA D 288      18.057   4.728   0.233  1.00  0.00           O  
ATOM    158  CB  ALA D 288      19.326   1.911   1.743  1.00  0.00           C  
ATOM    159  N   LEU D 289      20.246   4.184   0.172  1.00  0.00           N  
ATOM    160  CA  LEU D 289      20.745   5.550  -0.014  1.00  0.00           C  
ATOM    161  C   LEU D 289      19.899   6.460  -0.891  1.00  0.00           C  
ATOM    162  O   LEU D 289      19.528   7.562  -0.483  1.00  0.00           O  
ATOM    163  CB  LEU D 289      22.167   5.520  -0.581  1.00  0.00           C  
ATOM    164  CG  LEU D 289      23.363   5.622   0.367  1.00  0.00           C  
ATOM    165  CD1 LEU D 289      23.234   6.907   1.141  1.00  0.00           C  
ATOM    166  CD2 LEU D 289      23.426   4.442   1.313  1.00  0.00           C  
ATOM    167  N   ARG D 290      19.588   6.004  -2.097  1.00  0.00           N  
ATOM    168  CA  ARG D 290      18.808   6.824  -3.009  1.00  0.00           C  
ATOM    169  C   ARG D 290      17.518   7.316  -2.367  1.00  0.00           C  
ATOM    170  O   ARG D 290      17.240   8.510  -2.371  1.00  0.00           O  
ATOM    171  CB  ARG D 290      18.508   6.049  -4.294  1.00  0.00           C  
ATOM    172  CG  ARG D 290      17.989   6.926  -5.424  1.00  0.00           C  
ATOM    173  CD  ARG D 290      18.448   6.429  -6.802  1.00  0.00           C  
ATOM    174  NE  ARG D 290      17.367   5.883  -7.625  1.00  0.00           N  
ATOM    175  CZ  ARG D 290      16.639   4.818  -7.308  1.00  0.00           C  
ATOM    176  NH1 ARG D 290      16.863   4.170  -6.175  1.00  0.00           N  
ATOM    177  NH2 ARG D 290      15.695   4.390  -8.134  1.00  0.00           N  
ATOM    178  N   GLN D 291      16.758   6.391  -1.792  1.00  0.00           N  
ATOM    179  CA  GLN D 291      15.478   6.677  -1.137  1.00  0.00           C  
ATOM    180  C   GLN D 291      15.529   7.750  -0.043  1.00  0.00           C  
ATOM    181  O   GLN D 291      14.550   8.444   0.212  1.00  0.00           O  
ATOM    182  CB  GLN D 291      14.919   5.363  -0.573  1.00  0.00           C  
ATOM    183  CG  GLN D 291      13.446   5.381  -0.204  1.00  0.00           C  
ATOM    184  CD  GLN D 291      12.805   3.999  -0.341  1.00  0.00           C  
ATOM    185  OE1 GLN D 291      11.687   3.766   0.128  1.00  0.00           O  
ATOM    186  NE2 GLN D 291      13.515   3.084  -1.000  1.00  0.00           N  
ATOM    187  N   PHE D 292      16.681   7.896   0.593  1.00  0.00           N  
ATOM    188  CA  PHE D 292      16.823   8.876   1.663  1.00  0.00           C  
ATOM    189  C   PHE D 292      16.905  10.324   1.189  1.00  0.00           C  
ATOM    190  O   PHE D 292      16.406  11.231   1.863  1.00  0.00           O  
ATOM    191  CB  PHE D 292      18.036   8.539   2.525  1.00  0.00           C  
ATOM    192  CG  PHE D 292      17.860   7.288   3.333  1.00  0.00           C  
ATOM    193  CD1 PHE D 292      16.768   7.153   4.194  1.00  0.00           C  
ATOM    194  CD2 PHE D 292      18.783   6.243   3.246  1.00  0.00           C  
ATOM    195  CE1 PHE D 292      16.604   6.003   4.956  1.00  0.00           C  
ATOM    196  CE2 PHE D 292      18.625   5.083   4.011  1.00  0.00           C  
ATOM    197  CZ  PHE D 292      17.534   4.962   4.868  1.00  0.00           C  
ATOM    198  N   VAL D 293      17.531  10.555   0.038  1.00  0.00           N  
ATOM    199  CA  VAL D 293      17.649  11.920  -0.477  1.00  0.00           C  
ATOM    200  C   VAL D 293      16.248  12.524  -0.528  1.00  0.00           C  
ATOM    201  O   VAL D 293      16.069  13.738  -0.395  1.00  0.00           O  
ATOM    202  CB  VAL D 293      18.306  11.939  -1.865  1.00  0.00           C  
ATOM    203  CG1 VAL D 293      18.445  13.368  -2.350  1.00  0.00           C  
ATOM    204  CG2 VAL D 293      19.667  11.292  -1.790  1.00  0.00           C  
ATOM    205  N   GLU D 294      15.260  11.652  -0.713  1.00  0.00           N  
ATOM    206  CA  GLU D 294      13.868  12.066  -0.751  1.00  0.00           C  
ATOM    207  C   GLU D 294      13.336  12.100   0.681  1.00  0.00           C  
ATOM    208  O   GLU D 294      13.014  13.165   1.206  1.00  0.00           O  
ATOM    209  CB  GLU D 294      13.018  11.090  -1.575  1.00  0.00           C  
ATOM    210  CG  GLU D 294      13.234  11.162  -3.081  1.00  0.00           C  
ATOM    211  CD  GLU D 294      12.238  10.302  -3.856  1.00  0.00           C  
ATOM    212  OE1 GLU D 294      12.684   9.496  -4.698  1.00  0.00           O  
ATOM    213  OE2 GLU D 294      11.018  10.438  -3.621  1.00  0.00           O  
ATOM    214  N   LEU D 295      13.281  10.930   1.319  1.00  0.00           N  
ATOM    215  CA  LEU D 295      12.767  10.807   2.687  1.00  0.00           C  
ATOM    216  C   LEU D 295      13.282  11.792   3.728  1.00  0.00           C  
ATOM    217  O   LEU D 295      12.578  12.098   4.687  1.00  0.00           O  
ATOM    218  CB  LEU D 295      13.014   9.403   3.224  1.00  0.00           C  
ATOM    219  CG  LEU D 295      12.371   8.210   2.520  1.00  0.00           C  
ATOM    220  CD1 LEU D 295      12.492   6.991   3.441  1.00  0.00           C  
ATOM    221  CD2 LEU D 295      10.901   8.503   2.195  1.00  0.00           C  
ATOM    222  N   GLN D 296      14.508  12.274   3.550  1.00  0.00           N  
ATOM    223  CA  GLN D 296      15.092  13.193   4.512  1.00  0.00           C  
ATOM    224  C   GLN D 296      14.303  14.477   4.700  1.00  0.00           C  
ATOM    225  O   GLN D 296      14.587  15.244   5.614  1.00  0.00           O  
ATOM    226  CB  GLN D 296      16.539  13.531   4.138  1.00  0.00           C  
ATOM    227  CG  GLN D 296      16.713  14.620   3.105  1.00  0.00           C  
ATOM    228  CD  GLN D 296      18.180  14.895   2.796  1.00  0.00           C  
ATOM    229  OE1 GLN D 296      18.954  15.247   3.684  1.00  0.00           O  
ATOM    230  NE2 GLN D 296      18.569  14.726   1.529  1.00  0.00           N  
ATOM    231  N   HIS D 297      13.306  14.721   3.858  1.00  0.00           N  
ATOM    232  CA  HIS D 297      12.542  15.950   4.003  1.00  0.00           C  
ATOM    233  C   HIS D 297      11.272  15.780   4.800  1.00  0.00           C  
ATOM    234  O   HIS D 297      10.715  16.752   5.297  1.00  0.00           O  
ATOM    235  CB  HIS D 297      12.225  16.566   2.634  1.00  0.00           C  
ATOM    236  CG  HIS D 297      13.430  17.092   1.921  1.00  0.00           C  
ATOM    237  ND1 HIS D 297      14.222  16.301   1.115  1.00  0.00           N  
ATOM    238  CD2 HIS D 297      14.029  18.305   1.957  1.00  0.00           C  
ATOM    239  CE1 HIS D 297      15.260  16.998   0.690  1.00  0.00           C  
ATOM    240  NE2 HIS D 297      15.167  18.219   1.188  1.00  0.00           N  
ATOM    241  N   GLU D 299      10.810  14.548   4.937  1.00  0.00           N  
ATOM    242  CA  GLU D 299       9.602  14.329   5.711  1.00  0.00           C  
ATOM    243  C   GLU D 299       9.982  13.839   7.106  1.00  0.00           C  
ATOM    244  O   GLU D 299       9.544  14.405   8.107  1.00  0.00           O  
ATOM    245  CB  GLU D 299       8.680  13.322   5.008  1.00  0.00           C  
ATOM    246  CG  GLU D 299       7.348  13.110   5.718  1.00  0.00           C  
ATOM    247  CD  GLU D 299       7.441  12.137   6.893  1.00  0.00           C  
ATOM    248  OE1 GLU D 299       7.331  10.911   6.666  1.00  0.00           O  
ATOM    249  OE2 GLU D 299       7.646  12.603   8.036  1.00  0.00           O  
ATOM    250  N   TYR D 306      10.823  12.809   7.160  1.00  0.00           N  
ATOM    251  CA  TYR D 306      11.254  12.244   8.425  1.00  0.00           C  
ATOM    252  C   TYR D 306      12.442  12.990   9.015  1.00  0.00           C  
ATOM    253  O   TYR D 306      13.131  13.729   8.318  1.00  0.00           O  
ATOM    254  CB  TYR D 306      11.676  10.787   8.255  1.00  0.00           C  
ATOM    255  CG  TYR D 306      10.626   9.843   7.736  1.00  0.00           C  
ATOM    256  CD1 TYR D 306      10.642   9.412   6.407  1.00  0.00           C  
ATOM    257  CD2 TYR D 306       9.680   9.296   8.590  1.00  0.00           C  
ATOM    258  CE1 TYR D 306       9.745   8.439   5.941  1.00  0.00           C  
ATOM    259  CE2 TYR D 306       8.772   8.321   8.143  1.00  0.00           C  
ATOM    260  CZ  TYR D 306       8.813   7.892   6.818  1.00  0.00           C  
ATOM    261  OH  TYR D 306       7.962   6.893   6.381  1.00  0.00           O  
ATOM    262  N   ASN D 307      12.676  12.778  10.308  1.00  0.00           N  
ATOM    263  CA  ASN D 307      13.815  13.361  10.999  1.00  0.00           C  
ATOM    264  C   ASN D 307      14.867  12.244  10.878  1.00  0.00           C  
ATOM    265  O   ASN D 307      14.652  11.136  11.368  1.00  0.00           O  
ATOM    266  CB  ASN D 307      13.473  13.613  12.468  1.00  0.00           C  
ATOM    267  CG  ASN D 307      14.409  14.630  13.123  1.00  0.00           C  
ATOM    268  OD1 ASN D 307      14.754  14.510  14.299  1.00  0.00           O  
ATOM    269  ND2 ASN D 307      14.804  15.648  12.357  1.00  0.00           N  
ATOM    270  N   CYS D 308      15.989  12.520  10.221  1.00  0.00           N  
ATOM    271  CA  CYS D 308      17.000  11.490  10.027  1.00  0.00           C  
ATOM    272  C   CYS D 308      18.361  11.710  10.665  1.00  0.00           C  
ATOM    273  O   CYS D 308      18.918  12.817  10.656  1.00  0.00           O  
ATOM    274  CB  CYS D 308      17.192  11.225   8.521  1.00  0.00           C  
ATOM    275  SG  CYS D 308      15.697  10.606   7.706  1.00  0.00           S  
ATOM    276  N   TYR D 309      18.897  10.628  11.215  1.00  0.00           N  
ATOM    277  CA  TYR D 309      20.204  10.659  11.828  1.00  0.00           C  
ATOM    278  C   TYR D 309      21.034   9.652  11.044  1.00  0.00           C  
ATOM    279  O   TYR D 309      20.597   8.527  10.821  1.00  0.00           O  
ATOM    280  CB  TYR D 309      20.113  10.235  13.295  1.00  0.00           C  
ATOM    281  CG  TYR D 309      19.441  11.236  14.208  1.00  0.00           C  
ATOM    282  CD1 TYR D 309      20.133  12.363  14.665  1.00  0.00           C  
ATOM    283  CD2 TYR D 309      18.116  11.068  14.609  1.00  0.00           C  
ATOM    284  CE1 TYR D 309      19.524  13.298  15.499  1.00  0.00           C  
ATOM    285  CE2 TYR D 309      17.498  11.996  15.437  1.00  0.00           C  
ATOM    286  CZ  TYR D 309      18.206  13.111  15.880  1.00  0.00           C  
ATOM    287  OH  TYR D 309      17.600  14.054  16.688  1.00  0.00           O  
ATOM    288  N   PHE D 310      22.213  10.060  10.597  1.00  0.00           N  
ATOM    289  CA  PHE D 310      23.090   9.158   9.874  1.00  0.00           C  
ATOM    290  C   PHE D 310      24.332   9.096  10.739  1.00  0.00           C  
ATOM    291  O   PHE D 310      25.142  10.041  10.787  1.00  0.00           O  
ATOM    292  CB  PHE D 310      23.394   9.687   8.459  1.00  0.00           C  
ATOM    293  CG  PHE D 310      22.179   9.717   7.569  1.00  0.00           C  
ATOM    294  CD1 PHE D 310      21.395  10.867   7.471  1.00  0.00           C  
ATOM    295  CD2 PHE D 310      21.719   8.542   6.962  1.00  0.00           C  
ATOM    296  CE1 PHE D 310      20.167  10.843   6.808  1.00  0.00           C  
ATOM    297  CE2 PHE D 310      20.493   8.509   6.297  1.00  0.00           C  
ATOM    298  CZ  PHE D 310      19.711   9.667   6.222  1.00  0.00           C  
ATOM    299  N   CYS D 311      24.474   7.985  11.448  1.00  0.00           N  
ATOM    300  CA  CYS D 311      25.606   7.856  12.332  1.00  0.00           C  
ATOM    301  C   CYS D 311      26.718   6.977  11.806  1.00  0.00           C  
ATOM    302  O   CYS D 311      26.505   5.807  11.521  1.00  0.00           O  
ATOM    303  CB  CYS D 311      25.139   7.335  13.697  1.00  0.00           C  
ATOM    304  SG  CYS D 311      26.426   7.497  14.928  1.00  0.00           S  
ATOM    305  N   ILE D 312      27.903   7.558  11.672  1.00  0.00           N  
ATOM    306  CA  ILE D 312      29.063   6.813  11.217  1.00  0.00           C  
ATOM    307  C   ILE D 312      29.646   6.086  12.437  1.00  0.00           C  
ATOM    308  O   ILE D 312      30.583   6.569  13.077  1.00  0.00           O  
ATOM    309  CB  ILE D 312      30.123   7.760  10.622  1.00  0.00           C  
ATOM    310  CG1 ILE D 312      29.495   8.608   9.519  1.00  0.00           C  
ATOM    311  CG2 ILE D 312      31.314   6.955  10.088  1.00  0.00           C  
ATOM    312  CD1 ILE D 312      30.514   9.328   8.660  1.00  0.00           C  
ATOM    313  N   VAL D 313      29.075   4.926  12.745  1.00  0.00           N  
ATOM    314  CA  VAL D 313      29.458   4.122  13.899  1.00  0.00           C  
ATOM    315  C   VAL D 313      30.907   3.669  13.977  1.00  0.00           C  
ATOM    316  O   VAL D 313      31.195   2.468  13.904  1.00  0.00           O  
ATOM    317  CB  VAL D 313      28.561   2.870  13.991  1.00  0.00           C  
ATOM    318  CG1 VAL D 313      27.099   3.284  14.153  1.00  0.00           C  
ATOM    319  CG2 VAL D 313      28.733   2.031  12.767  1.00  0.00           C  
ATOM    320  N   ASP D 314      31.821   4.610  14.177  1.00  0.00           N  
ATOM    321  CA  ASP D 314      33.242   4.276  14.276  1.00  0.00           C  
ATOM    322  C   ASP D 314      33.624   3.492  15.548  1.00  0.00           C  
ATOM    323  O   ASP D 314      34.656   2.815  15.593  1.00  0.00           O  
ATOM    324  CB  ASP D 314      34.093   5.552  14.155  1.00  0.00           C  
ATOM    325  CG  ASP D 314      33.863   6.556  15.297  1.00  0.00           C  
ATOM    326  OD1 ASP D 314      32.753   6.604  15.871  1.00  0.00           O  
ATOM    327  OD2 ASP D 314      34.834   7.296  15.587  1.00  0.00           O  
ATOM    328  N   GLN D 315      32.790   3.561  16.580  1.00  0.00           N  
ATOM    329  CA  GLN D 315      33.083   2.820  17.799  1.00  0.00           C  
ATOM    330  C   GLN D 315      32.803   1.341  17.537  1.00  0.00           C  
ATOM    331  O   GLN D 315      33.510   0.464  18.039  1.00  0.00           O  
ATOM    332  CB  GLN D 315      32.244   3.349  18.959  1.00  0.00           C  
ATOM    333  CG  GLN D 315      32.809   4.637  19.552  1.00  0.00           C  
ATOM    334  CD  GLN D 315      32.079   5.050  20.804  1.00  0.00           C  
ATOM    335  OE1 GLN D 315      30.975   5.586  20.746  1.00  0.00           O  
ATOM    336  NE2 GLN D 315      32.693   4.786  21.955  1.00  0.00           N  
ATOM    337  N   HIS D 316      31.777   1.068  16.737  1.00  0.00           N  
ATOM    338  CA  HIS D 316      31.452  -0.305  16.391  1.00  0.00           C  
ATOM    339  C   HIS D 316      32.535  -0.902  15.481  1.00  0.00           C  
ATOM    340  O   HIS D 316      32.932  -2.046  15.649  1.00  0.00           O  
ATOM    341  CB  HIS D 316      30.096  -0.381  15.684  1.00  0.00           C  
ATOM    342  CG  HIS D 316      28.940  -0.593  16.602  1.00  0.00           C  
ATOM    343  ND1 HIS D 316      27.808   0.190  16.551  1.00  0.00           N  
ATOM    344  CD2 HIS D 316      28.717  -1.513  17.569  1.00  0.00           C  
ATOM    345  CE1 HIS D 316      26.938  -0.232  17.447  1.00  0.00           C  
ATOM    346  NE2 HIS D 316      27.465  -1.265  18.080  1.00  0.00           N  
ATOM    347  N   ALA D 317      33.037  -0.111  14.539  1.00  0.00           N  
ATOM    348  CA  ALA D 317      34.057  -0.586  13.615  1.00  0.00           C  
ATOM    349  C   ALA D 317      35.323  -1.042  14.308  1.00  0.00           C  
ATOM    350  O   ALA D 317      36.164  -1.709  13.705  1.00  0.00           O  
ATOM    351  CB  ALA D 317      34.412   0.500  12.616  1.00  0.00           C  
ATOM    352  N   ILE D 333      35.456  -0.696  15.581  1.00  0.00           N  
ATOM    353  CA  ILE D 333      36.668  -1.030  16.312  1.00  0.00           C  
ATOM    354  C   ILE D 333      36.616  -2.372  17.053  1.00  0.00           C  
ATOM    355  O   ILE D 333      37.584  -2.754  17.695  1.00  0.00           O  
ATOM    356  CB  ILE D 333      37.060   0.143  17.258  1.00  0.00           C  
ATOM    357  CG1 ILE D 333      38.550   0.380  17.152  1.00  0.00           C  
ATOM    358  CG2 ILE D 333      36.707  -0.114  18.707  1.00  0.00           C  
ATOM    359  CD1 ILE D 333      38.924   0.966  15.841  1.00  0.00           C  
ATOM    360  N   THR D 334      35.500  -3.096  16.951  1.00  0.00           N  
ATOM    361  CA  THR D 334      35.386  -4.406  17.597  1.00  0.00           C  
ATOM    362  C   THR D 334      36.214  -5.452  16.850  1.00  0.00           C  
ATOM    363  O   THR D 334      36.379  -6.576  17.322  1.00  0.00           O  
ATOM    364  CB  THR D 334      33.927  -4.913  17.662  1.00  0.00           C  
ATOM    365  OG1 THR D 334      33.292  -4.720  16.393  1.00  0.00           O  
ATOM    366  CG2 THR D 334      33.152  -4.197  18.759  1.00  0.00           C  
ATOM    367  N   VAL D 336      36.724  -5.072  15.683  1.00  0.00           N  
ATOM    368  CA  VAL D 336      37.562  -5.952  14.875  1.00  0.00           C  
ATOM    369  C   VAL D 336      38.846  -5.204  14.542  1.00  0.00           C  
ATOM    370  O   VAL D 336      38.896  -3.978  14.603  1.00  0.00           O  
ATOM    371  CB  VAL D 336      36.873  -6.386  13.538  1.00  0.00           C  
ATOM    372  CG1 VAL D 336      35.546  -7.064  13.834  1.00  0.00           C  
ATOM    373  CG2 VAL D 336      36.682  -5.192  12.621  1.00  0.00           C  
ATOM    374  N   TRP D 340      39.887  -5.937  14.185  1.00  0.00           N  
ATOM    375  CA  TRP D 340      41.139  -5.285  13.863  1.00  0.00           C  
ATOM    376  C   TRP D 340      40.939  -4.145  12.892  1.00  0.00           C  
ATOM    377  O   TRP D 340      40.263  -4.280  11.879  1.00  0.00           O  
ATOM    378  CB  TRP D 340      42.140  -6.274  13.274  1.00  0.00           C  
ATOM    379  CG  TRP D 340      43.357  -6.390  14.089  1.00  0.00           C  
ATOM    380  CD1 TRP D 340      43.517  -7.121  15.227  1.00  0.00           C  
ATOM    381  CD2 TRP D 340      44.602  -5.737  13.859  1.00  0.00           C  
ATOM    382  NE1 TRP D 340      44.789  -6.973  15.726  1.00  0.00           N  
ATOM    383  CE2 TRP D 340      45.479  -6.125  14.904  1.00  0.00           C  
ATOM    384  CE3 TRP D 340      45.070  -4.863  12.870  1.00  0.00           C  
ATOM    385  CZ2 TRP D 340      46.785  -5.670  14.987  1.00  0.00           C  
ATOM    386  CZ3 TRP D 340      46.371  -4.414  12.956  1.00  0.00           C  
ATOM    387  CH2 TRP D 340      47.214  -4.819  14.006  1.00  0.00           C  
ATOM    388  N   GLN D 418      41.539  -3.015  13.226  1.00  0.00           N  
ATOM    389  CA  GLN D 418      41.474  -1.826  12.399  1.00  0.00           C  
ATOM    390  C   GLN D 418      42.852  -1.202  12.324  1.00  0.00           C  
ATOM    391  O   GLN D 418      43.667  -1.345  13.229  1.00  0.00           O  
ATOM    392  CB  GLN D 418      40.511  -0.800  13.009  1.00  0.00           C  
ATOM    393  CG  GLN D 418      39.047  -1.114  12.880  1.00  0.00           C  
ATOM    394  CD  GLN D 418      38.610  -1.185  11.441  1.00  0.00           C  
ATOM    395  OE1 GLN D 418      39.313  -0.712  10.537  1.00  0.00           O  
ATOM    396  NE2 GLN D 418      37.443  -1.770  11.211  1.00  0.00           N  
ATOM    397  N   ASP D 419      43.119  -0.523  11.231  1.00  0.00           N  
ATOM    398  CA  ASP D 419      44.370   0.176  11.099  1.00  0.00           C  
ATOM    399  C   ASP D 419      43.888   1.603  11.341  1.00  0.00           C  
ATOM    400  O   ASP D 419      42.896   2.040  10.754  1.00  0.00           O  
ATOM    401  CB  ASP D 419      44.929   0.007   9.681  1.00  0.00           C  
ATOM    402  CG  ASP D 419      45.976   1.035   9.343  1.00  0.00           C  
ATOM    403  OD1 ASP D 419      45.588   2.203   9.185  1.00  0.00           O  
ATOM    404  OD2 ASP D 419      47.169   0.674   9.246  1.00  0.00           O  
ATOM    405  N   PRO D 420      44.550   2.326  12.246  1.00  0.00           N  
ATOM    406  CA  PRO D 420      44.181   3.706  12.576  1.00  0.00           C  
ATOM    407  C   PRO D 420      44.015   4.654  11.404  1.00  0.00           C  
ATOM    408  O   PRO D 420      43.026   5.380  11.330  1.00  0.00           O  
ATOM    409  CB  PRO D 420      45.294   4.129  13.519  1.00  0.00           C  
ATOM    410  CG  PRO D 420      45.642   2.834  14.213  1.00  0.00           C  
ATOM    411  CD  PRO D 420      45.705   1.884  13.048  1.00  0.00           C  
ATOM    412  N   HIS D 421      44.986   4.656  10.495  1.00  0.00           N  
ATOM    413  CA  HIS D 421      44.926   5.528   9.317  1.00  0.00           C  
ATOM    414  C   HIS D 421      43.700   5.213   8.470  1.00  0.00           C  
ATOM    415  O   HIS D 421      42.899   6.101   8.176  1.00  0.00           O  
ATOM    416  CB  HIS D 421      46.213   5.372   8.492  1.00  0.00           C  
ATOM    417  CG  HIS D 421      46.261   6.220   7.256  1.00  0.00           C  
ATOM    418  ND1 HIS D 421      45.890   5.752   6.011  1.00  0.00           N  
ATOM    419  CD2 HIS D 421      46.664   7.498   7.066  1.00  0.00           C  
ATOM    420  CE1 HIS D 421      46.067   6.699   5.107  1.00  0.00           C  
ATOM    421  NE2 HIS D 421      46.536   7.771   5.722  1.00  0.00           N  
ATOM    422  N   GLU D 422      43.538   3.948   8.094  1.00  0.00           N  
ATOM    423  CA  GLU D 422      42.388   3.558   7.275  1.00  0.00           C  
ATOM    424  C   GLU D 422      41.073   4.006   7.879  1.00  0.00           C  
ATOM    425  O   GLU D 422      40.297   4.709   7.233  1.00  0.00           O  
ATOM    426  CB  GLU D 422      42.368   2.042   7.054  1.00  0.00           C  
ATOM    427  CG  GLU D 422      43.383   1.557   6.027  1.00  0.00           C  
ATOM    428  CD  GLU D 422      43.192   2.214   4.671  1.00  0.00           C  
ATOM    429  OE1 GLU D 422      42.111   2.025   4.071  1.00  0.00           O  
ATOM    430  OE2 GLU D 422      44.118   2.924   4.223  1.00  0.00           O  
ATOM    431  N   LEU D 423      40.825   3.590   9.116  1.00  0.00           N  
ATOM    432  CA  LEU D 423      39.589   3.950   9.803  1.00  0.00           C  
ATOM    433  C   LEU D 423      39.388   5.462   9.840  1.00  0.00           C  
ATOM    434  O   LEU D 423      38.285   5.972   9.611  1.00  0.00           O  
ATOM    435  CB  LEU D 423      39.610   3.409  11.228  1.00  0.00           C  
ATOM    436  CG  LEU D 423      38.377   3.758  12.049  1.00  0.00           C  
ATOM    437  CD1 LEU D 423      37.150   3.171  11.388  1.00  0.00           C  
ATOM    438  CD2 LEU D 423      38.541   3.239  13.456  1.00  0.00           C  
ATOM    439  N   ARG D 424      40.466   6.173  10.142  1.00  0.00           N  
ATOM    440  CA  ARG D 424      40.418   7.620  10.223  1.00  0.00           C  
ATOM    441  C   ARG D 424      39.998   8.139   8.859  1.00  0.00           C  
ATOM    442  O   ARG D 424      39.189   9.057   8.749  1.00  0.00           O  
ATOM    443  CB  ARG D 424      41.801   8.178  10.588  1.00  0.00           C  
ATOM    444  CG  ARG D 424      41.816   9.638  11.058  1.00  0.00           C  
ATOM    445  CD  ARG D 424      41.435   9.790  12.548  1.00  0.00           C  
ATOM    446  NE  ARG D 424      42.336   9.033  13.422  1.00  0.00           N  
ATOM    447  CZ  ARG D 424      43.666   9.107  13.389  1.00  0.00           C  
ATOM    448  NH1 ARG D 424      44.270   9.911  12.527  1.00  0.00           N  
ATOM    449  NH2 ARG D 424      44.398   8.356  14.206  1.00  0.00           N  
ATOM    450  N   GLN D 425      40.531   7.510   7.818  1.00  0.00           N  
ATOM    451  CA  GLN D 425      40.247   7.912   6.444  1.00  0.00           C  
ATOM    452  C   GLN D 425      38.843   7.587   5.965  1.00  0.00           C  
ATOM    453  O   GLN D 425      38.119   8.469   5.504  1.00  0.00           O  
ATOM    454  CB  GLN D 425      41.266   7.276   5.499  1.00  0.00           C  
ATOM    455  CG  GLN D 425      41.764   8.232   4.442  1.00  0.00           C  
ATOM    456  CD  GLN D 425      42.251   9.555   5.039  1.00  0.00           C  
ATOM    457  OE1 GLN D 425      42.001  10.627   4.477  1.00  0.00           O  
ATOM    458  NE2 GLN D 425      42.950   9.481   6.181  1.00  0.00           N  
ATOM    459  N   ASN D 426      38.465   6.318   6.094  1.00  0.00           N  
ATOM    460  CA  ASN D 426      37.151   5.851   5.665  1.00  0.00           C  
ATOM    461  C   ASN D 426      36.014   6.628   6.319  1.00  0.00           C  
ATOM    462  O   ASN D 426      34.914   6.677   5.771  1.00  0.00           O  
ATOM    463  CB  ASN D 426      36.971   4.349   5.959  1.00  0.00           C  
ATOM    464  CG  ASN D 426      37.965   3.461   5.195  1.00  0.00           C  
ATOM    465  OD1 ASN D 426      38.344   3.760   4.056  1.00  0.00           O  
ATOM    466  ND2 ASN D 426      38.360   2.350   5.814  1.00  0.00           N  
ATOM    467  N   ILE D 427      36.259   7.222   7.488  1.00  0.00           N  
ATOM    468  CA  ILE D 427      35.202   7.971   8.165  1.00  0.00           C  
ATOM    469  C   ILE D 427      34.911   9.231   7.361  1.00  0.00           C  
ATOM    470  O   ILE D 427      33.749   9.596   7.173  1.00  0.00           O  
ATOM    471  CB  ILE D 427      35.589   8.306   9.639  1.00  0.00           C  
ATOM    472  CG1 ILE D 427      35.520   7.034  10.478  1.00  0.00           C  
ATOM    473  CG2 ILE D 427      34.628   9.355  10.240  1.00  0.00           C  
ATOM    474  CD1 ILE D 427      36.103   7.173  11.836  1.00  0.00           C  
ATOM    475  N   ARG D 429      35.963   9.883   6.870  1.00  0.00           N  
ATOM    476  CA  ARG D 429      35.775  11.077   6.051  1.00  0.00           C  
ATOM    477  C   ARG D 429      35.115  10.653   4.741  1.00  0.00           C  
ATOM    478  O   ARG D 429      34.033  11.142   4.387  1.00  0.00           O  
ATOM    479  CB  ARG D 429      37.104  11.748   5.715  1.00  0.00           C  
ATOM    480  CG  ARG D 429      37.778  12.441   6.874  1.00  0.00           C  
ATOM    481  CD  ARG D 429      38.874  13.360   6.354  1.00  0.00           C  
ATOM    482  NE  ARG D 429      38.326  14.512   5.631  1.00  0.00           N  
ATOM    483  CZ  ARG D 429      37.778  15.576   6.211  1.00  0.00           C  
ATOM    484  NH1 ARG D 429      37.702  15.648   7.532  1.00  0.00           N  
ATOM    485  NH2 ARG D 429      37.302  16.564   5.468  1.00  0.00           N  
ATOM    486  N   ARG D 431      35.785   9.740   4.033  1.00  0.00           N  
ATOM    487  CA  ARG D 431      35.303   9.231   2.752  1.00  0.00           C  
ATOM    488  C   ARG D 431      33.804   8.979   2.737  1.00  0.00           C  
ATOM    489  O   ARG D 431      33.100   9.371   1.801  1.00  0.00           O  
ATOM    490  CB  ARG D 431      36.027   7.932   2.370  1.00  0.00           C  
ATOM    491  CG  ARG D 431      37.428   8.127   1.813  1.00  0.00           C  
ATOM    492  CD  ARG D 431      37.894   6.889   1.035  1.00  0.00           C  
ATOM    493  NE  ARG D 431      38.713   5.951   1.814  1.00  0.00           N  
ATOM    494  CZ  ARG D 431      40.041   6.006   1.927  1.00  0.00           C  
ATOM    495  NH1 ARG D 431      40.722   6.963   1.307  1.00  0.00           N  
ATOM    496  NH2 ARG D 431      40.694   5.097   2.651  1.00  0.00           N  
ATOM    497  N   LEU D 432      33.318   8.335   3.791  1.00  0.00           N  
ATOM    498  CA  LEU D 432      31.910   7.989   3.884  1.00  0.00           C  
ATOM    499  C   LEU D 432      31.024   9.188   4.193  1.00  0.00           C  
ATOM    500  O   LEU D 432      29.878   9.255   3.746  1.00  0.00           O  
ATOM    501  CB  LEU D 432      31.726   6.894   4.932  1.00  0.00           C  
ATOM    502  CG  LEU D 432      30.390   6.147   4.943  1.00  0.00           C  
ATOM    503  CD1 LEU D 432      30.162   5.440   3.610  1.00  0.00           C  
ATOM    504  CD2 LEU D 432      30.389   5.149   6.083  1.00  0.00           C  
ATOM    505  N   ALA D 433      31.547  10.140   4.955  1.00  0.00           N  
ATOM    506  CA  ALA D 433      30.775  11.334   5.275  1.00  0.00           C  
ATOM    507  C   ALA D 433      30.623  12.065   3.954  1.00  0.00           C  
ATOM    508  O   ALA D 433      29.522  12.490   3.572  1.00  0.00           O  
ATOM    509  CB  ALA D 433      31.530  12.198   6.274  1.00  0.00           C  
ATOM    510  N   ALA D 434      31.755  12.208   3.270  1.00  0.00           N  
ATOM    511  CA  ALA D 434      31.802  12.868   1.976  1.00  0.00           C  
ATOM    512  C   ALA D 434      30.732  12.228   1.095  1.00  0.00           C  
ATOM    513  O   ALA D 434      29.790  12.899   0.664  1.00  0.00           O  
ATOM    514  CB  ALA D 434      33.186  12.689   1.357  1.00  0.00           C  
ATOM    515  N   LEU D 435      30.879  10.922   0.863  1.00  0.00           N  
ATOM    516  CA  LEU D 435      29.947  10.149   0.047  1.00  0.00           C  
ATOM    517  C   LEU D 435      28.474  10.412   0.340  1.00  0.00           C  
ATOM    518  O   LEU D 435      27.697  10.678  -0.573  1.00  0.00           O  
ATOM    519  CB  LEU D 435      30.229   8.655   0.196  1.00  0.00           C  
ATOM    520  CG  LEU D 435      31.283   8.072  -0.750  1.00  0.00           C  
ATOM    521  CD1 LEU D 435      31.619   6.642  -0.336  1.00  0.00           C  
ATOM    522  CD2 LEU D 435      30.758   8.120  -2.189  1.00  0.00           C  
ATOM    523  N   TYR D 436      28.081  10.345   1.606  1.00  0.00           N  
ATOM    524  CA  TYR D 436      26.686  10.580   1.936  1.00  0.00           C  
ATOM    525  C   TYR D 436      26.192  11.953   1.536  1.00  0.00           C  
ATOM    526  O   TYR D 436      25.040  12.116   1.137  1.00  0.00           O  
ATOM    527  CB  TYR D 436      26.447  10.354   3.419  1.00  0.00           C  
ATOM    528  CG  TYR D 436      25.984   8.963   3.723  1.00  0.00           C  
ATOM    529  CD1 TYR D 436      26.790   7.861   3.435  1.00  0.00           C  
ATOM    530  CD2 TYR D 436      24.730   8.739   4.278  1.00  0.00           C  
ATOM    531  CE1 TYR D 436      26.354   6.561   3.694  1.00  0.00           C  
ATOM    532  CE2 TYR D 436      24.279   7.452   4.544  1.00  0.00           C  
ATOM    533  CZ  TYR D 436      25.095   6.365   4.249  1.00  0.00           C  
ATOM    534  OH  TYR D 436      24.639   5.093   4.494  1.00  0.00           O  
ATOM    535  N   LEU D 437      27.059  12.949   1.656  1.00  0.00           N  
ATOM    536  CA  LEU D 437      26.677  14.301   1.277  1.00  0.00           C  
ATOM    537  C   LEU D 437      26.597  14.330  -0.250  1.00  0.00           C  
ATOM    538  O   LEU D 437      25.617  14.818  -0.815  1.00  0.00           O  
ATOM    539  CB  LEU D 437      27.696  15.321   1.804  1.00  0.00           C  
ATOM    540  CG  LEU D 437      27.640  15.594   3.315  1.00  0.00           C  
ATOM    541  CD1 LEU D 437      28.853  16.412   3.738  1.00  0.00           C  
ATOM    542  CD2 LEU D 437      26.340  16.310   3.668  1.00  0.00           C  
ATOM    543  N   ALA D 438      27.615  13.769  -0.903  1.00  0.00           N  
ATOM    544  CA  ALA D 438      27.658  13.699  -2.361  1.00  0.00           C  
ATOM    545  C   ALA D 438      26.349  13.102  -2.913  1.00  0.00           C  
ATOM    546  O   ALA D 438      25.716  13.683  -3.792  1.00  0.00           O  
ATOM    547  CB  ALA D 438      28.858  12.875  -2.807  1.00  0.00           C  
ATOM    548  N   VAL D 439      25.941  11.944  -2.394  1.00  0.00           N  
ATOM    549  CA  VAL D 439      24.705  11.292  -2.841  1.00  0.00           C  
ATOM    550  C   VAL D 439      23.511  12.224  -2.643  1.00  0.00           C  
ATOM    551  O   VAL D 439      22.491  12.064  -3.302  1.00  0.00           O  
ATOM    552  CB  VAL D 439      24.468   9.944  -2.096  1.00  0.00           C  
ATOM    553  CG1 VAL D 439      23.077   9.398  -2.393  1.00  0.00           C  
ATOM    554  CG2 VAL D 439      25.513   8.933  -2.531  1.00  0.00           C  
ATOM    555  N   GLY D 444      23.628  13.189  -1.734  1.00  0.00           N  
ATOM    556  CA  GLY D 444      22.525  14.109  -1.526  1.00  0.00           C  
ATOM    557  C   GLY D 444      21.909  14.246  -0.144  1.00  0.00           C  
ATOM    558  O   GLY D 444      20.731  14.576  -0.012  1.00  0.00           O  
ATOM    559  N   ILE D 445      22.673  13.991   0.903  1.00  0.00           N  
ATOM    560  CA  ILE D 445      22.089  14.162   2.223  1.00  0.00           C  
ATOM    561  C   ILE D 445      22.232  15.638   2.579  1.00  0.00           C  
ATOM    562  O   ILE D 445      23.343  16.175   2.609  1.00  0.00           O  
ATOM    563  CB  ILE D 445      22.787  13.281   3.281  1.00  0.00           C  
ATOM    564  CG1 ILE D 445      22.754  11.806   2.854  1.00  0.00           C  
ATOM    565  CG2 ILE D 445      22.104  13.465   4.627  1.00  0.00           C  
ATOM    566  CD1 ILE D 445      21.350  11.225   2.669  1.00  0.00           C  
ATOM    567  N   ASP D 460      21.110  16.305   2.823  1.00  0.00           N  
ATOM    568  CA  ASP D 460      21.160  17.725   3.157  1.00  0.00           C  
ATOM    569  C   ASP D 460      21.371  17.908   4.660  1.00  0.00           C  
ATOM    570  O   ASP D 460      20.457  17.726   5.468  1.00  0.00           O  
ATOM    571  CB  ASP D 460      19.881  18.415   2.676  1.00  0.00           C  
ATOM    572  CG  ASP D 460      19.829  19.896   3.045  1.00  0.00           C  
ATOM    573  OD1 ASP D 460      20.879  20.585   2.971  1.00  0.00           O  
ATOM    574  OD2 ASP D 460      18.718  20.362   3.391  1.00  0.00           O  
ATOM    575  N   PRO D 461      22.600  18.290   5.047  1.00  0.00           N  
ATOM    576  CA  PRO D 461      22.914  18.483   6.462  1.00  0.00           C  
ATOM    577  C   PRO D 461      22.037  19.475   7.213  1.00  0.00           C  
ATOM    578  O   PRO D 461      22.026  19.468   8.443  1.00  0.00           O  
ATOM    579  CB  PRO D 461      24.395  18.874   6.447  1.00  0.00           C  
ATOM    580  CG  PRO D 461      24.553  19.551   5.134  1.00  0.00           C  
ATOM    581  CD  PRO D 461      23.739  18.693   4.197  1.00  0.00           C  
ATOM    582  N   THR D 463      21.293  20.325   6.518  1.00  0.00           N  
ATOM    583  CA  THR D 463      20.429  21.253   7.251  1.00  0.00           C  
ATOM    584  C   THR D 463      19.116  20.551   7.482  1.00  0.00           C  
ATOM    585  O   THR D 463      18.322  20.935   8.337  1.00  0.00           O  
ATOM    586  CB  THR D 463      20.136  22.549   6.464  1.00  0.00           C  
ATOM    587  OG1 THR D 463      19.237  22.273   5.380  1.00  0.00           O  
ATOM    588  CG2 THR D 463      21.418  23.138   5.925  1.00  0.00           C  
ATOM    589  N   GLN D 471      18.899  19.502   6.712  1.00  0.00           N  
ATOM    590  CA  GLN D 471      17.664  18.770   6.829  1.00  0.00           C  
ATOM    591  C   GLN D 471      17.816  17.580   7.771  1.00  0.00           C  
ATOM    592  O   GLN D 471      16.964  17.352   8.633  1.00  0.00           O  
ATOM    593  CB  GLN D 471      17.237  18.313   5.439  1.00  0.00           C  
ATOM    594  CG  GLN D 471      15.780  17.953   5.333  1.00  0.00           C  
ATOM    595  CD  GLN D 471      14.874  19.099   5.757  1.00  0.00           C  
ATOM    596  OE1 GLN D 471      15.329  20.239   5.941  1.00  0.00           O  
ATOM    597  NE2 GLN D 471      13.576  18.808   5.881  1.00  0.00           N  
ATOM    598  N   ALA D 472      18.916  16.843   7.600  1.00  0.00           N  
ATOM    599  CA  ALA D 472      19.214  15.651   8.393  1.00  0.00           C  
ATOM    600  C   ALA D 472      20.464  15.843   9.235  1.00  0.00           C  
ATOM    601  O   ALA D 472      21.254  16.759   9.002  1.00  0.00           O  
ATOM    602  CB  ALA D 472      19.395  14.439   7.471  1.00  0.00           C  
ATOM    603  N   THR D 473      20.660  14.957  10.203  1.00  0.00           N  
ATOM    604  CA  THR D 473      21.830  15.053  11.054  1.00  0.00           C  
ATOM    605  C   THR D 473      22.787  13.949  10.663  1.00  0.00           C  
ATOM    606  O   THR D 473      22.399  12.794  10.588  1.00  0.00           O  
ATOM    607  CB  THR D 473      21.440  14.888  12.519  1.00  0.00           C  
ATOM    608  OG1 THR D 473      20.265  15.669  12.793  1.00  0.00           O  
ATOM    609  CG2 THR D 473      22.581  15.338  13.423  1.00  0.00           C  
ATOM    610  N   LEU D 474      24.035  14.321  10.412  1.00  0.00           N  
ATOM    611  CA  LEU D 474      25.078  13.372  10.027  1.00  0.00           C  
ATOM    612  C   LEU D 474      26.260  13.546  10.986  1.00  0.00           C  
ATOM    613  O   LEU D 474      26.955  14.569  10.947  1.00  0.00           O  
ATOM    614  CB  LEU D 474      25.542  13.645   8.582  1.00  0.00           C  
ATOM    615  CG  LEU D 474      26.763  12.897   8.015  1.00  0.00           C  
ATOM    616  CD1 LEU D 474      26.366  11.480   7.646  1.00  0.00           C  
ATOM    617  CD2 LEU D 474      27.304  13.625   6.786  1.00  0.00           C  
ATOM    618  N   PHE D 475      26.503  12.552  11.835  1.00  0.00           N  
ATOM    619  CA  PHE D 475      27.594  12.658  12.794  1.00  0.00           C  
ATOM    620  C   PHE D 475      28.433  11.413  12.959  1.00  0.00           C  
ATOM    621  O   PHE D 475      28.058  10.320  12.524  1.00  0.00           O  
ATOM    622  CB  PHE D 475      27.058  13.024  14.176  1.00  0.00           C  
ATOM    623  CG  PHE D 475      25.985  12.093  14.688  1.00  0.00           C  
ATOM    624  CD1 PHE D 475      24.751  12.012  14.043  1.00  0.00           C  
ATOM    625  CD2 PHE D 475      26.211  11.310  15.830  1.00  0.00           C  
ATOM    626  CE1 PHE D 475      23.745  11.162  14.513  1.00  0.00           C  
ATOM    627  CE2 PHE D 475      25.215  10.450  16.320  1.00  0.00           C  
ATOM    628  CZ  PHE D 475      23.981  10.374  15.660  1.00  0.00           C  
ATOM    629  N   ILE D 476      29.580  11.583  13.594  1.00  0.00           N  
ATOM    630  CA  ILE D 476      30.433  10.458  13.889  1.00  0.00           C  
ATOM    631  C   ILE D 476      29.995   9.943  15.268  1.00  0.00           C  
ATOM    632  O   ILE D 476      29.581  10.720  16.132  1.00  0.00           O  
ATOM    633  CB  ILE D 476      31.856  10.908  13.901  1.00  0.00           C  
ATOM    634  CG1 ILE D 476      32.204  11.394  12.507  1.00  0.00           C  
ATOM    635  CG2 ILE D 476      32.776   9.780  14.327  1.00  0.00           C  
ATOM    636  CD1 ILE D 476      33.627  11.846  12.366  1.00  0.00           C  
ATOM    637  N   GLN D 477      30.057   8.633  15.469  1.00  0.00           N  
ATOM    638  CA  GLN D 477      29.637   8.056  16.743  1.00  0.00           C  
ATOM    639  C   GLN D 477      30.485   8.466  17.955  1.00  0.00           C  
ATOM    640  O   GLN D 477      29.967   8.996  18.926  1.00  0.00           O  
ATOM    641  CB  GLN D 477      29.611   6.539  16.625  1.00  0.00           C  
ATOM    642  CG  GLN D 477      28.918   5.836  17.760  1.00  0.00           C  
ATOM    643  CD  GLN D 477      28.950   4.352  17.557  1.00  0.00           C  
ATOM    644  OE1 GLN D 477      29.977   3.806  17.148  1.00  0.00           O  
ATOM    645  NE2 GLN D 477      27.835   3.682  17.841  1.00  0.00           N  
ATOM    646  N   SER D 478      31.791   8.239  17.890  1.00  0.00           N  
ATOM    647  CA  SER D 478      32.671   8.583  19.004  1.00  0.00           C  
ATOM    648  C   SER D 478      32.600  10.015  19.528  1.00  0.00           C  
ATOM    649  O   SER D 478      32.976  10.257  20.669  1.00  0.00           O  
ATOM    650  CB  SER D 478      34.112   8.291  18.640  1.00  0.00           C  
ATOM    651  OG  SER D 478      34.533   9.183  17.641  1.00  0.00           O  
ATOM    652  N   GLU D 479      32.140  10.953  18.698  1.00  0.00           N  
ATOM    653  CA  GLU D 479      32.057  12.365  19.087  1.00  0.00           C  
ATOM    654  C   GLU D 479      30.837  12.729  19.928  1.00  0.00           C  
ATOM    655  O   GLU D 479      30.644  13.901  20.259  1.00  0.00           O  
ATOM    656  CB  GLU D 479      32.119  13.274  17.854  1.00  0.00           C  
ATOM    657  CG  GLU D 479      33.377  13.057  17.030  1.00  0.00           C  
ATOM    658  CD  GLU D 479      33.554  14.048  15.884  1.00  0.00           C  
ATOM    659  OE1 GLU D 479      32.552  14.652  15.436  1.00  0.00           O  
ATOM    660  OE2 GLU D 479      34.714  14.191  15.424  1.00  0.00           O  
ATOM    661  N   VAL D 482      30.014  11.735  20.257  1.00  0.00           N  
ATOM    662  CA  VAL D 482      28.825  11.940  21.088  1.00  0.00           C  
ATOM    663  C   VAL D 482      28.948  10.890  22.201  1.00  0.00           C  
ATOM    664  O   VAL D 482      28.483   9.747  22.069  1.00  0.00           O  
ATOM    665  CB  VAL D 482      27.509  11.741  20.268  1.00  0.00           C  
ATOM    666  CG1 VAL D 482      26.262  11.998  21.139  1.00  0.00           C  
ATOM    667  CG2 VAL D 482      27.529  12.662  19.083  1.00  0.00           C  
ATOM    668  N   PRO D 483      29.589  11.275  23.321  1.00  0.00           N  
ATOM    669  CA  PRO D 483      29.819  10.413  24.489  1.00  0.00           C  
ATOM    670  C   PRO D 483      28.610   9.691  25.034  1.00  0.00           C  
ATOM    671  O   PRO D 483      28.738   8.608  25.594  1.00  0.00           O  
ATOM    672  CB  PRO D 483      30.434  11.374  25.504  1.00  0.00           C  
ATOM    673  CG  PRO D 483      31.151  12.381  24.597  1.00  0.00           C  
ATOM    674  CD  PRO D 483      30.059  12.643  23.602  1.00  0.00           C  
ATOM    675  N   ALA D 485      27.434  10.276  24.866  1.00  0.00           N  
ATOM    676  CA  ALA D 485      26.225   9.641  25.365  1.00  0.00           C  
ATOM    677  C   ALA D 485      26.053   8.237  24.793  1.00  0.00           C  
ATOM    678  O   ALA D 485      25.277   7.453  25.335  1.00  0.00           O  
ATOM    679  CB  ALA D 485      24.990  10.496  25.036  1.00  0.00           C  
ATOM    680  N   HIS D 486      26.747   7.909  23.703  1.00  0.00           N  
ATOM    681  CA  HIS D 486      26.615   6.564  23.140  1.00  0.00           C  
ATOM    682  C   HIS D 486      27.252   5.519  24.055  1.00  0.00           C  
ATOM    683  O   HIS D 486      26.604   4.542  24.429  1.00  0.00           O  
ATOM    684  CB  HIS D 486      27.197   6.500  21.712  1.00  0.00           C  
ATOM    685  CG  HIS D 486      26.243   6.989  20.664  1.00  0.00           C  
ATOM    686  ND1 HIS D 486      26.126   8.319  20.318  1.00  0.00           N  
ATOM    687  CD2 HIS D 486      25.247   6.352  20.008  1.00  0.00           C  
ATOM    688  CE1 HIS D 486      25.095   8.481  19.507  1.00  0.00           C  
ATOM    689  NE2 HIS D 486      24.542   7.300  19.305  1.00  0.00           N  
ATOM    690  N   ALA D 489      28.503   5.746  24.440  1.00  0.00           N  
ATOM    691  CA  ALA D 489      29.190   4.838  25.335  1.00  0.00           C  
ATOM    692  C   ALA D 489      28.472   4.816  26.680  1.00  0.00           C  
ATOM    693  O   ALA D 489      28.207   3.763  27.242  1.00  0.00           O  
ATOM    694  CB  ALA D 489      30.627   5.281  25.508  1.00  0.00           C  
ATOM    695  N   GLN D 490      28.128   5.992  27.181  1.00  0.00           N  
ATOM    696  CA  GLN D 490      27.464   6.081  28.469  1.00  0.00           C  
ATOM    697  C   GLN D 490      26.193   5.259  28.532  1.00  0.00           C  
ATOM    698  O   GLN D 490      25.936   4.560  29.507  1.00  0.00           O  
ATOM    699  CB  GLN D 490      27.129   7.534  28.787  1.00  0.00           C  
ATOM    700  CG  GLN D 490      28.330   8.399  29.097  1.00  0.00           C  
ATOM    701  CD  GLN D 490      27.946   9.864  29.179  1.00  0.00           C  
ATOM    702  OE1 GLN D 490      27.853  10.553  28.157  1.00  0.00           O  
ATOM    703  NE2 GLN D 490      27.692  10.342  30.397  1.00  0.00           N  
ATOM    704  N   ALA D 494      25.386   5.358  27.487  1.00  0.00           N  
ATOM    705  CA  ALA D 494      24.129   4.636  27.446  1.00  0.00           C  
ATOM    706  C   ALA D 494      24.368   3.180  27.146  1.00  0.00           C  
ATOM    707  O   ALA D 494      23.532   2.332  27.431  1.00  0.00           O  
ATOM    708  CB  ALA D 494      23.213   5.253  26.410  1.00  0.00           C  
ATOM    709  N   ALA D 495      25.523   2.882  26.568  1.00  0.00           N  
ATOM    710  CA  ALA D 495      25.848   1.496  26.222  1.00  0.00           C  
ATOM    711  C   ALA D 495      26.054   0.708  27.510  1.00  0.00           C  
ATOM    712  O   ALA D 495      25.556  -0.411  27.641  1.00  0.00           O  
ATOM    713  CB  ALA D 495      27.099   1.456  25.351  1.00  0.00           C  
ATOM    714  N   TRP D 496      26.760   1.326  28.462  1.00  0.00           N  
ATOM    715  CA  TRP D 496      27.056   0.711  29.751  1.00  0.00           C  
ATOM    716  C   TRP D 496      25.810   0.418  30.553  1.00  0.00           C  
ATOM    717  O   TRP D 496      25.639  -0.678  31.069  1.00  0.00           O  
ATOM    718  CB  TRP D 496      27.989   1.594  30.576  1.00  0.00           C  
ATOM    719  CG  TRP D 496      28.286   0.971  31.885  1.00  0.00           C  
ATOM    720  CD1 TRP D 496      27.781   1.329  33.106  1.00  0.00           C  
ATOM    721  CD2 TRP D 496      29.043  -0.223  32.107  1.00  0.00           C  
ATOM    722  NE1 TRP D 496      28.165   0.427  34.073  1.00  0.00           N  
ATOM    723  CE2 TRP D 496      28.939  -0.539  33.485  1.00  0.00           C  
ATOM    724  CE3 TRP D 496      29.790  -1.065  31.275  1.00  0.00           C  
ATOM    725  CZ2 TRP D 496      29.561  -1.656  34.038  1.00  0.00           C  
ATOM    726  CZ3 TRP D 496      30.403  -2.172  31.832  1.00  0.00           C  
ATOM    727  CH2 TRP D 496      30.283  -2.459  33.194  1.00  0.00           C  
ATOM    728  N   MET D 498      24.934   1.401  30.663  1.00  0.00           N  
ATOM    729  CA  MET D 498      23.719   1.188  31.424  1.00  0.00           C  
ATOM    730  C   MET D 498      22.871   0.075  30.843  1.00  0.00           C  
ATOM    731  O   MET D 498      22.156  -0.607  31.565  1.00  0.00           O  
ATOM    732  CB  MET D 498      22.902   2.466  31.478  1.00  0.00           C  
ATOM    733  CG  MET D 498      23.348   3.405  32.556  1.00  0.00           C  
ATOM    734  SD  MET D 498      22.624   5.012  32.322  1.00  0.00           S  
ATOM    735  CE  MET D 498      24.061   5.882  31.740  1.00  0.00           C  
ATOM    736  N   LEU D 499      22.941  -0.098  29.528  1.00  0.00           N  
ATOM    737  CA  LEU D 499      22.164  -1.133  28.857  1.00  0.00           C  
ATOM    738  C   LEU D 499      22.828  -2.502  29.039  1.00  0.00           C  
ATOM    739  O   LEU D 499      22.147  -3.521  29.160  1.00  0.00           O  
ATOM    740  CB  LEU D 499      21.981  -0.791  27.381  1.00  0.00           C  
ATOM    741  CG  LEU D 499      20.985   0.315  27.037  1.00  0.00           C  
ATOM    742  CD1 LEU D 499      20.790   0.299  25.530  1.00  0.00           C  
ATOM    743  CD2 LEU D 499      19.653   0.112  27.737  1.00  0.00           C  
ATOM    744  N   GLN D 500      24.158  -2.532  29.075  1.00  0.00           N  
ATOM    745  CA  GLN D 500      24.856  -3.794  29.308  1.00  0.00           C  
ATOM    746  C   GLN D 500      24.418  -4.310  30.671  1.00  0.00           C  
ATOM    747  O   GLN D 500      24.423  -5.497  30.929  1.00  0.00           O  
ATOM    748  CB  GLN D 500      26.375  -3.604  29.316  1.00  0.00           C  
ATOM    749  CG  GLN D 500      27.009  -3.487  27.956  1.00  0.00           C  
ATOM    750  CD  GLN D 500      28.525  -3.572  28.030  1.00  0.00           C  
ATOM    751  OE1 GLN D 500      29.050  -4.330  28.826  1.00  0.00           O  
ATOM    752  NE2 GLN D 500      29.227  -2.822  27.184  1.00  0.00           N  
ATOM    753  N   CYS D 841      24.021  -3.410  31.553  1.00  0.00           N  
ATOM    754  CA  CYS D 841      23.613  -3.845  32.871  1.00  0.00           C  
ATOM    755  C   CYS D 841      22.214  -4.438  32.984  1.00  0.00           C  
ATOM    756  O   CYS D 841      21.938  -5.112  33.965  1.00  0.00           O  
ATOM    757  CB  CYS D 841      23.797  -2.719  33.899  1.00  0.00           C  
ATOM    758  SG  CYS D 841      25.536  -2.397  34.243  1.00  0.00           S  
ATOM    759  N   ILE D 844      21.329  -4.201  32.017  1.00  0.00           N  
ATOM    760  CA  ILE D 844      19.993  -4.792  32.105  1.00  0.00           C  
ATOM    761  C   ILE D 844      19.813  -5.911  31.086  1.00  0.00           C  
ATOM    762  O   ILE D 844      18.719  -6.444  30.930  1.00  0.00           O  
ATOM    763  CB  ILE D 844      18.871  -3.786  31.878  1.00  0.00           C  
ATOM    764  CG1 ILE D 844      18.777  -3.447  30.397  1.00  0.00           C  
ATOM    765  CG2 ILE D 844      19.121  -2.530  32.686  1.00  0.00           C  
ATOM    766  CD1 ILE D 844      17.499  -2.749  30.037  1.00  0.00           C  
ATOM    767  N   VAL D 845      20.882  -6.239  30.371  1.00  0.00           N  
ATOM    768  CA  VAL D 845      20.835  -7.312  29.392  1.00  0.00           C  
ATOM    769  C   VAL D 845      21.548  -8.519  30.007  1.00  0.00           C  
ATOM    770  O   VAL D 845      22.606  -8.371  30.625  1.00  0.00           O  
ATOM    771  CB  VAL D 845      21.552  -6.927  28.081  1.00  0.00           C  
ATOM    772  CG1 VAL D 845      23.016  -6.628  28.328  1.00  0.00           C  
ATOM    773  CG2 VAL D 845      21.404  -8.050  27.061  1.00  0.00           C  
ATOM    774  N   TYR D 846      20.973  -9.710  29.855  1.00  0.00           N  
ATOM    775  CA  TYR D 846      21.587 -10.913  30.406  1.00  0.00           C  
ATOM    776  C   TYR D 846      22.584 -11.512  29.415  1.00  0.00           C  
ATOM    777  O   TYR D 846      22.401 -11.400  28.206  1.00  0.00           O  
ATOM    778  CB  TYR D 846      20.512 -11.935  30.787  1.00  0.00           C  
ATOM    779  CG  TYR D 846      19.420 -11.349  31.649  1.00  0.00           C  
ATOM    780  CD1 TYR D 846      19.724 -10.514  32.725  1.00  0.00           C  
ATOM    781  CD2 TYR D 846      18.080 -11.579  31.353  1.00  0.00           C  
ATOM    782  CE1 TYR D 846      18.718  -9.915  33.479  1.00  0.00           C  
ATOM    783  CE2 TYR D 846      17.062 -10.988  32.100  1.00  0.00           C  
ATOM    784  CZ  TYR D 846      17.385 -10.154  33.160  1.00  0.00           C  
ATOM    785  OH  TYR D 846      16.372  -9.552  33.884  1.00  0.00           O  
ATOM    786  N   ILE D 847      23.639 -12.142  29.936  1.00  0.00           N  
ATOM    787  CA  ILE D 847      24.684 -12.731  29.100  1.00  0.00           C  
ATOM    788  C   ILE D 847      24.150 -13.752  28.116  1.00  0.00           C  
ATOM    789  O   ILE D 847      24.737 -13.957  27.051  1.00  0.00           O  
ATOM    790  CB  ILE D 847      25.758 -13.427  29.924  1.00  0.00           C  
ATOM    791  CG1 ILE D 847      26.175 -12.553  31.097  1.00  0.00           C  
ATOM    792  CG2 ILE D 847      26.979 -13.683  29.057  1.00  0.00           C  
ATOM    793  CD1 ILE D 847      26.946 -13.308  32.153  1.00  0.00           C  
ATOM    794  N   GLY D 848      23.054 -14.409  28.487  1.00  0.00           N  
ATOM    795  CA  GLY D 848      22.452 -15.386  27.607  1.00  0.00           C  
ATOM    796  C   GLY D 848      22.011 -14.697  26.325  1.00  0.00           C  
ATOM    797  O   GLY D 848      22.423 -15.077  25.224  1.00  0.00           O  
ATOM    798  N   GLU D 849      21.180 -13.669  26.462  1.00  0.00           N  
ATOM    799  CA  GLU D 849      20.697 -12.941  25.298  1.00  0.00           C  
ATOM    800  C   GLU D 849      21.809 -12.635  24.306  1.00  0.00           C  
ATOM    801  O   GLU D 849      21.603 -12.741  23.099  1.00  0.00           O  
ATOM    802  CB  GLU D 849      20.025 -11.637  25.724  1.00  0.00           C  
ATOM    803  CG  GLU D 849      18.810 -11.834  26.602  1.00  0.00           C  
ATOM    804  CD  GLU D 849      18.179 -10.528  27.050  1.00  0.00           C  
ATOM    805  OE1 GLU D 849      18.853  -9.748  27.763  1.00  0.00           O  
ATOM    806  OE2 GLU D 849      17.008 -10.295  26.687  1.00  0.00           O  
ATOM    807  N   LEU D 850      22.982 -12.257  24.810  1.00  0.00           N  
ATOM    808  CA  LEU D 850      24.112 -11.928  23.941  1.00  0.00           C  
ATOM    809  C   LEU D 850      24.754 -13.145  23.287  1.00  0.00           C  
ATOM    810  O   LEU D 850      25.268 -13.047  22.175  1.00  0.00           O  
ATOM    811  CB  LEU D 850      25.202 -11.176  24.707  1.00  0.00           C  
ATOM    812  CG  LEU D 850      24.939  -9.848  25.404  1.00  0.00           C  
ATOM    813  CD1 LEU D 850      26.248  -9.365  26.008  1.00  0.00           C  
ATOM    814  CD2 LEU D 850      24.396  -8.823  24.431  1.00  0.00           C  
ATOM    815  N   GLU D 851      24.756 -14.280  23.983  1.00  0.00           N  
ATOM    816  CA  GLU D 851      25.349 -15.491  23.429  1.00  0.00           C  
ATOM    817  C   GLU D 851      24.443 -16.110  22.374  1.00  0.00           C  
ATOM    818  O   GLU D 851      24.903 -16.514  21.304  1.00  0.00           O  
ATOM    819  CB  GLU D 851      25.663 -16.496  24.540  1.00  0.00           C  
ATOM    820  CG  GLU D 851      26.812 -16.052  25.424  1.00  0.00           C  
ATOM    821  CD  GLU D 851      27.114 -17.021  26.564  1.00  0.00           C  
ATOM    822  OE1 GLU D 851      26.200 -17.294  27.376  1.00  0.00           O  
ATOM    823  OE2 GLU D 851      28.268 -17.495  26.641  1.00  0.00           O  
ATOM    824  N   ARG D1082      23.149 -16.169  22.671  1.00  0.00           N  
ATOM    825  CA  ARG D1082      22.189 -16.717  21.719  1.00  0.00           C  
ATOM    826  C   ARG D1082      21.928 -15.689  20.629  1.00  0.00           C  
ATOM    827  O   ARG D1082      20.820 -15.597  20.105  1.00  0.00           O  
ATOM    828  CB  ARG D1082      20.865 -17.111  22.410  1.00  0.00           C  
ATOM    829  CG  ARG D1082      20.222 -16.076  23.351  1.00  0.00           C  
ATOM    830  CD  ARG D1082      18.734 -15.851  23.018  1.00  0.00           C  
ATOM    831  NE  ARG D1082      18.564 -14.938  21.885  1.00  0.00           N  
ATOM    832  CZ  ARG D1082      18.407 -13.620  21.993  1.00  0.00           C  
ATOM    833  NH1 ARG D1082      18.382 -13.050  23.190  1.00  0.00           N  
ATOM    834  NH2 ARG D1082      18.307 -12.864  20.902  1.00  0.00           N  
ATOM    835  N   MET D1083      22.963 -14.921  20.299  1.00  0.00           N  
ATOM    836  CA  MET D1083      22.879 -13.890  19.274  1.00  0.00           C  
ATOM    837  C   MET D1083      23.458 -14.487  17.992  1.00  0.00           C  
ATOM    838  O   MET D1083      24.664 -14.674  17.879  1.00  0.00           O  
ATOM    839  CB  MET D1083      23.683 -12.658  19.716  1.00  0.00           C  
ATOM    840  CG  MET D1083      23.411 -11.370  18.950  1.00  0.00           C  
ATOM    841  SD  MET D1083      21.689 -10.815  19.062  1.00  0.00           S  
ATOM    842  CE  MET D1083      21.433 -10.757  20.800  1.00  0.00           C  
ATOM    843  N   THR D1085      22.584 -14.805  17.043  1.00  0.00           N  
ATOM    844  CA  THR D1085      22.970 -15.412  15.769  1.00  0.00           C  
ATOM    845  C   THR D1085      23.886 -14.520  14.936  1.00  0.00           C  
ATOM    846  O   THR D1085      23.482 -14.006  13.901  1.00  0.00           O  
ATOM    847  CB  THR D1085      21.714 -15.743  14.920  1.00  0.00           C  
ATOM    848  OG1 THR D1085      20.697 -16.297  15.764  1.00  0.00           O  
ATOM    849  CG2 THR D1085      22.041 -16.753  13.827  1.00  0.00           C  
ATOM    850  N   GLN D1098      25.122 -14.347  15.381  1.00  0.00           N  
ATOM    851  CA  GLN D1098      26.085 -13.520  14.663  1.00  0.00           C  
ATOM    852  C   GLN D1098      27.392 -13.709  15.405  1.00  0.00           C  
ATOM    853  O   GLN D1098      28.482 -13.492  14.874  1.00  0.00           O  
ATOM    854  CB  GLN D1098      25.649 -12.055  14.710  1.00  0.00           C  
ATOM    855  CG  GLN D1098      26.090 -11.229  13.521  1.00  0.00           C  
ATOM    856  CD  GLN D1098      24.930 -10.535  12.824  1.00  0.00           C  
ATOM    857  OE1 GLN D1098      25.063  -9.411  12.349  1.00  0.00           O  
ATOM    858  NE2 GLN D1098      23.787 -11.217  12.752  1.00  0.00           N  
ATOM    859  N   PHE D1099      27.247 -14.138  16.650  1.00  0.00           N  
ATOM    860  CA  PHE D1099      28.370 -14.395  17.527  1.00  0.00           C  
ATOM    861  C   PHE D1099      29.032 -15.686  17.034  1.00  0.00           C  
ATOM    862  O   PHE D1099      29.934 -16.209  17.676  1.00  0.00           O  
ATOM    863  CB  PHE D1099      27.864 -14.535  18.971  1.00  0.00           C  
ATOM    864  CG  PHE D1099      28.961 -14.591  20.010  1.00  0.00           C  
ATOM    865  CD1 PHE D1099      29.981 -13.641  20.034  1.00  0.00           C  
ATOM    866  CD2 PHE D1099      28.969 -15.599  20.972  1.00  0.00           C  
ATOM    867  CE1 PHE D1099      30.997 -13.697  21.000  1.00  0.00           C  
ATOM    868  CE2 PHE D1099      29.980 -15.665  21.943  1.00  0.00           C  
ATOM    869  CZ  PHE D1099      30.997 -14.710  21.956  1.00  0.00           C  
ATOM    870  N   LYS D1100      28.573 -16.181  15.883  1.00  0.00           N  
ATOM    871  CA  LYS D1100      29.129 -17.392  15.307  1.00  0.00           C  
ATOM    872  C   LYS D1100      30.601 -17.197  14.997  1.00  0.00           C  
ATOM    873  O   LYS D1100      31.337 -18.160  14.753  1.00  0.00           O  
ATOM    874  N   GLU D1101      31.033 -15.939  15.015  1.00  0.00           N  
ATOM    875  CA  GLU D1101      32.422 -15.593  14.753  1.00  0.00           C  
ATOM    876  C   GLU D1101      33.306 -16.109  15.896  1.00  0.00           C  
ATOM    877  O   GLU D1101      34.502 -15.839  15.927  1.00  0.00           O  
ATOM    878  CB  GLU D1101      32.567 -14.069  14.596  1.00  0.00           C  
ATOM    879  N   LYS D1102      32.711 -16.862  16.823  1.00  0.00           N  
ATOM    880  CA  LYS D1102      33.459 -17.414  17.943  1.00  0.00           C  
ATOM    881  C   LYS D1102      34.329 -18.569  17.496  1.00  0.00           C  
ATOM    882  O   LYS D1102      35.029 -19.189  18.297  1.00  0.00           O  
ATOM    883  N   SER D1103      34.253 -18.859  16.200  1.00  0.00           N  
ATOM    884  CA  SER D1103      35.036 -19.916  15.580  1.00  0.00           C  
ATOM    885  C   SER D1103      35.343 -21.213  16.311  1.00  0.00           C  
ATOM    886  O   SER D1103      36.504 -21.468  16.634  1.00  0.00           O  
ATOM    887  N   ALA D1104      34.319 -22.032  16.550  1.00  0.00           N  
ATOM    888  CA  ALA D1104      34.467 -23.332  17.212  1.00  0.00           C  
ATOM    889  C   ALA D1104      35.269 -23.299  18.504  1.00  0.00           C  
ATOM    890  O   ALA D1104      35.771 -24.335  18.951  1.00  0.00           O  
ATOM    891  CB  ALA D1104      35.101 -24.348  16.249  1.00  0.00           C  
ATOM    892  N   GLY D1105      35.395 -22.116  19.099  1.00  0.00           N  
ATOM    893  CA  GLY D1105      36.153 -21.978  20.332  1.00  0.00           C  
ATOM    894  C   GLY D1105      37.461 -21.221  20.148  1.00  0.00           C  
ATOM    895  O   GLY D1105      38.391 -21.392  20.941  1.00  0.00           O  
ATOM    896  N   LYS D1106      37.536 -20.384  19.109  1.00  0.00           N  
ATOM    897  CA  LYS D1106      38.743 -19.591  18.823  1.00  0.00           C  
ATOM    898  C   LYS D1106      39.173 -18.843  20.082  1.00  0.00           C  
ATOM    899  O   LYS D1106      40.353 -18.519  20.253  1.00  0.00           O  
ATOM    900  CB  LYS D1106      38.474 -18.614  17.681  1.00  0.00           C  
ATOM    901  N   GLU D1107      38.192 -18.570  20.944  1.00  0.00           N  
ATOM    902  CA  GLU D1107      38.382 -17.893  22.231  1.00  0.00           C  
ATOM    903  C   GLU D1107      39.004 -16.493  22.213  1.00  0.00           C  
ATOM    904  O   GLU D1107      38.626 -15.641  23.027  1.00  0.00           O  
ATOM    905  CB  GLU D1107      39.166 -18.805  23.172  1.00  0.00           C  
ATOM    906  N   ALA D1179      39.952 -16.264  21.307  1.00  0.00           N  
ATOM    907  CA  ALA D1179      40.628 -14.973  21.197  1.00  0.00           C  
ATOM    908  C   ALA D1179      39.862 -13.951  20.343  1.00  0.00           C  
ATOM    909  O   ALA D1179      40.342 -13.506  19.293  1.00  0.00           O  
ATOM    910  CB  ALA D1179      42.043 -15.179  20.626  1.00  0.00           C  
ATOM    911  N   VAL D1192      38.669 -13.589  20.805  1.00  0.00           N  
ATOM    912  CA  VAL D1192      37.815 -12.615  20.136  1.00  0.00           C  
ATOM    913  C   VAL D1192      37.608 -11.456  21.109  1.00  0.00           C  
ATOM    914  O   VAL D1192      37.479 -11.673  22.317  1.00  0.00           O  
ATOM    915  CB  VAL D1192      36.465 -13.250  19.780  1.00  0.00           C  
ATOM    916  N   SER D1193      37.595 -10.231  20.583  1.00  0.00           N  
ATOM    917  CA  SER D1193      37.390  -9.025  21.391  1.00  0.00           C  
ATOM    918  C   SER D1193      36.073  -9.126  22.133  1.00  0.00           C  
ATOM    919  O   SER D1193      35.055  -9.402  21.530  1.00  0.00           O  
ATOM    920  CB  SER D1193      37.366  -7.787  20.491  1.00  0.00           C  
ATOM    921  N   ALA D1194      36.074  -8.895  23.437  1.00  0.00           N  
ATOM    922  CA  ALA D1194      34.822  -8.953  24.189  1.00  0.00           C  
ATOM    923  C   ALA D1194      33.810  -7.989  23.557  1.00  0.00           C  
ATOM    924  O   ALA D1194      32.598  -8.182  23.665  1.00  0.00           O  
ATOM    925  CB  ALA D1194      35.079  -8.591  25.650  1.00  0.00           C  
ATOM    926  N   GLY D1195      34.325  -6.948  22.904  1.00  0.00           N  
ATOM    927  CA  GLY D1195      33.471  -5.956  22.261  1.00  0.00           C  
ATOM    928  C   GLY D1195      32.568  -6.598  21.228  1.00  0.00           C  
ATOM    929  O   GLY D1195      31.466  -6.126  20.957  1.00  0.00           O  
ATOM    930  N   LEU D1196      33.059  -7.696  20.662  1.00  0.00           N  
ATOM    931  CA  LEU D1196      32.333  -8.477  19.679  1.00  0.00           C  
ATOM    932  C   LEU D1196      31.091  -9.028  20.360  1.00  0.00           C  
ATOM    933  O   LEU D1196      29.999  -8.931  19.825  1.00  0.00           O  
ATOM    934  CB  LEU D1196      33.208  -9.626  19.190  1.00  0.00           C  
ATOM    935  CG  LEU D1196      32.944 -10.232  17.814  1.00  0.00           C  
ATOM    936  CD1 LEU D1196      32.586  -9.151  16.789  1.00  0.00           C  
ATOM    937  CD2 LEU D1196      34.213 -10.977  17.399  1.00  0.00           C  
ATOM    938  N   LEU D1198      31.249  -9.590  21.554  1.00  0.00           N  
ATOM    939  CA  LEU D1198      30.096 -10.137  22.255  1.00  0.00           C  
ATOM    940  C   LEU D1198      29.185  -9.037  22.774  1.00  0.00           C  
ATOM    941  O   LEU D1198      27.998  -9.264  22.978  1.00  0.00           O  
ATOM    942  CB  LEU D1198      30.530 -11.017  23.443  1.00  0.00           C  
ATOM    943  CG  LEU D1198      29.362 -11.527  24.311  1.00  0.00           C  
ATOM    944  CD1 LEU D1198      28.644 -12.643  23.582  1.00  0.00           C  
ATOM    945  CD2 LEU D1198      29.861 -12.025  25.664  1.00  0.00           C  
ATOM    946  N   THR D1199      29.745  -7.847  22.965  1.00  0.00           N  
ATOM    947  CA  THR D1199      28.990  -6.730  23.519  1.00  0.00           C  
ATOM    948  C   THR D1199      28.556  -5.579  22.624  1.00  0.00           C  
ATOM    949  O   THR D1199      27.979  -4.630  23.112  1.00  0.00           O  
ATOM    950  CB  THR D1199      29.744  -6.122  24.697  1.00  0.00           C  
ATOM    951  OG1 THR D1199      31.101  -5.849  24.306  1.00  0.00           O  
ATOM    952  CG2 THR D1199      29.724  -7.077  25.875  1.00  0.00           C  
ATOM    953  N   TYR D1200      28.816  -5.642  21.324  1.00  0.00           N  
ATOM    954  CA  TYR D1200      28.384  -4.519  20.510  1.00  0.00           C  
ATOM    955  C   TYR D1200      26.848  -4.409  20.398  1.00  0.00           C  
ATOM    956  O   TYR D1200      26.335  -3.378  20.014  1.00  0.00           O  
ATOM    957  CB  TYR D1200      29.028  -4.516  19.146  1.00  0.00           C  
ATOM    958  CG  TYR D1200      28.415  -5.470  18.174  1.00  0.00           C  
ATOM    959  CD1 TYR D1200      27.480  -5.045  17.238  1.00  0.00           C  
ATOM    960  CD2 TYR D1200      28.756  -6.816  18.204  1.00  0.00           C  
ATOM    961  CE1 TYR D1200      26.894  -5.943  16.351  1.00  0.00           C  
ATOM    962  CE2 TYR D1200      28.187  -7.734  17.329  1.00  0.00           C  
ATOM    963  CZ  TYR D1200      27.255  -7.297  16.400  1.00  0.00           C  
ATOM    964  OH  TYR D1200      26.734  -8.234  15.539  1.00  0.00           O  
ATOM    965  N   PRO D1201      26.088  -5.493  20.710  1.00  0.00           N  
ATOM    966  CA  PRO D1201      24.639  -5.316  20.605  1.00  0.00           C  
ATOM    967  C   PRO D1201      24.067  -4.230  21.518  1.00  0.00           C  
ATOM    968  O   PRO D1201      23.185  -3.472  21.108  1.00  0.00           O  
ATOM    969  CB  PRO D1201      24.105  -6.714  20.903  1.00  0.00           C  
ATOM    970  CG  PRO D1201      25.096  -7.563  20.220  1.00  0.00           C  
ATOM    971  CD  PRO D1201      26.421  -6.934  20.671  1.00  0.00           C  
ATOM    972  N   PRO D1202      24.523  -4.144  22.780  1.00  0.00           N  
ATOM    973  CA  PRO D1202      24.008  -3.115  23.701  1.00  0.00           C  
ATOM    974  C   PRO D1202      24.375  -1.700  23.214  1.00  0.00           C  
ATOM    975  O   PRO D1202      23.627  -0.752  23.419  1.00  0.00           O  
ATOM    976  CB  PRO D1202      24.677  -3.477  25.024  1.00  0.00           C  
ATOM    977  CG  PRO D1202      24.743  -4.951  24.935  1.00  0.00           C  
ATOM    978  CD  PRO D1202      25.267  -5.155  23.533  1.00  0.00           C  
ATOM    979  N   LEU D1203      25.532  -1.580  22.563  1.00  0.00           N  
ATOM    980  CA  LEU D1203      25.937  -0.298  22.018  1.00  0.00           C  
ATOM    981  C   LEU D1203      24.960   0.085  20.893  1.00  0.00           C  
ATOM    982  O   LEU D1203      24.497   1.216  20.818  1.00  0.00           O  
ATOM    983  CB  LEU D1203      27.375  -0.355  21.490  1.00  0.00           C  
ATOM    984  CG  LEU D1203      27.961   0.962  20.970  1.00  0.00           C  
ATOM    985  CD1 LEU D1203      27.599   2.122  21.889  1.00  0.00           C  
ATOM    986  CD2 LEU D1203      29.462   0.802  20.845  1.00  0.00           C  
ATOM    987  N   MET D1204      24.650  -0.881  20.029  1.00  0.00           N  
ATOM    988  CA  MET D1204      23.717  -0.701  18.915  1.00  0.00           C  
ATOM    989  C   MET D1204      22.331  -0.332  19.450  1.00  0.00           C  
ATOM    990  O   MET D1204      21.596   0.443  18.845  1.00  0.00           O  
ATOM    991  CB  MET D1204      23.663  -1.975  18.062  1.00  0.00           C  
ATOM    992  CG  MET D1204      22.515  -2.044  17.086  1.00  0.00           C  
ATOM    993  SD  MET D1204      22.882  -2.982  15.582  1.00  0.00           S  
ATOM    994  CE  MET D1204      21.258  -2.796  14.742  1.00  0.00           C  
ATOM    995  N   ALA D1205      21.972  -0.879  20.599  1.00  0.00           N  
ATOM    996  CA  ALA D1205      20.699  -0.535  21.193  1.00  0.00           C  
ATOM    997  C   ALA D1205      20.810   0.927  21.644  1.00  0.00           C  
ATOM    998  O   ALA D1205      19.869   1.706  21.490  1.00  0.00           O  
ATOM    999  CB  ALA D1205      20.389  -1.446  22.381  1.00  0.00           C  
ATOM   1000  N   ALA D1206      21.964   1.309  22.188  1.00  0.00           N  
ATOM   1001  CA  ALA D1206      22.171   2.690  22.641  1.00  0.00           C  
ATOM   1002  C   ALA D1206      21.901   3.626  21.477  1.00  0.00           C  
ATOM   1003  O   ALA D1206      20.992   4.454  21.526  1.00  0.00           O  
ATOM   1004  CB  ALA D1206      23.595   2.873  23.133  1.00  0.00           C  
ATOM   1005  N   ASP D1207      22.726   3.465  20.445  1.00  0.00           N  
ATOM   1006  CA  ASP D1207      22.664   4.237  19.211  1.00  0.00           C  
ATOM   1007  C   ASP D1207      21.223   4.558  18.817  1.00  0.00           C  
ATOM   1008  O   ASP D1207      20.859   5.721  18.645  1.00  0.00           O  
ATOM   1009  CB  ASP D1207      23.329   3.466  18.065  1.00  0.00           C  
ATOM   1010  CG  ASP D1207      24.828   3.269  18.265  1.00  0.00           C  
ATOM   1011  OD1 ASP D1207      25.432   3.915  19.138  1.00  0.00           O  
ATOM   1012  OD2 ASP D1207      25.417   2.463  17.516  1.00  0.00           O  
ATOM   1013  N   ILE D1208      20.404   3.519  18.701  1.00  0.00           N  
ATOM   1014  CA  ILE D1208      19.013   3.665  18.301  1.00  0.00           C  
ATOM   1015  C   ILE D1208      18.109   4.341  19.311  1.00  0.00           C  
ATOM   1016  O   ILE D1208      17.383   5.268  18.970  1.00  0.00           O  
ATOM   1017  CB  ILE D1208      18.397   2.285  17.988  1.00  0.00           C  
ATOM   1018  CG1 ILE D1208      19.114   1.660  16.798  1.00  0.00           C  
ATOM   1019  CG2 ILE D1208      16.903   2.403  17.722  1.00  0.00           C  
ATOM   1020  CD1 ILE D1208      18.647   0.249  16.507  1.00  0.00           C  
ATOM   1021  N   LEU D1209      18.153   3.848  20.546  1.00  0.00           N  
ATOM   1022  CA  LEU D1209      17.319   4.336  21.645  1.00  0.00           C  
ATOM   1023  C   LEU D1209      17.524   5.763  22.158  1.00  0.00           C  
ATOM   1024  O   LEU D1209      16.588   6.397  22.619  1.00  0.00           O  
ATOM   1025  CB  LEU D1209      17.406   3.355  22.823  1.00  0.00           C  
ATOM   1026  CG  LEU D1209      16.960   1.901  22.632  1.00  0.00           C  
ATOM   1027  CD1 LEU D1209      17.006   1.218  23.976  1.00  0.00           C  
ATOM   1028  CD2 LEU D1209      15.543   1.822  22.085  1.00  0.00           C  
ATOM   1029  N   LEU D1210      18.751   6.252  22.101  1.00  0.00           N  
ATOM   1030  CA  LEU D1210      19.068   7.598  22.559  1.00  0.00           C  
ATOM   1031  C   LEU D1210      18.306   8.707  21.831  1.00  0.00           C  
ATOM   1032  O   LEU D1210      18.086   9.794  22.383  1.00  0.00           O  
ATOM   1033  CB  LEU D1210      20.562   7.857  22.393  1.00  0.00           C  
ATOM   1034  CG  LEU D1210      21.465   7.354  23.504  1.00  0.00           C  
ATOM   1035  CD1 LEU D1210      22.906   7.624  23.154  1.00  0.00           C  
ATOM   1036  CD2 LEU D1210      21.075   8.057  24.797  1.00  0.00           C  
ATOM   1037  N   TYR D1211      17.896   8.430  20.592  1.00  0.00           N  
ATOM   1038  CA  TYR D1211      17.195   9.434  19.796  1.00  0.00           C  
ATOM   1039  C   TYR D1211      15.710   9.242  19.586  1.00  0.00           C  
ATOM   1040  O   TYR D1211      15.126   9.895  18.737  1.00  0.00           O  
ATOM   1041  CB  TYR D1211      17.876   9.587  18.451  1.00  0.00           C  
ATOM   1042  CG  TYR D1211      19.334   9.921  18.589  1.00  0.00           C  
ATOM   1043  CD1 TYR D1211      19.753  11.228  18.849  1.00  0.00           C  
ATOM   1044  CD2 TYR D1211      20.297   8.923  18.530  1.00  0.00           C  
ATOM   1045  CE1 TYR D1211      21.111  11.534  19.053  1.00  0.00           C  
ATOM   1046  CE2 TYR D1211      21.651   9.213  18.733  1.00  0.00           C  
ATOM   1047  CZ  TYR D1211      22.054  10.520  18.996  1.00  0.00           C  
ATOM   1048  OH  TYR D1211      23.388  10.800  19.192  1.00  0.00           O  
ATOM   1049  N   ASN D1291      15.101   8.377  20.380  1.00  0.00           N  
ATOM   1050  CA  ASN D1291      13.678   8.084  20.295  1.00  0.00           C  
ATOM   1051  C   ASN D1291      13.220   7.638  18.923  1.00  0.00           C  
ATOM   1052  O   ASN D1291      12.030   7.735  18.608  1.00  0.00           O  
ATOM   1053  CB  ASN D1291      12.826   9.277  20.729  1.00  0.00           C  
ATOM   1054  CG  ASN D1291      12.819   9.476  22.232  1.00  0.00           C  
ATOM   1055  OD1 ASN D1291      13.635  10.234  22.765  1.00  0.00           O  
ATOM   1056  ND2 ASN D1291      11.899   8.794  22.926  1.00  0.00           N  
ATOM   1057  N   THR D1292      14.152   7.132  18.118  1.00  0.00           N  
ATOM   1058  CA  THR D1292      13.835   6.692  16.773  1.00  0.00           C  
ATOM   1059  C   THR D1292      12.706   5.671  16.677  1.00  0.00           C  
ATOM   1060  O   THR D1292      12.614   4.736  17.467  1.00  0.00           O  
ATOM   1061  CB  THR D1292      15.071   6.120  16.073  1.00  0.00           C  
ATOM   1062  OG1 THR D1292      15.045   4.693  16.152  1.00  0.00           O  
ATOM   1063  CG2 THR D1292      16.333   6.654  16.721  1.00  0.00           C  
ATOM   1064  N   ASP D1293      11.846   5.891  15.686  1.00  0.00           N  
ATOM   1065  CA  ASP D1293      10.689   5.056  15.401  1.00  0.00           C  
ATOM   1066  C   ASP D1293      11.015   3.975  14.375  1.00  0.00           C  
ATOM   1067  O   ASP D1293      10.525   2.851  14.468  1.00  0.00           O  
ATOM   1068  CB  ASP D1293       9.558   5.901  14.806  1.00  0.00           C  
ATOM   1069  CG  ASP D1293       9.088   7.014  15.727  1.00  0.00           C  
ATOM   1070  OD1 ASP D1293       8.074   6.818  16.434  1.00  0.00           O  
ATOM   1071  OD2 ASP D1293       9.736   8.081  15.733  1.00  0.00           O  
ATOM   1072  N   ILE D1294      11.827   4.331  13.385  1.00  0.00           N  
ATOM   1073  CA  ILE D1294      12.177   3.402  12.324  1.00  0.00           C  
ATOM   1074  C   ILE D1294      13.679   3.295  12.115  1.00  0.00           C  
ATOM   1075  O   ILE D1294      14.391   4.297  12.115  1.00  0.00           O  
ATOM   1076  CB  ILE D1294      11.550   3.847  10.989  1.00  0.00           C  
ATOM   1077  CG1 ILE D1294      10.042   4.004  11.152  1.00  0.00           C  
ATOM   1078  CG2 ILE D1294      11.849   2.835   9.892  1.00  0.00           C  
ATOM   1079  CD1 ILE D1294       9.419   4.734   9.983  1.00  0.00           C  
ATOM   1080  N   VAL D1295      14.143   2.073  11.913  1.00  0.00           N  
ATOM   1081  CA  VAL D1295      15.541   1.811  11.680  1.00  0.00           C  
ATOM   1082  C   VAL D1295      15.574   0.999  10.383  1.00  0.00           C  
ATOM   1083  O   VAL D1295      15.045  -0.106  10.324  1.00  0.00           O  
ATOM   1084  CB  VAL D1295      16.154   0.946  12.853  1.00  0.00           C  
ATOM   1085  CG1 VAL D1295      17.656   0.732  12.651  1.00  0.00           C  
ATOM   1086  CG2 VAL D1295      15.866   1.634  14.190  1.00  0.00           C  
ATOM   1087  N   PRO D1296      16.140   1.559   9.300  1.00  0.00           N  
ATOM   1088  CA  PRO D1296      16.198   0.810   8.034  1.00  0.00           C  
ATOM   1089  C   PRO D1296      17.300  -0.240   7.997  1.00  0.00           C  
ATOM   1090  O   PRO D1296      18.407   0.039   7.544  1.00  0.00           O  
ATOM   1091  CB  PRO D1296      16.432   1.907   7.002  1.00  0.00           C  
ATOM   1092  CG  PRO D1296      17.287   2.878   7.769  1.00  0.00           C  
ATOM   1093  CD  PRO D1296      16.599   2.948   9.105  1.00  0.00           C  
ATOM   1094  N   VAL D1297      17.007  -1.437   8.490  1.00  0.00           N  
ATOM   1095  CA  VAL D1297      18.007  -2.499   8.459  1.00  0.00           C  
ATOM   1096  C   VAL D1297      17.522  -3.597   7.530  1.00  0.00           C  
ATOM   1097  O   VAL D1297      16.313  -3.748   7.303  1.00  0.00           O  
ATOM   1098  CB  VAL D1297      18.274  -3.120   9.857  1.00  0.00           C  
ATOM   1099  CG1 VAL D1297      18.985  -2.124  10.739  1.00  0.00           C  
ATOM   1100  CG2 VAL D1297      16.971  -3.570  10.491  1.00  0.00           C  
ATOM   1101  N   GLY D1298      18.476  -4.355   6.993  1.00  0.00           N  
ATOM   1102  CA  GLY D1298      18.152  -5.439   6.085  1.00  0.00           C  
ATOM   1103  C   GLY D1298      17.658  -6.664   6.832  1.00  0.00           C  
ATOM   1104  O   GLY D1298      17.446  -6.613   8.046  1.00  0.00           O  
ATOM   1105  N   GLU D1299      17.470  -7.766   6.110  1.00  0.00           N  
ATOM   1106  CA  GLU D1299      17.002  -9.008   6.722  1.00  0.00           C  
ATOM   1107  C   GLU D1299      18.032  -9.489   7.764  1.00  0.00           C  
ATOM   1108  O   GLU D1299      17.684 -10.088   8.785  1.00  0.00           O  
ATOM   1109  CB  GLU D1299      16.799 -10.097   5.647  1.00  0.00           C  
ATOM   1110  CG  GLU D1299      16.510  -9.610   4.199  1.00  0.00           C  
ATOM   1111  CD  GLU D1299      17.784  -9.334   3.381  1.00  0.00           C  
ATOM   1112  OE1 GLU D1299      18.353  -8.226   3.505  1.00  0.00           O  
ATOM   1113  OE2 GLU D1299      18.215 -10.234   2.622  1.00  0.00           O  
ATOM   1114  N   ASP D1300      19.299  -9.194   7.487  1.00  0.00           N  
ATOM   1115  CA  ASP D1300      20.435  -9.561   8.328  1.00  0.00           C  
ATOM   1116  C   ASP D1300      20.427  -9.024   9.762  1.00  0.00           C  
ATOM   1117  O   ASP D1300      20.685  -9.761  10.709  1.00  0.00           O  
ATOM   1118  CB  ASP D1300      21.733  -9.117   7.640  1.00  0.00           C  
ATOM   1119  CG  ASP D1300      21.700  -7.643   7.203  1.00  0.00           C  
ATOM   1120  OD1 ASP D1300      20.814  -7.276   6.402  1.00  0.00           O  
ATOM   1121  OD2 ASP D1300      22.558  -6.862   7.662  1.00  0.00           O  
ATOM   1122  N   GLN D1301      20.128  -7.743   9.926  1.00  0.00           N  
ATOM   1123  CA  GLN D1301      20.138  -7.135  11.253  1.00  0.00           C  
ATOM   1124  C   GLN D1301      18.910  -7.345  12.120  1.00  0.00           C  
ATOM   1125  O   GLN D1301      18.971  -7.136  13.324  1.00  0.00           O  
ATOM   1126  CB  GLN D1301      20.381  -5.636  11.128  1.00  0.00           C  
ATOM   1127  CG  GLN D1301      21.670  -5.266  10.447  1.00  0.00           C  
ATOM   1128  CD  GLN D1301      22.878  -5.598  11.290  1.00  0.00           C  
ATOM   1129  OE1 GLN D1301      22.893  -5.360  12.496  1.00  0.00           O  
ATOM   1130  NE2 GLN D1301      23.911  -6.135  10.652  1.00  0.00           N  
ATOM   1131  N   LYS D1302      17.802  -7.748  11.512  1.00  0.00           N  
ATOM   1132  CA  LYS D1302      16.553  -7.939  12.246  1.00  0.00           C  
ATOM   1133  C   LYS D1302      16.750  -8.392  13.686  1.00  0.00           C  
ATOM   1134  O   LYS D1302      16.163  -7.843  14.610  1.00  0.00           O  
ATOM   1135  CB  LYS D1302      15.651  -8.940  11.512  1.00  0.00           C  
ATOM   1136  CG  LYS D1302      14.257  -9.137  12.141  1.00  0.00           C  
ATOM   1137  CD  LYS D1302      13.346  -7.906  11.997  1.00  0.00           C  
ATOM   1138  CE  LYS D1302      13.015  -7.610  10.536  1.00  0.00           C  
ATOM   1139  NZ  LYS D1302      12.076  -6.458  10.392  1.00  0.00           N  
ATOM   1140  N   GLN D1303      17.595  -9.395  13.859  1.00  0.00           N  
ATOM   1141  CA  GLN D1303      17.887  -9.973  15.162  1.00  0.00           C  
ATOM   1142  C   GLN D1303      18.285  -8.953  16.221  1.00  0.00           C  
ATOM   1143  O   GLN D1303      17.865  -9.035  17.373  1.00  0.00           O  
ATOM   1144  CB  GLN D1303      19.013 -10.975  15.025  1.00  0.00           C  
ATOM   1145  CG  GLN D1303      18.979 -12.052  16.054  1.00  0.00           C  
ATOM   1146  CD  GLN D1303      20.332 -12.671  16.225  1.00  0.00           C  
ATOM   1147  OE1 GLN D1303      21.146 -12.670  15.298  1.00  0.00           O  
ATOM   1148  NE2 GLN D1303      20.586 -13.211  17.403  1.00  0.00           N  
ATOM   1149  N   HIS D1304      19.113  -7.997  15.835  1.00  0.00           N  
ATOM   1150  CA  HIS D1304      19.553  -6.979  16.768  1.00  0.00           C  
ATOM   1151  C   HIS D1304      18.441  -6.017  17.141  1.00  0.00           C  
ATOM   1152  O   HIS D1304      18.375  -5.548  18.265  1.00  0.00           O  
ATOM   1153  CB  HIS D1304      20.711  -6.194  16.165  1.00  0.00           C  
ATOM   1154  CG  HIS D1304      21.971  -6.981  16.023  1.00  0.00           C  
ATOM   1155  ND1 HIS D1304      22.100  -8.262  16.512  1.00  0.00           N  
ATOM   1156  CD2 HIS D1304      23.185  -6.644  15.526  1.00  0.00           C  
ATOM   1157  CE1 HIS D1304      23.340  -8.677  16.332  1.00  0.00           C  
ATOM   1158  NE2 HIS D1304      24.021  -7.713  15.737  1.00  0.00           N  
ATOM   1159  N   ILE D1306      17.561  -5.740  16.190  1.00  0.00           N  
ATOM   1160  CA  ILE D1306      16.464  -4.827  16.439  1.00  0.00           C  
ATOM   1161  C   ILE D1306      15.543  -5.459  17.476  1.00  0.00           C  
ATOM   1162  O   ILE D1306      14.950  -4.767  18.312  1.00  0.00           O  
ATOM   1163  CB  ILE D1306      15.699  -4.506  15.129  1.00  0.00           C  
ATOM   1164  CG1 ILE D1306      16.700  -4.070  14.040  1.00  0.00           C  
ATOM   1165  CG2 ILE D1306      14.665  -3.446  15.368  1.00  0.00           C  
ATOM   1166  CD1 ILE D1306      17.766  -3.081  14.484  1.00  0.00           C  
ATOM   1167  N   GLU D1310      15.458  -6.786  17.436  1.00  0.00           N  
ATOM   1168  CA  GLU D1310      14.623  -7.530  18.370  1.00  0.00           C  
ATOM   1169  C   GLU D1310      15.137  -7.353  19.794  1.00  0.00           C  
ATOM   1170  O   GLU D1310      14.362  -7.134  20.721  1.00  0.00           O  
ATOM   1171  CB  GLU D1310      14.605  -9.014  18.001  1.00  0.00           C  
ATOM   1172  CG  GLU D1310      13.922  -9.303  16.684  1.00  0.00           C  
ATOM   1173  CD  GLU D1310      12.448  -8.944  16.736  1.00  0.00           C  
ATOM   1174  OE1 GLU D1310      11.715  -9.613  17.501  1.00  0.00           O  
ATOM   1175  OE2 GLU D1310      12.039  -7.993  16.027  1.00  0.00           O  
ATOM   1176  N   LEU D1312      16.453  -7.432  19.958  1.00  0.00           N  
ATOM   1177  CA  LEU D1312      17.048  -7.268  21.269  1.00  0.00           C  
ATOM   1178  C   LEU D1312      16.796  -5.868  21.801  1.00  0.00           C  
ATOM   1179  O   LEU D1312      16.303  -5.714  22.923  1.00  0.00           O  
ATOM   1180  CB  LEU D1312      18.550  -7.545  21.223  1.00  0.00           C  
ATOM   1181  CG  LEU D1312      19.252  -7.545  22.585  1.00  0.00           C  
ATOM   1182  CD1 LEU D1312      18.697  -8.658  23.471  1.00  0.00           C  
ATOM   1183  CD2 LEU D1312      20.750  -7.711  22.364  1.00  0.00           C  
ATOM   1184  N   THR D1314      17.117  -4.851  21.000  1.00  0.00           N  
ATOM   1185  CA  THR D1314      16.902  -3.466  21.434  1.00  0.00           C  
ATOM   1186  C   THR D1314      15.415  -3.219  21.745  1.00  0.00           C  
ATOM   1187  O   THR D1314      15.093  -2.447  22.643  1.00  0.00           O  
ATOM   1188  CB  THR D1314      17.371  -2.416  20.379  1.00  0.00           C  
ATOM   1189  OG1 THR D1314      16.315  -2.177  19.444  1.00  0.00           O  
ATOM   1190  CG2 THR D1314      18.613  -2.893  19.629  1.00  0.00           C  
ATOM   1191  N   ARG D1316      14.515  -3.880  21.019  1.00  0.00           N  
ATOM   1192  CA  ARG D1316      13.093  -3.720  21.303  1.00  0.00           C  
ATOM   1193  C   ARG D1316      12.888  -4.278  22.694  1.00  0.00           C  
ATOM   1194  O   ARG D1316      12.135  -3.744  23.499  1.00  0.00           O  
ATOM   1195  CB  ARG D1316      12.234  -4.516  20.329  1.00  0.00           C  
ATOM   1196  CG  ARG D1316      12.190  -3.984  18.912  1.00  0.00           C  
ATOM   1197  CD  ARG D1316      11.361  -4.923  18.050  1.00  0.00           C  
ATOM   1198  NE  ARG D1316       9.968  -4.953  18.485  1.00  0.00           N  
ATOM   1199  CZ  ARG D1316       9.031  -4.122  18.050  1.00  0.00           C  
ATOM   1200  NH1 ARG D1316       9.336  -3.198  17.154  1.00  0.00           N  
ATOM   1201  NH2 ARG D1316       7.795  -4.204  18.526  1.00  0.00           N  
ATOM   1202  N   ASP D1317      13.578  -5.373  22.959  1.00  0.00           N  
ATOM   1203  CA  ASP D1317      13.496  -6.017  24.246  1.00  0.00           C  
ATOM   1204  C   ASP D1317      14.055  -5.137  25.353  1.00  0.00           C  
ATOM   1205  O   ASP D1317      13.358  -4.847  26.319  1.00  0.00           O  
ATOM   1206  CB  ASP D1317      14.243  -7.347  24.219  1.00  0.00           C  
ATOM   1207  CG  ASP D1317      13.327  -8.528  23.916  1.00  0.00           C  
ATOM   1208  OD1 ASP D1317      12.859  -8.662  22.766  1.00  0.00           O  
ATOM   1209  OD2 ASP D1317      13.072  -9.314  24.850  1.00  0.00           O  
ATOM   1210  N   LEU D1318      15.310  -4.715  25.215  1.00  0.00           N  
ATOM   1211  CA  LEU D1318      15.934  -3.865  26.223  1.00  0.00           C  
ATOM   1212  C   LEU D1318      15.066  -2.648  26.523  1.00  0.00           C  
ATOM   1213  O   LEU D1318      14.783  -2.338  27.688  1.00  0.00           O  
ATOM   1214  CB  LEU D1318      17.320  -3.429  25.759  1.00  0.00           C  
ATOM   1215  CG  LEU D1318      18.323  -4.583  25.628  1.00  0.00           C  
ATOM   1216  CD1 LEU D1318      19.711  -4.049  25.267  1.00  0.00           C  
ATOM   1217  CD2 LEU D1318      18.359  -5.366  26.955  1.00  0.00           C  
ATOM   1218  N   ALA D1319      14.635  -1.971  25.463  1.00  0.00           N  
ATOM   1219  CA  ALA D1319      13.778  -0.806  25.596  1.00  0.00           C  
ATOM   1220  C   ALA D1319      12.562  -1.161  26.451  1.00  0.00           C  
ATOM   1221  O   ALA D1319      12.222  -0.443  27.388  1.00  0.00           O  
ATOM   1222  CB  ALA D1319      13.334  -0.330  24.216  1.00  0.00           C  
ATOM   1223  N   GLU D1321      11.912  -2.276  26.136  1.00  0.00           N  
ATOM   1224  CA  GLU D1321      10.725  -2.675  26.883  1.00  0.00           C  
ATOM   1225  C   GLU D1321      11.031  -2.956  28.348  1.00  0.00           C  
ATOM   1226  O   GLU D1321      10.279  -2.561  29.244  1.00  0.00           O  
ATOM   1227  CB  GLU D1321      10.093  -3.916  26.257  1.00  0.00           C  
ATOM   1228  CG  GLU D1321       8.793  -4.326  26.930  1.00  0.00           C  
ATOM   1229  CD  GLU D1321       7.717  -3.268  26.749  1.00  0.00           C  
ATOM   1230  OE1 GLU D1321       7.200  -3.129  25.608  1.00  0.00           O  
ATOM   1231  OE2 GLU D1321       7.401  -2.586  27.751  1.00  0.00           O  
ATOM   1232  N   ARG D1322      12.142  -3.646  28.574  1.00  0.00           N  
ATOM   1233  CA  ARG D1322      12.576  -4.006  29.908  1.00  0.00           C  
ATOM   1234  C   ARG D1322      12.836  -2.749  30.741  1.00  0.00           C  
ATOM   1235  O   ARG D1322      12.307  -2.601  31.846  1.00  0.00           O  
ATOM   1236  CB  ARG D1322      13.834  -4.869  29.795  1.00  0.00           C  
ATOM   1237  CG  ARG D1322      14.203  -5.619  31.056  1.00  0.00           C  
ATOM   1238  CD  ARG D1322      15.368  -6.540  30.785  1.00  0.00           C  
ATOM   1239  NE  ARG D1322      14.987  -7.599  29.857  1.00  0.00           N  
ATOM   1240  CZ  ARG D1322      15.845  -8.317  29.142  1.00  0.00           C  
ATOM   1241  NH1 ARG D1322      17.148  -8.090  29.240  1.00  0.00           N  
ATOM   1242  NH2 ARG D1322      15.396  -9.271  28.339  1.00  0.00           N  
ATOM   1243  N   PHE D1323      13.639  -1.838  30.199  1.00  0.00           N  
ATOM   1244  CA  PHE D1323      13.958  -0.596  30.895  1.00  0.00           C  
ATOM   1245  C   PHE D1323      12.708   0.208  31.234  1.00  0.00           C  
ATOM   1246  O   PHE D1323      12.586   0.735  32.339  1.00  0.00           O  
ATOM   1247  CB  PHE D1323      14.873   0.276  30.046  1.00  0.00           C  
ATOM   1248  CG  PHE D1323      15.452   1.445  30.790  1.00  0.00           C  
ATOM   1249  CD1 PHE D1323      16.809   1.479  31.092  1.00  0.00           C  
ATOM   1250  CD2 PHE D1323      14.650   2.522  31.189  1.00  0.00           C  
ATOM   1251  CE1 PHE D1323      17.362   2.562  31.774  1.00  0.00           C  
ATOM   1252  CE2 PHE D1323      15.200   3.608  31.873  1.00  0.00           C  
ATOM   1253  CZ  PHE D1323      16.557   3.627  32.165  1.00  0.00           C  
ATOM   1254  N   ASN D1324      11.790   0.320  30.279  1.00  0.00           N  
ATOM   1255  CA  ASN D1324      10.558   1.078  30.496  1.00  0.00           C  
ATOM   1256  C   ASN D1324       9.739   0.528  31.660  1.00  0.00           C  
ATOM   1257  O   ASN D1324       9.162   1.282  32.437  1.00  0.00           O  
ATOM   1258  CB  ASN D1324       9.682   1.074  29.235  1.00  0.00           C  
ATOM   1259  CG  ASN D1324      10.165   2.048  28.164  1.00  0.00           C  
ATOM   1260  OD1 ASN D1324      11.288   2.559  28.216  1.00  0.00           O  
ATOM   1261  ND2 ASN D1324       9.313   2.281  27.166  1.00  0.00           N  
ATOM   1262  N   LYS D1325       9.682  -0.793  31.776  1.00  0.00           N  
ATOM   1263  CA  LYS D1325       8.911  -1.421  32.844  1.00  0.00           C  
ATOM   1264  C   LYS D1325       9.524  -1.212  34.213  1.00  0.00           C  
ATOM   1265  O   LYS D1325       8.800  -0.963  35.184  1.00  0.00           O  
ATOM   1266  CB  LYS D1325       8.768  -2.913  32.585  1.00  0.00           C  
ATOM   1267  CG  LYS D1325       8.078  -3.254  31.290  1.00  0.00           C  
ATOM   1268  CD  LYS D1325       7.476  -4.630  31.399  1.00  0.00           C  
ATOM   1269  CE  LYS D1325       6.729  -4.991  30.139  1.00  0.00           C  
ATOM   1270  NZ  LYS D1325       5.800  -3.893  29.724  1.00  0.00           N  
ATOM   1271  N   ARG D1326      10.851  -1.329  34.289  1.00  0.00           N  
ATOM   1272  CA  ARG D1326      11.546  -1.132  35.554  1.00  0.00           C  
ATOM   1273  C   ARG D1326      11.537   0.327  35.967  1.00  0.00           C  
ATOM   1274  O   ARG D1326      11.087   0.675  37.056  1.00  0.00           O  
ATOM   1275  CB  ARG D1326      13.006  -1.611  35.496  1.00  0.00           C  
ATOM   1276  CG  ARG D1326      13.192  -3.134  35.491  1.00  0.00           C  
ATOM   1277  CD  ARG D1326      14.444  -3.561  36.299  1.00  0.00           C  
ATOM   1278  NE  ARG D1326      15.510  -4.218  35.523  1.00  0.00           N  
ATOM   1279  CZ  ARG D1326      15.400  -5.373  34.861  1.00  0.00           C  
ATOM   1280  NH1 ARG D1326      14.251  -6.042  34.847  1.00  0.00           N  
ATOM   1281  NH2 ARG D1326      16.461  -5.876  34.230  1.00  0.00           N  
ATOM   1282  N   TYR D1327      12.007   1.194  35.087  1.00  0.00           N  
ATOM   1283  CA  TYR D1327      12.069   2.600  35.440  1.00  0.00           C  
ATOM   1284  C   TYR D1327      10.990   3.559  34.948  1.00  0.00           C  
ATOM   1285  O   TYR D1327      10.935   4.703  35.392  1.00  0.00           O  
ATOM   1286  CB  TYR D1327      13.430   3.129  35.049  1.00  0.00           C  
ATOM   1287  CG  TYR D1327      14.544   2.289  35.598  1.00  0.00           C  
ATOM   1288  CD1 TYR D1327      15.139   1.289  34.828  1.00  0.00           C  
ATOM   1289  CD2 TYR D1327      15.033   2.513  36.882  1.00  0.00           C  
ATOM   1290  CE1 TYR D1327      16.208   0.537  35.327  1.00  0.00           C  
ATOM   1291  CE2 TYR D1327      16.096   1.770  37.393  1.00  0.00           C  
ATOM   1292  CZ  TYR D1327      16.681   0.790  36.613  1.00  0.00           C  
ATOM   1293  OH  TYR D1327      17.751   0.092  37.112  1.00  0.00           O  
ATOM   1294  N   GLY D1328      10.138   3.105  34.039  1.00  0.00           N  
ATOM   1295  CA  GLY D1328       9.090   3.970  33.528  1.00  0.00           C  
ATOM   1296  C   GLY D1328       9.271   4.342  32.061  1.00  0.00           C  
ATOM   1297  O   GLY D1328      10.391   4.329  31.543  1.00  0.00           O  
ATOM   1298  N   GLU D1329       8.166   4.683  31.397  1.00  0.00           N  
ATOM   1299  CA  GLU D1329       8.172   5.054  29.982  1.00  0.00           C  
ATOM   1300  C   GLU D1329       9.246   6.094  29.669  1.00  0.00           C  
ATOM   1301  O   GLU D1329       9.166   7.245  30.109  1.00  0.00           O  
ATOM   1302  CB  GLU D1329       6.807   5.613  29.577  1.00  0.00           C  
ATOM   1303  CG  GLU D1329       6.455   5.344  28.138  1.00  0.00           C  
ATOM   1304  CD  GLU D1329       5.793   3.984  27.963  1.00  0.00           C  
ATOM   1305  OE1 GLU D1329       5.989   3.112  28.837  1.00  0.00           O  
ATOM   1306  OE2 GLU D1329       5.087   3.793  26.945  1.00  0.00           O  
ATOM   1307  N   LEU D1341      10.251   5.689  28.903  1.00  0.00           N  
ATOM   1308  CA  LEU D1341      11.332   6.591  28.551  1.00  0.00           C  
ATOM   1309  C   LEU D1341      11.749   6.404  27.091  1.00  0.00           C  
ATOM   1310  O   LEU D1341      12.065   7.373  26.404  1.00  0.00           O  
ATOM   1311  CB  LEU D1341      12.529   6.325  29.482  1.00  0.00           C  
ATOM   1312  CG  LEU D1341      13.617   7.386  29.676  1.00  0.00           C  
ATOM   1313  CD1 LEU D1341      14.973   6.700  29.716  1.00  0.00           C  
ATOM   1314  CD2 LEU D1341      13.596   8.400  28.550  1.00  0.00           C  
ATOM   1315  N   PHE D1342      11.734   5.150  26.635  1.00  0.00           N  
ATOM   1316  CA  PHE D1342      12.141   4.762  25.281  1.00  0.00           C  
ATOM   1317  C   PHE D1342      11.033   4.407  24.290  1.00  0.00           C  
ATOM   1318  O   PHE D1342       9.980   3.871  24.658  1.00  0.00           O  
ATOM   1319  CB  PHE D1342      13.072   3.566  25.359  1.00  0.00           C  
ATOM   1320  CG  PHE D1342      14.385   3.866  25.991  1.00  0.00           C  
ATOM   1321  CD1 PHE D1342      15.147   4.938  25.550  1.00  0.00           C  
ATOM   1322  CD2 PHE D1342      14.916   3.014  26.950  1.00  0.00           C  
ATOM   1323  CE1 PHE D1342      16.424   5.148  26.042  1.00  0.00           C  
ATOM   1324  CE2 PHE D1342      16.192   3.216  27.450  1.00  0.00           C  
ATOM   1325  CZ  PHE D1342      16.952   4.281  26.994  1.00  0.00           C  
ATOM   1326  N   THR D1344      11.294   4.684  23.018  1.00  0.00           N  
ATOM   1327  CA  THR D1344      10.334   4.360  21.980  1.00  0.00           C  
ATOM   1328  C   THR D1344      10.749   2.975  21.524  1.00  0.00           C  
ATOM   1329  O   THR D1344      11.935   2.737  21.305  1.00  0.00           O  
ATOM   1330  CB  THR D1344      10.446   5.340  20.770  1.00  0.00           C  
ATOM   1331  OG1 THR D1344      10.175   6.682  21.190  1.00  0.00           O  
ATOM   1332  CG2 THR D1344       9.463   4.953  19.673  1.00  0.00           C  
ATOM   1333  N   ILE D1345       9.807   2.048  21.404  1.00  0.00           N  
ATOM   1334  CA  ILE D1345      10.179   0.719  20.928  1.00  0.00           C  
ATOM   1335  C   ILE D1345      10.269   0.826  19.400  1.00  0.00           C  
ATOM   1336  O   ILE D1345       9.262   0.823  18.718  1.00  0.00           O  
ATOM   1337  CB  ILE D1345       9.125  -0.347  21.307  1.00  0.00           C  
ATOM   1338  CG1 ILE D1345       9.173  -0.655  22.810  1.00  0.00           C  
ATOM   1339  CG2 ILE D1345       9.391  -1.626  20.485  1.00  0.00           C  
ATOM   1340  CD1 ILE D1345       8.789   0.496  23.710  1.00  0.00           C  
ATOM   1341  N   PRO D1347      11.493   0.897  18.849  1.00  0.00           N  
ATOM   1342  CA  PRO D1347      11.698   1.015  17.398  1.00  0.00           C  
ATOM   1343  C   PRO D1347      11.111  -0.112  16.561  1.00  0.00           C  
ATOM   1344  O   PRO D1347      10.625  -1.110  17.089  1.00  0.00           O  
ATOM   1345  CB  PRO D1347      13.219   1.114  17.277  1.00  0.00           C  
ATOM   1346  CG  PRO D1347      13.681   0.215  18.365  1.00  0.00           C  
ATOM   1347  CD  PRO D1347      12.764   0.576  19.532  1.00  0.00           C  
ATOM   1348  N   GLU D1348      11.162   0.068  15.246  1.00  0.00           N  
ATOM   1349  CA  GLU D1348      10.639  -0.897  14.282  1.00  0.00           C  
ATOM   1350  C   GLU D1348      11.621  -0.945  13.132  1.00  0.00           C  
ATOM   1351  O   GLU D1348      12.129   0.085  12.703  1.00  0.00           O  
ATOM   1352  CB  GLU D1348       9.278  -0.428  13.796  1.00  0.00           C  
ATOM   1353  CG  GLU D1348       8.702  -1.246  12.675  1.00  0.00           C  
ATOM   1354  CD  GLU D1348       7.504  -0.554  12.043  1.00  0.00           C  
ATOM   1355  OE1 GLU D1348       6.574  -0.180  12.802  1.00  0.00           O  
ATOM   1356  OE2 GLU D1348       7.504  -0.387  10.800  1.00  0.00           O  
ATOM   1357  N   ALA D1349      11.900  -2.140  12.640  1.00  0.00           N  
ATOM   1358  CA  ALA D1349      12.842  -2.284  11.543  1.00  0.00           C  
ATOM   1359  C   ALA D1349      12.109  -2.276  10.207  1.00  0.00           C  
ATOM   1360  O   ALA D1349      11.530  -3.279   9.803  1.00  0.00           O  
ATOM   1361  CB  ALA D1349      13.632  -3.566  11.697  1.00  0.00           C  
ATOM   1362  N   ARG D1350      12.139  -1.136   9.523  1.00  0.00           N  
ATOM   1363  CA  ARG D1350      11.460  -0.998   8.248  1.00  0.00           C  
ATOM   1364  C   ARG D1350      12.405  -1.076   7.062  1.00  0.00           C  
ATOM   1365  O   ARG D1350      13.233  -0.176   6.822  1.00  0.00           O  
ATOM   1366  CB  ARG D1350      10.669   0.305   8.194  1.00  0.00           C  
ATOM   1367  CG  ARG D1350       9.647   0.372   7.068  1.00  0.00           C  
ATOM   1368  CD  ARG D1350       9.673   1.723   6.355  1.00  0.00           C  
ATOM   1369  NE  ARG D1350      10.872   1.913   5.528  1.00  0.00           N  
ATOM   1370  CZ  ARG D1350      11.246   3.072   4.993  1.00  0.00           C  
ATOM   1371  NH1 ARG D1350      10.525   4.167   5.192  1.00  0.00           N  
ATOM   1372  NH2 ARG D1350      12.344   3.134   4.258  1.00  0.00           N  
ATOM   1373  N   ILE D1351      12.265  -2.163   6.311  1.00  0.00           N  
ATOM   1374  CA  ILE D1351      13.087  -2.476   5.121  1.00  0.00           C  
ATOM   1375  C   ILE D1351      12.918  -1.490   3.941  1.00  0.00           C  
ATOM   1376  O   ILE D1351      12.031  -0.628   3.950  1.00  0.00           O  
ATOM   1377  CB  ILE D1351      12.747  -3.963   4.671  1.00  0.00           C  
ATOM   1378  CG1 ILE D1351      13.761  -4.946   5.313  1.00  0.00           C  
ATOM   1379  CG2 ILE D1351      12.787  -4.125   3.175  1.00  0.00           C  
ATOM   1380  CD1 ILE D1351      13.603  -5.097   6.808  1.00  0.00           C  
ATOM   1381  N   PRO D1352      13.823  -1.562   2.948  1.00  0.00           N  
ATOM   1382  CA  PRO D1352      13.826  -0.720   1.741  1.00  0.00           C  
ATOM   1383  C   PRO D1352      12.613  -1.067   0.881  1.00  0.00           C  
ATOM   1384  O   PRO D1352      11.918  -2.029   1.178  1.00  0.00           O  
ATOM   1385  CB  PRO D1352      15.125  -1.112   1.059  1.00  0.00           C  
ATOM   1386  CG  PRO D1352      16.014  -1.450   2.216  1.00  0.00           C  
ATOM   1387  CD  PRO D1352      15.116  -2.243   3.120  1.00  0.00           C  
ATOM   1388  N   LYS D1353      12.371  -0.303  -0.182  1.00  0.00           N  
ATOM   1389  CA  LYS D1353      11.225  -0.581  -1.036  1.00  0.00           C  
ATOM   1390  C   LYS D1353      11.517  -1.805  -1.916  1.00  0.00           C  
ATOM   1391  O   LYS D1353      12.470  -1.803  -2.707  1.00  0.00           O  
ATOM   1392  CB  LYS D1353      10.860   0.648  -1.880  1.00  0.00           C  
ATOM   1393  CG  LYS D1353       9.398   0.681  -2.353  1.00  0.00           C  
ATOM   1394  CD  LYS D1353       8.389   0.764  -1.196  1.00  0.00           C  
ATOM   1395  CE  LYS D1353       8.183   2.192  -0.681  1.00  0.00           C  
ATOM   1396  NZ  LYS D1353       9.390   2.780  -0.028  1.00  0.00           N  
ATOM   1397  N   VAL D1354      10.690  -2.846  -1.753  1.00  0.00           N  
ATOM   1398  CA  VAL D1354      10.839  -4.116  -2.476  1.00  0.00           C  
ATOM   1399  C   VAL D1354      10.566  -4.159  -3.979  1.00  0.00           C  
ATOM   1400  O   VAL D1354       9.616  -3.558  -4.496  1.00  0.00           O  
ATOM   1401  CB  VAL D1354       9.993  -5.247  -1.838  1.00  0.00           C  
ATOM   1402  CG1 VAL D1354      10.564  -5.631  -0.487  1.00  0.00           C  
ATOM   1403  CG2 VAL D1354       8.534  -4.825  -1.709  1.00  0.00           C  
ATOM   1404  N   GLY D1355      11.407  -4.941  -4.650  1.00  0.00           N  
ATOM   1405  CA  GLY D1355      11.339  -5.127  -6.086  1.00  0.00           C  
ATOM   1406  C   GLY D1355      12.765  -5.108  -6.598  1.00  0.00           C  
ATOM   1407  O   GLY D1355      13.201  -6.013  -7.319  1.00  0.00           O  
ATOM   1408  N   ALA D1356      13.502  -4.081  -6.183  1.00  0.00           N  
ATOM   1409  CA  ALA D1356      14.884  -3.912  -6.594  1.00  0.00           C  
ATOM   1410  C   ALA D1356      15.904  -4.499  -5.622  1.00  0.00           C  
ATOM   1411  O   ALA D1356      16.396  -3.820  -4.723  1.00  0.00           O  
ATOM   1412  CB  ALA D1356      15.172  -2.435  -6.829  1.00  0.00           C  
ATOM   1413  N   ARG D1360      16.183  -5.780  -5.817  1.00  0.00           N  
ATOM   1414  CA  ARG D1360      17.164  -6.526  -5.047  1.00  0.00           C  
ATOM   1415  C   ARG D1360      18.266  -6.702  -6.089  1.00  0.00           C  
ATOM   1416  O   ARG D1360      18.110  -7.480  -7.033  1.00  0.00           O  
ATOM   1417  CB  ARG D1360      16.615  -7.901  -4.658  1.00  0.00           C  
ATOM   1418  CG  ARG D1360      16.083  -8.023  -3.234  1.00  0.00           C  
ATOM   1419  CD  ARG D1360      17.189  -8.305  -2.220  1.00  0.00           C  
ATOM   1420  NE  ARG D1360      17.838  -9.604  -2.411  1.00  0.00           N  
ATOM   1421  CZ  ARG D1360      18.190 -10.413  -1.418  1.00  0.00           C  
ATOM   1422  NH1 ARG D1360      17.949 -10.060  -0.165  1.00  0.00           N  
ATOM   1423  NH2 ARG D1360      18.785 -11.569  -1.676  1.00  0.00           N  
ATOM   1424  N   ILE D1361      19.362  -5.966  -5.945  1.00  0.00           N  
ATOM   1425  CA  ILE D1361      20.433  -6.055  -6.924  1.00  0.00           C  
ATOM   1426  C   ILE D1361      21.426  -7.191  -6.654  1.00  0.00           C  
ATOM   1427  O   ILE D1361      22.241  -7.119  -5.747  1.00  0.00           O  
ATOM   1428  CB  ILE D1361      21.181  -4.707  -7.034  1.00  0.00           C  
ATOM   1429  CG1 ILE D1361      20.177  -3.564  -7.238  1.00  0.00           C  
ATOM   1430  CG2 ILE D1361      22.150  -4.734  -8.199  1.00  0.00           C  
ATOM   1431  CD1 ILE D1361      19.314  -3.670  -8.509  1.00  0.00           C  
ATOM   1432  N   MET D1365      21.340  -8.249  -7.455  1.00  0.00           N  
ATOM   1433  CA  MET D1365      22.222  -9.398  -7.328  1.00  0.00           C  
ATOM   1434  C   MET D1365      23.608  -9.030  -7.808  1.00  0.00           C  
ATOM   1435  O   MET D1365      23.823  -7.935  -8.306  1.00  0.00           O  
ATOM   1436  CB  MET D1365      21.713 -10.558  -8.175  1.00  0.00           C  
ATOM   1437  CG  MET D1365      20.256 -10.872  -7.983  1.00  0.00           C  
ATOM   1438  SD  MET D1365      19.846 -11.388  -6.328  1.00  0.00           S  
ATOM   1439  CE  MET D1365      18.096 -11.044  -6.307  1.00  0.00           C  
ATOM   1440  N   SER D1366      24.547  -9.956  -7.670  1.00  0.00           N  
ATOM   1441  CA  SER D1366      25.913  -9.703  -8.100  1.00  0.00           C  
ATOM   1442  C   SER D1366      26.063  -9.836  -9.615  1.00  0.00           C  
ATOM   1443  O   SER D1366      25.280 -10.509 -10.295  1.00  0.00           O  
ATOM   1444  CB  SER D1366      26.888 -10.650  -7.379  1.00  0.00           C  
ATOM   1445  OG  SER D1366      27.546 -11.528  -8.280  1.00  0.00           O  
ATOM   1446  N   LEU D1368      27.091  -9.189 -10.138  1.00  0.00           N  
ATOM   1447  CA  LEU D1368      27.349  -9.229 -11.555  1.00  0.00           C  
ATOM   1448  C   LEU D1368      27.901 -10.582 -11.983  1.00  0.00           C  
ATOM   1449  O   LEU D1368      27.769 -10.952 -13.143  1.00  0.00           O  
ATOM   1450  CB  LEU D1368      28.334  -8.115 -11.938  1.00  0.00           C  
ATOM   1451  CG  LEU D1368      27.975  -6.664 -11.552  1.00  0.00           C  
ATOM   1452  CD1 LEU D1368      29.050  -5.718 -12.075  1.00  0.00           C  
ATOM   1453  CD2 LEU D1368      26.602  -6.288 -12.105  1.00  0.00           C  
ATOM   1454  N   VAL D1369      28.498 -11.334 -11.059  1.00  0.00           N  
ATOM   1455  CA  VAL D1369      29.082 -12.630 -11.417  1.00  0.00           C  
ATOM   1456  C   VAL D1369      28.255 -13.860 -11.057  1.00  0.00           C  
ATOM   1457  O   VAL D1369      28.360 -14.895 -11.709  1.00  0.00           O  
ATOM   1458  CB  VAL D1369      30.479 -12.778 -10.799  1.00  0.00           C  
ATOM   1459  CG1 VAL D1369      31.376 -11.639 -11.262  1.00  0.00           C  
ATOM   1460  CG2 VAL D1369      30.372 -12.761  -9.291  1.00  0.00           C  
ATOM   1461  N   ASP D1370      27.433 -13.740 -10.020  1.00  0.00           N  
ATOM   1462  CA  ASP D1370      26.590 -14.838  -9.555  1.00  0.00           C  
ATOM   1463  C   ASP D1370      25.258 -14.167  -9.265  1.00  0.00           C  
ATOM   1464  O   ASP D1370      25.077 -13.566  -8.218  1.00  0.00           O  
ATOM   1465  CB  ASP D1370      27.174 -15.435  -8.268  1.00  0.00           C  
ATOM   1466  CG  ASP D1370      26.432 -16.684  -7.792  1.00  0.00           C  
ATOM   1467  OD1 ASP D1370      25.202 -16.806  -8.016  1.00  0.00           O  
ATOM   1468  OD2 ASP D1370      27.099 -17.529  -7.165  1.00  0.00           O  
ATOM   1469  N   PRO D1371      24.307 -14.270 -10.203  1.00  0.00           N  
ATOM   1470  CA  PRO D1371      22.961 -13.690 -10.131  1.00  0.00           C  
ATOM   1471  C   PRO D1371      21.995 -14.237  -9.084  1.00  0.00           C  
ATOM   1472  O   PRO D1371      20.814 -13.864  -9.079  1.00  0.00           O  
ATOM   1473  CB  PRO D1371      22.447 -13.882 -11.545  1.00  0.00           C  
ATOM   1474  CG  PRO D1371      23.044 -15.205 -11.896  1.00  0.00           C  
ATOM   1475  CD  PRO D1371      24.470 -15.036 -11.453  1.00  0.00           C  
ATOM   1476  N   THR D1372      22.470 -15.123  -8.212  1.00  0.00           N  
ATOM   1477  CA  THR D1372      21.614 -15.676  -7.147  1.00  0.00           C  
ATOM   1478  C   THR D1372      22.163 -15.174  -5.827  1.00  0.00           C  
ATOM   1479  O   THR D1372      21.494 -15.211  -4.795  1.00  0.00           O  
ATOM   1480  CB  THR D1372      21.624 -17.224  -7.125  1.00  0.00           C  
ATOM   1481  OG1 THR D1372      22.978 -17.714  -7.218  1.00  0.00           O  
ATOM   1482  CG2 THR D1372      20.780 -17.776  -8.259  1.00  0.00           C  
ATOM   1483  N   LYS D1373      23.394 -14.689  -5.904  1.00  0.00           N  
ATOM   1484  CA  LYS D1373      24.093 -14.127  -4.777  1.00  0.00           C  
ATOM   1485  C   LYS D1373      23.718 -12.641  -4.774  1.00  0.00           C  
ATOM   1486  O   LYS D1373      23.382 -12.077  -5.813  1.00  0.00           O  
ATOM   1487  CB  LYS D1373      25.593 -14.326  -4.980  1.00  0.00           C  
ATOM   1488  CG  LYS D1373      26.453 -14.048  -3.770  1.00  0.00           C  
ATOM   1489  CD  LYS D1373      27.796 -14.745  -3.909  1.00  0.00           C  
ATOM   1490  CE  LYS D1373      28.665 -14.538  -2.672  1.00  0.00           C  
ATOM   1491  NZ  LYS D1373      29.079 -13.109  -2.506  1.00  0.00           N  
ATOM   1492  N   LYS D1414      23.741 -12.013  -3.606  1.00  0.00           N  
ATOM   1493  CA  LYS D1414      23.405 -10.601  -3.509  1.00  0.00           C  
ATOM   1494  C   LYS D1414      24.703  -9.802  -3.673  1.00  0.00           C  
ATOM   1495  O   LYS D1414      25.776 -10.285  -3.306  1.00  0.00           O  
ATOM   1496  CB  LYS D1414      22.752 -10.334  -2.152  1.00  0.00           C  
ATOM   1497  CG  LYS D1414      22.101  -8.967  -2.004  1.00  0.00           C  
ATOM   1498  CD  LYS D1414      21.085  -8.923  -0.844  1.00  0.00           C  
ATOM   1499  CE  LYS D1414      21.721  -9.306   0.479  1.00  0.00           C  
ATOM   1500  NZ  LYS D1414      22.983  -8.543   0.728  1.00  0.00           N  
ATOM   1501  N   MET D1415      24.615  -8.604  -4.253  1.00  0.00           N  
ATOM   1502  CA  MET D1415      25.799  -7.771  -4.462  1.00  0.00           C  
ATOM   1503  C   MET D1415      26.268  -7.196  -3.129  1.00  0.00           C  
ATOM   1504  O   MET D1415      25.478  -6.579  -2.408  1.00  0.00           O  
ATOM   1505  CB  MET D1415      25.502  -6.616  -5.425  1.00  0.00           C  
ATOM   1506  CG  MET D1415      26.764  -5.925  -5.952  1.00  0.00           C  
ATOM   1507  SD  MET D1415      26.482  -4.428  -6.950  1.00  0.00           S  
ATOM   1508  CE  MET D1415      25.999  -5.141  -8.501  1.00  0.00           C  
ATOM   1509  N   SER D1416      27.549  -7.391  -2.813  1.00  0.00           N  
ATOM   1510  CA  SER D1416      28.111  -6.898  -1.559  1.00  0.00           C  
ATOM   1511  C   SER D1416      29.573  -6.478  -1.693  1.00  0.00           C  
ATOM   1512  O   SER D1416      30.318  -7.025  -2.509  1.00  0.00           O  
ATOM   1513  CB  SER D1416      27.995  -7.970  -0.466  1.00  0.00           C  
ATOM   1514  OG  SER D1416      28.075  -7.406   0.843  1.00  0.00           O  
ATOM   1515  N   LYS D1417      29.948  -5.493  -0.877  1.00  0.00           N  
ATOM   1516  CA  LYS D1417      31.291  -4.925  -0.795  1.00  0.00           C  
ATOM   1517  C   LYS D1417      32.223  -6.020  -0.264  1.00  0.00           C  
ATOM   1518  O   LYS D1417      33.446  -5.960  -0.412  1.00  0.00           O  
ATOM   1519  CB  LYS D1417      31.301  -3.739   0.197  1.00  0.00           C  
ATOM   1520  CG  LYS D1417      29.897  -3.224   0.662  1.00  0.00           C  
ATOM   1521  CD  LYS D1417      29.064  -4.268   1.445  1.00  0.00           C  
ATOM   1522  CE  LYS D1417      27.570  -3.920   1.499  1.00  0.00           C  
ATOM   1523  NZ  LYS D1417      26.769  -5.049   2.058  1.00  0.00           N  
ATOM   1524  N   SER D1434      31.617  -7.030   0.350  1.00  0.00           N  
ATOM   1525  CA  SER D1434      32.330  -8.157   0.945  1.00  0.00           C  
ATOM   1526  C   SER D1434      32.486  -9.365   0.019  1.00  0.00           C  
ATOM   1527  O   SER D1434      32.758 -10.476   0.475  1.00  0.00           O  
ATOM   1528  CB  SER D1434      31.589  -8.602   2.199  1.00  0.00           C  
ATOM   1529  OG  SER D1434      30.222  -8.831   1.905  1.00  0.00           O  
ATOM   1530  N   ASP D1435      32.306  -9.166  -1.272  1.00  0.00           N  
ATOM   1531  CA  ASP D1435      32.439 -10.265  -2.199  1.00  0.00           C  
ATOM   1532  C   ASP D1435      33.915 -10.375  -2.551  1.00  0.00           C  
ATOM   1533  O   ASP D1435      34.592  -9.370  -2.750  1.00  0.00           O  
ATOM   1534  CB  ASP D1435      31.629  -9.979  -3.476  1.00  0.00           C  
ATOM   1535  CG  ASP D1435      31.363 -11.224  -4.305  1.00  0.00           C  
ATOM   1536  OD1 ASP D1435      32.339 -11.893  -4.732  1.00  0.00           O  
ATOM   1537  OD2 ASP D1435      30.168 -11.526  -4.527  1.00  0.00           O  
ATOM   1538  N   PRO D1440      34.459 -11.600  -2.560  1.00  0.00           N  
ATOM   1539  CA  PRO D1440      35.878 -11.694  -2.909  1.00  0.00           C  
ATOM   1540  C   PRO D1440      36.209 -11.354  -4.368  1.00  0.00           C  
ATOM   1541  O   PRO D1440      37.364 -11.066  -4.667  1.00  0.00           O  
ATOM   1542  CB  PRO D1440      36.230 -13.131  -2.516  1.00  0.00           C  
ATOM   1543  CG  PRO D1440      34.912 -13.851  -2.568  1.00  0.00           C  
ATOM   1544  CD  PRO D1440      34.000 -12.849  -1.927  1.00  0.00           C  
ATOM   1545  N   ASN D1441      35.229 -11.391  -5.277  1.00  0.00           N  
ATOM   1546  CA  ASN D1441      35.524 -11.031  -6.676  1.00  0.00           C  
ATOM   1547  C   ASN D1441      35.084  -9.577  -6.920  1.00  0.00           C  
ATOM   1548  O   ASN D1441      33.898  -9.257  -6.830  1.00  0.00           O  
ATOM   1549  CB  ASN D1441      34.800 -11.971  -7.674  1.00  0.00           C  
ATOM   1550  CG  ASN D1441      35.345 -11.844  -9.124  1.00  0.00           C  
ATOM   1551  OD1 ASN D1441      34.639 -12.118 -10.092  1.00  0.00           O  
ATOM   1552  ND2 ASN D1441      36.614 -11.436  -9.252  1.00  0.00           N  
ATOM   1553  N   PRO D1444      36.041  -8.683  -7.220  1.00  0.00           N  
ATOM   1554  CA  PRO D1444      35.748  -7.266  -7.472  1.00  0.00           C  
ATOM   1555  C   PRO D1444      34.690  -7.016  -8.541  1.00  0.00           C  
ATOM   1556  O   PRO D1444      33.945  -6.036  -8.466  1.00  0.00           O  
ATOM   1557  CB  PRO D1444      37.104  -6.700  -7.891  1.00  0.00           C  
ATOM   1558  CG  PRO D1444      38.072  -7.556  -7.147  1.00  0.00           C  
ATOM   1559  CD  PRO D1444      37.490  -8.941  -7.327  1.00  0.00           C  
ATOM   1560  N   LYS D1450      34.641  -7.900  -9.538  1.00  0.00           N  
ATOM   1561  CA  LYS D1450      33.706  -7.804 -10.663  1.00  0.00           C  
ATOM   1562  C   LYS D1450      32.285  -8.241 -10.326  1.00  0.00           C  
ATOM   1563  O   LYS D1450      31.441  -8.385 -11.204  1.00  0.00           O  
ATOM   1564  CB  LYS D1450      34.257  -8.615 -11.837  1.00  0.00           C  
ATOM   1565  CG  LYS D1450      35.669  -8.173 -12.210  1.00  0.00           C  
ATOM   1566  CD  LYS D1450      36.128  -8.588 -13.609  1.00  0.00           C  
ATOM   1567  CE  LYS D1450      36.375 -10.093 -13.741  1.00  0.00           C  
ATOM   1568  NZ  LYS D1450      35.158 -10.883 -14.123  1.00  0.00           N  
ATOM   1569  N   ALA D1452      32.009  -8.431  -9.045  1.00  0.00           N  
ATOM   1570  CA  ALA D1452      30.673  -8.826  -8.635  1.00  0.00           C  
ATOM   1571  C   ALA D1452      29.886  -7.585  -8.253  1.00  0.00           C  
ATOM   1572  O   ALA D1452      28.664  -7.634  -8.127  1.00  0.00           O  
ATOM   1573  CB  ALA D1452      30.750  -9.784  -7.458  1.00  0.00           C  
ATOM   1574  N   TYR D1455      30.592  -6.472  -8.067  1.00  0.00           N  
ATOM   1575  CA  TYR D1455      29.939  -5.229  -7.672  1.00  0.00           C  
ATOM   1576  C   TYR D1455      30.613  -4.016  -8.288  1.00  0.00           C  
ATOM   1577  O   TYR D1455      31.739  -4.089  -8.781  1.00  0.00           O  
ATOM   1578  CB  TYR D1455      29.951  -5.084  -6.131  1.00  0.00           C  
ATOM   1579  CG  TYR D1455      31.353  -5.098  -5.540  1.00  0.00           C  
ATOM   1580  CD1 TYR D1455      32.184  -3.979  -5.632  1.00  0.00           C  
ATOM   1581  CD2 TYR D1455      31.899  -6.280  -5.018  1.00  0.00           C  
ATOM   1582  CE1 TYR D1455      33.531  -4.038  -5.238  1.00  0.00           C  
ATOM   1583  CE2 TYR D1455      33.243  -6.353  -4.622  1.00  0.00           C  
ATOM   1584  CZ  TYR D1455      34.060  -5.229  -4.741  1.00  0.00           C  
ATOM   1585  OH  TYR D1455      35.404  -5.310  -4.429  1.00  0.00           O  
ATOM   1586  N   ILE D1456      29.894  -2.899  -8.246  1.00  0.00           N  
ATOM   1587  CA  ILE D1456      30.389  -1.629  -8.749  1.00  0.00           C  
ATOM   1588  C   ILE D1456      30.303  -0.659  -7.562  1.00  0.00           C  
ATOM   1589  O   ILE D1456      29.263  -0.536  -6.900  1.00  0.00           O  
ATOM   1590  CB  ILE D1456      29.536  -1.118  -9.940  1.00  0.00           C  
ATOM   1591  CG1 ILE D1456      29.669  -2.053 -11.138  1.00  0.00           C  
ATOM   1592  CG2 ILE D1456      29.998   0.264 -10.368  1.00  0.00           C  
ATOM   1593  CD1 ILE D1456      28.677  -1.724 -12.258  1.00  0.00           C  
ATOM   1594  N   THR D1457      31.426  -0.004  -7.297  1.00  0.00           N  
ATOM   1595  CA  THR D1457      31.584   0.962  -6.216  1.00  0.00           C  
ATOM   1596  C   THR D1457      31.155   2.331  -6.708  1.00  0.00           C  
ATOM   1597  O   THR D1457      31.437   2.687  -7.843  1.00  0.00           O  
ATOM   1598  CB  THR D1457      33.061   1.084  -5.820  1.00  0.00           C  
ATOM   1599  OG1 THR D1457      33.509  -0.149  -5.239  1.00  0.00           O  
ATOM   1600  CG2 THR D1457      33.257   2.249  -4.871  1.00  0.00           C  
ATOM   1601  N   LEU D1458      30.495   3.106  -5.857  1.00  0.00           N  
ATOM   1602  CA  LEU D1458      30.081   4.434  -6.266  1.00  0.00           C  
ATOM   1603  C   LEU D1458      31.230   5.239  -6.841  1.00  0.00           C  
ATOM   1604  O   LEU D1458      31.009   6.250  -7.512  1.00  0.00           O  
ATOM   1605  CB  LEU D1458      29.507   5.215  -5.100  1.00  0.00           C  
ATOM   1606  CG  LEU D1458      28.137   4.770  -4.659  1.00  0.00           C  
ATOM   1607  CD1 LEU D1458      27.611   5.783  -3.684  1.00  0.00           C  
ATOM   1608  CD2 LEU D1458      27.209   4.685  -5.840  1.00  0.00           C  
ATOM   1609  N   LEU D1459      32.460   4.822  -6.579  1.00  0.00           N  
ATOM   1610  CA  LEU D1459      33.580   5.587  -7.104  1.00  0.00           C  
ATOM   1611  C   LEU D1459      34.350   4.859  -8.191  1.00  0.00           C  
ATOM   1612  O   LEU D1459      35.371   5.371  -8.660  1.00  0.00           O  
ATOM   1613  CB  LEU D1459      34.539   5.979  -5.988  1.00  0.00           C  
ATOM   1614  CG  LEU D1459      33.904   6.756  -4.835  1.00  0.00           C  
ATOM   1615  CD1 LEU D1459      34.999   7.092  -3.842  1.00  0.00           C  
ATOM   1616  CD2 LEU D1459      33.190   8.011  -5.329  1.00  0.00           C  
ATOM   1617  N   ASP D1460      33.865   3.676  -8.580  1.00  0.00           N  
ATOM   1618  CA  ASP D1460      34.494   2.917  -9.648  1.00  0.00           C  
ATOM   1619  C   ASP D1460      34.582   3.879 -10.831  1.00  0.00           C  
ATOM   1620  O   ASP D1460      33.601   4.558 -11.148  1.00  0.00           O  
ATOM   1621  CB  ASP D1460      33.639   1.706 -10.064  1.00  0.00           C  
ATOM   1622  CG  ASP D1460      33.926   0.447  -9.245  1.00  0.00           C  
ATOM   1623  OD1 ASP D1460      35.084   0.187  -8.896  1.00  0.00           O  
ATOM   1624  OD2 ASP D1460      32.964  -0.314  -8.980  1.00  0.00           O  
ATOM   1625  N   ASP D1461      35.743   3.945 -11.478  1.00  0.00           N  
ATOM   1626  CA  ASP D1461      35.893   4.851 -12.614  1.00  0.00           C  
ATOM   1627  C   ASP D1461      35.314   4.248 -13.892  1.00  0.00           C  
ATOM   1628  O   ASP D1461      35.141   3.032 -14.006  1.00  0.00           O  
ATOM   1629  CB  ASP D1461      37.369   5.234 -12.791  1.00  0.00           C  
ATOM   1630  CG  ASP D1461      38.175   4.169 -13.491  1.00  0.00           C  
ATOM   1631  OD1 ASP D1461      38.021   4.037 -14.722  1.00  0.00           O  
ATOM   1632  OD2 ASP D1461      38.957   3.469 -12.813  1.00  0.00           O  
ATOM   1633  N   ALA D1462      34.999   5.117 -14.845  1.00  0.00           N  
ATOM   1634  CA  ALA D1462      34.419   4.708 -16.124  1.00  0.00           C  
ATOM   1635  C   ALA D1462      35.008   3.415 -16.692  1.00  0.00           C  
ATOM   1636  O   ALA D1462      34.288   2.448 -16.917  1.00  0.00           O  
ATOM   1637  CB  ALA D1462      34.573   5.825 -17.118  1.00  0.00           C  
ATOM   1638  N   LYS D1463      36.316   3.413 -16.924  1.00  0.00           N  
ATOM   1639  CA  LYS D1463      37.014   2.247 -17.462  1.00  0.00           C  
ATOM   1640  C   LYS D1463      36.707   0.978 -16.664  1.00  0.00           C  
ATOM   1641  O   LYS D1463      36.652  -0.117 -17.216  1.00  0.00           O  
ATOM   1642  CB  LYS D1463      38.528   2.517 -17.471  1.00  0.00           C  
ATOM   1643  CG  LYS D1463      39.430   1.284 -17.620  1.00  0.00           C  
ATOM   1644  CD  LYS D1463      40.922   1.624 -17.400  1.00  0.00           C  
ATOM   1645  CE  LYS D1463      41.274   1.898 -15.923  1.00  0.00           C  
ATOM   1646  NZ  LYS D1463      40.625   3.109 -15.324  1.00  0.00           N  
ATOM   1647  N   THR D1465      36.492   1.136 -15.366  1.00  0.00           N  
ATOM   1648  CA  THR D1465      36.204   0.002 -14.508  1.00  0.00           C  
ATOM   1649  C   THR D1465      34.750  -0.420 -14.615  1.00  0.00           C  
ATOM   1650  O   THR D1465      34.434  -1.609 -14.569  1.00  0.00           O  
ATOM   1651  CB  THR D1465      36.516   0.340 -13.063  1.00  0.00           C  
ATOM   1652  OG1 THR D1465      37.888   0.736 -12.967  1.00  0.00           O  
ATOM   1653  CG2 THR D1465      36.248  -0.854 -12.162  1.00  0.00           C  
ATOM   1654  N   ILE D1467      33.862   0.559 -14.748  1.00  0.00           N  
ATOM   1655  CA  ILE D1467      32.438   0.277 -14.857  1.00  0.00           C  
ATOM   1656  C   ILE D1467      32.205  -0.470 -16.140  1.00  0.00           C  
ATOM   1657  O   ILE D1467      31.525  -1.492 -16.174  1.00  0.00           O  
ATOM   1658  CB  ILE D1467      31.614   1.551 -14.921  1.00  0.00           C  
ATOM   1659  CG1 ILE D1467      31.845   2.374 -13.659  1.00  0.00           C  
ATOM   1660  CG2 ILE D1467      30.136   1.193 -15.137  1.00  0.00           C  
ATOM   1661  CD1 ILE D1467      30.919   3.564 -13.540  1.00  0.00           C  
ATOM   1662  N   GLU D1468      32.791   0.072 -17.194  1.00  0.00           N  
ATOM   1663  CA  GLU D1468      32.691  -0.483 -18.517  1.00  0.00           C  
ATOM   1664  C   GLU D1468      33.134  -1.940 -18.532  1.00  0.00           C  
ATOM   1665  O   GLU D1468      32.430  -2.797 -19.063  1.00  0.00           O  
ATOM   1666  CB  GLU D1468      33.542   0.351 -19.466  1.00  0.00           C  
ATOM   1667  CG  GLU D1468      33.108   0.296 -20.903  1.00  0.00           C  
ATOM   1668  CD  GLU D1468      33.021   1.681 -21.518  1.00  0.00           C  
ATOM   1669  OE1 GLU D1468      34.000   2.445 -21.382  1.00  0.00           O  
ATOM   1670  OE2 GLU D1468      31.973   2.001 -22.131  1.00  0.00           O  
ATOM   1671  N   LYS D1507      34.285  -2.222 -17.931  1.00  0.00           N  
ATOM   1672  CA  LYS D1507      34.814  -3.582 -17.895  1.00  0.00           C  
ATOM   1673  C   LYS D1507      33.968  -4.539 -17.046  1.00  0.00           C  
ATOM   1674  O   LYS D1507      33.690  -5.664 -17.455  1.00  0.00           O  
ATOM   1675  CB  LYS D1507      36.270  -3.572 -17.397  1.00  0.00           C  
ATOM   1676  CG  LYS D1507      36.960  -4.937 -17.467  1.00  0.00           C  
ATOM   1677  CD  LYS D1507      37.250  -5.528 -16.081  1.00  0.00           C  
ATOM   1678  CE  LYS D1507      38.451  -4.860 -15.393  1.00  0.00           C  
ATOM   1679  NZ  LYS D1507      39.787  -5.174 -16.013  1.00  0.00           N  
ATOM   1680  N   LYS D1508      33.542  -4.093 -15.870  1.00  0.00           N  
ATOM   1681  CA  LYS D1508      32.737  -4.960 -15.022  1.00  0.00           C  
ATOM   1682  C   LYS D1508      31.409  -5.324 -15.675  1.00  0.00           C  
ATOM   1683  O   LYS D1508      31.040  -6.497 -15.715  1.00  0.00           O  
ATOM   1684  CB  LYS D1508      32.492  -4.321 -13.660  1.00  0.00           C  
ATOM   1685  CG  LYS D1508      33.729  -4.288 -12.784  1.00  0.00           C  
ATOM   1686  CD  LYS D1508      33.405  -3.808 -11.388  1.00  0.00           C  
ATOM   1687  CE  LYS D1508      34.683  -3.646 -10.579  1.00  0.00           C  
ATOM   1688  NZ  LYS D1508      34.379  -3.160  -9.205  1.00  0.00           N  
ATOM   1689  N   ILE D1509      30.699  -4.317 -16.181  1.00  0.00           N  
ATOM   1690  CA  ILE D1509      29.412  -4.517 -16.855  1.00  0.00           C  
ATOM   1691  C   ILE D1509      29.527  -5.501 -18.016  1.00  0.00           C  
ATOM   1692  O   ILE D1509      28.719  -6.428 -18.139  1.00  0.00           O  
ATOM   1693  CB  ILE D1509      28.836  -3.170 -17.395  1.00  0.00           C  
ATOM   1694  CG1 ILE D1509      28.226  -2.366 -16.250  1.00  0.00           C  
ATOM   1695  CG2 ILE D1509      27.763  -3.433 -18.457  1.00  0.00           C  
ATOM   1696  CD1 ILE D1509      27.067  -3.084 -15.586  1.00  0.00           C  
ATOM   1697  N   LYS D1510      30.528  -5.289 -18.868  1.00  0.00           N  
ATOM   1698  CA  LYS D1510      30.741  -6.163 -20.017  1.00  0.00           C  
ATOM   1699  C   LYS D1510      30.882  -7.614 -19.589  1.00  0.00           C  
ATOM   1700  O   LYS D1510      30.340  -8.509 -20.241  1.00  0.00           O  
ATOM   1701  CB  LYS D1510      31.979  -5.744 -20.814  1.00  0.00           C  
ATOM   1702  CG  LYS D1510      31.747  -4.542 -21.728  1.00  0.00           C  
ATOM   1703  CD  LYS D1510      32.636  -4.600 -22.966  1.00  0.00           C  
ATOM   1704  CE  LYS D1510      34.114  -4.642 -22.598  1.00  0.00           C  
ATOM   1705  NZ  LYS D1510      34.942  -5.345 -23.631  1.00  0.00           N  
ATOM   1706  N   SER D1511      31.604  -7.835 -18.492  1.00  0.00           N  
ATOM   1707  CA  SER D1511      31.817  -9.169 -17.966  1.00  0.00           C  
ATOM   1708  C   SER D1511      30.610  -9.704 -17.179  1.00  0.00           C  
ATOM   1709  O   SER D1511      30.593 -10.870 -16.786  1.00  0.00           O  
ATOM   1710  CB  SER D1511      33.054  -9.182 -17.067  1.00  0.00           C  
ATOM   1711  OG  SER D1511      34.200  -8.699 -17.746  1.00  0.00           O  
ATOM   1712  N   ALA D1512      29.605  -8.864 -16.934  1.00  0.00           N  
ATOM   1713  CA  ALA D1512      28.421  -9.302 -16.188  1.00  0.00           C  
ATOM   1714  C   ALA D1512      27.959 -10.584 -16.830  1.00  0.00           C  
ATOM   1715  O   ALA D1512      28.003 -10.716 -18.047  1.00  0.00           O  
ATOM   1716  CB  ALA D1512      27.322  -8.255 -16.253  1.00  0.00           C  
ATOM   1717  N   VAL D1513      27.515 -11.537 -16.025  1.00  0.00           N  
ATOM   1718  CA  VAL D1513      27.068 -12.811 -16.572  1.00  0.00           C  
ATOM   1719  C   VAL D1513      25.671 -12.741 -17.165  1.00  0.00           C  
ATOM   1720  O   VAL D1513      24.784 -12.087 -16.618  1.00  0.00           O  
ATOM   1721  CB  VAL D1513      27.112 -13.929 -15.499  1.00  0.00           C  
ATOM   1722  CG1 VAL D1513      28.546 -14.192 -15.097  1.00  0.00           C  
ATOM   1723  CG2 VAL D1513      26.280 -13.545 -14.277  1.00  0.00           C  
ATOM   1724  N   THR D1514      25.497 -13.421 -18.294  1.00  0.00           N  
ATOM   1725  CA  THR D1514      24.216 -13.480 -18.994  1.00  0.00           C  
ATOM   1726  C   THR D1514      23.869 -14.921 -19.396  1.00  0.00           C  
ATOM   1727  O   THR D1514      24.588 -15.861 -19.060  1.00  0.00           O  
ATOM   1728  CB  THR D1514      24.220 -12.598 -20.274  1.00  0.00           C  
ATOM   1729  OG1 THR D1514      25.549 -12.503 -20.803  1.00  0.00           O  
ATOM   1730  CG2 THR D1514      23.696 -11.219 -19.962  1.00  0.00           C  
ATOM   1731  N   ASP D1515      22.758 -15.099 -20.102  1.00  0.00           N  
ATOM   1732  CA  ASP D1515      22.393 -16.432 -20.548  1.00  0.00           C  
ATOM   1733  C   ASP D1515      22.770 -16.544 -22.029  1.00  0.00           C  
ATOM   1734  O   ASP D1515      23.474 -15.680 -22.551  1.00  0.00           O  
ATOM   1735  CB  ASP D1515      20.898 -16.699 -20.305  1.00  0.00           C  
ATOM   1736  CG  ASP D1515      19.992 -15.659 -20.936  1.00  0.00           C  
ATOM   1737  OD1 ASP D1515      19.906 -15.611 -22.181  1.00  0.00           O  
ATOM   1738  OD2 ASP D1515      19.357 -14.898 -20.175  1.00  0.00           O  
ATOM   1739  N   SER D1516      22.336 -17.610 -22.694  1.00  0.00           N  
ATOM   1740  CA  SER D1516      22.644 -17.802 -24.112  1.00  0.00           C  
ATOM   1741  C   SER D1516      21.399 -17.615 -24.970  1.00  0.00           C  
ATOM   1742  O   SER D1516      21.490 -17.486 -26.188  1.00  0.00           O  
ATOM   1743  CB  SER D1516      23.237 -19.188 -24.356  1.00  0.00           C  
ATOM   1744  OG  SER D1516      24.536 -19.297 -23.792  1.00  0.00           O  
ATOM   1745  N   GLU D1517      20.238 -17.589 -24.321  1.00  0.00           N  
ATOM   1746  CA  GLU D1517      18.976 -17.391 -25.021  1.00  0.00           C  
ATOM   1747  C   GLU D1517      19.022 -16.090 -25.826  1.00  0.00           C  
ATOM   1748  O   GLU D1517      18.115 -15.812 -26.614  1.00  0.00           O  
ATOM   1749  CB  GLU D1517      17.819 -17.336 -24.031  1.00  0.00           C  
ATOM   1750  CG  GLU D1517      16.465 -17.325 -24.688  1.00  0.00           C  
ATOM   1751  CD  GLU D1517      15.365 -16.953 -23.725  1.00  0.00           C  
ATOM   1752  OE1 GLU D1517      15.355 -15.798 -23.251  1.00  0.00           O  
ATOM   1753  OE2 GLU D1517      14.517 -17.819 -23.427  1.00  0.00           O  
ATOM   1754  N   GLY D1518      20.072 -15.296 -25.606  1.00  0.00           N  
ATOM   1755  CA  GLY D1518      20.260 -14.042 -26.317  1.00  0.00           C  
ATOM   1756  C   GLY D1518      19.145 -13.014 -26.469  1.00  0.00           C  
ATOM   1757  O   GLY D1518      19.262 -12.118 -27.304  1.00  0.00           O  
ATOM   1758  N   THR D1527      18.069 -13.113 -25.699  1.00  0.00           N  
ATOM   1759  CA  THR D1527      17.012 -12.115 -25.832  1.00  0.00           C  
ATOM   1760  C   THR D1527      16.932 -11.283 -24.553  1.00  0.00           C  
ATOM   1761  O   THR D1527      17.201 -11.795 -23.463  1.00  0.00           O  
ATOM   1762  CB  THR D1527      15.630 -12.758 -26.088  1.00  0.00           C  
ATOM   1763  OG1 THR D1527      15.078 -13.243 -24.855  1.00  0.00           O  
ATOM   1764  CG2 THR D1527      15.769 -13.915 -27.069  1.00  0.00           C  
ATOM   1765  N   ILE D1528      16.574 -10.006 -24.678  1.00  0.00           N  
ATOM   1766  CA  ILE D1528      16.456  -9.155 -23.502  1.00  0.00           C  
ATOM   1767  C   ILE D1528      15.028  -9.275 -22.977  1.00  0.00           C  
ATOM   1768  O   ILE D1528      14.174  -8.441 -23.260  1.00  0.00           O  
ATOM   1769  CB  ILE D1528      16.771  -7.682 -23.832  1.00  0.00           C  
ATOM   1770  CG1 ILE D1528      18.169  -7.579 -24.434  1.00  0.00           C  
ATOM   1771  CG2 ILE D1528      16.684  -6.820 -22.565  1.00  0.00           C  
ATOM   1772  CD1 ILE D1528      19.216  -8.067 -23.506  1.00  0.00           C  
ATOM   1773  N   ARG D1562      14.780 -10.326 -22.207  1.00  0.00           N  
ATOM   1774  CA  ARG D1562      13.459 -10.575 -21.655  1.00  0.00           C  
ATOM   1775  C   ARG D1562      13.625 -10.917 -20.177  1.00  0.00           C  
ATOM   1776  O   ARG D1562      14.552 -11.641 -19.812  1.00  0.00           O  
ATOM   1777  CB  ARG D1562      12.826 -11.738 -22.421  1.00  0.00           C  
ATOM   1778  CG  ARG D1562      11.395 -12.103 -22.060  1.00  0.00           C  
ATOM   1779  CD  ARG D1562      10.965 -13.334 -22.866  1.00  0.00           C  
ATOM   1780  NE  ARG D1562      11.894 -14.457 -22.700  1.00  0.00           N  
ATOM   1781  CZ  ARG D1562      12.000 -15.193 -21.596  1.00  0.00           C  
ATOM   1782  NH1 ARG D1562      11.226 -14.932 -20.548  1.00  0.00           N  
ATOM   1783  NH2 ARG D1562      12.890 -16.179 -21.534  1.00  0.00           N  
ATOM   1784  N   TYR D1563      12.749 -10.395 -19.320  1.00  0.00           N  
ATOM   1785  CA  TYR D1563      12.860 -10.662 -17.881  1.00  0.00           C  
ATOM   1786  C   TYR D1563      12.442 -12.086 -17.516  1.00  0.00           C  
ATOM   1787  O   TYR D1563      11.351 -12.534 -17.877  1.00  0.00           O  
ATOM   1788  CB  TYR D1563      12.011  -9.667 -17.102  1.00  0.00           C  
ATOM   1789  CG  TYR D1563      12.406  -9.555 -15.649  1.00  0.00           C  
ATOM   1790  CD1 TYR D1563      12.128 -10.577 -14.741  1.00  0.00           C  
ATOM   1791  CD2 TYR D1563      13.061  -8.422 -15.179  1.00  0.00           C  
ATOM   1792  CE1 TYR D1563      12.493 -10.467 -13.402  1.00  0.00           C  
ATOM   1793  CE2 TYR D1563      13.429  -8.302 -13.854  1.00  0.00           C  
ATOM   1794  CZ  TYR D1563      13.143  -9.325 -12.966  1.00  0.00           C  
ATOM   1795  OH  TYR D1563      13.508  -9.194 -11.645  1.00  0.00           O  
ATOM   1796  N   ASP D1564      13.309 -12.781 -16.783  1.00  0.00           N  
ATOM   1797  CA  ASP D1564      13.056 -14.158 -16.382  1.00  0.00           C  
ATOM   1798  C   ASP D1564      13.779 -14.390 -15.069  1.00  0.00           C  
ATOM   1799  O   ASP D1564      14.964 -14.720 -15.076  1.00  0.00           O  
ATOM   1800  CB  ASP D1564      13.626 -15.114 -17.435  1.00  0.00           C  
ATOM   1801  CG  ASP D1564      12.625 -16.175 -17.876  1.00  0.00           C  
ATOM   1802  OD1 ASP D1564      11.418 -16.031 -17.589  1.00  0.00           O  
ATOM   1803  OD2 ASP D1564      13.065 -17.164 -18.509  1.00  0.00           O  
ATOM   1804  N   LYS D1565      13.080 -14.204 -13.951  1.00  0.00           N  
ATOM   1805  CA  LYS D1565      13.690 -14.393 -12.635  1.00  0.00           C  
ATOM   1806  C   LYS D1565      14.491 -15.685 -12.602  1.00  0.00           C  
ATOM   1807  O   LYS D1565      15.689 -15.674 -12.312  1.00  0.00           O  
ATOM   1808  CB  LYS D1565      12.621 -14.395 -11.542  1.00  0.00           C  
ATOM   1809  CG  LYS D1565      12.459 -13.054 -10.844  1.00  0.00           C  
ATOM   1810  CD  LYS D1565      13.727 -12.695 -10.082  1.00  0.00           C  
ATOM   1811  CE  LYS D1565      13.520 -11.480  -9.191  1.00  0.00           C  
ATOM   1812  NZ  LYS D1565      12.439 -11.708  -8.188  1.00  0.00           N  
ATOM   1813  N   GLU D1566      13.826 -16.801 -12.879  1.00  0.00           N  
ATOM   1814  CA  GLU D1566      14.506 -18.087 -12.943  1.00  0.00           C  
ATOM   1815  C   GLU D1566      14.834 -18.189 -14.426  1.00  0.00           C  
ATOM   1816  O   GLU D1566      14.226 -17.486 -15.237  1.00  0.00           O  
ATOM   1817  CB  GLU D1566      13.577 -19.231 -12.520  1.00  0.00           C  
ATOM   1818  CG  GLU D1566      12.192 -19.189 -13.153  1.00  0.00           C  
ATOM   1819  CD  GLU D1566      11.232 -18.276 -12.400  1.00  0.00           C  
ATOM   1820  OE1 GLU D1566      10.715 -18.701 -11.344  1.00  0.00           O  
ATOM   1821  OE2 GLU D1566      11.014 -17.135 -12.860  1.00  0.00           O  
ATOM   1822  N   ALA D1567      15.796 -19.041 -14.774  1.00  0.00           N  
ATOM   1823  CA  ALA D1567      16.224 -19.233 -16.168  1.00  0.00           C  
ATOM   1824  C   ALA D1567      17.161 -18.121 -16.653  1.00  0.00           C  
ATOM   1825  O   ALA D1567      18.281 -18.390 -17.097  1.00  0.00           O  
ATOM   1826  CB  ALA D1567      15.000 -19.325 -17.083  1.00  0.00           C  
ATOM   1827  N   LYS D1568      16.699 -16.873 -16.557  1.00  0.00           N  
ATOM   1828  CA  LYS D1568      17.506 -15.718 -16.981  1.00  0.00           C  
ATOM   1829  C   LYS D1568      17.750 -14.777 -15.796  1.00  0.00           C  
ATOM   1830  O   LYS D1568      17.124 -13.714 -15.696  1.00  0.00           O  
ATOM   1831  CB  LYS D1568      16.792 -14.948 -18.100  1.00  0.00           C  
ATOM   1832  CG  LYS D1568      16.631 -15.702 -19.411  1.00  0.00           C  
ATOM   1833  CD  LYS D1568      15.762 -14.927 -20.397  1.00  0.00           C  
ATOM   1834  CE  LYS D1568      16.515 -13.756 -21.006  1.00  0.00           C  
ATOM   1835  NZ  LYS D1568      17.580 -14.213 -21.946  1.00  0.00           N  
ATOM   1836  N   PRO D1569      18.693 -15.136 -14.904  1.00  0.00           N  
ATOM   1837  CA  PRO D1569      18.994 -14.307 -13.734  1.00  0.00           C  
ATOM   1838  C   PRO D1569      19.814 -13.063 -14.065  1.00  0.00           C  
ATOM   1839  O   PRO D1569      19.451 -11.949 -13.699  1.00  0.00           O  
ATOM   1840  CB  PRO D1569      19.744 -15.281 -12.813  1.00  0.00           C  
ATOM   1841  CG  PRO D1569      19.452 -16.676 -13.416  1.00  0.00           C  
ATOM   1842  CD  PRO D1569      19.499 -16.366 -14.869  1.00  0.00           C  
ATOM   1843  N   GLY D1594      20.922 -13.268 -14.758  1.00  0.00           N  
ATOM   1844  CA  GLY D1594      21.773 -12.156 -15.134  1.00  0.00           C  
ATOM   1845  C   GLY D1594      21.057 -11.023 -15.864  1.00  0.00           C  
ATOM   1846  O   GLY D1594      21.158  -9.868 -15.456  1.00  0.00           O  
ATOM   1847  N   ILE D1596      20.332 -11.339 -16.937  1.00  0.00           N  
ATOM   1848  CA  ILE D1596      19.626 -10.314 -17.702  1.00  0.00           C  
ATOM   1849  C   ILE D1596      18.604  -9.553 -16.873  1.00  0.00           C  
ATOM   1850  O   ILE D1596      18.415  -8.339 -17.045  1.00  0.00           O  
ATOM   1851  CB  ILE D1596      18.964 -10.923 -18.974  1.00  0.00           C  
ATOM   1852  CG1 ILE D1596      20.029 -11.103 -20.049  1.00  0.00           C  
ATOM   1853  CG2 ILE D1596      17.857 -10.003 -19.531  1.00  0.00           C  
ATOM   1854  CD1 ILE D1596      20.609  -9.787 -20.534  1.00  0.00           C  
ATOM   1855  N   SER D1601      17.934 -10.264 -15.980  1.00  0.00           N  
ATOM   1856  CA  SER D1601      16.940  -9.626 -15.135  1.00  0.00           C  
ATOM   1857  C   SER D1601      17.633  -8.693 -14.153  1.00  0.00           C  
ATOM   1858  O   SER D1601      17.090  -7.639 -13.808  1.00  0.00           O  
ATOM   1859  CB  SER D1601      16.130 -10.671 -14.391  1.00  0.00           C  
ATOM   1860  OG  SER D1601      15.259 -11.321 -15.298  1.00  0.00           O  
ATOM   1861  N   ASN D1602      18.833  -9.066 -13.709  1.00  0.00           N  
ATOM   1862  CA  ASN D1602      19.566  -8.206 -12.794  1.00  0.00           C  
ATOM   1863  C   ASN D1602      19.827  -6.904 -13.553  1.00  0.00           C  
ATOM   1864  O   ASN D1602      19.325  -5.842 -13.177  1.00  0.00           O  
ATOM   1865  CB  ASN D1602      20.883  -8.856 -12.369  1.00  0.00           C  
ATOM   1866  CG  ASN D1602      21.574  -8.080 -11.265  1.00  0.00           C  
ATOM   1867  OD1 ASN D1602      20.923  -7.622 -10.321  1.00  0.00           O  
ATOM   1868  ND2 ASN D1602      22.887  -7.922 -11.378  1.00  0.00           N  
ATOM   1869  N   LEU D1603      20.604  -7.005 -14.629  1.00  0.00           N  
ATOM   1870  CA  LEU D1603      20.900  -5.853 -15.467  1.00  0.00           C  
ATOM   1871  C   LEU D1603      19.646  -5.019 -15.726  1.00  0.00           C  
ATOM   1872  O   LEU D1603      19.633  -3.826 -15.452  1.00  0.00           O  
ATOM   1873  CB  LEU D1603      21.499  -6.321 -16.781  1.00  0.00           C  
ATOM   1874  CG  LEU D1603      23.021  -6.435 -16.787  1.00  0.00           C  
ATOM   1875  CD1 LEU D1603      23.579  -6.690 -15.393  1.00  0.00           C  
ATOM   1876  CD2 LEU D1603      23.401  -7.529 -17.753  1.00  0.00           C  
ATOM   1877  N   LEU D1604      18.590  -5.652 -16.232  1.00  0.00           N  
ATOM   1878  CA  LEU D1604      17.337  -4.947 -16.496  1.00  0.00           C  
ATOM   1879  C   LEU D1604      16.834  -4.208 -15.258  1.00  0.00           C  
ATOM   1880  O   LEU D1604      16.103  -3.226 -15.361  1.00  0.00           O  
ATOM   1881  CB  LEU D1604      16.252  -5.923 -16.974  1.00  0.00           C  
ATOM   1882  CG  LEU D1604      16.129  -6.158 -18.484  1.00  0.00           C  
ATOM   1883  CD1 LEU D1604      15.105  -7.245 -18.774  1.00  0.00           C  
ATOM   1884  CD2 LEU D1604      15.721  -4.859 -19.157  1.00  0.00           C  
ATOM   1885  N   ASN D1613      17.212  -4.696 -14.084  1.00  0.00           N  
ATOM   1886  CA  ASN D1613      16.808  -4.060 -12.837  1.00  0.00           C  
ATOM   1887  C   ASN D1613      17.684  -2.833 -12.561  1.00  0.00           C  
ATOM   1888  O   ASN D1613      17.175  -1.771 -12.191  1.00  0.00           O  
ATOM   1889  CB  ASN D1613      16.922  -5.042 -11.686  1.00  0.00           C  
ATOM   1890  CG  ASN D1613      15.574  -5.487 -11.180  1.00  0.00           C  
ATOM   1891  OD1 ASN D1613      14.538  -4.987 -11.617  1.00  0.00           O  
ATOM   1892  ND2 ASN D1613      15.577  -6.428 -10.246  1.00  0.00           N  
ATOM   1893  N   ILE D1614      18.997  -2.988 -12.742  1.00  0.00           N  
ATOM   1894  CA  ILE D1614      19.932  -1.891 -12.537  1.00  0.00           C  
ATOM   1895  C   ILE D1614      19.581  -0.769 -13.514  1.00  0.00           C  
ATOM   1896  O   ILE D1614      19.469   0.398 -13.133  1.00  0.00           O  
ATOM   1897  CB  ILE D1614      21.376  -2.327 -12.793  1.00  0.00           C  
ATOM   1898  CG1 ILE D1614      21.753  -3.450 -11.838  1.00  0.00           C  
ATOM   1899  CG2 ILE D1614      22.312  -1.133 -12.640  1.00  0.00           C  
ATOM   1900  CD1 ILE D1614      23.221  -3.860 -11.913  1.00  0.00           C  
ATOM   1901  N   TYR D1615      19.412  -1.151 -14.776  1.00  0.00           N  
ATOM   1902  CA  TYR D1615      19.044  -0.250 -15.867  1.00  0.00           C  
ATOM   1903  C   TYR D1615      17.773   0.517 -15.493  1.00  0.00           C  
ATOM   1904  O   TYR D1615      17.772   1.744 -15.405  1.00  0.00           O  
ATOM   1905  CB  TYR D1615      18.747  -1.077 -17.108  1.00  0.00           C  
ATOM   1906  CG  TYR D1615      18.980  -0.390 -18.420  1.00  0.00           C  
ATOM   1907  CD1 TYR D1615      18.487   0.891 -18.670  1.00  0.00           C  
ATOM   1908  CD2 TYR D1615      19.711  -1.022 -19.418  1.00  0.00           C  
ATOM   1909  CE1 TYR D1615      18.729   1.527 -19.884  1.00  0.00           C  
ATOM   1910  CE2 TYR D1615      19.954  -0.401 -20.625  1.00  0.00           C  
ATOM   1911  CZ  TYR D1615      19.466   0.874 -20.853  1.00  0.00           C  
ATOM   1912  OH  TYR D1615      19.756   1.480 -22.050  1.00  0.00           O  
ATOM   1913  N   SER D1616      16.695  -0.230 -15.279  1.00  0.00           N  
ATOM   1914  CA  SER D1616      15.412   0.351 -14.934  1.00  0.00           C  
ATOM   1915  C   SER D1616      15.481   1.340 -13.773  1.00  0.00           C  
ATOM   1916  O   SER D1616      15.149   2.505 -13.937  1.00  0.00           O  
ATOM   1917  CB  SER D1616      14.401  -0.764 -14.637  1.00  0.00           C  
ATOM   1918  OG  SER D1616      13.231  -0.250 -14.021  1.00  0.00           O  
ATOM   1919  N   THR D1617      15.930   0.892 -12.607  1.00  0.00           N  
ATOM   1920  CA  THR D1617      15.986   1.780 -11.453  1.00  0.00           C  
ATOM   1921  C   THR D1617      16.804   3.045 -11.660  1.00  0.00           C  
ATOM   1922  O   THR D1617      16.498   4.085 -11.083  1.00  0.00           O  
ATOM   1923  CB  THR D1617      16.508   1.047 -10.204  1.00  0.00           C  
ATOM   1924  OG1 THR D1617      17.779   0.449 -10.486  1.00  0.00           O  
ATOM   1925  CG2 THR D1617      15.525  -0.031  -9.787  1.00  0.00           C  
ATOM   1926  N   LEU D1619      17.827   2.974 -12.500  1.00  0.00           N  
ATOM   1927  CA  LEU D1619      18.664   4.142 -12.742  1.00  0.00           C  
ATOM   1928  C   LEU D1619      18.134   5.122 -13.810  1.00  0.00           C  
ATOM   1929  O   LEU D1619      18.081   6.337 -13.580  1.00  0.00           O  
ATOM   1930  CB  LEU D1619      20.095   3.699 -13.101  1.00  0.00           C  
ATOM   1931  CG  LEU D1619      20.987   3.033 -12.042  1.00  0.00           C  
ATOM   1932  CD1 LEU D1619      22.406   2.895 -12.582  1.00  0.00           C  
ATOM   1933  CD2 LEU D1619      21.000   3.861 -10.778  1.00  0.00           C  
ATOM   1934  N   SER D1620      17.745   4.593 -14.968  1.00  0.00           N  
ATOM   1935  CA  SER D1620      17.244   5.411 -16.077  1.00  0.00           C  
ATOM   1936  C   SER D1620      15.772   5.771 -15.923  1.00  0.00           C  
ATOM   1937  O   SER D1620      15.242   6.631 -16.631  1.00  0.00           O  
ATOM   1938  CB  SER D1620      17.437   4.667 -17.393  1.00  0.00           C  
ATOM   1939  OG  SER D1620      16.573   3.542 -17.450  1.00  0.00           O  
ATOM   1940  N   GLY D1621      15.112   5.096 -14.994  1.00  0.00           N  
ATOM   1941  CA  GLY D1621      13.709   5.358 -14.743  1.00  0.00           C  
ATOM   1942  C   GLY D1621      12.744   4.668 -15.686  1.00  0.00           C  
ATOM   1943  O   GLY D1621      11.532   4.757 -15.492  1.00  0.00           O  
ATOM   1944  N   GLN D1757      13.258   3.976 -16.698  1.00  0.00           N  
ATOM   1945  CA  GLN D1757      12.381   3.294 -17.641  1.00  0.00           C  
ATOM   1946  C   GLN D1757      11.781   2.040 -17.018  1.00  0.00           C  
ATOM   1947  O   GLN D1757      12.370   1.447 -16.118  1.00  0.00           O  
ATOM   1948  CB  GLN D1757      13.152   2.935 -18.909  1.00  0.00           C  
ATOM   1949  CG  GLN D1757      13.807   4.133 -19.575  1.00  0.00           C  
ATOM   1950  CD  GLN D1757      14.425   3.773 -20.908  1.00  0.00           C  
ATOM   1951  OE1 GLN D1757      13.731   3.312 -21.810  1.00  0.00           O  
ATOM   1952  NE2 GLN D1757      15.734   3.984 -21.037  1.00  0.00           N  
ATOM   1953  N   SER D1758      10.602   1.639 -17.483  1.00  0.00           N  
ATOM   1954  CA  SER D1758       9.971   0.433 -16.954  1.00  0.00           C  
ATOM   1955  C   SER D1758      10.734  -0.749 -17.544  1.00  0.00           C  
ATOM   1956  O   SER D1758      11.400  -0.602 -18.569  1.00  0.00           O  
ATOM   1957  CB  SER D1758       8.501   0.365 -17.371  1.00  0.00           C  
ATOM   1958  OG  SER D1758       8.349  -0.098 -18.704  1.00  0.00           O  
ATOM   1959  N   ILE D1760      10.646  -1.917 -16.912  1.00  0.00           N  
ATOM   1960  CA  ILE D1760      11.359  -3.088 -17.426  1.00  0.00           C  
ATOM   1961  C   ILE D1760      10.838  -3.451 -18.813  1.00  0.00           C  
ATOM   1962  O   ILE D1760      11.621  -3.716 -19.727  1.00  0.00           O  
ATOM   1963  CB  ILE D1760      11.215  -4.318 -16.496  1.00  0.00           C  
ATOM   1964  CG1 ILE D1760      11.716  -3.971 -15.097  1.00  0.00           C  
ATOM   1965  CG2 ILE D1760      12.030  -5.494 -17.047  1.00  0.00           C  
ATOM   1966  CD1 ILE D1760      11.668  -5.137 -14.131  1.00  0.00           C  
ATOM   1967  N   GLU D1761       9.512  -3.457 -18.958  1.00  0.00           N  
ATOM   1968  CA  GLU D1761       8.859  -3.771 -20.233  1.00  0.00           C  
ATOM   1969  C   GLU D1761       9.322  -2.760 -21.284  1.00  0.00           C  
ATOM   1970  O   GLU D1761       9.659  -3.125 -22.411  1.00  0.00           O  
ATOM   1971  CB  GLU D1761       7.327  -3.709 -20.100  1.00  0.00           C  
ATOM   1972  CG  GLU D1761       6.751  -4.431 -18.894  1.00  0.00           C  
ATOM   1973  CD  GLU D1761       7.183  -3.797 -17.589  1.00  0.00           C  
ATOM   1974  OE1 GLU D1761       7.016  -2.572 -17.446  1.00  0.00           O  
ATOM   1975  OE2 GLU D1761       7.710  -4.523 -16.722  1.00  0.00           O  
ATOM   1976  N   GLU D1762       9.332  -1.488 -20.902  1.00  0.00           N  
ATOM   1977  CA  GLU D1762       9.762  -0.414 -21.786  1.00  0.00           C  
ATOM   1978  C   GLU D1762      11.143  -0.758 -22.349  1.00  0.00           C  
ATOM   1979  O   GLU D1762      11.389  -0.648 -23.551  1.00  0.00           O  
ATOM   1980  CB  GLU D1762       9.829   0.892 -20.996  1.00  0.00           C  
ATOM   1981  CG  GLU D1762       9.893   2.160 -21.823  1.00  0.00           C  
ATOM   1982  CD  GLU D1762      10.075   3.397 -20.948  1.00  0.00           C  
ATOM   1983  OE1 GLU D1762       9.378   3.494 -19.912  1.00  0.00           O  
ATOM   1984  OE2 GLU D1762      10.906   4.267 -21.302  1.00  0.00           O  
ATOM   1985  N   LEU D1798      12.040  -1.187 -21.469  1.00  0.00           N  
ATOM   1986  CA  LEU D1798      13.388  -1.564 -21.873  1.00  0.00           C  
ATOM   1987  C   LEU D1798      13.353  -2.801 -22.777  1.00  0.00           C  
ATOM   1988  O   LEU D1798      14.102  -2.891 -23.753  1.00  0.00           O  
ATOM   1989  CB  LEU D1798      14.238  -1.849 -20.633  1.00  0.00           C  
ATOM   1990  CG  LEU D1798      14.498  -0.696 -19.664  1.00  0.00           C  
ATOM   1991  CD1 LEU D1798      15.235  -1.228 -18.457  1.00  0.00           C  
ATOM   1992  CD2 LEU D1798      15.319   0.389 -20.334  1.00  0.00           C  
ATOM   1993  N   GLU D1799      12.476  -3.744 -22.443  1.00  0.00           N  
ATOM   1994  CA  GLU D1799      12.336  -4.976 -23.208  1.00  0.00           C  
ATOM   1995  C   GLU D1799      11.920  -4.684 -24.642  1.00  0.00           C  
ATOM   1996  O   GLU D1799      12.522  -5.188 -25.593  1.00  0.00           O  
ATOM   1997  CB  GLU D1799      11.308  -5.890 -22.548  1.00  0.00           C  
ATOM   1998  CG  GLU D1799      11.737  -6.438 -21.203  1.00  0.00           C  
ATOM   1999  CD  GLU D1799      10.757  -7.460 -20.647  1.00  0.00           C  
ATOM   2000  OE1 GLU D1799       9.603  -7.085 -20.354  1.00  0.00           O  
ATOM   2001  OE2 GLU D1799      11.144  -8.640 -20.517  1.00  0.00           O  
ATOM   2002  N   ARG D1800      10.889  -3.860 -24.784  1.00  0.00           N  
ATOM   2003  CA  ARG D1800      10.387  -3.474 -26.093  1.00  0.00           C  
ATOM   2004  C   ARG D1800      11.489  -2.706 -26.824  1.00  0.00           C  
ATOM   2005  O   ARG D1800      11.844  -3.026 -27.959  1.00  0.00           O  
ATOM   2006  CB  ARG D1800       9.162  -2.579 -25.919  1.00  0.00           C  
ATOM   2007  CG  ARG D1800       8.443  -2.208 -27.208  1.00  0.00           C  
ATOM   2008  CD  ARG D1800       7.264  -3.140 -27.475  1.00  0.00           C  
ATOM   2009  NE  ARG D1800       7.653  -4.476 -27.929  1.00  0.00           N  
ATOM   2010  CZ  ARG D1800       7.728  -4.843 -29.205  1.00  0.00           C  
ATOM   2011  NH1 ARG D1800       7.445  -3.971 -30.163  1.00  0.00           N  
ATOM   2012  NH2 ARG D1800       8.062  -6.088 -29.523  1.00  0.00           N  
ATOM   2013  N   GLN D1801      12.028  -1.698 -26.144  1.00  0.00           N  
ATOM   2014  CA  GLN D1801      13.086  -0.852 -26.687  1.00  0.00           C  
ATOM   2015  C   GLN D1801      14.319  -1.628 -27.157  1.00  0.00           C  
ATOM   2016  O   GLN D1801      15.201  -1.080 -27.831  1.00  0.00           O  
ATOM   2017  CB  GLN D1801      13.475   0.187 -25.639  1.00  0.00           C  
ATOM   2018  CG  GLN D1801      14.496   1.195 -26.093  1.00  0.00           C  
ATOM   2019  CD  GLN D1801      14.638   2.318 -25.092  1.00  0.00           C  
ATOM   2020  OE1 GLN D1801      15.749   2.719 -24.746  1.00  0.00           O  
ATOM   2021  NE2 GLN D1801      13.506   2.831 -24.616  1.00  0.00           N  
ATOM   2022  N   TYR D1802      14.369  -2.907 -26.798  1.00  0.00           N  
ATOM   2023  CA  TYR D1802      15.479  -3.768 -27.184  1.00  0.00           C  
ATOM   2024  C   TYR D1802      15.021  -4.992 -27.958  1.00  0.00           C  
ATOM   2025  O   TYR D1802      15.832  -5.831 -28.336  1.00  0.00           O  
ATOM   2026  CB  TYR D1802      16.273  -4.185 -25.951  1.00  0.00           C  
ATOM   2027  CG  TYR D1802      17.195  -3.091 -25.489  1.00  0.00           C  
ATOM   2028  CD1 TYR D1802      16.794  -2.165 -24.531  1.00  0.00           C  
ATOM   2029  CD2 TYR D1802      18.458  -2.943 -26.062  1.00  0.00           C  
ATOM   2030  CE1 TYR D1802      17.628  -1.122 -24.158  1.00  0.00           C  
ATOM   2031  CE2 TYR D1802      19.301  -1.901 -25.700  1.00  0.00           C  
ATOM   2032  CZ  TYR D1802      18.882  -0.995 -24.747  1.00  0.00           C  
ATOM   2033  OH  TYR D1802      19.722   0.031 -24.379  1.00  0.00           O  
ATOM   2034  N   GLU D1803      13.717  -5.059 -28.212  1.00  0.00           N  
ATOM   2035  CA  GLU D1803      13.087  -6.161 -28.935  1.00  0.00           C  
ATOM   2036  C   GLU D1803      13.982  -6.997 -29.859  1.00  0.00           C  
ATOM   2037  O   GLU D1803      14.014  -8.226 -29.750  1.00  0.00           O  
ATOM   2038  CB  GLU D1803      11.893  -5.635 -29.729  1.00  0.00           C  
ATOM   2039  CG  GLU D1803      11.044  -6.718 -30.400  1.00  0.00           C  
ATOM   2040  CD  GLU D1803      10.422  -7.695 -29.392  1.00  0.00           C  
ATOM   2041  OE1 GLU D1803       9.889  -7.226 -28.362  1.00  0.00           O  
ATOM   2042  OE2 GLU D1803      10.462  -8.926 -29.638  1.00  0.00           O  
ATOM   2043  N   GLY D1808      14.702  -6.364 -30.773  1.00  0.00           N  
ATOM   2044  CA  GLY D1808      15.541  -7.154 -31.651  1.00  0.00           C  
ATOM   2045  C   GLY D1808      17.001  -6.838 -31.467  1.00  0.00           C  
ATOM   2046  O   GLY D1808      17.718  -6.642 -32.442  1.00  0.00           O  
ATOM   2047  N   LYS D1809      17.452  -6.781 -30.222  1.00  0.00           N  
ATOM   2048  CA  LYS D1809      18.843  -6.453 -29.971  1.00  0.00           C  
ATOM   2049  C   LYS D1809      19.548  -7.531 -29.163  1.00  0.00           C  
ATOM   2050  O   LYS D1809      18.904  -8.348 -28.501  1.00  0.00           O  
ATOM   2051  CB  LYS D1809      18.931  -5.114 -29.239  1.00  0.00           C  
ATOM   2052  CG  LYS D1809      17.897  -4.074 -29.677  1.00  0.00           C  
ATOM   2053  CD  LYS D1809      18.246  -3.369 -30.990  1.00  0.00           C  
ATOM   2054  CE  LYS D1809      17.180  -2.320 -31.321  1.00  0.00           C  
ATOM   2055  NZ  LYS D1809      16.907  -1.388 -30.172  1.00  0.00           N  
ATOM   2056  N   GLY D1810      20.879  -7.523 -29.221  1.00  0.00           N  
ATOM   2057  CA  GLY D1810      21.671  -8.502 -28.492  1.00  0.00           C  
ATOM   2058  C   GLY D1810      22.301  -7.940 -27.222  1.00  0.00           C  
ATOM   2059  O   GLY D1810      22.216  -6.743 -26.957  1.00  0.00           O  
ATOM   2060  N   TYR D1812      22.940  -8.800 -26.436  1.00  0.00           N  
ATOM   2061  CA  TYR D1812      23.568  -8.372 -25.186  1.00  0.00           C  
ATOM   2062  C   TYR D1812      24.784  -7.475 -25.404  1.00  0.00           C  
ATOM   2063  O   TYR D1812      25.221  -6.785 -24.490  1.00  0.00           O  
ATOM   2064  CB  TYR D1812      23.975  -9.594 -24.350  1.00  0.00           C  
ATOM   2065  CG  TYR D1812      22.826 -10.537 -24.051  1.00  0.00           C  
ATOM   2066  CD1 TYR D1812      21.514 -10.072 -24.041  1.00  0.00           C  
ATOM   2067  CD2 TYR D1812      23.049 -11.882 -23.748  1.00  0.00           C  
ATOM   2068  CE1 TYR D1812      20.454 -10.907 -23.740  1.00  0.00           C  
ATOM   2069  CE2 TYR D1812      21.983 -12.735 -23.441  1.00  0.00           C  
ATOM   2070  CZ  TYR D1812      20.687 -12.233 -23.440  1.00  0.00           C  
ATOM   2071  OH  TYR D1812      19.604 -13.029 -23.149  1.00  0.00           O  
ATOM   2072  N   GLY D1813      25.334  -7.484 -26.610  1.00  0.00           N  
ATOM   2073  CA  GLY D1813      26.485  -6.645 -26.868  1.00  0.00           C  
ATOM   2074  C   GLY D1813      26.185  -5.162 -26.720  1.00  0.00           C  
ATOM   2075  O   GLY D1813      26.900  -4.433 -26.021  1.00  0.00           O  
ATOM   2076  N   VAL D1814      25.114  -4.723 -27.374  1.00  0.00           N  
ATOM   2077  CA  VAL D1814      24.707  -3.324 -27.356  1.00  0.00           C  
ATOM   2078  C   VAL D1814      24.003  -2.952 -26.058  1.00  0.00           C  
ATOM   2079  O   VAL D1814      24.187  -1.846 -25.538  1.00  0.00           O  
ATOM   2080  CB  VAL D1814      23.770  -3.000 -28.557  1.00  0.00           C  
ATOM   2081  CG1 VAL D1814      24.467  -3.322 -29.856  1.00  0.00           C  
ATOM   2082  CG2 VAL D1814      22.463  -3.764 -28.442  1.00  0.00           C  
ATOM   2083  N   PHE D1815      23.180  -3.871 -25.556  1.00  0.00           N  
ATOM   2084  CA  PHE D1815      22.456  -3.657 -24.309  1.00  0.00           C  
ATOM   2085  C   PHE D1815      23.478  -3.321 -23.207  1.00  0.00           C  
ATOM   2086  O   PHE D1815      23.279  -2.388 -22.429  1.00  0.00           O  
ATOM   2087  CB  PHE D1815      21.667  -4.922 -23.960  1.00  0.00           C  
ATOM   2088  CG  PHE D1815      21.022  -4.882 -22.605  1.00  0.00           C  
ATOM   2089  CD1 PHE D1815      19.783  -4.274 -22.414  1.00  0.00           C  
ATOM   2090  CD2 PHE D1815      21.663  -5.457 -21.505  1.00  0.00           C  
ATOM   2091  CE1 PHE D1815      19.185  -4.237 -21.140  1.00  0.00           C  
ATOM   2092  CE2 PHE D1815      21.085  -5.428 -20.241  1.00  0.00           C  
ATOM   2093  CZ  PHE D1815      19.837  -4.817 -20.053  1.00  0.00           C  
ATOM   2094  N   LYS D1816      24.575  -4.077 -23.155  1.00  0.00           N  
ATOM   2095  CA  LYS D1816      25.601  -3.831 -22.147  1.00  0.00           C  
ATOM   2096  C   LYS D1816      26.289  -2.502 -22.372  1.00  0.00           C  
ATOM   2097  O   LYS D1816      26.525  -1.751 -21.432  1.00  0.00           O  
ATOM   2098  CB  LYS D1816      26.640  -4.955 -22.129  1.00  0.00           C  
ATOM   2099  CG  LYS D1816      26.230  -6.174 -21.302  1.00  0.00           C  
ATOM   2100  CD  LYS D1816      27.370  -7.168 -21.162  1.00  0.00           C  
ATOM   2101  CE  LYS D1816      26.932  -8.424 -20.429  1.00  0.00           C  
ATOM   2102  NZ  LYS D1816      28.028  -9.423 -20.429  1.00  0.00           N  
ATOM   2103  N   ALA D1817      26.617  -2.213 -23.624  1.00  0.00           N  
ATOM   2104  CA  ALA D1817      27.271  -0.950 -23.959  1.00  0.00           C  
ATOM   2105  C   ALA D1817      26.408   0.237 -23.537  1.00  0.00           C  
ATOM   2106  O   ALA D1817      26.932   1.283 -23.161  1.00  0.00           O  
ATOM   2107  CB  ALA D1817      27.548  -0.892 -25.433  1.00  0.00           C  
ATOM   2108  N   ASP D1818      25.089   0.067 -23.612  1.00  0.00           N  
ATOM   2109  CA  ASP D1818      24.154   1.128 -23.242  1.00  0.00           C  
ATOM   2110  C   ASP D1818      24.077   1.284 -21.730  1.00  0.00           C  
ATOM   2111  O   ASP D1818      24.089   2.401 -21.205  1.00  0.00           O  
ATOM   2112  CB  ASP D1818      22.731   0.847 -23.766  1.00  0.00           C  
ATOM   2113  CG  ASP D1818      22.548   1.202 -25.252  1.00  0.00           C  
ATOM   2114  OD1 ASP D1818      23.472   1.788 -25.865  1.00  0.00           O  
ATOM   2115  OD2 ASP D1818      21.465   0.879 -25.799  1.00  0.00           O  
ATOM   2116  N   LEU D1819      23.984   0.146 -21.048  1.00  0.00           N  
ATOM   2117  CA  LEU D1819      23.901   0.114 -19.600  1.00  0.00           C  
ATOM   2118  C   LEU D1819      25.153   0.737 -19.003  1.00  0.00           C  
ATOM   2119  O   LEU D1819      25.082   1.554 -18.097  1.00  0.00           O  
ATOM   2120  CB  LEU D1819      23.770  -1.325 -19.111  1.00  0.00           C  
ATOM   2121  CG  LEU D1819      23.611  -1.466 -17.597  1.00  0.00           C  
ATOM   2122  CD1 LEU D1819      22.202  -1.050 -17.204  1.00  0.00           C  
ATOM   2123  CD2 LEU D1819      23.895  -2.899 -17.169  1.00  0.00           C  
ATOM   2124  N   ALA D1820      26.306   0.353 -19.527  1.00  0.00           N  
ATOM   2125  CA  ALA D1820      27.555   0.885 -19.021  1.00  0.00           C  
ATOM   2126  C   ALA D1820      27.559   2.411 -18.970  1.00  0.00           C  
ATOM   2127  O   ALA D1820      28.026   2.994 -18.002  1.00  0.00           O  
ATOM   2128  CB  ALA D1820      28.703   0.396 -19.859  1.00  0.00           C  
ATOM   2129  N   GLN D1821      27.045   3.058 -20.012  1.00  0.00           N  
ATOM   2130  CA  GLN D1821      27.039   4.515 -20.040  1.00  0.00           C  
ATOM   2131  C   GLN D1821      25.993   5.127 -19.115  1.00  0.00           C  
ATOM   2132  O   GLN D1821      26.237   6.148 -18.495  1.00  0.00           O  
ATOM   2133  CB  GLN D1821      26.865   5.052 -21.473  1.00  0.00           C  
ATOM   2134  CG  GLN D1821      28.087   4.883 -22.407  1.00  0.00           C  
ATOM   2135  CD  GLN D1821      29.384   5.494 -21.854  1.00  0.00           C  
ATOM   2136  OE1 GLN D1821      29.415   6.658 -21.447  1.00  0.00           O  
ATOM   2137  NE2 GLN D1821      30.461   4.703 -21.858  1.00  0.00           N  
ATOM   2138  N   VAL D1822      24.824   4.519 -19.009  1.00  0.00           N  
ATOM   2139  CA  VAL D1822      23.817   5.076 -18.121  1.00  0.00           C  
ATOM   2140  C   VAL D1822      24.264   4.928 -16.661  1.00  0.00           C  
ATOM   2141  O   VAL D1822      23.743   5.608 -15.784  1.00  0.00           O  
ATOM   2142  CB  VAL D1822      22.424   4.426 -18.350  1.00  0.00           C  
ATOM   2143  CG1 VAL D1822      22.586   3.043 -18.915  1.00  0.00           C  
ATOM   2144  CG2 VAL D1822      21.612   4.384 -17.059  1.00  0.00           C  
ATOM   2145  N   VAL D1823      25.235   4.053 -16.396  1.00  0.00           N  
ATOM   2146  CA  VAL D1823      25.739   3.906 -15.024  1.00  0.00           C  
ATOM   2147  C   VAL D1823      26.745   5.048 -14.845  1.00  0.00           C  
ATOM   2148  O   VAL D1823      26.706   5.784 -13.861  1.00  0.00           O  
ATOM   2149  CB  VAL D1823      26.448   2.525 -14.760  1.00  0.00           C  
ATOM   2150  CG1 VAL D1823      27.251   2.582 -13.461  1.00  0.00           C  
ATOM   2151  CG2 VAL D1823      25.420   1.419 -14.647  1.00  0.00           C  
ATOM   2152  N   ILE D1824      27.625   5.186 -15.828  1.00  0.00           N  
ATOM   2153  CA  ILE D1824      28.633   6.223 -15.841  1.00  0.00           C  
ATOM   2154  C   ILE D1824      27.990   7.612 -15.678  1.00  0.00           C  
ATOM   2155  O   ILE D1824      28.489   8.457 -14.935  1.00  0.00           O  
ATOM   2156  CB  ILE D1824      29.447   6.155 -17.152  1.00  0.00           C  
ATOM   2157  CG1 ILE D1824      30.320   4.908 -17.142  1.00  0.00           C  
ATOM   2158  CG2 ILE D1824      30.287   7.394 -17.320  1.00  0.00           C  
ATOM   2159  CD1 ILE D1824      31.151   4.715 -18.395  1.00  0.00           C  
ATOM   2160  N   GLU D1825      26.871   7.829 -16.366  1.00  0.00           N  
ATOM   2161  CA  GLU D1825      26.145   9.098 -16.319  1.00  0.00           C  
ATOM   2162  C   GLU D1825      25.607   9.377 -14.922  1.00  0.00           C  
ATOM   2163  O   GLU D1825      25.633  10.518 -14.452  1.00  0.00           O  
ATOM   2164  CB  GLU D1825      24.980   9.094 -17.325  1.00  0.00           C  
ATOM   2165  CG  GLU D1825      25.247   9.794 -18.654  1.00  0.00           C  
ATOM   2166  CD  GLU D1825      26.718  10.089 -18.882  1.00  0.00           C  
ATOM   2167  OE1 GLU D1825      27.207  11.112 -18.347  1.00  0.00           O  
ATOM   2168  OE2 GLU D1825      27.387   9.287 -19.579  1.00  0.00           O  
ATOM   2169  N   THR D1826      25.128   8.330 -14.260  1.00  0.00           N  
ATOM   2170  CA  THR D1826      24.572   8.469 -12.916  1.00  0.00           C  
ATOM   2171  C   THR D1826      25.615   8.734 -11.809  1.00  0.00           C  
ATOM   2172  O   THR D1826      25.344   9.460 -10.855  1.00  0.00           O  
ATOM   2173  CB  THR D1826      23.731   7.218 -12.528  1.00  0.00           C  
ATOM   2174  OG1 THR D1826      22.617   7.090 -13.417  1.00  0.00           O  
ATOM   2175  CG2 THR D1826      23.210   7.343 -11.114  1.00  0.00           C  
ATOM   2176  N   LEU D1827      26.810   8.177 -11.942  1.00  0.00           N  
ATOM   2177  CA  LEU D1827      27.796   8.370 -10.900  1.00  0.00           C  
ATOM   2178  C   LEU D1827      28.609   9.638 -11.084  1.00  0.00           C  
ATOM   2179  O   LEU D1827      29.078  10.228 -10.116  1.00  0.00           O  
ATOM   2180  CB  LEU D1827      28.719   7.163 -10.838  1.00  0.00           C  
ATOM   2181  CG  LEU D1827      28.042   5.802 -10.648  1.00  0.00           C  
ATOM   2182  CD1 LEU D1827      29.132   4.750 -10.449  1.00  0.00           C  
ATOM   2183  CD2 LEU D1827      27.079   5.816  -9.454  1.00  0.00           C  
ATOM   2184  N   ARG D1828      28.751  10.060 -12.334  1.00  0.00           N  
ATOM   2185  CA  ARG D1828      29.522  11.248 -12.666  1.00  0.00           C  
ATOM   2186  C   ARG D1828      29.360  12.408 -11.643  1.00  0.00           C  
ATOM   2187  O   ARG D1828      30.310  12.744 -10.936  1.00  0.00           O  
ATOM   2188  CB  ARG D1828      29.177  11.706 -14.098  1.00  0.00           C  
ATOM   2189  CG  ARG D1828      30.328  12.374 -14.866  1.00  0.00           C  
ATOM   2190  CD  ARG D1828      29.840  13.017 -16.173  1.00  0.00           C  
ATOM   2191  NE  ARG D1828      29.434  12.071 -17.218  1.00  0.00           N  
ATOM   2192  CZ  ARG D1828      30.271  11.365 -17.981  1.00  0.00           C  
ATOM   2193  NH1 ARG D1828      31.585  11.480 -17.821  1.00  0.00           N  
ATOM   2194  NH2 ARG D1828      29.791  10.563 -18.932  1.00  0.00           N  
ATOM   2195  N   PRO D1829      28.156  13.005 -11.529  1.00  0.00           N  
ATOM   2196  CA  PRO D1829      27.972  14.108 -10.575  1.00  0.00           C  
ATOM   2197  C   PRO D1829      28.293  13.727  -9.132  1.00  0.00           C  
ATOM   2198  O   PRO D1829      28.747  14.567  -8.348  1.00  0.00           O  
ATOM   2199  CB  PRO D1829      26.502  14.493 -10.764  1.00  0.00           C  
ATOM   2200  CG  PRO D1829      25.863  13.198 -11.142  1.00  0.00           C  
ATOM   2201  CD  PRO D1829      26.865  12.628 -12.132  1.00  0.00           C  
ATOM   2202  N   ILE D1830      28.058  12.467  -8.777  1.00  0.00           N  
ATOM   2203  CA  ILE D1830      28.353  12.026  -7.431  1.00  0.00           C  
ATOM   2204  C   ILE D1830      29.855  12.029  -7.240  1.00  0.00           C  
ATOM   2205  O   ILE D1830      30.336  12.576  -6.265  1.00  0.00           O  
ATOM   2206  CB  ILE D1830      27.767  10.628  -7.165  1.00  0.00           C  
ATOM   2207  CG1 ILE D1830      26.242  10.745  -7.098  1.00  0.00           C  
ATOM   2208  CG2 ILE D1830      28.321  10.049  -5.865  1.00  0.00           C  
ATOM   2209  CD1 ILE D1830      25.525   9.452  -6.830  1.00  0.00           C  
ATOM   2210  N   GLN D1831      30.602  11.460  -8.184  1.00  0.00           N  
ATOM   2211  CA  GLN D1831      32.061  11.420  -8.039  1.00  0.00           C  
ATOM   2212  C   GLN D1831      32.679  12.801  -7.940  1.00  0.00           C  
ATOM   2213  O   GLN D1831      33.728  12.976  -7.324  1.00  0.00           O  
ATOM   2214  CB  GLN D1831      32.708  10.638  -9.179  1.00  0.00           C  
ATOM   2215  CG  GLN D1831      33.022   9.209  -8.801  1.00  0.00           C  
ATOM   2216  CD  GLN D1831      32.521   8.234  -9.831  1.00  0.00           C  
ATOM   2217  OE1 GLN D1831      31.530   8.494 -10.509  1.00  0.00           O  
ATOM   2218  NE2 GLN D1831      33.183   7.090  -9.935  1.00  0.00           N  
ATOM   2219  N   GLU D1832      32.035  13.781  -8.559  1.00  0.00           N  
ATOM   2220  CA  GLU D1832      32.545  15.139  -8.497  1.00  0.00           C  
ATOM   2221  C   GLU D1832      32.254  15.659  -7.099  1.00  0.00           C  
ATOM   2222  O   GLU D1832      33.166  15.897  -6.299  1.00  0.00           O  
ATOM   2223  CB  GLU D1832      31.867  16.033  -9.541  1.00  0.00           C  
ATOM   2224  CG  GLU D1832      32.067  15.571 -10.979  1.00  0.00           C  
ATOM   2225  CD  GLU D1832      31.619  16.603 -12.004  1.00  0.00           C  
ATOM   2226  OE1 GLU D1832      30.612  17.299 -11.750  1.00  0.00           O  
ATOM   2227  OE2 GLU D1832      32.269  16.697 -13.068  1.00  0.00           O  
ATOM   2228  N   ARG D1833      30.970  15.809  -6.800  1.00  0.00           N  
ATOM   2229  CA  ARG D1833      30.550  16.292  -5.497  1.00  0.00           C  
ATOM   2230  C   ARG D1833      31.320  15.614  -4.376  1.00  0.00           C  
ATOM   2231  O   ARG D1833      31.571  16.219  -3.336  1.00  0.00           O  
ATOM   2232  CB  ARG D1833      29.057  16.074  -5.332  1.00  0.00           C  
ATOM   2233  CG  ARG D1833      28.255  17.010  -6.198  1.00  0.00           C  
ATOM   2234  CD  ARG D1833      26.795  16.762  -6.053  1.00  0.00           C  
ATOM   2235  NE  ARG D1833      26.378  15.605  -6.828  1.00  0.00           N  
ATOM   2236  CZ  ARG D1833      25.160  15.084  -6.779  1.00  0.00           C  
ATOM   2237  NH1 ARG D1833      24.250  15.626  -5.985  1.00  0.00           N  
ATOM   2238  NH2 ARG D1833      24.850  14.032  -7.527  1.00  0.00           N  
ATOM   2239  N   TYR D1834      31.705  14.362  -4.591  1.00  0.00           N  
ATOM   2240  CA  TYR D1834      32.460  13.636  -3.586  1.00  0.00           C  
ATOM   2241  C   TYR D1834      33.843  14.261  -3.432  1.00  0.00           C  
ATOM   2242  O   TYR D1834      34.270  14.557  -2.307  1.00  0.00           O  
ATOM   2243  CB  TYR D1834      32.608  12.176  -3.977  1.00  0.00           C  
ATOM   2244  CG  TYR D1834      33.675  11.430  -3.201  1.00  0.00           C  
ATOM   2245  CD1 TYR D1834      33.443  10.977  -1.904  1.00  0.00           C  
ATOM   2246  CD2 TYR D1834      34.916  11.156  -3.780  1.00  0.00           C  
ATOM   2247  CE1 TYR D1834      34.423  10.257  -1.202  1.00  0.00           C  
ATOM   2248  CE2 TYR D1834      35.899  10.441  -3.091  1.00  0.00           C  
ATOM   2249  CZ  TYR D1834      35.645   9.992  -1.807  1.00  0.00           C  
ATOM   2250  OH  TYR D1834      36.607   9.260  -1.154  1.00  0.00           O  
ATOM   2251  N   HIS D1835      34.554  14.470  -4.537  1.00  0.00           N  
ATOM   2252  CA  HIS D1835      35.881  15.064  -4.430  1.00  0.00           C  
ATOM   2253  C   HIS D1835      35.839  16.491  -3.911  1.00  0.00           C  
ATOM   2254  O   HIS D1835      36.764  16.938  -3.220  1.00  0.00           O  
ATOM   2255  CB  HIS D1835      36.616  15.040  -5.771  1.00  0.00           C  
ATOM   2256  CG  HIS D1835      37.108  13.688  -6.176  1.00  0.00           C  
ATOM   2257  ND1 HIS D1835      36.353  12.814  -6.932  1.00  0.00           N  
ATOM   2258  CD2 HIS D1835      38.279  13.056  -5.927  1.00  0.00           C  
ATOM   2259  CE1 HIS D1835      37.037  11.701  -7.128  1.00  0.00           C  
ATOM   2260  NE2 HIS D1835      38.209  11.822  -6.528  1.00  0.00           N  
ATOM   2261  N   HIS D1836      34.774  17.210  -4.251  1.00  0.00           N  
ATOM   2262  CA  HIS D1836      34.609  18.582  -3.781  1.00  0.00           C  
ATOM   2263  C   HIS D1836      34.592  18.529  -2.258  1.00  0.00           C  
ATOM   2264  O   HIS D1836      35.423  19.145  -1.595  1.00  0.00           O  
ATOM   2265  CB  HIS D1836      33.304  19.160  -4.350  1.00  0.00           C  
ATOM   2266  CG  HIS D1836      32.580  20.092  -3.424  1.00  0.00           C  
ATOM   2267  ND1 HIS D1836      33.221  21.042  -2.656  1.00  0.00           N  
ATOM   2268  CD2 HIS D1836      31.258  20.240  -3.168  1.00  0.00           C  
ATOM   2269  CE1 HIS D1836      32.330  21.735  -1.967  1.00  0.00           C  
ATOM   2270  NE2 HIS D1836      31.129  21.268  -2.261  1.00  0.00           N  
ATOM   2271  N   TRP D1837      33.655  17.763  -1.712  1.00  0.00           N  
ATOM   2272  CA  TRP D1837      33.520  17.608  -0.267  1.00  0.00           C  
ATOM   2273  C   TRP D1837      34.771  17.098   0.445  1.00  0.00           C  
ATOM   2274  O   TRP D1837      35.109  17.586   1.519  1.00  0.00           O  
ATOM   2275  CB  TRP D1837      32.371  16.663   0.036  1.00  0.00           C  
ATOM   2276  CG  TRP D1837      31.045  17.294  -0.040  1.00  0.00           C  
ATOM   2277  CD1 TRP D1837      30.040  16.998  -0.916  1.00  0.00           C  
ATOM   2278  CD2 TRP D1837      30.504  18.249   0.878  1.00  0.00           C  
ATOM   2279  NE1 TRP D1837      28.900  17.702  -0.604  1.00  0.00           N  
ATOM   2280  CE2 TRP D1837      29.161  18.492   0.487  1.00  0.00           C  
ATOM   2281  CE3 TRP D1837      31.025  18.946   1.979  1.00  0.00           C  
ATOM   2282  CZ2 TRP D1837      28.320  19.383   1.190  1.00  0.00           C  
ATOM   2283  CZ3 TRP D1837      30.186  19.827   2.670  1.00  0.00           C  
ATOM   2284  CH2 TRP D1837      28.862  20.044   2.266  1.00  0.00           C  
ATOM   2285  N   MET D1838      35.445  16.109  -0.135  1.00  0.00           N  
ATOM   2286  CA  MET D1838      36.638  15.569   0.494  1.00  0.00           C  
ATOM   2287  C   MET D1838      37.668  16.625   0.863  1.00  0.00           C  
ATOM   2288  O   MET D1838      38.059  16.736   2.030  1.00  0.00           O  
ATOM   2289  CB  MET D1838      37.291  14.518  -0.400  1.00  0.00           C  
ATOM   2290  CG  MET D1838      36.763  13.110  -0.216  1.00  0.00           C  
ATOM   2291  SD  MET D1838      37.021  12.426   1.438  1.00  0.00           S  
ATOM   2292  CE  MET D1838      38.784  12.231   1.476  1.00  0.00           C  
ATOM   2293  N   GLU D1839      38.105  17.410  -0.117  1.00  0.00           N  
ATOM   2294  CA  GLU D1839      39.111  18.432   0.157  1.00  0.00           C  
ATOM   2295  C   GLU D1839      38.556  19.739   0.744  1.00  0.00           C  
ATOM   2296  O   GLU D1839      39.313  20.546   1.284  1.00  0.00           O  
ATOM   2297  CB  GLU D1839      39.919  18.733  -1.101  1.00  0.00           C  
ATOM   2298  CG  GLU D1839      39.107  19.258  -2.257  1.00  0.00           C  
ATOM   2299  CD  GLU D1839      39.985  19.687  -3.426  1.00  0.00           C  
ATOM   2300  OE1 GLU D1839      40.781  18.852  -3.907  1.00  0.00           O  
ATOM   2301  OE2 GLU D1839      39.883  20.862  -3.848  1.00  0.00           O  
ATOM   2302  N   SER D1840      37.247  19.949   0.645  1.00  0.00           N  
ATOM   2303  CA  SER D1840      36.640  21.145   1.202  1.00  0.00           C  
ATOM   2304  C   SER D1840      36.661  21.083   2.723  1.00  0.00           C  
ATOM   2305  O   SER D1840      36.351  20.043   3.313  1.00  0.00           O  
ATOM   2306  CB  SER D1840      35.197  21.273   0.737  1.00  0.00           C  
ATOM   2307  OG  SER D1840      34.537  22.281   1.486  1.00  0.00           O  
ATOM   2308  N   GLU D1842      37.023  22.192   3.363  1.00  0.00           N  
ATOM   2309  CA  GLU D1842      37.067  22.233   4.820  1.00  0.00           C  
ATOM   2310  C   GLU D1842      35.657  22.273   5.383  1.00  0.00           C  
ATOM   2311  O   GLU D1842      35.448  22.037   6.566  1.00  0.00           O  
ATOM   2312  CB  GLU D1842      37.856  23.449   5.310  1.00  0.00           C  
ATOM   2313  CG  GLU D1842      37.409  24.778   4.740  1.00  0.00           C  
ATOM   2314  CD  GLU D1842      38.115  25.955   5.391  1.00  0.00           C  
ATOM   2315  OE1 GLU D1842      39.361  25.931   5.463  1.00  0.00           O  
ATOM   2316  OE2 GLU D1842      37.418  26.892   5.832  1.00  0.00           O  
ATOM   2317  N   GLU D1843      34.686  22.561   4.528  1.00  0.00           N  
ATOM   2318  CA  GLU D1843      33.303  22.607   4.971  1.00  0.00           C  
ATOM   2319  C   GLU D1843      32.799  21.270   5.485  1.00  0.00           C  
ATOM   2320  O   GLU D1843      31.813  21.218   6.214  1.00  0.00           O  
ATOM   2321  CB  GLU D1843      32.386  23.060   3.840  1.00  0.00           C  
ATOM   2322  CG  GLU D1843      32.174  24.548   3.764  1.00  0.00           C  
ATOM   2323  CD  GLU D1843      31.510  25.097   5.018  1.00  0.00           C  
ATOM   2324  OE1 GLU D1843      30.468  24.533   5.428  1.00  0.00           O  
ATOM   2325  OE2 GLU D1843      32.033  26.083   5.585  1.00  0.00           O  
ATOM   2326  N   LEU D1844      33.456  20.185   5.086  1.00  0.00           N  
ATOM   2327  CA  LEU D1844      33.039  18.851   5.511  1.00  0.00           C  
ATOM   2328  C   LEU D1844      33.004  18.777   7.033  1.00  0.00           C  
ATOM   2329  O   LEU D1844      31.976  18.442   7.622  1.00  0.00           O  
ATOM   2330  CB  LEU D1844      33.989  17.798   4.948  1.00  0.00           C  
ATOM   2331  CG  LEU D1844      33.636  16.341   5.264  1.00  0.00           C  
ATOM   2332  CD1 LEU D1844      32.238  15.987   4.753  1.00  0.00           C  
ATOM   2333  CD2 LEU D1844      34.694  15.457   4.648  1.00  0.00           C  
ATOM   2334  N   ASP D1845      34.124  19.114   7.667  1.00  0.00           N  
ATOM   2335  CA  ASP D1845      34.214  19.105   9.124  1.00  0.00           C  
ATOM   2336  C   ASP D1845      33.186  20.026   9.761  1.00  0.00           C  
ATOM   2337  O   ASP D1845      32.592  19.692  10.777  1.00  0.00           O  
ATOM   2338  CB  ASP D1845      35.596  19.533   9.575  1.00  0.00           C  
ATOM   2339  CG  ASP D1845      36.676  18.656   9.020  1.00  0.00           C  
ATOM   2340  OD1 ASP D1845      36.995  18.795   7.833  1.00  0.00           O  
ATOM   2341  OD2 ASP D1845      37.198  17.818   9.764  1.00  0.00           O  
ATOM   2342  N   ARG D1846      32.978  21.195   9.176  1.00  0.00           N  
ATOM   2343  CA  ARG D1846      31.992  22.097   9.741  1.00  0.00           C  
ATOM   2344  C   ARG D1846      30.638  21.391   9.798  1.00  0.00           C  
ATOM   2345  O   ARG D1846      29.906  21.523  10.775  1.00  0.00           O  
ATOM   2346  CB  ARG D1846      31.886  23.378   8.907  1.00  0.00           C  
ATOM   2347  CG  ARG D1846      32.355  24.639   9.626  1.00  0.00           C  
ATOM   2348  CD  ARG D1846      33.778  25.009   9.245  1.00  0.00           C  
ATOM   2349  NE  ARG D1846      33.846  25.552   7.888  1.00  0.00           N  
ATOM   2350  CZ  ARG D1846      34.921  26.116   7.337  1.00  0.00           C  
ATOM   2351  NH1 ARG D1846      36.056  26.227   8.019  1.00  0.00           N  
ATOM   2352  NH2 ARG D1846      34.852  26.578   6.094  1.00  0.00           N  
ATOM   2353  N   VAL D1847      30.324  20.632   8.750  1.00  0.00           N  
ATOM   2354  CA  VAL D1847      29.056  19.902   8.658  1.00  0.00           C  
ATOM   2355  C   VAL D1847      29.001  18.821   9.720  1.00  0.00           C  
ATOM   2356  O   VAL D1847      27.968  18.603  10.361  1.00  0.00           O  
ATOM   2357  CB  VAL D1847      28.882  19.245   7.259  1.00  0.00           C  
ATOM   2358  CG1 VAL D1847      27.638  18.345   7.232  1.00  0.00           C  
ATOM   2359  CG2 VAL D1847      28.772  20.329   6.200  1.00  0.00           C  
ATOM   2360  N   LEU D1848      30.125  18.139   9.899  1.00  0.00           N  
ATOM   2361  CA  LEU D1848      30.201  17.087  10.896  1.00  0.00           C  
ATOM   2362  C   LEU D1848      30.056  17.711  12.286  1.00  0.00           C  
ATOM   2363  O   LEU D1848      29.356  17.173  13.146  1.00  0.00           O  
ATOM   2364  CB  LEU D1848      31.524  16.330  10.757  1.00  0.00           C  
ATOM   2365  CG  LEU D1848      31.568  15.542   9.446  1.00  0.00           C  
ATOM   2366  CD1 LEU D1848      32.942  14.935   9.238  1.00  0.00           C  
ATOM   2367  CD2 LEU D1848      30.479  14.466   9.466  1.00  0.00           C  
ATOM   2368  N   ASP D1849      30.693  18.863  12.488  1.00  0.00           N  
ATOM   2369  CA  ASP D1849      30.621  19.554  13.761  1.00  0.00           C  
ATOM   2370  C   ASP D1849      29.181  19.875  14.141  1.00  0.00           C  
ATOM   2371  O   ASP D1849      28.745  19.574  15.253  1.00  0.00           O  
ATOM   2372  CB  ASP D1849      31.477  20.818  13.721  1.00  0.00           C  
ATOM   2373  CG  ASP D1849      32.976  20.509  13.784  1.00  0.00           C  
ATOM   2374  OD1 ASP D1849      33.324  19.346  14.058  1.00  0.00           O  
ATOM   2375  OD2 ASP D1849      33.813  21.422  13.579  1.00  0.00           O  
ATOM   2376  N   GLU D1850      28.426  20.470  13.230  1.00  0.00           N  
ATOM   2377  CA  GLU D1850      27.053  20.778  13.574  1.00  0.00           C  
ATOM   2378  C   GLU D1850      26.243  19.491  13.721  1.00  0.00           C  
ATOM   2379  O   GLU D1850      25.132  19.509  14.256  1.00  0.00           O  
ATOM   2380  CB  GLU D1850      26.394  21.693  12.544  1.00  0.00           C  
ATOM   2381  CG  GLU D1850      25.035  22.186  13.048  1.00  0.00           C  
ATOM   2382  CD  GLU D1850      24.222  22.950  12.012  1.00  0.00           C  
ATOM   2383  OE1 GLU D1850      24.600  24.102  11.689  1.00  0.00           O  
ATOM   2384  OE2 GLU D1850      23.203  22.391  11.533  1.00  0.00           O  
ATOM   2385  N   GLY D1851      26.806  18.380  13.241  1.00  0.00           N  
ATOM   2386  CA  GLY D1851      26.143  17.083  13.346  1.00  0.00           C  
ATOM   2387  C   GLY D1851      26.285  16.580  14.774  1.00  0.00           C  
ATOM   2388  O   GLY D1851      25.311  16.148  15.407  1.00  0.00           O  
ATOM   2389  N   ALA D1852      27.519  16.633  15.271  1.00  0.00           N  
ATOM   2390  CA  ALA D1852      27.820  16.265  16.640  1.00  0.00           C  
ATOM   2391  C   ALA D1852      26.857  17.110  17.474  1.00  0.00           C  
ATOM   2392  O   ALA D1852      25.964  16.578  18.128  1.00  0.00           O  
ATOM   2393  CB  ALA D1852      29.259  16.623  16.960  1.00  0.00           C  
ATOM   2394  N   GLU D1853      27.020  18.428  17.419  1.00  0.00           N  
ATOM   2395  CA  GLU D1853      26.154  19.329  18.171  1.00  0.00           C  
ATOM   2396  C   GLU D1853      24.691  18.921  18.208  1.00  0.00           C  
ATOM   2397  O   GLU D1853      24.112  18.760  19.278  1.00  0.00           O  
ATOM   2398  CB  GLU D1853      26.217  20.735  17.604  1.00  0.00           C  
ATOM   2399  CG  GLU D1853      27.393  21.574  18.042  1.00  0.00           C  
ATOM   2400  CD  GLU D1853      27.321  22.973  17.447  1.00  0.00           C  
ATOM   2401  OE1 GLU D1853      26.186  23.439  17.166  1.00  0.00           O  
ATOM   2402  OE2 GLU D1853      28.391  23.604  17.274  1.00  0.00           O  
ATOM   2403  N   LYS D1854      24.078  18.773  17.042  1.00  0.00           N  
ATOM   2404  CA  LYS D1854      22.673  18.403  17.012  1.00  0.00           C  
ATOM   2405  C   LYS D1854      22.433  17.058  17.652  1.00  0.00           C  
ATOM   2406  O   LYS D1854      21.471  16.884  18.396  1.00  0.00           O  
ATOM   2407  CB  LYS D1854      22.134  18.389  15.580  1.00  0.00           C  
ATOM   2408  CG  LYS D1854      21.975  19.779  14.979  1.00  0.00           C  
ATOM   2409  CD  LYS D1854      21.258  19.779  13.637  1.00  0.00           C  
ATOM   2410  CE  LYS D1854      22.173  19.344  12.494  1.00  0.00           C  
ATOM   2411  NZ  LYS D1854      21.507  19.550  11.163  1.00  0.00           N  
ATOM   2412  N   ALA D1855      23.302  16.099  17.369  1.00  0.00           N  
ATOM   2413  CA  ALA D1855      23.123  14.768  17.932  1.00  0.00           C  
ATOM   2414  C   ALA D1855      23.243  14.829  19.447  1.00  0.00           C  
ATOM   2415  O   ALA D1855      22.336  14.436  20.192  1.00  0.00           O  
ATOM   2416  CB  ALA D1855      24.161  13.824  17.358  1.00  0.00           C  
ATOM   2417  N   ASN D1856      24.378  15.344  19.891  1.00  0.00           N  
ATOM   2418  CA  ASN D1856      24.661  15.457  21.301  1.00  0.00           C  
ATOM   2419  C   ASN D1856      23.548  16.145  22.077  1.00  0.00           C  
ATOM   2420  O   ASN D1856      23.191  15.730  23.161  1.00  0.00           O  
ATOM   2421  CB  ASN D1856      25.975  16.191  21.491  1.00  0.00           C  
ATOM   2422  CG  ASN D1856      26.549  15.975  22.850  1.00  0.00           C  
ATOM   2423  OD1 ASN D1856      27.199  14.956  23.106  1.00  0.00           O  
ATOM   2424  ND2 ASN D1856      26.293  16.917  23.754  1.00  0.00           N  
ATOM   2425  N   ARG D1857      22.992  17.196  21.503  1.00  0.00           N  
ATOM   2426  CA  ARG D1857      21.915  17.934  22.142  1.00  0.00           C  
ATOM   2427  C   ARG D1857      20.780  17.009  22.585  1.00  0.00           C  
ATOM   2428  O   ARG D1857      20.192  17.212  23.631  1.00  0.00           O  
ATOM   2429  CB  ARG D1857      21.393  19.007  21.174  1.00  0.00           C  
ATOM   2430  CG  ARG D1857      20.587  20.156  21.793  1.00  0.00           C  
ATOM   2431  CD  ARG D1857      19.098  19.842  21.942  1.00  0.00           C  
ATOM   2432  NE  ARG D1857      18.466  19.396  20.696  1.00  0.00           N  
ATOM   2433  CZ  ARG D1857      17.204  19.646  20.355  1.00  0.00           C  
ATOM   2434  NH1 ARG D1857      16.423  20.349  21.156  1.00  0.00           N  
ATOM   2435  NH2 ARG D1857      16.719  19.177  19.216  1.00  0.00           N  
ATOM   2436  N   VAL D2124      20.481  15.980  21.803  1.00  0.00           N  
ATOM   2437  CA  VAL D2124      19.403  15.053  22.159  1.00  0.00           C  
ATOM   2438  C   VAL D2124      19.920  13.907  23.021  1.00  0.00           C  
ATOM   2439  O   VAL D2124      19.285  13.526  24.009  1.00  0.00           O  
ATOM   2440  CB  VAL D2124      18.740  14.457  20.895  1.00  0.00           C  
ATOM   2441  CG1 VAL D2124      17.646  13.471  21.284  1.00  0.00           C  
ATOM   2442  CG2 VAL D2124      18.182  15.577  20.040  1.00  0.00           C  
ATOM   2443  N   ALA D2126      21.074  13.365  22.634  1.00  0.00           N  
ATOM   2444  CA  ALA D2126      21.700  12.262  23.350  1.00  0.00           C  
ATOM   2445  C   ALA D2126      21.889  12.614  24.825  1.00  0.00           C  
ATOM   2446  O   ALA D2126      21.375  11.920  25.701  1.00  0.00           O  
ATOM   2447  CB  ALA D2126      23.033  11.931  22.701  1.00  0.00           C  
ATOM   2448  N   SER D2127      22.614  13.704  25.081  1.00  0.00           N  
ATOM   2449  CA  SER D2127      22.886  14.181  26.442  1.00  0.00           C  
ATOM   2450  C   SER D2127      21.628  14.215  27.286  1.00  0.00           C  
ATOM   2451  O   SER D2127      21.634  13.843  28.456  1.00  0.00           O  
ATOM   2452  CB  SER D2127      23.458  15.596  26.414  1.00  0.00           C  
ATOM   2453  OG  SER D2127      24.728  15.628  25.798  1.00  0.00           O  
ATOM   2454  N   GLU D2128      20.559  14.699  26.680  1.00  0.00           N  
ATOM   2455  CA  GLU D2128      19.299  14.815  27.360  1.00  0.00           C  
ATOM   2456  C   GLU D2128      18.782  13.458  27.775  1.00  0.00           C  
ATOM   2457  O   GLU D2128      18.388  13.266  28.917  1.00  0.00           O  
ATOM   2458  CB  GLU D2128      18.279  15.499  26.448  1.00  0.00           C  
ATOM   2459  CG  GLU D2128      16.824  15.139  26.738  1.00  0.00           C  
ATOM   2460  CD  GLU D2128      16.209  15.991  27.849  1.00  0.00           C  
ATOM   2461  OE1 GLU D2128      16.768  16.025  28.972  1.00  0.00           O  
ATOM   2462  OE2 GLU D2128      15.165  16.622  27.589  1.00  0.00           O  
ATOM   2463  N   MET D2129      18.782  12.510  26.846  1.00  0.00           N  
ATOM   2464  CA  MET D2129      18.263  11.175  27.135  1.00  0.00           C  
ATOM   2465  C   MET D2129      19.086  10.457  28.205  1.00  0.00           C  
ATOM   2466  O   MET D2129      18.535   9.772  29.058  1.00  0.00           O  
ATOM   2467  CB  MET D2129      18.208  10.350  25.847  1.00  0.00           C  
ATOM   2468  CG  MET D2129      17.607   8.963  26.008  1.00  0.00           C  
ATOM   2469  SD  MET D2129      15.879   8.948  26.530  1.00  0.00           S  
ATOM   2470  CE  MET D2129      15.072   8.542  25.050  1.00  0.00           C  
ATOM   2471  N   VAL D2130      20.406  10.627  28.151  1.00  0.00           N  
ATOM   2472  CA  VAL D2130      21.303  10.023  29.127  1.00  0.00           C  
ATOM   2473  C   VAL D2130      20.983  10.568  30.518  1.00  0.00           C  
ATOM   2474  O   VAL D2130      20.870   9.814  31.485  1.00  0.00           O  
ATOM   2475  CB  VAL D2130      22.747  10.346  28.807  1.00  0.00           C  
ATOM   2476  CG1 VAL D2130      23.600  10.078  30.012  1.00  0.00           C  
ATOM   2477  CG2 VAL D2130      23.208   9.522  27.623  1.00  0.00           C  
ATOM   2478  N   ARG D2131      20.833  11.888  30.592  1.00  0.00           N  
ATOM   2479  CA  ARG D2131      20.518  12.585  31.831  1.00  0.00           C  
ATOM   2480  C   ARG D2131      19.303  11.908  32.442  1.00  0.00           C  
ATOM   2481  O   ARG D2131      19.266  11.655  33.635  1.00  0.00           O  
ATOM   2482  CB  ARG D2131      20.188  14.047  31.538  1.00  0.00           C  
ATOM   2483  CG  ARG D2131      20.702  15.062  32.542  1.00  0.00           C  
ATOM   2484  CD  ARG D2131      22.196  15.372  32.340  1.00  0.00           C  
ATOM   2485  NE  ARG D2131      23.034  14.864  33.431  1.00  0.00           N  
ATOM   2486  CZ  ARG D2131      23.632  13.674  33.451  1.00  0.00           C  
ATOM   2487  NH1 ARG D2131      23.507  12.840  32.426  1.00  0.00           N  
ATOM   2488  NH2 ARG D2131      24.345  13.312  34.513  1.00  0.00           N  
ATOM   2489  N   LYS D2132      18.310  11.618  31.612  1.00  0.00           N  
ATOM   2490  CA  LYS D2132      17.095  10.963  32.079  1.00  0.00           C  
ATOM   2491  C   LYS D2132      17.331   9.518  32.483  1.00  0.00           C  
ATOM   2492  O   LYS D2132      16.714   9.024  33.417  1.00  0.00           O  
ATOM   2493  CB  LYS D2132      16.009  11.011  31.006  1.00  0.00           C  
ATOM   2494  CG  LYS D2132      15.283  12.318  30.929  1.00  0.00           C  
ATOM   2495  CD  LYS D2132      14.424  12.367  29.708  1.00  0.00           C  
ATOM   2496  CE  LYS D2132      13.919  13.783  29.491  1.00  0.00           C  
ATOM   2497  NZ  LYS D2132      13.475  14.014  28.075  1.00  0.00           N  
ATOM   2498  N   MET D2133      18.208   8.833  31.761  1.00  0.00           N  
ATOM   2499  CA  MET D2133      18.514   7.444  32.076  1.00  0.00           C  
ATOM   2500  C   MET D2133      19.227   7.381  33.427  1.00  0.00           C  
ATOM   2501  O   MET D2133      18.870   6.567  34.289  1.00  0.00           O  
ATOM   2502  CB  MET D2133      19.414   6.825  31.009  1.00  0.00           C  
ATOM   2503  CG  MET D2133      18.740   6.472  29.699  1.00  0.00           C  
ATOM   2504  SD  MET D2133      19.997   5.953  28.547  1.00  0.00           S  
ATOM   2505  CE  MET D2133      19.937   4.227  28.766  1.00  0.00           C  
ATOM   2506  N   GLU D2134      20.241   8.234  33.597  1.00  0.00           N  
ATOM   2507  CA  GLU D2134      20.996   8.301  34.851  1.00  0.00           C  
ATOM   2508  C   GLU D2134      20.019   8.604  35.987  1.00  0.00           C  
ATOM   2509  O   GLU D2134      20.150   8.082  37.087  1.00  0.00           O  
ATOM   2510  CB  GLU D2134      22.065   9.386  34.773  1.00  0.00           C  
ATOM   2511  CG  GLU D2134      23.240   9.038  33.888  1.00  0.00           C  
ATOM   2512  CD  GLU D2134      24.350  10.058  33.985  1.00  0.00           C  
ATOM   2513  OE1 GLU D2134      24.431  10.741  35.027  1.00  0.00           O  
ATOM   2514  OE2 GLU D2134      25.154  10.179  33.034  1.00  0.00           O  
ATOM   2515  N   GLN D2140      19.030   9.440  35.701  1.00  0.00           N  
ATOM   2516  CA  GLN D2140      18.020   9.794  36.679  1.00  0.00           C  
ATOM   2517  C   GLN D2140      17.348   8.525  37.167  1.00  0.00           C  
ATOM   2518  O   GLN D2140      17.342   8.242  38.355  1.00  0.00           O  
ATOM   2519  CB  GLN D2140      16.950  10.688  36.049  1.00  0.00           C  
ATOM   2520  CG  GLN D2140      16.272  11.631  37.010  1.00  0.00           C  
ATOM   2521  CD  GLN D2140      17.266  12.602  37.615  1.00  0.00           C  
ATOM   2522  OE1 GLN D2140      17.765  12.400  38.727  1.00  0.00           O  
ATOM   2523  NE2 GLN D2140      17.578  13.661  36.867  1.00  0.00           N  
ATOM   2524  N   ALA D2141      16.792   7.752  36.239  1.00  0.00           N  
ATOM   2525  CA  ALA D2141      16.086   6.510  36.567  1.00  0.00           C  
ATOM   2526  C   ALA D2141      16.957   5.442  37.238  1.00  0.00           C  
ATOM   2527  O   ALA D2141      16.594   4.927  38.291  1.00  0.00           O  
ATOM   2528  CB  ALA D2141      15.435   5.943  35.304  1.00  0.00           C  
ATOM   2529  N   MET D2142      18.092   5.102  36.625  1.00  0.00           N  
ATOM   2530  CA  MET D2142      18.998   4.088  37.178  1.00  0.00           C  
ATOM   2531  C   MET D2142      19.439   4.449  38.613  1.00  0.00           C  
ATOM   2532  O   MET D2142      19.776   3.568  39.405  1.00  0.00           O  
ATOM   2533  CB  MET D2142      20.271   3.957  36.327  1.00  0.00           C  
ATOM   2534  CG  MET D2142      20.090   3.733  34.828  1.00  0.00           C  
ATOM   2535  SD  MET D2142      19.804   2.033  34.367  1.00  0.00           S  
ATOM   2536  CE  MET D2142      21.379   1.334  34.698  1.00  0.00           C  
ATOM   2537  N   GLY D2143      19.455   5.738  38.932  1.00  0.00           N  
ATOM   2538  CA  GLY D2143      19.894   6.157  40.248  1.00  0.00           C  
ATOM   2539  C   GLY D2143      21.371   6.568  40.291  1.00  0.00           C  
ATOM   2540  O   GLY D2143      21.938   6.724  41.374  1.00  0.00           O  
ATOM   2541  N   LEU D2144      22.003   6.750  39.134  1.00  0.00           N  
ATOM   2542  CA  LEU D2144      23.400   7.159  39.093  1.00  0.00           C  
ATOM   2543  C   LEU D2144      23.587   8.624  39.452  1.00  0.00           C  
ATOM   2544  O   LEU D2144      22.611   9.350  39.639  1.00  0.00           O  
ATOM   2545  CB  LEU D2144      23.986   6.926  37.708  1.00  0.00           C  
ATOM   2546  CG  LEU D2144      24.114   5.468  37.277  1.00  0.00           C  
ATOM   2547  CD1 LEU D2144      24.509   5.422  35.821  1.00  0.00           C  
ATOM   2548  CD2 LEU D2144      25.141   4.749  38.144  1.00  0.00           C  
ATOM   2549  N   GLY D2145      24.852   9.041  39.555  1.00  0.00           N  
ATOM   2550  CA  GLY D2145      25.204  10.422  39.877  1.00  0.00           C  
ATOM   2551  C   GLY D2145      24.401  11.164  40.939  1.00  0.00           C  
ATOM   2552  O   GLY D2145      23.947  10.582  41.938  1.00  0.00           O  
ATOM   2553  N   ARG D2146      24.235  12.470  40.717  1.00  0.00           N  
ATOM   2554  CA  ARG D2146      23.494  13.349  41.627  1.00  0.00           C  
ATOM   2555  C   ARG D2146      22.228  13.927  41.008  1.00  0.00           C  
ATOM   2556  O   ARG D2146      21.368  14.449  41.761  1.00  0.00           O  
ATOM   2557  CB  ARG D2146      24.390  14.493  42.083  1.00  0.00           C  
ATOM   2558  CG  ARG D2146      25.448  14.079  43.068  1.00  0.00           C  
ATOM   2559  CD  ARG D2146      26.278  15.256  43.464  1.00  0.00           C  
ATOM   2560  NE  ARG D2146      27.312  15.536  42.482  1.00  0.00           N  
ATOM   2561  CZ  ARG D2146      27.915  16.709  42.365  1.00  0.00           C  
ATOM   2562  NH1 ARG D2146      27.565  17.698  43.168  1.00  0.00           N  
ATOM   2563  NH2 ARG D2146      28.876  16.883  41.467  1.00  0.00           N  
HETATM 2564  N   TRP D 403      26.223  -3.842  12.701  1.00  0.00           N  
HETATM 2565  CA  TRP D 403      25.163  -2.957  12.210  1.00  0.00           C  
HETATM 2566  C   TRP D 403      25.455  -2.555  10.691  1.00  0.00           C  
HETATM 2567  O   TRP D 403      26.716  -2.562  10.236  1.00  0.00           O  
HETATM 2568  CB  TRP D 403      25.293  -1.997  13.385  1.00  0.00           C  
HETATM 2569  CG  TRP D 403      24.672  -0.727  13.720  1.00  0.00           C  
HETATM 2570  CD1 TRP D 403      25.313   0.149  14.490  1.00  0.00           C  
HETATM 2571  CD2 TRP D 403      23.397  -0.142  13.439  1.00  0.00           C  
HETATM 2572  NE1 TRP D 403      24.597   1.263  14.706  1.00  0.00           N  
HETATM 2573  CE2 TRP D 403      23.404   1.089  14.026  1.00  0.00           C  
HETATM 2574  CE3 TRP D 403      22.304  -0.638  12.612  1.00  0.00           C  
HETATM 2575  CZ2 TRP D 403      22.295   1.945  13.961  1.00  0.00           C  
HETATM 2576  CZ3 TRP D 403      21.211   0.223  12.551  1.00  0.00           C  
HETATM 2577  CH2 TRP D 403      21.178   1.485  13.178  1.00  0.00           C  
HETATM 2578  OXT TRP D 403      24.458  -2.196   9.906  1.00  0.00           O  
TER
END
