# Supplementary material for: Backbone Brackets and Arginine Tweezers delineate Class I and Class II aminoacyl tRNA synthetases
Source: PLoS Comput Biol. 2018 Apr 16;14(4):e1006101. doi: 10.1371/journal.pcbi.1006101 (PMC5919687; doi:10.1371/journal.pcbi.1006101)
Supplement: S11 File — All structures of Class I aaRS with residues renumbered according to the MSA. (GZ) [file pcbi.1006101.s023.tar.gz › 1mb2_E_renum.pdb]

ATOM      1  N   MET E 265      76.869  51.136  22.715  1.00  0.00           N  
ATOM      2  CA  MET E 265      75.464  51.025  23.177  1.00  0.00           C  
ATOM      3  C   MET E 265      75.382  51.701  24.542  1.00  0.00           C  
ATOM      4  O   MET E 265      76.414  51.993  25.150  1.00  0.00           O  
ATOM      5  CB  MET E 265      75.068  49.551  23.335  1.00  0.00           C  
ATOM      6  CG  MET E 265      75.541  48.650  22.203  1.00  0.00           C  
ATOM      7  SD  MET E 265      75.612  46.913  22.680  1.00  0.00           S  
ATOM      8  CE  MET E 265      77.413  46.748  23.126  1.00  0.00           C  
ATOM      9  N   LYS E 266      74.164  51.962  25.017  1.00  0.00           N  
ATOM     10  CA  LYS E 266      73.972  52.558  26.339  1.00  0.00           C  
ATOM     11  C   LYS E 266      74.429  51.526  27.370  1.00  0.00           C  
ATOM     12  O   LYS E 266      74.354  50.326  27.124  1.00  0.00           O  
ATOM     13  CB  LYS E 266      72.497  52.887  26.569  1.00  0.00           C  
ATOM     14  CG  LYS E 266      72.115  54.314  26.246  1.00  0.00           C  
ATOM     15  CD  LYS E 266      70.692  54.617  26.672  1.00  0.00           C  
ATOM     16  CE  LYS E 266      70.408  56.107  26.563  1.00  0.00           C  
ATOM     17  NZ  LYS E 266      71.308  56.914  27.443  1.00  0.00           N  
ATOM     18  N   THR E 267      74.895  51.984  28.526  1.00  0.00           N  
ATOM     19  CA  THR E 267      75.344  51.049  29.549  1.00  0.00           C  
ATOM     20  C   THR E 267      74.297  50.873  30.631  1.00  0.00           C  
ATOM     21  O   THR E 267      73.584  51.813  30.990  1.00  0.00           O  
ATOM     22  CB  THR E 267      76.639  51.511  30.226  1.00  0.00           C  
ATOM     23  OG1 THR E 267      77.570  51.958  29.231  1.00  0.00           O  
ATOM     24  CG2 THR E 267      77.255  50.364  31.015  1.00  0.00           C  
ATOM     25  N   ILE E 268      74.191  49.656  31.142  1.00  0.00           N  
ATOM     26  CA  ILE E 268      73.254  49.395  32.214  1.00  0.00           C  
ATOM     27  C   ILE E 268      74.057  48.809  33.369  1.00  0.00           C  
ATOM     28  O   ILE E 268      75.049  48.100  33.150  1.00  0.00           O  
ATOM     29  CB  ILE E 268      72.172  48.408  31.787  1.00  0.00           C  
ATOM     30  CG1 ILE E 268      71.375  48.995  30.623  1.00  0.00           C  
ATOM     31  CG2 ILE E 268      71.264  48.083  32.979  1.00  0.00           C  
ATOM     32  CD1 ILE E 268      70.050  48.292  30.377  1.00  0.00           C  
ATOM     33  N   PHE E 269      73.651  49.118  34.595  1.00  0.00           N  
ATOM     34  CA  PHE E 269      74.378  48.603  35.736  1.00  0.00           C  
ATOM     35  C   PHE E 269      73.442  48.081  36.780  1.00  0.00           C  
ATOM     36  O   PHE E 269      72.536  48.793  37.206  1.00  0.00           O  
ATOM     37  CB  PHE E 269      75.262  49.685  36.356  1.00  0.00           C  
ATOM     38  CG  PHE E 269      76.269  49.143  37.320  1.00  0.00           C  
ATOM     39  CD1 PHE E 269      75.911  48.834  38.640  1.00  0.00           C  
ATOM     40  CD2 PHE E 269      77.561  48.852  36.885  1.00  0.00           C  
ATOM     41  CE1 PHE E 269      76.829  48.234  39.507  1.00  0.00           C  
ATOM     42  CE2 PHE E 269      78.486  48.250  37.742  1.00  0.00           C  
ATOM     43  CZ  PHE E 269      78.116  47.940  39.059  1.00  0.00           C  
ATOM     44  N   SER E 270      73.657  46.831  37.179  1.00  0.00           N  
ATOM     45  CA  SER E 270      72.827  46.220  38.198  1.00  0.00           C  
ATOM     46  C   SER E 270      73.718  45.607  39.250  1.00  0.00           C  
ATOM     47  O   SER E 270      74.639  44.855  38.943  1.00  0.00           O  
ATOM     48  CB  SER E 270      71.921  45.146  37.598  1.00  0.00           C  
ATOM     49  OG  SER E 270      70.999  44.663  38.562  1.00  0.00           O  
ATOM     50  N   GLY E 272      73.448  45.964  40.494  1.00  0.00           N  
ATOM     51  CA  GLY E 272      74.210  45.428  41.588  1.00  0.00           C  
ATOM     52  C   GLY E 272      73.275  44.420  42.210  1.00  0.00           C  
ATOM     53  O   GLY E 272      72.089  44.714  42.404  1.00  0.00           O  
ATOM     54  N   ILE E 273      73.788  43.227  42.497  1.00  0.00           N  
ATOM     55  CA  ILE E 273      72.969  42.192  43.100  1.00  0.00           C  
ATOM     56  C   ILE E 273      73.474  41.846  44.490  1.00  0.00           C  
ATOM     57  O   ILE E 273      74.660  41.548  44.685  1.00  0.00           O  
ATOM     58  CB  ILE E 273      72.945  40.884  42.269  1.00  0.00           C  
ATOM     59  CG1 ILE E 273      73.241  41.148  40.791  1.00  0.00           C  
ATOM     60  CG2 ILE E 273      71.588  40.219  42.442  1.00  0.00           C  
ATOM     61  CD1 ILE E 273      72.232  42.038  40.062  1.00  0.00           C  
ATOM     62  N   GLN E 274      72.561  41.909  45.447  1.00  0.00           N  
ATOM     63  CA  GLN E 274      72.853  41.574  46.821  1.00  0.00           C  
ATOM     64  C   GLN E 274      73.050  40.069  46.904  1.00  0.00           C  
ATOM     65  O   GLN E 274      72.149  39.303  46.583  1.00  0.00           O  
ATOM     66  CB  GLN E 274      71.673  41.963  47.725  1.00  0.00           C  
ATOM     67  CG  GLN E 274      71.886  43.216  48.525  1.00  0.00           C  
ATOM     68  CD  GLN E 274      73.066  43.095  49.453  1.00  0.00           C  
ATOM     69  OE1 GLN E 274      74.032  43.848  49.344  1.00  0.00           O  
ATOM     70  NE2 GLN E 274      73.002  42.129  50.370  1.00  0.00           N  
ATOM     71  N   PRO E 275      74.247  39.624  47.307  1.00  0.00           N  
ATOM     72  CA  PRO E 275      74.479  38.179  47.413  1.00  0.00           C  
ATOM     73  C   PRO E 275      73.670  37.598  48.555  1.00  0.00           C  
ATOM     74  O   PRO E 275      74.023  37.765  49.712  1.00  0.00           O  
ATOM     75  CB  PRO E 275      75.990  38.083  47.644  1.00  0.00           C  
ATOM     76  CG  PRO E 275      76.308  39.371  48.359  1.00  0.00           C  
ATOM     77  CD  PRO E 275      75.472  40.386  47.617  1.00  0.00           C  
ATOM     78  N   SER E 276      72.565  36.939  48.222  1.00  0.00           N  
ATOM     79  CA  SER E 276      71.692  36.332  49.236  1.00  0.00           C  
ATOM     80  C   SER E 276      71.012  35.064  48.692  1.00  0.00           C  
ATOM     81  O   SER E 276      69.914  34.692  49.124  1.00  0.00           O  
ATOM     82  CB  SER E 276      70.662  37.358  49.689  1.00  0.00           C  
ATOM     83  OG  SER E 276      71.336  38.517  50.163  1.00  0.00           O  
ATOM     84  N   GLY E 277      71.717  34.427  47.749  1.00  0.00           N  
ATOM     85  CA  GLY E 277      71.329  33.188  47.088  1.00  0.00           C  
ATOM     86  C   GLY E 277      69.934  32.590  47.008  1.00  0.00           C  
ATOM     87  O   GLY E 277      69.801  31.371  46.878  1.00  0.00           O  
ATOM     88  N   VAL E 279      68.893  33.403  47.086  1.00  0.00           N  
ATOM     89  CA  VAL E 279      67.539  32.872  46.985  1.00  0.00           C  
ATOM     90  C   VAL E 279      66.664  33.919  46.325  1.00  0.00           C  
ATOM     91  O   VAL E 279      66.047  34.747  46.992  1.00  0.00           O  
ATOM     92  CB  VAL E 279      66.951  32.493  48.379  1.00  0.00           C  
ATOM     93  CG1 VAL E 279      67.216  33.601  49.380  1.00  0.00           C  
ATOM     94  CG2 VAL E 279      65.447  32.229  48.269  1.00  0.00           C  
ATOM     95  N   ILE E 280      66.633  33.894  44.999  1.00  0.00           N  
ATOM     96  CA  ILE E 280      65.829  34.861  44.254  1.00  0.00           C  
ATOM     97  C   ILE E 280      64.486  34.246  43.870  1.00  0.00           C  
ATOM     98  O   ILE E 280      64.430  33.109  43.411  1.00  0.00           O  
ATOM     99  CB  ILE E 280      66.566  35.348  42.994  1.00  0.00           C  
ATOM    100  CG1 ILE E 280      66.415  34.336  41.867  1.00  0.00           C  
ATOM    101  CG2 ILE E 280      68.058  35.495  43.283  1.00  0.00           C  
ATOM    102  CD1 ILE E 280      66.969  34.844  40.572  1.00  0.00           C  
ATOM    103  N   THR E 281      63.410  35.006  44.056  1.00  0.00           N  
ATOM    104  CA  THR E 281      62.069  34.517  43.762  1.00  0.00           C  
ATOM    105  C   THR E 281      61.542  34.651  42.324  1.00  0.00           C  
ATOM    106  O   THR E 281      62.113  35.339  41.466  1.00  0.00           O  
ATOM    107  CB  THR E 281      61.020  35.168  44.700  1.00  0.00           C  
ATOM    108  OG1 THR E 281      60.971  36.582  44.470  1.00  0.00           O  
ATOM    109  CG2 THR E 281      61.367  34.896  46.145  1.00  0.00           C  
ATOM    110  N   ILE E 282      60.432  33.960  42.084  1.00  0.00           N  
ATOM    111  CA  ILE E 282      59.768  33.963  40.796  1.00  0.00           C  
ATOM    112  C   ILE E 282      59.388  35.418  40.499  1.00  0.00           C  
ATOM    113  O   ILE E 282      59.249  35.803  39.346  1.00  0.00           O  
ATOM    114  CB  ILE E 282      58.503  33.035  40.837  1.00  0.00           C  
ATOM    115  CG1 ILE E 282      57.919  32.869  39.443  1.00  0.00           C  
ATOM    116  CG2 ILE E 282      57.445  33.612  41.714  1.00  0.00           C  
ATOM    117  CD1 ILE E 282      58.806  32.071  38.526  1.00  0.00           C  
ATOM    118  N   GLY E 283      59.256  36.223  41.553  1.00  0.00           N  
ATOM    119  CA  GLY E 283      58.900  37.620  41.393  1.00  0.00           C  
ATOM    120  C   GLY E 283      60.003  38.474  40.796  1.00  0.00           C  
ATOM    121  O   GLY E 283      59.733  39.279  39.911  1.00  0.00           O  
ATOM    122  N   ASN E 284      61.240  38.318  41.266  1.00  0.00           N  
ATOM    123  CA  ASN E 284      62.361  39.102  40.721  1.00  0.00           C  
ATOM    124  C   ASN E 284      62.620  38.664  39.280  1.00  0.00           C  
ATOM    125  O   ASN E 284      62.934  39.471  38.409  1.00  0.00           O  
ATOM    126  CB  ASN E 284      63.637  38.897  41.551  1.00  0.00           C  
ATOM    127  CG  ASN E 284      63.479  39.349  43.005  1.00  0.00           C  
ATOM    128  OD1 ASN E 284      64.130  38.804  43.911  1.00  0.00           O  
ATOM    129  ND2 ASN E 284      62.635  40.363  43.227  1.00  0.00           N  
ATOM    130  N   TYR E 285      62.494  37.365  39.046  1.00  0.00           N  
ATOM    131  CA  TYR E 285      62.703  36.793  37.728  1.00  0.00           C  
ATOM    132  C   TYR E 285      61.712  37.430  36.761  1.00  0.00           C  
ATOM    133  O   TYR E 285      62.095  38.008  35.749  1.00  0.00           O  
ATOM    134  CB  TYR E 285      62.521  35.269  37.805  1.00  0.00           C  
ATOM    135  CG  TYR E 285      62.554  34.561  36.478  1.00  0.00           C  
ATOM    136  CD1 TYR E 285      61.366  34.212  35.833  1.00  0.00           C  
ATOM    137  CD2 TYR E 285      63.764  34.258  35.852  1.00  0.00           C  
ATOM    138  CE1 TYR E 285      61.375  33.581  34.603  1.00  0.00           C  
ATOM    139  CE2 TYR E 285      63.788  33.622  34.609  1.00  0.00           C  
ATOM    140  CZ  TYR E 285      62.586  33.286  33.994  1.00  0.00           C  
ATOM    141  OH  TYR E 285      62.573  32.641  32.784  1.00  0.00           O  
ATOM    142  N   ILE E 286      60.434  37.340  37.095  1.00  0.00           N  
ATOM    143  CA  ILE E 286      59.399  37.914  36.253  1.00  0.00           C  
ATOM    144  C   ILE E 286      59.530  39.415  36.140  1.00  0.00           C  
ATOM    145  O   ILE E 286      59.329  39.970  35.072  1.00  0.00           O  
ATOM    146  CB  ILE E 286      57.984  37.632  36.796  1.00  0.00           C  
ATOM    147  CG1 ILE E 286      57.613  36.162  36.609  1.00  0.00           C  
ATOM    148  CG2 ILE E 286      56.977  38.525  36.087  1.00  0.00           C  
ATOM    149  CD1 ILE E 286      56.250  35.833  37.138  1.00  0.00           C  
ATOM    150  N   GLY E 287      59.882  40.062  37.246  1.00  0.00           N  
ATOM    151  CA  GLY E 287      59.987  41.511  37.281  1.00  0.00           C  
ATOM    152  C   GLY E 287      61.173  42.220  36.668  1.00  0.00           C  
ATOM    153  O   GLY E 287      61.045  43.358  36.227  1.00  0.00           O  
ATOM    154  N   ALA E 288      62.327  41.578  36.631  1.00  0.00           N  
ATOM    155  CA  ALA E 288      63.474  42.246  36.064  1.00  0.00           C  
ATOM    156  C   ALA E 288      64.391  41.299  35.353  1.00  0.00           C  
ATOM    157  O   ALA E 288      64.660  41.445  34.167  1.00  0.00           O  
ATOM    158  CB  ALA E 288      64.240  42.987  37.150  1.00  0.00           C  
ATOM    159  N   LEU E 289      64.876  40.321  36.093  1.00  0.00           N  
ATOM    160  CA  LEU E 289      65.806  39.352  35.550  1.00  0.00           C  
ATOM    161  C   LEU E 289      65.461  38.773  34.164  1.00  0.00           C  
ATOM    162  O   LEU E 289      66.342  38.643  33.309  1.00  0.00           O  
ATOM    163  CB  LEU E 289      66.010  38.237  36.579  1.00  0.00           C  
ATOM    164  CG  LEU E 289      67.263  37.385  36.383  1.00  0.00           C  
ATOM    165  CD1 LEU E 289      68.446  38.253  35.978  1.00  0.00           C  
ATOM    166  CD2 LEU E 289      67.562  36.657  37.667  1.00  0.00           C  
ATOM    167  N   ARG E 290      64.189  38.451  33.930  1.00  0.00           N  
ATOM    168  CA  ARG E 290      63.771  37.881  32.640  1.00  0.00           C  
ATOM    169  C   ARG E 290      64.120  38.777  31.455  1.00  0.00           C  
ATOM    170  O   ARG E 290      64.754  38.334  30.492  1.00  0.00           O  
ATOM    171  CB  ARG E 290      62.263  37.592  32.641  1.00  0.00           C  
ATOM    172  CG  ARG E 290      61.897  36.464  31.696  1.00  0.00           C  
ATOM    173  CD  ARG E 290      60.515  35.899  31.920  1.00  0.00           C  
ATOM    174  NE  ARG E 290      59.474  36.697  31.293  1.00  0.00           N  
ATOM    175  CZ  ARG E 290      58.206  36.320  31.219  1.00  0.00           C  
ATOM    176  NH1 ARG E 290      57.845  35.155  31.731  1.00  0.00           N  
ATOM    177  NH2 ARG E 290      57.301  37.110  30.656  1.00  0.00           N  
ATOM    178  N   GLN E 291      63.711  40.040  31.546  1.00  0.00           N  
ATOM    179  CA  GLN E 291      63.966  41.024  30.502  1.00  0.00           C  
ATOM    180  C   GLN E 291      65.442  41.266  30.201  1.00  0.00           C  
ATOM    181  O   GLN E 291      65.765  41.910  29.214  1.00  0.00           O  
ATOM    182  CB  GLN E 291      63.328  42.366  30.866  1.00  0.00           C  
ATOM    183  CG  GLN E 291      62.873  43.166  29.651  1.00  0.00           C  
ATOM    184  CD  GLN E 291      63.296  44.633  29.694  1.00  0.00           C  
ATOM    185  OE1 GLN E 291      63.162  45.298  30.725  1.00  0.00           O  
ATOM    186  NE2 GLN E 291      63.802  45.139  28.570  1.00  0.00           N  
ATOM    187  N   PHE E 292      66.338  40.769  31.046  1.00  0.00           N  
ATOM    188  CA  PHE E 292      67.767  40.984  30.819  1.00  0.00           C  
ATOM    189  C   PHE E 292      68.376  39.959  29.895  1.00  0.00           C  
ATOM    190  O   PHE E 292      69.483  40.146  29.397  1.00  0.00           O  
ATOM    191  CB  PHE E 292      68.546  40.979  32.133  1.00  0.00           C  
ATOM    192  CG  PHE E 292      68.192  42.111  33.038  1.00  0.00           C  
ATOM    193  CD1 PHE E 292      68.299  43.427  32.593  1.00  0.00           C  
ATOM    194  CD2 PHE E 292      67.686  41.868  34.317  1.00  0.00           C  
ATOM    195  CE1 PHE E 292      67.902  44.484  33.408  1.00  0.00           C  
ATOM    196  CE2 PHE E 292      67.284  42.923  35.147  1.00  0.00           C  
ATOM    197  CZ  PHE E 292      67.389  44.233  34.695  1.00  0.00           C  
ATOM    198  N   VAL E 293      67.658  38.871  29.655  1.00  0.00           N  
ATOM    199  CA  VAL E 293      68.185  37.832  28.788  1.00  0.00           C  
ATOM    200  C   VAL E 293      68.375  38.304  27.345  1.00  0.00           C  
ATOM    201  O   VAL E 293      69.398  37.994  26.735  1.00  0.00           O  
ATOM    202  CB  VAL E 293      67.304  36.579  28.840  1.00  0.00           C  
ATOM    203  CG1 VAL E 293      67.849  35.531  27.884  1.00  0.00           C  
ATOM    204  CG2 VAL E 293      67.288  36.029  30.258  1.00  0.00           C  
ATOM    205  N   GLU E 294      67.399  39.041  26.800  1.00  0.00           N  
ATOM    206  CA  GLU E 294      67.515  39.572  25.429  1.00  0.00           C  
ATOM    207  C   GLU E 294      68.029  41.023  25.455  1.00  0.00           C  
ATOM    208  O   GLU E 294      68.721  41.477  24.537  1.00  0.00           O  
ATOM    209  CB  GLU E 294      66.182  39.470  24.639  1.00  0.00           C  
ATOM    210  CG  GLU E 294      64.889  39.269  25.422  1.00  0.00           C  
ATOM    211  CD  GLU E 294      64.606  40.413  26.372  1.00  0.00           C  
ATOM    212  OE1 GLU E 294      65.202  40.412  27.468  1.00  0.00           O  
ATOM    213  OE2 GLU E 294      63.806  41.304  26.005  1.00  0.00           O  
ATOM    214  N   LEU E 295      67.705  41.728  26.533  1.00  0.00           N  
ATOM    215  CA  LEU E 295      68.145  43.100  26.718  1.00  0.00           C  
ATOM    216  C   LEU E 295      69.665  43.172  26.683  1.00  0.00           C  
ATOM    217  O   LEU E 295      70.243  44.151  26.235  1.00  0.00           O  
ATOM    218  CB  LEU E 295      67.674  43.616  28.063  1.00  0.00           C  
ATOM    219  CG  LEU E 295      67.504  45.123  28.201  1.00  0.00           C  
ATOM    220  CD1 LEU E 295      66.377  45.536  27.256  1.00  0.00           C  
ATOM    221  CD2 LEU E 295      67.183  45.508  29.655  1.00  0.00           C  
ATOM    222  N   GLN E 296      70.314  42.121  27.163  1.00  0.00           N  
ATOM    223  CA  GLN E 296      71.769  42.096  27.215  1.00  0.00           C  
ATOM    224  C   GLN E 296      72.392  42.064  25.842  1.00  0.00           C  
ATOM    225  O   GLN E 296      73.603  42.136  25.715  1.00  0.00           O  
ATOM    226  CB  GLN E 296      72.261  40.885  28.005  1.00  0.00           C  
ATOM    227  CG  GLN E 296      72.015  39.553  27.315  1.00  0.00           C  
ATOM    228  CD  GLN E 296      72.605  38.337  28.052  1.00  0.00           C  
ATOM    229  OE1 GLN E 296      73.820  38.256  28.286  1.00  0.00           O  
ATOM    230  NE2 GLN E 296      71.742  37.377  28.395  1.00  0.00           N  
ATOM    231  N   HIS E 297      71.560  41.962  24.814  1.00  0.00           N  
ATOM    232  CA  HIS E 297      72.049  41.902  23.448  1.00  0.00           C  
ATOM    233  C   HIS E 297      72.100  43.277  22.808  1.00  0.00           C  
ATOM    234  O   HIS E 297      72.971  43.562  21.993  1.00  0.00           O  
ATOM    235  CB  HIS E 297      71.174  40.955  22.621  1.00  0.00           C  
ATOM    236  CG  HIS E 297      71.353  39.508  22.968  1.00  0.00           C  
ATOM    237  ND1 HIS E 297      70.302  38.703  23.354  1.00  0.00           N  
ATOM    238  CD2 HIS E 297      72.458  38.725  23.006  1.00  0.00           C  
ATOM    239  CE1 HIS E 297      70.746  37.489  23.621  1.00  0.00           C  
ATOM    240  NE2 HIS E 297      72.053  37.475  23.418  1.00  0.00           N  
ATOM    241  N   GLU E 299      71.168  44.136  23.193  1.00  0.00           N  
ATOM    242  CA  GLU E 299      71.129  45.484  22.651  1.00  0.00           C  
ATOM    243  C   GLU E 299      71.863  46.528  23.520  1.00  0.00           C  
ATOM    244  O   GLU E 299      72.289  47.568  23.021  1.00  0.00           O  
ATOM    245  CB  GLU E 299      69.671  45.897  22.392  1.00  0.00           C  
ATOM    246  CG  GLU E 299      68.728  45.712  23.573  1.00  0.00           C  
ATOM    247  CD  GLU E 299      67.272  46.051  23.222  1.00  0.00           C  
ATOM    248  OE1 GLU E 299      67.055  47.019  22.461  1.00  0.00           O  
ATOM    249  OE2 GLU E 299      66.348  45.361  23.720  1.00  0.00           O  
ATOM    250  N   TYR E 306      72.026  46.239  24.811  1.00  0.00           N  
ATOM    251  CA  TYR E 306      72.726  47.150  25.716  1.00  0.00           C  
ATOM    252  C   TYR E 306      74.065  46.600  26.210  1.00  0.00           C  
ATOM    253  O   TYR E 306      74.395  45.437  25.988  1.00  0.00           O  
ATOM    254  CB  TYR E 306      71.878  47.480  26.942  1.00  0.00           C  
ATOM    255  CG  TYR E 306      70.625  48.266  26.668  1.00  0.00           C  
ATOM    256  CD1 TYR E 306      69.466  47.638  26.227  1.00  0.00           C  
ATOM    257  CD2 TYR E 306      70.582  49.641  26.893  1.00  0.00           C  
ATOM    258  CE1 TYR E 306      68.286  48.361  26.024  1.00  0.00           C  
ATOM    259  CE2 TYR E 306      69.412  50.377  26.692  1.00  0.00           C  
ATOM    260  CZ  TYR E 306      68.264  49.732  26.259  1.00  0.00           C  
ATOM    261  OH  TYR E 306      67.091  50.439  26.070  1.00  0.00           O  
ATOM    262  N   ASN E 307      74.832  47.452  26.882  1.00  0.00           N  
ATOM    263  CA  ASN E 307      76.123  47.063  27.430  1.00  0.00           C  
ATOM    264  C   ASN E 307      75.854  46.859  28.904  1.00  0.00           C  
ATOM    265  O   ASN E 307      75.967  47.798  29.685  1.00  0.00           O  
ATOM    266  CB  ASN E 307      77.135  48.185  27.261  1.00  0.00           C  
ATOM    267  CG  ASN E 307      78.532  47.755  27.633  1.00  0.00           C  
ATOM    268  OD1 ASN E 307      79.285  48.506  28.252  1.00  0.00           O  
ATOM    269  ND2 ASN E 307      78.894  46.536  27.239  1.00  0.00           N  
ATOM    270  N   CYS E 308      75.481  45.638  29.281  1.00  0.00           N  
ATOM    271  CA  CYS E 308      75.150  45.338  30.669  1.00  0.00           C  
ATOM    272  C   CYS E 308      76.280  44.812  31.560  1.00  0.00           C  
ATOM    273  O   CYS E 308      77.179  44.078  31.114  1.00  0.00           O  
ATOM    274  CB  CYS E 308      73.966  44.364  30.715  1.00  0.00           C  
ATOM    275  SG  CYS E 308      72.422  44.989  29.998  1.00  0.00           S  
ATOM    276  N   TYR E 309      76.202  45.227  32.829  1.00  0.00           N  
ATOM    277  CA  TYR E 309      77.132  44.850  33.902  1.00  0.00           C  
ATOM    278  C   TYR E 309      76.280  44.323  35.045  1.00  0.00           C  
ATOM    279  O   TYR E 309      75.396  45.022  35.550  1.00  0.00           O  
ATOM    280  CB  TYR E 309      77.910  46.057  34.427  1.00  0.00           C  
ATOM    281  CG  TYR E 309      79.007  46.551  33.547  1.00  0.00           C  
ATOM    282  CD1 TYR E 309      80.277  45.988  33.604  1.00  0.00           C  
ATOM    283  CD2 TYR E 309      78.775  47.565  32.626  1.00  0.00           C  
ATOM    284  CE1 TYR E 309      81.297  46.417  32.762  1.00  0.00           C  
ATOM    285  CE2 TYR E 309      79.791  48.005  31.768  1.00  0.00           C  
ATOM    286  CZ  TYR E 309      81.049  47.421  31.844  1.00  0.00           C  
ATOM    287  OH  TYR E 309      82.047  47.829  30.993  1.00  0.00           O  
ATOM    288  N   PHE E 310      76.533  43.082  35.438  1.00  0.00           N  
ATOM    289  CA  PHE E 310      75.821  42.488  36.562  1.00  0.00           C  
ATOM    290  C   PHE E 310      76.857  42.298  37.635  1.00  0.00           C  
ATOM    291  O   PHE E 310      77.800  41.510  37.481  1.00  0.00           O  
ATOM    292  CB  PHE E 310      75.191  41.175  36.156  1.00  0.00           C  
ATOM    293  CG  PHE E 310      74.086  41.353  35.181  1.00  0.00           C  
ATOM    294  CD1 PHE E 310      74.353  41.413  33.813  1.00  0.00           C  
ATOM    295  CD2 PHE E 310      72.788  41.586  35.628  1.00  0.00           C  
ATOM    296  CE1 PHE E 310      73.346  41.703  32.910  1.00  0.00           C  
ATOM    297  CE2 PHE E 310      71.769  41.880  34.723  1.00  0.00           C  
ATOM    298  CZ  PHE E 310      72.052  41.943  33.359  1.00  0.00           C  
ATOM    299  N   CYS E 311      76.677  43.033  38.726  1.00  0.00           N  
ATOM    300  CA  CYS E 311      77.642  43.015  39.817  1.00  0.00           C  
ATOM    301  C   CYS E 311      77.130  42.469  41.121  1.00  0.00           C  
ATOM    302  O   CYS E 311      76.134  42.968  41.660  1.00  0.00           O  
ATOM    303  CB  CYS E 311      78.156  44.441  40.038  1.00  0.00           C  
ATOM    304  SG  CYS E 311      79.426  44.640  41.291  1.00  0.00           S  
ATOM    305  N   ILE E 312      77.811  41.439  41.624  1.00  0.00           N  
ATOM    306  CA  ILE E 312      77.431  40.862  42.915  1.00  0.00           C  
ATOM    307  C   ILE E 312      78.148  41.772  43.917  1.00  0.00           C  
ATOM    308  O   ILE E 312      79.395  41.830  43.966  1.00  0.00           O  
ATOM    309  CB  ILE E 312      77.887  39.392  43.042  1.00  0.00           C  
ATOM    310  CG1 ILE E 312      77.281  38.577  41.901  1.00  0.00           C  
ATOM    311  CG2 ILE E 312      77.420  38.819  44.373  1.00  0.00           C  
ATOM    312  CD1 ILE E 312      77.882  37.196  41.705  1.00  0.00           C  
ATOM    313  N   VAL E 313      77.346  42.527  44.664  1.00  0.00           N  
ATOM    314  CA  VAL E 313      77.880  43.507  45.596  1.00  0.00           C  
ATOM    315  C   VAL E 313      78.149  42.938  46.983  1.00  0.00           C  
ATOM    316  O   VAL E 313      77.346  43.098  47.910  1.00  0.00           O  
ATOM    317  CB  VAL E 313      76.926  44.730  45.648  1.00  0.00           C  
ATOM    318  CG1 VAL E 313      76.921  45.403  44.287  1.00  0.00           C  
ATOM    319  CG2 VAL E 313      75.520  44.302  46.015  1.00  0.00           C  
ATOM    320  N   ASP E 314      79.294  42.277  47.125  1.00  0.00           N  
ATOM    321  CA  ASP E 314      79.591  41.660  48.391  1.00  0.00           C  
ATOM    322  C   ASP E 314      80.032  42.646  49.467  1.00  0.00           C  
ATOM    323  O   ASP E 314      79.642  42.507  50.638  1.00  0.00           O  
ATOM    324  CB  ASP E 314      80.581  40.501  48.206  1.00  0.00           C  
ATOM    325  CG  ASP E 314      81.823  40.881  47.408  1.00  0.00           C  
ATOM    326  OD1 ASP E 314      81.776  41.807  46.587  1.00  0.00           O  
ATOM    327  OD2 ASP E 314      82.849  40.217  47.628  1.00  0.00           O  
ATOM    328  N   GLN E 315      80.798  43.660  49.065  1.00  0.00           N  
ATOM    329  CA  GLN E 315      81.236  44.703  49.986  1.00  0.00           C  
ATOM    330  C   GLN E 315      79.979  45.386  50.553  1.00  0.00           C  
ATOM    331  O   GLN E 315      79.964  45.815  51.700  1.00  0.00           O  
ATOM    332  CB  GLN E 315      82.131  45.700  49.258  1.00  0.00           C  
ATOM    333  CG  GLN E 315      83.467  45.109  48.860  1.00  0.00           C  
ATOM    334  CD  GLN E 315      84.399  46.117  48.211  1.00  0.00           C  
ATOM    335  OE1 GLN E 315      84.235  46.480  47.062  1.00  0.00           O  
ATOM    336  NE2 GLN E 315      85.390  46.567  48.957  1.00  0.00           N  
ATOM    337  N   HIS E 316      78.911  45.466  49.771  1.00  0.00           N  
ATOM    338  CA  HIS E 316      77.698  46.063  50.296  1.00  0.00           C  
ATOM    339  C   HIS E 316      77.026  45.174  51.325  1.00  0.00           C  
ATOM    340  O   HIS E 316      76.435  45.676  52.260  1.00  0.00           O  
ATOM    341  CB  HIS E 316      76.665  46.379  49.198  1.00  0.00           C  
ATOM    342  CG  HIS E 316      76.813  47.738  48.602  1.00  0.00           C  
ATOM    343  ND1 HIS E 316      77.423  47.942  47.385  1.00  0.00           N  
ATOM    344  CD2 HIS E 316      76.532  48.968  49.095  1.00  0.00           C  
ATOM    345  CE1 HIS E 316      77.524  49.238  47.157  1.00  0.00           C  
ATOM    346  NE2 HIS E 316      76.993  49.883  48.180  1.00  0.00           N  
ATOM    347  N   ALA E 317      77.123  43.856  51.161  1.00  0.00           N  
ATOM    348  CA  ALA E 317      76.483  42.905  52.087  1.00  0.00           C  
ATOM    349  C   ALA E 317      77.074  42.984  53.497  1.00  0.00           C  
ATOM    350  O   ALA E 317      76.370  42.929  54.507  1.00  0.00           O  
ATOM    351  CB  ALA E 317      76.632  41.491  51.558  1.00  0.00           C  
ATOM    352  N   ILE E 333      78.393  43.126  53.512  1.00  0.00           N  
ATOM    353  CA  ILE E 333      79.216  43.216  54.694  1.00  0.00           C  
ATOM    354  C   ILE E 333      78.817  44.359  55.632  1.00  0.00           C  
ATOM    355  O   ILE E 333      79.362  44.475  56.720  1.00  0.00           O  
ATOM    356  CB  ILE E 333      80.693  43.331  54.240  1.00  0.00           C  
ATOM    357  CG1 ILE E 333      81.542  42.294  54.953  1.00  0.00           C  
ATOM    358  CG2 ILE E 333      81.251  44.662  54.494  1.00  0.00           C  
ATOM    359  CD1 ILE E 333      81.167  40.875  54.598  1.00  0.00           C  
ATOM    360  N   THR E 334      77.854  45.191  55.244  1.00  0.00           N  
ATOM    361  CA  THR E 334      77.460  46.297  56.117  1.00  0.00           C  
ATOM    362  C   THR E 334      76.481  45.887  57.207  1.00  0.00           C  
ATOM    363  O   THR E 334      75.970  46.722  57.953  1.00  0.00           O  
ATOM    364  CB  THR E 334      76.869  47.468  55.329  1.00  0.00           C  
ATOM    365  OG1 THR E 334      75.742  47.014  54.576  1.00  0.00           O  
ATOM    366  CG2 THR E 334      77.925  48.059  54.416  1.00  0.00           C  
ATOM    367  N   VAL E 336      76.219  44.590  57.279  1.00  0.00           N  
ATOM    368  CA  VAL E 336      75.348  44.003  58.291  1.00  0.00           C  
ATOM    369  C   VAL E 336      76.022  42.698  58.668  1.00  0.00           C  
ATOM    370  O   VAL E 336      76.981  42.283  58.017  1.00  0.00           O  
ATOM    371  CB  VAL E 336      73.933  43.701  57.767  1.00  0.00           C  
ATOM    372  CG1 VAL E 336      73.195  44.985  57.532  1.00  0.00           C  
ATOM    373  CG2 VAL E 336      73.998  42.870  56.505  1.00  0.00           C  
ATOM    374  N   TRP E 340      75.536  42.050  59.713  1.00  0.00           N  
ATOM    375  CA  TRP E 340      76.128  40.799  60.135  1.00  0.00           C  
ATOM    376  C   TRP E 340      75.975  39.710  59.067  1.00  0.00           C  
ATOM    377  O   TRP E 340      74.870  39.434  58.592  1.00  0.00           O  
ATOM    378  CB  TRP E 340      75.488  40.347  61.447  1.00  0.00           C  
ATOM    379  CG  TRP E 340      76.471  40.054  62.540  1.00  0.00           C  
ATOM    380  CD1 TRP E 340      77.044  40.947  63.424  1.00  0.00           C  
ATOM    381  CD2 TRP E 340      77.006  38.776  62.870  1.00  0.00           C  
ATOM    382  NE1 TRP E 340      77.901  40.294  64.287  1.00  0.00           N  
ATOM    383  CE2 TRP E 340      77.897  38.960  63.968  1.00  0.00           C  
ATOM    384  CE3 TRP E 340      76.821  37.486  62.350  1.00  0.00           C  
ATOM    385  CZ2 TRP E 340      78.595  37.904  64.540  1.00  0.00           C  
ATOM    386  CZ3 TRP E 340      77.517  36.440  62.923  1.00  0.00           C  
ATOM    387  CH2 TRP E 340      78.393  36.653  64.008  1.00  0.00           C  
ATOM    388  N   GLN E 418      77.096  39.106  58.685  1.00  0.00           N  
ATOM    389  CA  GLN E 418      77.094  38.048  57.686  1.00  0.00           C  
ATOM    390  C   GLN E 418      77.939  36.864  58.152  1.00  0.00           C  
ATOM    391  O   GLN E 418      79.041  37.053  58.662  1.00  0.00           O  
ATOM    392  CB  GLN E 418      77.697  38.554  56.366  1.00  0.00           C  
ATOM    393  CG  GLN E 418      76.931  39.629  55.622  1.00  0.00           C  
ATOM    394  CD  GLN E 418      75.558  39.176  55.209  1.00  0.00           C  
ATOM    395  OE1 GLN E 418      75.285  37.982  55.119  1.00  0.00           O  
ATOM    396  NE2 GLN E 418      74.681  40.132  54.951  1.00  0.00           N  
ATOM    397  N   ASP E 419      77.441  35.646  57.973  1.00  0.00           N  
ATOM    398  CA  ASP E 419      78.228  34.482  58.336  1.00  0.00           C  
ATOM    399  C   ASP E 419      79.171  34.250  57.169  1.00  0.00           C  
ATOM    400  O   ASP E 419      78.716  34.011  56.063  1.00  0.00           O  
ATOM    401  CB  ASP E 419      77.353  33.238  58.481  1.00  0.00           C  
ATOM    402  CG  ASP E 419      78.184  31.985  58.691  1.00  0.00           C  
ATOM    403  OD1 ASP E 419      78.428  31.256  57.708  1.00  0.00           O  
ATOM    404  OD2 ASP E 419      78.621  31.764  59.842  1.00  0.00           O  
ATOM    405  N   PRO E 420      80.487  34.310  57.399  1.00  0.00           N  
ATOM    406  CA  PRO E 420      81.452  34.104  56.314  1.00  0.00           C  
ATOM    407  C   PRO E 420      81.139  32.998  55.324  1.00  0.00           C  
ATOM    408  O   PRO E 420      81.160  33.210  54.103  1.00  0.00           O  
ATOM    409  CB  PRO E 420      82.760  33.863  57.068  1.00  0.00           C  
ATOM    410  CG  PRO E 420      82.634  34.756  58.220  1.00  0.00           C  
ATOM    411  CD  PRO E 420      81.188  34.512  58.679  1.00  0.00           C  
ATOM    412  N   HIS E 421      80.860  31.817  55.862  1.00  0.00           N  
ATOM    413  CA  HIS E 421      80.567  30.648  55.043  1.00  0.00           C  
ATOM    414  C   HIS E 421      79.353  30.829  54.162  1.00  0.00           C  
ATOM    415  O   HIS E 421      79.397  30.544  52.971  1.00  0.00           O  
ATOM    416  CB  HIS E 421      80.376  29.425  55.944  1.00  0.00           C  
ATOM    417  CG  HIS E 421      80.008  28.182  55.197  1.00  0.00           C  
ATOM    418  ND1 HIS E 421      78.718  27.911  54.785  1.00  0.00           N  
ATOM    419  CD2 HIS E 421      80.771  27.165  54.730  1.00  0.00           C  
ATOM    420  CE1 HIS E 421      78.700  26.783  54.097  1.00  0.00           C  
ATOM    421  NE2 HIS E 421      79.934  26.310  54.049  1.00  0.00           N  
ATOM    422  N   GLU E 422      78.261  31.301  54.748  1.00  0.00           N  
ATOM    423  CA  GLU E 422      77.051  31.494  53.969  1.00  0.00           C  
ATOM    424  C   GLU E 422      77.155  32.646  52.984  1.00  0.00           C  
ATOM    425  O   GLU E 422      76.561  32.592  51.905  1.00  0.00           O  
ATOM    426  CB  GLU E 422      75.839  31.651  54.891  1.00  0.00           C  
ATOM    427  CG  GLU E 422      75.212  30.303  55.272  1.00  0.00           C  
ATOM    428  CD  GLU E 422      74.822  29.465  54.043  1.00  0.00           C  
ATOM    429  OE1 GLU E 422      73.822  29.819  53.368  1.00  0.00           O  
ATOM    430  OE2 GLU E 422      75.536  28.471  53.740  1.00  0.00           O  
ATOM    431  N   LEU E 423      77.920  33.678  53.339  1.00  0.00           N  
ATOM    432  CA  LEU E 423      78.081  34.818  52.442  1.00  0.00           C  
ATOM    433  C   LEU E 423      78.815  34.360  51.195  1.00  0.00           C  
ATOM    434  O   LEU E 423      78.314  34.479  50.072  1.00  0.00           O  
ATOM    435  CB  LEU E 423      78.873  35.935  53.107  1.00  0.00           C  
ATOM    436  CG  LEU E 423      79.116  37.143  52.192  1.00  0.00           C  
ATOM    437  CD1 LEU E 423      77.784  37.707  51.707  1.00  0.00           C  
ATOM    438  CD2 LEU E 423      79.891  38.189  52.951  1.00  0.00           C  
ATOM    439  N   ARG E 424      80.014  33.834  51.423  1.00  0.00           N  
ATOM    440  CA  ARG E 424      80.888  33.324  50.376  1.00  0.00           C  
ATOM    441  C   ARG E 424      80.119  32.316  49.513  1.00  0.00           C  
ATOM    442  O   ARG E 424      80.270  32.281  48.288  1.00  0.00           O  
ATOM    443  CB  ARG E 424      82.101  32.667  51.040  1.00  0.00           C  
ATOM    444  CG  ARG E 424      83.170  32.126  50.127  1.00  0.00           C  
ATOM    445  CD  ARG E 424      84.464  32.928  50.258  1.00  0.00           C  
ATOM    446  NE  ARG E 424      84.803  33.188  51.657  1.00  0.00           N  
ATOM    447  CZ  ARG E 424      85.197  32.263  52.530  1.00  0.00           C  
ATOM    448  NH1 ARG E 424      85.316  30.996  52.154  1.00  0.00           N  
ATOM    449  NH2 ARG E 424      85.453  32.604  53.790  1.00  0.00           N  
ATOM    450  N   GLN E 425      79.266  31.522  50.152  1.00  0.00           N  
ATOM    451  CA  GLN E 425      78.499  30.519  49.433  1.00  0.00           C  
ATOM    452  C   GLN E 425      77.441  31.142  48.545  1.00  0.00           C  
ATOM    453  O   GLN E 425      77.289  30.763  47.386  1.00  0.00           O  
ATOM    454  CB  GLN E 425      77.836  29.550  50.413  1.00  0.00           C  
ATOM    455  CG  GLN E 425      77.882  28.126  49.924  1.00  0.00           C  
ATOM    456  CD  GLN E 425      79.304  27.711  49.578  1.00  0.00           C  
ATOM    457  OE1 GLN E 425      79.529  26.934  48.653  1.00  0.00           O  
ATOM    458  NE2 GLN E 425      80.271  28.235  50.329  1.00  0.00           N  
ATOM    459  N   ASN E 426      76.707  32.097  49.107  1.00  0.00           N  
ATOM    460  CA  ASN E 426      75.661  32.804  48.381  1.00  0.00           C  
ATOM    461  C   ASN E 426      76.210  33.516  47.140  1.00  0.00           C  
ATOM    462  O   ASN E 426      75.525  33.649  46.139  1.00  0.00           O  
ATOM    463  CB  ASN E 426      74.999  33.823  49.294  1.00  0.00           C  
ATOM    464  CG  ASN E 426      73.875  33.230  50.112  1.00  0.00           C  
ATOM    465  OD1 ASN E 426      72.883  32.750  49.570  1.00  0.00           O  
ATOM    466  ND2 ASN E 426      74.019  33.274  51.429  1.00  0.00           N  
ATOM    467  N   ILE E 427      77.445  33.984  47.215  1.00  0.00           N  
ATOM    468  CA  ILE E 427      78.038  34.675  46.087  1.00  0.00           C  
ATOM    469  C   ILE E 427      78.044  33.775  44.854  1.00  0.00           C  
ATOM    470  O   ILE E 427      77.594  34.190  43.791  1.00  0.00           O  
ATOM    471  CB  ILE E 427      79.476  35.155  46.419  1.00  0.00           C  
ATOM    472  CG1 ILE E 427      79.419  36.354  47.375  1.00  0.00           C  
ATOM    473  CG2 ILE E 427      80.240  35.493  45.143  1.00  0.00           C  
ATOM    474  CD1 ILE E 427      80.793  36.878  47.784  1.00  0.00           C  
ATOM    475  N   ARG E 429      78.548  32.549  45.006  1.00  0.00           N  
ATOM    476  CA  ARG E 429      78.602  31.584  43.912  1.00  0.00           C  
ATOM    477  C   ARG E 429      77.201  31.115  43.522  1.00  0.00           C  
ATOM    478  O   ARG E 429      76.940  30.864  42.348  1.00  0.00           O  
ATOM    479  CB  ARG E 429      79.419  30.351  44.294  1.00  0.00           C  
ATOM    480  CG  ARG E 429      80.872  30.611  44.615  1.00  0.00           C  
ATOM    481  CD  ARG E 429      81.559  29.295  44.941  1.00  0.00           C  
ATOM    482  NE  ARG E 429      81.617  28.419  43.771  1.00  0.00           N  
ATOM    483  CZ  ARG E 429      82.547  28.495  42.824  1.00  0.00           C  
ATOM    484  NH1 ARG E 429      83.507  29.405  42.909  1.00  0.00           N  
ATOM    485  NH2 ARG E 429      82.508  27.666  41.786  1.00  0.00           N  
ATOM    486  N   ARG E 431      76.302  30.989  44.495  1.00  0.00           N  
ATOM    487  CA  ARG E 431      74.944  30.537  44.187  1.00  0.00           C  
ATOM    488  C   ARG E 431      74.234  31.524  43.258  1.00  0.00           C  
ATOM    489  O   ARG E 431      73.569  31.128  42.293  1.00  0.00           O  
ATOM    490  CB  ARG E 431      74.115  30.333  45.475  1.00  0.00           C  
ATOM    491  CG  ARG E 431      74.433  29.038  46.247  1.00  0.00           C  
ATOM    492  CD  ARG E 431      73.348  28.677  47.289  1.00  0.00           C  
ATOM    493  NE  ARG E 431      73.522  29.372  48.567  1.00  0.00           N  
ATOM    494  CZ  ARG E 431      74.303  28.948  49.560  1.00  0.00           C  
ATOM    495  NH1 ARG E 431      74.986  27.818  49.431  1.00  0.00           N  
ATOM    496  NH2 ARG E 431      74.412  29.661  50.680  1.00  0.00           N  
ATOM    497  N   LEU E 432      74.403  32.810  43.556  1.00  0.00           N  
ATOM    498  CA  LEU E 432      73.787  33.885  42.794  1.00  0.00           C  
ATOM    499  C   LEU E 432      74.377  34.010  41.396  1.00  0.00           C  
ATOM    500  O   LEU E 432      73.664  34.297  40.436  1.00  0.00           O  
ATOM    501  CB  LEU E 432      73.963  35.195  43.528  1.00  0.00           C  
ATOM    502  CG  LEU E 432      73.138  36.328  42.938  1.00  0.00           C  
ATOM    503  CD1 LEU E 432      71.666  36.093  43.233  1.00  0.00           C  
ATOM    504  CD2 LEU E 432      73.618  37.644  43.531  1.00  0.00           C  
ATOM    505  N   ALA E 433      75.684  33.813  41.288  1.00  0.00           N  
ATOM    506  CA  ALA E 433      76.335  33.882  39.998  1.00  0.00           C  
ATOM    507  C   ALA E 433      75.766  32.737  39.164  1.00  0.00           C  
ATOM    508  O   ALA E 433      75.307  32.941  38.040  1.00  0.00           O  
ATOM    509  CB  ALA E 433      77.855  33.743  40.156  1.00  0.00           C  
ATOM    510  N   ALA E 434      75.763  31.538  39.740  1.00  0.00           N  
ATOM    511  CA  ALA E 434      75.271  30.347  39.053  1.00  0.00           C  
ATOM    512  C   ALA E 434      73.829  30.518  38.587  1.00  0.00           C  
ATOM    513  O   ALA E 434      73.441  29.992  37.551  1.00  0.00           O  
ATOM    514  CB  ALA E 434      75.398  29.135  39.963  1.00  0.00           C  
ATOM    515  N   LEU E 435      73.040  31.257  39.356  1.00  0.00           N  
ATOM    516  CA  LEU E 435      71.643  31.477  39.007  1.00  0.00           C  
ATOM    517  C   LEU E 435      71.465  32.453  37.849  1.00  0.00           C  
ATOM    518  O   LEU E 435      70.490  32.377  37.104  1.00  0.00           O  
ATOM    519  CB  LEU E 435      70.873  31.982  40.222  1.00  0.00           C  
ATOM    520  CG  LEU E 435      70.258  30.861  41.066  1.00  0.00           C  
ATOM    521  CD1 LEU E 435      69.669  31.415  42.369  1.00  0.00           C  
ATOM    522  CD2 LEU E 435      69.180  30.169  40.238  1.00  0.00           C  
ATOM    523  N   TYR E 436      72.412  33.373  37.702  1.00  0.00           N  
ATOM    524  CA  TYR E 436      72.326  34.359  36.643  1.00  0.00           C  
ATOM    525  C   TYR E 436      72.687  33.706  35.321  1.00  0.00           C  
ATOM    526  O   TYR E 436      72.054  33.958  34.287  1.00  0.00           O  
ATOM    527  CB  TYR E 436      73.234  35.551  36.955  1.00  0.00           C  
ATOM    528  CG  TYR E 436      72.485  36.644  37.667  1.00  0.00           C  
ATOM    529  CD1 TYR E 436      71.752  36.368  38.816  1.00  0.00           C  
ATOM    530  CD2 TYR E 436      72.411  37.923  37.139  1.00  0.00           C  
ATOM    531  CE1 TYR E 436      70.954  37.323  39.413  1.00  0.00           C  
ATOM    532  CE2 TYR E 436      71.612  38.893  37.728  1.00  0.00           C  
ATOM    533  CZ  TYR E 436      70.881  38.584  38.857  1.00  0.00           C  
ATOM    534  OH  TYR E 436      70.027  39.520  39.388  1.00  0.00           O  
ATOM    535  N   LEU E 437      73.705  32.858  35.363  1.00  0.00           N  
ATOM    536  CA  LEU E 437      74.140  32.136  34.185  1.00  0.00           C  
ATOM    537  C   LEU E 437      73.098  31.067  33.836  1.00  0.00           C  
ATOM    538  O   LEU E 437      72.956  30.674  32.681  1.00  0.00           O  
ATOM    539  CB  LEU E 437      75.483  31.475  34.459  1.00  0.00           C  
ATOM    540  CG  LEU E 437      76.613  32.476  34.627  1.00  0.00           C  
ATOM    541  CD1 LEU E 437      77.905  31.730  34.905  1.00  0.00           C  
ATOM    542  CD2 LEU E 437      76.732  33.318  33.354  1.00  0.00           C  
ATOM    543  N   ALA E 438      72.374  30.609  34.851  1.00  0.00           N  
ATOM    544  CA  ALA E 438      71.355  29.584  34.686  1.00  0.00           C  
ATOM    545  C   ALA E 438      70.183  30.170  33.936  1.00  0.00           C  
ATOM    546  O   ALA E 438      69.671  29.571  33.006  1.00  0.00           O  
ATOM    547  CB  ALA E 438      70.894  29.059  36.057  1.00  0.00           C  
ATOM    548  N   VAL E 439      69.760  31.349  34.364  1.00  0.00           N  
ATOM    549  CA  VAL E 439      68.630  32.044  33.765  1.00  0.00           C  
ATOM    550  C   VAL E 439      68.878  32.513  32.318  1.00  0.00           C  
ATOM    551  O   VAL E 439      67.932  32.690  31.544  1.00  0.00           O  
ATOM    552  CB  VAL E 439      68.219  33.224  34.665  1.00  0.00           C  
ATOM    553  CG1 VAL E 439      67.437  34.243  33.878  1.00  0.00           C  
ATOM    554  CG2 VAL E 439      67.385  32.706  35.828  1.00  0.00           C  
ATOM    555  N   GLY E 444      70.144  32.707  31.956  1.00  0.00           N  
ATOM    556  CA  GLY E 444      70.455  33.139  30.608  1.00  0.00           C  
ATOM    557  C   GLY E 444      71.487  34.238  30.390  1.00  0.00           C  
ATOM    558  O   GLY E 444      71.793  34.551  29.244  1.00  0.00           O  
ATOM    559  N   ILE E 445      72.031  34.835  31.447  1.00  0.00           N  
ATOM    560  CA  ILE E 445      73.008  35.893  31.233  1.00  0.00           C  
ATOM    561  C   ILE E 445      74.210  35.337  30.477  1.00  0.00           C  
ATOM    562  O   ILE E 445      74.946  34.487  30.972  1.00  0.00           O  
ATOM    563  CB  ILE E 445      73.451  36.549  32.561  1.00  0.00           C  
ATOM    564  CG1 ILE E 445      72.229  37.065  33.316  1.00  0.00           C  
ATOM    565  CG2 ILE E 445      74.422  37.693  32.294  1.00  0.00           C  
ATOM    566  CD1 ILE E 445      71.339  37.982  32.510  1.00  0.00           C  
ATOM    567  N   ASP E 460      74.388  35.815  29.254  1.00  0.00           N  
ATOM    568  CA  ASP E 460      75.482  35.369  28.408  1.00  0.00           C  
ATOM    569  C   ASP E 460      76.777  36.081  28.811  1.00  0.00           C  
ATOM    570  O   ASP E 460      76.932  37.285  28.601  1.00  0.00           O  
ATOM    571  CB  ASP E 460      75.103  35.669  26.960  1.00  0.00           C  
ATOM    572  CG  ASP E 460      76.134  35.186  25.953  1.00  0.00           C  
ATOM    573  OD1 ASP E 460      77.223  34.710  26.345  1.00  0.00           O  
ATOM    574  OD2 ASP E 460      75.826  35.308  24.753  1.00  0.00           O  
ATOM    575  N   PRO E 461      77.728  35.330  29.401  1.00  0.00           N  
ATOM    576  CA  PRO E 461      79.019  35.870  29.843  1.00  0.00           C  
ATOM    577  C   PRO E 461      79.916  36.442  28.742  1.00  0.00           C  
ATOM    578  O   PRO E 461      80.875  37.166  29.033  1.00  0.00           O  
ATOM    579  CB  PRO E 461      79.657  34.683  30.567  1.00  0.00           C  
ATOM    580  CG  PRO E 461      79.085  33.514  29.860  1.00  0.00           C  
ATOM    581  CD  PRO E 461      77.636  33.894  29.727  1.00  0.00           C  
ATOM    582  N   THR E 463      79.617  36.123  27.486  1.00  0.00           N  
ATOM    583  CA  THR E 463      80.408  36.647  26.368  1.00  0.00           C  
ATOM    584  C   THR E 463      79.768  37.968  25.966  1.00  0.00           C  
ATOM    585  O   THR E 463      80.394  38.846  25.364  1.00  0.00           O  
ATOM    586  CB  THR E 463      80.398  35.674  25.156  1.00  0.00           C  
ATOM    587  OG1 THR E 463      79.046  35.349  24.796  1.00  0.00           O  
ATOM    588  CG2 THR E 463      81.152  34.403  25.495  1.00  0.00           C  
ATOM    589  N   GLN E 471      78.509  38.099  26.356  1.00  0.00           N  
ATOM    590  CA  GLN E 471      77.732  39.272  26.040  1.00  0.00           C  
ATOM    591  C   GLN E 471      77.806  40.330  27.132  1.00  0.00           C  
ATOM    592  O   GLN E 471      78.336  41.414  26.910  1.00  0.00           O  
ATOM    593  CB  GLN E 471      76.284  38.853  25.805  1.00  0.00           C  
ATOM    594  CG  GLN E 471      75.542  39.824  24.959  1.00  0.00           C  
ATOM    595  CD  GLN E 471      76.012  39.797  23.524  1.00  0.00           C  
ATOM    596  OE1 GLN E 471      77.126  39.348  23.225  1.00  0.00           O  
ATOM    597  NE2 GLN E 471      75.156  40.267  22.620  1.00  0.00           N  
ATOM    598  N   ALA E 472      77.247  39.998  28.298  1.00  0.00           N  
ATOM    599  CA  ALA E 472      77.221  40.870  29.474  1.00  0.00           C  
ATOM    600  C   ALA E 472      78.483  40.677  30.300  1.00  0.00           C  
ATOM    601  O   ALA E 472      79.337  39.841  29.976  1.00  0.00           O  
ATOM    602  CB  ALA E 472      76.003  40.561  30.329  1.00  0.00           C  
ATOM    603  N   THR E 473      78.597  41.456  31.372  1.00  0.00           N  
ATOM    604  CA  THR E 473      79.750  41.366  32.263  1.00  0.00           C  
ATOM    605  C   THR E 473      79.235  41.069  33.643  1.00  0.00           C  
ATOM    606  O   THR E 473      78.515  41.870  34.223  1.00  0.00           O  
ATOM    607  CB  THR E 473      80.535  42.660  32.303  1.00  0.00           C  
ATOM    608  OG1 THR E 473      81.071  42.930  31.004  1.00  0.00           O  
ATOM    609  CG2 THR E 473      81.683  42.545  33.285  1.00  0.00           C  
ATOM    610  N   LEU E 474      79.612  39.897  34.143  1.00  0.00           N  
ATOM    611  CA  LEU E 474      79.203  39.406  35.451  1.00  0.00           C  
ATOM    612  C   LEU E 474      80.439  39.294  36.350  1.00  0.00           C  
ATOM    613  O   LEU E 474      81.414  38.615  35.995  1.00  0.00           O  
ATOM    614  CB  LEU E 474      78.537  38.040  35.275  1.00  0.00           C  
ATOM    615  CG  LEU E 474      78.107  37.241  36.504  1.00  0.00           C  
ATOM    616  CD1 LEU E 474      76.776  37.779  37.019  1.00  0.00           C  
ATOM    617  CD2 LEU E 474      77.983  35.773  36.119  1.00  0.00           C  
ATOM    618  N   PHE E 475      80.404  39.976  37.497  1.00  0.00           N  
ATOM    619  CA  PHE E 475      81.539  39.958  38.409  1.00  0.00           C  
ATOM    620  C   PHE E 475      81.233  40.264  39.877  1.00  0.00           C  
ATOM    621  O   PHE E 475      80.142  40.739  40.242  1.00  0.00           O  
ATOM    622  CB  PHE E 475      82.638  40.923  37.922  1.00  0.00           C  
ATOM    623  CG  PHE E 475      82.277  42.387  38.030  1.00  0.00           C  
ATOM    624  CD1 PHE E 475      81.238  42.928  37.277  1.00  0.00           C  
ATOM    625  CD2 PHE E 475      82.986  43.231  38.901  1.00  0.00           C  
ATOM    626  CE1 PHE E 475      80.901  44.294  37.393  1.00  0.00           C  
ATOM    627  CE2 PHE E 475      82.661  44.587  39.024  1.00  0.00           C  
ATOM    628  CZ  PHE E 475      81.621  45.127  38.277  1.00  0.00           C  
ATOM    629  N   ILE E 476      82.215  39.985  40.728  1.00  0.00           N  
ATOM    630  CA  ILE E 476      82.083  40.232  42.159  1.00  0.00           C  
ATOM    631  C   ILE E 476      82.759  41.570  42.501  1.00  0.00           C  
ATOM    632  O   ILE E 476      83.941  41.792  42.186  1.00  0.00           O  
ATOM    633  CB  ILE E 476      82.720  39.053  42.958  1.00  0.00           C  
ATOM    634  CG1 ILE E 476      82.127  37.727  42.464  1.00  0.00           C  
ATOM    635  CG2 ILE E 476      82.451  39.223  44.454  1.00  0.00           C  
ATOM    636  CD1 ILE E 476      82.903  36.498  42.874  1.00  0.00           C  
ATOM    637  N   GLN E 477      81.986  42.448  43.137  1.00  0.00           N  
ATOM    638  CA  GLN E 477      82.432  43.789  43.532  1.00  0.00           C  
ATOM    639  C   GLN E 477      83.813  43.853  44.184  1.00  0.00           C  
ATOM    640  O   GLN E 477      84.715  44.534  43.695  1.00  0.00           O  
ATOM    641  CB  GLN E 477      81.375  44.407  44.450  1.00  0.00           C  
ATOM    642  CG  GLN E 477      81.734  45.694  45.149  1.00  0.00           C  
ATOM    643  CD  GLN E 477      80.547  46.211  45.953  1.00  0.00           C  
ATOM    644  OE1 GLN E 477      79.895  45.453  46.673  1.00  0.00           O  
ATOM    645  NE2 GLN E 477      80.255  47.502  45.818  1.00  0.00           N  
ATOM    646  N   SER E 478      83.981  43.123  45.276  1.00  0.00           N  
ATOM    647  CA  SER E 478      85.255  43.096  45.992  1.00  0.00           C  
ATOM    648  C   SER E 478      86.494  42.794  45.157  1.00  0.00           C  
ATOM    649  O   SER E 478      87.615  43.179  45.532  1.00  0.00           O  
ATOM    650  CB  SER E 478      85.178  42.074  47.118  1.00  0.00           C  
ATOM    651  OG  SER E 478      84.670  40.853  46.619  1.00  0.00           O  
ATOM    652  N   GLU E 479      86.289  42.114  44.030  1.00  0.00           N  
ATOM    653  CA  GLU E 479      87.379  41.707  43.146  1.00  0.00           C  
ATOM    654  C   GLU E 479      87.885  42.806  42.212  1.00  0.00           C  
ATOM    655  O   GLU E 479      88.880  42.635  41.512  1.00  0.00           O  
ATOM    656  CB  GLU E 479      86.953  40.459  42.370  1.00  0.00           C  
ATOM    657  CG  GLU E 479      86.375  39.354  43.283  1.00  0.00           C  
ATOM    658  CD  GLU E 479      86.549  37.919  42.735  1.00  0.00           C  
ATOM    659  OE1 GLU E 479      86.214  37.678  41.554  1.00  0.00           O  
ATOM    660  OE2 GLU E 479      87.009  37.031  43.501  1.00  0.00           O  
ATOM    661  N   VAL E 482      87.194  43.939  42.205  1.00  0.00           N  
ATOM    662  CA  VAL E 482      87.611  45.080  41.400  1.00  0.00           C  
ATOM    663  C   VAL E 482      87.810  46.208  42.405  1.00  0.00           C  
ATOM    664  O   VAL E 482      86.871  46.921  42.750  1.00  0.00           O  
ATOM    665  CB  VAL E 482      86.518  45.483  40.369  1.00  0.00           C  
ATOM    666  CG1 VAL E 482      87.020  46.638  39.505  1.00  0.00           C  
ATOM    667  CG2 VAL E 482      86.158  44.277  39.507  1.00  0.00           C  
ATOM    668  N   PRO E 483      89.039  46.371  42.902  1.00  0.00           N  
ATOM    669  CA  PRO E 483      89.355  47.419  43.886  1.00  0.00           C  
ATOM    670  C   PRO E 483      88.798  48.793  43.592  1.00  0.00           C  
ATOM    671  O   PRO E 483      88.205  49.427  44.464  1.00  0.00           O  
ATOM    672  CB  PRO E 483      90.880  47.405  43.928  1.00  0.00           C  
ATOM    673  CG  PRO E 483      91.173  45.941  43.685  1.00  0.00           C  
ATOM    674  CD  PRO E 483      90.251  45.620  42.527  1.00  0.00           C  
ATOM    675  N   ALA E 485      88.964  49.253  42.360  1.00  0.00           N  
ATOM    676  CA  ALA E 485      88.456  50.578  42.002  1.00  0.00           C  
ATOM    677  C   ALA E 485      87.135  50.961  42.717  1.00  0.00           C  
ATOM    678  O   ALA E 485      86.934  52.126  43.026  1.00  0.00           O  
ATOM    679  CB  ALA E 485      88.300  50.675  40.487  1.00  0.00           C  
ATOM    680  N   HIS E 486      86.240  50.018  42.988  1.00  0.00           N  
ATOM    681  CA  HIS E 486      85.010  50.394  43.676  1.00  0.00           C  
ATOM    682  C   HIS E 486      85.314  50.981  45.068  1.00  0.00           C  
ATOM    683  O   HIS E 486      84.717  51.982  45.480  1.00  0.00           O  
ATOM    684  CB  HIS E 486      84.080  49.180  43.860  1.00  0.00           C  
ATOM    685  CG  HIS E 486      83.357  48.746  42.620  1.00  0.00           C  
ATOM    686  ND1 HIS E 486      84.002  48.189  41.533  1.00  0.00           N  
ATOM    687  CD2 HIS E 486      82.040  48.774  42.299  1.00  0.00           C  
ATOM    688  CE1 HIS E 486      83.116  47.897  40.597  1.00  0.00           C  
ATOM    689  NE2 HIS E 486      81.918  48.242  41.036  1.00  0.00           N  
ATOM    690  N   ALA E 489      86.247  50.346  45.779  1.00  0.00           N  
ATOM    691  CA  ALA E 489      86.639  50.787  47.114  1.00  0.00           C  
ATOM    692  C   ALA E 489      87.406  52.088  47.066  1.00  0.00           C  
ATOM    693  O   ALA E 489      87.246  52.938  47.925  1.00  0.00           O  
ATOM    694  CB  ALA E 489      87.474  49.712  47.809  1.00  0.00           C  
ATOM    695  N   GLN E 490      88.259  52.232  46.064  1.00  0.00           N  
ATOM    696  CA  GLN E 490      89.045  53.459  45.907  1.00  0.00           C  
ATOM    697  C   GLN E 490      88.146  54.650  45.540  1.00  0.00           C  
ATOM    698  O   GLN E 490      88.279  55.743  46.079  1.00  0.00           O  
ATOM    699  CB  GLN E 490      90.090  53.286  44.813  1.00  0.00           C  
ATOM    700  CG  GLN E 490      91.036  52.137  45.032  1.00  0.00           C  
ATOM    701  CD  GLN E 490      92.056  52.056  43.922  1.00  0.00           C  
ATOM    702  OE1 GLN E 490      91.740  51.625  42.827  1.00  0.00           O  
ATOM    703  NE2 GLN E 490      93.278  52.489  44.194  1.00  0.00           N  
ATOM    704  N   ALA E 494      87.226  54.421  44.613  1.00  0.00           N  
ATOM    705  CA  ALA E 494      86.313  55.460  44.170  1.00  0.00           C  
ATOM    706  C   ALA E 494      85.432  55.881  45.313  1.00  0.00           C  
ATOM    707  O   ALA E 494      85.102  57.056  45.453  1.00  0.00           O  
ATOM    708  CB  ALA E 494      85.453  54.945  43.023  1.00  0.00           C  
ATOM    709  N   ALA E 495      85.030  54.907  46.123  1.00  0.00           N  
ATOM    710  CA  ALA E 495      84.138  55.168  47.249  1.00  0.00           C  
ATOM    711  C   ALA E 495      84.767  56.105  48.269  1.00  0.00           C  
ATOM    712  O   ALA E 495      84.064  56.840  48.963  1.00  0.00           O  
ATOM    713  CB  ALA E 495      83.749  53.871  47.893  1.00  0.00           C  
ATOM    714  N   TRP E 496      86.091  56.087  48.362  1.00  0.00           N  
ATOM    715  CA  TRP E 496      86.726  56.971  49.311  1.00  0.00           C  
ATOM    716  C   TRP E 496      86.572  58.396  48.794  1.00  0.00           C  
ATOM    717  O   TRP E 496      85.986  59.254  49.456  1.00  0.00           O  
ATOM    718  CB  TRP E 496      88.201  56.614  49.499  1.00  0.00           C  
ATOM    719  CG  TRP E 496      88.865  57.551  50.434  1.00  0.00           C  
ATOM    720  CD1 TRP E 496      89.967  58.317  50.176  1.00  0.00           C  
ATOM    721  CD2 TRP E 496      88.422  57.928  51.747  1.00  0.00           C  
ATOM    722  NE1 TRP E 496      90.233  59.153  51.232  1.00  0.00           N  
ATOM    723  CE2 TRP E 496      89.300  58.936  52.212  1.00  0.00           C  
ATOM    724  CE3 TRP E 496      87.372  57.515  52.576  1.00  0.00           C  
ATOM    725  CZ2 TRP E 496      89.155  59.535  53.462  1.00  0.00           C  
ATOM    726  CZ3 TRP E 496      87.233  58.121  53.827  1.00  0.00           C  
ATOM    727  CH2 TRP E 496      88.119  59.116  54.252  1.00  0.00           C  
ATOM    728  N   MET E 498      87.074  58.615  47.584  1.00  0.00           N  
ATOM    729  CA  MET E 498      87.011  59.906  46.912  1.00  0.00           C  
ATOM    730  C   MET E 498      85.636  60.547  46.909  1.00  0.00           C  
ATOM    731  O   MET E 498      85.519  61.753  47.042  1.00  0.00           O  
ATOM    732  CB  MET E 498      87.510  59.751  45.490  1.00  0.00           C  
ATOM    733  CG  MET E 498      88.980  59.491  45.447  1.00  0.00           C  
ATOM    734  SD  MET E 498      89.622  59.374  43.794  1.00  0.00           S  
ATOM    735  CE  MET E 498      90.472  57.769  43.857  1.00  0.00           C  
ATOM    736  N   LEU E 499      84.595  59.742  46.759  1.00  0.00           N  
ATOM    737  CA  LEU E 499      83.240  60.267  46.761  1.00  0.00           C  
ATOM    738  C   LEU E 499      82.733  60.549  48.163  1.00  0.00           C  
ATOM    739  O   LEU E 499      81.707  61.208  48.339  1.00  0.00           O  
ATOM    740  CB  LEU E 499      82.265  59.300  46.087  1.00  0.00           C  
ATOM    741  CG  LEU E 499      82.491  58.980  44.615  1.00  0.00           C  
ATOM    742  CD1 LEU E 499      81.194  58.432  44.025  1.00  0.00           C  
ATOM    743  CD2 LEU E 499      82.915  60.232  43.875  1.00  0.00           C  
ATOM    744  N   GLN E 500      83.423  60.027  49.171  1.00  0.00           N  
ATOM    745  CA  GLN E 500      82.971  60.272  50.536  1.00  0.00           C  
ATOM    746  C   GLN E 500      83.420  61.689  50.877  1.00  0.00           C  
ATOM    747  O   GLN E 500      82.722  62.437  51.568  1.00  0.00           O  
ATOM    748  CB  GLN E 500      83.554  59.219  51.490  1.00  0.00           C  
ATOM    749  CG  GLN E 500      82.519  58.138  51.863  1.00  0.00           C  
ATOM    750  CD  GLN E 500      83.109  56.932  52.595  1.00  0.00           C  
ATOM    751  OE1 GLN E 500      83.576  57.043  53.719  1.00  0.00           O  
ATOM    752  NE2 GLN E 500      83.087  55.776  51.946  1.00  0.00           N  
ATOM    753  N   CYS E 841      84.564  62.048  50.299  1.00  0.00           N  
ATOM    754  CA  CYS E 841      85.190  63.339  50.471  1.00  0.00           C  
ATOM    755  C   CYS E 841      84.508  64.514  49.768  1.00  0.00           C  
ATOM    756  O   CYS E 841      84.995  65.648  49.849  1.00  0.00           O  
ATOM    757  CB  CYS E 841      86.638  63.255  50.007  1.00  0.00           C  
ATOM    758  SG  CYS E 841      87.590  62.066  50.953  1.00  0.00           S  
ATOM    759  N   ILE E 844      83.405  64.244  49.070  1.00  0.00           N  
ATOM    760  CA  ILE E 844      82.664  65.299  48.385  1.00  0.00           C  
ATOM    761  C   ILE E 844      81.185  65.186  48.628  1.00  0.00           C  
ATOM    762  O   ILE E 844      80.400  65.903  48.018  1.00  0.00           O  
ATOM    763  CB  ILE E 844      82.901  65.349  46.876  1.00  0.00           C  
ATOM    764  CG1 ILE E 844      82.547  64.009  46.249  1.00  0.00           C  
ATOM    765  CG2 ILE E 844      84.326  65.761  46.588  1.00  0.00           C  
ATOM    766  CD1 ILE E 844      82.939  63.903  44.782  1.00  0.00           C  
ATOM    767  N   VAL E 845      80.797  64.261  49.494  1.00  0.00           N  
ATOM    768  CA  VAL E 845      79.397  64.138  49.850  1.00  0.00           C  
ATOM    769  C   VAL E 845      79.370  64.752  51.248  1.00  0.00           C  
ATOM    770  O   VAL E 845      80.357  64.680  51.973  1.00  0.00           O  
ATOM    771  CB  VAL E 845      78.944  62.674  49.929  1.00  0.00           C  
ATOM    772  CG1 VAL E 845      79.836  61.898  50.885  1.00  0.00           C  
ATOM    773  CG2 VAL E 845      77.490  62.602  50.369  1.00  0.00           C  
ATOM    774  N   TYR E 846      78.270  65.385  51.625  1.00  0.00           N  
ATOM    775  CA  TYR E 846      78.178  65.995  52.941  1.00  0.00           C  
ATOM    776  C   TYR E 846      77.386  65.074  53.862  1.00  0.00           C  
ATOM    777  O   TYR E 846      76.373  64.505  53.465  1.00  0.00           O  
ATOM    778  CB  TYR E 846      77.487  67.366  52.857  1.00  0.00           C  
ATOM    779  CG  TYR E 846      78.127  68.345  51.884  1.00  0.00           C  
ATOM    780  CD1 TYR E 846      79.500  68.639  51.940  1.00  0.00           C  
ATOM    781  CD2 TYR E 846      77.359  68.972  50.896  1.00  0.00           C  
ATOM    782  CE1 TYR E 846      80.089  69.531  51.030  1.00  0.00           C  
ATOM    783  CE2 TYR E 846      77.934  69.862  49.988  1.00  0.00           C  
ATOM    784  CZ  TYR E 846      79.299  70.138  50.056  1.00  0.00           C  
ATOM    785  OH  TYR E 846      79.862  71.010  49.145  1.00  0.00           O  
ATOM    786  N   ILE E 847      77.850  64.941  55.099  1.00  0.00           N  
ATOM    787  CA  ILE E 847      77.197  64.094  56.096  1.00  0.00           C  
ATOM    788  C   ILE E 847      75.704  64.331  56.165  1.00  0.00           C  
ATOM    789  O   ILE E 847      74.919  63.400  56.337  1.00  0.00           O  
ATOM    790  CB  ILE E 847      77.806  64.335  57.475  1.00  0.00           C  
ATOM    791  CG1 ILE E 847      79.281  63.976  57.432  1.00  0.00           C  
ATOM    792  CG2 ILE E 847      77.119  63.482  58.523  1.00  0.00           C  
ATOM    793  CD1 ILE E 847      80.068  64.620  58.501  1.00  0.00           C  
ATOM    794  N   GLY E 848      75.316  65.591  56.044  1.00  0.00           N  
ATOM    795  CA  GLY E 848      73.907  65.934  56.074  1.00  0.00           C  
ATOM    796  C   GLY E 848      73.131  65.139  55.047  1.00  0.00           C  
ATOM    797  O   GLY E 848      72.025  64.680  55.332  1.00  0.00           O  
ATOM    798  N   GLU E 849      73.724  64.967  53.863  1.00  0.00           N  
ATOM    799  CA  GLU E 849      73.109  64.223  52.756  1.00  0.00           C  
ATOM    800  C   GLU E 849      72.855  62.774  53.112  1.00  0.00           C  
ATOM    801  O   GLU E 849      71.792  62.234  52.805  1.00  0.00           O  
ATOM    802  CB  GLU E 849      73.998  64.293  51.516  1.00  0.00           C  
ATOM    803  CG  GLU E 849      74.221  65.711  51.067  1.00  0.00           C  
ATOM    804  CD  GLU E 849      74.968  65.817  49.761  1.00  0.00           C  
ATOM    805  OE1 GLU E 849      76.207  65.622  49.749  1.00  0.00           O  
ATOM    806  OE2 GLU E 849      74.292  66.112  48.751  1.00  0.00           O  
ATOM    807  N   LEU E 850      73.836  62.154  53.765  1.00  0.00           N  
ATOM    808  CA  LEU E 850      73.736  60.768  54.178  1.00  0.00           C  
ATOM    809  C   LEU E 850      72.753  60.570  55.310  1.00  0.00           C  
ATOM    810  O   LEU E 850      71.907  59.681  55.252  1.00  0.00           O  
ATOM    811  CB  LEU E 850      75.103  60.260  54.591  1.00  0.00           C  
ATOM    812  CG  LEU E 850      76.158  60.492  53.522  1.00  0.00           C  
ATOM    813  CD1 LEU E 850      77.515  60.035  54.025  1.00  0.00           C  
ATOM    814  CD2 LEU E 850      75.768  59.749  52.251  1.00  0.00           C  
ATOM    815  N   GLU E 851      72.855  61.390  56.347  1.00  0.00           N  
ATOM    816  CA  GLU E 851      71.943  61.244  57.479  1.00  0.00           C  
ATOM    817  C   GLU E 851      70.502  61.391  57.034  1.00  0.00           C  
ATOM    818  O   GLU E 851      69.639  60.648  57.484  1.00  0.00           O  
ATOM    819  CB  GLU E 851      72.241  62.278  58.571  1.00  0.00           C  
ATOM    820  CG  GLU E 851      73.651  62.190  59.127  1.00  0.00           C  
ATOM    821  CD  GLU E 851      73.949  63.234  60.202  1.00  0.00           C  
ATOM    822  OE1 GLU E 851      73.573  64.414  60.029  1.00  0.00           O  
ATOM    823  OE2 GLU E 851      74.587  62.864  61.212  1.00  0.00           O  
ATOM    824  N   ARG E1082      70.253  62.335  56.131  1.00  0.00           N  
ATOM    825  CA  ARG E1082      68.902  62.595  55.653  1.00  0.00           C  
ATOM    826  C   ARG E1082      68.273  61.435  54.891  1.00  0.00           C  
ATOM    827  O   ARG E1082      67.049  61.358  54.766  1.00  0.00           O  
ATOM    828  CB  ARG E1082      68.868  63.843  54.757  1.00  0.00           C  
ATOM    829  CG  ARG E1082      69.365  63.610  53.329  1.00  0.00           C  
ATOM    830  CD  ARG E1082      69.062  64.799  52.398  1.00  0.00           C  
ATOM    831  NE  ARG E1082      68.889  64.401  50.996  1.00  0.00           N  
ATOM    832  CZ  ARG E1082      69.851  64.362  50.073  1.00  0.00           C  
ATOM    833  NH1 ARG E1082      71.093  64.704  50.381  1.00  0.00           N  
ATOM    834  NH2 ARG E1082      69.566  63.975  48.831  1.00  0.00           N  
ATOM    835  N   MET E1083      69.102  60.522  54.404  1.00  0.00           N  
ATOM    836  CA  MET E1083      68.616  59.391  53.617  1.00  0.00           C  
ATOM    837  C   MET E1083      67.571  58.478  54.262  1.00  0.00           C  
ATOM    838  O   MET E1083      67.903  57.605  55.050  1.00  0.00           O  
ATOM    839  CB  MET E1083      69.803  58.556  53.140  1.00  0.00           C  
ATOM    840  CG  MET E1083      69.589  57.949  51.775  1.00  0.00           C  
ATOM    841  SD  MET E1083      70.771  58.576  50.568  1.00  0.00           S  
ATOM    842  CE  MET E1083      70.342  60.272  50.495  1.00  0.00           C  
ATOM    843  N   THR E1085      66.307  58.696  53.902  1.00  0.00           N  
ATOM    844  CA  THR E1085      65.183  57.905  54.404  1.00  0.00           C  
ATOM    845  C   THR E1085      65.405  56.424  54.089  1.00  0.00           C  
ATOM    846  O   THR E1085      64.949  55.910  53.064  1.00  0.00           O  
ATOM    847  CB  THR E1085      63.845  58.379  53.776  1.00  0.00           C  
ATOM    848  OG1 THR E1085      64.098  58.926  52.473  1.00  0.00           O  
ATOM    849  CG2 THR E1085      63.188  59.454  54.656  1.00  0.00           C  
ATOM    850  N   GLN E1098      66.124  55.762  54.992  1.00  0.00           N  
ATOM    851  CA  GLN E1098      66.475  54.351  54.894  1.00  0.00           C  
ATOM    852  C   GLN E1098      67.413  54.104  56.070  1.00  0.00           C  
ATOM    853  O   GLN E1098      67.472  53.010  56.635  1.00  0.00           O  
ATOM    854  CB  GLN E1098      67.210  54.092  53.585  1.00  0.00           C  
ATOM    855  CG  GLN E1098      66.929  52.739  53.014  1.00  0.00           C  
ATOM    856  CD  GLN E1098      66.783  52.782  51.520  1.00  0.00           C  
ATOM    857  OE1 GLN E1098      67.557  52.165  50.793  1.00  0.00           O  
ATOM    858  NE2 GLN E1098      65.788  53.527  51.047  1.00  0.00           N  
ATOM    859  N   PHE E1099      68.137  55.164  56.424  1.00  0.00           N  
ATOM    860  CA  PHE E1099      69.088  55.168  57.530  1.00  0.00           C  
ATOM    861  C   PHE E1099      68.302  55.240  58.842  1.00  0.00           C  
ATOM    862  O   PHE E1099      68.883  55.292  59.923  1.00  0.00           O  
ATOM    863  CB  PHE E1099      70.035  56.372  57.389  1.00  0.00           C  
ATOM    864  CG  PHE E1099      71.031  56.515  58.519  1.00  0.00           C  
ATOM    865  CD1 PHE E1099      71.944  55.499  58.806  1.00  0.00           C  
ATOM    866  CD2 PHE E1099      71.040  57.667  59.311  1.00  0.00           C  
ATOM    867  CE1 PHE E1099      72.844  55.627  59.865  1.00  0.00           C  
ATOM    868  CE2 PHE E1099      71.937  57.806  60.374  1.00  0.00           C  
ATOM    869  CZ  PHE E1099      72.841  56.786  60.653  1.00  0.00           C  
ATOM    870  N   LYS E1100      66.975  55.248  58.736  1.00  0.00           N  
ATOM    871  CA  LYS E1100      66.157  55.288  59.930  1.00  0.00           C  
ATOM    872  C   LYS E1100      66.547  54.098  60.790  1.00  0.00           C  
ATOM    873  O   LYS E1100      66.230  54.042  61.984  1.00  0.00           O  
ATOM    874  N   GLU E1101      67.257  53.152  60.170  1.00  0.00           N  
ATOM    875  CA  GLU E1101      67.728  51.938  60.827  1.00  0.00           C  
ATOM    876  C   GLU E1101      68.668  52.255  61.993  1.00  0.00           C  
ATOM    877  O   GLU E1101      69.282  51.359  62.562  1.00  0.00           O  
ATOM    878  CB  GLU E1101      68.424  51.019  59.803  1.00  0.00           C  
ATOM    879  N   LYS E1102      68.772  53.536  62.344  1.00  0.00           N  
ATOM    880  CA  LYS E1102      69.612  53.945  63.458  1.00  0.00           C  
ATOM    881  C   LYS E1102      68.865  53.596  64.724  1.00  0.00           C  
ATOM    882  O   LYS E1102      69.364  53.767  65.840  1.00  0.00           O  
ATOM    883  N   SER E1103      67.636  53.130  64.516  1.00  0.00           N  
ATOM    884  CA  SER E1103      66.764  52.699  65.592  1.00  0.00           C  
ATOM    885  C   SER E1103      66.419  53.630  66.735  1.00  0.00           C  
ATOM    886  O   SER E1103      66.690  53.289  67.884  1.00  0.00           O  
ATOM    887  N   ALA E1104      65.816  54.779  66.435  1.00  0.00           N  
ATOM    888  CA  ALA E1104      65.418  55.748  67.460  1.00  0.00           C  
ATOM    889  C   ALA E1104      66.496  55.992  68.513  1.00  0.00           C  
ATOM    890  O   ALA E1104      66.210  56.502  69.603  1.00  0.00           O  
ATOM    891  CB  ALA E1104      64.126  55.292  68.152  1.00  0.00           C  
ATOM    892  N   GLY E1105      67.733  55.628  68.183  1.00  0.00           N  
ATOM    893  CA  GLY E1105      68.843  55.797  69.105  1.00  0.00           C  
ATOM    894  C   GLY E1105      69.482  54.477  69.503  1.00  0.00           C  
ATOM    895  O   GLY E1105      69.939  54.332  70.641  1.00  0.00           O  
ATOM    896  N   LYS E1106      69.520  53.519  68.572  1.00  0.00           N  
ATOM    897  CA  LYS E1106      70.109  52.190  68.823  1.00  0.00           C  
ATOM    898  C   LYS E1106      71.633  52.273  68.916  1.00  0.00           C  
ATOM    899  O   LYS E1106      72.283  51.403  69.514  1.00  0.00           O  
ATOM    900  CB  LYS E1106      69.697  51.212  67.720  1.00  0.00           C  
ATOM    901  N   GLU E1107      72.183  53.319  68.296  1.00  0.00           N  
ATOM    902  CA  GLU E1107      73.620  53.618  68.280  1.00  0.00           C  
ATOM    903  C   GLU E1107      74.591  52.540  67.768  1.00  0.00           C  
ATOM    904  O   GLU E1107      75.694  52.878  67.312  1.00  0.00           O  
ATOM    905  CB  GLU E1107      74.052  54.095  69.670  1.00  0.00           C  
ATOM    906  N   ALA E1179      74.201  51.266  67.841  1.00  0.00           N  
ATOM    907  CA  ALA E1179      75.062  50.168  67.391  1.00  0.00           C  
ATOM    908  C   ALA E1179      75.031  49.937  65.883  1.00  0.00           C  
ATOM    909  O   ALA E1179      75.245  48.813  65.407  1.00  0.00           O  
ATOM    910  CB  ALA E1179      74.681  48.879  68.109  1.00  0.00           C  
ATOM    911  N   VAL E1192      74.766  50.999  65.134  1.00  0.00           N  
ATOM    912  CA  VAL E1192      74.733  50.917  63.686  1.00  0.00           C  
ATOM    913  C   VAL E1192      76.174  51.026  63.167  1.00  0.00           C  
ATOM    914  O   VAL E1192      76.960  51.837  63.664  1.00  0.00           O  
ATOM    915  CB  VAL E1192      73.876  52.047  63.132  1.00  0.00           C  
ATOM    916  N   SER E1193      76.525  50.184  62.196  1.00  0.00           N  
ATOM    917  CA  SER E1193      77.864  50.196  61.609  1.00  0.00           C  
ATOM    918  C   SER E1193      78.035  51.440  60.753  1.00  0.00           C  
ATOM    919  O   SER E1193      77.092  51.899  60.114  1.00  0.00           O  
ATOM    920  CB  SER E1193      78.088  48.944  60.751  1.00  0.00           C  
ATOM    921  N   ALA E1194      79.240  51.990  60.728  1.00  0.00           N  
ATOM    922  CA  ALA E1194      79.480  53.181  59.927  1.00  0.00           C  
ATOM    923  C   ALA E1194      79.128  52.832  58.486  1.00  0.00           C  
ATOM    924  O   ALA E1194      78.694  53.690  57.714  1.00  0.00           O  
ATOM    925  CB  ALA E1194      80.946  53.617  60.046  1.00  0.00           C  
ATOM    926  N   GLY E1195      79.313  51.555  58.147  1.00  0.00           N  
ATOM    927  CA  GLY E1195      79.021  51.077  56.809  1.00  0.00           C  
ATOM    928  C   GLY E1195      77.596  51.409  56.425  1.00  0.00           C  
ATOM    929  O   GLY E1195      77.339  51.852  55.303  1.00  0.00           O  
ATOM    930  N   LEU E1196      76.668  51.211  57.357  1.00  0.00           N  
ATOM    931  CA  LEU E1196      75.265  51.507  57.099  1.00  0.00           C  
ATOM    932  C   LEU E1196      75.008  52.961  56.704  1.00  0.00           C  
ATOM    933  O   LEU E1196      73.992  53.268  56.093  1.00  0.00           O  
ATOM    934  CB  LEU E1196      74.416  51.210  58.330  1.00  0.00           C  
ATOM    935  CG  LEU E1196      73.462  50.032  58.226  1.00  0.00           C  
ATOM    936  CD1 LEU E1196      73.173  49.710  56.755  1.00  0.00           C  
ATOM    937  CD2 LEU E1196      74.106  48.847  58.907  1.00  0.00           C  
ATOM    938  N   LEU E1198      75.913  53.851  57.087  1.00  0.00           N  
ATOM    939  CA  LEU E1198      75.762  55.268  56.796  1.00  0.00           C  
ATOM    940  C   LEU E1198      76.465  55.622  55.501  1.00  0.00           C  
ATOM    941  O   LEU E1198      75.940  56.368  54.675  1.00  0.00           O  
ATOM    942  CB  LEU E1198      76.360  56.116  57.944  1.00  0.00           C  
ATOM    943  CG  LEU E1198      76.546  57.628  57.730  1.00  0.00           C  
ATOM    944  CD1 LEU E1198      75.202  58.343  57.839  1.00  0.00           C  
ATOM    945  CD2 LEU E1198      77.521  58.188  58.756  1.00  0.00           C  
ATOM    946  N   THR E1199      77.651  55.062  55.331  1.00  0.00           N  
ATOM    947  CA  THR E1199      78.471  55.337  54.176  1.00  0.00           C  
ATOM    948  C   THR E1199      78.359  54.443  52.938  1.00  0.00           C  
ATOM    949  O   THR E1199      79.203  54.544  52.048  1.00  0.00           O  
ATOM    950  CB  THR E1199      79.931  55.358  54.609  1.00  0.00           C  
ATOM    951  OG1 THR E1199      80.220  54.173  55.369  1.00  0.00           O  
ATOM    952  CG2 THR E1199      80.210  56.586  55.465  1.00  0.00           C  
ATOM    953  N   TYR E1200      77.342  53.577  52.862  1.00  0.00           N  
ATOM    954  CA  TYR E1200      77.252  52.722  51.676  1.00  0.00           C  
ATOM    955  C   TYR E1200      76.788  53.482  50.428  1.00  0.00           C  
ATOM    956  O   TYR E1200      77.201  53.155  49.309  1.00  0.00           O  
ATOM    957  CB  TYR E1200      76.421  51.476  51.908  1.00  0.00           C  
ATOM    958  CG  TYR E1200      74.935  51.659  51.966  1.00  0.00           C  
ATOM    959  CD1 TYR E1200      74.166  51.744  50.807  1.00  0.00           C  
ATOM    960  CD2 TYR E1200      74.283  51.685  53.196  1.00  0.00           C  
ATOM    961  CE1 TYR E1200      72.767  51.841  50.874  1.00  0.00           C  
ATOM    962  CE2 TYR E1200      72.904  51.784  53.288  1.00  0.00           C  
ATOM    963  CZ  TYR E1200      72.143  51.856  52.136  1.00  0.00           C  
ATOM    964  OH  TYR E1200      70.775  51.906  52.294  1.00  0.00           O  
ATOM    965  N   PRO E1201      75.922  54.511  50.597  1.00  0.00           N  
ATOM    966  CA  PRO E1201      75.506  55.240  49.403  1.00  0.00           C  
ATOM    967  C   PRO E1201      76.732  55.626  48.558  1.00  0.00           C  
ATOM    968  O   PRO E1201      76.815  55.290  47.373  1.00  0.00           O  
ATOM    969  CB  PRO E1201      74.737  56.407  49.990  1.00  0.00           C  
ATOM    970  CG  PRO E1201      74.028  55.746  51.170  1.00  0.00           C  
ATOM    971  CD  PRO E1201      75.183  54.980  51.788  1.00  0.00           C  
ATOM    972  N   PRO E1202      77.715  56.325  49.142  1.00  0.00           N  
ATOM    973  CA  PRO E1202      78.863  56.657  48.287  1.00  0.00           C  
ATOM    974  C   PRO E1202      79.467  55.477  47.520  1.00  0.00           C  
ATOM    975  O   PRO E1202      80.067  55.674  46.469  1.00  0.00           O  
ATOM    976  CB  PRO E1202      79.862  57.270  49.278  1.00  0.00           C  
ATOM    977  CG  PRO E1202      78.949  58.035  50.169  1.00  0.00           C  
ATOM    978  CD  PRO E1202      77.810  57.047  50.425  1.00  0.00           C  
ATOM    979  N   LEU E1203      79.309  54.257  48.044  1.00  0.00           N  
ATOM    980  CA  LEU E1203      79.869  53.080  47.370  1.00  0.00           C  
ATOM    981  C   LEU E1203      78.950  52.692  46.221  1.00  0.00           C  
ATOM    982  O   LEU E1203      79.404  52.294  45.147  1.00  0.00           O  
ATOM    983  CB  LEU E1203      80.037  51.894  48.341  1.00  0.00           C  
ATOM    984  CG  LEU E1203      80.582  50.544  47.827  1.00  0.00           C  
ATOM    985  CD1 LEU E1203      82.001  50.693  47.304  1.00  0.00           C  
ATOM    986  CD2 LEU E1203      80.534  49.557  48.956  1.00  0.00           C  
ATOM    987  N   MET E1204      77.650  52.800  46.460  1.00  0.00           N  
ATOM    988  CA  MET E1204      76.687  52.503  45.418  1.00  0.00           C  
ATOM    989  C   MET E1204      76.906  53.471  44.252  1.00  0.00           C  
ATOM    990  O   MET E1204      76.845  53.083  43.079  1.00  0.00           O  
ATOM    991  CB  MET E1204      75.278  52.656  45.934  1.00  0.00           C  
ATOM    992  CG  MET E1204      74.263  52.337  44.904  1.00  0.00           C  
ATOM    993  SD  MET E1204      72.717  52.210  45.730  1.00  0.00           S  
ATOM    994  CE  MET E1204      71.644  52.091  44.374  1.00  0.00           C  
ATOM    995  N   ALA E1205      77.166  54.733  44.586  1.00  0.00           N  
ATOM    996  CA  ALA E1205      77.431  55.745  43.580  1.00  0.00           C  
ATOM    997  C   ALA E1205      78.659  55.339  42.786  1.00  0.00           C  
ATOM    998  O   ALA E1205      78.629  55.288  41.560  1.00  0.00           O  
ATOM    999  CB  ALA E1205      77.653  57.098  44.222  1.00  0.00           C  
ATOM   1000  N   ALA E1206      79.752  55.048  43.472  1.00  0.00           N  
ATOM   1001  CA  ALA E1206      80.962  54.648  42.758  1.00  0.00           C  
ATOM   1002  C   ALA E1206      80.696  53.413  41.897  1.00  0.00           C  
ATOM   1003  O   ALA E1206      81.221  53.298  40.784  1.00  0.00           O  
ATOM   1004  CB  ALA E1206      82.090  54.379  43.742  1.00  0.00           C  
ATOM   1005  N   ASP E1207      79.883  52.495  42.425  1.00  0.00           N  
ATOM   1006  CA  ASP E1207      79.558  51.264  41.710  1.00  0.00           C  
ATOM   1007  C   ASP E1207      79.082  51.624  40.309  1.00  0.00           C  
ATOM   1008  O   ASP E1207      79.575  51.102  39.308  1.00  0.00           O  
ATOM   1009  CB  ASP E1207      78.468  50.462  42.440  1.00  0.00           C  
ATOM   1010  CG  ASP E1207      78.996  49.704  43.683  1.00  0.00           C  
ATOM   1011  OD1 ASP E1207      80.216  49.446  43.823  1.00  0.00           O  
ATOM   1012  OD2 ASP E1207      78.143  49.329  44.515  1.00  0.00           O  
ATOM   1013  N   ILE E1208      78.138  52.551  40.268  1.00  0.00           N  
ATOM   1014  CA  ILE E1208      77.551  53.060  39.043  1.00  0.00           C  
ATOM   1015  C   ILE E1208      78.503  53.957  38.244  1.00  0.00           C  
ATOM   1016  O   ILE E1208      79.059  53.548  37.224  1.00  0.00           O  
ATOM   1017  CB  ILE E1208      76.301  53.841  39.402  1.00  0.00           C  
ATOM   1018  CG1 ILE E1208      75.313  52.880  40.084  1.00  0.00           C  
ATOM   1019  CG2 ILE E1208      75.755  54.531  38.195  1.00  0.00           C  
ATOM   1020  CD1 ILE E1208      74.062  53.522  40.660  1.00  0.00           C  
ATOM   1021  N   LEU E1209      78.720  55.170  38.735  1.00  0.00           N  
ATOM   1022  CA  LEU E1209      79.596  56.139  38.069  1.00  0.00           C  
ATOM   1023  C   LEU E1209      80.903  55.606  37.478  1.00  0.00           C  
ATOM   1024  O   LEU E1209      81.412  56.147  36.503  1.00  0.00           O  
ATOM   1025  CB  LEU E1209      79.918  57.299  39.020  1.00  0.00           C  
ATOM   1026  CG  LEU E1209      78.775  57.901  39.855  1.00  0.00           C  
ATOM   1027  CD1 LEU E1209      79.334  59.076  40.643  1.00  0.00           C  
ATOM   1028  CD2 LEU E1209      77.624  58.352  38.981  1.00  0.00           C  
ATOM   1029  N   LEU E1210      81.461  54.558  38.062  1.00  0.00           N  
ATOM   1030  CA  LEU E1210      82.716  54.033  37.538  1.00  0.00           C  
ATOM   1031  C   LEU E1210      82.657  53.517  36.092  1.00  0.00           C  
ATOM   1032  O   LEU E1210      83.678  53.494  35.406  1.00  0.00           O  
ATOM   1033  CB  LEU E1210      83.244  52.916  38.429  1.00  0.00           C  
ATOM   1034  CG  LEU E1210      84.132  53.322  39.580  1.00  0.00           C  
ATOM   1035  CD1 LEU E1210      84.493  52.063  40.353  1.00  0.00           C  
ATOM   1036  CD2 LEU E1210      85.381  54.024  39.068  1.00  0.00           C  
ATOM   1037  N   TYR E1211      81.475  53.122  35.623  1.00  0.00           N  
ATOM   1038  CA  TYR E1211      81.361  52.573  34.274  1.00  0.00           C  
ATOM   1039  C   TYR E1211      80.641  53.461  33.247  1.00  0.00           C  
ATOM   1040  O   TYR E1211      80.231  52.983  32.187  1.00  0.00           O  
ATOM   1041  CB  TYR E1211      80.678  51.191  34.351  1.00  0.00           C  
ATOM   1042  CG  TYR E1211      81.434  50.213  35.227  1.00  0.00           C  
ATOM   1043  CD1 TYR E1211      82.618  49.629  34.780  1.00  0.00           C  
ATOM   1044  CD2 TYR E1211      81.029  49.957  36.548  1.00  0.00           C  
ATOM   1045  CE1 TYR E1211      83.395  48.825  35.620  1.00  0.00           C  
ATOM   1046  CE2 TYR E1211      81.798  49.154  37.404  1.00  0.00           C  
ATOM   1047  CZ  TYR E1211      82.985  48.598  36.933  1.00  0.00           C  
ATOM   1048  OH  TYR E1211      83.815  47.860  37.749  1.00  0.00           O  
ATOM   1049  N   ASN E1291      80.525  54.754  33.538  1.00  0.00           N  
ATOM   1050  CA  ASN E1291      79.815  55.687  32.658  1.00  0.00           C  
ATOM   1051  C   ASN E1291      78.485  55.079  32.303  1.00  0.00           C  
ATOM   1052  O   ASN E1291      78.025  55.185  31.173  1.00  0.00           O  
ATOM   1053  CB  ASN E1291      80.582  55.979  31.387  1.00  0.00           C  
ATOM   1054  CG  ASN E1291      81.800  56.822  31.642  1.00  0.00           C  
ATOM   1055  OD1 ASN E1291      82.896  56.297  31.855  1.00  0.00           O  
ATOM   1056  ND2 ASN E1291      81.615  58.147  31.641  1.00  0.00           N  
ATOM   1057  N   THR E1292      77.860  54.433  33.278  1.00  0.00           N  
ATOM   1058  CA  THR E1292      76.583  53.807  33.027  1.00  0.00           C  
ATOM   1059  C   THR E1292      75.503  54.861  32.818  1.00  0.00           C  
ATOM   1060  O   THR E1292      75.513  55.922  33.443  1.00  0.00           O  
ATOM   1061  CB  THR E1292      76.201  52.802  34.172  1.00  0.00           C  
ATOM   1062  OG1 THR E1292      75.083  53.291  34.914  1.00  0.00           O  
ATOM   1063  CG2 THR E1292      77.367  52.588  35.112  1.00  0.00           C  
ATOM   1064  N   ASP E1293      74.584  54.542  31.911  1.00  0.00           N  
ATOM   1065  CA  ASP E1293      73.456  55.402  31.568  1.00  0.00           C  
ATOM   1066  C   ASP E1293      72.229  55.027  32.369  1.00  0.00           C  
ATOM   1067  O   ASP E1293      71.592  55.872  32.991  1.00  0.00           O  
ATOM   1068  CB  ASP E1293      73.049  55.243  30.093  1.00  0.00           C  
ATOM   1069  CG  ASP E1293      74.071  55.794  29.128  1.00  0.00           C  
ATOM   1070  OD1 ASP E1293      74.100  57.028  28.918  1.00  0.00           O  
ATOM   1071  OD2 ASP E1293      74.852  54.986  28.585  1.00  0.00           O  
ATOM   1072  N   ILE E1294      71.887  53.744  32.321  1.00  0.00           N  
ATOM   1073  CA  ILE E1294      70.685  53.249  32.973  1.00  0.00           C  
ATOM   1074  C   ILE E1294      70.916  52.319  34.158  1.00  0.00           C  
ATOM   1075  O   ILE E1294      71.696  51.361  34.083  1.00  0.00           O  
ATOM   1076  CB  ILE E1294      69.804  52.523  31.912  1.00  0.00           C  
ATOM   1077  CG1 ILE E1294      69.598  53.453  30.710  1.00  0.00           C  
ATOM   1078  CG2 ILE E1294      68.460  52.130  32.494  1.00  0.00           C  
ATOM   1079  CD1 ILE E1294      69.041  52.756  29.513  1.00  0.00           C  
ATOM   1080  N   VAL E1295      70.239  52.610  35.258  1.00  0.00           N  
ATOM   1081  CA  VAL E1295      70.338  51.767  36.426  1.00  0.00           C  
ATOM   1082  C   VAL E1295      68.922  51.300  36.659  1.00  0.00           C  
ATOM   1083  O   VAL E1295      68.061  52.095  36.998  1.00  0.00           O  
ATOM   1084  CB  VAL E1295      70.824  52.539  37.664  1.00  0.00           C  
ATOM   1085  CG1 VAL E1295      70.787  51.632  38.884  1.00  0.00           C  
ATOM   1086  CG2 VAL E1295      72.245  53.049  37.423  1.00  0.00           C  
ATOM   1087  N   PRO E1296      68.654  50.002  36.426  1.00  0.00           N  
ATOM   1088  CA  PRO E1296      67.320  49.422  36.613  1.00  0.00           C  
ATOM   1089  C   PRO E1296      66.980  49.131  38.066  1.00  0.00           C  
ATOM   1090  O   PRO E1296      67.232  48.031  38.546  1.00  0.00           O  
ATOM   1091  CB  PRO E1296      67.389  48.141  35.785  1.00  0.00           C  
ATOM   1092  CG  PRO E1296      68.813  47.730  35.926  1.00  0.00           C  
ATOM   1093  CD  PRO E1296      69.561  49.027  35.779  1.00  0.00           C  
ATOM   1094  N   VAL E1297      66.418  50.104  38.773  1.00  0.00           N  
ATOM   1095  CA  VAL E1297      66.059  49.877  40.171  1.00  0.00           C  
ATOM   1096  C   VAL E1297      64.596  50.167  40.441  1.00  0.00           C  
ATOM   1097  O   VAL E1297      63.890  50.718  39.596  1.00  0.00           O  
ATOM   1098  CB  VAL E1297      66.907  50.729  41.140  1.00  0.00           C  
ATOM   1099  CG1 VAL E1297      68.370  50.345  41.034  1.00  0.00           C  
ATOM   1100  CG2 VAL E1297      66.717  52.195  40.843  1.00  0.00           C  
ATOM   1101  N   GLY E1298      64.150  49.784  41.632  1.00  0.00           N  
ATOM   1102  CA  GLY E1298      62.765  49.981  42.012  1.00  0.00           C  
ATOM   1103  C   GLY E1298      62.488  51.366  42.563  1.00  0.00           C  
ATOM   1104  O   GLY E1298      63.383  52.212  42.614  1.00  0.00           O  
ATOM   1105  N   GLU E1299      61.243  51.595  42.977  1.00  0.00           N  
ATOM   1106  CA  GLU E1299      60.821  52.886  43.524  1.00  0.00           C  
ATOM   1107  C   GLU E1299      61.631  53.227  44.791  1.00  0.00           C  
ATOM   1108  O   GLU E1299      62.065  54.366  44.989  1.00  0.00           O  
ATOM   1109  CB  GLU E1299      59.311  52.858  43.849  1.00  0.00           C  
ATOM   1110  CG  GLU E1299      58.436  51.928  42.971  1.00  0.00           C  
ATOM   1111  CD  GLU E1299      58.508  50.459  43.403  1.00  0.00           C  
ATOM   1112  OE1 GLU E1299      59.515  49.793  43.080  1.00  0.00           O  
ATOM   1113  OE2 GLU E1299      57.566  49.979  44.077  1.00  0.00           O  
ATOM   1114  N   ASP E1300      61.840  52.216  45.628  1.00  0.00           N  
ATOM   1115  CA  ASP E1300      62.574  52.333  46.886  1.00  0.00           C  
ATOM   1116  C   ASP E1300      64.051  52.717  46.753  1.00  0.00           C  
ATOM   1117  O   ASP E1300      64.644  53.281  47.674  1.00  0.00           O  
ATOM   1118  CB  ASP E1300      62.471  51.012  47.647  1.00  0.00           C  
ATOM   1119  CG  ASP E1300      62.954  49.825  46.824  1.00  0.00           C  
ATOM   1120  OD1 ASP E1300      62.530  49.710  45.660  1.00  0.00           O  
ATOM   1121  OD2 ASP E1300      63.753  49.019  47.348  1.00  0.00           O  
ATOM   1122  N   GLN E1301      64.655  52.415  45.612  1.00  0.00           N  
ATOM   1123  CA  GLN E1301      66.064  52.741  45.413  1.00  0.00           C  
ATOM   1124  C   GLN E1301      66.297  54.067  44.697  1.00  0.00           C  
ATOM   1125  O   GLN E1301      67.435  54.504  44.584  1.00  0.00           O  
ATOM   1126  CB  GLN E1301      66.753  51.633  44.618  1.00  0.00           C  
ATOM   1127  CG  GLN E1301      66.983  50.327  45.356  1.00  0.00           C  
ATOM   1128  CD  GLN E1301      68.114  50.393  46.378  1.00  0.00           C  
ATOM   1129  OE1 GLN E1301      69.014  51.227  46.285  1.00  0.00           O  
ATOM   1130  NE2 GLN E1301      68.070  49.494  47.356  1.00  0.00           N  
ATOM   1131  N   LYS E1302      65.232  54.710  44.225  1.00  0.00           N  
ATOM   1132  CA  LYS E1302      65.383  55.968  43.487  1.00  0.00           C  
ATOM   1133  C   LYS E1302      66.212  57.004  44.237  1.00  0.00           C  
ATOM   1134  O   LYS E1302      67.117  57.630  43.673  1.00  0.00           O  
ATOM   1135  CB  LYS E1302      64.012  56.560  43.142  1.00  0.00           C  
ATOM   1136  CG  LYS E1302      64.059  57.791  42.213  1.00  0.00           C  
ATOM   1137  CD  LYS E1302      64.367  57.452  40.744  1.00  0.00           C  
ATOM   1138  CE  LYS E1302      63.163  56.789  40.038  1.00  0.00           C  
ATOM   1139  NZ  LYS E1302      63.371  56.532  38.570  1.00  0.00           N  
ATOM   1140  N   GLN E1303      65.896  57.170  45.514  1.00  0.00           N  
ATOM   1141  CA  GLN E1303      66.594  58.130  46.358  1.00  0.00           C  
ATOM   1142  C   GLN E1303      68.103  57.943  46.370  1.00  0.00           C  
ATOM   1143  O   GLN E1303      68.856  58.914  46.509  1.00  0.00           O  
ATOM   1144  CB  GLN E1303      66.074  58.057  47.779  1.00  0.00           C  
ATOM   1145  CG  GLN E1303      66.794  58.971  48.714  1.00  0.00           C  
ATOM   1146  CD  GLN E1303      66.148  58.977  50.074  1.00  0.00           C  
ATOM   1147  OE1 GLN E1303      65.500  58.003  50.467  1.00  0.00           O  
ATOM   1148  NE2 GLN E1303      66.314  60.075  50.806  1.00  0.00           N  
ATOM   1149  N   HIS E1304      68.553  56.700  46.251  1.00  0.00           N  
ATOM   1150  CA  HIS E1304      69.983  56.452  46.224  1.00  0.00           C  
ATOM   1151  C   HIS E1304      70.517  56.898  44.877  1.00  0.00           C  
ATOM   1152  O   HIS E1304      71.676  57.276  44.771  1.00  0.00           O  
ATOM   1153  CB  HIS E1304      70.298  54.966  46.407  1.00  0.00           C  
ATOM   1154  CG  HIS E1304      70.273  54.495  47.826  1.00  0.00           C  
ATOM   1155  ND1 HIS E1304      69.995  55.331  48.886  1.00  0.00           N  
ATOM   1156  CD2 HIS E1304      70.488  53.269  48.361  1.00  0.00           C  
ATOM   1157  CE1 HIS E1304      70.037  54.643  50.011  1.00  0.00           C  
ATOM   1158  NE2 HIS E1304      70.334  53.389  49.721  1.00  0.00           N  
ATOM   1159  N   ILE E1306      69.666  56.856  43.853  1.00  0.00           N  
ATOM   1160  CA  ILE E1306      70.089  57.274  42.525  1.00  0.00           C  
ATOM   1161  C   ILE E1306      70.196  58.797  42.485  1.00  0.00           C  
ATOM   1162  O   ILE E1306      71.145  59.361  41.925  1.00  0.00           O  
ATOM   1163  CB  ILE E1306      69.125  56.773  41.439  1.00  0.00           C  
ATOM   1164  CG1 ILE E1306      69.057  55.246  41.480  1.00  0.00           C  
ATOM   1165  CG2 ILE E1306      69.629  57.190  40.066  1.00  0.00           C  
ATOM   1166  CD1 ILE E1306      70.398  54.556  41.214  1.00  0.00           C  
ATOM   1167  N   GLU E1310      69.218  59.446  43.113  1.00  0.00           N  
ATOM   1168  CA  GLU E1310      69.176  60.901  43.207  1.00  0.00           C  
ATOM   1169  C   GLU E1310      70.538  61.396  43.670  1.00  0.00           C  
ATOM   1170  O   GLU E1310      71.165  62.251  43.039  1.00  0.00           O  
ATOM   1171  CB  GLU E1310      68.128  61.332  44.226  1.00  0.00           C  
ATOM   1172  CG  GLU E1310      66.754  60.724  43.987  1.00  0.00           C  
ATOM   1173  CD  GLU E1310      66.136  61.217  42.689  1.00  0.00           C  
ATOM   1174  OE1 GLU E1310      65.805  62.424  42.624  1.00  0.00           O  
ATOM   1175  OE2 GLU E1310      66.005  60.396  41.749  1.00  0.00           O  
ATOM   1176  N   LEU E1312      70.997  60.832  44.777  1.00  0.00           N  
ATOM   1177  CA  LEU E1312      72.278  61.188  45.351  1.00  0.00           C  
ATOM   1178  C   LEU E1312      73.473  60.969  44.430  1.00  0.00           C  
ATOM   1179  O   LEU E1312      74.381  61.811  44.383  1.00  0.00           O  
ATOM   1180  CB  LEU E1312      72.507  60.396  46.631  1.00  0.00           C  
ATOM   1181  CG  LEU E1312      73.849  60.733  47.256  1.00  0.00           C  
ATOM   1182  CD1 LEU E1312      73.810  62.140  47.811  1.00  0.00           C  
ATOM   1183  CD2 LEU E1312      74.152  59.737  48.320  1.00  0.00           C  
ATOM   1184  N   THR E1314      73.492  59.848  43.708  1.00  0.00           N  
ATOM   1185  CA  THR E1314      74.627  59.572  42.835  1.00  0.00           C  
ATOM   1186  C   THR E1314      74.647  60.543  41.660  1.00  0.00           C  
ATOM   1187  O   THR E1314      75.718  60.862  41.124  1.00  0.00           O  
ATOM   1188  CB  THR E1314      74.652  58.083  42.364  1.00  0.00           C  
ATOM   1189  OG1 THR E1314      74.514  58.004  40.943  1.00  0.00           O  
ATOM   1190  CG2 THR E1314      73.557  57.297  43.021  1.00  0.00           C  
ATOM   1191  N   ARG E1316      73.463  61.040  41.291  1.00  0.00           N  
ATOM   1192  CA  ARG E1316      73.350  62.033  40.218  1.00  0.00           C  
ATOM   1193  C   ARG E1316      73.996  63.323  40.737  1.00  0.00           C  
ATOM   1194  O   ARG E1316      74.929  63.862  40.117  1.00  0.00           O  
ATOM   1195  CB  ARG E1316      71.882  62.275  39.855  1.00  0.00           C  
ATOM   1196  CG  ARG E1316      71.214  61.098  39.156  1.00  0.00           C  
ATOM   1197  CD  ARG E1316      69.735  61.367  38.881  1.00  0.00           C  
ATOM   1198  NE  ARG E1316      69.568  62.450  37.920  1.00  0.00           N  
ATOM   1199  CZ  ARG E1316      69.194  62.289  36.658  1.00  0.00           C  
ATOM   1200  NH1 ARG E1316      68.929  61.078  36.190  1.00  0.00           N  
ATOM   1201  NH2 ARG E1316      69.113  63.346  35.857  1.00  0.00           N  
ATOM   1202  N   ASP E1317      73.511  63.782  41.895  1.00  0.00           N  
ATOM   1203  CA  ASP E1317      74.031  64.992  42.534  1.00  0.00           C  
ATOM   1204  C   ASP E1317      75.548  64.906  42.703  1.00  0.00           C  
ATOM   1205  O   ASP E1317      76.265  65.884  42.486  1.00  0.00           O  
ATOM   1206  CB  ASP E1317      73.399  65.215  43.911  1.00  0.00           C  
ATOM   1207  CG  ASP E1317      71.897  65.496  43.843  1.00  0.00           C  
ATOM   1208  OD1 ASP E1317      71.349  65.611  42.732  1.00  0.00           O  
ATOM   1209  OD2 ASP E1317      71.260  65.614  44.917  1.00  0.00           O  
ATOM   1210  N   LEU E1318      76.043  63.735  43.093  1.00  0.00           N  
ATOM   1211  CA  LEU E1318      77.480  63.566  43.289  1.00  0.00           C  
ATOM   1212  C   LEU E1318      78.269  63.650  42.004  1.00  0.00           C  
ATOM   1213  O   LEU E1318      79.383  64.172  41.987  1.00  0.00           O  
ATOM   1214  CB  LEU E1318      77.792  62.230  43.966  1.00  0.00           C  
ATOM   1215  CG  LEU E1318      77.657  62.140  45.483  1.00  0.00           C  
ATOM   1216  CD1 LEU E1318      78.183  60.799  45.973  1.00  0.00           C  
ATOM   1217  CD2 LEU E1318      78.452  63.282  46.107  1.00  0.00           C  
ATOM   1218  N   ALA E1319      77.694  63.114  40.931  1.00  0.00           N  
ATOM   1219  CA  ALA E1319      78.357  63.117  39.631  1.00  0.00           C  
ATOM   1220  C   ALA E1319      78.396  64.543  39.092  1.00  0.00           C  
ATOM   1221  O   ALA E1319      79.417  64.998  38.569  1.00  0.00           O  
ATOM   1222  CB  ALA E1319      77.615  62.202  38.676  1.00  0.00           C  
ATOM   1223  N   GLU E1321      77.270  65.237  39.232  1.00  0.00           N  
ATOM   1224  CA  GLU E1321      77.157  66.612  38.776  1.00  0.00           C  
ATOM   1225  C   GLU E1321      78.150  67.473  39.543  1.00  0.00           C  
ATOM   1226  O   GLU E1321      78.960  68.191  38.954  1.00  0.00           O  
ATOM   1227  CB  GLU E1321      75.735  67.133  39.000  1.00  0.00           C  
ATOM   1228  CG  GLU E1321      75.541  68.551  38.496  1.00  0.00           C  
ATOM   1229  CD  GLU E1321      75.907  68.683  37.016  1.00  0.00           C  
ATOM   1230  OE1 GLU E1321      75.099  68.248  36.161  1.00  0.00           O  
ATOM   1231  OE2 GLU E1321      77.003  69.211  36.712  1.00  0.00           O  
ATOM   1232  N   ARG E1322      78.088  67.370  40.865  1.00  0.00           N  
ATOM   1233  CA  ARG E1322      78.968  68.111  41.747  1.00  0.00           C  
ATOM   1234  C   ARG E1322      80.439  67.845  41.442  1.00  0.00           C  
ATOM   1235  O   ARG E1322      81.256  68.765  41.468  1.00  0.00           O  
ATOM   1236  CB  ARG E1322      78.637  67.759  43.197  1.00  0.00           C  
ATOM   1237  CG  ARG E1322      79.401  68.557  44.222  1.00  0.00           C  
ATOM   1238  CD  ARG E1322      79.068  68.062  45.608  1.00  0.00           C  
ATOM   1239  NE  ARG E1322      77.644  68.139  45.903  1.00  0.00           N  
ATOM   1240  CZ  ARG E1322      77.065  67.546  46.941  1.00  0.00           C  
ATOM   1241  NH1 ARG E1322      77.796  66.823  47.780  1.00  0.00           N  
ATOM   1242  NH2 ARG E1322      75.760  67.688  47.145  1.00  0.00           N  
ATOM   1243  N   PHE E1323      80.785  66.598  41.145  1.00  0.00           N  
ATOM   1244  CA  PHE E1323      82.180  66.270  40.840  1.00  0.00           C  
ATOM   1245  C   PHE E1323      82.547  66.845  39.474  1.00  0.00           C  
ATOM   1246  O   PHE E1323      83.665  67.319  39.275  1.00  0.00           O  
ATOM   1247  CB  PHE E1323      82.408  64.744  40.836  1.00  0.00           C  
ATOM   1248  CG  PHE E1323      83.850  64.335  40.568  1.00  0.00           C  
ATOM   1249  CD1 PHE E1323      84.678  63.956  41.612  1.00  0.00           C  
ATOM   1250  CD2 PHE E1323      84.374  64.350  39.274  1.00  0.00           C  
ATOM   1251  CE1 PHE E1323      86.008  63.601  41.384  1.00  0.00           C  
ATOM   1252  CE2 PHE E1323      85.702  63.997  39.034  1.00  0.00           C  
ATOM   1253  CZ  PHE E1323      86.521  63.621  40.099  1.00  0.00           C  
ATOM   1254  N   ASN E1324      81.613  66.786  38.527  1.00  0.00           N  
ATOM   1255  CA  ASN E1324      81.887  67.328  37.198  1.00  0.00           C  
ATOM   1256  C   ASN E1324      82.196  68.832  37.307  1.00  0.00           C  
ATOM   1257  O   ASN E1324      83.203  69.302  36.779  1.00  0.00           O  
ATOM   1258  CB  ASN E1324      80.707  67.101  36.217  1.00  0.00           C  
ATOM   1259  CG  ASN E1324      80.651  65.670  35.631  1.00  0.00           C  
ATOM   1260  OD1 ASN E1324      81.682  65.039  35.368  1.00  0.00           O  
ATOM   1261  ND2 ASN E1324      79.426  65.185  35.388  1.00  0.00           N  
ATOM   1262  N   LYS E1325      81.345  69.586  38.002  1.00  0.00           N  
ATOM   1263  CA  LYS E1325      81.591  71.026  38.133  1.00  0.00           C  
ATOM   1264  C   LYS E1325      82.917  71.370  38.797  1.00  0.00           C  
ATOM   1265  O   LYS E1325      83.652  72.214  38.295  1.00  0.00           O  
ATOM   1266  CB  LYS E1325      80.464  71.708  38.891  1.00  0.00           C  
ATOM   1267  CG  LYS E1325      79.132  71.569  38.217  1.00  0.00           C  
ATOM   1268  CD  LYS E1325      78.123  72.462  38.875  1.00  0.00           C  
ATOM   1269  CE  LYS E1325      76.764  72.320  38.206  1.00  0.00           C  
ATOM   1270  NZ  LYS E1325      76.859  72.368  36.703  1.00  0.00           N  
ATOM   1271  N   ARG E1326      83.227  70.737  39.925  1.00  0.00           N  
ATOM   1272  CA  ARG E1326      84.491  71.026  40.587  1.00  0.00           C  
ATOM   1273  C   ARG E1326      85.687  70.599  39.736  1.00  0.00           C  
ATOM   1274  O   ARG E1326      86.587  71.393  39.512  1.00  0.00           O  
ATOM   1275  CB  ARG E1326      84.601  70.354  41.982  1.00  0.00           C  
ATOM   1276  CG  ARG E1326      83.738  70.950  43.138  1.00  0.00           C  
ATOM   1277  CD  ARG E1326      84.491  70.925  44.530  1.00  0.00           C  
ATOM   1278  NE  ARG E1326      84.045  69.939  45.541  1.00  0.00           N  
ATOM   1279  CZ  ARG E1326      82.953  70.039  46.312  1.00  0.00           C  
ATOM   1280  NH1 ARG E1326      82.144  71.084  46.216  1.00  0.00           N  
ATOM   1281  NH2 ARG E1326      82.673  69.094  47.208  1.00  0.00           N  
ATOM   1282  N   TYR E1327      85.697  69.369  39.230  1.00  0.00           N  
ATOM   1283  CA  TYR E1327      86.873  68.929  38.478  1.00  0.00           C  
ATOM   1284  C   TYR E1327      86.789  68.775  36.969  1.00  0.00           C  
ATOM   1285  O   TYR E1327      87.807  68.558  36.318  1.00  0.00           O  
ATOM   1286  CB  TYR E1327      87.421  67.629  39.074  1.00  0.00           C  
ATOM   1287  CG  TYR E1327      87.554  67.652  40.574  1.00  0.00           C  
ATOM   1288  CD1 TYR E1327      86.434  67.483  41.387  1.00  0.00           C  
ATOM   1289  CD2 TYR E1327      88.786  67.881  41.187  1.00  0.00           C  
ATOM   1290  CE1 TYR E1327      86.524  67.545  42.779  1.00  0.00           C  
ATOM   1291  CE2 TYR E1327      88.896  67.946  42.592  1.00  0.00           C  
ATOM   1292  CZ  TYR E1327      87.756  67.782  43.376  1.00  0.00           C  
ATOM   1293  OH  TYR E1327      87.814  67.891  44.745  1.00  0.00           O  
ATOM   1294  N   GLY E1328      85.588  68.870  36.416  1.00  0.00           N  
ATOM   1295  CA  GLY E1328      85.432  68.736  34.978  1.00  0.00           C  
ATOM   1296  C   GLY E1328      84.491  67.611  34.595  1.00  0.00           C  
ATOM   1297  O   GLY E1328      84.092  66.824  35.454  1.00  0.00           O  
ATOM   1298  N   GLU E1329      84.137  67.543  33.309  1.00  0.00           N  
ATOM   1299  CA  GLU E1329      83.235  66.510  32.776  1.00  0.00           C  
ATOM   1300  C   GLU E1329      83.964  65.157  32.791  1.00  0.00           C  
ATOM   1301  O   GLU E1329      84.917  64.932  32.031  1.00  0.00           O  
ATOM   1302  CB  GLU E1329      82.825  66.868  31.336  1.00  0.00           C  
ATOM   1303  CG  GLU E1329      81.590  66.148  30.776  1.00  0.00           C  
ATOM   1304  CD  GLU E1329      80.287  66.914  31.032  1.00  0.00           C  
ATOM   1305  OE1 GLU E1329      80.268  68.142  30.800  1.00  0.00           O  
ATOM   1306  OE2 GLU E1329      79.287  66.288  31.450  1.00  0.00           O  
ATOM   1307  N   LEU E1341      83.519  64.273  33.676  1.00  0.00           N  
ATOM   1308  CA  LEU E1341      84.124  62.960  33.808  1.00  0.00           C  
ATOM   1309  C   LEU E1341      83.053  61.888  33.871  1.00  0.00           C  
ATOM   1310  O   LEU E1341      83.160  60.832  33.242  1.00  0.00           O  
ATOM   1311  CB  LEU E1341      84.961  62.904  35.081  1.00  0.00           C  
ATOM   1312  CG  LEU E1341      86.374  62.363  34.940  1.00  0.00           C  
ATOM   1313  CD1 LEU E1341      87.006  62.260  36.314  1.00  0.00           C  
ATOM   1314  CD2 LEU E1341      86.351  61.017  34.288  1.00  0.00           C  
ATOM   1315  N   PHE E1342      82.015  62.168  34.647  1.00  0.00           N  
ATOM   1316  CA  PHE E1342      80.933  61.217  34.809  1.00  0.00           C  
ATOM   1317  C   PHE E1342      79.740  61.494  33.925  1.00  0.00           C  
ATOM   1318  O   PHE E1342      79.563  62.584  33.388  1.00  0.00           O  
ATOM   1319  CB  PHE E1342      80.484  61.152  36.277  1.00  0.00           C  
ATOM   1320  CG  PHE E1342      81.562  60.688  37.199  1.00  0.00           C  
ATOM   1321  CD1 PHE E1342      82.305  59.553  36.884  1.00  0.00           C  
ATOM   1322  CD2 PHE E1342      81.878  61.408  38.356  1.00  0.00           C  
ATOM   1323  CE1 PHE E1342      83.349  59.144  37.701  1.00  0.00           C  
ATOM   1324  CE2 PHE E1342      82.927  61.007  39.190  1.00  0.00           C  
ATOM   1325  CZ  PHE E1342      83.666  59.875  38.863  1.00  0.00           C  
ATOM   1326  N   THR E1344      78.930  60.460  33.795  1.00  0.00           N  
ATOM   1327  CA  THR E1344      77.729  60.467  33.010  1.00  0.00           C  
ATOM   1328  C   THR E1344      76.614  60.522  34.032  1.00  0.00           C  
ATOM   1329  O   THR E1344      76.562  59.691  34.935  1.00  0.00           O  
ATOM   1330  CB  THR E1344      77.626  59.144  32.209  1.00  0.00           C  
ATOM   1331  OG1 THR E1344      78.794  58.981  31.395  1.00  0.00           O  
ATOM   1332  CG2 THR E1344      76.392  59.122  31.340  1.00  0.00           C  
ATOM   1333  N   ILE E1345      75.728  61.497  33.936  1.00  0.00           N  
ATOM   1334  CA  ILE E1345      74.650  61.528  34.906  1.00  0.00           C  
ATOM   1335  C   ILE E1345      73.735  60.342  34.608  1.00  0.00           C  
ATOM   1336  O   ILE E1345      73.062  60.306  33.576  1.00  0.00           O  
ATOM   1337  CB  ILE E1345      73.870  62.868  34.855  1.00  0.00           C  
ATOM   1338  CG1 ILE E1345      74.578  63.915  35.718  1.00  0.00           C  
ATOM   1339  CG2 ILE E1345      72.457  62.678  35.408  1.00  0.00           C  
ATOM   1340  CD1 ILE E1345      76.085  63.992  35.522  1.00  0.00           C  
ATOM   1341  N   PRO E1347      73.707  59.345  35.514  1.00  0.00           N  
ATOM   1342  CA  PRO E1347      72.872  58.148  35.352  1.00  0.00           C  
ATOM   1343  C   PRO E1347      71.383  58.417  35.463  1.00  0.00           C  
ATOM   1344  O   PRO E1347      70.965  59.484  35.897  1.00  0.00           O  
ATOM   1345  CB  PRO E1347      73.361  57.236  36.467  1.00  0.00           C  
ATOM   1346  CG  PRO E1347      73.635  58.224  37.564  1.00  0.00           C  
ATOM   1347  CD  PRO E1347      74.402  59.316  36.817  1.00  0.00           C  
ATOM   1348  N   GLU E1348      70.591  57.421  35.081  1.00  0.00           N  
ATOM   1349  CA  GLU E1348      69.137  57.508  35.104  1.00  0.00           C  
ATOM   1350  C   GLU E1348      68.550  56.215  35.634  1.00  0.00           C  
ATOM   1351  O   GLU E1348      68.904  55.128  35.180  1.00  0.00           O  
ATOM   1352  CB  GLU E1348      68.655  57.782  33.690  1.00  0.00           C  
ATOM   1353  CG  GLU E1348      67.169  57.781  33.527  1.00  0.00           C  
ATOM   1354  CD  GLU E1348      66.781  58.501  32.260  1.00  0.00           C  
ATOM   1355  OE1 GLU E1348      66.859  59.749  32.268  1.00  0.00           O  
ATOM   1356  OE2 GLU E1348      66.417  57.820  31.274  1.00  0.00           O  
ATOM   1357  N   ALA E1349      67.651  56.341  36.598  1.00  0.00           N  
ATOM   1358  CA  ALA E1349      67.034  55.177  37.208  1.00  0.00           C  
ATOM   1359  C   ALA E1349      65.817  54.712  36.452  1.00  0.00           C  
ATOM   1360  O   ALA E1349      64.731  55.253  36.627  1.00  0.00           O  
ATOM   1361  CB  ALA E1349      66.650  55.486  38.635  1.00  0.00           C  
ATOM   1362  N   ARG E1350      66.003  53.700  35.620  1.00  0.00           N  
ATOM   1363  CA  ARG E1350      64.913  53.171  34.841  1.00  0.00           C  
ATOM   1364  C   ARG E1350      63.796  52.653  35.749  1.00  0.00           C  
ATOM   1365  O   ARG E1350      63.527  53.214  36.815  1.00  0.00           O  
ATOM   1366  CB  ARG E1350      65.418  52.039  33.936  1.00  0.00           C  
ATOM   1367  CG  ARG E1350      65.335  52.372  32.448  1.00  0.00           C  
ATOM   1368  CD  ARG E1350      64.203  51.592  31.754  1.00  0.00           C  
ATOM   1369  NE  ARG E1350      64.396  50.134  31.764  1.00  0.00           N  
ATOM   1370  CZ  ARG E1350      65.117  49.445  30.880  1.00  0.00           C  
ATOM   1371  NH1 ARG E1350      65.734  50.060  29.881  1.00  0.00           N  
ATOM   1372  NH2 ARG E1350      65.225  48.130  31.004  1.00  0.00           N  
ATOM   1373  N   ILE E1351      63.145  51.586  35.295  1.00  0.00           N  
ATOM   1374  CA  ILE E1351      62.060  50.943  36.027  1.00  0.00           C  
ATOM   1375  C   ILE E1351      61.722  49.708  35.201  1.00  0.00           C  
ATOM   1376  O   ILE E1351      62.076  49.634  34.024  1.00  0.00           O  
ATOM   1377  CB  ILE E1351      60.783  51.875  36.119  1.00  0.00           C  
ATOM   1378  CG1 ILE E1351      59.961  51.508  37.364  1.00  0.00           C  
ATOM   1379  CG2 ILE E1351      59.912  51.716  34.874  1.00  0.00           C  
ATOM   1380  CD1 ILE E1351      60.525  52.058  38.657  1.00  0.00           C  
ATOM   1381  N   PRO E1352      61.098  48.697  35.818  1.00  0.00           N  
ATOM   1382  CA  PRO E1352      60.749  47.486  35.063  1.00  0.00           C  
ATOM   1383  C   PRO E1352      59.466  47.716  34.244  1.00  0.00           C  
ATOM   1384  O   PRO E1352      58.957  48.829  34.199  1.00  0.00           O  
ATOM   1385  CB  PRO E1352      60.554  46.454  36.156  1.00  0.00           C  
ATOM   1386  CG  PRO E1352      61.356  46.985  37.323  1.00  0.00           C  
ATOM   1387  CD  PRO E1352      61.060  48.458  37.267  1.00  0.00           C  
ATOM   1388  N   LYS E1353      58.955  46.659  33.613  1.00  0.00           N  
ATOM   1389  CA  LYS E1353      57.720  46.748  32.821  1.00  0.00           C  
ATOM   1390  C   LYS E1353      56.492  46.850  33.730  1.00  0.00           C  
ATOM   1391  O   LYS E1353      56.055  45.845  34.299  1.00  0.00           O  
ATOM   1392  CB  LYS E1353      57.568  45.535  31.901  1.00  0.00           C  
ATOM   1393  CG  LYS E1353      58.181  45.699  30.527  1.00  0.00           C  
ATOM   1394  CD  LYS E1353      59.694  45.745  30.575  1.00  0.00           C  
ATOM   1395  CE  LYS E1353      60.242  46.050  29.197  1.00  0.00           C  
ATOM   1396  NZ  LYS E1353      59.642  45.157  28.166  1.00  0.00           N  
ATOM   1397  N   VAL E1354      55.947  48.067  33.844  1.00  0.00           N  
ATOM   1398  CA  VAL E1354      54.785  48.347  34.696  1.00  0.00           C  
ATOM   1399  C   VAL E1354      53.605  47.398  34.486  1.00  0.00           C  
ATOM   1400  O   VAL E1354      53.060  47.283  33.382  1.00  0.00           O  
ATOM   1401  CB  VAL E1354      54.278  49.807  34.517  1.00  0.00           C  
ATOM   1402  CG1 VAL E1354      53.081  50.065  35.431  1.00  0.00           C  
ATOM   1403  CG2 VAL E1354      55.400  50.791  34.830  1.00  0.00           C  
ATOM   1404  N   GLY E1355      53.212  46.735  35.572  1.00  0.00           N  
ATOM   1405  CA  GLY E1355      52.112  45.789  35.535  1.00  0.00           C  
ATOM   1406  C   GLY E1355      52.529  44.464  36.158  1.00  0.00           C  
ATOM   1407  O   GLY E1355      51.754  43.850  36.900  1.00  0.00           O  
ATOM   1408  N   ALA E1356      53.761  44.041  35.868  1.00  0.00           N  
ATOM   1409  CA  ALA E1356      54.324  42.784  36.360  1.00  0.00           C  
ATOM   1410  C   ALA E1356      54.676  42.761  37.847  1.00  0.00           C  
ATOM   1411  O   ALA E1356      55.771  42.336  38.224  1.00  0.00           O  
ATOM   1412  CB  ALA E1356      55.567  42.422  35.535  1.00  0.00           C  
ATOM   1413  N   ARG E1360      53.746  43.213  38.681  1.00  0.00           N  
ATOM   1414  CA  ARG E1360      53.930  43.223  40.131  1.00  0.00           C  
ATOM   1415  C   ARG E1360      53.386  41.926  40.729  1.00  0.00           C  
ATOM   1416  O   ARG E1360      52.168  41.695  40.774  1.00  0.00           O  
ATOM   1417  CB  ARG E1360      53.212  44.423  40.761  1.00  0.00           C  
ATOM   1418  CG  ARG E1360      54.141  45.572  41.134  1.00  0.00           C  
ATOM   1419  CD  ARG E1360      55.055  45.186  42.290  1.00  0.00           C  
ATOM   1420  NE  ARG E1360      54.586  45.669  43.591  1.00  0.00           N  
ATOM   1421  CZ  ARG E1360      55.067  46.744  44.210  1.00  0.00           C  
ATOM   1422  NH1 ARG E1360      56.035  47.452  43.645  1.00  0.00           N  
ATOM   1423  NH2 ARG E1360      54.587  47.106  45.397  1.00  0.00           N  
ATOM   1424  N   ILE E1361      54.298  41.072  41.177  1.00  0.00           N  
ATOM   1425  CA  ILE E1361      53.888  39.801  41.746  1.00  0.00           C  
ATOM   1426  C   ILE E1361      53.730  39.897  43.267  1.00  0.00           C  
ATOM   1427  O   ILE E1361      54.720  40.035  43.990  1.00  0.00           O  
ATOM   1428  CB  ILE E1361      54.905  38.676  41.431  1.00  0.00           C  
ATOM   1429  CG1 ILE E1361      55.308  38.695  39.945  1.00  0.00           C  
ATOM   1430  CG2 ILE E1361      54.303  37.331  41.828  1.00  0.00           C  
ATOM   1431  CD1 ILE E1361      54.167  38.460  38.960  1.00  0.00           C  
ATOM   1432  N   MET E1365      52.490  39.829  43.749  1.00  0.00           N  
ATOM   1433  CA  MET E1365      52.218  39.896  45.182  1.00  0.00           C  
ATOM   1434  C   MET E1365      52.589  38.571  45.872  1.00  0.00           C  
ATOM   1435  O   MET E1365      52.950  37.600  45.214  1.00  0.00           O  
ATOM   1436  CB  MET E1365      50.734  40.208  45.440  1.00  0.00           C  
ATOM   1437  CG  MET E1365      50.252  41.559  44.935  1.00  0.00           C  
ATOM   1438  SD  MET E1365      51.518  42.833  44.922  1.00  0.00           S  
ATOM   1439  CE  MET E1365      50.621  44.110  44.031  1.00  0.00           C  
ATOM   1440  N   SER E1366      52.515  38.526  47.198  1.00  0.00           N  
ATOM   1441  CA  SER E1366      52.854  37.291  47.909  1.00  0.00           C  
ATOM   1442  C   SER E1366      51.674  36.357  47.653  1.00  0.00           C  
ATOM   1443  O   SER E1366      50.606  36.818  47.247  1.00  0.00           O  
ATOM   1444  CB  SER E1366      53.051  37.546  49.430  1.00  0.00           C  
ATOM   1445  OG  SER E1366      51.853  37.446  50.185  1.00  0.00           O  
ATOM   1446  N   LEU E1368      51.850  35.061  47.900  1.00  0.00           N  
ATOM   1447  CA  LEU E1368      50.772  34.110  47.684  1.00  0.00           C  
ATOM   1448  C   LEU E1368      49.876  33.994  48.918  1.00  0.00           C  
ATOM   1449  O   LEU E1368      48.771  33.455  48.841  1.00  0.00           O  
ATOM   1450  CB  LEU E1368      51.348  32.744  47.286  1.00  0.00           C  
ATOM   1451  CG  LEU E1368      52.295  32.751  46.066  1.00  0.00           C  
ATOM   1452  CD1 LEU E1368      53.004  31.413  45.959  1.00  0.00           C  
ATOM   1453  CD2 LEU E1368      51.527  33.070  44.768  1.00  0.00           C  
ATOM   1454  N   VAL E1369      50.336  34.523  50.054  1.00  0.00           N  
ATOM   1455  CA  VAL E1369      49.552  34.467  51.306  1.00  0.00           C  
ATOM   1456  C   VAL E1369      48.923  35.803  51.671  1.00  0.00           C  
ATOM   1457  O   VAL E1369      47.946  35.851  52.414  1.00  0.00           O  
ATOM   1458  CB  VAL E1369      50.406  33.978  52.476  1.00  0.00           C  
ATOM   1459  CG1 VAL E1369      50.798  32.535  52.263  1.00  0.00           C  
ATOM   1460  CG2 VAL E1369      51.654  34.816  52.575  1.00  0.00           C  
ATOM   1461  N   ASP E1370      49.501  36.881  51.156  1.00  0.00           N  
ATOM   1462  CA  ASP E1370      48.969  38.224  51.365  1.00  0.00           C  
ATOM   1463  C   ASP E1370      49.032  38.945  50.005  1.00  0.00           C  
ATOM   1464  O   ASP E1370      50.063  39.512  49.615  1.00  0.00           O  
ATOM   1465  CB  ASP E1370      49.769  38.985  52.416  1.00  0.00           C  
ATOM   1466  CG  ASP E1370      49.311  40.406  52.539  1.00  0.00           C  
ATOM   1467  OD1 ASP E1370      48.081  40.623  52.492  1.00  0.00           O  
ATOM   1468  OD2 ASP E1370      50.171  41.295  52.687  1.00  0.00           O  
ATOM   1469  N   PRO E1371      47.918  38.903  49.255  1.00  0.00           N  
ATOM   1470  CA  PRO E1371      47.825  39.528  47.930  1.00  0.00           C  
ATOM   1471  C   PRO E1371      48.008  41.049  47.796  1.00  0.00           C  
ATOM   1472  O   PRO E1371      47.953  41.580  46.670  1.00  0.00           O  
ATOM   1473  CB  PRO E1371      46.472  39.033  47.423  1.00  0.00           C  
ATOM   1474  CG  PRO E1371      45.669  38.961  48.700  1.00  0.00           C  
ATOM   1475  CD  PRO E1371      46.630  38.289  49.639  1.00  0.00           C  
ATOM   1476  N   THR E1372      48.239  41.742  48.914  1.00  0.00           N  
ATOM   1477  CA  THR E1372      48.461  43.192  48.889  1.00  0.00           C  
ATOM   1478  C   THR E1372      49.956  43.440  49.069  1.00  0.00           C  
ATOM   1479  O   THR E1372      50.521  44.367  48.517  1.00  0.00           O  
ATOM   1480  CB  THR E1372      47.738  43.898  50.039  1.00  0.00           C  
ATOM   1481  OG1 THR E1372      48.349  43.527  51.285  1.00  0.00           O  
ATOM   1482  CG2 THR E1372      46.272  43.515  50.072  1.00  0.00           C  
ATOM   1483  N   LYS E1373      50.594  42.577  49.839  1.00  0.00           N  
ATOM   1484  CA  LYS E1373      52.020  42.697  50.082  1.00  0.00           C  
ATOM   1485  C   LYS E1373      52.728  42.211  48.810  1.00  0.00           C  
ATOM   1486  O   LYS E1373      52.186  41.415  48.058  1.00  0.00           O  
ATOM   1487  CB  LYS E1373      52.388  41.845  51.316  1.00  0.00           C  
ATOM   1488  CG  LYS E1373      53.777  42.033  51.946  1.00  0.00           C  
ATOM   1489  CD  LYS E1373      53.805  41.368  53.339  1.00  0.00           C  
ATOM   1490  CE  LYS E1373      55.155  41.484  54.053  1.00  0.00           C  
ATOM   1491  NZ  LYS E1373      56.217  40.648  53.429  1.00  0.00           N  
ATOM   1492  N   LYS E1414      53.932  42.710  48.574  1.00  0.00           N  
ATOM   1493  CA  LYS E1414      54.719  42.338  47.408  1.00  0.00           C  
ATOM   1494  C   LYS E1414      55.569  41.102  47.733  1.00  0.00           C  
ATOM   1495  O   LYS E1414      56.053  40.961  48.848  1.00  0.00           O  
ATOM   1496  CB  LYS E1414      55.638  43.499  47.030  1.00  0.00           C  
ATOM   1497  CG  LYS E1414      56.159  43.436  45.611  1.00  0.00           C  
ATOM   1498  CD  LYS E1414      57.350  44.340  45.406  1.00  0.00           C  
ATOM   1499  CE  LYS E1414      58.532  43.854  46.224  1.00  0.00           C  
ATOM   1500  NZ  LYS E1414      59.763  44.665  45.957  1.00  0.00           N  
ATOM   1501  N   MET E1415      55.779  40.216  46.768  1.00  0.00           N  
ATOM   1502  CA  MET E1415      56.570  39.011  47.019  1.00  0.00           C  
ATOM   1503  C   MET E1415      58.048  39.320  47.278  1.00  0.00           C  
ATOM   1504  O   MET E1415      58.670  40.007  46.477  1.00  0.00           O  
ATOM   1505  CB  MET E1415      56.445  38.070  45.816  1.00  0.00           C  
ATOM   1506  CG  MET E1415      57.212  36.762  45.941  1.00  0.00           C  
ATOM   1507  SD  MET E1415      56.918  35.652  44.548  1.00  0.00           S  
ATOM   1508  CE  MET E1415      55.208  35.373  44.750  1.00  0.00           C  
ATOM   1509  N   SER E1416      58.616  38.801  48.372  1.00  0.00           N  
ATOM   1510  CA  SER E1416      60.034  39.048  48.689  1.00  0.00           C  
ATOM   1511  C   SER E1416      60.733  37.891  49.410  1.00  0.00           C  
ATOM   1512  O   SER E1416      60.157  37.287  50.311  1.00  0.00           O  
ATOM   1513  CB  SER E1416      60.169  40.306  49.554  1.00  0.00           C  
ATOM   1514  OG  SER E1416      61.538  40.663  49.733  1.00  0.00           O  
ATOM   1515  N   LYS E1417      61.981  37.617  49.023  1.00  0.00           N  
ATOM   1516  CA  LYS E1417      62.794  36.544  49.599  1.00  0.00           C  
ATOM   1517  C   LYS E1417      62.756  36.559  51.121  1.00  0.00           C  
ATOM   1518  O   LYS E1417      62.753  35.503  51.774  1.00  0.00           O  
ATOM   1519  CB  LYS E1417      64.269  36.677  49.169  1.00  0.00           C  
ATOM   1520  CG  LYS E1417      64.544  37.643  48.007  1.00  0.00           C  
ATOM   1521  CD  LYS E1417      64.179  39.098  48.330  1.00  0.00           C  
ATOM   1522  CE  LYS E1417      63.888  39.915  47.063  1.00  0.00           C  
ATOM   1523  NZ  LYS E1417      63.301  41.235  47.419  1.00  0.00           N  
ATOM   1524  N   SER E1434      62.722  37.764  51.683  1.00  0.00           N  
ATOM   1525  CA  SER E1434      62.735  37.942  53.127  1.00  0.00           C  
ATOM   1526  C   SER E1434      61.404  37.918  53.862  1.00  0.00           C  
ATOM   1527  O   SER E1434      61.307  38.473  54.947  1.00  0.00           O  
ATOM   1528  CB  SER E1434      63.493  39.231  53.481  1.00  0.00           C  
ATOM   1529  OG  SER E1434      63.275  40.256  52.530  1.00  0.00           O  
ATOM   1530  N   ASP E1435      60.385  37.284  53.302  1.00  0.00           N  
ATOM   1531  CA  ASP E1435      59.099  37.212  53.993  1.00  0.00           C  
ATOM   1532  C   ASP E1435      59.208  36.111  55.067  1.00  0.00           C  
ATOM   1533  O   ASP E1435      59.675  35.009  54.772  1.00  0.00           O  
ATOM   1534  CB  ASP E1435      57.983  36.840  53.006  1.00  0.00           C  
ATOM   1535  CG  ASP E1435      56.588  37.002  53.592  1.00  0.00           C  
ATOM   1536  OD1 ASP E1435      56.269  36.374  54.624  1.00  0.00           O  
ATOM   1537  OD2 ASP E1435      55.800  37.760  53.004  1.00  0.00           O  
ATOM   1538  N   PRO E1440      58.816  36.405  56.334  1.00  0.00           N  
ATOM   1539  CA  PRO E1440      58.889  35.399  57.406  1.00  0.00           C  
ATOM   1540  C   PRO E1440      58.008  34.172  57.148  1.00  0.00           C  
ATOM   1541  O   PRO E1440      58.116  33.168  57.856  1.00  0.00           O  
ATOM   1542  CB  PRO E1440      58.437  36.185  58.639  1.00  0.00           C  
ATOM   1543  CG  PRO E1440      57.496  37.195  58.068  1.00  0.00           C  
ATOM   1544  CD  PRO E1440      58.303  37.679  56.882  1.00  0.00           C  
ATOM   1545  N   ASN E1441      57.129  34.263  56.148  1.00  0.00           N  
ATOM   1546  CA  ASN E1441      56.254  33.149  55.797  1.00  0.00           C  
ATOM   1547  C   ASN E1441      56.728  32.614  54.448  1.00  0.00           C  
ATOM   1548  O   ASN E1441      56.537  33.253  53.419  1.00  0.00           O  
ATOM   1549  CB  ASN E1441      54.803  33.623  55.700  1.00  0.00           C  
ATOM   1550  CG  ASN E1441      53.812  32.462  55.629  1.00  0.00           C  
ATOM   1551  OD1 ASN E1441      52.634  32.624  55.938  1.00  0.00           O  
ATOM   1552  ND2 ASN E1441      54.300  31.287  55.209  1.00  0.00           N  
ATOM   1553  N   PRO E1444      57.366  31.438  54.440  1.00  0.00           N  
ATOM   1554  CA  PRO E1444      57.887  30.797  53.228  1.00  0.00           C  
ATOM   1555  C   PRO E1444      56.818  30.485  52.187  1.00  0.00           C  
ATOM   1556  O   PRO E1444      57.117  30.333  51.001  1.00  0.00           O  
ATOM   1557  CB  PRO E1444      58.534  29.523  53.768  1.00  0.00           C  
ATOM   1558  CG  PRO E1444      58.901  29.896  55.166  1.00  0.00           C  
ATOM   1559  CD  PRO E1444      57.676  30.619  55.622  1.00  0.00           C  
ATOM   1560  N   LYS E1450      55.576  30.371  52.642  1.00  0.00           N  
ATOM   1561  CA  LYS E1450      54.447  30.086  51.766  1.00  0.00           C  
ATOM   1562  C   LYS E1450      54.210  31.277  50.845  1.00  0.00           C  
ATOM   1563  O   LYS E1450      53.558  31.151  49.812  1.00  0.00           O  
ATOM   1564  CB  LYS E1450      53.174  29.852  52.599  1.00  0.00           C  
ATOM   1565  CG  LYS E1450      53.234  28.707  53.601  1.00  0.00           C  
ATOM   1566  CD  LYS E1450      53.204  27.350  52.918  1.00  0.00           C  
ATOM   1567  CE  LYS E1450      52.003  26.534  53.381  1.00  0.00           C  
ATOM   1568  NZ  LYS E1450      50.709  27.216  53.070  1.00  0.00           N  
ATOM   1569  N   ALA E1452      54.755  32.430  51.223  1.00  0.00           N  
ATOM   1570  CA  ALA E1452      54.568  33.659  50.458  1.00  0.00           C  
ATOM   1571  C   ALA E1452      55.265  33.739  49.112  1.00  0.00           C  
ATOM   1572  O   ALA E1452      54.756  34.377  48.202  1.00  0.00           O  
ATOM   1573  CB  ALA E1452      54.958  34.850  51.310  1.00  0.00           C  
ATOM   1574  N   TYR E1455      56.418  33.100  48.977  1.00  0.00           N  
ATOM   1575  CA  TYR E1455      57.156  33.162  47.721  1.00  0.00           C  
ATOM   1576  C   TYR E1455      57.531  31.804  47.144  1.00  0.00           C  
ATOM   1577  O   TYR E1455      57.463  30.781  47.825  1.00  0.00           O  
ATOM   1578  CB  TYR E1455      58.437  33.980  47.922  1.00  0.00           C  
ATOM   1579  CG  TYR E1455      59.279  33.481  49.076  1.00  0.00           C  
ATOM   1580  CD1 TYR E1455      60.183  32.427  48.914  1.00  0.00           C  
ATOM   1581  CD2 TYR E1455      59.133  34.031  50.353  1.00  0.00           C  
ATOM   1582  CE1 TYR E1455      60.922  31.933  50.006  1.00  0.00           C  
ATOM   1583  CE2 TYR E1455      59.854  33.546  51.447  1.00  0.00           C  
ATOM   1584  CZ  TYR E1455      60.747  32.495  51.274  1.00  0.00           C  
ATOM   1585  OH  TYR E1455      61.415  31.988  52.373  1.00  0.00           O  
ATOM   1586  N   ILE E1456      57.928  31.812  45.874  1.00  0.00           N  
ATOM   1587  CA  ILE E1456      58.362  30.606  45.197  1.00  0.00           C  
ATOM   1588  C   ILE E1456      59.745  30.958  44.700  1.00  0.00           C  
ATOM   1589  O   ILE E1456      59.943  31.996  44.095  1.00  0.00           O  
ATOM   1590  CB  ILE E1456      57.428  30.245  44.042  1.00  0.00           C  
ATOM   1591  CG1 ILE E1456      56.099  29.759  44.616  1.00  0.00           C  
ATOM   1592  CG2 ILE E1456      58.073  29.193  43.154  1.00  0.00           C  
ATOM   1593  CD1 ILE E1456      54.980  29.606  43.599  1.00  0.00           C  
ATOM   1594  N   THR E1457      60.702  30.094  44.985  1.00  0.00           N  
ATOM   1595  CA  THR E1457      62.086  30.312  44.615  1.00  0.00           C  
ATOM   1596  C   THR E1457      62.436  29.630  43.296  1.00  0.00           C  
ATOM   1597  O   THR E1457      61.762  28.687  42.886  1.00  0.00           O  
ATOM   1598  CB  THR E1457      62.979  29.760  45.737  1.00  0.00           C  
ATOM   1599  OG1 THR E1457      62.694  30.469  46.952  1.00  0.00           O  
ATOM   1600  CG2 THR E1457      64.441  29.892  45.396  1.00  0.00           C  
ATOM   1601  N   LEU E1458      63.483  30.106  42.628  1.00  0.00           N  
ATOM   1602  CA  LEU E1458      63.901  29.489  41.376  1.00  0.00           C  
ATOM   1603  C   LEU E1458      64.483  28.114  41.656  1.00  0.00           C  
ATOM   1604  O   LEU E1458      64.830  27.379  40.728  1.00  0.00           O  
ATOM   1605  CB  LEU E1458      64.969  30.317  40.651  1.00  0.00           C  
ATOM   1606  CG  LEU E1458      64.689  31.682  40.030  1.00  0.00           C  
ATOM   1607  CD1 LEU E1458      65.685  31.896  38.877  1.00  0.00           C  
ATOM   1608  CD2 LEU E1458      63.258  31.747  39.523  1.00  0.00           C  
ATOM   1609  N   LEU E1459      64.648  27.772  42.929  1.00  0.00           N  
ATOM   1610  CA  LEU E1459      65.183  26.457  43.228  1.00  0.00           C  
ATOM   1611  C   LEU E1459      64.144  25.627  43.955  1.00  0.00           C  
ATOM   1612  O   LEU E1459      64.412  24.491  44.316  1.00  0.00           O  
ATOM   1613  CB  LEU E1459      66.466  26.532  44.053  1.00  0.00           C  
ATOM   1614  CG  LEU E1459      67.639  27.257  43.393  1.00  0.00           C  
ATOM   1615  CD1 LEU E1459      68.957  26.896  44.073  1.00  0.00           C  
ATOM   1616  CD2 LEU E1459      67.701  26.875  41.940  1.00  0.00           C  
ATOM   1617  N   ASP E1460      62.958  26.186  44.175  1.00  0.00           N  
ATOM   1618  CA  ASP E1460      61.908  25.417  44.827  1.00  0.00           C  
ATOM   1619  C   ASP E1460      61.609  24.198  43.963  1.00  0.00           C  
ATOM   1620  O   ASP E1460      61.401  24.310  42.754  1.00  0.00           O  
ATOM   1621  CB  ASP E1460      60.630  26.243  45.005  1.00  0.00           C  
ATOM   1622  CG  ASP E1460      60.682  27.172  46.228  1.00  0.00           C  
ATOM   1623  OD1 ASP E1460      61.792  27.488  46.712  1.00  0.00           O  
ATOM   1624  OD2 ASP E1460      59.590  27.596  46.688  1.00  0.00           O  
ATOM   1625  N   ASP E1461      61.575  23.034  44.597  1.00  0.00           N  
ATOM   1626  CA  ASP E1461      61.326  21.782  43.895  1.00  0.00           C  
ATOM   1627  C   ASP E1461      59.852  21.573  43.549  1.00  0.00           C  
ATOM   1628  O   ASP E1461      58.954  22.057  44.244  1.00  0.00           O  
ATOM   1629  CB  ASP E1461      61.862  20.620  44.740  1.00  0.00           C  
ATOM   1630  CG  ASP E1461      60.956  20.283  45.899  1.00  0.00           C  
ATOM   1631  OD1 ASP E1461      59.931  19.611  45.649  1.00  0.00           O  
ATOM   1632  OD2 ASP E1461      61.260  20.706  47.038  1.00  0.00           O  
ATOM   1633  N   ALA E1462      59.627  20.844  42.458  1.00  0.00           N  
ATOM   1634  CA  ALA E1462      58.290  20.531  41.940  1.00  0.00           C  
ATOM   1635  C   ALA E1462      57.218  20.305  43.001  1.00  0.00           C  
ATOM   1636  O   ALA E1462      56.132  20.874  42.920  1.00  0.00           O  
ATOM   1637  CB  ALA E1462      58.376  19.325  41.036  1.00  0.00           C  
ATOM   1638  N   LYS E1463      57.525  19.455  43.974  1.00  0.00           N  
ATOM   1639  CA  LYS E1463      56.594  19.144  45.054  1.00  0.00           C  
ATOM   1640  C   LYS E1463      56.217  20.386  45.868  1.00  0.00           C  
ATOM   1641  O   LYS E1463      55.045  20.645  46.138  1.00  0.00           O  
ATOM   1642  CB  LYS E1463      57.208  18.080  45.974  1.00  0.00           C  
ATOM   1643  CG  LYS E1463      56.486  17.882  47.306  1.00  0.00           C  
ATOM   1644  CD  LYS E1463      57.349  17.141  48.342  1.00  0.00           C  
ATOM   1645  CE  LYS E1463      58.455  18.024  48.942  1.00  0.00           C  
ATOM   1646  NZ  LYS E1463      59.559  18.386  48.004  1.00  0.00           N  
ATOM   1647  N   THR E1465      57.218  21.162  46.248  1.00  0.00           N  
ATOM   1648  CA  THR E1465      56.987  22.367  47.033  1.00  0.00           C  
ATOM   1649  C   THR E1465      56.193  23.434  46.262  1.00  0.00           C  
ATOM   1650  O   THR E1465      55.294  24.100  46.802  1.00  0.00           O  
ATOM   1651  CB  THR E1465      58.325  22.927  47.479  1.00  0.00           C  
ATOM   1652  OG1 THR E1465      59.011  21.917  48.226  1.00  0.00           O  
ATOM   1653  CG2 THR E1465      58.141  24.174  48.328  1.00  0.00           C  
ATOM   1654  N   ILE E1467      56.545  23.583  44.991  1.00  0.00           N  
ATOM   1655  CA  ILE E1467      55.889  24.528  44.099  1.00  0.00           C  
ATOM   1656  C   ILE E1467      54.421  24.156  44.016  1.00  0.00           C  
ATOM   1657  O   ILE E1467      53.547  25.010  44.039  1.00  0.00           O  
ATOM   1658  CB  ILE E1467      56.525  24.457  42.711  1.00  0.00           C  
ATOM   1659  CG1 ILE E1467      57.952  24.979  42.799  1.00  0.00           C  
ATOM   1660  CG2 ILE E1467      55.690  25.214  41.697  1.00  0.00           C  
ATOM   1661  CD1 ILE E1467      58.651  25.007  41.491  1.00  0.00           C  
ATOM   1662  N   GLU E1468      54.176  22.858  43.929  1.00  0.00           N  
ATOM   1663  CA  GLU E1468      52.835  22.318  43.853  1.00  0.00           C  
ATOM   1664  C   GLU E1468      52.127  22.636  45.158  1.00  0.00           C  
ATOM   1665  O   GLU E1468      50.978  23.070  45.163  1.00  0.00           O  
ATOM   1666  CB  GLU E1468      52.924  20.811  43.667  1.00  0.00           C  
ATOM   1667  CG  GLU E1468      51.864  20.187  42.811  1.00  0.00           C  
ATOM   1668  CD  GLU E1468      52.455  19.055  42.003  1.00  0.00           C  
ATOM   1669  OE1 GLU E1468      52.979  18.105  42.620  1.00  0.00           O  
ATOM   1670  OE2 GLU E1468      52.415  19.128  40.757  1.00  0.00           O  
ATOM   1671  N   LYS E1507      52.828  22.436  46.269  1.00  0.00           N  
ATOM   1672  CA  LYS E1507      52.232  22.702  47.567  1.00  0.00           C  
ATOM   1673  C   LYS E1507      51.930  24.179  47.766  1.00  0.00           C  
ATOM   1674  O   LYS E1507      50.907  24.531  48.336  1.00  0.00           O  
ATOM   1675  CB  LYS E1507      53.133  22.210  48.712  1.00  0.00           C  
ATOM   1676  CG  LYS E1507      52.452  22.326  50.094  1.00  0.00           C  
ATOM   1677  CD  LYS E1507      53.361  22.968  51.155  1.00  0.00           C  
ATOM   1678  CE  LYS E1507      54.255  21.954  51.872  1.00  0.00           C  
ATOM   1679  NZ  LYS E1507      53.511  21.072  52.835  1.00  0.00           N  
ATOM   1680  N   LYS E1508      52.817  25.043  47.289  1.00  0.00           N  
ATOM   1681  CA  LYS E1508      52.616  26.480  47.459  1.00  0.00           C  
ATOM   1682  C   LYS E1508      51.483  27.044  46.616  1.00  0.00           C  
ATOM   1683  O   LYS E1508      50.657  27.817  47.106  1.00  0.00           O  
ATOM   1684  CB  LYS E1508      53.926  27.223  47.195  1.00  0.00           C  
ATOM   1685  CG  LYS E1508      54.881  27.142  48.379  1.00  0.00           C  
ATOM   1686  CD  LYS E1508      56.266  27.574  48.006  1.00  0.00           C  
ATOM   1687  CE  LYS E1508      57.216  27.499  49.177  1.00  0.00           C  
ATOM   1688  NZ  LYS E1508      58.543  28.058  48.794  1.00  0.00           N  
ATOM   1689  N   ILE E1509      51.438  26.653  45.351  1.00  0.00           N  
ATOM   1690  CA  ILE E1509      50.381  27.125  44.478  1.00  0.00           C  
ATOM   1691  C   ILE E1509      49.018  26.641  44.980  1.00  0.00           C  
ATOM   1692  O   ILE E1509      48.013  27.334  44.829  1.00  0.00           O  
ATOM   1693  CB  ILE E1509      50.584  26.649  43.018  1.00  0.00           C  
ATOM   1694  CG1 ILE E1509      51.861  27.234  42.429  1.00  0.00           C  
ATOM   1695  CG2 ILE E1509      49.424  27.093  42.170  1.00  0.00           C  
ATOM   1696  CD1 ILE E1509      51.883  28.743  42.434  1.00  0.00           C  
ATOM   1697  N   LYS E1510      48.962  25.457  45.585  1.00  0.00           N  
ATOM   1698  CA  LYS E1510      47.667  24.958  46.074  1.00  0.00           C  
ATOM   1699  C   LYS E1510      47.231  25.736  47.302  1.00  0.00           C  
ATOM   1700  O   LYS E1510      46.044  25.887  47.558  1.00  0.00           O  
ATOM   1701  CB  LYS E1510      47.719  23.458  46.391  1.00  0.00           C  
ATOM   1702  CG  LYS E1510      48.137  22.597  45.189  1.00  0.00           C  
ATOM   1703  CD  LYS E1510      47.347  21.283  45.006  1.00  0.00           C  
ATOM   1704  CE  LYS E1510      47.572  20.249  46.102  1.00  0.00           C  
ATOM   1705  NZ  LYS E1510      46.550  20.356  47.185  1.00  0.00           N  
ATOM   1706  N   SER E1511      48.212  26.228  48.048  1.00  0.00           N  
ATOM   1707  CA  SER E1511      47.969  27.005  49.246  1.00  0.00           C  
ATOM   1708  C   SER E1511      47.599  28.436  48.895  1.00  0.00           C  
ATOM   1709  O   SER E1511      46.815  29.066  49.609  1.00  0.00           O  
ATOM   1710  CB  SER E1511      49.211  27.030  50.138  1.00  0.00           C  
ATOM   1711  OG  SER E1511      49.302  25.861  50.932  1.00  0.00           O  
ATOM   1712  N   ALA E1512      48.165  28.955  47.803  1.00  0.00           N  
ATOM   1713  CA  ALA E1512      47.906  30.331  47.364  1.00  0.00           C  
ATOM   1714  C   ALA E1512      46.489  30.768  47.708  1.00  0.00           C  
ATOM   1715  O   ALA E1512      45.530  30.023  47.499  1.00  0.00           O  
ATOM   1716  CB  ALA E1512      48.149  30.460  45.871  1.00  0.00           C  
ATOM   1717  N   VAL E1513      46.357  31.973  48.250  1.00  0.00           N  
ATOM   1718  CA  VAL E1513      45.047  32.489  48.623  1.00  0.00           C  
ATOM   1719  C   VAL E1513      44.294  33.032  47.410  1.00  0.00           C  
ATOM   1720  O   VAL E1513      44.876  33.666  46.520  1.00  0.00           O  
ATOM   1721  CB  VAL E1513      45.161  33.615  49.716  1.00  0.00           C  
ATOM   1722  CG1 VAL E1513      45.826  33.055  50.965  1.00  0.00           C  
ATOM   1723  CG2 VAL E1513      45.957  34.797  49.201  1.00  0.00           C  
ATOM   1724  N   THR E1514      43.003  32.732  47.376  1.00  0.00           N  
ATOM   1725  CA  THR E1514      42.110  33.176  46.323  1.00  0.00           C  
ATOM   1726  C   THR E1514      40.912  33.696  47.101  1.00  0.00           C  
ATOM   1727  O   THR E1514      41.031  33.937  48.291  1.00  0.00           O  
ATOM   1728  CB  THR E1514      41.692  32.003  45.360  1.00  0.00           C  
ATOM   1729  OG1 THR E1514      41.180  30.898  46.110  1.00  0.00           O  
ATOM   1730  CG2 THR E1514      42.892  31.524  44.540  1.00  0.00           C  
ATOM   1731  N   ASP E1515      39.770  33.871  46.453  1.00  0.00           N  
ATOM   1732  CA  ASP E1515      38.586  34.375  47.132  1.00  0.00           C  
ATOM   1733  C   ASP E1515      37.460  33.358  47.237  1.00  0.00           C  
ATOM   1734  O   ASP E1515      37.669  32.162  47.036  1.00  0.00           O  
ATOM   1735  CB  ASP E1515      38.080  35.609  46.403  1.00  0.00           C  
ATOM   1736  CG  ASP E1515      37.999  35.400  44.900  1.00  0.00           C  
ATOM   1737  OD1 ASP E1515      37.109  34.643  44.460  1.00  0.00           O  
ATOM   1738  OD2 ASP E1515      38.842  35.989  44.184  1.00  0.00           O  
ATOM   1739  N   SER E1516      36.264  33.846  47.551  1.00  0.00           N  
ATOM   1740  CA  SER E1516      35.083  32.994  47.694  1.00  0.00           C  
ATOM   1741  C   SER E1516      34.144  33.078  46.500  1.00  0.00           C  
ATOM   1742  O   SER E1516      33.140  32.369  46.462  1.00  0.00           O  
ATOM   1743  CB  SER E1516      34.274  33.382  48.939  1.00  0.00           C  
ATOM   1744  OG  SER E1516      35.057  33.358  50.111  1.00  0.00           O  
ATOM   1745  N   GLU E1517      34.445  33.952  45.542  1.00  0.00           N  
ATOM   1746  CA  GLU E1517      33.579  34.100  44.375  1.00  0.00           C  
ATOM   1747  C   GLU E1517      33.645  32.833  43.533  1.00  0.00           C  
ATOM   1748  O   GLU E1517      32.629  32.346  43.040  1.00  0.00           O  
ATOM   1749  CB  GLU E1517      34.000  35.319  43.552  1.00  0.00           C  
ATOM   1750  CG  GLU E1517      33.054  35.678  42.440  1.00  0.00           C  
ATOM   1751  CD  GLU E1517      33.513  36.905  41.678  1.00  0.00           C  
ATOM   1752  OE1 GLU E1517      34.644  36.890  41.158  1.00  0.00           O  
ATOM   1753  OE2 GLU E1517      32.754  37.898  41.610  1.00  0.00           O  
ATOM   1754  N   GLY E1518      34.847  32.292  43.388  1.00  0.00           N  
ATOM   1755  CA  GLY E1518      35.012  31.076  42.619  1.00  0.00           C  
ATOM   1756  C   GLY E1518      35.110  31.202  41.104  1.00  0.00           C  
ATOM   1757  O   GLY E1518      34.990  30.187  40.411  1.00  0.00           O  
ATOM   1758  N   THR E1527      35.320  32.407  40.573  1.00  0.00           N  
ATOM   1759  CA  THR E1527      35.420  32.556  39.122  1.00  0.00           C  
ATOM   1760  C   THR E1527      36.731  33.236  38.698  1.00  0.00           C  
ATOM   1761  O   THR E1527      37.122  34.255  39.249  1.00  0.00           O  
ATOM   1762  CB  THR E1527      34.202  33.334  38.561  1.00  0.00           C  
ATOM   1763  OG1 THR E1527      34.414  34.748  38.663  1.00  0.00           O  
ATOM   1764  CG2 THR E1527      32.939  32.973  39.349  1.00  0.00           C  
ATOM   1765  N   ILE E1528      37.417  32.653  37.723  1.00  0.00           N  
ATOM   1766  CA  ILE E1528      38.696  33.183  37.251  1.00  0.00           C  
ATOM   1767  C   ILE E1528      38.565  34.522  36.496  1.00  0.00           C  
ATOM   1768  O   ILE E1528      38.675  34.563  35.275  1.00  0.00           O  
ATOM   1769  CB  ILE E1528      39.381  32.159  36.316  1.00  0.00           C  
ATOM   1770  CG1 ILE E1528      39.210  30.745  36.883  1.00  0.00           C  
ATOM   1771  CG2 ILE E1528      40.858  32.533  36.100  1.00  0.00           C  
ATOM   1772  CD1 ILE E1528      40.285  30.330  37.825  1.00  0.00           C  
ATOM   1773  N   ARG E1562      38.361  35.619  37.217  1.00  0.00           N  
ATOM   1774  CA  ARG E1562      38.210  36.933  36.581  1.00  0.00           C  
ATOM   1775  C   ARG E1562      39.197  37.955  37.154  1.00  0.00           C  
ATOM   1776  O   ARG E1562      39.280  38.091  38.368  1.00  0.00           O  
ATOM   1777  CB  ARG E1562      36.770  37.405  36.792  1.00  0.00           C  
ATOM   1778  CG  ARG E1562      36.391  38.724  36.149  1.00  0.00           C  
ATOM   1779  CD  ARG E1562      34.913  39.021  36.428  1.00  0.00           C  
ATOM   1780  NE  ARG E1562      34.619  39.112  37.865  1.00  0.00           N  
ATOM   1781  CZ  ARG E1562      34.975  40.128  38.652  1.00  0.00           C  
ATOM   1782  NH1 ARG E1562      35.644  41.155  38.142  1.00  0.00           N  
ATOM   1783  NH2 ARG E1562      34.663  40.118  39.947  1.00  0.00           N  
ATOM   1784  N   TYR E1563      39.941  38.673  36.309  1.00  0.00           N  
ATOM   1785  CA  TYR E1563      40.915  39.667  36.805  1.00  0.00           C  
ATOM   1786  C   TYR E1563      40.268  40.918  37.398  1.00  0.00           C  
ATOM   1787  O   TYR E1563      39.416  41.546  36.775  1.00  0.00           O  
ATOM   1788  CB  TYR E1563      41.855  40.067  35.689  1.00  0.00           C  
ATOM   1789  CG  TYR E1563      43.070  40.819  36.162  1.00  0.00           C  
ATOM   1790  CD1 TYR E1563      43.031  42.192  36.378  1.00  0.00           C  
ATOM   1791  CD2 TYR E1563      44.283  40.159  36.347  1.00  0.00           C  
ATOM   1792  CE1 TYR E1563      44.183  42.899  36.758  1.00  0.00           C  
ATOM   1793  CE2 TYR E1563      45.435  40.846  36.730  1.00  0.00           C  
ATOM   1794  CZ  TYR E1563      45.379  42.220  36.933  1.00  0.00           C  
ATOM   1795  OH  TYR E1563      46.517  42.900  37.318  1.00  0.00           O  
ATOM   1796  N   ASP E1564      40.697  41.281  38.602  1.00  0.00           N  
ATOM   1797  CA  ASP E1564      40.145  42.428  39.318  1.00  0.00           C  
ATOM   1798  C   ASP E1564      41.131  42.723  40.462  1.00  0.00           C  
ATOM   1799  O   ASP E1564      41.107  42.035  41.488  1.00  0.00           O  
ATOM   1800  CB  ASP E1564      38.773  42.035  39.891  1.00  0.00           C  
ATOM   1801  CG  ASP E1564      37.843  43.224  40.084  1.00  0.00           C  
ATOM   1802  OD1 ASP E1564      38.316  44.364  39.976  1.00  0.00           O  
ATOM   1803  OD2 ASP E1564      36.641  43.004  40.352  1.00  0.00           O  
ATOM   1804  N   LYS E1565      42.003  43.716  40.286  1.00  0.00           N  
ATOM   1805  CA  LYS E1565      42.996  44.061  41.319  1.00  0.00           C  
ATOM   1806  C   LYS E1565      42.409  44.165  42.723  1.00  0.00           C  
ATOM   1807  O   LYS E1565      42.919  43.542  43.648  1.00  0.00           O  
ATOM   1808  CB  LYS E1565      43.699  45.358  40.963  1.00  0.00           C  
ATOM   1809  CG  LYS E1565      44.496  45.292  39.690  1.00  0.00           C  
ATOM   1810  CD  LYS E1565      45.925  44.911  39.969  1.00  0.00           C  
ATOM   1811  CE  LYS E1565      46.852  45.735  39.082  1.00  0.00           C  
ATOM   1812  NZ  LYS E1565      46.699  47.209  39.324  1.00  0.00           N  
ATOM   1813  N   GLU E1566      41.380  44.991  42.896  1.00  0.00           N  
ATOM   1814  CA  GLU E1566      40.704  45.101  44.187  1.00  0.00           C  
ATOM   1815  C   GLU E1566      39.649  44.024  44.045  1.00  0.00           C  
ATOM   1816  O   GLU E1566      39.428  43.540  42.937  1.00  0.00           O  
ATOM   1817  CB  GLU E1566      40.036  46.468  44.370  1.00  0.00           C  
ATOM   1818  CG  GLU E1566      39.448  47.094  43.117  1.00  0.00           C  
ATOM   1819  CD  GLU E1566      40.493  47.856  42.326  1.00  0.00           C  
ATOM   1820  OE1 GLU E1566      41.249  48.617  42.959  1.00  0.00           O  
ATOM   1821  OE2 GLU E1566      40.550  47.689  41.091  1.00  0.00           O  
ATOM   1822  N   ALA E1567      39.013  43.622  45.139  1.00  0.00           N  
ATOM   1823  CA  ALA E1567      37.983  42.574  45.079  1.00  0.00           C  
ATOM   1824  C   ALA E1567      38.543  41.163  44.838  1.00  0.00           C  
ATOM   1825  O   ALA E1567      38.212  40.223  45.567  1.00  0.00           O  
ATOM   1826  CB  ALA E1567      36.949  42.919  44.010  1.00  0.00           C  
ATOM   1827  N   LYS E1568      39.380  41.011  43.819  1.00  0.00           N  
ATOM   1828  CA  LYS E1568      39.951  39.708  43.533  1.00  0.00           C  
ATOM   1829  C   LYS E1568      41.467  39.786  43.371  1.00  0.00           C  
ATOM   1830  O   LYS E1568      42.027  39.412  42.332  1.00  0.00           O  
ATOM   1831  CB  LYS E1568      39.315  39.112  42.276  1.00  0.00           C  
ATOM   1832  CG  LYS E1568      37.804  38.949  42.364  1.00  0.00           C  
ATOM   1833  CD  LYS E1568      37.258  38.411  41.058  1.00  0.00           C  
ATOM   1834  CE  LYS E1568      37.650  36.955  40.860  1.00  0.00           C  
ATOM   1835  NZ  LYS E1568      36.777  36.050  41.673  1.00  0.00           N  
ATOM   1836  N   PRO E1569      42.158  40.237  44.424  1.00  0.00           N  
ATOM   1837  CA  PRO E1569      43.614  40.373  44.423  1.00  0.00           C  
ATOM   1838  C   PRO E1569      44.341  39.047  44.256  1.00  0.00           C  
ATOM   1839  O   PRO E1569      45.343  38.962  43.554  1.00  0.00           O  
ATOM   1840  CB  PRO E1569      43.896  40.998  45.789  1.00  0.00           C  
ATOM   1841  CG  PRO E1569      42.546  41.577  46.209  1.00  0.00           C  
ATOM   1842  CD  PRO E1569      41.615  40.537  45.757  1.00  0.00           C  
ATOM   1843  N   GLY E1594      43.832  38.016  44.920  1.00  0.00           N  
ATOM   1844  CA  GLY E1594      44.467  36.710  44.850  1.00  0.00           C  
ATOM   1845  C   GLY E1594      44.475  36.092  43.464  1.00  0.00           C  
ATOM   1846  O   GLY E1594      45.541  35.764  42.926  1.00  0.00           O  
ATOM   1847  N   ILE E1596      43.287  35.936  42.878  1.00  0.00           N  
ATOM   1848  CA  ILE E1596      43.179  35.351  41.546  1.00  0.00           C  
ATOM   1849  C   ILE E1596      43.936  36.163  40.521  1.00  0.00           C  
ATOM   1850  O   ILE E1596      44.586  35.623  39.612  1.00  0.00           O  
ATOM   1851  CB  ILE E1596      41.713  35.216  41.100  1.00  0.00           C  
ATOM   1852  CG1 ILE E1596      41.139  33.917  41.654  1.00  0.00           C  
ATOM   1853  CG2 ILE E1596      41.616  35.213  39.587  1.00  0.00           C  
ATOM   1854  CD1 ILE E1596      41.921  32.677  41.244  1.00  0.00           C  
ATOM   1855  N   SER E1601      43.849  37.473  40.684  1.00  0.00           N  
ATOM   1856  CA  SER E1601      44.491  38.378  39.758  1.00  0.00           C  
ATOM   1857  C   SER E1601      45.980  38.216  39.781  1.00  0.00           C  
ATOM   1858  O   SER E1601      46.623  38.276  38.730  1.00  0.00           O  
ATOM   1859  CB  SER E1601      44.120  39.809  40.084  1.00  0.00           C  
ATOM   1860  OG  SER E1601      42.708  39.923  40.125  1.00  0.00           O  
ATOM   1861  N   ASN E1602      46.544  37.997  40.963  1.00  0.00           N  
ATOM   1862  CA  ASN E1602      47.990  37.839  41.048  1.00  0.00           C  
ATOM   1863  C   ASN E1602      48.367  36.531  40.355  1.00  0.00           C  
ATOM   1864  O   ASN E1602      49.361  36.461  39.629  1.00  0.00           O  
ATOM   1865  CB  ASN E1602      48.441  37.859  42.511  1.00  0.00           C  
ATOM   1866  CG  ASN E1602      49.944  37.721  42.654  1.00  0.00           C  
ATOM   1867  OD1 ASN E1602      50.717  38.468  42.039  1.00  0.00           O  
ATOM   1868  ND2 ASN E1602      50.369  36.762  43.474  1.00  0.00           N  
ATOM   1869  N   LEU E1603      47.542  35.507  40.564  1.00  0.00           N  
ATOM   1870  CA  LEU E1603      47.773  34.199  39.954  1.00  0.00           C  
ATOM   1871  C   LEU E1603      47.811  34.328  38.435  1.00  0.00           C  
ATOM   1872  O   LEU E1603      48.725  33.810  37.773  1.00  0.00           O  
ATOM   1873  CB  LEU E1603      46.684  33.216  40.395  1.00  0.00           C  
ATOM   1874  CG  LEU E1603      47.082  32.206  41.490  1.00  0.00           C  
ATOM   1875  CD1 LEU E1603      48.332  32.649  42.262  1.00  0.00           C  
ATOM   1876  CD2 LEU E1603      45.878  32.012  42.402  1.00  0.00           C  
ATOM   1877  N   LEU E1604      46.824  35.050  37.902  1.00  0.00           N  
ATOM   1878  CA  LEU E1604      46.719  35.320  36.468  1.00  0.00           C  
ATOM   1879  C   LEU E1604      47.986  35.993  35.941  1.00  0.00           C  
ATOM   1880  O   LEU E1604      48.455  35.672  34.862  1.00  0.00           O  
ATOM   1881  CB  LEU E1604      45.515  36.207  36.189  1.00  0.00           C  
ATOM   1882  CG  LEU E1604      44.158  35.563  36.486  1.00  0.00           C  
ATOM   1883  CD1 LEU E1604      43.033  36.525  36.147  1.00  0.00           C  
ATOM   1884  CD2 LEU E1604      44.018  34.278  35.673  1.00  0.00           C  
ATOM   1885  N   ASN E1613      48.541  36.922  36.712  1.00  0.00           N  
ATOM   1886  CA  ASN E1613      49.766  37.605  36.314  1.00  0.00           C  
ATOM   1887  C   ASN E1613      50.924  36.619  36.208  1.00  0.00           C  
ATOM   1888  O   ASN E1613      51.753  36.736  35.304  1.00  0.00           O  
ATOM   1889  CB  ASN E1613      50.171  38.686  37.321  1.00  0.00           C  
ATOM   1890  CG  ASN E1613      49.370  39.982  37.183  1.00  0.00           C  
ATOM   1891  OD1 ASN E1613      48.393  40.071  36.435  1.00  0.00           O  
ATOM   1892  ND2 ASN E1613      49.796  41.004  37.935  1.00  0.00           N  
ATOM   1893  N   ILE E1614      51.004  35.662  37.133  1.00  0.00           N  
ATOM   1894  CA  ILE E1614      52.098  34.684  37.103  1.00  0.00           C  
ATOM   1895  C   ILE E1614      51.882  33.713  35.948  1.00  0.00           C  
ATOM   1896  O   ILE E1614      52.794  33.438  35.156  1.00  0.00           O  
ATOM   1897  CB  ILE E1614      52.185  33.894  38.430  1.00  0.00           C  
ATOM   1898  CG1 ILE E1614      52.397  34.868  39.584  1.00  0.00           C  
ATOM   1899  CG2 ILE E1614      53.342  32.890  38.383  1.00  0.00           C  
ATOM   1900  CD1 ILE E1614      52.317  34.225  40.941  1.00  0.00           C  
ATOM   1901  N   TYR E1615      50.657  33.205  35.867  1.00  0.00           N  
ATOM   1902  CA  TYR E1615      50.267  32.281  34.814  1.00  0.00           C  
ATOM   1903  C   TYR E1615      50.601  32.928  33.479  1.00  0.00           C  
ATOM   1904  O   TYR E1615      51.446  32.438  32.731  1.00  0.00           O  
ATOM   1905  CB  TYR E1615      48.758  32.023  34.870  1.00  0.00           C  
ATOM   1906  CG  TYR E1615      48.287  30.770  34.163  1.00  0.00           C  
ATOM   1907  CD1 TYR E1615      48.926  30.287  33.007  1.00  0.00           C  
ATOM   1908  CD2 TYR E1615      47.188  30.059  34.652  1.00  0.00           C  
ATOM   1909  CE1 TYR E1615      48.471  29.111  32.363  1.00  0.00           C  
ATOM   1910  CE2 TYR E1615      46.729  28.896  34.018  1.00  0.00           C  
ATOM   1911  CZ  TYR E1615      47.374  28.426  32.879  1.00  0.00           C  
ATOM   1912  OH  TYR E1615      46.911  27.274  32.285  1.00  0.00           O  
ATOM   1913  N   SER E1616      49.939  34.051  33.218  1.00  0.00           N  
ATOM   1914  CA  SER E1616      50.094  34.799  31.980  1.00  0.00           C  
ATOM   1915  C   SER E1616      51.524  35.106  31.541  1.00  0.00           C  
ATOM   1916  O   SER E1616      51.963  34.586  30.533  1.00  0.00           O  
ATOM   1917  CB  SER E1616      49.278  36.087  32.061  1.00  0.00           C  
ATOM   1918  OG  SER E1616      49.361  36.806  30.846  1.00  0.00           O  
ATOM   1919  N   THR E1617      52.264  35.930  32.278  1.00  0.00           N  
ATOM   1920  CA  THR E1617      53.629  36.249  31.849  1.00  0.00           C  
ATOM   1921  C   THR E1617      54.497  35.042  31.567  1.00  0.00           C  
ATOM   1922  O   THR E1617      55.348  35.085  30.692  1.00  0.00           O  
ATOM   1923  CB  THR E1617      54.363  37.128  32.860  1.00  0.00           C  
ATOM   1924  OG1 THR E1617      54.365  36.496  34.146  1.00  0.00           O  
ATOM   1925  CG2 THR E1617      53.677  38.467  32.968  1.00  0.00           C  
ATOM   1926  N   LEU E1619      54.277  33.960  32.304  1.00  0.00           N  
ATOM   1927  CA  LEU E1619      55.066  32.741  32.113  1.00  0.00           C  
ATOM   1928  C   LEU E1619      54.580  31.827  30.975  1.00  0.00           C  
ATOM   1929  O   LEU E1619      55.383  31.144  30.335  1.00  0.00           O  
ATOM   1930  CB  LEU E1619      55.133  31.949  33.424  1.00  0.00           C  
ATOM   1931  CG  LEU E1619      55.938  32.589  34.561  1.00  0.00           C  
ATOM   1932  CD1 LEU E1619      55.945  31.672  35.775  1.00  0.00           C  
ATOM   1933  CD2 LEU E1619      57.350  32.854  34.092  1.00  0.00           C  
ATOM   1934  N   SER E1620      53.276  31.823  30.721  1.00  0.00           N  
ATOM   1935  CA  SER E1620      52.721  30.984  29.664  1.00  0.00           C  
ATOM   1936  C   SER E1620      52.602  31.720  28.331  1.00  0.00           C  
ATOM   1937  O   SER E1620      52.221  31.139  27.315  1.00  0.00           O  
ATOM   1938  CB  SER E1620      51.345  30.454  30.076  1.00  0.00           C  
ATOM   1939  OG  SER E1620      50.375  31.488  30.096  1.00  0.00           O  
ATOM   1940  N   GLY E1621      52.931  33.002  28.331  1.00  0.00           N  
ATOM   1941  CA  GLY E1621      52.830  33.770  27.108  1.00  0.00           C  
ATOM   1942  C   GLY E1621      51.405  34.140  26.725  1.00  0.00           C  
ATOM   1943  O   GLY E1621      51.212  34.987  25.861  1.00  0.00           O  
ATOM   1944  N   GLN E1757      50.401  33.527  27.344  1.00  0.00           N  
ATOM   1945  CA  GLN E1757      49.023  33.857  26.995  1.00  0.00           C  
ATOM   1946  C   GLN E1757      48.610  35.192  27.601  1.00  0.00           C  
ATOM   1947  O   GLN E1757      49.305  35.725  28.464  1.00  0.00           O  
ATOM   1948  CB  GLN E1757      48.082  32.760  27.473  1.00  0.00           C  
ATOM   1949  CG  GLN E1757      48.487  31.387  27.000  1.00  0.00           C  
ATOM   1950  CD  GLN E1757      47.525  30.330  27.488  1.00  0.00           C  
ATOM   1951  OE1 GLN E1757      46.484  30.085  26.873  1.00  0.00           O  
ATOM   1952  NE2 GLN E1757      47.860  29.706  28.612  1.00  0.00           N  
ATOM   1953  N   SER E1758      47.481  35.735  27.151  1.00  0.00           N  
ATOM   1954  CA  SER E1758      47.001  37.011  27.670  1.00  0.00           C  
ATOM   1955  C   SER E1758      46.018  36.749  28.794  1.00  0.00           C  
ATOM   1956  O   SER E1758      45.498  35.649  28.924  1.00  0.00           O  
ATOM   1957  CB  SER E1758      46.272  37.791  26.595  1.00  0.00           C  
ATOM   1958  OG  SER E1758      44.909  37.409  26.588  1.00  0.00           O  
ATOM   1959  N   ILE E1760      45.740  37.779  29.585  1.00  0.00           N  
ATOM   1960  CA  ILE E1760      44.806  37.654  30.693  1.00  0.00           C  
ATOM   1961  C   ILE E1760      43.373  37.411  30.204  1.00  0.00           C  
ATOM   1962  O   ILE E1760      42.657  36.578  30.762  1.00  0.00           O  
ATOM   1963  CB  ILE E1760      44.877  38.912  31.613  1.00  0.00           C  
ATOM   1964  CG1 ILE E1760      46.178  38.868  32.416  1.00  0.00           C  
ATOM   1965  CG2 ILE E1760      43.653  38.990  32.535  1.00  0.00           C  
ATOM   1966  CD1 ILE E1760      46.295  39.958  33.464  1.00  0.00           C  
ATOM   1967  N   GLU E1761      42.951  38.123  29.161  1.00  0.00           N  
ATOM   1968  CA  GLU E1761      41.590  37.938  28.651  1.00  0.00           C  
ATOM   1969  C   GLU E1761      41.463  36.542  28.068  1.00  0.00           C  
ATOM   1970  O   GLU E1761      40.411  35.908  28.149  1.00  0.00           O  
ATOM   1971  CB  GLU E1761      41.246  38.961  27.565  1.00  0.00           C  
ATOM   1972  CG  GLU E1761      41.370  40.429  27.965  1.00  0.00           C  
ATOM   1973  CD  GLU E1761      42.821  40.884  28.109  1.00  0.00           C  
ATOM   1974  OE1 GLU E1761      43.719  40.249  27.510  1.00  0.00           O  
ATOM   1975  OE2 GLU E1761      43.048  41.899  28.804  1.00  0.00           O  
ATOM   1976  N   GLU E1762      42.550  36.071  27.476  1.00  0.00           N  
ATOM   1977  CA  GLU E1762      42.569  34.750  26.883  1.00  0.00           C  
ATOM   1978  C   GLU E1762      42.404  33.684  27.965  1.00  0.00           C  
ATOM   1979  O   GLU E1762      41.609  32.763  27.817  1.00  0.00           O  
ATOM   1980  CB  GLU E1762      43.880  34.540  26.140  1.00  0.00           C  
ATOM   1981  CG  GLU E1762      43.801  33.505  25.057  1.00  0.00           C  
ATOM   1982  CD  GLU E1762      45.170  33.194  24.491  1.00  0.00           C  
ATOM   1983  OE1 GLU E1762      45.977  34.143  24.347  1.00  0.00           O  
ATOM   1984  OE2 GLU E1762      45.427  32.006  24.188  1.00  0.00           O  
ATOM   1985  N   LEU E1798      43.147  33.826  29.060  1.00  0.00           N  
ATOM   1986  CA  LEU E1798      43.065  32.879  30.174  1.00  0.00           C  
ATOM   1987  C   LEU E1798      41.689  32.909  30.850  1.00  0.00           C  
ATOM   1988  O   LEU E1798      41.154  31.864  31.215  1.00  0.00           O  
ATOM   1989  CB  LEU E1798      44.164  33.166  31.200  1.00  0.00           C  
ATOM   1990  CG  LEU E1798      45.623  32.920  30.789  1.00  0.00           C  
ATOM   1991  CD1 LEU E1798      46.524  33.309  31.937  1.00  0.00           C  
ATOM   1992  CD2 LEU E1798      45.861  31.462  30.414  1.00  0.00           C  
ATOM   1993  N   GLU E1799      41.121  34.103  31.012  1.00  0.00           N  
ATOM   1994  CA  GLU E1799      39.796  34.256  31.631  1.00  0.00           C  
ATOM   1995  C   GLU E1799      38.740  33.516  30.827  1.00  0.00           C  
ATOM   1996  O   GLU E1799      37.790  32.959  31.378  1.00  0.00           O  
ATOM   1997  CB  GLU E1799      39.389  35.724  31.689  1.00  0.00           C  
ATOM   1998  CG  GLU E1799      40.149  36.583  32.661  1.00  0.00           C  
ATOM   1999  CD  GLU E1799      39.658  38.016  32.625  1.00  0.00           C  
ATOM   2000  OE1 GLU E1799      40.198  38.824  31.844  1.00  0.00           O  
ATOM   2001  OE2 GLU E1799      38.710  38.321  33.365  1.00  0.00           O  
ATOM   2002  N   ARG E1800      38.915  33.555  29.510  1.00  0.00           N  
ATOM   2003  CA  ARG E1800      38.025  32.903  28.556  1.00  0.00           C  
ATOM   2004  C   ARG E1800      38.280  31.404  28.698  1.00  0.00           C  
ATOM   2005  O   ARG E1800      37.354  30.620  28.910  1.00  0.00           O  
ATOM   2006  CB  ARG E1800      38.388  33.366  27.142  1.00  0.00           C  
ATOM   2007  CG  ARG E1800      37.485  32.867  26.019  1.00  0.00           C  
ATOM   2008  CD  ARG E1800      36.534  33.956  25.551  1.00  0.00           C  
ATOM   2009  NE  ARG E1800      35.544  34.296  26.570  1.00  0.00           N  
ATOM   2010  CZ  ARG E1800      34.486  33.549  26.869  1.00  0.00           C  
ATOM   2011  NH1 ARG E1800      34.273  32.413  26.223  1.00  0.00           N  
ATOM   2012  NH2 ARG E1800      33.640  33.939  27.812  1.00  0.00           N  
ATOM   2013  N   GLN E1801      39.559  31.045  28.594  1.00  0.00           N  
ATOM   2014  CA  GLN E1801      40.034  29.674  28.698  1.00  0.00           C  
ATOM   2015  C   GLN E1801      39.494  28.936  29.918  1.00  0.00           C  
ATOM   2016  O   GLN E1801      39.344  27.715  29.892  1.00  0.00           O  
ATOM   2017  CB  GLN E1801      41.568  29.670  28.693  1.00  0.00           C  
ATOM   2018  CG  GLN E1801      42.216  28.305  28.770  1.00  0.00           C  
ATOM   2019  CD  GLN E1801      43.678  28.351  28.349  1.00  0.00           C  
ATOM   2020  OE1 GLN E1801      44.546  27.752  28.993  1.00  0.00           O  
ATOM   2021  NE2 GLN E1801      43.956  29.064  27.257  1.00  0.00           N  
ATOM   2022  N   TYR E1802      39.196  29.662  30.991  1.00  0.00           N  
ATOM   2023  CA  TYR E1802      38.646  29.017  32.184  1.00  0.00           C  
ATOM   2024  C   TYR E1802      37.216  29.386  32.454  1.00  0.00           C  
ATOM   2025  O   TYR E1802      36.704  29.101  33.526  1.00  0.00           O  
ATOM   2026  CB  TYR E1802      39.480  29.319  33.412  1.00  0.00           C  
ATOM   2027  CG  TYR E1802      40.798  28.635  33.327  1.00  0.00           C  
ATOM   2028  CD1 TYR E1802      41.836  29.197  32.599  1.00  0.00           C  
ATOM   2029  CD2 TYR E1802      40.985  27.377  33.889  1.00  0.00           C  
ATOM   2030  CE1 TYR E1802      43.027  28.533  32.427  1.00  0.00           C  
ATOM   2031  CE2 TYR E1802      42.182  26.690  33.720  1.00  0.00           C  
ATOM   2032  CZ  TYR E1802      43.195  27.282  32.988  1.00  0.00           C  
ATOM   2033  OH  TYR E1802      44.400  26.656  32.804  1.00  0.00           O  
ATOM   2034  N   GLU E1803      36.576  30.005  31.468  1.00  0.00           N  
ATOM   2035  CA  GLU E1803      35.174  30.404  31.550  1.00  0.00           C  
ATOM   2036  C   GLU E1803      34.364  29.879  32.742  1.00  0.00           C  
ATOM   2037  O   GLU E1803      34.097  30.633  33.684  1.00  0.00           O  
ATOM   2038  CB  GLU E1803      34.471  30.015  30.250  1.00  0.00           C  
ATOM   2039  CG  GLU E1803      32.939  30.099  30.271  1.00  0.00           C  
ATOM   2040  CD  GLU E1803      32.427  31.531  30.337  1.00  0.00           C  
ATOM   2041  OE1 GLU E1803      33.150  32.421  29.841  1.00  0.00           O  
ATOM   2042  OE2 GLU E1803      31.310  31.757  30.871  1.00  0.00           O  
ATOM   2043  N   GLY E1808      33.982  28.602  32.721  1.00  0.00           N  
ATOM   2044  CA  GLY E1808      33.173  28.073  33.812  1.00  0.00           C  
ATOM   2045  C   GLY E1808      33.801  27.171  34.861  1.00  0.00           C  
ATOM   2046  O   GLY E1808      33.084  26.517  35.608  1.00  0.00           O  
ATOM   2047  N   LYS E1809      35.129  27.152  34.938  1.00  0.00           N  
ATOM   2048  CA  LYS E1809      35.833  26.303  35.902  1.00  0.00           C  
ATOM   2049  C   LYS E1809      36.241  26.986  37.208  1.00  0.00           C  
ATOM   2050  O   LYS E1809      36.496  28.199  37.246  1.00  0.00           O  
ATOM   2051  CB  LYS E1809      37.082  25.691  35.267  1.00  0.00           C  
ATOM   2052  CG  LYS E1809      37.138  25.769  33.755  1.00  0.00           C  
ATOM   2053  CD  LYS E1809      36.736  24.479  33.067  1.00  0.00           C  
ATOM   2054  CE  LYS E1809      36.984  24.624  31.575  1.00  0.00           C  
ATOM   2055  NZ  LYS E1809      38.324  25.238  31.313  1.00  0.00           N  
ATOM   2056  N   GLY E1810      36.311  26.175  38.269  1.00  0.00           N  
ATOM   2057  CA  GLY E1810      36.694  26.647  39.589  1.00  0.00           C  
ATOM   2058  C   GLY E1810      38.205  26.698  39.734  1.00  0.00           C  
ATOM   2059  O   GLY E1810      38.936  26.258  38.846  1.00  0.00           O  
ATOM   2060  N   TYR E1812      38.675  27.225  40.862  1.00  0.00           N  
ATOM   2061  CA  TYR E1812      40.112  27.358  41.113  1.00  0.00           C  
ATOM   2062  C   TYR E1812      40.884  26.053  41.172  1.00  0.00           C  
ATOM   2063  O   TYR E1812      42.111  26.060  41.051  1.00  0.00           O  
ATOM   2064  CB  TYR E1812      40.349  28.173  42.390  1.00  0.00           C  
ATOM   2065  CG  TYR E1812      39.623  29.499  42.363  1.00  0.00           C  
ATOM   2066  CD1 TYR E1812      39.557  30.238  41.182  1.00  0.00           C  
ATOM   2067  CD2 TYR E1812      38.955  29.993  43.491  1.00  0.00           C  
ATOM   2068  CE1 TYR E1812      38.842  31.421  41.110  1.00  0.00           C  
ATOM   2069  CE2 TYR E1812      38.234  31.191  43.433  1.00  0.00           C  
ATOM   2070  CZ  TYR E1812      38.184  31.892  42.236  1.00  0.00           C  
ATOM   2071  OH  TYR E1812      37.483  33.059  42.135  1.00  0.00           O  
ATOM   2072  N   GLY E1813      40.170  24.942  41.359  1.00  0.00           N  
ATOM   2073  CA  GLY E1813      40.820  23.645  41.404  1.00  0.00           C  
ATOM   2074  C   GLY E1813      41.721  23.393  40.205  1.00  0.00           C  
ATOM   2075  O   GLY E1813      42.949  23.337  40.334  1.00  0.00           O  
ATOM   2076  N   VAL E1814      41.121  23.238  39.028  1.00  0.00           N  
ATOM   2077  CA  VAL E1814      41.890  22.995  37.801  1.00  0.00           C  
ATOM   2078  C   VAL E1814      42.864  24.117  37.481  1.00  0.00           C  
ATOM   2079  O   VAL E1814      43.964  23.872  36.975  1.00  0.00           O  
ATOM   2080  CB  VAL E1814      40.971  22.820  36.584  1.00  0.00           C  
ATOM   2081  CG1 VAL E1814      40.239  21.497  36.672  1.00  0.00           C  
ATOM   2082  CG2 VAL E1814      39.983  23.982  36.496  1.00  0.00           C  
ATOM   2083  N   PHE E1815      42.445  25.348  37.753  1.00  0.00           N  
ATOM   2084  CA  PHE E1815      43.285  26.504  37.489  1.00  0.00           C  
ATOM   2085  C   PHE E1815      44.633  26.381  38.221  1.00  0.00           C  
ATOM   2086  O   PHE E1815      45.703  26.480  37.611  1.00  0.00           O  
ATOM   2087  CB  PHE E1815      42.552  27.780  37.908  1.00  0.00           C  
ATOM   2088  CG  PHE E1815      43.355  29.023  37.676  1.00  0.00           C  
ATOM   2089  CD1 PHE E1815      43.595  29.485  36.380  1.00  0.00           C  
ATOM   2090  CD2 PHE E1815      43.952  29.690  38.745  1.00  0.00           C  
ATOM   2091  CE1 PHE E1815      44.419  30.584  36.160  1.00  0.00           C  
ATOM   2092  CE2 PHE E1815      44.777  30.789  38.526  1.00  0.00           C  
ATOM   2093  CZ  PHE E1815      45.012  31.236  37.236  1.00  0.00           C  
ATOM   2094  N   LYS E1816      44.582  26.158  39.532  1.00  0.00           N  
ATOM   2095  CA  LYS E1816      45.815  26.018  40.298  1.00  0.00           C  
ATOM   2096  C   LYS E1816      46.569  24.830  39.731  1.00  0.00           C  
ATOM   2097  O   LYS E1816      47.781  24.894  39.509  1.00  0.00           O  
ATOM   2098  CB  LYS E1816      45.521  25.816  41.787  1.00  0.00           C  
ATOM   2099  CG  LYS E1816      45.069  27.080  42.515  1.00  0.00           C  
ATOM   2100  CD  LYS E1816      44.863  26.846  44.013  1.00  0.00           C  
ATOM   2101  CE  LYS E1816      44.552  28.143  44.737  1.00  0.00           C  
ATOM   2102  NZ  LYS E1816      43.914  27.946  46.071  1.00  0.00           N  
ATOM   2103  N   ALA E1817      45.847  23.744  39.486  1.00  0.00           N  
ATOM   2104  CA  ALA E1817      46.468  22.553  38.913  1.00  0.00           C  
ATOM   2105  C   ALA E1817      47.291  22.942  37.673  1.00  0.00           C  
ATOM   2106  O   ALA E1817      48.487  22.639  37.595  1.00  0.00           O  
ATOM   2107  CB  ALA E1817      45.401  21.541  38.540  1.00  0.00           C  
ATOM   2108  N   ASP E1818      46.656  23.611  36.708  1.00  0.00           N  
ATOM   2109  CA  ASP E1818      47.360  24.029  35.495  1.00  0.00           C  
ATOM   2110  C   ASP E1818      48.514  24.971  35.814  1.00  0.00           C  
ATOM   2111  O   ASP E1818      49.635  24.769  35.329  1.00  0.00           O  
ATOM   2112  CB  ASP E1818      46.405  24.706  34.496  1.00  0.00           C  
ATOM   2113  CG  ASP E1818      45.312  23.753  33.967  1.00  0.00           C  
ATOM   2114  OD1 ASP E1818      45.629  22.577  33.684  1.00  0.00           O  
ATOM   2115  OD2 ASP E1818      44.139  24.190  33.835  1.00  0.00           O  
ATOM   2116  N   LEU E1819      48.247  25.989  36.634  1.00  0.00           N  
ATOM   2117  CA  LEU E1819      49.296  26.937  36.991  1.00  0.00           C  
ATOM   2118  C   LEU E1819      50.506  26.223  37.583  1.00  0.00           C  
ATOM   2119  O   LEU E1819      51.654  26.559  37.287  1.00  0.00           O  
ATOM   2120  CB  LEU E1819      48.783  27.979  37.982  1.00  0.00           C  
ATOM   2121  CG  LEU E1819      49.855  28.959  38.499  1.00  0.00           C  
ATOM   2122  CD1 LEU E1819      50.662  29.538  37.342  1.00  0.00           C  
ATOM   2123  CD2 LEU E1819      49.184  30.065  39.281  1.00  0.00           C  
ATOM   2124  N   ALA E1820      50.232  25.224  38.415  1.00  0.00           N  
ATOM   2125  CA  ALA E1820      51.281  24.441  39.045  1.00  0.00           C  
ATOM   2126  C   ALA E1820      52.262  23.893  38.024  1.00  0.00           C  
ATOM   2127  O   ALA E1820      53.467  23.953  38.228  1.00  0.00           O  
ATOM   2128  CB  ALA E1820      50.672  23.310  39.828  1.00  0.00           C  
ATOM   2129  N   GLN E1821      51.748  23.360  36.923  1.00  0.00           N  
ATOM   2130  CA  GLN E1821      52.617  22.795  35.906  1.00  0.00           C  
ATOM   2131  C   GLN E1821      53.369  23.806  35.055  1.00  0.00           C  
ATOM   2132  O   GLN E1821      54.544  23.589  34.730  1.00  0.00           O  
ATOM   2133  CB  GLN E1821      51.838  21.826  35.006  1.00  0.00           C  
ATOM   2134  CG  GLN E1821      51.430  20.519  35.701  1.00  0.00           C  
ATOM   2135  CD  GLN E1821      52.596  19.845  36.433  1.00  0.00           C  
ATOM   2136  OE1 GLN E1821      53.641  19.526  35.828  1.00  0.00           O  
ATOM   2137  NE2 GLN E1821      52.424  19.631  37.743  1.00  0.00           N  
ATOM   2138  N   VAL E1822      52.725  24.911  34.693  1.00  0.00           N  
ATOM   2139  CA  VAL E1822      53.418  25.896  33.865  1.00  0.00           C  
ATOM   2140  C   VAL E1822      54.599  26.497  34.648  1.00  0.00           C  
ATOM   2141  O   VAL E1822      55.662  26.770  34.070  1.00  0.00           O  
ATOM   2142  CB  VAL E1822      52.423  27.001  33.309  1.00  0.00           C  
ATOM   2143  CG1 VAL E1822      51.167  27.069  34.148  1.00  0.00           C  
ATOM   2144  CG2 VAL E1822      53.095  28.358  33.224  1.00  0.00           C  
ATOM   2145  N   VAL E1823      54.428  26.657  35.965  1.00  0.00           N  
ATOM   2146  CA  VAL E1823      55.498  27.183  36.821  1.00  0.00           C  
ATOM   2147  C   VAL E1823      56.644  26.168  36.835  1.00  0.00           C  
ATOM   2148  O   VAL E1823      57.798  26.516  36.567  1.00  0.00           O  
ATOM   2149  CB  VAL E1823      55.024  27.412  38.288  1.00  0.00           C  
ATOM   2150  CG1 VAL E1823      56.158  28.010  39.121  1.00  0.00           C  
ATOM   2151  CG2 VAL E1823      53.810  28.324  38.323  1.00  0.00           C  
ATOM   2152  N   ILE E1824      56.305  24.911  37.132  1.00  0.00           N  
ATOM   2153  CA  ILE E1824      57.284  23.812  37.185  1.00  0.00           C  
ATOM   2154  C   ILE E1824      58.028  23.592  35.872  1.00  0.00           C  
ATOM   2155  O   ILE E1824      59.215  23.273  35.866  1.00  0.00           O  
ATOM   2156  CB  ILE E1824      56.617  22.481  37.599  1.00  0.00           C  
ATOM   2157  CG1 ILE E1824      56.166  22.569  39.051  1.00  0.00           C  
ATOM   2158  CG2 ILE E1824      57.578  21.333  37.424  1.00  0.00           C  
ATOM   2159  CD1 ILE E1824      55.232  21.462  39.486  1.00  0.00           C  
ATOM   2160  N   GLU E1825      57.316  23.763  34.763  1.00  0.00           N  
ATOM   2161  CA  GLU E1825      57.894  23.598  33.434  1.00  0.00           C  
ATOM   2162  C   GLU E1825      58.957  24.672  33.204  1.00  0.00           C  
ATOM   2163  O   GLU E1825      60.067  24.389  32.751  1.00  0.00           O  
ATOM   2164  CB  GLU E1825      56.788  23.699  32.376  1.00  0.00           C  
ATOM   2165  CG  GLU E1825      56.676  22.489  31.469  1.00  0.00           C  
ATOM   2166  CD  GLU E1825      57.029  21.188  32.183  1.00  0.00           C  
ATOM   2167  OE1 GLU E1825      58.154  20.672  31.954  1.00  0.00           O  
ATOM   2168  OE2 GLU E1825      56.194  20.703  32.990  1.00  0.00           O  
ATOM   2169  N   THR E1826      58.609  25.905  33.551  1.00  0.00           N  
ATOM   2170  CA  THR E1826      59.516  27.033  33.398  1.00  0.00           C  
ATOM   2171  C   THR E1826      60.796  26.922  34.221  1.00  0.00           C  
ATOM   2172  O   THR E1826      61.891  27.204  33.729  1.00  0.00           O  
ATOM   2173  CB  THR E1826      58.836  28.319  33.817  1.00  0.00           C  
ATOM   2174  OG1 THR E1826      57.557  28.415  33.183  1.00  0.00           O  
ATOM   2175  CG2 THR E1826      59.694  29.498  33.430  1.00  0.00           C  
ATOM   2176  N   LEU E1827      60.641  26.521  35.480  1.00  0.00           N  
ATOM   2177  CA  LEU E1827      61.767  26.399  36.401  1.00  0.00           C  
ATOM   2178  C   LEU E1827      62.701  25.206  36.179  1.00  0.00           C  
ATOM   2179  O   LEU E1827      63.905  25.298  36.409  1.00  0.00           O  
ATOM   2180  CB  LEU E1827      61.242  26.383  37.834  1.00  0.00           C  
ATOM   2181  CG  LEU E1827      60.392  27.585  38.265  1.00  0.00           C  
ATOM   2182  CD1 LEU E1827      60.122  27.478  39.753  1.00  0.00           C  
ATOM   2183  CD2 LEU E1827      61.101  28.902  37.949  1.00  0.00           C  
ATOM   2184  N   ARG E1828      62.133  24.097  35.720  1.00  0.00           N  
ATOM   2185  CA  ARG E1828      62.894  22.873  35.475  1.00  0.00           C  
ATOM   2186  C   ARG E1828      64.254  23.081  34.759  1.00  0.00           C  
ATOM   2187  O   ARG E1828      65.308  22.751  35.303  1.00  0.00           O  
ATOM   2188  CB  ARG E1828      62.033  21.883  34.684  1.00  0.00           C  
ATOM   2189  CG  ARG E1828      62.640  20.504  34.468  1.00  0.00           C  
ATOM   2190  CD  ARG E1828      62.017  19.772  33.259  1.00  0.00           C  
ATOM   2191  NE  ARG E1828      60.553  19.728  33.275  1.00  0.00           N  
ATOM   2192  CZ  ARG E1828      59.811  19.210  34.254  1.00  0.00           C  
ATOM   2193  NH1 ARG E1828      60.385  18.682  35.327  1.00  0.00           N  
ATOM   2194  NH2 ARG E1828      58.484  19.208  34.153  1.00  0.00           N  
ATOM   2195  N   PRO E1829      64.251  23.634  33.539  1.00  0.00           N  
ATOM   2196  CA  PRO E1829      65.526  23.839  32.833  1.00  0.00           C  
ATOM   2197  C   PRO E1829      66.499  24.773  33.539  1.00  0.00           C  
ATOM   2198  O   PRO E1829      67.721  24.651  33.388  1.00  0.00           O  
ATOM   2199  CB  PRO E1829      65.085  24.387  31.481  1.00  0.00           C  
ATOM   2200  CG  PRO E1829      63.795  25.086  31.807  1.00  0.00           C  
ATOM   2201  CD  PRO E1829      63.116  24.123  32.740  1.00  0.00           C  
ATOM   2202  N   ILE E1830      65.956  25.721  34.296  1.00  0.00           N  
ATOM   2203  CA  ILE E1830      66.790  26.667  35.023  1.00  0.00           C  
ATOM   2204  C   ILE E1830      67.535  25.895  36.104  1.00  0.00           C  
ATOM   2205  O   ILE E1830      68.763  25.914  36.147  1.00  0.00           O  
ATOM   2206  CB  ILE E1830      65.930  27.813  35.637  1.00  0.00           C  
ATOM   2207  CG1 ILE E1830      65.348  28.664  34.509  1.00  0.00           C  
ATOM   2208  CG2 ILE E1830      66.791  28.700  36.541  1.00  0.00           C  
ATOM   2209  CD1 ILE E1830      64.216  29.574  34.933  1.00  0.00           C  
ATOM   2210  N   GLN E1831      66.783  25.190  36.949  1.00  0.00           N  
ATOM   2211  CA  GLN E1831      67.373  24.403  38.029  1.00  0.00           C  
ATOM   2212  C   GLN E1831      68.369  23.394  37.472  1.00  0.00           C  
ATOM   2213  O   GLN E1831      69.354  23.053  38.124  1.00  0.00           O  
ATOM   2214  CB  GLN E1831      66.277  23.693  38.819  1.00  0.00           C  
ATOM   2215  CG  GLN E1831      65.311  24.643  39.492  1.00  0.00           C  
ATOM   2216  CD  GLN E1831      64.163  23.928  40.164  1.00  0.00           C  
ATOM   2217  OE1 GLN E1831      64.042  22.708  40.077  1.00  0.00           O  
ATOM   2218  NE2 GLN E1831      63.308  24.685  40.835  1.00  0.00           N  
ATOM   2219  N   GLU E1832      68.117  22.914  36.261  1.00  0.00           N  
ATOM   2220  CA  GLU E1832      69.038  21.975  35.653  1.00  0.00           C  
ATOM   2221  C   GLU E1832      70.312  22.719  35.335  1.00  0.00           C  
ATOM   2222  O   GLU E1832      71.380  22.368  35.817  1.00  0.00           O  
ATOM   2223  CB  GLU E1832      68.447  21.373  34.382  1.00  0.00           C  
ATOM   2224  CG  GLU E1832      67.579  20.149  34.632  1.00  0.00           C  
ATOM   2225  CD  GLU E1832      66.900  19.646  33.366  1.00  0.00           C  
ATOM   2226  OE1 GLU E1832      67.576  19.586  32.314  1.00  0.00           O  
ATOM   2227  OE2 GLU E1832      65.696  19.300  33.436  1.00  0.00           O  
ATOM   2228  N   ARG E1833      70.201  23.765  34.530  1.00  0.00           N  
ATOM   2229  CA  ARG E1833      71.377  24.551  34.168  1.00  0.00           C  
ATOM   2230  C   ARG E1833      72.123  25.061  35.403  1.00  0.00           C  
ATOM   2231  O   ARG E1833      73.355  25.154  35.399  1.00  0.00           O  
ATOM   2232  CB  ARG E1833      70.975  25.732  33.287  1.00  0.00           C  
ATOM   2233  CG  ARG E1833      70.586  25.360  31.876  1.00  0.00           C  
ATOM   2234  CD  ARG E1833      70.086  26.568  31.112  1.00  0.00           C  
ATOM   2235  NE  ARG E1833      68.684  26.875  31.396  1.00  0.00           N  
ATOM   2236  CZ  ARG E1833      68.039  27.936  30.920  1.00  0.00           C  
ATOM   2237  NH1 ARG E1833      68.678  28.791  30.138  1.00  0.00           N  
ATOM   2238  NH2 ARG E1833      66.758  28.142  31.219  1.00  0.00           N  
ATOM   2239  N   TYR E1834      71.372  25.394  36.453  1.00  0.00           N  
ATOM   2240  CA  TYR E1834      71.950  25.896  37.702  1.00  0.00           C  
ATOM   2241  C   TYR E1834      72.970  24.910  38.239  1.00  0.00           C  
ATOM   2242  O   TYR E1834      74.129  25.262  38.487  1.00  0.00           O  
ATOM   2243  CB  TYR E1834      70.856  26.109  38.747  1.00  0.00           C  
ATOM   2244  CG  TYR E1834      71.373  26.364  40.154  1.00  0.00           C  
ATOM   2245  CD1 TYR E1834      72.066  27.536  40.476  1.00  0.00           C  
ATOM   2246  CD2 TYR E1834      71.192  25.409  41.163  1.00  0.00           C  
ATOM   2247  CE1 TYR E1834      72.571  27.745  41.774  1.00  0.00           C  
ATOM   2248  CE2 TYR E1834      71.689  25.606  42.456  1.00  0.00           C  
ATOM   2249  CZ  TYR E1834      72.378  26.771  42.757  1.00  0.00           C  
ATOM   2250  OH  TYR E1834      72.869  26.925  44.036  1.00  0.00           O  
ATOM   2251  N   HIS E1835      72.536  23.667  38.407  1.00  0.00           N  
ATOM   2252  CA  HIS E1835      73.411  22.631  38.920  1.00  0.00           C  
ATOM   2253  C   HIS E1835      74.617  22.337  38.048  1.00  0.00           C  
ATOM   2254  O   HIS E1835      75.679  22.001  38.572  1.00  0.00           O  
ATOM   2255  CB  HIS E1835      72.624  21.349  39.153  1.00  0.00           C  
ATOM   2256  CG  HIS E1835      71.636  21.447  40.269  1.00  0.00           C  
ATOM   2257  ND1 HIS E1835      70.275  21.394  40.059  1.00  0.00           N  
ATOM   2258  CD2 HIS E1835      71.804  21.621  41.601  1.00  0.00           C  
ATOM   2259  CE1 HIS E1835      69.643  21.535  41.209  1.00  0.00           C  
ATOM   2260  NE2 HIS E1835      70.549  21.675  42.162  1.00  0.00           N  
ATOM   2261  N   HIS E1836      74.469  22.442  36.728  1.00  0.00           N  
ATOM   2262  CA  HIS E1836      75.605  22.181  35.833  1.00  0.00           C  
ATOM   2263  C   HIS E1836      76.664  23.233  36.144  1.00  0.00           C  
ATOM   2264  O   HIS E1836      77.855  22.929  36.230  1.00  0.00           O  
ATOM   2265  CB  HIS E1836      75.161  22.226  34.349  1.00  0.00           C  
ATOM   2266  CG  HIS E1836      76.043  23.056  33.454  1.00  0.00           C  
ATOM   2267  ND1 HIS E1836      77.401  22.844  33.318  1.00  0.00           N  
ATOM   2268  CD2 HIS E1836      75.747  24.091  32.630  1.00  0.00           C  
ATOM   2269  CE1 HIS E1836      77.904  23.709  32.452  1.00  0.00           C  
ATOM   2270  NE2 HIS E1836      76.920  24.477  32.019  1.00  0.00           N  
ATOM   2271  N   TRP E1837      76.223  24.471  36.342  1.00  0.00           N  
ATOM   2272  CA  TRP E1837      77.142  25.572  36.653  1.00  0.00           C  
ATOM   2273  C   TRP E1837      77.832  25.444  38.008  1.00  0.00           C  
ATOM   2274  O   TRP E1837      79.053  25.559  38.088  1.00  0.00           O  
ATOM   2275  CB  TRP E1837      76.396  26.907  36.577  1.00  0.00           C  
ATOM   2276  CG  TRP E1837      76.301  27.420  35.199  1.00  0.00           C  
ATOM   2277  CD1 TRP E1837      75.169  27.586  34.454  1.00  0.00           C  
ATOM   2278  CD2 TRP E1837      77.388  27.834  34.373  1.00  0.00           C  
ATOM   2279  NE1 TRP E1837      75.482  28.086  33.209  1.00  0.00           N  
ATOM   2280  CE2 TRP E1837      76.840  28.250  33.132  1.00  0.00           C  
ATOM   2281  CE3 TRP E1837      78.776  27.904  34.557  1.00  0.00           C  
ATOM   2282  CZ2 TRP E1837      77.637  28.721  32.080  1.00  0.00           C  
ATOM   2283  CZ3 TRP E1837      79.572  28.376  33.504  1.00  0.00           C  
ATOM   2284  CH2 TRP E1837      78.997  28.780  32.289  1.00  0.00           C  
ATOM   2285  N   MET E1838      77.050  25.221  39.063  1.00  0.00           N  
ATOM   2286  CA  MET E1838      77.597  25.089  40.407  1.00  0.00           C  
ATOM   2287  C   MET E1838      78.827  24.195  40.505  1.00  0.00           C  
ATOM   2288  O   MET E1838      79.860  24.597  41.055  1.00  0.00           O  
ATOM   2289  CB  MET E1838      76.540  24.549  41.359  1.00  0.00           C  
ATOM   2290  CG  MET E1838      75.506  25.559  41.805  1.00  0.00           C  
ATOM   2291  SD  MET E1838      76.235  26.970  42.670  1.00  0.00           S  
ATOM   2292  CE  MET E1838      76.962  26.192  44.106  1.00  0.00           C  
ATOM   2293  N   GLU E1839      78.709  22.979  39.977  1.00  0.00           N  
ATOM   2294  CA  GLU E1839      79.797  22.010  40.031  1.00  0.00           C  
ATOM   2295  C   GLU E1839      80.865  22.195  38.955  1.00  0.00           C  
ATOM   2296  O   GLU E1839      81.944  21.606  39.051  1.00  0.00           O  
ATOM   2297  CB  GLU E1839      79.242  20.597  39.942  1.00  0.00           C  
ATOM   2298  CG  GLU E1839      78.495  20.345  38.659  1.00  0.00           C  
ATOM   2299  CD  GLU E1839      78.174  18.874  38.430  1.00  0.00           C  
ATOM   2300  OE1 GLU E1839      77.507  18.270  39.298  1.00  0.00           O  
ATOM   2301  OE2 GLU E1839      78.602  18.334  37.380  1.00  0.00           O  
ATOM   2302  N   SER E1840      80.577  23.007  37.940  1.00  0.00           N  
ATOM   2303  CA  SER E1840      81.545  23.260  36.876  1.00  0.00           C  
ATOM   2304  C   SER E1840      82.615  24.270  37.307  1.00  0.00           C  
ATOM   2305  O   SER E1840      82.309  25.284  37.946  1.00  0.00           O  
ATOM   2306  CB  SER E1840      80.839  23.768  35.609  1.00  0.00           C  
ATOM   2307  OG  SER E1840      81.781  24.030  34.568  1.00  0.00           O  
ATOM   2308  N   GLU E1842      83.867  23.969  36.969  1.00  0.00           N  
ATOM   2309  CA  GLU E1842      84.996  24.840  37.277  1.00  0.00           C  
ATOM   2310  C   GLU E1842      85.044  25.942  36.224  1.00  0.00           C  
ATOM   2311  O   GLU E1842      85.954  26.767  36.217  1.00  0.00           O  
ATOM   2312  CB  GLU E1842      86.313  24.051  37.271  1.00  0.00           C  
ATOM   2313  CG  GLU E1842      86.336  22.833  36.344  1.00  0.00           C  
ATOM   2314  CD  GLU E1842      87.542  22.800  35.398  1.00  0.00           C  
ATOM   2315  OE1 GLU E1842      88.687  22.969  35.873  1.00  0.00           O  
ATOM   2316  OE2 GLU E1842      87.328  22.608  34.174  1.00  0.00           O  
ATOM   2317  N   GLU E1843      84.057  25.933  35.330  1.00  0.00           N  
ATOM   2318  CA  GLU E1843      83.957  26.943  34.285  1.00  0.00           C  
ATOM   2319  C   GLU E1843      83.389  28.191  34.940  1.00  0.00           C  
ATOM   2320  O   GLU E1843      83.670  29.313  34.514  1.00  0.00           O  
ATOM   2321  CB  GLU E1843      83.018  26.488  33.170  1.00  0.00           C  
ATOM   2322  CG  GLU E1843      83.712  25.863  31.977  1.00  0.00           C  
ATOM   2323  CD  GLU E1843      84.531  26.878  31.199  1.00  0.00           C  
ATOM   2324  OE1 GLU E1843      83.946  27.897  30.772  1.00  0.00           O  
ATOM   2325  OE2 GLU E1843      85.747  26.660  31.025  1.00  0.00           O  
ATOM   2326  N   LEU E1844      82.600  27.982  35.994  1.00  0.00           N  
ATOM   2327  CA  LEU E1844      81.975  29.085  36.724  1.00  0.00           C  
ATOM   2328  C   LEU E1844      83.005  30.106  37.140  1.00  0.00           C  
ATOM   2329  O   LEU E1844      82.833  31.295  36.912  1.00  0.00           O  
ATOM   2330  CB  LEU E1844      81.254  28.588  37.971  1.00  0.00           C  
ATOM   2331  CG  LEU E1844      80.445  29.678  38.681  1.00  0.00           C  
ATOM   2332  CD1 LEU E1844      79.301  30.127  37.780  1.00  0.00           C  
ATOM   2333  CD2 LEU E1844      79.897  29.152  39.993  1.00  0.00           C  
ATOM   2334  N   ASP E1845      84.077  29.638  37.759  1.00  0.00           N  
ATOM   2335  CA  ASP E1845      85.134  30.532  38.187  1.00  0.00           C  
ATOM   2336  C   ASP E1845      85.760  31.278  37.023  1.00  0.00           C  
ATOM   2337  O   ASP E1845      86.033  32.469  37.122  1.00  0.00           O  
ATOM   2338  CB  ASP E1845      86.200  29.752  38.933  1.00  0.00           C  
ATOM   2339  CG  ASP E1845      85.698  29.225  40.247  1.00  0.00           C  
ATOM   2340  OD1 ASP E1845      84.986  28.201  40.250  1.00  0.00           O  
ATOM   2341  OD2 ASP E1845      85.990  29.858  41.276  1.00  0.00           O  
ATOM   2342  N   ARG E1846      85.990  30.583  35.917  1.00  0.00           N  
ATOM   2343  CA  ARG E1846      86.574  31.239  34.761  1.00  0.00           C  
ATOM   2344  C   ARG E1846      85.675  32.374  34.280  1.00  0.00           C  
ATOM   2345  O   ARG E1846      86.143  33.459  33.958  1.00  0.00           O  
ATOM   2346  CB  ARG E1846      86.802  30.237  33.627  1.00  0.00           C  
ATOM   2347  CG  ARG E1846      88.258  29.793  33.465  1.00  0.00           C  
ATOM   2348  CD  ARG E1846      88.535  28.457  34.130  1.00  0.00           C  
ATOM   2349  NE  ARG E1846      87.852  27.375  33.424  1.00  0.00           N  
ATOM   2350  CZ  ARG E1846      87.997  26.079  33.682  1.00  0.00           C  
ATOM   2351  NH1 ARG E1846      88.813  25.672  34.646  1.00  0.00           N  
ATOM   2352  NH2 ARG E1846      87.322  25.186  32.967  1.00  0.00           N  
ATOM   2353  N   VAL E1847      84.377  32.125  34.231  1.00  0.00           N  
ATOM   2354  CA  VAL E1847      83.448  33.149  33.791  1.00  0.00           C  
ATOM   2355  C   VAL E1847      83.558  34.392  34.673  1.00  0.00           C  
ATOM   2356  O   VAL E1847      83.497  35.529  34.182  1.00  0.00           O  
ATOM   2357  CB  VAL E1847      82.016  32.613  33.812  1.00  0.00           C  
ATOM   2358  CG1 VAL E1847      81.018  33.725  33.554  1.00  0.00           C  
ATOM   2359  CG2 VAL E1847      81.886  31.557  32.759  1.00  0.00           C  
ATOM   2360  N   LEU E1848      83.729  34.161  35.976  1.00  0.00           N  
ATOM   2361  CA  LEU E1848      83.857  35.236  36.956  1.00  0.00           C  
ATOM   2362  C   LEU E1848      85.243  35.892  36.923  1.00  0.00           C  
ATOM   2363  O   LEU E1848      85.398  37.039  37.345  1.00  0.00           O  
ATOM   2364  CB  LEU E1848      83.550  34.715  38.354  1.00  0.00           C  
ATOM   2365  CG  LEU E1848      82.079  34.346  38.556  1.00  0.00           C  
ATOM   2366  CD1 LEU E1848      81.844  33.902  39.986  1.00  0.00           C  
ATOM   2367  CD2 LEU E1848      81.206  35.543  38.238  1.00  0.00           C  
ATOM   2368  N   ASP E1849      86.247  35.174  36.434  1.00  0.00           N  
ATOM   2369  CA  ASP E1849      87.577  35.753  36.322  1.00  0.00           C  
ATOM   2370  C   ASP E1849      87.547  36.742  35.165  1.00  0.00           C  
ATOM   2371  O   ASP E1849      88.040  37.858  35.277  1.00  0.00           O  
ATOM   2372  CB  ASP E1849      88.629  34.679  36.032  1.00  0.00           C  
ATOM   2373  CG  ASP E1849      88.922  33.789  37.234  1.00  0.00           C  
ATOM   2374  OD1 ASP E1849      88.531  34.138  38.361  1.00  0.00           O  
ATOM   2375  OD2 ASP E1849      89.562  32.732  37.037  1.00  0.00           O  
ATOM   2376  N   GLU E1850      86.954  36.314  34.054  1.00  0.00           N  
ATOM   2377  CA  GLU E1850      86.854  37.169  32.880  1.00  0.00           C  
ATOM   2378  C   GLU E1850      86.060  38.437  33.240  1.00  0.00           C  
ATOM   2379  O   GLU E1850      86.499  39.554  32.956  1.00  0.00           O  
ATOM   2380  CB  GLU E1850      86.171  36.434  31.711  1.00  0.00           C  
ATOM   2381  CG  GLU E1850      86.501  37.031  30.334  1.00  0.00           C  
ATOM   2382  CD  GLU E1850      85.290  37.123  29.400  1.00  0.00           C  
ATOM   2383  OE1 GLU E1850      84.147  36.830  29.827  1.00  0.00           O  
ATOM   2384  OE2 GLU E1850      85.486  37.486  28.215  1.00  0.00           O  
ATOM   2385  N   GLY E1851      84.898  38.254  33.861  1.00  0.00           N  
ATOM   2386  CA  GLY E1851      84.085  39.389  34.254  1.00  0.00           C  
ATOM   2387  C   GLY E1851      84.891  40.406  35.053  1.00  0.00           C  
ATOM   2388  O   GLY E1851      84.877  41.607  34.763  1.00  0.00           O  
ATOM   2389  N   ALA E1852      85.603  39.924  36.063  1.00  0.00           N  
ATOM   2390  CA  ALA E1852      86.400  40.798  36.882  1.00  0.00           C  
ATOM   2391  C   ALA E1852      87.387  41.530  35.986  1.00  0.00           C  
ATOM   2392  O   ALA E1852      87.510  42.743  36.058  1.00  0.00           O  
ATOM   2393  CB  ALA E1852      87.123  39.989  37.941  1.00  0.00           C  
ATOM   2394  N   GLU E1853      88.070  40.783  35.131  1.00  0.00           N  
ATOM   2395  CA  GLU E1853      89.075  41.324  34.221  1.00  0.00           C  
ATOM   2396  C   GLU E1853      88.546  42.438  33.307  1.00  0.00           C  
ATOM   2397  O   GLU E1853      89.179  43.481  33.150  1.00  0.00           O  
ATOM   2398  CB  GLU E1853      89.619  40.183  33.379  1.00  0.00           C  
ATOM   2399  CG  GLU E1853      90.852  40.480  32.578  1.00  0.00           C  
ATOM   2400  CD  GLU E1853      91.192  39.302  31.678  1.00  0.00           C  
ATOM   2401  OE1 GLU E1853      90.599  39.195  30.571  1.00  0.00           O  
ATOM   2402  OE2 GLU E1853      92.036  38.479  32.100  1.00  0.00           O  
ATOM   2403  N   LYS E1854      87.388  42.207  32.697  1.00  0.00           N  
ATOM   2404  CA  LYS E1854      86.787  43.187  31.814  1.00  0.00           C  
ATOM   2405  C   LYS E1854      86.310  44.399  32.611  1.00  0.00           C  
ATOM   2406  O   LYS E1854      86.528  45.545  32.206  1.00  0.00           O  
ATOM   2407  CB  LYS E1854      85.606  42.560  31.047  1.00  0.00           C  
ATOM   2408  CG  LYS E1854      86.011  41.547  29.970  1.00  0.00           C  
ATOM   2409  CD  LYS E1854      84.839  41.084  29.097  1.00  0.00           C  
ATOM   2410  CE  LYS E1854      83.822  40.249  29.874  1.00  0.00           C  
ATOM   2411  NZ  LYS E1854      82.863  39.560  28.936  1.00  0.00           N  
ATOM   2412  N   ALA E1855      85.665  44.139  33.748  1.00  0.00           N  
ATOM   2413  CA  ALA E1855      85.137  45.209  34.598  1.00  0.00           C  
ATOM   2414  C   ALA E1855      86.238  46.086  35.177  1.00  0.00           C  
ATOM   2415  O   ALA E1855      86.059  47.295  35.325  1.00  0.00           O  
ATOM   2416  CB  ALA E1855      84.295  44.632  35.702  1.00  0.00           C  
ATOM   2417  N   ASN E1856      87.369  45.477  35.514  1.00  0.00           N  
ATOM   2418  CA  ASN E1856      88.481  46.227  36.068  1.00  0.00           C  
ATOM   2419  C   ASN E1856      89.134  47.077  34.994  1.00  0.00           C  
ATOM   2420  O   ASN E1856      89.702  48.121  35.276  1.00  0.00           O  
ATOM   2421  CB  ASN E1856      89.541  45.293  36.657  1.00  0.00           C  
ATOM   2422  CG  ASN E1856      90.635  46.058  37.392  1.00  0.00           C  
ATOM   2423  OD1 ASN E1856      90.383  46.667  38.440  1.00  0.00           O  
ATOM   2424  ND2 ASN E1856      91.836  46.065  36.832  1.00  0.00           N  
ATOM   2425  N   ARG E1857      89.051  46.606  33.759  1.00  0.00           N  
ATOM   2426  CA  ARG E1857      89.635  47.290  32.617  1.00  0.00           C  
ATOM   2427  C   ARG E1857      89.054  48.696  32.519  1.00  0.00           C  
ATOM   2428  O   ARG E1857      89.773  49.660  32.271  1.00  0.00           O  
ATOM   2429  CB  ARG E1857      89.335  46.489  31.348  1.00  0.00           C  
ATOM   2430  CG  ARG E1857      90.205  46.787  30.141  1.00  0.00           C  
ATOM   2431  CD  ARG E1857      89.657  47.941  29.323  1.00  0.00           C  
ATOM   2432  NE  ARG E1857      88.234  47.810  28.976  1.00  0.00           N  
ATOM   2433  CZ  ARG E1857      87.720  48.119  27.784  1.00  0.00           C  
ATOM   2434  NH1 ARG E1857      88.513  48.562  26.813  1.00  0.00           N  
ATOM   2435  NH2 ARG E1857      86.411  48.016  27.580  1.00  0.00           N  
ATOM   2436  N   VAL E2124      87.753  48.815  32.734  1.00  0.00           N  
ATOM   2437  CA  VAL E2124      87.120  50.117  32.674  1.00  0.00           C  
ATOM   2438  C   VAL E2124      87.352  50.873  33.977  1.00  0.00           C  
ATOM   2439  O   VAL E2124      87.987  51.925  33.964  1.00  0.00           O  
ATOM   2440  CB  VAL E2124      85.613  49.984  32.416  1.00  0.00           C  
ATOM   2441  CG1 VAL E2124      84.984  51.351  32.264  1.00  0.00           C  
ATOM   2442  CG2 VAL E2124      85.385  49.136  31.165  1.00  0.00           C  
ATOM   2443  N   ALA E2126      86.858  50.326  35.091  1.00  0.00           N  
ATOM   2444  CA  ALA E2126      87.015  50.928  36.421  1.00  0.00           C  
ATOM   2445  C   ALA E2126      88.434  51.430  36.712  1.00  0.00           C  
ATOM   2446  O   ALA E2126      88.622  52.560  37.158  1.00  0.00           O  
ATOM   2447  CB  ALA E2126      86.589  49.937  37.476  1.00  0.00           C  
ATOM   2448  N   SER E2127      89.436  50.600  36.467  1.00  0.00           N  
ATOM   2449  CA  SER E2127      90.811  51.025  36.721  1.00  0.00           C  
ATOM   2450  C   SER E2127      91.048  52.376  36.084  1.00  0.00           C  
ATOM   2451  O   SER E2127      91.517  53.307  36.730  1.00  0.00           O  
ATOM   2452  CB  SER E2127      91.811  50.038  36.122  1.00  0.00           C  
ATOM   2453  OG  SER E2127      91.836  48.833  36.867  1.00  0.00           O  
ATOM   2454  N   GLU E2128      90.718  52.458  34.802  1.00  0.00           N  
ATOM   2455  CA  GLU E2128      90.910  53.665  34.024  1.00  0.00           C  
ATOM   2456  C   GLU E2128      90.204  54.856  34.639  1.00  0.00           C  
ATOM   2457  O   GLU E2128      90.806  55.910  34.844  1.00  0.00           O  
ATOM   2458  CB  GLU E2128      90.414  53.436  32.592  1.00  0.00           C  
ATOM   2459  CG  GLU E2128      90.371  54.669  31.722  1.00  0.00           C  
ATOM   2460  CD  GLU E2128      91.748  55.091  31.206  1.00  0.00           C  
ATOM   2461  OE1 GLU E2128      92.732  55.043  31.980  1.00  0.00           O  
ATOM   2462  OE2 GLU E2128      91.831  55.476  30.020  1.00  0.00           O  
ATOM   2463  N   MET E2129      88.930  54.679  34.947  1.00  0.00           N  
ATOM   2464  CA  MET E2129      88.138  55.753  35.505  1.00  0.00           C  
ATOM   2465  C   MET E2129      88.738  56.303  36.798  1.00  0.00           C  
ATOM   2466  O   MET E2129      88.788  57.511  37.001  1.00  0.00           O  
ATOM   2467  CB  MET E2129      86.719  55.253  35.732  1.00  0.00           C  
ATOM   2468  CG  MET E2129      85.791  56.319  36.241  1.00  0.00           C  
ATOM   2469  SD  MET E2129      85.683  57.735  35.122  1.00  0.00           S  
ATOM   2470  CE  MET E2129      83.934  57.689  34.685  1.00  0.00           C  
ATOM   2471  N   VAL E2130      89.207  55.405  37.659  1.00  0.00           N  
ATOM   2472  CA  VAL E2130      89.812  55.779  38.934  1.00  0.00           C  
ATOM   2473  C   VAL E2130      91.098  56.563  38.716  1.00  0.00           C  
ATOM   2474  O   VAL E2130      91.404  57.514  39.438  1.00  0.00           O  
ATOM   2475  CB  VAL E2130      90.084  54.509  39.782  1.00  0.00           C  
ATOM   2476  CG1 VAL E2130      91.205  54.753  40.798  1.00  0.00           C  
ATOM   2477  CG2 VAL E2130      88.786  54.079  40.472  1.00  0.00           C  
ATOM   2478  N   ARG E2131      91.842  56.156  37.699  1.00  0.00           N  
ATOM   2479  CA  ARG E2131      93.098  56.800  37.362  1.00  0.00           C  
ATOM   2480  C   ARG E2131      92.811  58.235  36.958  1.00  0.00           C  
ATOM   2481  O   ARG E2131      93.642  59.115  37.138  1.00  0.00           O  
ATOM   2482  CB  ARG E2131      93.770  56.071  36.205  1.00  0.00           C  
ATOM   2483  CG  ARG E2131      95.262  56.300  36.128  1.00  0.00           C  
ATOM   2484  CD  ARG E2131      96.013  55.374  37.091  1.00  0.00           C  
ATOM   2485  NE  ARG E2131      96.930  56.083  37.986  1.00  0.00           N  
ATOM   2486  CZ  ARG E2131      96.766  56.186  39.301  1.00  0.00           C  
ATOM   2487  NH1 ARG E2131      95.717  55.624  39.879  1.00  0.00           N  
ATOM   2488  NH2 ARG E2131      97.652  56.848  40.035  1.00  0.00           N  
ATOM   2489  N   LYS E2132      91.624  58.461  36.407  1.00  0.00           N  
ATOM   2490  CA  LYS E2132      91.227  59.797  36.000  1.00  0.00           C  
ATOM   2491  C   LYS E2132      90.757  60.605  37.201  1.00  0.00           C  
ATOM   2492  O   LYS E2132      91.102  61.782  37.336  1.00  0.00           O  
ATOM   2493  CB  LYS E2132      90.135  59.733  34.929  1.00  0.00           C  
ATOM   2494  CG  LYS E2132      90.689  59.535  33.541  1.00  0.00           C  
ATOM   2495  CD  LYS E2132      89.619  59.104  32.579  1.00  0.00           C  
ATOM   2496  CE  LYS E2132      90.256  58.643  31.277  1.00  0.00           C  
ATOM   2497  NZ  LYS E2132      89.560  57.444  30.710  1.00  0.00           N  
ATOM   2498  N   MET E2133      89.968  59.979  38.070  1.00  0.00           N  
ATOM   2499  CA  MET E2133      89.487  60.648  39.275  1.00  0.00           C  
ATOM   2500  C   MET E2133      90.663  61.129  40.111  1.00  0.00           C  
ATOM   2501  O   MET E2133      90.608  62.200  40.709  1.00  0.00           O  
ATOM   2502  CB  MET E2133      88.641  59.715  40.129  1.00  0.00           C  
ATOM   2503  CG  MET E2133      87.273  59.459  39.598  1.00  0.00           C  
ATOM   2504  SD  MET E2133      86.422  58.239  40.574  1.00  0.00           S  
ATOM   2505  CE  MET E2133      85.452  59.246  41.664  1.00  0.00           C  
ATOM   2506  N   GLU E2134      91.725  60.330  40.167  1.00  0.00           N  
ATOM   2507  CA  GLU E2134      92.899  60.715  40.934  1.00  0.00           C  
ATOM   2508  C   GLU E2134      93.518  61.960  40.321  1.00  0.00           C  
ATOM   2509  O   GLU E2134      93.884  62.886  41.040  1.00  0.00           O  
ATOM   2510  CB  GLU E2134      93.906  59.572  40.965  1.00  0.00           C  
ATOM   2511  CG  GLU E2134      93.549  58.510  41.983  1.00  0.00           C  
ATOM   2512  CD  GLU E2134      94.417  57.267  41.893  1.00  0.00           C  
ATOM   2513  OE1 GLU E2134      95.654  57.360  42.045  1.00  0.00           O  
ATOM   2514  OE2 GLU E2134      93.852  56.185  41.656  1.00  0.00           O  
ATOM   2515  N   GLN E2140      93.617  61.971  38.994  1.00  0.00           N  
ATOM   2516  CA  GLN E2140      94.174  63.088  38.249  1.00  0.00           C  
ATOM   2517  C   GLN E2140      93.504  64.381  38.682  1.00  0.00           C  
ATOM   2518  O   GLN E2140      94.169  65.374  38.990  1.00  0.00           O  
ATOM   2519  CB  GLN E2140      93.923  62.895  36.755  1.00  0.00           C  
ATOM   2520  CG  GLN E2140      95.154  62.904  35.872  1.00  0.00           C  
ATOM   2521  CD  GLN E2140      96.114  61.786  36.220  1.00  0.00           C  
ATOM   2522  OE1 GLN E2140      97.100  61.994  36.933  1.00  0.00           O  
ATOM   2523  NE2 GLN E2140      95.823  60.583  35.721  1.00  0.00           N  
ATOM   2524  N   ALA E2141      92.176  64.358  38.708  1.00  0.00           N  
ATOM   2525  CA  ALA E2141      91.382  65.520  39.092  1.00  0.00           C  
ATOM   2526  C   ALA E2141      91.519  65.902  40.574  1.00  0.00           C  
ATOM   2527  O   ALA E2141      91.910  67.026  40.882  1.00  0.00           O  
ATOM   2528  CB  ALA E2141      89.909  65.270  38.738  1.00  0.00           C  
ATOM   2529  N   MET E2142      91.182  64.977  41.474  1.00  0.00           N  
ATOM   2530  CA  MET E2142      91.265  65.217  42.913  1.00  0.00           C  
ATOM   2531  C   MET E2142      92.642  65.768  43.299  1.00  0.00           C  
ATOM   2532  O   MET E2142      92.764  66.603  44.202  1.00  0.00           O  
ATOM   2533  CB  MET E2142      91.053  63.918  43.695  1.00  0.00           C  
ATOM   2534  CG  MET E2142      89.797  63.143  43.418  1.00  0.00           C  
ATOM   2535  SD  MET E2142      88.362  63.789  44.213  1.00  0.00           S  
ATOM   2536  CE  MET E2142      88.701  63.443  45.879  1.00  0.00           C  
ATOM   2537  N   GLY E2143      93.673  65.279  42.622  1.00  0.00           N  
ATOM   2538  CA  GLY E2143      95.026  65.708  42.918  1.00  0.00           C  
ATOM   2539  C   GLY E2143      95.829  64.647  43.672  1.00  0.00           C  
ATOM   2540  O   GLY E2143      96.865  64.951  44.277  1.00  0.00           O  
ATOM   2541  N   LEU E2144      95.375  63.396  43.635  1.00  0.00           N  
ATOM   2542  CA  LEU E2144      96.080  62.332  44.340  1.00  0.00           C  
ATOM   2543  C   LEU E2144      97.226  61.735  43.558  1.00  0.00           C  
ATOM   2544  O   LEU E2144      97.242  61.760  42.330  1.00  0.00           O  
ATOM   2545  CB  LEU E2144      95.127  61.202  44.708  1.00  0.00           C  
ATOM   2546  CG  LEU E2144      93.968  61.558  45.635  1.00  0.00           C  
ATOM   2547  CD1 LEU E2144      92.981  60.401  45.671  1.00  0.00           C  
ATOM   2548  CD2 LEU E2144      94.502  61.884  47.026  1.00  0.00           C  
ATOM   2549  N   GLY E2145      98.200  61.211  44.291  1.00  0.00           N  
ATOM   2550  CA  GLY E2145      99.331  60.549  43.670  1.00  0.00           C  
ATOM   2551  C   GLY E2145     100.256  61.285  42.727  1.00  0.00           C  
ATOM   2552  O   GLY E2145     100.671  62.410  42.989  1.00  0.00           O  
ATOM   2553  N   ARG E2146     100.589  60.630  41.620  1.00  0.00           N  
ATOM   2554  CA  ARG E2146     101.508  61.188  40.642  1.00  0.00           C  
ATOM   2555  C   ARG E2146     101.015  61.155  39.193  1.00  0.00           C  
ATOM   2556  O   ARG E2146     101.514  61.975  38.378  1.00  0.00           O  
ATOM   2557  CB  ARG E2146     102.839  60.459  40.768  1.00  0.00           C  
ATOM   2558  CG  ARG E2146     103.530  60.736  42.076  1.00  0.00           C  
ATOM   2559  CD  ARG E2146     104.186  59.497  42.614  1.00  0.00           C  
ATOM   2560  NE  ARG E2146     105.303  59.047  41.800  1.00  0.00           N  
ATOM   2561  CZ  ARG E2146     105.719  57.788  41.734  1.00  0.00           C  
ATOM   2562  NH1 ARG E2146     105.105  56.841  42.432  1.00  0.00           N  
ATOM   2563  NH2 ARG E2146     106.758  57.483  40.974  1.00  0.00           N  
HETATM 2564  N   TRP E 404      71.905  48.166  48.447  1.00  0.00           N  
HETATM 2565  CA  TRP E 404      71.491  48.383  47.000  1.00  0.00           C  
HETATM 2566  C   TRP E 404      70.455  47.270  46.446  1.00  0.00           C  
HETATM 2567  O   TRP E 404      69.921  46.365  47.305  1.00  0.00           O  
HETATM 2568  CB  TRP E 404      72.951  48.546  46.471  1.00  0.00           C  
HETATM 2569  CG  TRP E 404      73.549  48.692  45.118  1.00  0.00           C  
HETATM 2570  CD1 TRP E 404      74.906  48.600  44.942  1.00  0.00           C  
HETATM 2571  CD2 TRP E 404      73.003  48.833  43.785  1.00  0.00           C  
HETATM 2572  NE1 TRP E 404      75.270  48.701  43.640  1.00  0.00           N  
HETATM 2573  CE2 TRP E 404      74.114  48.868  42.911  1.00  0.00           C  
HETATM 2574  CE3 TRP E 404      71.665  48.999  43.339  1.00  0.00           C  
HETATM 2575  CZ2 TRP E 404      73.950  48.997  41.528  1.00  0.00           C  
HETATM 2576  CZ3 TRP E 404      71.496  49.124  41.982  1.00  0.00           C  
HETATM 2577  CH2 TRP E 404      72.602  49.146  41.036  1.00  0.00           C  
HETATM 2578  OXT TRP E 404      70.197  47.233  45.156  1.00  0.00           O  
TER
END
