# Supplementary material for: Backbone Brackets and Arginine Tweezers delineate Class I and Class II aminoacyl tRNA synthetases
Source: PLoS Comput Biol. 2018 Apr 16;14(4):e1006101. doi: 10.1371/journal.pcbi.1006101 (PMC5919687; doi:10.1371/journal.pcbi.1006101)
Supplement: S11 File — All structures of Class I aaRS with residues renumbered according to the MSA. (GZ) [file pcbi.1006101.s023.tar.gz › 1mb2_F_renum.pdb]

ATOM      1  N   MET F 265      62.000  -2.883  -1.775  1.00  0.00           N  
ATOM      2  CA  MET F 265      62.161  -1.441  -2.082  1.00  0.00           C  
ATOM      3  C   MET F 265      63.649  -1.153  -2.171  1.00  0.00           C  
ATOM      4  O   MET F 265      64.447  -1.867  -1.563  1.00  0.00           O  
ATOM      5  CB  MET F 265      61.574  -0.577  -0.962  1.00  0.00           C  
ATOM      6  CG  MET F 265      60.146  -0.928  -0.589  1.00  0.00           C  
ATOM      7  SD  MET F 265      59.782  -0.435   1.100  1.00  0.00           S  
ATOM      8  CE  MET F 265      60.541  -1.801   1.987  1.00  0.00           C  
ATOM      9  N   LYS F 266      64.028  -0.119  -2.921  1.00  0.00           N  
ATOM     10  CA  LYS F 266      65.434   0.255  -3.035  1.00  0.00           C  
ATOM     11  C   LYS F 266      65.787   1.114  -1.822  1.00  0.00           C  
ATOM     12  O   LYS F 266      64.904   1.518  -1.055  1.00  0.00           O  
ATOM     13  CB  LYS F 266      65.663   1.013  -4.341  1.00  0.00           C  
ATOM     14  CG  LYS F 266      65.473   0.147  -5.570  1.00  0.00           C  
ATOM     15  CD  LYS F 266      65.766   0.893  -6.853  1.00  0.00           C  
ATOM     16  CE  LYS F 266      66.186  -0.084  -7.932  1.00  0.00           C  
ATOM     17  NZ  LYS F 266      67.452  -0.811  -7.559  1.00  0.00           N  
ATOM     18  N   THR F 267      67.071   1.390  -1.633  1.00  0.00           N  
ATOM     19  CA  THR F 267      67.489   2.197  -0.488  1.00  0.00           C  
ATOM     20  C   THR F 267      68.018   3.531  -0.951  1.00  0.00           C  
ATOM     21  O   THR F 267      68.838   3.595  -1.863  1.00  0.00           O  
ATOM     22  CB  THR F 267      68.601   1.498   0.342  1.00  0.00           C  
ATOM     23  OG1 THR F 267      68.113   0.239   0.829  1.00  0.00           O  
ATOM     24  CG2 THR F 267      69.034   2.373   1.523  1.00  0.00           C  
ATOM     25  N   ILE F 268      67.553   4.599  -0.320  1.00  0.00           N  
ATOM     26  CA  ILE F 268      68.020   5.933  -0.668  1.00  0.00           C  
ATOM     27  C   ILE F 268      68.858   6.439   0.497  1.00  0.00           C  
ATOM     28  O   ILE F 268      68.462   6.290   1.661  1.00  0.00           O  
ATOM     29  CB  ILE F 268      66.813   6.900  -0.891  1.00  0.00           C  
ATOM     30  CG1 ILE F 268      66.147   6.596  -2.235  1.00  0.00           C  
ATOM     31  CG2 ILE F 268      67.259   8.366  -0.792  1.00  0.00           C  
ATOM     32  CD1 ILE F 268      64.955   7.460  -2.522  1.00  0.00           C  
ATOM     33  N   PHE F 269      70.023   7.006   0.199  1.00  0.00           N  
ATOM     34  CA  PHE F 269      70.863   7.553   1.264  1.00  0.00           C  
ATOM     35  C   PHE F 269      71.212   9.011   0.987  1.00  0.00           C  
ATOM     36  O   PHE F 269      71.884   9.320   0.003  1.00  0.00           O  
ATOM     37  CB  PHE F 269      72.149   6.752   1.420  1.00  0.00           C  
ATOM     38  CG  PHE F 269      72.958   7.157   2.613  1.00  0.00           C  
ATOM     39  CD1 PHE F 269      73.755   8.301   2.590  1.00  0.00           C  
ATOM     40  CD2 PHE F 269      72.910   6.401   3.774  1.00  0.00           C  
ATOM     41  CE1 PHE F 269      74.495   8.679   3.716  1.00  0.00           C  
ATOM     42  CE2 PHE F 269      73.642   6.767   4.896  1.00  0.00           C  
ATOM     43  CZ  PHE F 269      74.440   7.909   4.872  1.00  0.00           C  
ATOM     44  N   SER F 270      70.765   9.892   1.875  1.00  0.00           N  
ATOM     45  CA  SER F 270      70.994  11.324   1.732  1.00  0.00           C  
ATOM     46  C   SER F 270      71.871  11.878   2.859  1.00  0.00           C  
ATOM     47  O   SER F 270      71.538  11.766   4.037  1.00  0.00           O  
ATOM     48  CB  SER F 270      69.627  12.040   1.704  1.00  0.00           C  
ATOM     49  OG  SER F 270      69.708  13.399   1.291  1.00  0.00           O  
ATOM     50  N   GLY F 272      73.001  12.461   2.481  1.00  0.00           N  
ATOM     51  CA  GLY F 272      73.913  13.053   3.440  1.00  0.00           C  
ATOM     52  C   GLY F 272      73.633  14.542   3.504  1.00  0.00           C  
ATOM     53  O   GLY F 272      73.703  15.235   2.495  1.00  0.00           O  
ATOM     54  N   ILE F 273      73.304  15.024   4.695  1.00  0.00           N  
ATOM     55  CA  ILE F 273      72.993  16.420   4.922  1.00  0.00           C  
ATOM     56  C   ILE F 273      74.112  17.155   5.662  1.00  0.00           C  
ATOM     57  O   ILE F 273      74.509  16.754   6.758  1.00  0.00           O  
ATOM     58  CB  ILE F 273      71.727  16.563   5.777  1.00  0.00           C  
ATOM     59  CG1 ILE F 273      70.771  15.408   5.489  1.00  0.00           C  
ATOM     60  CG2 ILE F 273      71.085  17.932   5.515  1.00  0.00           C  
ATOM     61  CD1 ILE F 273      70.281  15.355   4.055  1.00  0.00           C  
ATOM     62  N   GLN F 274      74.615  18.227   5.063  1.00  0.00           N  
ATOM     63  CA  GLN F 274      75.645  19.042   5.684  1.00  0.00           C  
ATOM     64  C   GLN F 274      75.005  19.864   6.796  1.00  0.00           C  
ATOM     65  O   GLN F 274      73.957  20.482   6.611  1.00  0.00           O  
ATOM     66  CB  GLN F 274      76.251  20.000   4.662  1.00  0.00           C  
ATOM     67  CG  GLN F 274      77.392  19.429   3.870  1.00  0.00           C  
ATOM     68  CD  GLN F 274      78.678  19.517   4.637  1.00  0.00           C  
ATOM     69  OE1 GLN F 274      79.741  19.131   4.149  1.00  0.00           O  
ATOM     70  NE2 GLN F 274      78.586  20.036   5.857  1.00  0.00           N  
ATOM     71  N   PRO F 275      75.620  19.857   7.984  1.00  0.00           N  
ATOM     72  CA  PRO F 275      75.044  20.640   9.077  1.00  0.00           C  
ATOM     73  C   PRO F 275      75.296  22.130   8.903  1.00  0.00           C  
ATOM     74  O   PRO F 275      76.444  22.580   8.860  1.00  0.00           O  
ATOM     75  CB  PRO F 275      75.718  20.050  10.315  1.00  0.00           C  
ATOM     76  CG  PRO F 275      77.077  19.676   9.795  1.00  0.00           C  
ATOM     77  CD  PRO F 275      76.766  19.052   8.451  1.00  0.00           C  
ATOM     78  N   SER F 276      74.196  22.874   8.771  1.00  0.00           N  
ATOM     79  CA  SER F 276      74.232  24.334   8.607  1.00  0.00           C  
ATOM     80  C   SER F 276      72.933  25.029   9.021  1.00  0.00           C  
ATOM     81  O   SER F 276      72.826  26.251   8.901  1.00  0.00           O  
ATOM     82  CB  SER F 276      74.564  24.719   7.162  1.00  0.00           C  
ATOM     83  OG  SER F 276      75.929  24.460   6.886  1.00  0.00           O  
ATOM     84  N   GLY F 277      71.958  24.266   9.514  1.00  0.00           N  
ATOM     85  CA  GLY F 277      70.700  24.868   9.940  1.00  0.00           C  
ATOM     86  C   GLY F 277      69.982  25.839   9.003  1.00  0.00           C  
ATOM     87  O   GLY F 277      68.934  26.386   9.362  1.00  0.00           O  
ATOM     88  N   VAL F 279      70.525  26.068   7.812  1.00  0.00           N  
ATOM     89  CA  VAL F 279      69.886  26.981   6.873  1.00  0.00           C  
ATOM     90  C   VAL F 279      69.616  26.376   5.499  1.00  0.00           C  
ATOM     91  O   VAL F 279      70.520  26.231   4.675  1.00  0.00           O  
ATOM     92  CB  VAL F 279      70.722  28.263   6.671  1.00  0.00           C  
ATOM     93  CG1 VAL F 279      72.135  27.902   6.244  1.00  0.00           C  
ATOM     94  CG2 VAL F 279      70.069  29.154   5.634  1.00  0.00           C  
ATOM     95  N   ILE F 280      68.360  26.026   5.249  1.00  0.00           N  
ATOM     96  CA  ILE F 280      67.993  25.446   3.959  1.00  0.00           C  
ATOM     97  C   ILE F 280      67.003  26.331   3.195  1.00  0.00           C  
ATOM     98  O   ILE F 280      65.916  26.658   3.683  1.00  0.00           O  
ATOM     99  CB  ILE F 280      67.437  24.016   4.133  1.00  0.00           C  
ATOM    100  CG1 ILE F 280      66.298  24.021   5.155  1.00  0.00           C  
ATOM    101  CG2 ILE F 280      68.543  23.087   4.610  1.00  0.00           C  
ATOM    102  CD1 ILE F 280      65.770  22.635   5.492  1.00  0.00           C  
ATOM    103  N   THR F 281      67.401  26.717   1.986  1.00  0.00           N  
ATOM    104  CA  THR F 281      66.580  27.578   1.149  1.00  0.00           C  
ATOM    105  C   THR F 281      65.283  26.938   0.685  1.00  0.00           C  
ATOM    106  O   THR F 281      65.134  25.719   0.684  1.00  0.00           O  
ATOM    107  CB  THR F 281      67.355  28.054  -0.096  1.00  0.00           C  
ATOM    108  OG1 THR F 281      67.694  26.933  -0.923  1.00  0.00           O  
ATOM    109  CG2 THR F 281      68.631  28.768   0.321  1.00  0.00           C  
ATOM    110  N   ILE F 282      64.343  27.783   0.286  1.00  0.00           N  
ATOM    111  CA  ILE F 282      63.049  27.325  -0.194  1.00  0.00           C  
ATOM    112  C   ILE F 282      63.259  26.618  -1.538  1.00  0.00           C  
ATOM    113  O   ILE F 282      62.351  26.005  -2.066  1.00  0.00           O  
ATOM    114  CB  ILE F 282      62.089  28.523  -0.363  1.00  0.00           C  
ATOM    115  CG1 ILE F 282      60.665  28.039  -0.592  1.00  0.00           C  
ATOM    116  CG2 ILE F 282      62.537  29.387  -1.527  1.00  0.00           C  
ATOM    117  CD1 ILE F 282      59.880  27.851   0.682  1.00  0.00           C  
ATOM    118  N   GLY F 283      64.468  26.720  -2.077  1.00  0.00           N  
ATOM    119  CA  GLY F 283      64.782  26.070  -3.334  1.00  0.00           C  
ATOM    120  C   GLY F 283      65.226  24.636  -3.071  1.00  0.00           C  
ATOM    121  O   GLY F 283      65.022  23.749  -3.906  1.00  0.00           O  
ATOM    122  N   ASN F 284      65.850  24.413  -1.913  1.00  0.00           N  
ATOM    123  CA  ASN F 284      66.295  23.086  -1.516  1.00  0.00           C  
ATOM    124  C   ASN F 284      65.030  22.320  -1.173  1.00  0.00           C  
ATOM    125  O   ASN F 284      64.886  21.158  -1.517  1.00  0.00           O  
ATOM    126  CB  ASN F 284      67.203  23.151  -0.280  1.00  0.00           C  
ATOM    127  CG  ASN F 284      68.646  23.543  -0.616  1.00  0.00           C  
ATOM    128  OD1 ASN F 284      69.167  24.558  -0.117  1.00  0.00           O  
ATOM    129  ND2 ASN F 284      69.302  22.732  -1.446  1.00  0.00           N  
ATOM    130  N   TYR F 285      64.112  22.993  -0.491  1.00  0.00           N  
ATOM    131  CA  TYR F 285      62.844  22.394  -0.097  1.00  0.00           C  
ATOM    132  C   TYR F 285      62.075  21.958  -1.348  1.00  0.00           C  
ATOM    133  O   TYR F 285      61.774  20.775  -1.536  1.00  0.00           O  
ATOM    134  CB  TYR F 285      62.039  23.412   0.718  1.00  0.00           C  
ATOM    135  CG  TYR F 285      60.630  22.996   1.060  1.00  0.00           C  
ATOM    136  CD1 TYR F 285      59.550  23.461   0.317  1.00  0.00           C  
ATOM    137  CD2 TYR F 285      60.372  22.126   2.119  1.00  0.00           C  
ATOM    138  CE1 TYR F 285      58.243  23.069   0.617  1.00  0.00           C  
ATOM    139  CE2 TYR F 285      59.069  21.727   2.428  1.00  0.00           C  
ATOM    140  CZ  TYR F 285      58.009  22.200   1.671  1.00  0.00           C  
ATOM    141  OH  TYR F 285      56.718  21.796   1.950  1.00  0.00           O  
ATOM    142  N   ILE F 286      61.777  22.931  -2.202  1.00  0.00           N  
ATOM    143  CA  ILE F 286      61.061  22.706  -3.452  1.00  0.00           C  
ATOM    144  C   ILE F 286      61.736  21.667  -4.342  1.00  0.00           C  
ATOM    145  O   ILE F 286      61.061  20.819  -4.913  1.00  0.00           O  
ATOM    146  CB  ILE F 286      60.941  24.030  -4.270  1.00  0.00           C  
ATOM    147  CG1 ILE F 286      59.950  24.992  -3.600  1.00  0.00           C  
ATOM    148  CG2 ILE F 286      60.496  23.736  -5.688  1.00  0.00           C  
ATOM    149  CD1 ILE F 286      59.941  26.387  -4.207  1.00  0.00           C  
ATOM    150  N   GLY F 287      63.061  21.731  -4.446  1.00  0.00           N  
ATOM    151  CA  GLY F 287      63.795  20.811  -5.298  1.00  0.00           C  
ATOM    152  C   GLY F 287      64.233  19.452  -4.783  1.00  0.00           C  
ATOM    153  O   GLY F 287      64.665  18.623  -5.585  1.00  0.00           O  
ATOM    154  N   ALA F 288      64.140  19.208  -3.475  1.00  0.00           N  
ATOM    155  CA  ALA F 288      64.548  17.910  -2.911  1.00  0.00           C  
ATOM    156  C   ALA F 288      63.728  17.472  -1.706  1.00  0.00           C  
ATOM    157  O   ALA F 288      62.889  16.583  -1.813  1.00  0.00           O  
ATOM    158  CB  ALA F 288      66.019  17.936  -2.546  1.00  0.00           C  
ATOM    159  N   LEU F 289      63.968  18.094  -0.559  1.00  0.00           N  
ATOM    160  CA  LEU F 289      63.241  17.722   0.649  1.00  0.00           C  
ATOM    161  C   LEU F 289      61.762  17.459   0.488  1.00  0.00           C  
ATOM    162  O   LEU F 289      61.267  16.446   0.955  1.00  0.00           O  
ATOM    163  CB  LEU F 289      63.393  18.769   1.750  1.00  0.00           C  
ATOM    164  CG  LEU F 289      64.611  18.724   2.664  1.00  0.00           C  
ATOM    165  CD1 LEU F 289      65.823  19.285   1.926  1.00  0.00           C  
ATOM    166  CD2 LEU F 289      64.324  19.547   3.911  1.00  0.00           C  
ATOM    167  N   ARG F 290      61.041  18.360  -0.164  1.00  0.00           N  
ATOM    168  CA  ARG F 290      59.603  18.159  -0.284  1.00  0.00           C  
ATOM    169  C   ARG F 290      59.213  16.832  -0.899  1.00  0.00           C  
ATOM    170  O   ARG F 290      58.135  16.316  -0.639  1.00  0.00           O  
ATOM    171  CB  ARG F 290      58.945  19.287  -1.069  1.00  0.00           C  
ATOM    172  CG  ARG F 290      57.435  19.242  -0.955  1.00  0.00           C  
ATOM    173  CD  ARG F 290      56.779  20.364  -1.703  1.00  0.00           C  
ATOM    174  NE  ARG F 290      57.161  20.364  -3.109  1.00  0.00           N  
ATOM    175  CZ  ARG F 290      56.495  21.009  -4.056  1.00  0.00           C  
ATOM    176  NH1 ARG F 290      55.415  21.701  -3.734  1.00  0.00           N  
ATOM    177  NH2 ARG F 290      56.904  20.952  -5.318  1.00  0.00           N  
ATOM    178  N   GLN F 291      60.106  16.276  -1.702  1.00  0.00           N  
ATOM    179  CA  GLN F 291      59.853  15.007  -2.364  1.00  0.00           C  
ATOM    180  C   GLN F 291      60.005  13.833  -1.376  1.00  0.00           C  
ATOM    181  O   GLN F 291      59.167  12.932  -1.335  1.00  0.00           O  
ATOM    182  CB  GLN F 291      60.817  14.874  -3.545  1.00  0.00           C  
ATOM    183  CG  GLN F 291      60.407  13.899  -4.631  1.00  0.00           C  
ATOM    184  CD  GLN F 291      61.265  14.073  -5.882  1.00  0.00           C  
ATOM    185  OE1 GLN F 291      61.219  13.256  -6.814  1.00  0.00           O  
ATOM    186  NE2 GLN F 291      62.050  15.156  -5.904  1.00  0.00           N  
ATOM    187  N   PHE F 292      61.059  13.870  -0.561  1.00  0.00           N  
ATOM    188  CA  PHE F 292      61.316  12.819   0.430  1.00  0.00           C  
ATOM    189  C   PHE F 292      60.212  12.631   1.476  1.00  0.00           C  
ATOM    190  O   PHE F 292      60.080  11.551   2.039  1.00  0.00           O  
ATOM    191  CB  PHE F 292      62.633  13.069   1.160  1.00  0.00           C  
ATOM    192  CG  PHE F 292      63.814  13.215   0.252  1.00  0.00           C  
ATOM    193  CD1 PHE F 292      63.934  12.442  -0.897  1.00  0.00           C  
ATOM    194  CD2 PHE F 292      64.840  14.105   0.573  1.00  0.00           C  
ATOM    195  CE1 PHE F 292      65.058  12.560  -1.718  1.00  0.00           C  
ATOM    196  CE2 PHE F 292      65.970  14.228  -0.242  1.00  0.00           C  
ATOM    197  CZ  PHE F 292      66.081  13.453  -1.388  1.00  0.00           C  
ATOM    198  N   VAL F 293      59.434  13.673   1.759  1.00  0.00           N  
ATOM    199  CA  VAL F 293      58.359  13.534   2.738  1.00  0.00           C  
ATOM    200  C   VAL F 293      57.376  12.504   2.192  1.00  0.00           C  
ATOM    201  O   VAL F 293      56.622  11.883   2.940  1.00  0.00           O  
ATOM    202  CB  VAL F 293      57.615  14.868   2.983  1.00  0.00           C  
ATOM    203  CG1 VAL F 293      56.504  14.668   4.012  1.00  0.00           C  
ATOM    204  CG2 VAL F 293      58.596  15.930   3.458  1.00  0.00           C  
ATOM    205  N   GLU F 294      57.398  12.330   0.875  1.00  0.00           N  
ATOM    206  CA  GLU F 294      56.526  11.367   0.220  1.00  0.00           C  
ATOM    207  C   GLU F 294      57.256  10.031   0.063  1.00  0.00           C  
ATOM    208  O   GLU F 294      56.870   9.020   0.663  1.00  0.00           O  
ATOM    209  CB  GLU F 294      56.103  11.876  -1.160  1.00  0.00           C  
ATOM    210  CG  GLU F 294      55.072  10.985  -1.854  1.00  0.00           C  
ATOM    211  CD  GLU F 294      55.102  11.118  -3.377  1.00  0.00           C  
ATOM    212  OE1 GLU F 294      56.144  10.776  -3.979  1.00  0.00           O  
ATOM    213  OE2 GLU F 294      54.088  11.563  -3.958  1.00  0.00           O  
ATOM    214  N   LEU F 295      58.319  10.051  -0.740  1.00  0.00           N  
ATOM    215  CA  LEU F 295      59.144   8.873  -1.020  1.00  0.00           C  
ATOM    216  C   LEU F 295      59.548   8.039   0.183  1.00  0.00           C  
ATOM    217  O   LEU F 295      59.897   6.871   0.043  1.00  0.00           O  
ATOM    218  CB  LEU F 295      60.432   9.286  -1.729  1.00  0.00           C  
ATOM    219  CG  LEU F 295      60.419   9.997  -3.079  1.00  0.00           C  
ATOM    220  CD1 LEU F 295      61.853  10.021  -3.603  1.00  0.00           C  
ATOM    221  CD2 LEU F 295      59.485   9.280  -4.052  1.00  0.00           C  
ATOM    222  N   GLN F 296      59.530   8.641   1.362  1.00  0.00           N  
ATOM    223  CA  GLN F 296      59.951   7.907   2.539  1.00  0.00           C  
ATOM    224  C   GLN F 296      59.064   6.694   2.804  1.00  0.00           C  
ATOM    225  O   GLN F 296      59.398   5.848   3.644  1.00  0.00           O  
ATOM    226  CB  GLN F 296      60.012   8.828   3.762  1.00  0.00           C  
ATOM    227  CG  GLN F 296      58.690   9.352   4.269  1.00  0.00           C  
ATOM    228  CD  GLN F 296      58.881  10.227   5.508  1.00  0.00           C  
ATOM    229  OE1 GLN F 296      59.705   9.918   6.369  1.00  0.00           O  
ATOM    230  NE2 GLN F 296      58.112  11.310   5.606  1.00  0.00           N  
ATOM    231  N   HIS F 297      57.956   6.589   2.070  1.00  0.00           N  
ATOM    232  CA  HIS F 297      57.044   5.461   2.251  1.00  0.00           C  
ATOM    233  C   HIS F 297      57.182   4.409   1.153  1.00  0.00           C  
ATOM    234  O   HIS F 297      56.603   3.326   1.246  1.00  0.00           O  
ATOM    235  CB  HIS F 297      55.588   5.943   2.320  1.00  0.00           C  
ATOM    236  CG  HIS F 297      55.308   6.878   3.454  1.00  0.00           C  
ATOM    237  ND1 HIS F 297      55.376   8.248   3.326  1.00  0.00           N  
ATOM    238  CD2 HIS F 297      55.002   6.640   4.751  1.00  0.00           C  
ATOM    239  CE1 HIS F 297      55.128   8.817   4.492  1.00  0.00           C  
ATOM    240  NE2 HIS F 297      54.899   7.862   5.375  1.00  0.00           N  
ATOM    241  N   GLU F 299      57.969   4.726   0.130  1.00  0.00           N  
ATOM    242  CA  GLU F 299      58.178   3.815  -0.988  1.00  0.00           C  
ATOM    243  C   GLU F 299      59.566   3.176  -0.972  1.00  0.00           C  
ATOM    244  O   GLU F 299      59.731   2.030  -1.392  1.00  0.00           O  
ATOM    245  CB  GLU F 299      57.971   4.552  -2.315  1.00  0.00           C  
ATOM    246  CG  GLU F 299      56.604   5.172  -2.458  1.00  0.00           C  
ATOM    247  CD  GLU F 299      55.476   4.174  -2.220  1.00  0.00           C  
ATOM    248  OE1 GLU F 299      55.363   3.197  -2.990  1.00  0.00           O  
ATOM    249  OE2 GLU F 299      54.724   4.356  -1.237  1.00  0.00           O  
ATOM    250  N   TYR F 306      60.560   3.923  -0.498  1.00  0.00           N  
ATOM    251  CA  TYR F 306      61.927   3.431  -0.433  1.00  0.00           C  
ATOM    252  C   TYR F 306      62.354   3.337   1.020  1.00  0.00           C  
ATOM    253  O   TYR F 306      61.591   3.685   1.917  1.00  0.00           O  
ATOM    254  CB  TYR F 306      62.879   4.385  -1.147  1.00  0.00           C  
ATOM    255  CG  TYR F 306      62.623   4.566  -2.624  1.00  0.00           C  
ATOM    256  CD1 TYR F 306      61.512   5.272  -3.086  1.00  0.00           C  
ATOM    257  CD2 TYR F 306      63.526   4.073  -3.561  1.00  0.00           C  
ATOM    258  CE1 TYR F 306      61.318   5.489  -4.449  1.00  0.00           C  
ATOM    259  CE2 TYR F 306      63.346   4.278  -4.920  1.00  0.00           C  
ATOM    260  CZ  TYR F 306      62.245   4.989  -5.364  1.00  0.00           C  
ATOM    261  OH  TYR F 306      62.096   5.224  -6.715  1.00  0.00           O  
ATOM    262  N   ASN F 307      63.565   2.849   1.260  1.00  0.00           N  
ATOM    263  CA  ASN F 307      64.069   2.770   2.621  1.00  0.00           C  
ATOM    264  C   ASN F 307      65.146   3.843   2.646  1.00  0.00           C  
ATOM    265  O   ASN F 307      66.269   3.640   2.154  1.00  0.00           O  
ATOM    266  CB  ASN F 307      64.654   1.392   2.921  1.00  0.00           C  
ATOM    267  CG  ASN F 307      64.837   1.154   4.424  1.00  0.00           C  
ATOM    268  OD1 ASN F 307      65.925   0.806   4.878  1.00  0.00           O  
ATOM    269  ND2 ASN F 307      63.763   1.352   5.196  1.00  0.00           N  
ATOM    270  N   CYS F 308      64.778   4.992   3.213  1.00  0.00           N  
ATOM    271  CA  CYS F 308      65.653   6.161   3.272  1.00  0.00           C  
ATOM    272  C   CYS F 308      66.528   6.358   4.490  1.00  0.00           C  
ATOM    273  O   CYS F 308      66.109   6.124   5.632  1.00  0.00           O  
ATOM    274  CB  CYS F 308      64.813   7.423   3.073  1.00  0.00           C  
ATOM    275  SG  CYS F 308      63.754   7.335   1.627  1.00  0.00           S  
ATOM    276  N   TYR F 309      67.750   6.808   4.215  1.00  0.00           N  
ATOM    277  CA  TYR F 309      68.742   7.112   5.237  1.00  0.00           C  
ATOM    278  C   TYR F 309      69.150   8.591   5.093  1.00  0.00           C  
ATOM    279  O   TYR F 309      69.675   9.016   4.052  1.00  0.00           O  
ATOM    280  CB  TYR F 309      69.961   6.199   5.082  1.00  0.00           C  
ATOM    281  CG  TYR F 309      69.736   4.799   5.597  1.00  0.00           C  
ATOM    282  CD1 TYR F 309      69.822   4.507   6.961  1.00  0.00           C  
ATOM    283  CD2 TYR F 309      69.407   3.763   4.727  1.00  0.00           C  
ATOM    284  CE1 TYR F 309      69.587   3.210   7.441  1.00  0.00           C  
ATOM    285  CE2 TYR F 309      69.164   2.470   5.195  1.00  0.00           C  
ATOM    286  CZ  TYR F 309      69.256   2.197   6.549  1.00  0.00           C  
ATOM    287  OH  TYR F 309      69.009   0.916   7.001  1.00  0.00           O  
ATOM    288  N   PHE F 310      68.870   9.365   6.140  1.00  0.00           N  
ATOM    289  CA  PHE F 310      69.196  10.787   6.183  1.00  0.00           C  
ATOM    290  C   PHE F 310      70.224  10.971   7.256  1.00  0.00           C  
ATOM    291  O   PHE F 310      69.905  10.976   8.443  1.00  0.00           O  
ATOM    292  CB  PHE F 310      67.961  11.614   6.526  1.00  0.00           C  
ATOM    293  CG  PHE F 310      66.871  11.495   5.514  1.00  0.00           C  
ATOM    294  CD1 PHE F 310      67.105  11.839   4.186  1.00  0.00           C  
ATOM    295  CD2 PHE F 310      65.610  11.021   5.880  1.00  0.00           C  
ATOM    296  CE1 PHE F 310      66.106  11.714   3.237  1.00  0.00           C  
ATOM    297  CE2 PHE F 310      64.595  10.893   4.927  1.00  0.00           C  
ATOM    298  CZ  PHE F 310      64.848  11.241   3.601  1.00  0.00           C  
ATOM    299  N   CYS F 311      71.460  11.130   6.829  1.00  0.00           N  
ATOM    300  CA  CYS F 311      72.555  11.282   7.752  1.00  0.00           C  
ATOM    301  C   CYS F 311      73.119  12.713   7.850  1.00  0.00           C  
ATOM    302  O   CYS F 311      73.503  13.297   6.838  1.00  0.00           O  
ATOM    303  CB  CYS F 311      73.657  10.309   7.328  1.00  0.00           C  
ATOM    304  SG  CYS F 311      75.185  10.529   8.218  1.00  0.00           S  
ATOM    305  N   ILE F 312      73.171  13.270   9.062  1.00  0.00           N  
ATOM    306  CA  ILE F 312      73.736  14.612   9.271  1.00  0.00           C  
ATOM    307  C   ILE F 312      75.269  14.468   9.347  1.00  0.00           C  
ATOM    308  O   ILE F 312      75.812  14.144  10.398  1.00  0.00           O  
ATOM    309  CB  ILE F 312      73.175  15.250  10.580  1.00  0.00           C  
ATOM    310  CG1 ILE F 312      71.648  15.288  10.516  1.00  0.00           C  
ATOM    311  CG2 ILE F 312      73.735  16.657  10.785  1.00  0.00           C  
ATOM    312  CD1 ILE F 312      70.994  15.951  11.712  1.00  0.00           C  
ATOM    313  N   VAL F 313      75.960  14.720   8.236  1.00  0.00           N  
ATOM    314  CA  VAL F 313      77.409  14.536   8.172  1.00  0.00           C  
ATOM    315  C   VAL F 313      78.399  15.468   8.874  1.00  0.00           C  
ATOM    316  O   VAL F 313      79.323  16.012   8.246  1.00  0.00           O  
ATOM    317  CB  VAL F 313      77.875  14.394   6.683  1.00  0.00           C  
ATOM    318  CG1 VAL F 313      77.366  13.075   6.106  1.00  0.00           C  
ATOM    319  CG2 VAL F 313      77.367  15.551   5.870  1.00  0.00           C  
ATOM    320  N   ASP F 314      78.269  15.599  10.184  1.00  0.00           N  
ATOM    321  CA  ASP F 314      79.186  16.444  10.943  1.00  0.00           C  
ATOM    322  C   ASP F 314      80.671  16.110  10.755  1.00  0.00           C  
ATOM    323  O   ASP F 314      81.513  17.007  10.785  1.00  0.00           O  
ATOM    324  CB  ASP F 314      78.857  16.383  12.434  1.00  0.00           C  
ATOM    325  CG  ASP F 314      78.681  14.969  12.932  1.00  0.00           C  
ATOM    326  OD1 ASP F 314      79.148  14.059  12.234  1.00  0.00           O  
ATOM    327  OD2 ASP F 314      78.082  14.785  14.014  1.00  0.00           O  
ATOM    328  N   GLN F 315      81.014  14.839  10.565  1.00  0.00           N  
ATOM    329  CA  GLN F 315      82.426  14.502  10.374  1.00  0.00           C  
ATOM    330  C   GLN F 315      82.940  15.063   9.061  1.00  0.00           C  
ATOM    331  O   GLN F 315      84.146  15.149   8.834  1.00  0.00           O  
ATOM    332  CB  GLN F 315      82.638  12.998  10.404  1.00  0.00           C  
ATOM    333  CG  GLN F 315      82.871  12.465  11.793  1.00  0.00           C  
ATOM    334  CD  GLN F 315      82.977  10.959  11.808  1.00  0.00           C  
ATOM    335  OE1 GLN F 315      81.986  10.259  11.566  1.00  0.00           O  
ATOM    336  NE2 GLN F 315      84.183  10.446  12.081  1.00  0.00           N  
ATOM    337  N   HIS F 316      82.006  15.423   8.193  1.00  0.00           N  
ATOM    338  CA  HIS F 316      82.349  16.001   6.905  1.00  0.00           C  
ATOM    339  C   HIS F 316      82.457  17.504   7.095  1.00  0.00           C  
ATOM    340  O   HIS F 316      83.356  18.151   6.558  1.00  0.00           O  
ATOM    341  CB  HIS F 316      81.278  15.679   5.852  1.00  0.00           C  
ATOM    342  CG  HIS F 316      81.618  14.517   4.981  1.00  0.00           C  
ATOM    343  ND1 HIS F 316      80.773  13.440   4.823  1.00  0.00           N  
ATOM    344  CD2 HIS F 316      82.735  14.232   4.269  1.00  0.00           C  
ATOM    345  CE1 HIS F 316      81.359  12.535   4.060  1.00  0.00           C  
ATOM    346  NE2 HIS F 316      82.551  12.990   3.710  1.00  0.00           N  
ATOM    347  N   ALA F 317      81.547  18.039   7.901  1.00  0.00           N  
ATOM    348  CA  ALA F 317      81.531  19.459   8.208  1.00  0.00           C  
ATOM    349  C   ALA F 317      82.895  19.931   8.718  1.00  0.00           C  
ATOM    350  O   ALA F 317      83.368  21.013   8.381  1.00  0.00           O  
ATOM    351  CB  ALA F 317      80.465  19.749   9.251  1.00  0.00           C  
ATOM    352  N   ILE F 333      83.541  19.067   9.491  1.00  0.00           N  
ATOM    353  CA  ILE F 333      84.831  19.353  10.113  1.00  0.00           C  
ATOM    354  C   ILE F 333      86.068  19.419   9.213  1.00  0.00           C  
ATOM    355  O   ILE F 333      87.198  19.492   9.698  1.00  0.00           O  
ATOM    356  CB  ILE F 333      84.999  18.393  11.329  1.00  0.00           C  
ATOM    357  CG1 ILE F 333      84.883  19.228  12.592  1.00  0.00           C  
ATOM    358  CG2 ILE F 333      86.297  17.557  11.314  1.00  0.00           C  
ATOM    359  CD1 ILE F 333      84.229  18.493  13.720  1.00  0.00           C  
ATOM    360  N   THR F 334      85.866  19.440   7.900  1.00  0.00           N  
ATOM    361  CA  THR F 334      87.007  19.523   6.993  1.00  0.00           C  
ATOM    362  C   THR F 334      87.391  20.983   6.767  1.00  0.00           C  
ATOM    363  O   THR F 334      88.449  21.285   6.219  1.00  0.00           O  
ATOM    364  CB  THR F 334      86.708  18.842   5.652  1.00  0.00           C  
ATOM    365  OG1 THR F 334      85.405  19.227   5.190  1.00  0.00           O  
ATOM    366  CG2 THR F 334      86.785  17.335   5.803  1.00  0.00           C  
ATOM    367  N   VAL F 336      86.514  21.877   7.218  1.00  0.00           N  
ATOM    368  CA  VAL F 336      86.686  23.330   7.131  1.00  0.00           C  
ATOM    369  C   VAL F 336      86.509  23.894   8.557  1.00  0.00           C  
ATOM    370  O   VAL F 336      85.882  23.249   9.401  1.00  0.00           O  
ATOM    371  CB  VAL F 336      85.617  23.951   6.177  1.00  0.00           C  
ATOM    372  CG1 VAL F 336      85.873  23.485   4.748  1.00  0.00           C  
ATOM    373  CG2 VAL F 336      84.212  23.545   6.616  1.00  0.00           C  
ATOM    374  N   TRP F 340      87.049  25.078   8.835  1.00  0.00           N  
ATOM    375  CA  TRP F 340      86.889  25.635  10.174  1.00  0.00           C  
ATOM    376  C   TRP F 340      85.440  25.505  10.598  1.00  0.00           C  
ATOM    377  O   TRP F 340      84.537  25.516   9.772  1.00  0.00           O  
ATOM    378  CB  TRP F 340      87.306  27.112  10.234  1.00  0.00           C  
ATOM    379  CG  TRP F 340      88.411  27.381  11.214  1.00  0.00           C  
ATOM    380  CD1 TRP F 340      89.763  27.281  10.987  1.00  0.00           C  
ATOM    381  CD2 TRP F 340      88.269  27.661  12.608  1.00  0.00           C  
ATOM    382  NE1 TRP F 340      90.472  27.470  12.155  1.00  0.00           N  
ATOM    383  CE2 TRP F 340      89.580  27.699  13.168  1.00  0.00           C  
ATOM    384  CE3 TRP F 340      87.166  27.872  13.448  1.00  0.00           C  
ATOM    385  CZ2 TRP F 340      89.809  27.938  14.522  1.00  0.00           C  
ATOM    386  CZ3 TRP F 340      87.399  28.112  14.804  1.00  0.00           C  
ATOM    387  CH2 TRP F 340      88.708  28.139  15.325  1.00  0.00           C  
ATOM    388  N   GLN F 418      85.224  25.357  11.895  1.00  0.00           N  
ATOM    389  CA  GLN F 418      83.875  25.238  12.444  1.00  0.00           C  
ATOM    390  C   GLN F 418      83.942  25.701  13.886  1.00  0.00           C  
ATOM    391  O   GLN F 418      84.934  25.459  14.574  1.00  0.00           O  
ATOM    392  CB  GLN F 418      83.400  23.783  12.429  1.00  0.00           C  
ATOM    393  CG  GLN F 418      83.065  23.213  11.081  1.00  0.00           C  
ATOM    394  CD  GLN F 418      81.804  23.809  10.505  1.00  0.00           C  
ATOM    395  OE1 GLN F 418      80.850  24.115  11.230  1.00  0.00           O  
ATOM    396  NE2 GLN F 418      81.785  23.963   9.188  1.00  0.00           N  
ATOM    397  N   ASP F 419      82.907  26.382  14.343  1.00  0.00           N  
ATOM    398  CA  ASP F 419      82.907  26.806  15.721  1.00  0.00           C  
ATOM    399  C   ASP F 419      82.124  25.731  16.437  1.00  0.00           C  
ATOM    400  O   ASP F 419      80.930  25.546  16.189  1.00  0.00           O  
ATOM    401  CB  ASP F 419      82.230  28.169  15.903  1.00  0.00           C  
ATOM    402  CG  ASP F 419      82.050  28.530  17.372  1.00  0.00           C  
ATOM    403  OD1 ASP F 419      81.076  28.047  17.990  1.00  0.00           O  
ATOM    404  OD2 ASP F 419      82.901  29.274  17.905  1.00  0.00           O  
ATOM    405  N   PRO F 420      82.798  24.995  17.322  1.00  0.00           N  
ATOM    406  CA  PRO F 420      82.185  23.916  18.092  1.00  0.00           C  
ATOM    407  C   PRO F 420      80.777  24.190  18.583  1.00  0.00           C  
ATOM    408  O   PRO F 420      79.948  23.285  18.584  1.00  0.00           O  
ATOM    409  CB  PRO F 420      83.184  23.703  19.218  1.00  0.00           C  
ATOM    410  CG  PRO F 420      84.504  23.944  18.512  1.00  0.00           C  
ATOM    411  CD  PRO F 420      84.213  25.186  17.700  1.00  0.00           C  
ATOM    412  N   HIS F 421      80.489  25.420  18.999  1.00  0.00           N  
ATOM    413  CA  HIS F 421      79.133  25.705  19.478  1.00  0.00           C  
ATOM    414  C   HIS F 421      78.159  25.778  18.323  1.00  0.00           C  
ATOM    415  O   HIS F 421      77.023  25.294  18.413  1.00  0.00           O  
ATOM    416  CB  HIS F 421      79.069  27.019  20.263  1.00  0.00           C  
ATOM    417  CG  HIS F 421      77.665  27.466  20.552  1.00  0.00           C  
ATOM    418  ND1 HIS F 421      76.938  28.257  19.685  1.00  0.00           N  
ATOM    419  CD2 HIS F 421      76.824  27.166  21.569  1.00  0.00           C  
ATOM    420  CE1 HIS F 421      75.714  28.427  20.150  1.00  0.00           C  
ATOM    421  NE2 HIS F 421      75.617  27.774  21.295  1.00  0.00           N  
ATOM    422  N   GLU F 422      78.613  26.397  17.239  1.00  0.00           N  
ATOM    423  CA  GLU F 422      77.783  26.541  16.062  1.00  0.00           C  
ATOM    424  C   GLU F 422      77.539  25.195  15.407  1.00  0.00           C  
ATOM    425  O   GLU F 422      76.391  24.799  15.216  1.00  0.00           O  
ATOM    426  CB  GLU F 422      78.423  27.536  15.096  1.00  0.00           C  
ATOM    427  CG  GLU F 422      77.811  28.916  15.211  1.00  0.00           C  
ATOM    428  CD  GLU F 422      76.300  28.869  15.022  1.00  0.00           C  
ATOM    429  OE1 GLU F 422      75.852  28.738  13.859  1.00  0.00           O  
ATOM    430  OE2 GLU F 422      75.564  28.935  16.037  1.00  0.00           O  
ATOM    431  N   LEU F 423      78.618  24.496  15.068  1.00  0.00           N  
ATOM    432  CA  LEU F 423      78.495  23.182  14.461  1.00  0.00           C  
ATOM    433  C   LEU F 423      77.548  22.339  15.313  1.00  0.00           C  
ATOM    434  O   LEU F 423      76.566  21.789  14.816  1.00  0.00           O  
ATOM    435  CB  LEU F 423      79.863  22.512  14.385  1.00  0.00           C  
ATOM    436  CG  LEU F 423      79.890  21.038  13.960  1.00  0.00           C  
ATOM    437  CD1 LEU F 423      79.124  20.865  12.651  1.00  0.00           C  
ATOM    438  CD2 LEU F 423      81.342  20.576  13.815  1.00  0.00           C  
ATOM    439  N   ARG F 424      77.839  22.264  16.605  1.00  0.00           N  
ATOM    440  CA  ARG F 424      77.026  21.501  17.541  1.00  0.00           C  
ATOM    441  C   ARG F 424      75.562  21.943  17.404  1.00  0.00           C  
ATOM    442  O   ARG F 424      74.652  21.123  17.325  1.00  0.00           O  
ATOM    443  CB  ARG F 424      77.536  21.752  18.974  1.00  0.00           C  
ATOM    444  CG  ARG F 424      77.104  20.744  20.050  1.00  0.00           C  
ATOM    445  CD  ARG F 424      78.139  19.613  20.271  1.00  0.00           C  
ATOM    446  NE  ARG F 424      79.487  20.070  20.645  1.00  0.00           N  
ATOM    447  CZ  ARG F 424      79.771  20.962  21.598  1.00  0.00           C  
ATOM    448  NH1 ARG F 424      78.802  21.529  22.302  1.00  0.00           N  
ATOM    449  NH2 ARG F 424      81.037  21.285  21.855  1.00  0.00           N  
ATOM    450  N   GLN F 425      75.358  23.252  17.339  1.00  0.00           N  
ATOM    451  CA  GLN F 425      74.030  23.863  17.241  1.00  0.00           C  
ATOM    452  C   GLN F 425      73.273  23.592  15.930  1.00  0.00           C  
ATOM    453  O   GLN F 425      72.053  23.362  15.931  1.00  0.00           O  
ATOM    454  CB  GLN F 425      74.181  25.374  17.428  1.00  0.00           C  
ATOM    455  CG  GLN F 425      73.081  26.061  18.231  1.00  0.00           C  
ATOM    456  CD  GLN F 425      73.306  25.965  19.731  1.00  0.00           C  
ATOM    457  OE1 GLN F 425      72.804  26.797  20.498  1.00  0.00           O  
ATOM    458  NE2 GLN F 425      74.055  24.933  20.158  1.00  0.00           N  
ATOM    459  N   ASN F 426      74.000  23.632  14.813  1.00  0.00           N  
ATOM    460  CA  ASN F 426      73.408  23.404  13.489  1.00  0.00           C  
ATOM    461  C   ASN F 426      72.886  21.995  13.309  1.00  0.00           C  
ATOM    462  O   ASN F 426      71.850  21.794  12.674  1.00  0.00           O  
ATOM    463  CB  ASN F 426      74.418  23.710  12.397  1.00  0.00           C  
ATOM    464  CG  ASN F 426      74.686  25.178  12.280  1.00  0.00           C  
ATOM    465  OD1 ASN F 426      73.757  25.987  12.373  1.00  0.00           O  
ATOM    466  ND2 ASN F 426      75.942  25.539  12.051  1.00  0.00           N  
ATOM    467  N   ILE F 427      73.632  21.031  13.843  1.00  0.00           N  
ATOM    468  CA  ILE F 427      73.251  19.641  13.780  1.00  0.00           C  
ATOM    469  C   ILE F 427      71.834  19.492  14.364  1.00  0.00           C  
ATOM    470  O   ILE F 427      70.966  18.877  13.739  1.00  0.00           O  
ATOM    471  CB  ILE F 427      74.250  18.771  14.561  1.00  0.00           C  
ATOM    472  CG1 ILE F 427      75.632  18.896  13.939  1.00  0.00           C  
ATOM    473  CG2 ILE F 427      73.787  17.320  14.581  1.00  0.00           C  
ATOM    474  CD1 ILE F 427      76.736  18.191  14.729  1.00  0.00           C  
ATOM    475  N   ARG F 429      71.584  20.054  15.547  1.00  0.00           N  
ATOM    476  CA  ARG F 429      70.244  19.951  16.137  1.00  0.00           C  
ATOM    477  C   ARG F 429      69.240  20.716  15.287  1.00  0.00           C  
ATOM    478  O   ARG F 429      68.093  20.285  15.121  1.00  0.00           O  
ATOM    479  CB  ARG F 429      70.189  20.531  17.550  1.00  0.00           C  
ATOM    480  CG  ARG F 429      70.538  19.581  18.660  1.00  0.00           C  
ATOM    481  CD  ARG F 429      70.194  20.203  20.008  1.00  0.00           C  
ATOM    482  NE  ARG F 429      68.783  20.060  20.376  1.00  0.00           N  
ATOM    483  CZ  ARG F 429      68.294  19.041  21.076  1.00  0.00           C  
ATOM    484  NH1 ARG F 429      69.109  18.077  21.478  1.00  0.00           N  
ATOM    485  NH2 ARG F 429      67.002  18.998  21.388  1.00  0.00           N  
ATOM    486  N   ARG F 431      69.667  21.869  14.775  1.00  0.00           N  
ATOM    487  CA  ARG F 431      68.783  22.673  13.948  1.00  0.00           C  
ATOM    488  C   ARG F 431      68.320  21.869  12.733  1.00  0.00           C  
ATOM    489  O   ARG F 431      67.128  21.818  12.414  1.00  0.00           O  
ATOM    490  CB  ARG F 431      69.486  23.953  13.482  1.00  0.00           C  
ATOM    491  CG  ARG F 431      69.243  25.170  14.374  1.00  0.00           C  
ATOM    492  CD  ARG F 431      69.695  26.464  13.686  1.00  0.00           C  
ATOM    493  NE  ARG F 431      71.151  26.607  13.628  1.00  0.00           N  
ATOM    494  CZ  ARG F 431      71.898  27.139  14.597  1.00  0.00           C  
ATOM    495  NH1 ARG F 431      71.332  27.586  15.708  1.00  0.00           N  
ATOM    496  NH2 ARG F 431      73.217  27.232  14.458  1.00  0.00           N  
ATOM    497  N   LEU F 432      69.281  21.220  12.086  1.00  0.00           N  
ATOM    498  CA  LEU F 432      69.038  20.424  10.898  1.00  0.00           C  
ATOM    499  C   LEU F 432      68.090  19.254  11.148  1.00  0.00           C  
ATOM    500  O   LEU F 432      67.157  19.011  10.370  1.00  0.00           O  
ATOM    501  CB  LEU F 432      70.373  19.927  10.361  1.00  0.00           C  
ATOM    502  CG  LEU F 432      70.436  19.617   8.867  1.00  0.00           C  
ATOM    503  CD1 LEU F 432      69.979  20.819   8.064  1.00  0.00           C  
ATOM    504  CD2 LEU F 432      71.868  19.252   8.496  1.00  0.00           C  
ATOM    505  N   ALA F 433      68.323  18.534  12.236  1.00  0.00           N  
ATOM    506  CA  ALA F 433      67.474  17.407  12.571  1.00  0.00           C  
ATOM    507  C   ALA F 433      66.043  17.895  12.810  1.00  0.00           C  
ATOM    508  O   ALA F 433      65.088  17.317  12.292  1.00  0.00           O  
ATOM    509  CB  ALA F 433      68.017  16.696  13.795  1.00  0.00           C  
ATOM    510  N   ALA F 434      65.894  18.960  13.594  1.00  0.00           N  
ATOM    511  CA  ALA F 434      64.562  19.514  13.876  1.00  0.00           C  
ATOM    512  C   ALA F 434      63.892  19.973  12.575  1.00  0.00           C  
ATOM    513  O   ALA F 434      62.692  19.784  12.381  1.00  0.00           O  
ATOM    514  CB  ALA F 434      64.669  20.682  14.876  1.00  0.00           C  
ATOM    515  N   LEU F 435      64.673  20.583  11.691  1.00  0.00           N  
ATOM    516  CA  LEU F 435      64.128  21.041  10.424  1.00  0.00           C  
ATOM    517  C   LEU F 435      63.561  19.868   9.618  1.00  0.00           C  
ATOM    518  O   LEU F 435      62.400  19.905   9.200  1.00  0.00           O  
ATOM    519  CB  LEU F 435      65.193  21.792   9.627  1.00  0.00           C  
ATOM    520  CG  LEU F 435      65.033  23.312   9.745  1.00  0.00           C  
ATOM    521  CD1 LEU F 435      66.250  24.010   9.165  1.00  0.00           C  
ATOM    522  CD2 LEU F 435      63.759  23.735   9.021  1.00  0.00           C  
ATOM    523  N   TYR F 436      64.363  18.820   9.420  1.00  0.00           N  
ATOM    524  CA  TYR F 436      63.900  17.646   8.668  1.00  0.00           C  
ATOM    525  C   TYR F 436      62.636  16.995   9.236  1.00  0.00           C  
ATOM    526  O   TYR F 436      61.741  16.593   8.485  1.00  0.00           O  
ATOM    527  CB  TYR F 436      65.011  16.601   8.556  1.00  0.00           C  
ATOM    528  CG  TYR F 436      65.931  16.852   7.390  1.00  0.00           C  
ATOM    529  CD1 TYR F 436      66.815  17.929   7.388  1.00  0.00           C  
ATOM    530  CD2 TYR F 436      65.874  16.047   6.259  1.00  0.00           C  
ATOM    531  CE1 TYR F 436      67.613  18.195   6.282  1.00  0.00           C  
ATOM    532  CE2 TYR F 436      66.661  16.304   5.153  1.00  0.00           C  
ATOM    533  CZ  TYR F 436      67.527  17.377   5.165  1.00  0.00           C  
ATOM    534  OH  TYR F 436      68.289  17.635   4.054  1.00  0.00           O  
ATOM    535  N   LEU F 437      62.568  16.881  10.558  1.00  0.00           N  
ATOM    536  CA  LEU F 437      61.396  16.297  11.199  1.00  0.00           C  
ATOM    537  C   LEU F 437      60.214  17.252  10.991  1.00  0.00           C  
ATOM    538  O   LEU F 437      59.112  16.827  10.652  1.00  0.00           O  
ATOM    539  CB  LEU F 437      61.670  16.076  12.693  1.00  0.00           C  
ATOM    540  CG  LEU F 437      62.616  14.911  13.019  1.00  0.00           C  
ATOM    541  CD1 LEU F 437      63.231  15.060  14.413  1.00  0.00           C  
ATOM    542  CD2 LEU F 437      61.825  13.604  12.895  1.00  0.00           C  
ATOM    543  N   ALA F 438      60.475  18.546  11.175  1.00  0.00           N  
ATOM    544  CA  ALA F 438      59.467  19.594  11.002  1.00  0.00           C  
ATOM    545  C   ALA F 438      58.900  19.571   9.575  1.00  0.00           C  
ATOM    546  O   ALA F 438      57.689  19.706   9.372  1.00  0.00           O  
ATOM    547  CB  ALA F 438      60.085  20.970  11.311  1.00  0.00           C  
ATOM    548  N   VAL F 439      59.793  19.403   8.598  1.00  0.00           N  
ATOM    549  CA  VAL F 439      59.429  19.348   7.181  1.00  0.00           C  
ATOM    550  C   VAL F 439      58.577  18.118   6.872  1.00  0.00           C  
ATOM    551  O   VAL F 439      57.875  18.084   5.864  1.00  0.00           O  
ATOM    552  CB  VAL F 439      60.679  19.316   6.279  1.00  0.00           C  
ATOM    553  CG1 VAL F 439      60.292  18.907   4.869  1.00  0.00           C  
ATOM    554  CG2 VAL F 439      61.339  20.675   6.269  1.00  0.00           C  
ATOM    555  N   GLY F 444      58.657  17.103   7.728  1.00  0.00           N  
ATOM    556  CA  GLY F 444      57.856  15.915   7.514  1.00  0.00           C  
ATOM    557  C   GLY F 444      58.540  14.560   7.531  1.00  0.00           C  
ATOM    558  O   GLY F 444      57.867  13.544   7.368  1.00  0.00           O  
ATOM    559  N   ILE F 445      59.856  14.524   7.719  1.00  0.00           N  
ATOM    560  CA  ILE F 445      60.553  13.249   7.746  1.00  0.00           C  
ATOM    561  C   ILE F 445      60.078  12.416   8.921  1.00  0.00           C  
ATOM    562  O   ILE F 445      60.358  12.748  10.064  1.00  0.00           O  
ATOM    563  CB  ILE F 445      62.061  13.438   7.843  1.00  0.00           C  
ATOM    564  CG1 ILE F 445      62.569  14.225   6.623  1.00  0.00           C  
ATOM    565  CG2 ILE F 445      62.744  12.081   7.977  1.00  0.00           C  
ATOM    566  CD1 ILE F 445      62.234  13.593   5.270  1.00  0.00           C  
ATOM    567  N   ASP F 460      59.342  11.342   8.626  1.00  0.00           N  
ATOM    568  CA  ASP F 460      58.806  10.429   9.647  1.00  0.00           C  
ATOM    569  C   ASP F 460      59.963   9.599  10.232  1.00  0.00           C  
ATOM    570  O   ASP F 460      60.512   8.721   9.562  1.00  0.00           O  
ATOM    571  CB  ASP F 460      57.779   9.488   9.009  1.00  0.00           C  
ATOM    572  CG  ASP F 460      56.952   8.734  10.046  1.00  0.00           C  
ATOM    573  OD1 ASP F 460      57.558   8.144  10.966  1.00  0.00           O  
ATOM    574  OD2 ASP F 460      55.713   8.730   9.930  1.00  0.00           O  
ATOM    575  N   PRO F 461      60.325   9.849  11.504  1.00  0.00           N  
ATOM    576  CA  PRO F 461      61.426   9.106  12.124  1.00  0.00           C  
ATOM    577  C   PRO F 461      61.285   7.588  12.160  1.00  0.00           C  
ATOM    578  O   PRO F 461      62.292   6.872  12.145  1.00  0.00           O  
ATOM    579  CB  PRO F 461      61.518   9.730  13.515  1.00  0.00           C  
ATOM    580  CG  PRO F 461      60.108  10.117  13.794  1.00  0.00           C  
ATOM    581  CD  PRO F 461      59.651  10.715  12.492  1.00  0.00           C  
ATOM    582  N   THR F 463      60.055   7.092  12.198  1.00  0.00           N  
ATOM    583  CA  THR F 463      59.828   5.652  12.239  1.00  0.00           C  
ATOM    584  C   THR F 463      60.059   5.015  10.875  1.00  0.00           C  
ATOM    585  O   THR F 463      60.637   3.931  10.760  1.00  0.00           O  
ATOM    586  CB  THR F 463      58.380   5.358  12.641  1.00  0.00           C  
ATOM    587  OG1 THR F 463      57.522   5.513  11.502  1.00  0.00           O  
ATOM    588  CG2 THR F 463      57.927   6.318  13.703  1.00  0.00           C  
ATOM    589  N   GLN F 471      59.595   5.715   9.848  1.00  0.00           N  
ATOM    590  CA  GLN F 471      59.695   5.270   8.466  1.00  0.00           C  
ATOM    591  C   GLN F 471      61.115   5.393   7.926  1.00  0.00           C  
ATOM    592  O   GLN F 471      61.615   4.512   7.226  1.00  0.00           O  
ATOM    593  CB  GLN F 471      58.788   6.139   7.610  1.00  0.00           C  
ATOM    594  CG  GLN F 471      58.269   5.497   6.360  1.00  0.00           C  
ATOM    595  CD  GLN F 471      57.042   4.656   6.640  1.00  0.00           C  
ATOM    596  OE1 GLN F 471      56.222   5.012   7.484  1.00  0.00           O  
ATOM    597  NE2 GLN F 471      56.907   3.542   5.929  1.00  0.00           N  
ATOM    598  N   ALA F 472      61.745   6.514   8.245  1.00  0.00           N  
ATOM    599  CA  ALA F 472      63.085   6.786   7.777  1.00  0.00           C  
ATOM    600  C   ALA F 472      64.074   6.859   8.914  1.00  0.00           C  
ATOM    601  O   ALA F 472      63.716   7.181  10.048  1.00  0.00           O  
ATOM    602  CB  ALA F 472      63.094   8.089   6.996  1.00  0.00           C  
ATOM    603  N   THR F 473      65.327   6.566   8.601  1.00  0.00           N  
ATOM    604  CA  THR F 473      66.363   6.613   9.607  1.00  0.00           C  
ATOM    605  C   THR F 473      67.107   7.942   9.510  1.00  0.00           C  
ATOM    606  O   THR F 473      67.775   8.230   8.512  1.00  0.00           O  
ATOM    607  CB  THR F 473      67.337   5.439   9.443  1.00  0.00           C  
ATOM    608  OG1 THR F 473      66.677   4.220   9.802  1.00  0.00           O  
ATOM    609  CG2 THR F 473      68.548   5.627  10.336  1.00  0.00           C  
ATOM    610  N   LEU F 474      66.946   8.751  10.554  1.00  0.00           N  
ATOM    611  CA  LEU F 474      67.595  10.046  10.658  1.00  0.00           C  
ATOM    612  C   LEU F 474      68.612   9.882  11.798  1.00  0.00           C  
ATOM    613  O   LEU F 474      68.245   9.508  12.921  1.00  0.00           O  
ATOM    614  CB  LEU F 474      66.560  11.126  11.000  1.00  0.00           C  
ATOM    615  CG  LEU F 474      67.059  12.575  11.092  1.00  0.00           C  
ATOM    616  CD1 LEU F 474      67.485  13.100   9.725  1.00  0.00           C  
ATOM    617  CD2 LEU F 474      65.948  13.427  11.675  1.00  0.00           C  
ATOM    618  N   PHE F 475      69.883  10.141  11.512  1.00  0.00           N  
ATOM    619  CA  PHE F 475      70.907   9.986  12.526  1.00  0.00           C  
ATOM    620  C   PHE F 475      72.139  10.860  12.262  1.00  0.00           C  
ATOM    621  O   PHE F 475      72.315  11.401  11.171  1.00  0.00           O  
ATOM    622  CB  PHE F 475      71.322   8.508  12.613  1.00  0.00           C  
ATOM    623  CG  PHE F 475      72.044   8.002  11.392  1.00  0.00           C  
ATOM    624  CD1 PHE F 475      71.350   7.724  10.226  1.00  0.00           C  
ATOM    625  CD2 PHE F 475      73.425   7.879  11.395  1.00  0.00           C  
ATOM    626  CE1 PHE F 475      72.021   7.348   9.069  1.00  0.00           C  
ATOM    627  CE2 PHE F 475      74.114   7.502  10.249  1.00  0.00           C  
ATOM    628  CZ  PHE F 475      73.410   7.236   9.075  1.00  0.00           C  
ATOM    629  N   ILE F 476      73.005  10.981  13.263  1.00  0.00           N  
ATOM    630  CA  ILE F 476      74.218  11.790  13.136  1.00  0.00           C  
ATOM    631  C   ILE F 476      75.372  10.872  12.765  1.00  0.00           C  
ATOM    632  O   ILE F 476      75.623   9.859  13.401  1.00  0.00           O  
ATOM    633  CB  ILE F 476      74.515  12.555  14.474  1.00  0.00           C  
ATOM    634  CG1 ILE F 476      73.263  13.323  14.914  1.00  0.00           C  
ATOM    635  CG2 ILE F 476      75.644  13.560  14.289  1.00  0.00           C  
ATOM    636  CD1 ILE F 476      73.277  13.755  16.342  1.00  0.00           C  
ATOM    637  N   GLN F 477      76.075  11.233  11.713  1.00  0.00           N  
ATOM    638  CA  GLN F 477      77.177  10.418  11.242  1.00  0.00           C  
ATOM    639  C   GLN F 477      78.144   9.920  12.336  1.00  0.00           C  
ATOM    640  O   GLN F 477      78.235   8.726  12.573  1.00  0.00           O  
ATOM    641  CB  GLN F 477      77.926  11.190  10.142  1.00  0.00           C  
ATOM    642  CG  GLN F 477      78.931  10.376   9.385  1.00  0.00           C  
ATOM    643  CD  GLN F 477      79.706  11.207   8.394  1.00  0.00           C  
ATOM    644  OE1 GLN F 477      79.763  12.419   8.512  1.00  0.00           O  
ATOM    645  NE2 GLN F 477      80.327  10.554   7.426  1.00  0.00           N  
ATOM    646  N   SER F 478      78.843  10.837  13.007  1.00  0.00           N  
ATOM    647  CA  SER F 478      79.822  10.490  14.045  1.00  0.00           C  
ATOM    648  C   SER F 478      79.373   9.495  15.117  1.00  0.00           C  
ATOM    649  O   SER F 478      80.218   8.803  15.692  1.00  0.00           O  
ATOM    650  CB  SER F 478      80.370  11.759  14.717  1.00  0.00           C  
ATOM    651  OG  SER F 478      79.338  12.499  15.353  1.00  0.00           O  
ATOM    652  N   GLU F 479      78.066   9.428  15.382  1.00  0.00           N  
ATOM    653  CA  GLU F 479      77.502   8.505  16.377  1.00  0.00           C  
ATOM    654  C   GLU F 479      77.414   7.063  15.839  1.00  0.00           C  
ATOM    655  O   GLU F 479      76.790   6.189  16.455  1.00  0.00           O  
ATOM    656  CB  GLU F 479      76.093   8.951  16.822  1.00  0.00           C  
ATOM    657  CG  GLU F 479      75.993  10.382  17.308  1.00  0.00           C  
ATOM    658  CD  GLU F 479      74.661  10.697  17.984  1.00  0.00           C  
ATOM    659  OE1 GLU F 479      73.595  10.284  17.476  1.00  0.00           O  
ATOM    660  OE2 GLU F 479      74.689  11.380  19.030  1.00  0.00           O  
ATOM    661  N   VAL F 482      78.005   6.832  14.668  1.00  0.00           N  
ATOM    662  CA  VAL F 482      78.041   5.507  14.046  1.00  0.00           C  
ATOM    663  C   VAL F 482      79.490   5.324  13.585  1.00  0.00           C  
ATOM    664  O   VAL F 482      79.840   5.633  12.448  1.00  0.00           O  
ATOM    665  CB  VAL F 482      77.092   5.407  12.830  1.00  0.00           C  
ATOM    666  CG1 VAL F 482      77.326   4.085  12.123  1.00  0.00           C  
ATOM    667  CG2 VAL F 482      75.629   5.514  13.279  1.00  0.00           C  
ATOM    668  N   PRO F 483      80.352   4.794  14.473  1.00  0.00           N  
ATOM    669  CA  PRO F 483      81.780   4.567  14.210  1.00  0.00           C  
ATOM    670  C   PRO F 483      82.128   3.815  12.953  1.00  0.00           C  
ATOM    671  O   PRO F 483      83.263   3.897  12.463  1.00  0.00           O  
ATOM    672  CB  PRO F 483      82.247   3.833  15.457  1.00  0.00           C  
ATOM    673  CG  PRO F 483      81.248   4.273  16.504  1.00  0.00           C  
ATOM    674  CD  PRO F 483      79.964   4.196  15.761  1.00  0.00           C  
ATOM    675  N   ALA F 485      81.162   3.074  12.423  1.00  0.00           N  
ATOM    676  CA  ALA F 485      81.407   2.284  11.206  1.00  0.00           C  
ATOM    677  C   ALA F 485      81.980   3.155  10.102  1.00  0.00           C  
ATOM    678  O   ALA F 485      82.950   2.762   9.440  1.00  0.00           O  
ATOM    679  CB  ALA F 485      80.117   1.637  10.739  1.00  0.00           C  
ATOM    680  N   HIS F 486      81.384   4.339   9.919  1.00  0.00           N  
ATOM    681  CA  HIS F 486      81.832   5.259   8.876  1.00  0.00           C  
ATOM    682  C   HIS F 486      83.336   5.535   8.888  1.00  0.00           C  
ATOM    683  O   HIS F 486      84.017   5.380   7.872  1.00  0.00           O  
ATOM    684  CB  HIS F 486      81.077   6.589   8.950  1.00  0.00           C  
ATOM    685  CG  HIS F 486      79.611   6.486   8.675  1.00  0.00           C  
ATOM    686  ND1 HIS F 486      78.729   5.889   9.548  1.00  0.00           N  
ATOM    687  CD2 HIS F 486      78.866   6.920   7.631  1.00  0.00           C  
ATOM    688  CE1 HIS F 486      77.503   5.953   9.056  1.00  0.00           C  
ATOM    689  NE2 HIS F 486      77.558   6.574   7.891  1.00  0.00           N  
ATOM    690  N   ALA F 489      83.861   5.922  10.040  1.00  0.00           N  
ATOM    691  CA  ALA F 489      85.284   6.199  10.131  1.00  0.00           C  
ATOM    692  C   ALA F 489      86.089   4.928   9.917  1.00  0.00           C  
ATOM    693  O   ALA F 489      87.220   4.976   9.422  1.00  0.00           O  
ATOM    694  CB  ALA F 489      85.615   6.833  11.475  1.00  0.00           C  
ATOM    695  N   GLN F 490      85.498   3.791  10.275  1.00  0.00           N  
ATOM    696  CA  GLN F 490      86.185   2.506  10.091  1.00  0.00           C  
ATOM    697  C   GLN F 490      86.235   2.154   8.607  1.00  0.00           C  
ATOM    698  O   GLN F 490      87.310   1.833   8.058  1.00  0.00           O  
ATOM    699  CB  GLN F 490      85.491   1.380  10.885  1.00  0.00           C  
ATOM    700  CG  GLN F 490      85.664   1.528  12.401  1.00  0.00           C  
ATOM    701  CD  GLN F 490      85.038   0.417  13.224  1.00  0.00           C  
ATOM    702  OE1 GLN F 490      83.810   0.306  13.342  1.00  0.00           O  
ATOM    703  NE2 GLN F 490      85.890  -0.409  13.812  1.00  0.00           N  
ATOM    704  N   ALA F 494      85.067   2.225   7.965  1.00  0.00           N  
ATOM    705  CA  ALA F 494      84.944   1.941   6.533  1.00  0.00           C  
ATOM    706  C   ALA F 494      85.824   2.905   5.769  1.00  0.00           C  
ATOM    707  O   ALA F 494      86.562   2.527   4.841  1.00  0.00           O  
ATOM    708  CB  ALA F 494      83.504   2.090   6.094  1.00  0.00           C  
ATOM    709  N   ALA F 495      85.748   4.164   6.186  1.00  0.00           N  
ATOM    710  CA  ALA F 495      86.524   5.240   5.573  1.00  0.00           C  
ATOM    711  C   ALA F 495      88.004   4.927   5.527  1.00  0.00           C  
ATOM    712  O   ALA F 495      88.686   5.226   4.549  1.00  0.00           O  
ATOM    713  CB  ALA F 495      86.297   6.492   6.321  1.00  0.00           C  
ATOM    714  N   TRP F 496      88.522   4.310   6.579  1.00  0.00           N  
ATOM    715  CA  TRP F 496      89.946   4.031   6.562  1.00  0.00           C  
ATOM    716  C   TRP F 496      90.314   2.880   5.621  1.00  0.00           C  
ATOM    717  O   TRP F 496      91.372   2.890   4.983  1.00  0.00           O  
ATOM    718  CB  TRP F 496      90.458   3.765   7.981  1.00  0.00           C  
ATOM    719  CG  TRP F 496      91.844   3.319   7.938  1.00  0.00           C  
ATOM    720  CD1 TRP F 496      92.281   2.033   7.983  1.00  0.00           C  
ATOM    721  CD2 TRP F 496      92.989   4.116   7.641  1.00  0.00           C  
ATOM    722  NE1 TRP F 496      93.620   1.966   7.713  1.00  0.00           N  
ATOM    723  CE2 TRP F 496      94.088   3.231   7.498  1.00  0.00           C  
ATOM    724  CE3 TRP F 496      93.195   5.482   7.467  1.00  0.00           C  
ATOM    725  CZ2 TRP F 496      95.376   3.675   7.200  1.00  0.00           C  
ATOM    726  CZ3 TRP F 496      94.469   5.921   7.170  1.00  0.00           C  
ATOM    727  CH2 TRP F 496      95.548   5.024   7.033  1.00  0.00           C  
ATOM    728  N   MET F 498      89.437   1.888   5.537  1.00  0.00           N  
ATOM    729  CA  MET F 498      89.687   0.745   4.671  1.00  0.00           C  
ATOM    730  C   MET F 498      89.650   1.184   3.219  1.00  0.00           C  
ATOM    731  O   MET F 498      90.572   0.912   2.450  1.00  0.00           O  
ATOM    732  CB  MET F 498      88.647  -0.345   4.925  1.00  0.00           C  
ATOM    733  CG  MET F 498      88.993  -1.324   6.033  1.00  0.00           C  
ATOM    734  SD  MET F 498      87.495  -2.179   6.554  1.00  0.00           S  
ATOM    735  CE  MET F 498      87.489  -1.906   8.316  1.00  0.00           C  
ATOM    736  N   LEU F 499      88.584   1.894   2.862  1.00  0.00           N  
ATOM    737  CA  LEU F 499      88.430   2.396   1.501  1.00  0.00           C  
ATOM    738  C   LEU F 499      89.560   3.338   1.134  1.00  0.00           C  
ATOM    739  O   LEU F 499      89.987   3.378  -0.012  1.00  0.00           O  
ATOM    740  CB  LEU F 499      87.084   3.101   1.336  1.00  0.00           C  
ATOM    741  CG  LEU F 499      85.898   2.128   1.331  1.00  0.00           C  
ATOM    742  CD1 LEU F 499      84.606   2.880   1.158  1.00  0.00           C  
ATOM    743  CD2 LEU F 499      86.079   1.111   0.196  1.00  0.00           C  
ATOM    744  N   GLN F 500      90.059   4.088   2.109  1.00  0.00           N  
ATOM    745  CA  GLN F 500      91.160   4.997   1.839  1.00  0.00           C  
ATOM    746  C   GLN F 500      92.367   4.203   1.380  1.00  0.00           C  
ATOM    747  O   GLN F 500      93.248   4.727   0.709  1.00  0.00           O  
ATOM    748  CB  GLN F 500      91.529   5.790   3.092  1.00  0.00           C  
ATOM    749  CG  GLN F 500      91.275   7.276   2.969  1.00  0.00           C  
ATOM    750  CD  GLN F 500      91.622   8.034   4.239  1.00  0.00           C  
ATOM    751  OE1 GLN F 500      92.802   8.247   4.557  1.00  0.00           O  
ATOM    752  NE2 GLN F 500      90.592   8.438   4.979  1.00  0.00           N  
ATOM    753  N   CYS F 841      92.401   2.926   1.739  1.00  0.00           N  
ATOM    754  CA  CYS F 841      93.532   2.091   1.370  1.00  0.00           C  
ATOM    755  C   CYS F 841      93.441   1.421  -0.012  1.00  0.00           C  
ATOM    756  O   CYS F 841      94.398   0.796  -0.457  1.00  0.00           O  
ATOM    757  CB  CYS F 841      93.786   1.054   2.468  1.00  0.00           C  
ATOM    758  SG  CYS F 841      94.308   1.775   4.064  1.00  0.00           S  
ATOM    759  N   ILE F 844      92.296   1.554  -0.684  1.00  0.00           N  
ATOM    760  CA  ILE F 844      92.129   0.992  -2.021  1.00  0.00           C  
ATOM    761  C   ILE F 844      91.941   2.107  -3.067  1.00  0.00           C  
ATOM    762  O   ILE F 844      91.842   1.836  -4.269  1.00  0.00           O  
ATOM    763  CB  ILE F 844      90.928   0.033  -2.126  1.00  0.00           C  
ATOM    764  CG1 ILE F 844      89.638   0.824  -2.270  1.00  0.00           C  
ATOM    765  CG2 ILE F 844      90.871  -0.881  -0.907  1.00  0.00           C  
ATOM    766  CD1 ILE F 844      88.470  -0.017  -2.707  1.00  0.00           C  
ATOM    767  N   VAL F 845      91.855   3.356  -2.613  1.00  0.00           N  
ATOM    768  CA  VAL F 845      91.714   4.485  -3.530  1.00  0.00           C  
ATOM    769  C   VAL F 845      93.134   4.985  -3.751  1.00  0.00           C  
ATOM    770  O   VAL F 845      93.919   5.022  -2.813  1.00  0.00           O  
ATOM    771  CB  VAL F 845      90.852   5.621  -2.927  1.00  0.00           C  
ATOM    772  CG1 VAL F 845      91.451   6.120  -1.630  1.00  0.00           C  
ATOM    773  CG2 VAL F 845      90.742   6.761  -3.917  1.00  0.00           C  
ATOM    774  N   TYR F 846      93.483   5.329  -4.985  1.00  0.00           N  
ATOM    775  CA  TYR F 846      94.830   5.813  -5.269  1.00  0.00           C  
ATOM    776  C   TYR F 846      94.857   7.319  -5.059  1.00  0.00           C  
ATOM    777  O   TYR F 846      93.864   8.003  -5.321  1.00  0.00           O  
ATOM    778  CB  TYR F 846      95.235   5.484  -6.704  1.00  0.00           C  
ATOM    779  CG  TYR F 846      95.156   4.017  -7.038  1.00  0.00           C  
ATOM    780  CD1 TYR F 846      95.980   3.082  -6.409  1.00  0.00           C  
ATOM    781  CD2 TYR F 846      94.249   3.560  -7.982  1.00  0.00           C  
ATOM    782  CE1 TYR F 846      95.894   1.723  -6.720  1.00  0.00           C  
ATOM    783  CE2 TYR F 846      94.156   2.216  -8.302  1.00  0.00           C  
ATOM    784  CZ  TYR F 846      94.975   1.301  -7.672  1.00  0.00           C  
ATOM    785  OH  TYR F 846      94.858  -0.030  -8.002  1.00  0.00           O  
ATOM    786  N   ILE F 847      95.987   7.837  -4.582  1.00  0.00           N  
ATOM    787  CA  ILE F 847      96.102   9.270  -4.330  1.00  0.00           C  
ATOM    788  C   ILE F 847      95.669  10.068  -5.558  1.00  0.00           C  
ATOM    789  O   ILE F 847      94.800  10.941  -5.471  1.00  0.00           O  
ATOM    790  CB  ILE F 847      97.542   9.661  -3.943  1.00  0.00           C  
ATOM    791  CG1 ILE F 847      98.009   8.817  -2.755  1.00  0.00           C  
ATOM    792  CG2 ILE F 847      97.587  11.132  -3.550  1.00  0.00           C  
ATOM    793  CD1 ILE F 847      99.467   9.065  -2.324  1.00  0.00           C  
ATOM    794  N   GLY F 848      96.276   9.748  -6.698  1.00  0.00           N  
ATOM    795  CA  GLY F 848      95.946  10.416  -7.943  1.00  0.00           C  
ATOM    796  C   GLY F 848      94.460  10.681  -8.097  1.00  0.00           C  
ATOM    797  O   GLY F 848      94.068  11.756  -8.504  1.00  0.00           O  
ATOM    798  N   GLU F 849      93.625   9.711  -7.755  1.00  0.00           N  
ATOM    799  CA  GLU F 849      92.178   9.872  -7.882  1.00  0.00           C  
ATOM    800  C   GLU F 849      91.609  10.961  -7.021  1.00  0.00           C  
ATOM    801  O   GLU F 849      90.626  11.588  -7.386  1.00  0.00           O  
ATOM    802  CB  GLU F 849      91.467   8.579  -7.527  1.00  0.00           C  
ATOM    803  CG  GLU F 849      91.873   7.436  -8.418  1.00  0.00           C  
ATOM    804  CD  GLU F 849      91.303   6.122  -7.958  1.00  0.00           C  
ATOM    805  OE1 GLU F 849      91.988   5.417  -7.189  1.00  0.00           O  
ATOM    806  OE2 GLU F 849      90.166   5.812  -8.369  1.00  0.00           O  
ATOM    807  N   LEU F 850      92.208  11.169  -5.857  1.00  0.00           N  
ATOM    808  CA  LEU F 850      91.713  12.190  -4.946  1.00  0.00           C  
ATOM    809  C   LEU F 850      92.130  13.572  -5.407  1.00  0.00           C  
ATOM    810  O   LEU F 850      91.393  14.541  -5.235  1.00  0.00           O  
ATOM    811  CB  LEU F 850      92.224  11.932  -3.522  1.00  0.00           C  
ATOM    812  CG  LEU F 850      91.804  10.629  -2.845  1.00  0.00           C  
ATOM    813  CD1 LEU F 850      92.507  10.506  -1.523  1.00  0.00           C  
ATOM    814  CD2 LEU F 850      90.309  10.587  -2.656  1.00  0.00           C  
ATOM    815  N   GLU F 851      93.316  13.649  -5.998  1.00  0.00           N  
ATOM    816  CA  GLU F 851      93.851  14.913  -6.486  1.00  0.00           C  
ATOM    817  C   GLU F 851      93.132  15.418  -7.727  1.00  0.00           C  
ATOM    818  O   GLU F 851      92.864  16.610  -7.844  1.00  0.00           O  
ATOM    819  CB  GLU F 851      95.352  14.774  -6.765  1.00  0.00           C  
ATOM    820  CG  GLU F 851      96.165  14.543  -5.510  1.00  0.00           C  
ATOM    821  CD  GLU F 851      97.661  14.612  -5.752  1.00  0.00           C  
ATOM    822  OE1 GLU F 851      98.265  13.568  -6.060  1.00  0.00           O  
ATOM    823  OE2 GLU F 851      98.221  15.720  -5.644  1.00  0.00           O  
ATOM    824  N   ARG F1082      92.819  14.514  -8.649  1.00  0.00           N  
ATOM    825  CA  ARG F1082      92.126  14.904  -9.868  1.00  0.00           C  
ATOM    826  C   ARG F1082      90.685  15.264  -9.574  1.00  0.00           C  
ATOM    827  O   ARG F1082      89.916  15.559 -10.486  1.00  0.00           O  
ATOM    828  CB  ARG F1082      92.148  13.776 -10.907  1.00  0.00           C  
ATOM    829  CG  ARG F1082      91.648  12.436 -10.376  1.00  0.00           C  
ATOM    830  CD  ARG F1082      90.791  11.683 -11.397  1.00  0.00           C  
ATOM    831  NE  ARG F1082      89.401  11.577 -10.949  1.00  0.00           N  
ATOM    832  CZ  ARG F1082      88.873  10.528 -10.319  1.00  0.00           C  
ATOM    833  NH1 ARG F1082      89.611   9.456 -10.058  1.00  0.00           N  
ATOM    834  NH2 ARG F1082      87.604  10.565  -9.922  1.00  0.00           N  
ATOM    835  N   MET F1083      90.315  15.258  -8.302  1.00  0.00           N  
ATOM    836  CA  MET F1083      88.940  15.559  -7.927  1.00  0.00           C  
ATOM    837  C   MET F1083      88.538  17.014  -8.186  1.00  0.00           C  
ATOM    838  O   MET F1083      88.918  17.919  -7.457  1.00  0.00           O  
ATOM    839  CB  MET F1083      88.723  15.185  -6.456  1.00  0.00           C  
ATOM    840  CG  MET F1083      87.267  14.906  -6.065  1.00  0.00           C  
ATOM    841  SD  MET F1083      86.515  13.429  -6.817  1.00  0.00           S  
ATOM    842  CE  MET F1083      87.935  12.411  -7.098  1.00  0.00           C  
ATOM    843  N   THR F1085      87.766  17.214  -9.249  1.00  0.00           N  
ATOM    844  CA  THR F1085      87.273  18.532  -9.662  1.00  0.00           C  
ATOM    845  C   THR F1085      86.517  19.216  -8.521  1.00  0.00           C  
ATOM    846  O   THR F1085      85.287  19.267  -8.519  1.00  0.00           O  
ATOM    847  CB  THR F1085      86.310  18.394 -10.861  1.00  0.00           C  
ATOM    848  OG1 THR F1085      86.846  17.430 -11.776  1.00  0.00           O  
ATOM    849  CG2 THR F1085      86.134  19.725 -11.591  1.00  0.00           C  
ATOM    850  N   GLN F1098      87.273  19.737  -7.562  1.00  0.00           N  
ATOM    851  CA  GLN F1098      86.742  20.425  -6.394  1.00  0.00           C  
ATOM    852  C   GLN F1098      87.954  20.793  -5.567  1.00  0.00           C  
ATOM    853  O   GLN F1098      88.012  21.844  -4.927  1.00  0.00           O  
ATOM    854  CB  GLN F1098      85.862  19.489  -5.577  1.00  0.00           C  
ATOM    855  CG  GLN F1098      84.523  20.053  -5.271  1.00  0.00           C  
ATOM    856  CD  GLN F1098      83.477  18.986  -5.299  1.00  0.00           C  
ATOM    857  OE1 GLN F1098      83.093  18.452  -4.265  1.00  0.00           O  
ATOM    858  NE2 GLN F1098      83.025  18.640  -6.503  1.00  0.00           N  
ATOM    859  N   PHE F1099      88.929  19.896  -5.613  1.00  0.00           N  
ATOM    860  CA  PHE F1099      90.178  20.044  -4.890  1.00  0.00           C  
ATOM    861  C   PHE F1099      90.988  21.238  -5.409  1.00  0.00           C  
ATOM    862  O   PHE F1099      92.134  21.442  -5.011  1.00  0.00           O  
ATOM    863  CB  PHE F1099      90.979  18.743  -5.006  1.00  0.00           C  
ATOM    864  CG  PHE F1099      92.146  18.661  -4.064  1.00  0.00           C  
ATOM    865  CD1 PHE F1099      91.965  18.803  -2.686  1.00  0.00           C  
ATOM    866  CD2 PHE F1099      93.437  18.455  -4.556  1.00  0.00           C  
ATOM    867  CE1 PHE F1099      93.055  18.743  -1.812  1.00  0.00           C  
ATOM    868  CE2 PHE F1099      94.535  18.393  -3.691  1.00  0.00           C  
ATOM    869  CZ  PHE F1099      94.345  18.538  -2.317  1.00  0.00           C  
ATOM    870  N   LYS F1100      90.387  22.012  -6.310  1.00  0.00           N  
ATOM    871  CA  LYS F1100      91.058  23.184  -6.828  1.00  0.00           C  
ATOM    872  C   LYS F1100      91.209  24.112  -5.636  1.00  0.00           C  
ATOM    873  O   LYS F1100      92.065  25.001  -5.622  1.00  0.00           O  
ATOM    874  N   GLU F1101      90.377  23.876  -4.619  1.00  0.00           N  
ATOM    875  CA  GLU F1101      90.381  24.651  -3.383  1.00  0.00           C  
ATOM    876  C   GLU F1101      91.743  24.591  -2.693  1.00  0.00           C  
ATOM    877  O   GLU F1101      91.876  25.029  -1.556  1.00  0.00           O  
ATOM    878  CB  GLU F1101      89.280  24.146  -2.434  1.00  0.00           C  
ATOM    879  N   LYS F1102      92.744  24.050  -3.388  1.00  0.00           N  
ATOM    880  CA  LYS F1102      94.090  23.955  -2.847  1.00  0.00           C  
ATOM    881  C   LYS F1102      94.744  25.320  -2.806  1.00  0.00           C  
ATOM    882  O   LYS F1102      95.907  25.453  -2.425  1.00  0.00           O  
ATOM    883  N   SER F1103      93.993  26.332  -3.232  1.00  0.00           N  
ATOM    884  CA  SER F1103      94.474  27.704  -3.211  1.00  0.00           C  
ATOM    885  C   SER F1103      95.681  28.072  -4.048  1.00  0.00           C  
ATOM    886  O   SER F1103      96.532  28.833  -3.586  1.00  0.00           O  
ATOM    887  N   ALA F1104      95.749  27.541  -5.267  1.00  0.00           N  
ATOM    888  CA  ALA F1104      96.844  27.821  -6.197  1.00  0.00           C  
ATOM    889  C   ALA F1104      98.217  27.662  -5.558  1.00  0.00           C  
ATOM    890  O   ALA F1104      99.197  28.276  -5.991  1.00  0.00           O  
ATOM    891  CB  ALA F1104      96.704  29.232  -6.770  1.00  0.00           C  
ATOM    892  N   GLY F1105      98.285  26.828  -4.529  1.00  0.00           N  
ATOM    893  CA  GLY F1105      99.539  26.614  -3.834  1.00  0.00           C  
ATOM    894  C   GLY F1105      99.476  27.189  -2.432  1.00  0.00           C  
ATOM    895  O   GLY F1105     100.442  27.796  -1.963  1.00  0.00           O  
ATOM    896  N   LYS F1106      98.336  27.000  -1.764  1.00  0.00           N  
ATOM    897  CA  LYS F1106      98.130  27.498  -0.396  1.00  0.00           C  
ATOM    898  C   LYS F1106      98.662  26.492   0.627  1.00  0.00           C  
ATOM    899  O   LYS F1106      99.150  26.878   1.696  1.00  0.00           O  
ATOM    900  CB  LYS F1106      96.636  27.770  -0.151  1.00  0.00           C  
ATOM    901  N   GLU F1107      98.562  25.208   0.281  1.00  0.00           N  
ATOM    902  CA  GLU F1107      99.013  24.099   1.122  1.00  0.00           C  
ATOM    903  C   GLU F1107      98.229  24.000   2.432  1.00  0.00           C  
ATOM    904  O   GLU F1107      97.991  22.894   2.940  1.00  0.00           O  
ATOM    905  CB  GLU F1107     100.517  24.222   1.401  1.00  0.00           C  
ATOM    906  N   ALA F1179      97.820  25.153   2.960  1.00  0.00           N  
ATOM    907  CA  ALA F1179      97.085  25.238   4.219  1.00  0.00           C  
ATOM    908  C   ALA F1179      95.658  24.711   4.163  1.00  0.00           C  
ATOM    909  O   ALA F1179      94.706  25.437   4.464  1.00  0.00           O  
ATOM    910  CB  ALA F1179      97.071  26.691   4.709  1.00  0.00           C  
ATOM    911  N   VAL F1192      95.511  23.446   3.793  1.00  0.00           N  
ATOM    912  CA  VAL F1192      94.199  22.821   3.712  1.00  0.00           C  
ATOM    913  C   VAL F1192      94.209  21.582   4.607  1.00  0.00           C  
ATOM    914  O   VAL F1192      95.273  21.009   4.864  1.00  0.00           O  
ATOM    915  CB  VAL F1192      93.898  22.438   2.259  1.00  0.00           C  
ATOM    916  N   SER F1193      93.039  21.195   5.110  1.00  0.00           N  
ATOM    917  CA  SER F1193      92.919  20.007   5.956  1.00  0.00           C  
ATOM    918  C   SER F1193      93.156  18.800   5.059  1.00  0.00           C  
ATOM    919  O   SER F1193      92.696  18.767   3.914  1.00  0.00           O  
ATOM    920  CB  SER F1193      91.522  19.920   6.569  1.00  0.00           C  
ATOM    921  N   ALA F1194      93.882  17.811   5.565  1.00  0.00           N  
ATOM    922  CA  ALA F1194      94.130  16.610   4.779  1.00  0.00           C  
ATOM    923  C   ALA F1194      92.741  16.016   4.529  1.00  0.00           C  
ATOM    924  O   ALA F1194      92.498  15.359   3.526  1.00  0.00           O  
ATOM    925  CB  ALA F1194      95.015  15.636   5.564  1.00  0.00           C  
ATOM    926  N   GLY F1195      91.827  16.279   5.453  1.00  0.00           N  
ATOM    927  CA  GLY F1195      90.482  15.765   5.322  1.00  0.00           C  
ATOM    928  C   GLY F1195      89.742  16.386   4.158  1.00  0.00           C  
ATOM    929  O   GLY F1195      88.673  15.922   3.774  1.00  0.00           O  
ATOM    930  N   LEU F1196      90.310  17.441   3.589  1.00  0.00           N  
ATOM    931  CA  LEU F1196      89.671  18.104   2.468  1.00  0.00           C  
ATOM    932  C   LEU F1196      89.966  17.245   1.256  1.00  0.00           C  
ATOM    933  O   LEU F1196      89.137  17.117   0.359  1.00  0.00           O  
ATOM    934  CB  LEU F1196      90.229  19.514   2.283  1.00  0.00           C  
ATOM    935  CG  LEU F1196      89.289  20.568   1.678  1.00  0.00           C  
ATOM    936  CD1 LEU F1196      87.916  20.621   2.403  1.00  0.00           C  
ATOM    937  CD2 LEU F1196      90.007  21.903   1.778  1.00  0.00           C  
ATOM    938  N   LEU F1198      91.152  16.648   1.254  1.00  0.00           N  
ATOM    939  CA  LEU F1198      91.589  15.756   0.180  1.00  0.00           C  
ATOM    940  C   LEU F1198      90.931  14.377   0.317  1.00  0.00           C  
ATOM    941  O   LEU F1198      90.477  13.795  -0.663  1.00  0.00           O  
ATOM    942  CB  LEU F1198      93.113  15.574   0.234  1.00  0.00           C  
ATOM    943  CG  LEU F1198      93.757  14.528  -0.680  1.00  0.00           C  
ATOM    944  CD1 LEU F1198      93.690  15.015  -2.108  1.00  0.00           C  
ATOM    945  CD2 LEU F1198      95.227  14.290  -0.290  1.00  0.00           C  
ATOM    946  N   THR F1199      90.857  13.888   1.551  1.00  0.00           N  
ATOM    947  CA  THR F1199      90.325  12.562   1.834  1.00  0.00           C  
ATOM    948  C   THR F1199      88.849  12.386   2.192  1.00  0.00           C  
ATOM    949  O   THR F1199      88.439  11.293   2.552  1.00  0.00           O  
ATOM    950  CB  THR F1199      91.153  11.894   2.954  1.00  0.00           C  
ATOM    951  OG1 THR F1199      91.088  12.692   4.144  1.00  0.00           O  
ATOM    952  CG2 THR F1199      92.614  11.768   2.534  1.00  0.00           C  
ATOM    953  N   TYR F1200      88.035  13.429   2.096  1.00  0.00           N  
ATOM    954  CA  TYR F1200      86.644  13.201   2.464  1.00  0.00           C  
ATOM    955  C   TYR F1200      85.850  12.339   1.461  1.00  0.00           C  
ATOM    956  O   TYR F1200      84.762  11.861   1.790  1.00  0.00           O  
ATOM    957  CB  TYR F1200      85.915  14.493   2.771  1.00  0.00           C  
ATOM    958  CG  TYR F1200      85.428  15.237   1.567  1.00  0.00           C  
ATOM    959  CD1 TYR F1200      84.108  15.122   1.136  1.00  0.00           C  
ATOM    960  CD2 TYR F1200      86.293  16.051   0.846  1.00  0.00           C  
ATOM    961  CE1 TYR F1200      83.659  15.805   0.014  1.00  0.00           C  
ATOM    962  CE2 TYR F1200      85.871  16.736  -0.276  1.00  0.00           C  
ATOM    963  CZ  TYR F1200      84.554  16.618  -0.692  1.00  0.00           C  
ATOM    964  OH  TYR F1200      84.163  17.344  -1.792  1.00  0.00           O  
ATOM    965  N   PRO F1201      86.361  12.162   0.204  1.00  0.00           N  
ATOM    966  CA  PRO F1201      85.621  11.325  -0.745  1.00  0.00           C  
ATOM    967  C   PRO F1201      85.424   9.917  -0.152  1.00  0.00           C  
ATOM    968  O   PRO F1201      84.280   9.436  -0.045  1.00  0.00           O  
ATOM    969  CB  PRO F1201      86.505  11.366  -1.987  1.00  0.00           C  
ATOM    970  CG  PRO F1201      87.048  12.759  -1.950  1.00  0.00           C  
ATOM    971  CD  PRO F1201      87.442  12.900  -0.493  1.00  0.00           C  
ATOM    972  N   PRO F1202      86.521   9.236   0.246  1.00  0.00           N  
ATOM    973  CA  PRO F1202      86.442   7.892   0.832  1.00  0.00           C  
ATOM    974  C   PRO F1202      85.464   7.755   1.997  1.00  0.00           C  
ATOM    975  O   PRO F1202      84.907   6.682   2.228  1.00  0.00           O  
ATOM    976  CB  PRO F1202      87.880   7.630   1.263  1.00  0.00           C  
ATOM    977  CG  PRO F1202      88.624   8.223   0.136  1.00  0.00           C  
ATOM    978  CD  PRO F1202      87.927   9.561  -0.036  1.00  0.00           C  
ATOM    979  N   LEU F1203      85.255   8.847   2.730  1.00  0.00           N  
ATOM    980  CA  LEU F1203      84.314   8.819   3.846  1.00  0.00           C  
ATOM    981  C   LEU F1203      82.912   9.007   3.287  1.00  0.00           C  
ATOM    982  O   LEU F1203      81.939   8.600   3.911  1.00  0.00           O  
ATOM    983  CB  LEU F1203      84.631   9.907   4.896  1.00  0.00           C  
ATOM    984  CG  LEU F1203      83.554  10.287   5.943  1.00  0.00           C  
ATOM    985  CD1 LEU F1203      83.096   9.091   6.754  1.00  0.00           C  
ATOM    986  CD2 LEU F1203      84.125  11.346   6.854  1.00  0.00           C  
ATOM    987  N   MET F1204      82.808   9.632   2.113  1.00  0.00           N  
ATOM    988  CA  MET F1204      81.499   9.818   1.476  1.00  0.00           C  
ATOM    989  C   MET F1204      81.133   8.456   0.878  1.00  0.00           C  
ATOM    990  O   MET F1204      79.998   7.991   0.985  1.00  0.00           O  
ATOM    991  CB  MET F1204      81.554  10.879   0.379  1.00  0.00           C  
ATOM    992  CG  MET F1204      80.176  11.318  -0.105  1.00  0.00           C  
ATOM    993  SD  MET F1204      80.274  12.471  -1.480  1.00  0.00           S  
ATOM    994  CE  MET F1204      78.576  12.569  -1.876  1.00  0.00           C  
ATOM    995  N   ALA F1205      82.131   7.820   0.269  1.00  0.00           N  
ATOM    996  CA  ALA F1205      81.988   6.478  -0.299  1.00  0.00           C  
ATOM    997  C   ALA F1205      81.489   5.553   0.824  1.00  0.00           C  
ATOM    998  O   ALA F1205      80.525   4.804   0.661  1.00  0.00           O  
ATOM    999  CB  ALA F1205      83.336   5.989  -0.821  1.00  0.00           C  
ATOM   1000  N   ALA F1206      82.152   5.638   1.974  1.00  0.00           N  
ATOM   1001  CA  ALA F1206      81.790   4.853   3.145  1.00  0.00           C  
ATOM   1002  C   ALA F1206      80.365   5.126   3.625  1.00  0.00           C  
ATOM   1003  O   ALA F1206      79.671   4.207   4.014  1.00  0.00           O  
ATOM   1004  CB  ALA F1206      82.775   5.124   4.257  1.00  0.00           C  
ATOM   1005  N   ASP F1207      79.929   6.384   3.621  1.00  0.00           N  
ATOM   1006  CA  ASP F1207      78.574   6.695   4.097  1.00  0.00           C  
ATOM   1007  C   ASP F1207      77.541   6.018   3.213  1.00  0.00           C  
ATOM   1008  O   ASP F1207      76.480   5.604   3.688  1.00  0.00           O  
ATOM   1009  CB  ASP F1207      78.259   8.212   4.090  1.00  0.00           C  
ATOM   1010  CG  ASP F1207      79.331   9.063   4.761  1.00  0.00           C  
ATOM   1011  OD1 ASP F1207      79.844   8.669   5.826  1.00  0.00           O  
ATOM   1012  OD2 ASP F1207      79.636  10.148   4.215  1.00  0.00           O  
ATOM   1013  N   ILE F1208      77.853   5.930   1.923  1.00  0.00           N  
ATOM   1014  CA  ILE F1208      76.949   5.330   0.966  1.00  0.00           C  
ATOM   1015  C   ILE F1208      77.001   3.802   1.003  1.00  0.00           C  
ATOM   1016  O   ILE F1208      75.994   3.143   1.305  1.00  0.00           O  
ATOM   1017  CB  ILE F1208      77.265   5.831  -0.487  1.00  0.00           C  
ATOM   1018  CG1 ILE F1208      77.069   7.342  -0.575  1.00  0.00           C  
ATOM   1019  CG2 ILE F1208      76.325   5.195  -1.491  1.00  0.00           C  
ATOM   1020  CD1 ILE F1208      77.511   7.924  -1.905  1.00  0.00           C  
ATOM   1021  N   LEU F1209      78.182   3.248   0.726  1.00  0.00           N  
ATOM   1022  CA  LEU F1209      78.353   1.799   0.671  1.00  0.00           C  
ATOM   1023  C   LEU F1209      77.957   0.998   1.910  1.00  0.00           C  
ATOM   1024  O   LEU F1209      77.517  -0.135   1.786  1.00  0.00           O  
ATOM   1025  CB  LEU F1209      79.793   1.440   0.270  1.00  0.00           C  
ATOM   1026  CG  LEU F1209      80.448   2.146  -0.935  1.00  0.00           C  
ATOM   1027  CD1 LEU F1209      81.811   1.542  -1.198  1.00  0.00           C  
ATOM   1028  CD2 LEU F1209      79.586   2.012  -2.162  1.00  0.00           C  
ATOM   1029  N   LEU F1210      78.097   1.563   3.101  1.00  0.00           N  
ATOM   1030  CA  LEU F1210      77.761   0.813   4.307  1.00  0.00           C  
ATOM   1031  C   LEU F1210      76.307   0.396   4.432  1.00  0.00           C  
ATOM   1032  O   LEU F1210      75.977  -0.414   5.303  1.00  0.00           O  
ATOM   1033  CB  LEU F1210      78.147   1.583   5.572  1.00  0.00           C  
ATOM   1034  CG  LEU F1210      79.631   1.795   5.886  1.00  0.00           C  
ATOM   1035  CD1 LEU F1210      79.753   2.641   7.150  1.00  0.00           C  
ATOM   1036  CD2 LEU F1210      80.329   0.458   6.058  1.00  0.00           C  
ATOM   1037  N   TYR F1211      75.434   0.916   3.573  1.00  0.00           N  
ATOM   1038  CA  TYR F1211      74.010   0.560   3.671  1.00  0.00           C  
ATOM   1039  C   TYR F1211      73.398  -0.080   2.424  1.00  0.00           C  
ATOM   1040  O   TYR F1211      72.170  -0.143   2.301  1.00  0.00           O  
ATOM   1041  CB  TYR F1211      73.195   1.800   4.052  1.00  0.00           C  
ATOM   1042  CG  TYR F1211      73.691   2.476   5.301  1.00  0.00           C  
ATOM   1043  CD1 TYR F1211      73.131   2.189   6.553  1.00  0.00           C  
ATOM   1044  CD2 TYR F1211      74.766   3.369   5.244  1.00  0.00           C  
ATOM   1045  CE1 TYR F1211      73.630   2.770   7.704  1.00  0.00           C  
ATOM   1046  CE2 TYR F1211      75.277   3.954   6.392  1.00  0.00           C  
ATOM   1047  CZ  TYR F1211      74.705   3.652   7.621  1.00  0.00           C  
ATOM   1048  OH  TYR F1211      75.196   4.230   8.774  1.00  0.00           O  
ATOM   1049  N   ASN F1291      74.255  -0.573   1.528  1.00  0.00           N  
ATOM   1050  CA  ASN F1291      73.827  -1.188   0.266  1.00  0.00           C  
ATOM   1051  C   ASN F1291      72.753  -0.291  -0.325  1.00  0.00           C  
ATOM   1052  O   ASN F1291      71.654  -0.724  -0.659  1.00  0.00           O  
ATOM   1053  CB  ASN F1291      73.291  -2.618   0.480  1.00  0.00           C  
ATOM   1054  CG  ASN F1291      74.412  -3.640   0.760  1.00  0.00           C  
ATOM   1055  OD1 ASN F1291      74.467  -4.228   1.844  1.00  0.00           O  
ATOM   1056  ND2 ASN F1291      75.303  -3.843  -0.217  1.00  0.00           N  
ATOM   1057  N   THR F1292      73.091   0.985  -0.421  1.00  0.00           N  
ATOM   1058  CA  THR F1292      72.176   1.980  -0.939  1.00  0.00           C  
ATOM   1059  C   THR F1292      72.174   1.885  -2.457  1.00  0.00           C  
ATOM   1060  O   THR F1292      73.228   1.736  -3.090  1.00  0.00           O  
ATOM   1061  CB  THR F1292      72.587   3.415  -0.457  1.00  0.00           C  
ATOM   1062  OG1 THR F1292      73.631   3.950  -1.285  1.00  0.00           O  
ATOM   1063  CG2 THR F1292      73.092   3.346   0.972  1.00  0.00           C  
ATOM   1064  N   ASP F1293      70.971   1.937  -3.018  1.00  0.00           N  
ATOM   1065  CA  ASP F1293      70.758   1.855  -4.456  1.00  0.00           C  
ATOM   1066  C   ASP F1293      70.819   3.242  -5.084  1.00  0.00           C  
ATOM   1067  O   ASP F1293      71.562   3.482  -6.040  1.00  0.00           O  
ATOM   1068  CB  ASP F1293      69.372   1.267  -4.745  1.00  0.00           C  
ATOM   1069  CG  ASP F1293      69.248  -0.184  -4.344  1.00  0.00           C  
ATOM   1070  OD1 ASP F1293      69.691  -1.062  -5.130  1.00  0.00           O  
ATOM   1071  OD2 ASP F1293      68.714  -0.422  -3.240  1.00  0.00           O  
ATOM   1072  N   ILE F1294      70.025   4.151  -4.530  1.00  0.00           N  
ATOM   1073  CA  ILE F1294      69.942   5.505  -5.040  1.00  0.00           C  
ATOM   1074  C   ILE F1294      70.491   6.553  -4.075  1.00  0.00           C  
ATOM   1075  O   ILE F1294      70.224   6.508  -2.868  1.00  0.00           O  
ATOM   1076  CB  ILE F1294      68.459   5.856  -5.352  1.00  0.00           C  
ATOM   1077  CG1 ILE F1294      67.885   4.838  -6.348  1.00  0.00           C  
ATOM   1078  CG2 ILE F1294      68.353   7.297  -5.880  1.00  0.00           C  
ATOM   1079  CD1 ILE F1294      66.374   4.950  -6.533  1.00  0.00           C  
ATOM   1080  N   VAL F1295      71.257   7.491  -4.618  1.00  0.00           N  
ATOM   1081  CA  VAL F1295      71.809   8.586  -3.837  1.00  0.00           C  
ATOM   1082  C   VAL F1295      71.351   9.904  -4.502  1.00  0.00           C  
ATOM   1083  O   VAL F1295      71.818  10.262  -5.588  1.00  0.00           O  
ATOM   1084  CB  VAL F1295      73.359   8.559  -3.838  1.00  0.00           C  
ATOM   1085  CG1 VAL F1295      73.892   9.620  -2.885  1.00  0.00           C  
ATOM   1086  CG2 VAL F1295      73.855   7.177  -3.452  1.00  0.00           C  
ATOM   1087  N   PRO F1296      70.407  10.626  -3.881  1.00  0.00           N  
ATOM   1088  CA  PRO F1296      69.972  11.881  -4.506  1.00  0.00           C  
ATOM   1089  C   PRO F1296      70.987  13.015  -4.346  1.00  0.00           C  
ATOM   1090  O   PRO F1296      71.074  13.643  -3.291  1.00  0.00           O  
ATOM   1091  CB  PRO F1296      68.651  12.170  -3.797  1.00  0.00           C  
ATOM   1092  CG  PRO F1296      68.891  11.641  -2.424  1.00  0.00           C  
ATOM   1093  CD  PRO F1296      69.615  10.334  -2.671  1.00  0.00           C  
ATOM   1094  N   VAL F1297      71.770  13.267  -5.387  1.00  0.00           N  
ATOM   1095  CA  VAL F1297      72.762  14.333  -5.316  1.00  0.00           C  
ATOM   1096  C   VAL F1297      72.756  15.249  -6.533  1.00  0.00           C  
ATOM   1097  O   VAL F1297      72.376  14.848  -7.645  1.00  0.00           O  
ATOM   1098  CB  VAL F1297      74.197  13.779  -5.127  1.00  0.00           C  
ATOM   1099  CG1 VAL F1297      74.289  13.053  -3.814  1.00  0.00           C  
ATOM   1100  CG2 VAL F1297      74.578  12.863  -6.280  1.00  0.00           C  
ATOM   1101  N   GLY F1298      73.191  16.485  -6.288  1.00  0.00           N  
ATOM   1102  CA  GLY F1298      73.248  17.509  -7.314  1.00  0.00           C  
ATOM   1103  C   GLY F1298      74.188  17.198  -8.460  1.00  0.00           C  
ATOM   1104  O   GLY F1298      74.913  16.205  -8.446  1.00  0.00           O  
ATOM   1105  N   GLU F1299      74.171  18.066  -9.461  1.00  0.00           N  
ATOM   1106  CA  GLU F1299      75.001  17.899 -10.642  1.00  0.00           C  
ATOM   1107  C   GLU F1299      76.479  17.935 -10.244  1.00  0.00           C  
ATOM   1108  O   GLU F1299      77.323  17.260 -10.838  1.00  0.00           O  
ATOM   1109  CB  GLU F1299      74.686  19.015 -11.657  1.00  0.00           C  
ATOM   1110  CG  GLU F1299      73.174  19.267 -11.905  1.00  0.00           C  
ATOM   1111  CD  GLU F1299      72.580  20.343 -10.989  1.00  0.00           C  
ATOM   1112  OE1 GLU F1299      72.951  20.385  -9.797  1.00  0.00           O  
ATOM   1113  OE2 GLU F1299      71.731  21.138 -11.460  1.00  0.00           O  
ATOM   1114  N   ASP F1300      76.770  18.724  -9.218  1.00  0.00           N  
ATOM   1115  CA  ASP F1300      78.124  18.897  -8.715  1.00  0.00           C  
ATOM   1116  C   ASP F1300      78.671  17.650  -8.012  1.00  0.00           C  
ATOM   1117  O   ASP F1300      79.809  17.224  -8.255  1.00  0.00           O  
ATOM   1118  CB  ASP F1300      78.162  20.105  -7.765  1.00  0.00           C  
ATOM   1119  CG  ASP F1300      77.152  20.002  -6.624  1.00  0.00           C  
ATOM   1120  OD1 ASP F1300      75.999  19.611  -6.881  1.00  0.00           O  
ATOM   1121  OD2 ASP F1300      77.526  20.330  -5.473  1.00  0.00           O  
ATOM   1122  N   GLN F1301      77.852  17.065  -7.143  1.00  0.00           N  
ATOM   1123  CA  GLN F1301      78.239  15.871  -6.396  1.00  0.00           C  
ATOM   1124  C   GLN F1301      78.410  14.626  -7.280  1.00  0.00           C  
ATOM   1125  O   GLN F1301      79.006  13.641  -6.859  1.00  0.00           O  
ATOM   1126  CB  GLN F1301      77.202  15.600  -5.302  1.00  0.00           C  
ATOM   1127  CG  GLN F1301      77.203  16.595  -4.147  1.00  0.00           C  
ATOM   1128  CD  GLN F1301      78.553  16.676  -3.436  1.00  0.00           C  
ATOM   1129  OE1 GLN F1301      79.210  15.663  -3.220  1.00  0.00           O  
ATOM   1130  NE2 GLN F1301      78.958  17.890  -3.062  1.00  0.00           N  
ATOM   1131  N   LYS F1302      77.899  14.682  -8.505  1.00  0.00           N  
ATOM   1132  CA  LYS F1302      77.988  13.553  -9.427  1.00  0.00           C  
ATOM   1133  C   LYS F1302      79.375  12.919  -9.496  1.00  0.00           C  
ATOM   1134  O   LYS F1302      79.516  11.704  -9.524  1.00  0.00           O  
ATOM   1135  CB  LYS F1302      77.545  13.992 -10.828  1.00  0.00           C  
ATOM   1136  CG  LYS F1302      77.895  13.020 -11.954  1.00  0.00           C  
ATOM   1137  CD  LYS F1302      77.069  11.733 -11.918  1.00  0.00           C  
ATOM   1138  CE  LYS F1302      75.664  11.938 -12.477  1.00  0.00           C  
ATOM   1139  NZ  LYS F1302      74.925  10.641 -12.603  1.00  0.00           N  
ATOM   1140  N   GLN F1303      80.401  13.748  -9.521  1.00  0.00           N  
ATOM   1141  CA  GLN F1303      81.748  13.228  -9.612  1.00  0.00           C  
ATOM   1142  C   GLN F1303      82.187  12.443  -8.390  1.00  0.00           C  
ATOM   1143  O   GLN F1303      83.130  11.652  -8.462  1.00  0.00           O  
ATOM   1144  CB  GLN F1303      82.729  14.353  -9.858  1.00  0.00           C  
ATOM   1145  CG  GLN F1303      84.137  13.874  -9.909  1.00  0.00           C  
ATOM   1146  CD  GLN F1303      85.093  15.005  -9.710  1.00  0.00           C  
ATOM   1147  OE1 GLN F1303      84.896  15.837  -8.813  1.00  0.00           O  
ATOM   1148  NE2 GLN F1303      86.131  15.061 -10.530  1.00  0.00           N  
ATOM   1149  N   HIS F1304      81.522  12.658  -7.262  1.00  0.00           N  
ATOM   1150  CA  HIS F1304      81.880  11.918  -6.059  1.00  0.00           C  
ATOM   1151  C   HIS F1304      81.215  10.553  -6.092  1.00  0.00           C  
ATOM   1152  O   HIS F1304      81.810   9.560  -5.695  1.00  0.00           O  
ATOM   1153  CB  HIS F1304      81.454  12.688  -4.808  1.00  0.00           C  
ATOM   1154  CG  HIS F1304      82.349  13.842  -4.476  1.00  0.00           C  
ATOM   1155  ND1 HIS F1304      83.687  13.857  -4.809  1.00  0.00           N  
ATOM   1156  CD2 HIS F1304      82.115  14.997  -3.809  1.00  0.00           C  
ATOM   1157  CE1 HIS F1304      84.240  14.969  -4.364  1.00  0.00           C  
ATOM   1158  NE2 HIS F1304      83.308  15.678  -3.752  1.00  0.00           N  
ATOM   1159  N   ILE F1306      79.987  10.517  -6.595  1.00  0.00           N  
ATOM   1160  CA  ILE F1306      79.269   9.272  -6.723  1.00  0.00           C  
ATOM   1161  C   ILE F1306      80.056   8.351  -7.658  1.00  0.00           C  
ATOM   1162  O   ILE F1306      80.282   7.176  -7.366  1.00  0.00           O  
ATOM   1163  CB  ILE F1306      77.883   9.501  -7.327  1.00  0.00           C  
ATOM   1164  CG1 ILE F1306      77.096  10.492  -6.465  1.00  0.00           C  
ATOM   1165  CG2 ILE F1306      77.154   8.186  -7.454  1.00  0.00           C  
ATOM   1166  CD1 ILE F1306      76.866  10.035  -5.032  1.00  0.00           C  
ATOM   1167  N   GLU F1310      80.500   8.904  -8.779  1.00  0.00           N  
ATOM   1168  CA  GLU F1310      81.237   8.119  -9.748  1.00  0.00           C  
ATOM   1169  C   GLU F1310      82.437   7.457  -9.110  1.00  0.00           C  
ATOM   1170  O   GLU F1310      82.740   6.302  -9.396  1.00  0.00           O  
ATOM   1171  CB  GLU F1310      81.654   8.985 -10.939  1.00  0.00           C  
ATOM   1172  CG  GLU F1310      80.463   9.633 -11.702  1.00  0.00           C  
ATOM   1173  CD  GLU F1310      79.292   8.661 -11.992  1.00  0.00           C  
ATOM   1174  OE1 GLU F1310      79.456   7.725 -12.816  1.00  0.00           O  
ATOM   1175  OE2 GLU F1310      78.208   8.837 -11.378  1.00  0.00           O  
ATOM   1176  N   LEU F1312      83.113   8.181  -8.230  1.00  0.00           N  
ATOM   1177  CA  LEU F1312      84.271   7.624  -7.559  1.00  0.00           C  
ATOM   1178  C   LEU F1312      83.843   6.524  -6.607  1.00  0.00           C  
ATOM   1179  O   LEU F1312      84.481   5.477  -6.557  1.00  0.00           O  
ATOM   1180  CB  LEU F1312      85.041   8.691  -6.776  1.00  0.00           C  
ATOM   1181  CG  LEU F1312      86.190   8.107  -5.943  1.00  0.00           C  
ATOM   1182  CD1 LEU F1312      87.207   7.477  -6.869  1.00  0.00           C  
ATOM   1183  CD2 LEU F1312      86.837   9.174  -5.115  1.00  0.00           C  
ATOM   1184  N   THR F1314      82.767   6.734  -5.856  1.00  0.00           N  
ATOM   1185  CA  THR F1314      82.360   5.695  -4.925  1.00  0.00           C  
ATOM   1186  C   THR F1314      82.029   4.411  -5.661  1.00  0.00           C  
ATOM   1187  O   THR F1314      82.257   3.320  -5.145  1.00  0.00           O  
ATOM   1188  CB  THR F1314      81.139   6.102  -4.077  1.00  0.00           C  
ATOM   1189  OG1 THR F1314      79.926   5.784  -4.775  1.00  0.00           O  
ATOM   1190  CG2 THR F1314      81.191   7.566  -3.773  1.00  0.00           C  
ATOM   1191  N   ARG F1316      81.505   4.553  -6.875  1.00  0.00           N  
ATOM   1192  CA  ARG F1316      81.169   3.401  -7.703  1.00  0.00           C  
ATOM   1193  C   ARG F1316      82.465   2.654  -8.027  1.00  0.00           C  
ATOM   1194  O   ARG F1316      82.559   1.445  -7.852  1.00  0.00           O  
ATOM   1195  CB  ARG F1316      80.469   3.867  -8.972  1.00  0.00           C  
ATOM   1196  CG  ARG F1316      79.016   4.274  -8.745  1.00  0.00           C  
ATOM   1197  CD  ARG F1316      78.479   5.050  -9.935  1.00  0.00           C  
ATOM   1198  NE  ARG F1316      78.361   4.203 -11.115  1.00  0.00           N  
ATOM   1199  CZ  ARG F1316      77.249   3.579 -11.489  1.00  0.00           C  
ATOM   1200  NH1 ARG F1316      76.136   3.707 -10.783  1.00  0.00           N  
ATOM   1201  NH2 ARG F1316      77.260   2.804 -12.561  1.00  0.00           N  
ATOM   1202  N   ASP F1317      83.465   3.390  -8.485  1.00  0.00           N  
ATOM   1203  CA  ASP F1317      84.754   2.808  -8.800  1.00  0.00           C  
ATOM   1204  C   ASP F1317      85.358   2.011  -7.644  1.00  0.00           C  
ATOM   1205  O   ASP F1317      86.053   1.018  -7.859  1.00  0.00           O  
ATOM   1206  CB  ASP F1317      85.748   3.906  -9.176  1.00  0.00           C  
ATOM   1207  CG  ASP F1317      85.592   4.381 -10.603  1.00  0.00           C  
ATOM   1208  OD1 ASP F1317      84.597   4.008 -11.255  1.00  0.00           O  
ATOM   1209  OD2 ASP F1317      86.486   5.143 -11.053  1.00  0.00           O  
ATOM   1210  N   LEU F1318      85.116   2.464  -6.418  1.00  0.00           N  
ATOM   1211  CA  LEU F1318      85.680   1.791  -5.248  1.00  0.00           C  
ATOM   1212  C   LEU F1318      84.892   0.542  -4.907  1.00  0.00           C  
ATOM   1213  O   LEU F1318      85.477  -0.514  -4.688  1.00  0.00           O  
ATOM   1214  CB  LEU F1318      85.733   2.744  -4.041  1.00  0.00           C  
ATOM   1215  CG  LEU F1318      86.678   3.936  -4.215  1.00  0.00           C  
ATOM   1216  CD1 LEU F1318      86.568   4.890  -3.024  1.00  0.00           C  
ATOM   1217  CD2 LEU F1318      88.096   3.442  -4.385  1.00  0.00           C  
ATOM   1218  N   ALA F1319      83.570   0.664  -4.875  1.00  0.00           N  
ATOM   1219  CA  ALA F1319      82.717  -0.477  -4.569  1.00  0.00           C  
ATOM   1220  C   ALA F1319      83.054  -1.659  -5.469  1.00  0.00           C  
ATOM   1221  O   ALA F1319      83.157  -2.790  -5.012  1.00  0.00           O  
ATOM   1222  CB  ALA F1319      81.244  -0.100  -4.725  1.00  0.00           C  
ATOM   1223  N   GLU F1321      83.225  -1.390  -6.756  1.00  0.00           N  
ATOM   1224  CA  GLU F1321      83.534  -2.449  -7.693  1.00  0.00           C  
ATOM   1225  C   GLU F1321      84.960  -2.937  -7.530  1.00  0.00           C  
ATOM   1226  O   GLU F1321      85.218  -4.133  -7.590  1.00  0.00           O  
ATOM   1227  CB  GLU F1321      83.282  -1.996  -9.135  1.00  0.00           C  
ATOM   1228  CG  GLU F1321      82.563  -3.086  -9.927  1.00  0.00           C  
ATOM   1229  CD  GLU F1321      82.473  -2.800 -11.418  1.00  0.00           C  
ATOM   1230  OE1 GLU F1321      83.538  -2.645 -12.062  1.00  0.00           O  
ATOM   1231  OE2 GLU F1321      81.334  -2.755 -11.936  1.00  0.00           O  
ATOM   1232  N   ARG F1322      85.883  -2.008  -7.314  1.00  0.00           N  
ATOM   1233  CA  ARG F1322      87.287  -2.357  -7.127  1.00  0.00           C  
ATOM   1234  C   ARG F1322      87.386  -3.282  -5.915  1.00  0.00           C  
ATOM   1235  O   ARG F1322      88.121  -4.271  -5.912  1.00  0.00           O  
ATOM   1236  CB  ARG F1322      88.106  -1.101  -6.892  1.00  0.00           C  
ATOM   1237  CG  ARG F1322      89.573  -1.319  -7.011  1.00  0.00           C  
ATOM   1238  CD  ARG F1322      90.322  -0.047  -6.692  1.00  0.00           C  
ATOM   1239  NE  ARG F1322      89.901   1.060  -7.543  1.00  0.00           N  
ATOM   1240  CZ  ARG F1322      90.590   2.184  -7.696  1.00  0.00           C  
ATOM   1241  NH1 ARG F1322      91.731   2.353  -7.047  1.00  0.00           N  
ATOM   1242  NH2 ARG F1322      90.156   3.123  -8.523  1.00  0.00           N  
ATOM   1243  N   PHE F1323      86.625  -2.958  -4.879  1.00  0.00           N  
ATOM   1244  CA  PHE F1323      86.610  -3.773  -3.686  1.00  0.00           C  
ATOM   1245  C   PHE F1323      85.963  -5.095  -4.104  1.00  0.00           C  
ATOM   1246  O   PHE F1323      86.570  -6.146  -3.949  1.00  0.00           O  
ATOM   1247  CB  PHE F1323      85.782  -3.107  -2.582  1.00  0.00           C  
ATOM   1248  CG  PHE F1323      85.962  -3.747  -1.227  1.00  0.00           C  
ATOM   1249  CD1 PHE F1323      87.151  -3.578  -0.519  1.00  0.00           C  
ATOM   1250  CD2 PHE F1323      84.949  -4.526  -0.664  1.00  0.00           C  
ATOM   1251  CE1 PHE F1323      87.325  -4.164   0.718  1.00  0.00           C  
ATOM   1252  CE2 PHE F1323      85.115  -5.120   0.577  1.00  0.00           C  
ATOM   1253  CZ  PHE F1323      86.311  -4.937   1.274  1.00  0.00           C  
ATOM   1254  N   ASN F1324      84.743  -5.034  -4.645  1.00  0.00           N  
ATOM   1255  CA  ASN F1324      84.035  -6.234  -5.100  1.00  0.00           C  
ATOM   1256  C   ASN F1324      84.935  -7.166  -5.938  1.00  0.00           C  
ATOM   1257  O   ASN F1324      84.867  -8.390  -5.801  1.00  0.00           O  
ATOM   1258  CB  ASN F1324      82.777  -5.865  -5.914  1.00  0.00           C  
ATOM   1259  CG  ASN F1324      81.552  -5.588  -5.041  1.00  0.00           C  
ATOM   1260  OD1 ASN F1324      81.584  -5.742  -3.828  1.00  0.00           O  
ATOM   1261  ND2 ASN F1324      80.462  -5.162  -5.683  1.00  0.00           N  
ATOM   1262  N   LYS F1325      85.784  -6.609  -6.796  1.00  0.00           N  
ATOM   1263  CA  LYS F1325      86.637  -7.473  -7.602  1.00  0.00           C  
ATOM   1264  C   LYS F1325      87.804  -8.131  -6.866  1.00  0.00           C  
ATOM   1265  O   LYS F1325      88.130  -9.294  -7.139  1.00  0.00           O  
ATOM   1266  CB  LYS F1325      87.176  -6.729  -8.827  1.00  0.00           C  
ATOM   1267  CG  LYS F1325      86.153  -6.497  -9.919  1.00  0.00           C  
ATOM   1268  CD  LYS F1325      86.830  -5.948 -11.165  1.00  0.00           C  
ATOM   1269  CE  LYS F1325      85.912  -4.988 -11.930  1.00  0.00           C  
ATOM   1270  NZ  LYS F1325      84.528  -5.519 -12.142  1.00  0.00           N  
ATOM   1271  N   ARG F1326      88.442  -7.399  -5.949  1.00  0.00           N  
ATOM   1272  CA  ARG F1326      89.577  -7.971  -5.215  1.00  0.00           C  
ATOM   1273  C   ARG F1326      89.111  -9.021  -4.214  1.00  0.00           C  
ATOM   1274  O   ARG F1326      89.695 -10.093  -4.109  1.00  0.00           O  
ATOM   1275  CB  ARG F1326      90.392  -6.898  -4.454  1.00  0.00           C  
ATOM   1276  CG  ARG F1326      91.906  -7.213  -4.381  1.00  0.00           C  
ATOM   1277  CD  ARG F1326      92.669  -6.637  -3.152  1.00  0.00           C  
ATOM   1278  NE  ARG F1326      92.722  -5.171  -3.075  1.00  0.00           N  
ATOM   1279  CZ  ARG F1326      93.299  -4.364  -3.971  1.00  0.00           C  
ATOM   1280  NH1 ARG F1326      93.895  -4.858  -5.053  1.00  0.00           N  
ATOM   1281  NH2 ARG F1326      93.280  -3.047  -3.781  1.00  0.00           N  
ATOM   1282  N   TYR F1327      88.035  -8.719  -3.502  1.00  0.00           N  
ATOM   1283  CA  TYR F1327      87.549  -9.620  -2.471  1.00  0.00           C  
ATOM   1284  C   TYR F1327      86.271 -10.397  -2.747  1.00  0.00           C  
ATOM   1285  O   TYR F1327      86.113 -11.503  -2.234  1.00  0.00           O  
ATOM   1286  CB  TYR F1327      87.395  -8.849  -1.148  1.00  0.00           C  
ATOM   1287  CG  TYR F1327      88.602  -8.003  -0.801  1.00  0.00           C  
ATOM   1288  CD1 TYR F1327      88.712  -6.678  -1.240  1.00  0.00           C  
ATOM   1289  CD2 TYR F1327      89.669  -8.543  -0.087  1.00  0.00           C  
ATOM   1290  CE1 TYR F1327      89.861  -5.917  -0.974  1.00  0.00           C  
ATOM   1291  CE2 TYR F1327      90.816  -7.795   0.181  1.00  0.00           C  
ATOM   1292  CZ  TYR F1327      90.906  -6.486  -0.267  1.00  0.00           C  
ATOM   1293  OH  TYR F1327      92.051  -5.771  -0.037  1.00  0.00           O  
ATOM   1294  N   GLY F1328      85.353  -9.828  -3.524  1.00  0.00           N  
ATOM   1295  CA  GLY F1328      84.114 -10.527  -3.809  1.00  0.00           C  
ATOM   1296  C   GLY F1328      82.890  -9.643  -3.753  1.00  0.00           C  
ATOM   1297  O   GLY F1328      82.884  -8.634  -3.054  1.00  0.00           O  
ATOM   1298  N   GLU F1329      81.846 -10.016  -4.488  1.00  0.00           N  
ATOM   1299  CA  GLU F1329      80.628  -9.219  -4.503  1.00  0.00           C  
ATOM   1300  C   GLU F1329      80.234  -8.935  -3.069  1.00  0.00           C  
ATOM   1301  O   GLU F1329      79.962  -9.854  -2.305  1.00  0.00           O  
ATOM   1302  CB  GLU F1329      79.487  -9.968  -5.202  1.00  0.00           C  
ATOM   1303  CG  GLU F1329      78.535  -9.073  -6.019  1.00  0.00           C  
ATOM   1304  CD  GLU F1329      79.179  -8.555  -7.312  1.00  0.00           C  
ATOM   1305  OE1 GLU F1329      79.785  -9.376  -8.035  1.00  0.00           O  
ATOM   1306  OE2 GLU F1329      79.081  -7.340  -7.602  1.00  0.00           O  
ATOM   1307  N   LEU F1341      80.221  -7.658  -2.708  1.00  0.00           N  
ATOM   1308  CA  LEU F1341      79.846  -7.248  -1.366  1.00  0.00           C  
ATOM   1309  C   LEU F1341      79.002  -5.971  -1.401  1.00  0.00           C  
ATOM   1310  O   LEU F1341      77.930  -5.911  -0.796  1.00  0.00           O  
ATOM   1311  CB  LEU F1341      81.098  -7.020  -0.519  1.00  0.00           C  
ATOM   1312  CG  LEU F1341      80.962  -7.006   1.004  1.00  0.00           C  
ATOM   1313  CD1 LEU F1341      81.926  -5.974   1.554  1.00  0.00           C  
ATOM   1314  CD2 LEU F1341      79.561  -6.666   1.438  1.00  0.00           C  
ATOM   1315  N   PHE F1342      79.491  -4.953  -2.105  1.00  0.00           N  
ATOM   1316  CA  PHE F1342      78.779  -3.679  -2.203  1.00  0.00           C  
ATOM   1317  C   PHE F1342      77.907  -3.566  -3.433  1.00  0.00           C  
ATOM   1318  O   PHE F1342      78.235  -4.093  -4.497  1.00  0.00           O  
ATOM   1319  CB  PHE F1342      79.759  -2.494  -2.238  1.00  0.00           C  
ATOM   1320  CG  PHE F1342      80.637  -2.396  -1.042  1.00  0.00           C  
ATOM   1321  CD1 PHE F1342      80.078  -2.340   0.234  1.00  0.00           C  
ATOM   1322  CD2 PHE F1342      82.020  -2.327  -1.185  1.00  0.00           C  
ATOM   1323  CE1 PHE F1342      80.882  -2.219   1.359  1.00  0.00           C  
ATOM   1324  CE2 PHE F1342      82.837  -2.205  -0.058  1.00  0.00           C  
ATOM   1325  CZ  PHE F1342      82.266  -2.149   1.225  1.00  0.00           C  
ATOM   1326  N   THR F1344      76.807  -2.847  -3.266  1.00  0.00           N  
ATOM   1327  CA  THR F1344      75.878  -2.587  -4.347  1.00  0.00           C  
ATOM   1328  C   THR F1344      76.381  -1.333  -5.061  1.00  0.00           C  
ATOM   1329  O   THR F1344      76.462  -0.282  -4.433  1.00  0.00           O  
ATOM   1330  CB  THR F1344      74.482  -2.249  -3.810  1.00  0.00           C  
ATOM   1331  OG1 THR F1344      73.911  -3.390  -3.160  1.00  0.00           O  
ATOM   1332  CG2 THR F1344      73.583  -1.777  -4.932  1.00  0.00           C  
ATOM   1333  N   ILE F1345      76.751  -1.426  -6.340  1.00  0.00           N  
ATOM   1334  CA  ILE F1345      77.176  -0.229  -7.082  1.00  0.00           C  
ATOM   1335  C   ILE F1345      75.928   0.687  -7.041  1.00  0.00           C  
ATOM   1336  O   ILE F1345      74.843   0.272  -7.441  1.00  0.00           O  
ATOM   1337  CB  ILE F1345      77.555  -0.576  -8.570  1.00  0.00           C  
ATOM   1338  CG1 ILE F1345      78.975  -1.142  -8.651  1.00  0.00           C  
ATOM   1339  CG2 ILE F1345      77.461   0.660  -9.435  1.00  0.00           C  
ATOM   1340  CD1 ILE F1345      79.181  -2.394  -7.841  1.00  0.00           C  
ATOM   1341  N   PRO F1347      76.061   1.930  -6.527  1.00  0.00           N  
ATOM   1342  CA  PRO F1347      74.900   2.827  -6.460  1.00  0.00           C  
ATOM   1343  C   PRO F1347      74.715   3.766  -7.639  1.00  0.00           C  
ATOM   1344  O   PRO F1347      75.631   3.987  -8.437  1.00  0.00           O  
ATOM   1345  CB  PRO F1347      75.133   3.584  -5.160  1.00  0.00           C  
ATOM   1346  CG  PRO F1347      76.615   3.808  -5.213  1.00  0.00           C  
ATOM   1347  CD  PRO F1347      77.177   2.476  -5.724  1.00  0.00           C  
ATOM   1348  N   GLU F1348      73.518   4.337  -7.711  1.00  0.00           N  
ATOM   1349  CA  GLU F1348      73.133   5.235  -8.787  1.00  0.00           C  
ATOM   1350  C   GLU F1348      72.841   6.628  -8.240  1.00  0.00           C  
ATOM   1351  O   GLU F1348      72.345   6.782  -7.118  1.00  0.00           O  
ATOM   1352  CB  GLU F1348      71.898   4.642  -9.473  1.00  0.00           C  
ATOM   1353  CG  GLU F1348      71.588   5.182 -10.852  1.00  0.00           C  
ATOM   1354  CD  GLU F1348      71.068   4.082 -11.791  1.00  0.00           C  
ATOM   1355  OE1 GLU F1348      71.865   3.177 -12.132  1.00  0.00           O  
ATOM   1356  OE2 GLU F1348      69.879   4.128 -12.180  1.00  0.00           O  
ATOM   1357  N   ALA F1349      73.174   7.637  -9.036  1.00  0.00           N  
ATOM   1358  CA  ALA F1349      72.935   9.024  -8.665  1.00  0.00           C  
ATOM   1359  C   ALA F1349      71.691   9.495  -9.402  1.00  0.00           C  
ATOM   1360  O   ALA F1349      71.715   9.677 -10.621  1.00  0.00           O  
ATOM   1361  CB  ALA F1349      74.132   9.889  -9.044  1.00  0.00           C  
ATOM   1362  N   ARG F1350      70.595   9.674  -8.673  1.00  0.00           N  
ATOM   1363  CA  ARG F1350      69.364  10.127  -9.301  1.00  0.00           C  
ATOM   1364  C   ARG F1350      69.157  11.623  -9.051  1.00  0.00           C  
ATOM   1365  O   ARG F1350      68.764  12.041  -7.956  1.00  0.00           O  
ATOM   1366  CB  ARG F1350      68.184   9.321  -8.776  1.00  0.00           C  
ATOM   1367  CG  ARG F1350      67.162   8.960  -9.848  1.00  0.00           C  
ATOM   1368  CD  ARG F1350      66.021   8.206  -9.225  1.00  0.00           C  
ATOM   1369  NE  ARG F1350      65.576   8.885  -8.011  1.00  0.00           N  
ATOM   1370  CZ  ARG F1350      64.555   8.494  -7.261  1.00  0.00           C  
ATOM   1371  NH1 ARG F1350      63.862   7.414  -7.601  1.00  0.00           N  
ATOM   1372  NH2 ARG F1350      64.224   9.186  -6.177  1.00  0.00           N  
ATOM   1373  N   ILE F1351      69.426  12.401 -10.097  1.00  0.00           N  
ATOM   1374  CA  ILE F1351      69.363  13.863 -10.131  1.00  0.00           C  
ATOM   1375  C   ILE F1351      67.987  14.547 -10.059  1.00  0.00           C  
ATOM   1376  O   ILE F1351      67.002  14.068 -10.628  1.00  0.00           O  
ATOM   1377  CB  ILE F1351      70.070  14.368 -11.426  1.00  0.00           C  
ATOM   1378  CG1 ILE F1351      71.499  13.804 -11.460  1.00  0.00           C  
ATOM   1379  CG2 ILE F1351      70.095  15.876 -11.459  1.00  0.00           C  
ATOM   1380  CD1 ILE F1351      72.040  13.643 -12.855  1.00  0.00           C  
ATOM   1381  N   PRO F1352      67.900  15.674  -9.322  1.00  0.00           N  
ATOM   1382  CA  PRO F1352      66.678  16.473  -9.147  1.00  0.00           C  
ATOM   1383  C   PRO F1352      66.141  17.121 -10.437  1.00  0.00           C  
ATOM   1384  O   PRO F1352      66.839  17.201 -11.450  1.00  0.00           O  
ATOM   1385  CB  PRO F1352      67.092  17.501  -8.090  1.00  0.00           C  
ATOM   1386  CG  PRO F1352      68.614  17.493  -8.139  1.00  0.00           C  
ATOM   1387  CD  PRO F1352      68.866  16.033  -8.274  1.00  0.00           C  
ATOM   1388  N   LYS F1353      64.911  17.616 -10.346  1.00  0.00           N  
ATOM   1389  CA  LYS F1353      64.189  18.197 -11.471  1.00  0.00           C  
ATOM   1390  C   LYS F1353      64.507  19.655 -11.922  1.00  0.00           C  
ATOM   1391  O   LYS F1353      64.097  20.615 -11.265  1.00  0.00           O  
ATOM   1392  CB  LYS F1353      62.690  18.016 -11.180  1.00  0.00           C  
ATOM   1393  CG  LYS F1353      62.392  16.661 -10.497  1.00  0.00           C  
ATOM   1394  CD  LYS F1353      60.937  16.503 -10.076  1.00  0.00           C  
ATOM   1395  CE  LYS F1353      60.028  16.191 -11.263  1.00  0.00           C  
ATOM   1396  NZ  LYS F1353      60.379  14.900 -11.918  1.00  0.00           N  
ATOM   1397  N   VAL F1354      65.212  19.793 -13.057  1.00  0.00           N  
ATOM   1398  CA  VAL F1354      65.622  21.094 -13.623  1.00  0.00           C  
ATOM   1399  C   VAL F1354      64.509  21.885 -14.339  1.00  0.00           C  
ATOM   1400  O   VAL F1354      64.774  22.686 -15.244  1.00  0.00           O  
ATOM   1401  CB  VAL F1354      66.834  20.927 -14.601  1.00  0.00           C  
ATOM   1402  CG1 VAL F1354      67.377  22.289 -15.042  1.00  0.00           C  
ATOM   1403  CG2 VAL F1354      67.928  20.129 -13.927  1.00  0.00           C  
ATOM   1404  N   GLY F1355      63.265  21.644 -13.945  1.00  0.00           N  
ATOM   1405  CA  GLY F1355      62.146  22.365 -14.524  1.00  0.00           C  
ATOM   1406  C   GLY F1355      61.632  23.176 -13.351  1.00  0.00           C  
ATOM   1407  O   GLY F1355      60.933  24.186 -13.499  1.00  0.00           O  
ATOM   1408  N   ALA F1356      62.018  22.698 -12.168  1.00  0.00           N  
ATOM   1409  CA  ALA F1356      61.668  23.287 -10.886  1.00  0.00           C  
ATOM   1410  C   ALA F1356      62.916  23.898 -10.250  1.00  0.00           C  
ATOM   1411  O   ALA F1356      62.971  24.102  -9.035  1.00  0.00           O  
ATOM   1412  CB  ALA F1356      61.082  22.219  -9.970  1.00  0.00           C  
ATOM   1413  N   ARG F1360      63.921  24.155 -11.083  1.00  0.00           N  
ATOM   1414  CA  ARG F1360      65.156  24.767 -10.630  1.00  0.00           C  
ATOM   1415  C   ARG F1360      64.840  26.213 -10.282  1.00  0.00           C  
ATOM   1416  O   ARG F1360      64.527  27.028 -11.155  1.00  0.00           O  
ATOM   1417  CB  ARG F1360      66.213  24.706 -11.725  1.00  0.00           C  
ATOM   1418  CG  ARG F1360      67.245  23.609 -11.522  1.00  0.00           C  
ATOM   1419  CD  ARG F1360      68.434  24.131 -10.737  1.00  0.00           C  
ATOM   1420  NE  ARG F1360      69.153  25.136 -11.513  1.00  0.00           N  
ATOM   1421  CZ  ARG F1360      70.347  24.949 -12.066  1.00  0.00           C  
ATOM   1422  NH1 ARG F1360      70.974  23.788 -11.923  1.00  0.00           N  
ATOM   1423  NH2 ARG F1360      70.901  25.917 -12.784  1.00  0.00           N  
ATOM   1424  N   ILE F1361      64.902  26.512  -8.992  1.00  0.00           N  
ATOM   1425  CA  ILE F1361      64.614  27.839  -8.495  1.00  0.00           C  
ATOM   1426  C   ILE F1361      65.869  28.700  -8.515  1.00  0.00           C  
ATOM   1427  O   ILE F1361      66.885  28.318  -7.956  1.00  0.00           O  
ATOM   1428  CB  ILE F1361      64.070  27.750  -7.073  1.00  0.00           C  
ATOM   1429  CG1 ILE F1361      62.787  26.910  -7.074  1.00  0.00           C  
ATOM   1430  CG2 ILE F1361      63.901  29.147  -6.487  1.00  0.00           C  
ATOM   1431  CD1 ILE F1361      61.746  27.318  -8.117  1.00  0.00           C  
ATOM   1432  N   MET F1365      65.789  29.863  -9.157  1.00  0.00           N  
ATOM   1433  CA  MET F1365      66.924  30.781  -9.267  1.00  0.00           C  
ATOM   1434  C   MET F1365      66.969  31.852  -8.154  1.00  0.00           C  
ATOM   1435  O   MET F1365      66.038  31.980  -7.347  1.00  0.00           O  
ATOM   1436  CB  MET F1365      66.879  31.492 -10.623  1.00  0.00           C  
ATOM   1437  CG  MET F1365      66.708  30.590 -11.815  1.00  0.00           C  
ATOM   1438  SD  MET F1365      68.192  29.724 -12.297  1.00  0.00           S  
ATOM   1439  CE  MET F1365      67.437  28.228 -12.911  1.00  0.00           C  
ATOM   1440  N   SER F1366      68.070  32.605  -8.134  1.00  0.00           N  
ATOM   1441  CA  SER F1366      68.301  33.692  -7.180  1.00  0.00           C  
ATOM   1442  C   SER F1366      67.294  34.820  -7.421  1.00  0.00           C  
ATOM   1443  O   SER F1366      66.982  35.156  -8.569  1.00  0.00           O  
ATOM   1444  CB  SER F1366      69.744  34.217  -7.334  1.00  0.00           C  
ATOM   1445  OG  SER F1366      69.970  35.438  -6.648  1.00  0.00           O  
ATOM   1446  N   LEU F1368      66.791  35.398  -6.337  1.00  0.00           N  
ATOM   1447  CA  LEU F1368      65.823  36.474  -6.434  1.00  0.00           C  
ATOM   1448  C   LEU F1368      66.419  37.765  -6.995  1.00  0.00           C  
ATOM   1449  O   LEU F1368      65.705  38.581  -7.581  1.00  0.00           O  
ATOM   1450  CB  LEU F1368      65.210  36.746  -5.063  1.00  0.00           C  
ATOM   1451  CG  LEU F1368      64.438  35.600  -4.421  1.00  0.00           C  
ATOM   1452  CD1 LEU F1368      63.755  36.117  -3.172  1.00  0.00           C  
ATOM   1453  CD2 LEU F1368      63.416  35.055  -5.396  1.00  0.00           C  
ATOM   1454  N   VAL F1369      67.722  37.959  -6.824  1.00  0.00           N  
ATOM   1455  CA  VAL F1369      68.350  39.169  -7.339  1.00  0.00           C  
ATOM   1456  C   VAL F1369      69.069  38.936  -8.662  1.00  0.00           C  
ATOM   1457  O   VAL F1369      69.130  39.834  -9.493  1.00  0.00           O  
ATOM   1458  CB  VAL F1369      69.308  39.815  -6.309  1.00  0.00           C  
ATOM   1459  CG1 VAL F1369      68.536  40.116  -5.019  1.00  0.00           C  
ATOM   1460  CG2 VAL F1369      70.504  38.936  -6.035  1.00  0.00           C  
ATOM   1461  N   ASP F1370      69.632  37.755  -8.863  1.00  0.00           N  
ATOM   1462  CA  ASP F1370      70.262  37.452 -10.138  1.00  0.00           C  
ATOM   1463  C   ASP F1370      69.525  36.182 -10.582  1.00  0.00           C  
ATOM   1464  O   ASP F1370      69.794  35.097 -10.086  1.00  0.00           O  
ATOM   1465  CB  ASP F1370      71.770  37.183  -9.973  1.00  0.00           C  
ATOM   1466  CG  ASP F1370      72.436  36.788 -11.288  1.00  0.00           C  
ATOM   1467  OD1 ASP F1370      71.773  36.103 -12.091  1.00  0.00           O  
ATOM   1468  OD2 ASP F1370      73.613  37.143 -11.510  1.00  0.00           O  
ATOM   1469  N   PRO F1371      68.549  36.318 -11.493  1.00  0.00           N  
ATOM   1470  CA  PRO F1371      67.805  35.140 -11.948  1.00  0.00           C  
ATOM   1471  C   PRO F1371      68.485  34.272 -12.994  1.00  0.00           C  
ATOM   1472  O   PRO F1371      67.856  33.415 -13.605  1.00  0.00           O  
ATOM   1473  CB  PRO F1371      66.476  35.738 -12.422  1.00  0.00           C  
ATOM   1474  CG  PRO F1371      66.899  37.046 -12.992  1.00  0.00           C  
ATOM   1475  CD  PRO F1371      67.924  37.562 -11.989  1.00  0.00           C  
ATOM   1476  N   THR F1372      69.768  34.495 -13.215  1.00  0.00           N  
ATOM   1477  CA  THR F1372      70.490  33.667 -14.169  1.00  0.00           C  
ATOM   1478  C   THR F1372      71.270  32.687 -13.321  1.00  0.00           C  
ATOM   1479  O   THR F1372      71.609  31.585 -13.750  1.00  0.00           O  
ATOM   1480  CB  THR F1372      71.501  34.484 -15.014  1.00  0.00           C  
ATOM   1481  OG1 THR F1372      71.747  35.755 -14.395  1.00  0.00           O  
ATOM   1482  CG2 THR F1372      70.962  34.691 -16.418  1.00  0.00           C  
ATOM   1483  N   LYS F1373      71.534  33.117 -12.095  1.00  0.00           N  
ATOM   1484  CA  LYS F1373      72.276  32.335 -11.121  1.00  0.00           C  
ATOM   1485  C   LYS F1373      71.278  31.539 -10.271  1.00  0.00           C  
ATOM   1486  O   LYS F1373      70.143  31.970 -10.056  1.00  0.00           O  
ATOM   1487  CB  LYS F1373      73.120  33.291 -10.269  1.00  0.00           C  
ATOM   1488  CG  LYS F1373      74.009  32.641  -9.222  1.00  0.00           C  
ATOM   1489  CD  LYS F1373      75.000  33.662  -8.659  1.00  0.00           C  
ATOM   1490  CE  LYS F1373      75.682  33.169  -7.381  1.00  0.00           C  
ATOM   1491  NZ  LYS F1373      74.766  33.192  -6.196  1.00  0.00           N  
ATOM   1492  N   LYS F1414      71.698  30.370  -9.805  1.00  0.00           N  
ATOM   1493  CA  LYS F1414      70.839  29.515  -8.992  1.00  0.00           C  
ATOM   1494  C   LYS F1414      70.739  29.961  -7.523  1.00  0.00           C  
ATOM   1495  O   LYS F1414      71.711  30.439  -6.940  1.00  0.00           O  
ATOM   1496  CB  LYS F1414      71.356  28.085  -9.043  1.00  0.00           C  
ATOM   1497  CG  LYS F1414      70.475  27.112  -8.296  1.00  0.00           C  
ATOM   1498  CD  LYS F1414      71.161  25.777  -8.104  1.00  0.00           C  
ATOM   1499  CE  LYS F1414      72.399  25.928  -7.242  1.00  0.00           C  
ATOM   1500  NZ  LYS F1414      72.421  24.897  -6.162  1.00  0.00           N  
ATOM   1501  N   MET F1415      69.563  29.796  -6.926  1.00  0.00           N  
ATOM   1502  CA  MET F1415      69.383  30.192  -5.541  1.00  0.00           C  
ATOM   1503  C   MET F1415      70.279  29.317  -4.685  1.00  0.00           C  
ATOM   1504  O   MET F1415      70.287  28.101  -4.846  1.00  0.00           O  
ATOM   1505  CB  MET F1415      67.918  30.032  -5.087  1.00  0.00           C  
ATOM   1506  CG  MET F1415      67.607  30.741  -3.747  1.00  0.00           C  
ATOM   1507  SD  MET F1415      65.969  30.448  -3.010  1.00  0.00           S  
ATOM   1508  CE  MET F1415      65.005  31.707  -3.872  1.00  0.00           C  
ATOM   1509  N   SER F1416      71.048  29.923  -3.785  1.00  0.00           N  
ATOM   1510  CA  SER F1416      71.910  29.138  -2.913  1.00  0.00           C  
ATOM   1511  C   SER F1416      72.014  29.726  -1.519  1.00  0.00           C  
ATOM   1512  O   SER F1416      71.781  30.916  -1.316  1.00  0.00           O  
ATOM   1513  CB  SER F1416      73.307  29.004  -3.509  1.00  0.00           C  
ATOM   1514  OG  SER F1416      74.087  28.112  -2.714  1.00  0.00           O  
ATOM   1515  N   LYS F1417      72.357  28.875  -0.559  1.00  0.00           N  
ATOM   1516  CA  LYS F1417      72.515  29.285   0.830  1.00  0.00           C  
ATOM   1517  C   LYS F1417      73.822  30.071   0.907  1.00  0.00           C  
ATOM   1518  O   LYS F1417      73.988  30.942   1.764  1.00  0.00           O  
ATOM   1519  CB  LYS F1417      72.591  28.048   1.758  1.00  0.00           C  
ATOM   1520  CG  LYS F1417      71.969  26.753   1.169  1.00  0.00           C  
ATOM   1521  CD  LYS F1417      72.807  26.194   0.000  1.00  0.00           C  
ATOM   1522  CE  LYS F1417      71.988  25.389  -1.001  1.00  0.00           C  
ATOM   1523  NZ  LYS F1417      72.865  25.029  -2.141  1.00  0.00           N  
ATOM   1524  N   SER F1434      74.736  29.769  -0.013  1.00  0.00           N  
ATOM   1525  CA  SER F1434      76.044  30.419  -0.068  1.00  0.00           C  
ATOM   1526  C   SER F1434      76.107  31.680  -0.923  1.00  0.00           C  
ATOM   1527  O   SER F1434      77.196  32.128  -1.275  1.00  0.00           O  
ATOM   1528  CB  SER F1434      77.104  29.436  -0.580  1.00  0.00           C  
ATOM   1529  OG  SER F1434      76.864  29.080  -1.935  1.00  0.00           O  
ATOM   1530  N   ASP F1435      74.958  32.250  -1.265  1.00  0.00           N  
ATOM   1531  CA  ASP F1435      74.945  33.478  -2.060  1.00  0.00           C  
ATOM   1532  C   ASP F1435      75.267  34.590  -1.061  1.00  0.00           C  
ATOM   1533  O   ASP F1435      74.657  34.667   0.009  1.00  0.00           O  
ATOM   1534  CB  ASP F1435      73.547  33.728  -2.663  1.00  0.00           C  
ATOM   1535  CG  ASP F1435      73.564  34.683  -3.864  1.00  0.00           C  
ATOM   1536  OD1 ASP F1435      74.140  35.787  -3.776  1.00  0.00           O  
ATOM   1537  OD2 ASP F1435      72.974  34.325  -4.900  1.00  0.00           O  
ATOM   1538  N   PRO F1440      76.258  35.442  -1.377  1.00  0.00           N  
ATOM   1539  CA  PRO F1440      76.615  36.534  -0.467  1.00  0.00           C  
ATOM   1540  C   PRO F1440      75.489  37.526  -0.178  1.00  0.00           C  
ATOM   1541  O   PRO F1440      75.481  38.174   0.864  1.00  0.00           O  
ATOM   1542  CB  PRO F1440      77.821  37.180  -1.162  1.00  0.00           C  
ATOM   1543  CG  PRO F1440      77.624  36.830  -2.603  1.00  0.00           C  
ATOM   1544  CD  PRO F1440      77.195  35.400  -2.514  1.00  0.00           C  
ATOM   1545  N   ASN F1441      74.527  37.647  -1.083  1.00  0.00           N  
ATOM   1546  CA  ASN F1441      73.428  38.571  -0.831  1.00  0.00           C  
ATOM   1547  C   ASN F1441      72.189  37.835  -0.289  1.00  0.00           C  
ATOM   1548  O   ASN F1441      71.496  37.151  -1.033  1.00  0.00           O  
ATOM   1549  CB  ASN F1441      73.061  39.321  -2.104  1.00  0.00           C  
ATOM   1550  CG  ASN F1441      71.951  40.321  -1.872  1.00  0.00           C  
ATOM   1551  OD1 ASN F1441      71.094  40.526  -2.724  1.00  0.00           O  
ATOM   1552  ND2 ASN F1441      71.965  40.950  -0.698  1.00  0.00           N  
ATOM   1553  N   PRO F1444      71.898  37.985   1.019  1.00  0.00           N  
ATOM   1554  CA  PRO F1444      70.763  37.363   1.723  1.00  0.00           C  
ATOM   1555  C   PRO F1444      69.397  37.595   1.100  1.00  0.00           C  
ATOM   1556  O   PRO F1444      68.420  36.912   1.433  1.00  0.00           O  
ATOM   1557  CB  PRO F1444      70.857  37.968   3.120  1.00  0.00           C  
ATOM   1558  CG  PRO F1444      72.333  38.139   3.296  1.00  0.00           C  
ATOM   1559  CD  PRO F1444      72.734  38.744   1.972  1.00  0.00           C  
ATOM   1560  N   LYS F1450      69.336  38.572   0.204  1.00  0.00           N  
ATOM   1561  CA  LYS F1450      68.107  38.942  -0.503  1.00  0.00           C  
ATOM   1562  C   LYS F1450      67.831  37.934  -1.630  1.00  0.00           C  
ATOM   1563  O   LYS F1450      66.708  37.849  -2.133  1.00  0.00           O  
ATOM   1564  CB  LYS F1450      68.280  40.352  -1.105  1.00  0.00           C  
ATOM   1565  CG  LYS F1450      68.822  41.415  -0.142  1.00  0.00           C  
ATOM   1566  CD  LYS F1450      67.717  42.130   0.640  1.00  0.00           C  
ATOM   1567  CE  LYS F1450      67.520  43.560   0.145  1.00  0.00           C  
ATOM   1568  NZ  LYS F1450      67.090  43.603  -1.285  1.00  0.00           N  
ATOM   1569  N   ALA F1452      68.866  37.175  -2.004  1.00  0.00           N  
ATOM   1570  CA  ALA F1452      68.800  36.179  -3.080  1.00  0.00           C  
ATOM   1571  C   ALA F1452      68.126  34.848  -2.734  1.00  0.00           C  
ATOM   1572  O   ALA F1452      67.891  34.020  -3.625  1.00  0.00           O  
ATOM   1573  CB  ALA F1452      70.210  35.910  -3.600  1.00  0.00           C  
ATOM   1574  N   TYR F1455      67.818  34.640  -1.455  1.00  0.00           N  
ATOM   1575  CA  TYR F1455      67.203  33.390  -1.033  1.00  0.00           C  
ATOM   1576  C   TYR F1455      66.291  33.530   0.162  1.00  0.00           C  
ATOM   1577  O   TYR F1455      66.491  34.389   1.012  1.00  0.00           O  
ATOM   1578  CB  TYR F1455      68.289  32.354  -0.716  1.00  0.00           C  
ATOM   1579  CG  TYR F1455      69.256  32.766   0.382  1.00  0.00           C  
ATOM   1580  CD1 TYR F1455      68.968  32.537   1.733  1.00  0.00           C  
ATOM   1581  CD2 TYR F1455      70.469  33.375   0.067  1.00  0.00           C  
ATOM   1582  CE1 TYR F1455      69.877  32.903   2.741  1.00  0.00           C  
ATOM   1583  CE2 TYR F1455      71.376  33.746   1.060  1.00  0.00           C  
ATOM   1584  CZ  TYR F1455      71.079  33.509   2.391  1.00  0.00           C  
ATOM   1585  OH  TYR F1455      72.003  33.879   3.348  1.00  0.00           O  
ATOM   1586  N   ILE F1456      65.288  32.666   0.210  1.00  0.00           N  
ATOM   1587  CA  ILE F1456      64.338  32.643   1.300  1.00  0.00           C  
ATOM   1588  C   ILE F1456      64.540  31.347   2.074  1.00  0.00           C  
ATOM   1589  O   ILE F1456      64.328  30.263   1.539  1.00  0.00           O  
ATOM   1590  CB  ILE F1456      62.885  32.696   0.782  1.00  0.00           C  
ATOM   1591  CG1 ILE F1456      62.615  34.048   0.109  1.00  0.00           C  
ATOM   1592  CG2 ILE F1456      61.930  32.415   1.924  1.00  0.00           C  
ATOM   1593  CD1 ILE F1456      61.167  34.278  -0.327  1.00  0.00           C  
ATOM   1594  N   THR F1457      64.978  31.471   3.321  1.00  0.00           N  
ATOM   1595  CA  THR F1457      65.198  30.328   4.196  1.00  0.00           C  
ATOM   1596  C   THR F1457      63.853  29.859   4.748  1.00  0.00           C  
ATOM   1597  O   THR F1457      62.937  30.656   4.920  1.00  0.00           O  
ATOM   1598  CB  THR F1457      66.106  30.712   5.380  1.00  0.00           C  
ATOM   1599  OG1 THR F1457      67.422  30.999   4.895  1.00  0.00           O  
ATOM   1600  CG2 THR F1457      66.161  29.584   6.416  1.00  0.00           C  
ATOM   1601  N   LEU F1458      63.733  28.564   5.022  1.00  0.00           N  
ATOM   1602  CA  LEU F1458      62.483  28.040   5.555  1.00  0.00           C  
ATOM   1603  C   LEU F1458      62.181  28.760   6.868  1.00  0.00           C  
ATOM   1604  O   LEU F1458      61.029  28.845   7.312  1.00  0.00           O  
ATOM   1605  CB  LEU F1458      62.575  26.526   5.800  1.00  0.00           C  
ATOM   1606  CG  LEU F1458      62.807  25.548   4.638  1.00  0.00           C  
ATOM   1607  CD1 LEU F1458      62.722  24.117   5.176  1.00  0.00           C  
ATOM   1608  CD2 LEU F1458      61.773  25.746   3.540  1.00  0.00           C  
ATOM   1609  N   LEU F1459      63.227  29.291   7.487  1.00  0.00           N  
ATOM   1610  CA  LEU F1459      63.062  29.984   8.753  1.00  0.00           C  
ATOM   1611  C   LEU F1459      62.959  31.499   8.630  1.00  0.00           C  
ATOM   1612  O   LEU F1459      62.954  32.189   9.639  1.00  0.00           O  
ATOM   1613  CB  LEU F1459      64.194  29.620   9.711  1.00  0.00           C  
ATOM   1614  CG  LEU F1459      64.171  28.160  10.174  1.00  0.00           C  
ATOM   1615  CD1 LEU F1459      65.382  27.883  11.040  1.00  0.00           C  
ATOM   1616  CD2 LEU F1459      62.890  27.865  10.937  1.00  0.00           C  
ATOM   1617  N   ASP F1460      62.886  32.023   7.410  1.00  0.00           N  
ATOM   1618  CA  ASP F1460      62.728  33.461   7.254  1.00  0.00           C  
ATOM   1619  C   ASP F1460      61.343  33.789   7.808  1.00  0.00           C  
ATOM   1620  O   ASP F1460      60.390  33.028   7.613  1.00  0.00           O  
ATOM   1621  CB  ASP F1460      62.801  33.890   5.786  1.00  0.00           C  
ATOM   1622  CG  ASP F1460      64.232  34.106   5.298  1.00  0.00           C  
ATOM   1623  OD1 ASP F1460      65.188  34.028   6.101  1.00  0.00           O  
ATOM   1624  OD2 ASP F1460      64.391  34.361   4.082  1.00  0.00           O  
ATOM   1625  N   ASP F1461      61.244  34.916   8.508  1.00  0.00           N  
ATOM   1626  CA  ASP F1461      59.988  35.356   9.109  1.00  0.00           C  
ATOM   1627  C   ASP F1461      59.176  36.193   8.119  1.00  0.00           C  
ATOM   1628  O   ASP F1461      59.727  36.843   7.222  1.00  0.00           O  
ATOM   1629  CB  ASP F1461      60.281  36.172  10.379  1.00  0.00           C  
ATOM   1630  CG  ASP F1461      60.806  37.559  10.070  1.00  0.00           C  
ATOM   1631  OD1 ASP F1461      59.989  38.425   9.695  1.00  0.00           O  
ATOM   1632  OD2 ASP F1461      62.029  37.778  10.183  1.00  0.00           O  
ATOM   1633  N   ALA F1462      57.860  36.168   8.303  1.00  0.00           N  
ATOM   1634  CA  ALA F1462      56.924  36.900   7.453  1.00  0.00           C  
ATOM   1635  C   ALA F1462      57.481  38.214   6.934  1.00  0.00           C  
ATOM   1636  O   ALA F1462      57.527  38.443   5.730  1.00  0.00           O  
ATOM   1637  CB  ALA F1462      55.645  37.153   8.209  1.00  0.00           C  
ATOM   1638  N   LYS F1463      57.898  39.072   7.854  1.00  0.00           N  
ATOM   1639  CA  LYS F1463      58.449  40.372   7.491  1.00  0.00           C  
ATOM   1640  C   LYS F1463      59.630  40.286   6.522  1.00  0.00           C  
ATOM   1641  O   LYS F1463      59.744  41.090   5.596  1.00  0.00           O  
ATOM   1642  CB  LYS F1463      58.872  41.133   8.762  1.00  0.00           C  
ATOM   1643  CG  LYS F1463      59.706  42.401   8.522  1.00  0.00           C  
ATOM   1644  CD  LYS F1463      60.497  42.834   9.774  1.00  0.00           C  
ATOM   1645  CE  LYS F1463      61.789  42.023   9.977  1.00  0.00           C  
ATOM   1646  NZ  LYS F1463      61.552  40.584  10.275  1.00  0.00           N  
ATOM   1647  N   THR F1465      60.506  39.311   6.734  1.00  0.00           N  
ATOM   1648  CA  THR F1465      61.673  39.159   5.875  1.00  0.00           C  
ATOM   1649  C   THR F1465      61.337  38.588   4.502  1.00  0.00           C  
ATOM   1650  O   THR F1465      62.006  38.894   3.509  1.00  0.00           O  
ATOM   1651  CB  THR F1465      62.706  38.275   6.534  1.00  0.00           C  
ATOM   1652  OG1 THR F1465      62.963  38.769   7.848  1.00  0.00           O  
ATOM   1653  CG2 THR F1465      63.994  38.287   5.738  1.00  0.00           C  
ATOM   1654  N   ILE F1467      60.311  37.744   4.457  1.00  0.00           N  
ATOM   1655  CA  ILE F1467      59.872  37.144   3.207  1.00  0.00           C  
ATOM   1656  C   ILE F1467      59.225  38.245   2.391  1.00  0.00           C  
ATOM   1657  O   ILE F1467      59.592  38.472   1.240  1.00  0.00           O  
ATOM   1658  CB  ILE F1467      58.851  36.035   3.460  1.00  0.00           C  
ATOM   1659  CG1 ILE F1467      59.475  34.966   4.343  1.00  0.00           C  
ATOM   1660  CG2 ILE F1467      58.405  35.408   2.146  1.00  0.00           C  
ATOM   1661  CD1 ILE F1467      58.464  33.957   4.858  1.00  0.00           C  
ATOM   1662  N   GLU F1468      58.266  38.926   3.007  1.00  0.00           N  
ATOM   1663  CA  GLU F1468      57.566  40.035   2.376  1.00  0.00           C  
ATOM   1664  C   GLU F1468      58.582  40.992   1.741  1.00  0.00           C  
ATOM   1665  O   GLU F1468      58.481  41.328   0.563  1.00  0.00           O  
ATOM   1666  CB  GLU F1468      56.745  40.779   3.430  1.00  0.00           C  
ATOM   1667  CG  GLU F1468      56.111  42.073   2.959  1.00  0.00           C  
ATOM   1668  CD  GLU F1468      54.777  41.832   2.277  1.00  0.00           C  
ATOM   1669  OE1 GLU F1468      53.828  41.397   2.981  1.00  0.00           O  
ATOM   1670  OE2 GLU F1468      54.680  42.087   1.049  1.00  0.00           O  
ATOM   1671  N   LYS F1507      59.571  41.406   2.527  1.00  0.00           N  
ATOM   1672  CA  LYS F1507      60.602  42.331   2.069  1.00  0.00           C  
ATOM   1673  C   LYS F1507      61.453  41.775   0.922  1.00  0.00           C  
ATOM   1674  O   LYS F1507      61.970  42.536   0.104  1.00  0.00           O  
ATOM   1675  CB  LYS F1507      61.499  42.721   3.257  1.00  0.00           C  
ATOM   1676  CG  LYS F1507      62.604  43.718   2.942  1.00  0.00           C  
ATOM   1677  CD  LYS F1507      63.967  43.194   3.416  1.00  0.00           C  
ATOM   1678  CE  LYS F1507      64.080  43.092   4.942  1.00  0.00           C  
ATOM   1679  NZ  LYS F1507      64.262  44.406   5.634  1.00  0.00           N  
ATOM   1680  N   LYS F1508      61.581  40.450   0.865  1.00  0.00           N  
ATOM   1681  CA  LYS F1508      62.368  39.786  -0.173  1.00  0.00           C  
ATOM   1682  C   LYS F1508      61.614  39.540  -1.476  1.00  0.00           C  
ATOM   1683  O   LYS F1508      62.204  39.628  -2.551  1.00  0.00           O  
ATOM   1684  CB  LYS F1508      62.923  38.463   0.345  1.00  0.00           C  
ATOM   1685  CG  LYS F1508      64.136  38.615   1.233  1.00  0.00           C  
ATOM   1686  CD  LYS F1508      64.596  37.279   1.738  1.00  0.00           C  
ATOM   1687  CE  LYS F1508      65.802  37.449   2.610  1.00  0.00           C  
ATOM   1688  NZ  LYS F1508      66.265  36.137   3.103  1.00  0.00           N  
ATOM   1689  N   ILE F1509      60.327  39.208  -1.384  1.00  0.00           N  
ATOM   1690  CA  ILE F1509      59.515  38.986  -2.585  1.00  0.00           C  
ATOM   1691  C   ILE F1509      59.356  40.351  -3.260  1.00  0.00           C  
ATOM   1692  O   ILE F1509      59.128  40.448  -4.467  1.00  0.00           O  
ATOM   1693  CB  ILE F1509      58.113  38.391  -2.249  1.00  0.00           C  
ATOM   1694  CG1 ILE F1509      58.242  36.920  -1.857  1.00  0.00           C  
ATOM   1695  CG2 ILE F1509      57.179  38.520  -3.446  1.00  0.00           C  
ATOM   1696  CD1 ILE F1509      58.791  36.028  -2.955  1.00  0.00           C  
ATOM   1697  N   LYS F1510      59.491  41.404  -2.458  1.00  0.00           N  
ATOM   1698  CA  LYS F1510      59.398  42.769  -2.954  1.00  0.00           C  
ATOM   1699  C   LYS F1510      60.612  43.038  -3.830  1.00  0.00           C  
ATOM   1700  O   LYS F1510      60.471  43.364  -4.999  1.00  0.00           O  
ATOM   1701  CB  LYS F1510      59.377  43.781  -1.801  1.00  0.00           C  
ATOM   1702  CG  LYS F1510      58.097  44.592  -1.743  1.00  0.00           C  
ATOM   1703  CD  LYS F1510      58.351  46.028  -1.327  1.00  0.00           C  
ATOM   1704  CE  LYS F1510      58.525  46.164   0.173  1.00  0.00           C  
ATOM   1705  NZ  LYS F1510      58.623  47.601   0.556  1.00  0.00           N  
ATOM   1706  N   SER F1511      61.802  42.880  -3.256  1.00  0.00           N  
ATOM   1707  CA  SER F1511      63.067  43.107  -3.955  1.00  0.00           C  
ATOM   1708  C   SER F1511      63.309  42.166  -5.138  1.00  0.00           C  
ATOM   1709  O   SER F1511      64.247  42.374  -5.916  1.00  0.00           O  
ATOM   1710  CB  SER F1511      64.241  42.966  -2.978  1.00  0.00           C  
ATOM   1711  OG  SER F1511      63.975  43.620  -1.747  1.00  0.00           O  
ATOM   1712  N   ALA F1512      62.488  41.125  -5.266  1.00  0.00           N  
ATOM   1713  CA  ALA F1512      62.640  40.161  -6.358  1.00  0.00           C  
ATOM   1714  C   ALA F1512      62.732  40.904  -7.674  1.00  0.00           C  
ATOM   1715  O   ALA F1512      61.801  41.610  -8.058  1.00  0.00           O  
ATOM   1716  CB  ALA F1512      61.445  39.194  -6.380  1.00  0.00           C  
ATOM   1717  N   VAL F1513      63.849  40.773  -8.375  1.00  0.00           N  
ATOM   1718  CA  VAL F1513      63.948  41.480  -9.641  1.00  0.00           C  
ATOM   1719  C   VAL F1513      62.891  40.950 -10.581  1.00  0.00           C  
ATOM   1720  O   VAL F1513      62.604  39.753 -10.614  1.00  0.00           O  
ATOM   1721  CB  VAL F1513      65.336  41.328 -10.317  1.00  0.00           C  
ATOM   1722  CG1 VAL F1513      66.424  41.720  -9.341  1.00  0.00           C  
ATOM   1723  CG2 VAL F1513      65.541  39.912 -10.845  1.00  0.00           C  
ATOM   1724  N   THR F1514      62.294  41.872 -11.317  1.00  0.00           N  
ATOM   1725  CA  THR F1514      61.281  41.555 -12.303  1.00  0.00           C  
ATOM   1726  C   THR F1514      61.771  42.177 -13.609  1.00  0.00           C  
ATOM   1727  O   THR F1514      62.979  42.236 -13.844  1.00  0.00           O  
ATOM   1728  CB  THR F1514      59.926  42.162 -11.912  1.00  0.00           C  
ATOM   1729  OG1 THR F1514      60.121  43.178 -10.917  1.00  0.00           O  
ATOM   1730  CG2 THR F1514      59.018  41.077 -11.363  1.00  0.00           C  
ATOM   1731  N   ASP F1515      60.847  42.622 -14.457  1.00  0.00           N  
ATOM   1732  CA  ASP F1515      61.235  43.268 -15.707  1.00  0.00           C  
ATOM   1733  C   ASP F1515      60.363  44.490 -15.962  1.00  0.00           C  
ATOM   1734  O   ASP F1515      59.561  44.883 -15.111  1.00  0.00           O  
ATOM   1735  CB  ASP F1515      61.167  42.301 -16.906  1.00  0.00           C  
ATOM   1736  CG  ASP F1515      59.769  41.781 -17.173  1.00  0.00           C  
ATOM   1737  OD1 ASP F1515      58.882  42.578 -17.526  1.00  0.00           O  
ATOM   1738  OD2 ASP F1515      59.566  40.564 -17.023  1.00  0.00           O  
ATOM   1739  N   SER F1516      60.516  45.096 -17.135  1.00  0.00           N  
ATOM   1740  CA  SER F1516      59.741  46.288 -17.468  1.00  0.00           C  
ATOM   1741  C   SER F1516      58.549  46.045 -18.379  1.00  0.00           C  
ATOM   1742  O   SER F1516      57.678  46.901 -18.467  1.00  0.00           O  
ATOM   1743  CB  SER F1516      60.655  47.343 -18.075  1.00  0.00           C  
ATOM   1744  OG  SER F1516      61.629  47.765 -17.129  1.00  0.00           O  
ATOM   1745  N   GLU F1517      58.504  44.898 -19.060  1.00  0.00           N  
ATOM   1746  CA  GLU F1517      57.359  44.615 -19.927  1.00  0.00           C  
ATOM   1747  C   GLU F1517      56.088  44.696 -19.088  1.00  0.00           C  
ATOM   1748  O   GLU F1517      54.995  44.903 -19.618  1.00  0.00           O  
ATOM   1749  CB  GLU F1517      57.451  43.232 -20.571  1.00  0.00           C  
ATOM   1750  CG  GLU F1517      56.276  42.927 -21.507  1.00  0.00           C  
ATOM   1751  CD  GLU F1517      56.279  41.499 -22.034  1.00  0.00           C  
ATOM   1752  OE1 GLU F1517      56.261  40.563 -21.210  1.00  0.00           O  
ATOM   1753  OE2 GLU F1517      56.299  41.304 -23.273  1.00  0.00           O  
ATOM   1754  N   GLY F1518      56.240  44.526 -17.778  1.00  0.00           N  
ATOM   1755  CA  GLY F1518      55.106  44.596 -16.875  1.00  0.00           C  
ATOM   1756  C   GLY F1518      54.028  43.524 -16.967  1.00  0.00           C  
ATOM   1757  O   GLY F1518      53.058  43.581 -16.220  1.00  0.00           O  
ATOM   1758  N   THR F1527      54.169  42.549 -17.859  1.00  0.00           N  
ATOM   1759  CA  THR F1527      53.146  41.505 -17.972  1.00  0.00           C  
ATOM   1760  C   THR F1527      53.599  40.182 -17.367  1.00  0.00           C  
ATOM   1761  O   THR F1527      54.764  39.811 -17.502  1.00  0.00           O  
ATOM   1762  CB  THR F1527      52.750  41.265 -19.436  1.00  0.00           C  
ATOM   1763  OG1 THR F1527      53.929  41.147 -20.238  1.00  0.00           O  
ATOM   1764  CG2 THR F1527      51.904  42.420 -19.953  1.00  0.00           C  
ATOM   1765  N   ILE F1528      52.670  39.483 -16.706  1.00  0.00           N  
ATOM   1766  CA  ILE F1528      52.940  38.191 -16.066  1.00  0.00           C  
ATOM   1767  C   ILE F1528      52.793  37.099 -17.111  1.00  0.00           C  
ATOM   1768  O   ILE F1528      51.696  36.627 -17.392  1.00  0.00           O  
ATOM   1769  CB  ILE F1528      51.954  37.916 -14.920  1.00  0.00           C  
ATOM   1770  CG1 ILE F1528      52.009  39.067 -13.895  1.00  0.00           C  
ATOM   1771  CG2 ILE F1528      52.250  36.548 -14.287  1.00  0.00           C  
ATOM   1772  CD1 ILE F1528      53.345  39.231 -13.198  1.00  0.00           C  
ATOM   1773  N   ARG F1562      53.925  36.698 -17.663  1.00  0.00           N  
ATOM   1774  CA  ARG F1562      53.978  35.706 -18.709  1.00  0.00           C  
ATOM   1775  C   ARG F1562      55.294  34.965 -18.539  1.00  0.00           C  
ATOM   1776  O   ARG F1562      56.268  35.547 -18.061  1.00  0.00           O  
ATOM   1777  CB  ARG F1562      53.930  36.440 -20.055  1.00  0.00           C  
ATOM   1778  CG  ARG F1562      54.127  35.593 -21.302  1.00  0.00           C  
ATOM   1779  CD  ARG F1562      54.045  36.450 -22.583  1.00  0.00           C  
ATOM   1780  NE  ARG F1562      55.091  37.476 -22.653  1.00  0.00           N  
ATOM   1781  CZ  ARG F1562      56.380  37.234 -22.884  1.00  0.00           C  
ATOM   1782  NH1 ARG F1562      56.798  35.992 -23.074  1.00  0.00           N  
ATOM   1783  NH2 ARG F1562      57.253  38.233 -22.918  1.00  0.00           N  
ATOM   1784  N   TYR F1563      55.339  33.688 -18.907  1.00  0.00           N  
ATOM   1785  CA  TYR F1563      56.584  32.933 -18.766  1.00  0.00           C  
ATOM   1786  C   TYR F1563      57.526  33.251 -19.929  1.00  0.00           C  
ATOM   1787  O   TYR F1563      57.082  33.539 -21.035  1.00  0.00           O  
ATOM   1788  CB  TYR F1563      56.290  31.434 -18.711  1.00  0.00           C  
ATOM   1789  CG  TYR F1563      57.448  30.628 -18.154  1.00  0.00           C  
ATOM   1790  CD1 TYR F1563      58.622  30.439 -18.894  1.00  0.00           C  
ATOM   1791  CD2 TYR F1563      57.390  30.087 -16.867  1.00  0.00           C  
ATOM   1792  CE1 TYR F1563      59.710  29.734 -18.365  1.00  0.00           C  
ATOM   1793  CE2 TYR F1563      58.473  29.380 -16.325  1.00  0.00           C  
ATOM   1794  CZ  TYR F1563      59.630  29.208 -17.081  1.00  0.00           C  
ATOM   1795  OH  TYR F1563      60.705  28.526 -16.556  1.00  0.00           O  
ATOM   1796  N   ASP F1564      58.826  33.199 -19.667  1.00  0.00           N  
ATOM   1797  CA  ASP F1564      59.832  33.493 -20.675  1.00  0.00           C  
ATOM   1798  C   ASP F1564      61.181  33.090 -20.096  1.00  0.00           C  
ATOM   1799  O   ASP F1564      61.686  33.784 -19.217  1.00  0.00           O  
ATOM   1800  CB  ASP F1564      59.854  34.997 -20.950  1.00  0.00           C  
ATOM   1801  CG  ASP F1564      60.138  35.326 -22.406  1.00  0.00           C  
ATOM   1802  OD1 ASP F1564      60.876  34.564 -23.052  1.00  0.00           O  
ATOM   1803  OD2 ASP F1564      59.626  36.360 -22.892  1.00  0.00           O  
ATOM   1804  N   LYS F1565      61.764  31.981 -20.552  1.00  0.00           N  
ATOM   1805  CA  LYS F1565      63.071  31.581 -20.021  1.00  0.00           C  
ATOM   1806  C   LYS F1565      64.010  32.786 -20.132  1.00  0.00           C  
ATOM   1807  O   LYS F1565      64.362  33.393 -19.119  1.00  0.00           O  
ATOM   1808  CB  LYS F1565      63.632  30.374 -20.780  1.00  0.00           C  
ATOM   1809  CG  LYS F1565      63.068  29.024 -20.312  1.00  0.00           C  
ATOM   1810  CD  LYS F1565      63.376  28.765 -18.827  1.00  0.00           C  
ATOM   1811  CE  LYS F1565      62.911  27.377 -18.356  1.00  0.00           C  
ATOM   1812  NZ  LYS F1565      63.773  26.251 -18.843  1.00  0.00           N  
ATOM   1813  N   GLU F1566      64.422  33.133 -21.351  1.00  0.00           N  
ATOM   1814  CA  GLU F1566      65.266  34.313 -21.555  1.00  0.00           C  
ATOM   1815  C   GLU F1566      64.256  35.462 -21.640  1.00  0.00           C  
ATOM   1816  O   GLU F1566      63.053  35.223 -21.531  1.00  0.00           O  
ATOM   1817  CB  GLU F1566      66.081  34.209 -22.854  1.00  0.00           C  
ATOM   1818  CG  GLU F1566      65.407  33.442 -23.985  1.00  0.00           C  
ATOM   1819  CD  GLU F1566      65.773  31.959 -23.982  1.00  0.00           C  
ATOM   1820  OE1 GLU F1566      66.926  31.635 -24.342  1.00  0.00           O  
ATOM   1821  OE2 GLU F1566      64.910  31.135 -23.610  1.00  0.00           O  
ATOM   1822  N   ALA F1567      64.725  36.692 -21.827  1.00  0.00           N  
ATOM   1823  CA  ALA F1567      63.828  37.847 -21.894  1.00  0.00           C  
ATOM   1824  C   ALA F1567      63.302  38.205 -20.502  1.00  0.00           C  
ATOM   1825  O   ALA F1567      63.782  39.151 -19.882  1.00  0.00           O  
ATOM   1826  CB  ALA F1567      62.652  37.553 -22.848  1.00  0.00           C  
ATOM   1827  N   LYS F1568      62.331  37.428 -20.010  1.00  0.00           N  
ATOM   1828  CA  LYS F1568      61.735  37.662 -18.678  1.00  0.00           C  
ATOM   1829  C   LYS F1568      62.115  36.583 -17.645  1.00  0.00           C  
ATOM   1830  O   LYS F1568      61.282  35.750 -17.284  1.00  0.00           O  
ATOM   1831  CB  LYS F1568      60.206  37.686 -18.772  1.00  0.00           C  
ATOM   1832  CG  LYS F1568      59.602  38.713 -19.707  1.00  0.00           C  
ATOM   1833  CD  LYS F1568      58.099  38.474 -19.854  1.00  0.00           C  
ATOM   1834  CE  LYS F1568      57.361  38.750 -18.558  1.00  0.00           C  
ATOM   1835  NZ  LYS F1568      57.226  40.205 -18.276  1.00  0.00           N  
ATOM   1836  N   PRO F1569      63.353  36.606 -17.130  1.00  0.00           N  
ATOM   1837  CA  PRO F1569      63.756  35.597 -16.148  1.00  0.00           C  
ATOM   1838  C   PRO F1569      63.033  35.742 -14.821  1.00  0.00           C  
ATOM   1839  O   PRO F1569      62.251  34.880 -14.425  1.00  0.00           O  
ATOM   1840  CB  PRO F1569      65.256  35.844 -16.014  1.00  0.00           C  
ATOM   1841  CG  PRO F1569      65.623  36.515 -17.336  1.00  0.00           C  
ATOM   1842  CD  PRO F1569      64.493  37.468 -17.476  1.00  0.00           C  
ATOM   1843  N   GLY F1594      63.310  36.855 -14.152  1.00  0.00           N  
ATOM   1844  CA  GLY F1594      62.718  37.152 -12.855  1.00  0.00           C  
ATOM   1845  C   GLY F1594      61.274  36.741 -12.652  1.00  0.00           C  
ATOM   1846  O   GLY F1594      60.940  36.124 -11.636  1.00  0.00           O  
ATOM   1847  N   ILE F1596      60.409  37.088 -13.601  1.00  0.00           N  
ATOM   1848  CA  ILE F1596      58.999  36.730 -13.488  1.00  0.00           C  
ATOM   1849  C   ILE F1596      58.793  35.233 -13.686  1.00  0.00           C  
ATOM   1850  O   ILE F1596      57.867  34.641 -13.130  1.00  0.00           O  
ATOM   1851  CB  ILE F1596      58.135  37.535 -14.502  1.00  0.00           C  
ATOM   1852  CG1 ILE F1596      57.807  38.906 -13.913  1.00  0.00           C  
ATOM   1853  CG2 ILE F1596      56.826  36.803 -14.822  1.00  0.00           C  
ATOM   1854  CD1 ILE F1596      56.943  38.842 -12.665  1.00  0.00           C  
ATOM   1855  N   SER F1601      59.659  34.621 -14.481  1.00  0.00           N  
ATOM   1856  CA  SER F1601      59.530  33.192 -14.727  1.00  0.00           C  
ATOM   1857  C   SER F1601      59.881  32.434 -13.458  1.00  0.00           C  
ATOM   1858  O   SER F1601      59.193  31.482 -13.077  1.00  0.00           O  
ATOM   1859  CB  SER F1601      60.438  32.753 -15.874  1.00  0.00           C  
ATOM   1860  OG  SER F1601      59.996  33.313 -17.099  1.00  0.00           O  
ATOM   1861  N   ASN F1602      60.944  32.872 -12.795  1.00  0.00           N  
ATOM   1862  CA  ASN F1602      61.360  32.234 -11.560  1.00  0.00           C  
ATOM   1863  C   ASN F1602      60.283  32.433 -10.501  1.00  0.00           C  
ATOM   1864  O   ASN F1602      59.905  31.498  -9.797  1.00  0.00           O  
ATOM   1865  CB  ASN F1602      62.683  32.821 -11.072  1.00  0.00           C  
ATOM   1866  CG  ASN F1602      63.206  32.105  -9.846  1.00  0.00           C  
ATOM   1867  OD1 ASN F1602      63.356  30.879  -9.850  1.00  0.00           O  
ATOM   1868  ND2 ASN F1602      63.481  32.862  -8.789  1.00  0.00           N  
ATOM   1869  N   LEU F1603      59.784  33.660 -10.406  1.00  0.00           N  
ATOM   1870  CA  LEU F1603      58.753  33.993  -9.440  1.00  0.00           C  
ATOM   1871  C   LEU F1603      57.509  33.115  -9.630  1.00  0.00           C  
ATOM   1872  O   LEU F1603      56.906  32.669  -8.644  1.00  0.00           O  
ATOM   1873  CB  LEU F1603      58.405  35.470  -9.573  1.00  0.00           C  
ATOM   1874  CG  LEU F1603      58.734  36.344  -8.360  1.00  0.00           C  
ATOM   1875  CD1 LEU F1603      60.105  36.028  -7.753  1.00  0.00           C  
ATOM   1876  CD2 LEU F1603      58.673  37.780  -8.811  1.00  0.00           C  
ATOM   1877  N   LEU F1604      57.142  32.860 -10.891  1.00  0.00           N  
ATOM   1878  CA  LEU F1604      55.987  32.023 -11.223  1.00  0.00           C  
ATOM   1879  C   LEU F1604      56.300  30.567 -10.890  1.00  0.00           C  
ATOM   1880  O   LEU F1604      55.402  29.779 -10.588  1.00  0.00           O  
ATOM   1881  CB  LEU F1604      55.640  32.153 -12.706  1.00  0.00           C  
ATOM   1882  CG  LEU F1604      54.745  33.330 -13.097  1.00  0.00           C  
ATOM   1883  CD1 LEU F1604      54.718  33.484 -14.610  1.00  0.00           C  
ATOM   1884  CD2 LEU F1604      53.345  33.104 -12.539  1.00  0.00           C  
ATOM   1885  N   ASN F1613      57.577  30.204 -10.954  1.00  0.00           N  
ATOM   1886  CA  ASN F1613      57.963  28.843 -10.619  1.00  0.00           C  
ATOM   1887  C   ASN F1613      57.677  28.639  -9.143  1.00  0.00           C  
ATOM   1888  O   ASN F1613      56.922  27.747  -8.776  1.00  0.00           O  
ATOM   1889  CB  ASN F1613      59.440  28.605 -10.893  1.00  0.00           C  
ATOM   1890  CG  ASN F1613      59.672  27.781 -12.146  1.00  0.00           C  
ATOM   1891  OD1 ASN F1613      58.748  27.533 -12.924  1.00  0.00           O  
ATOM   1892  ND2 ASN F1613      60.912  27.356 -12.347  1.00  0.00           N  
ATOM   1893  N   ILE F1614      58.260  29.490  -8.303  1.00  0.00           N  
ATOM   1894  CA  ILE F1614      58.064  29.412  -6.861  1.00  0.00           C  
ATOM   1895  C   ILE F1614      56.575  29.359  -6.549  1.00  0.00           C  
ATOM   1896  O   ILE F1614      56.137  28.592  -5.698  1.00  0.00           O  
ATOM   1897  CB  ILE F1614      58.689  30.643  -6.128  1.00  0.00           C  
ATOM   1898  CG1 ILE F1614      60.194  30.701  -6.383  1.00  0.00           C  
ATOM   1899  CG2 ILE F1614      58.404  30.569  -4.625  1.00  0.00           C  
ATOM   1900  CD1 ILE F1614      60.883  31.851  -5.700  1.00  0.00           C  
ATOM   1901  N   TYR F1615      55.802  30.172  -7.259  1.00  0.00           N  
ATOM   1902  CA  TYR F1615      54.359  30.239  -7.056  1.00  0.00           C  
ATOM   1903  C   TYR F1615      53.698  28.922  -7.438  1.00  0.00           C  
ATOM   1904  O   TYR F1615      52.970  28.336  -6.645  1.00  0.00           O  
ATOM   1905  CB  TYR F1615      53.760  31.365  -7.907  1.00  0.00           C  
ATOM   1906  CG  TYR F1615      52.454  31.943  -7.389  1.00  0.00           C  
ATOM   1907  CD1 TYR F1615      51.406  31.117  -6.986  1.00  0.00           C  
ATOM   1908  CD2 TYR F1615      52.262  33.330  -7.316  1.00  0.00           C  
ATOM   1909  CE1 TYR F1615      50.199  31.657  -6.520  1.00  0.00           C  
ATOM   1910  CE2 TYR F1615      51.061  33.878  -6.855  1.00  0.00           C  
ATOM   1911  CZ  TYR F1615      50.036  33.034  -6.457  1.00  0.00           C  
ATOM   1912  OH  TYR F1615      48.860  33.555  -5.973  1.00  0.00           O  
ATOM   1913  N   SER F1616      53.967  28.472  -8.659  1.00  0.00           N  
ATOM   1914  CA  SER F1616      53.398  27.244  -9.193  1.00  0.00           C  
ATOM   1915  C   SER F1616      53.641  26.011  -8.320  1.00  0.00           C  
ATOM   1916  O   SER F1616      52.703  25.295  -7.969  1.00  0.00           O  
ATOM   1917  CB  SER F1616      53.950  27.008 -10.597  1.00  0.00           C  
ATOM   1918  OG  SER F1616      53.352  25.871 -11.204  1.00  0.00           O  
ATOM   1919  N   THR F1617      54.903  25.778  -7.968  1.00  0.00           N  
ATOM   1920  CA  THR F1617      55.284  24.634  -7.143  1.00  0.00           C  
ATOM   1921  C   THR F1617      54.753  24.662  -5.708  1.00  0.00           C  
ATOM   1922  O   THR F1617      54.556  23.616  -5.109  1.00  0.00           O  
ATOM   1923  CB  THR F1617      56.813  24.478  -7.075  1.00  0.00           C  
ATOM   1924  OG1 THR F1617      57.393  25.720  -6.664  1.00  0.00           O  
ATOM   1925  CG2 THR F1617      57.379  24.086  -8.425  1.00  0.00           C  
ATOM   1926  N   LEU F1619      54.513  25.842  -5.152  1.00  0.00           N  
ATOM   1927  CA  LEU F1619      54.014  25.920  -3.776  1.00  0.00           C  
ATOM   1928  C   LEU F1619      52.497  25.996  -3.683  1.00  0.00           C  
ATOM   1929  O   LEU F1619      51.923  25.802  -2.610  1.00  0.00           O  
ATOM   1930  CB  LEU F1619      54.597  27.134  -3.053  1.00  0.00           C  
ATOM   1931  CG  LEU F1619      56.100  27.225  -2.835  1.00  0.00           C  
ATOM   1932  CD1 LEU F1619      56.440  28.585  -2.240  1.00  0.00           C  
ATOM   1933  CD2 LEU F1619      56.542  26.107  -1.922  1.00  0.00           C  
ATOM   1934  N   SER F1620      51.850  26.291  -4.804  1.00  0.00           N  
ATOM   1935  CA  SER F1620      50.399  26.415  -4.806  1.00  0.00           C  
ATOM   1936  C   SER F1620      49.696  25.337  -5.598  1.00  0.00           C  
ATOM   1937  O   SER F1620      48.485  25.173  -5.496  1.00  0.00           O  
ATOM   1938  CB  SER F1620      49.985  27.791  -5.330  1.00  0.00           C  
ATOM   1939  OG  SER F1620      50.489  28.017  -6.631  1.00  0.00           O  
ATOM   1940  N   GLY F1621      50.449  24.606  -6.401  1.00  0.00           N  
ATOM   1941  CA  GLY F1621      49.835  23.555  -7.179  1.00  0.00           C  
ATOM   1942  C   GLY F1621      48.924  24.070  -8.274  1.00  0.00           C  
ATOM   1943  O   GLY F1621      47.994  23.387  -8.676  1.00  0.00           O  
ATOM   1944  N   GLN F1757      49.164  25.285  -8.745  1.00  0.00           N  
ATOM   1945  CA  GLN F1757      48.365  25.825  -9.833  1.00  0.00           C  
ATOM   1946  C   GLN F1757      49.300  25.851 -11.022  1.00  0.00           C  
ATOM   1947  O   GLN F1757      50.447  26.273 -10.893  1.00  0.00           O  
ATOM   1948  CB  GLN F1757      47.903  27.238  -9.527  1.00  0.00           C  
ATOM   1949  CG  GLN F1757      47.107  27.352  -8.259  1.00  0.00           C  
ATOM   1950  CD  GLN F1757      46.776  28.788  -7.950  1.00  0.00           C  
ATOM   1951  OE1 GLN F1757      45.723  29.296  -8.342  1.00  0.00           O  
ATOM   1952  NE2 GLN F1757      47.689  29.462  -7.260  1.00  0.00           N  
ATOM   1953  N   SER F1758      48.840  25.388 -12.176  1.00  0.00           N  
ATOM   1954  CA  SER F1758      49.701  25.403 -13.355  1.00  0.00           C  
ATOM   1955  C   SER F1758      50.190  26.822 -13.612  1.00  0.00           C  
ATOM   1956  O   SER F1758      49.509  27.798 -13.300  1.00  0.00           O  
ATOM   1957  CB  SER F1758      48.937  24.910 -14.581  1.00  0.00           C  
ATOM   1958  OG  SER F1758      47.876  25.789 -14.910  1.00  0.00           O  
ATOM   1959  N   ILE F1760      51.380  26.924 -14.186  1.00  0.00           N  
ATOM   1960  CA  ILE F1760      51.952  28.218 -14.516  1.00  0.00           C  
ATOM   1961  C   ILE F1760      51.001  28.885 -15.502  1.00  0.00           C  
ATOM   1962  O   ILE F1760      50.782  30.096 -15.469  1.00  0.00           O  
ATOM   1963  CB  ILE F1760      53.358  28.033 -15.130  1.00  0.00           C  
ATOM   1964  CG1 ILE F1760      54.415  28.444 -14.111  1.00  0.00           C  
ATOM   1965  CG2 ILE F1760      53.503  28.820 -16.428  1.00  0.00           C  
ATOM   1966  CD1 ILE F1760      55.822  28.176 -14.573  1.00  0.00           C  
ATOM   1967  N   GLU F1761      50.436  28.061 -16.377  1.00  0.00           N  
ATOM   1968  CA  GLU F1761      49.489  28.506 -17.391  1.00  0.00           C  
ATOM   1969  C   GLU F1761      48.329  29.196 -16.687  1.00  0.00           C  
ATOM   1970  O   GLU F1761      47.945  30.309 -17.034  1.00  0.00           O  
ATOM   1971  CB  GLU F1761      48.957  27.308 -18.195  1.00  0.00           C  
ATOM   1972  CG  GLU F1761      50.000  26.520 -19.008  1.00  0.00           C  
ATOM   1973  CD  GLU F1761      51.029  25.809 -18.133  1.00  0.00           C  
ATOM   1974  OE1 GLU F1761      50.625  25.215 -17.110  1.00  0.00           O  
ATOM   1975  OE2 GLU F1761      52.237  25.842 -18.476  1.00  0.00           O  
ATOM   1976  N   GLU F1762      47.778  28.519 -15.691  1.00  0.00           N  
ATOM   1977  CA  GLU F1762      46.663  29.048 -14.927  1.00  0.00           C  
ATOM   1978  C   GLU F1762      46.991  30.389 -14.266  1.00  0.00           C  
ATOM   1979  O   GLU F1762      46.178  31.312 -14.276  1.00  0.00           O  
ATOM   1980  CB  GLU F1762      46.260  28.038 -13.863  1.00  0.00           C  
ATOM   1981  CG  GLU F1762      45.077  28.442 -13.028  1.00  0.00           C  
ATOM   1982  CD  GLU F1762      44.895  27.507 -11.848  1.00  0.00           C  
ATOM   1983  OE1 GLU F1762      45.323  26.334 -11.961  1.00  0.00           O  
ATOM   1984  OE2 GLU F1762      44.319  27.942 -10.825  1.00  0.00           O  
ATOM   1985  N   LEU F1798      48.189  30.499 -13.698  1.00  0.00           N  
ATOM   1986  CA  LEU F1798      48.609  31.739 -13.040  1.00  0.00           C  
ATOM   1987  C   LEU F1798      48.690  32.887 -14.038  1.00  0.00           C  
ATOM   1988  O   LEU F1798      48.304  34.013 -13.726  1.00  0.00           O  
ATOM   1989  CB  LEU F1798      49.965  31.553 -12.350  1.00  0.00           C  
ATOM   1990  CG  LEU F1798      50.000  30.577 -11.167  1.00  0.00           C  
ATOM   1991  CD1 LEU F1798      51.405  30.498 -10.604  1.00  0.00           C  
ATOM   1992  CD2 LEU F1798      49.009  31.022 -10.098  1.00  0.00           C  
ATOM   1993  N   GLU F1799      49.198  32.603 -15.235  1.00  0.00           N  
ATOM   1994  CA  GLU F1799      49.299  33.636 -16.262  1.00  0.00           C  
ATOM   1995  C   GLU F1799      47.900  34.191 -16.522  1.00  0.00           C  
ATOM   1996  O   GLU F1799      47.683  35.403 -16.527  1.00  0.00           O  
ATOM   1997  CB  GLU F1799      49.857  33.060 -17.567  1.00  0.00           C  
ATOM   1998  CG  GLU F1799      51.312  32.649 -17.525  1.00  0.00           C  
ATOM   1999  CD  GLU F1799      51.837  32.155 -18.873  1.00  0.00           C  
ATOM   2000  OE1 GLU F1799      51.258  31.204 -19.437  1.00  0.00           O  
ATOM   2001  OE2 GLU F1799      52.833  32.723 -19.366  1.00  0.00           O  
ATOM   2002  N   ARG F1800      46.956  33.278 -16.724  1.00  0.00           N  
ATOM   2003  CA  ARG F1800      45.571  33.619 -17.002  1.00  0.00           C  
ATOM   2004  C   ARG F1800      44.962  34.421 -15.859  1.00  0.00           C  
ATOM   2005  O   ARG F1800      44.229  35.379 -16.086  1.00  0.00           O  
ATOM   2006  CB  ARG F1800      44.760  32.337 -17.213  1.00  0.00           C  
ATOM   2007  CG  ARG F1800      43.339  32.580 -17.707  1.00  0.00           C  
ATOM   2008  CD  ARG F1800      43.210  32.444 -19.231  1.00  0.00           C  
ATOM   2009  NE  ARG F1800      44.242  33.170 -19.980  1.00  0.00           N  
ATOM   2010  CZ  ARG F1800      44.347  34.494 -20.073  1.00  0.00           C  
ATOM   2011  NH1 ARG F1800      43.476  35.287 -19.462  1.00  0.00           N  
ATOM   2012  NH2 ARG F1800      45.330  35.024 -20.791  1.00  0.00           N  
ATOM   2013  N   GLN F1801      45.280  34.012 -14.637  1.00  0.00           N  
ATOM   2014  CA  GLN F1801      44.779  34.643 -13.425  1.00  0.00           C  
ATOM   2015  C   GLN F1801      45.301  36.049 -13.205  1.00  0.00           C  
ATOM   2016  O   GLN F1801      44.624  36.888 -12.622  1.00  0.00           O  
ATOM   2017  CB  GLN F1801      45.152  33.793 -12.214  1.00  0.00           C  
ATOM   2018  CG  GLN F1801      43.991  33.422 -11.323  1.00  0.00           C  
ATOM   2019  CD  GLN F1801      44.451  32.585 -10.159  1.00  0.00           C  
ATOM   2020  OE1 GLN F1801      44.867  33.110  -9.125  1.00  0.00           O  
ATOM   2021  NE2 GLN F1801      44.405  31.264 -10.331  1.00  0.00           N  
ATOM   2022  N   TYR F1802      46.518  36.305 -13.654  1.00  0.00           N  
ATOM   2023  CA  TYR F1802      47.097  37.623 -13.471  1.00  0.00           C  
ATOM   2024  C   TYR F1802      47.122  38.464 -14.737  1.00  0.00           C  
ATOM   2025  O   TYR F1802      47.776  39.506 -14.784  1.00  0.00           O  
ATOM   2026  CB  TYR F1802      48.500  37.488 -12.887  1.00  0.00           C  
ATOM   2027  CG  TYR F1802      48.452  36.995 -11.470  1.00  0.00           C  
ATOM   2028  CD1 TYR F1802      48.413  35.629 -11.185  1.00  0.00           C  
ATOM   2029  CD2 TYR F1802      48.336  37.890 -10.409  1.00  0.00           C  
ATOM   2030  CE1 TYR F1802      48.251  35.167  -9.880  1.00  0.00           C  
ATOM   2031  CE2 TYR F1802      48.167  37.438  -9.098  1.00  0.00           C  
ATOM   2032  CZ  TYR F1802      48.121  36.076  -8.845  1.00  0.00           C  
ATOM   2033  OH  TYR F1802      47.898  35.605  -7.580  1.00  0.00           O  
ATOM   2034  N   GLU F1803      46.379  38.010 -15.746  1.00  0.00           N  
ATOM   2035  CA  GLU F1803      46.291  38.673 -17.046  1.00  0.00           C  
ATOM   2036  C   GLU F1803      46.783  40.117 -17.045  1.00  0.00           C  
ATOM   2037  O   GLU F1803      47.933  40.392 -17.403  1.00  0.00           O  
ATOM   2038  CB  GLU F1803      44.852  38.631 -17.549  1.00  0.00           C  
ATOM   2039  CG  GLU F1803      44.649  39.218 -18.935  1.00  0.00           C  
ATOM   2040  CD  GLU F1803      44.976  38.236 -20.044  1.00  0.00           C  
ATOM   2041  OE1 GLU F1803      46.105  37.706 -20.062  1.00  0.00           O  
ATOM   2042  OE2 GLU F1803      44.093  37.983 -20.895  1.00  0.00           O  
ATOM   2043  N   GLY F1808      45.911  41.032 -16.634  1.00  0.00           N  
ATOM   2044  CA  GLY F1808      46.261  42.444 -16.612  1.00  0.00           C  
ATOM   2045  C   GLY F1808      46.573  43.031 -15.245  1.00  0.00           C  
ATOM   2046  O   GLY F1808      46.582  44.247 -15.088  1.00  0.00           O  
ATOM   2047  N   LYS F1809      46.813  42.172 -14.255  1.00  0.00           N  
ATOM   2048  CA  LYS F1809      47.145  42.638 -12.913  1.00  0.00           C  
ATOM   2049  C   LYS F1809      48.626  42.995 -12.945  1.00  0.00           C  
ATOM   2050  O   LYS F1809      49.369  42.462 -13.768  1.00  0.00           O  
ATOM   2051  CB  LYS F1809      46.842  41.550 -11.875  1.00  0.00           C  
ATOM   2052  CG  LYS F1809      45.375  41.113 -11.883  1.00  0.00           C  
ATOM   2053  CD  LYS F1809      45.007  40.164 -10.760  1.00  0.00           C  
ATOM   2054  CE  LYS F1809      43.490  39.986 -10.637  1.00  0.00           C  
ATOM   2055  NZ  LYS F1809      42.993  38.735 -11.290  1.00  0.00           N  
ATOM   2056  N   GLY F1810      49.063  43.888 -12.066  1.00  0.00           N  
ATOM   2057  CA  GLY F1810      50.459  44.284 -12.077  1.00  0.00           C  
ATOM   2058  C   GLY F1810      51.372  43.531 -11.134  1.00  0.00           C  
ATOM   2059  O   GLY F1810      50.926  42.836 -10.224  1.00  0.00           O  
ATOM   2060  N   TYR F1812      52.671  43.674 -11.363  1.00  0.00           N  
ATOM   2061  CA  TYR F1812      53.668  43.026 -10.531  1.00  0.00           C  
ATOM   2062  C   TYR F1812      53.414  43.263  -9.038  1.00  0.00           C  
ATOM   2063  O   TYR F1812      53.873  42.497  -8.197  1.00  0.00           O  
ATOM   2064  CB  TYR F1812      55.058  43.535 -10.893  1.00  0.00           C  
ATOM   2065  CG  TYR F1812      55.534  43.070 -12.244  1.00  0.00           C  
ATOM   2066  CD1 TYR F1812      54.774  42.173 -13.001  1.00  0.00           C  
ATOM   2067  CD2 TYR F1812      56.749  43.507 -12.765  1.00  0.00           C  
ATOM   2068  CE1 TYR F1812      55.209  41.725 -14.238  1.00  0.00           C  
ATOM   2069  CE2 TYR F1812      57.201  43.061 -14.013  1.00  0.00           C  
ATOM   2070  CZ  TYR F1812      56.427  42.171 -14.743  1.00  0.00           C  
ATOM   2071  OH  TYR F1812      56.861  41.712 -15.974  1.00  0.00           O  
ATOM   2072  N   GLY F1813      52.683  44.320  -8.711  1.00  0.00           N  
ATOM   2073  CA  GLY F1813      52.420  44.621  -7.322  1.00  0.00           C  
ATOM   2074  C   GLY F1813      51.530  43.615  -6.628  1.00  0.00           C  
ATOM   2075  O   GLY F1813      51.880  43.110  -5.567  1.00  0.00           O  
ATOM   2076  N   VAL F1814      50.365  43.332  -7.207  1.00  0.00           N  
ATOM   2077  CA  VAL F1814      49.434  42.380  -6.600  1.00  0.00           C  
ATOM   2078  C   VAL F1814      49.965  40.965  -6.763  1.00  0.00           C  
ATOM   2079  O   VAL F1814      49.637  40.079  -5.969  1.00  0.00           O  
ATOM   2080  CB  VAL F1814      48.005  42.460  -7.217  1.00  0.00           C  
ATOM   2081  CG1 VAL F1814      47.413  43.842  -7.009  1.00  0.00           C  
ATOM   2082  CG2 VAL F1814      48.029  42.116  -8.684  1.00  0.00           C  
ATOM   2083  N   PHE F1815      50.789  40.754  -7.788  1.00  0.00           N  
ATOM   2084  CA  PHE F1815      51.358  39.439  -8.024  1.00  0.00           C  
ATOM   2085  C   PHE F1815      52.308  39.085  -6.878  1.00  0.00           C  
ATOM   2086  O   PHE F1815      52.236  38.002  -6.303  1.00  0.00           O  
ATOM   2087  CB  PHE F1815      52.113  39.407  -9.344  1.00  0.00           C  
ATOM   2088  CG  PHE F1815      52.756  38.087  -9.616  1.00  0.00           C  
ATOM   2089  CD1 PHE F1815      51.985  36.926  -9.679  1.00  0.00           C  
ATOM   2090  CD2 PHE F1815      54.132  37.986  -9.759  1.00  0.00           C  
ATOM   2091  CE1 PHE F1815      52.577  35.683  -9.879  1.00  0.00           C  
ATOM   2092  CE2 PHE F1815      54.736  36.747  -9.959  1.00  0.00           C  
ATOM   2093  CZ  PHE F1815      53.952  35.588 -10.020  1.00  0.00           C  
ATOM   2094  N   LYS F1816      53.200  40.018  -6.559  1.00  0.00           N  
ATOM   2095  CA  LYS F1816      54.156  39.836  -5.477  1.00  0.00           C  
ATOM   2096  C   LYS F1816      53.492  39.760  -4.103  1.00  0.00           C  
ATOM   2097  O   LYS F1816      53.902  38.971  -3.250  1.00  0.00           O  
ATOM   2098  CB  LYS F1816      55.187  40.960  -5.480  1.00  0.00           C  
ATOM   2099  CG  LYS F1816      56.197  40.870  -6.589  1.00  0.00           C  
ATOM   2100  CD  LYS F1816      57.348  41.814  -6.334  1.00  0.00           C  
ATOM   2101  CE  LYS F1816      58.327  41.740  -7.482  1.00  0.00           C  
ATOM   2102  NZ  LYS F1816      59.464  42.672  -7.301  1.00  0.00           N  
ATOM   2103  N   ALA F1817      52.477  40.581  -3.872  1.00  0.00           N  
ATOM   2104  CA  ALA F1817      51.796  40.541  -2.583  1.00  0.00           C  
ATOM   2105  C   ALA F1817      51.267  39.119  -2.383  1.00  0.00           C  
ATOM   2106  O   ALA F1817      51.494  38.502  -1.349  1.00  0.00           O  
ATOM   2107  CB  ALA F1817      50.648  41.549  -2.555  1.00  0.00           C  
ATOM   2108  N   ASP F1818      50.571  38.613  -3.398  1.00  0.00           N  
ATOM   2109  CA  ASP F1818      49.995  37.273  -3.373  1.00  0.00           C  
ATOM   2110  C   ASP F1818      51.042  36.175  -3.194  1.00  0.00           C  
ATOM   2111  O   ASP F1818      50.870  35.256  -2.392  1.00  0.00           O  
ATOM   2112  CB  ASP F1818      49.224  37.022  -4.663  1.00  0.00           C  
ATOM   2113  CG  ASP F1818      47.908  37.766  -4.704  1.00  0.00           C  
ATOM   2114  OD1 ASP F1818      47.555  38.382  -3.679  1.00  0.00           O  
ATOM   2115  OD2 ASP F1818      47.229  37.721  -5.751  1.00  0.00           O  
ATOM   2116  N   LEU F1819      52.118  36.268  -3.963  1.00  0.00           N  
ATOM   2117  CA  LEU F1819      53.184  35.288  -3.882  1.00  0.00           C  
ATOM   2118  C   LEU F1819      53.714  35.262  -2.457  1.00  0.00           C  
ATOM   2119  O   LEU F1819      53.991  34.208  -1.904  1.00  0.00           O  
ATOM   2120  CB  LEU F1819      54.310  35.654  -4.849  1.00  0.00           C  
ATOM   2121  CG  LEU F1819      55.534  34.743  -4.779  1.00  0.00           C  
ATOM   2122  CD1 LEU F1819      55.073  33.304  -4.865  1.00  0.00           C  
ATOM   2123  CD2 LEU F1819      56.512  35.070  -5.898  1.00  0.00           C  
ATOM   2124  N   ALA F1820      53.837  36.447  -1.868  1.00  0.00           N  
ATOM   2125  CA  ALA F1820      54.338  36.596  -0.502  1.00  0.00           C  
ATOM   2126  C   ALA F1820      53.512  35.792   0.500  1.00  0.00           C  
ATOM   2127  O   ALA F1820      54.025  35.347   1.519  1.00  0.00           O  
ATOM   2128  CB  ALA F1820      54.350  38.057  -0.114  1.00  0.00           C  
ATOM   2129  N   GLN F1821      52.229  35.620   0.214  1.00  0.00           N  
ATOM   2130  CA  GLN F1821      51.366  34.871   1.104  1.00  0.00           C  
ATOM   2131  C   GLN F1821      51.505  33.379   0.884  1.00  0.00           C  
ATOM   2132  O   GLN F1821      51.521  32.617   1.842  1.00  0.00           O  
ATOM   2133  CB  GLN F1821      49.900  35.267   0.915  1.00  0.00           C  
ATOM   2134  CG  GLN F1821      49.526  36.593   1.540  1.00  0.00           C  
ATOM   2135  CD  GLN F1821      49.824  36.628   3.030  1.00  0.00           C  
ATOM   2136  OE1 GLN F1821      49.213  35.891   3.819  1.00  0.00           O  
ATOM   2137  NE2 GLN F1821      50.775  37.479   3.422  1.00  0.00           N  
ATOM   2138  N   VAL F1822      51.609  32.959  -0.374  1.00  0.00           N  
ATOM   2139  CA  VAL F1822      51.729  31.533  -0.661  1.00  0.00           C  
ATOM   2140  C   VAL F1822      53.004  30.976  -0.014  1.00  0.00           C  
ATOM   2141  O   VAL F1822      53.049  29.797   0.345  1.00  0.00           O  
ATOM   2142  CB  VAL F1822      51.726  31.238  -2.189  1.00  0.00           C  
ATOM   2143  CG1 VAL F1822      52.950  31.833  -2.857  1.00  0.00           C  
ATOM   2144  CG2 VAL F1822      51.679  29.739  -2.438  1.00  0.00           C  
ATOM   2145  N   VAL F1823      54.022  31.831   0.146  1.00  0.00           N  
ATOM   2146  CA  VAL F1823      55.289  31.438   0.768  1.00  0.00           C  
ATOM   2147  C   VAL F1823      55.207  31.472   2.299  1.00  0.00           C  
ATOM   2148  O   VAL F1823      55.778  30.623   2.979  1.00  0.00           O  
ATOM   2149  CB  VAL F1823      56.448  32.362   0.370  1.00  0.00           C  
ATOM   2150  CG1 VAL F1823      57.699  31.960   1.141  1.00  0.00           C  
ATOM   2151  CG2 VAL F1823      56.685  32.315  -1.124  1.00  0.00           C  
ATOM   2152  N   ILE F1824      54.517  32.470   2.837  1.00  0.00           N  
ATOM   2153  CA  ILE F1824      54.369  32.587   4.277  1.00  0.00           C  
ATOM   2154  C   ILE F1824      53.496  31.458   4.767  1.00  0.00           C  
ATOM   2155  O   ILE F1824      53.805  30.798   5.746  1.00  0.00           O  
ATOM   2156  CB  ILE F1824      53.737  33.938   4.681  1.00  0.00           C  
ATOM   2157  CG1 ILE F1824      54.824  35.017   4.719  1.00  0.00           C  
ATOM   2158  CG2 ILE F1824      53.035  33.822   6.035  1.00  0.00           C  
ATOM   2159  CD1 ILE F1824      54.318  36.402   5.072  1.00  0.00           C  
ATOM   2160  N   GLU F1825      52.404  31.225   4.060  1.00  0.00           N  
ATOM   2161  CA  GLU F1825      51.479  30.179   4.440  1.00  0.00           C  
ATOM   2162  C   GLU F1825      52.139  28.801   4.444  1.00  0.00           C  
ATOM   2163  O   GLU F1825      52.001  28.045   5.401  1.00  0.00           O  
ATOM   2164  CB  GLU F1825      50.265  30.201   3.516  1.00  0.00           C  
ATOM   2165  CG  GLU F1825      48.957  30.196   4.274  1.00  0.00           C  
ATOM   2166  CD  GLU F1825      48.776  31.456   5.107  1.00  0.00           C  
ATOM   2167  OE1 GLU F1825      48.179  31.385   6.209  1.00  0.00           O  
ATOM   2168  OE2 GLU F1825      49.229  32.528   4.654  1.00  0.00           O  
ATOM   2169  N   THR F1826      52.868  28.490   3.378  1.00  0.00           N  
ATOM   2170  CA  THR F1826      53.558  27.206   3.248  1.00  0.00           C  
ATOM   2171  C   THR F1826      54.598  26.963   4.348  1.00  0.00           C  
ATOM   2172  O   THR F1826      54.760  25.836   4.827  1.00  0.00           O  
ATOM   2173  CB  THR F1826      54.246  27.103   1.862  1.00  0.00           C  
ATOM   2174  OG1 THR F1826      53.261  26.833   0.856  1.00  0.00           O  
ATOM   2175  CG2 THR F1826      55.303  26.011   1.850  1.00  0.00           C  
ATOM   2176  N   LEU F1827      55.289  28.021   4.757  1.00  0.00           N  
ATOM   2177  CA  LEU F1827      56.319  27.909   5.779  1.00  0.00           C  
ATOM   2178  C   LEU F1827      55.833  28.029   7.218  1.00  0.00           C  
ATOM   2179  O   LEU F1827      56.474  27.526   8.139  1.00  0.00           O  
ATOM   2180  CB  LEU F1827      57.383  28.969   5.557  1.00  0.00           C  
ATOM   2181  CG  LEU F1827      58.088  28.963   4.213  1.00  0.00           C  
ATOM   2182  CD1 LEU F1827      59.225  29.980   4.255  1.00  0.00           C  
ATOM   2183  CD2 LEU F1827      58.611  27.575   3.919  1.00  0.00           C  
ATOM   2184  N   ARG F1828      54.695  28.694   7.405  1.00  0.00           N  
ATOM   2185  CA  ARG F1828      54.152  28.926   8.740  1.00  0.00           C  
ATOM   2186  C   ARG F1828      54.100  27.666   9.629  1.00  0.00           C  
ATOM   2187  O   ARG F1828      54.707  27.646  10.703  1.00  0.00           O  
ATOM   2188  CB  ARG F1828      52.767  29.581   8.650  1.00  0.00           C  
ATOM   2189  CG  ARG F1828      52.430  30.510   9.813  1.00  0.00           C  
ATOM   2190  CD  ARG F1828      50.923  30.682   9.987  1.00  0.00           C  
ATOM   2191  NE  ARG F1828      50.261  31.437   8.918  1.00  0.00           N  
ATOM   2192  CZ  ARG F1828      50.518  32.708   8.606  1.00  0.00           C  
ATOM   2193  NH1 ARG F1828      51.442  33.386   9.273  1.00  0.00           N  
ATOM   2194  NH2 ARG F1828      49.822  33.314   7.648  1.00  0.00           N  
ATOM   2195  N   PRO F1829      53.386  26.602   9.195  1.00  0.00           N  
ATOM   2196  CA  PRO F1829      53.288  25.363   9.983  1.00  0.00           C  
ATOM   2197  C   PRO F1829      54.649  24.687  10.162  1.00  0.00           C  
ATOM   2198  O   PRO F1829      54.946  24.122  11.217  1.00  0.00           O  
ATOM   2199  CB  PRO F1829      52.320  24.518   9.161  1.00  0.00           C  
ATOM   2200  CG  PRO F1829      52.660  24.927   7.765  1.00  0.00           C  
ATOM   2201  CD  PRO F1829      52.688  26.435   7.908  1.00  0.00           C  
ATOM   2202  N   ILE F1830      55.477  24.744   9.128  1.00  0.00           N  
ATOM   2203  CA  ILE F1830      56.795  24.148   9.220  1.00  0.00           C  
ATOM   2204  C   ILE F1830      57.585  24.839  10.321  1.00  0.00           C  
ATOM   2205  O   ILE F1830      58.271  24.181  11.090  1.00  0.00           O  
ATOM   2206  CB  ILE F1830      57.559  24.270   7.885  1.00  0.00           C  
ATOM   2207  CG1 ILE F1830      56.857  23.406   6.834  1.00  0.00           C  
ATOM   2208  CG2 ILE F1830      59.026  23.859   8.063  1.00  0.00           C  
ATOM   2209  CD1 ILE F1830      57.433  23.556   5.440  1.00  0.00           C  
ATOM   2210  N   GLN F1831      57.481  26.163  10.410  1.00  0.00           N  
ATOM   2211  CA  GLN F1831      58.226  26.891  11.436  1.00  0.00           C  
ATOM   2212  C   GLN F1831      57.742  26.565  12.850  1.00  0.00           C  
ATOM   2213  O   GLN F1831      58.534  26.553  13.786  1.00  0.00           O  
ATOM   2214  CB  GLN F1831      58.175  28.405  11.169  1.00  0.00           C  
ATOM   2215  CG  GLN F1831      58.819  28.806   9.842  1.00  0.00           C  
ATOM   2216  CD  GLN F1831      58.776  30.299   9.578  1.00  0.00           C  
ATOM   2217  OE1 GLN F1831      57.761  30.950   9.811  1.00  0.00           O  
ATOM   2218  NE2 GLN F1831      59.878  30.841   9.067  1.00  0.00           N  
ATOM   2219  N   GLU F1832      56.453  26.288  13.008  1.00  0.00           N  
ATOM   2220  CA  GLU F1832      55.943  25.960  14.334  1.00  0.00           C  
ATOM   2221  C   GLU F1832      56.572  24.645  14.776  1.00  0.00           C  
ATOM   2222  O   GLU F1832      57.310  24.594  15.756  1.00  0.00           O  
ATOM   2223  CB  GLU F1832      54.431  25.792  14.321  1.00  0.00           C  
ATOM   2224  CG  GLU F1832      53.679  26.871  13.602  1.00  0.00           C  
ATOM   2225  CD  GLU F1832      52.227  26.490  13.398  1.00  0.00           C  
ATOM   2226  OE1 GLU F1832      51.989  25.360  12.910  1.00  0.00           O  
ATOM   2227  OE2 GLU F1832      51.339  27.312  13.724  1.00  0.00           O  
ATOM   2228  N   ARG F1833      56.272  23.578  14.040  1.00  0.00           N  
ATOM   2229  CA  ARG F1833      56.807  22.254  14.345  1.00  0.00           C  
ATOM   2230  C   ARG F1833      58.311  22.321  14.563  1.00  0.00           C  
ATOM   2231  O   ARG F1833      58.856  21.584  15.377  1.00  0.00           O  
ATOM   2232  CB  ARG F1833      56.497  21.282  13.210  1.00  0.00           C  
ATOM   2233  CG  ARG F1833      55.019  20.957  13.048  1.00  0.00           C  
ATOM   2234  CD  ARG F1833      54.766  20.204  11.755  1.00  0.00           C  
ATOM   2235  NE  ARG F1833      54.721  21.098  10.605  1.00  0.00           N  
ATOM   2236  CZ  ARG F1833      54.889  20.710   9.348  1.00  0.00           C  
ATOM   2237  NH1 ARG F1833      55.121  19.435   9.083  1.00  0.00           N  
ATOM   2238  NH2 ARG F1833      54.812  21.595   8.358  1.00  0.00           N  
ATOM   2239  N   TYR F1834      58.987  23.201  13.838  1.00  0.00           N  
ATOM   2240  CA  TYR F1834      60.422  23.326  14.004  1.00  0.00           C  
ATOM   2241  C   TYR F1834      60.721  23.687  15.454  1.00  0.00           C  
ATOM   2242  O   TYR F1834      61.510  23.015  16.117  1.00  0.00           O  
ATOM   2243  CB  TYR F1834      60.976  24.411  13.088  1.00  0.00           C  
ATOM   2244  CG  TYR F1834      62.369  24.893  13.456  1.00  0.00           C  
ATOM   2245  CD1 TYR F1834      63.502  24.148  13.137  1.00  0.00           C  
ATOM   2246  CD2 TYR F1834      62.550  26.111  14.115  1.00  0.00           C  
ATOM   2247  CE1 TYR F1834      64.780  24.604  13.458  1.00  0.00           C  
ATOM   2248  CE2 TYR F1834      63.821  26.579  14.445  1.00  0.00           C  
ATOM   2249  CZ  TYR F1834      64.935  25.821  14.110  1.00  0.00           C  
ATOM   2250  OH  TYR F1834      66.199  26.294  14.404  1.00  0.00           O  
ATOM   2251  N   HIS F1835      60.083  24.745  15.952  1.00  0.00           N  
ATOM   2252  CA  HIS F1835      60.311  25.176  17.332  1.00  0.00           C  
ATOM   2253  C   HIS F1835      59.857  24.140  18.349  1.00  0.00           C  
ATOM   2254  O   HIS F1835      60.455  24.007  19.416  1.00  0.00           O  
ATOM   2255  CB  HIS F1835      59.636  26.533  17.605  1.00  0.00           C  
ATOM   2256  CG  HIS F1835      60.317  27.693  16.946  1.00  0.00           C  
ATOM   2257  ND1 HIS F1835      59.807  28.325  15.830  1.00  0.00           N  
ATOM   2258  CD2 HIS F1835      61.490  28.311  17.222  1.00  0.00           C  
ATOM   2259  CE1 HIS F1835      60.636  29.277  15.444  1.00  0.00           C  
ATOM   2260  NE2 HIS F1835      61.666  29.290  16.272  1.00  0.00           N  
ATOM   2261  N   HIS F1836      58.799  23.408  18.024  1.00  0.00           N  
ATOM   2262  CA  HIS F1836      58.327  22.366  18.922  1.00  0.00           C  
ATOM   2263  C   HIS F1836      59.464  21.368  19.061  1.00  0.00           C  
ATOM   2264  O   HIS F1836      59.884  21.064  20.167  1.00  0.00           O  
ATOM   2265  CB  HIS F1836      57.087  21.676  18.349  1.00  0.00           C  
ATOM   2266  CG  HIS F1836      56.984  20.223  18.707  1.00  0.00           C  
ATOM   2267  ND1 HIS F1836      57.046  19.764  20.007  1.00  0.00           N  
ATOM   2268  CD2 HIS F1836      56.831  19.122  17.933  1.00  0.00           C  
ATOM   2269  CE1 HIS F1836      56.938  18.447  20.022  1.00  0.00           C  
ATOM   2270  NE2 HIS F1836      56.806  18.031  18.775  1.00  0.00           N  
ATOM   2271  N   TRP F1837      59.973  20.863  17.940  1.00  0.00           N  
ATOM   2272  CA  TRP F1837      61.068  19.884  17.986  1.00  0.00           C  
ATOM   2273  C   TRP F1837      62.339  20.427  18.624  1.00  0.00           C  
ATOM   2274  O   TRP F1837      63.147  19.661  19.139  1.00  0.00           O  
ATOM   2275  CB  TRP F1837      61.407  19.363  16.585  1.00  0.00           C  
ATOM   2276  CG  TRP F1837      60.405  18.413  16.024  1.00  0.00           C  
ATOM   2277  CD1 TRP F1837      59.419  18.697  15.123  1.00  0.00           C  
ATOM   2278  CD2 TRP F1837      60.244  17.029  16.363  1.00  0.00           C  
ATOM   2279  NE1 TRP F1837      58.654  17.583  14.871  1.00  0.00           N  
ATOM   2280  CE2 TRP F1837      59.143  16.540  15.611  1.00  0.00           C  
ATOM   2281  CE3 TRP F1837      60.937  16.143  17.205  1.00  0.00           C  
ATOM   2282  CZ2 TRP F1837      58.697  15.219  15.710  1.00  0.00           C  
ATOM   2283  CZ3 TRP F1837      60.488  14.824  17.295  1.00  0.00           C  
ATOM   2284  CH2 TRP F1837      59.392  14.376  16.544  1.00  0.00           C  
ATOM   2285  N   MET F1838      62.522  21.739  18.569  1.00  0.00           N  
ATOM   2286  CA  MET F1838      63.696  22.350  19.154  1.00  0.00           C  
ATOM   2287  C   MET F1838      63.689  22.253  20.670  1.00  0.00           C  
ATOM   2288  O   MET F1838      64.721  21.992  21.288  1.00  0.00           O  
ATOM   2289  CB  MET F1838      63.792  23.812  18.738  1.00  0.00           C  
ATOM   2290  CG  MET F1838      64.279  24.013  17.327  1.00  0.00           C  
ATOM   2291  SD  MET F1838      65.846  23.157  17.063  1.00  0.00           S  
ATOM   2292  CE  MET F1838      66.988  24.244  17.941  1.00  0.00           C  
ATOM   2293  N   GLU F1839      62.523  22.462  21.271  1.00  0.00           N  
ATOM   2294  CA  GLU F1839      62.397  22.405  22.726  1.00  0.00           C  
ATOM   2295  C   GLU F1839      61.893  21.036  23.196  1.00  0.00           C  
ATOM   2296  O   GLU F1839      61.796  20.791  24.399  1.00  0.00           O  
ATOM   2297  CB  GLU F1839      61.435  23.494  23.213  1.00  0.00           C  
ATOM   2298  CG  GLU F1839      59.971  23.203  22.902  1.00  0.00           C  
ATOM   2299  CD  GLU F1839      59.033  24.337  23.295  1.00  0.00           C  
ATOM   2300  OE1 GLU F1839      59.238  24.928  24.373  1.00  0.00           O  
ATOM   2301  OE2 GLU F1839      58.085  24.628  22.527  1.00  0.00           O  
ATOM   2302  N   SER F1840      61.572  20.159  22.246  1.00  0.00           N  
ATOM   2303  CA  SER F1840      61.085  18.818  22.551  1.00  0.00           C  
ATOM   2304  C   SER F1840      62.282  17.892  22.801  1.00  0.00           C  
ATOM   2305  O   SER F1840      63.260  17.908  22.043  1.00  0.00           O  
ATOM   2306  CB  SER F1840      60.229  18.295  21.384  1.00  0.00           C  
ATOM   2307  OG  SER F1840      59.544  17.093  21.719  1.00  0.00           O  
ATOM   2308  N   GLU F1842      62.221  17.108  23.877  1.00  0.00           N  
ATOM   2309  CA  GLU F1842      63.306  16.184  24.191  1.00  0.00           C  
ATOM   2310  C   GLU F1842      63.163  14.956  23.300  1.00  0.00           C  
ATOM   2311  O   GLU F1842      64.081  14.147  23.198  1.00  0.00           O  
ATOM   2312  CB  GLU F1842      63.281  15.787  25.672  1.00  0.00           C  
ATOM   2313  CG  GLU F1842      61.894  15.640  26.289  1.00  0.00           C  
ATOM   2314  CD  GLU F1842      61.887  14.672  27.465  1.00  0.00           C  
ATOM   2315  OE1 GLU F1842      62.942  14.531  28.127  1.00  0.00           O  
ATOM   2316  OE2 GLU F1842      60.823  14.063  27.734  1.00  0.00           O  
ATOM   2317  N   GLU F1843      62.007  14.841  22.643  1.00  0.00           N  
ATOM   2318  CA  GLU F1843      61.741  13.731  21.733  1.00  0.00           C  
ATOM   2319  C   GLU F1843      62.750  13.761  20.598  1.00  0.00           C  
ATOM   2320  O   GLU F1843      62.916  12.781  19.865  1.00  0.00           O  
ATOM   2321  CB  GLU F1843      60.345  13.829  21.127  1.00  0.00           C  
ATOM   2322  CG  GLU F1843      59.212  13.402  22.035  1.00  0.00           C  
ATOM   2323  CD  GLU F1843      59.302  11.926  22.419  1.00  0.00           C  
ATOM   2324  OE1 GLU F1843      59.942  11.148  21.666  1.00  0.00           O  
ATOM   2325  OE2 GLU F1843      58.709  11.544  23.458  1.00  0.00           O  
ATOM   2326  N   LEU F1844      63.416  14.900  20.451  1.00  0.00           N  
ATOM   2327  CA  LEU F1844      64.403  15.063  19.404  1.00  0.00           C  
ATOM   2328  C   LEU F1844      65.555  14.104  19.626  1.00  0.00           C  
ATOM   2329  O   LEU F1844      65.929  13.371  18.716  1.00  0.00           O  
ATOM   2330  CB  LEU F1844      64.921  16.501  19.371  1.00  0.00           C  
ATOM   2331  CG  LEU F1844      65.878  16.793  18.210  1.00  0.00           C  
ATOM   2332  CD1 LEU F1844      65.202  16.449  16.883  1.00  0.00           C  
ATOM   2333  CD2 LEU F1844      66.294  18.257  18.246  1.00  0.00           C  
ATOM   2334  N   ASP F1845      66.111  14.094  20.833  1.00  0.00           N  
ATOM   2335  CA  ASP F1845      67.227  13.199  21.114  1.00  0.00           C  
ATOM   2336  C   ASP F1845      66.790  11.758  21.085  1.00  0.00           C  
ATOM   2337  O   ASP F1845      67.596  10.879  20.820  1.00  0.00           O  
ATOM   2338  CB  ASP F1845      67.861  13.505  22.455  1.00  0.00           C  
ATOM   2339  CG  ASP F1845      68.367  14.915  22.535  1.00  0.00           C  
ATOM   2340  OD1 ASP F1845      67.519  15.807  22.673  1.00  0.00           O  
ATOM   2341  OD2 ASP F1845      69.596  15.124  22.433  1.00  0.00           O  
ATOM   2342  N   ARG F1846      65.517  11.517  21.363  1.00  0.00           N  
ATOM   2343  CA  ARG F1846      65.006  10.166  21.299  1.00  0.00           C  
ATOM   2344  C   ARG F1846      65.110   9.670  19.850  1.00  0.00           C  
ATOM   2345  O   ARG F1846      65.708   8.628  19.577  1.00  0.00           O  
ATOM   2346  CB  ARG F1846      63.547  10.107  21.749  1.00  0.00           C  
ATOM   2347  CG  ARG F1846      63.344   9.362  23.046  1.00  0.00           C  
ATOM   2348  CD  ARG F1846      63.330  10.304  24.229  1.00  0.00           C  
ATOM   2349  NE  ARG F1846      62.040  10.982  24.354  1.00  0.00           N  
ATOM   2350  CZ  ARG F1846      61.672  11.723  25.396  1.00  0.00           C  
ATOM   2351  NH1 ARG F1846      62.508  11.888  26.414  1.00  0.00           N  
ATOM   2352  NH2 ARG F1846      60.464  12.284  25.427  1.00  0.00           N  
ATOM   2353  N   VAL F1847      64.539  10.439  18.926  1.00  0.00           N  
ATOM   2354  CA  VAL F1847      64.543  10.107  17.498  1.00  0.00           C  
ATOM   2355  C   VAL F1847      65.936   9.863  16.955  1.00  0.00           C  
ATOM   2356  O   VAL F1847      66.155   8.942  16.167  1.00  0.00           O  
ATOM   2357  CB  VAL F1847      63.906  11.238  16.662  1.00  0.00           C  
ATOM   2358  CG1 VAL F1847      64.139  10.993  15.173  1.00  0.00           C  
ATOM   2359  CG2 VAL F1847      62.427  11.316  16.973  1.00  0.00           C  
ATOM   2360  N   LEU F1848      66.871  10.708  17.376  1.00  0.00           N  
ATOM   2361  CA  LEU F1848      68.253  10.602  16.933  1.00  0.00           C  
ATOM   2362  C   LEU F1848      68.987   9.429  17.574  1.00  0.00           C  
ATOM   2363  O   LEU F1848      69.979   8.949  17.024  1.00  0.00           O  
ATOM   2364  CB  LEU F1848      69.008  11.896  17.225  1.00  0.00           C  
ATOM   2365  CG  LEU F1848      68.636  13.138  16.409  1.00  0.00           C  
ATOM   2366  CD1 LEU F1848      69.615  14.249  16.776  1.00  0.00           C  
ATOM   2367  CD2 LEU F1848      68.690  12.845  14.900  1.00  0.00           C  
ATOM   2368  N   ASP F1849      68.513   8.983  18.736  1.00  0.00           N  
ATOM   2369  CA  ASP F1849      69.129   7.850  19.415  1.00  0.00           C  
ATOM   2370  C   ASP F1849      68.717   6.592  18.670  1.00  0.00           C  
ATOM   2371  O   ASP F1849      69.563   5.800  18.250  1.00  0.00           O  
ATOM   2372  CB  ASP F1849      68.668   7.761  20.877  1.00  0.00           C  
ATOM   2373  CG  ASP F1849      69.286   8.840  21.757  1.00  0.00           C  
ATOM   2374  OD1 ASP F1849      70.369   9.330  21.411  1.00  0.00           O  
ATOM   2375  OD2 ASP F1849      68.683   9.189  22.800  1.00  0.00           O  
ATOM   2376  N   GLU F1850      67.406   6.434  18.508  1.00  0.00           N  
ATOM   2377  CA  GLU F1850      66.854   5.297  17.799  1.00  0.00           C  
ATOM   2378  C   GLU F1850      67.482   5.245  16.418  1.00  0.00           C  
ATOM   2379  O   GLU F1850      67.836   4.179  15.920  1.00  0.00           O  
ATOM   2380  CB  GLU F1850      65.346   5.432  17.630  1.00  0.00           C  
ATOM   2381  CG  GLU F1850      64.773   4.272  16.834  1.00  0.00           C  
ATOM   2382  CD  GLU F1850      63.336   4.485  16.392  1.00  0.00           C  
ATOM   2383  OE1 GLU F1850      62.481   4.803  17.250  1.00  0.00           O  
ATOM   2384  OE2 GLU F1850      63.075   4.325  15.179  1.00  0.00           O  
ATOM   2385  N   GLY F1851      67.610   6.418  15.812  1.00  0.00           N  
ATOM   2386  CA  GLY F1851      68.196   6.519  14.493  1.00  0.00           C  
ATOM   2387  C   GLY F1851      69.644   6.094  14.444  1.00  0.00           C  
ATOM   2388  O   GLY F1851      70.088   5.549  13.438  1.00  0.00           O  
ATOM   2389  N   ALA F1852      70.386   6.347  15.520  1.00  0.00           N  
ATOM   2390  CA  ALA F1852      71.799   5.963  15.580  1.00  0.00           C  
ATOM   2391  C   ALA F1852      71.902   4.448  15.632  1.00  0.00           C  
ATOM   2392  O   ALA F1852      72.837   3.867  15.084  1.00  0.00           O  
ATOM   2393  CB  ALA F1852      72.466   6.583  16.797  1.00  0.00           C  
ATOM   2394  N   GLU F1853      70.944   3.814  16.305  1.00  0.00           N  
ATOM   2395  CA  GLU F1853      70.936   2.358  16.411  1.00  0.00           C  
ATOM   2396  C   GLU F1853      70.577   1.736  15.077  1.00  0.00           C  
ATOM   2397  O   GLU F1853      71.319   0.911  14.539  1.00  0.00           O  
ATOM   2398  CB  GLU F1853      69.933   1.898  17.455  1.00  0.00           C  
ATOM   2399  CG  GLU F1853      70.414   2.081  18.863  1.00  0.00           C  
ATOM   2400  CD  GLU F1853      69.722   1.128  19.810  1.00  0.00           C  
ATOM   2401  OE1 GLU F1853      69.863  -0.099  19.609  1.00  0.00           O  
ATOM   2402  OE2 GLU F1853      69.042   1.611  20.742  1.00  0.00           O  
ATOM   2403  N   LYS F1854      69.424   2.137  14.550  1.00  0.00           N  
ATOM   2404  CA  LYS F1854      68.986   1.637  13.268  1.00  0.00           C  
ATOM   2405  C   LYS F1854      70.101   1.768  12.231  1.00  0.00           C  
ATOM   2406  O   LYS F1854      70.168   0.982  11.301  1.00  0.00           O  
ATOM   2407  CB  LYS F1854      67.724   2.368  12.797  1.00  0.00           C  
ATOM   2408  CG  LYS F1854      66.484   2.009  13.598  1.00  0.00           C  
ATOM   2409  CD  LYS F1854      65.182   2.403  12.903  1.00  0.00           C  
ATOM   2410  CE  LYS F1854      64.950   3.904  12.883  1.00  0.00           C  
ATOM   2411  NZ  LYS F1854      63.546   4.183  12.468  1.00  0.00           N  
ATOM   2412  N   ALA F1855      70.987   2.743  12.363  1.00  0.00           N  
ATOM   2413  CA  ALA F1855      72.043   2.832  11.367  1.00  0.00           C  
ATOM   2414  C   ALA F1855      73.191   1.950  11.788  1.00  0.00           C  
ATOM   2415  O   ALA F1855      73.757   1.224  10.978  1.00  0.00           O  
ATOM   2416  CB  ALA F1855      72.526   4.271  11.196  1.00  0.00           C  
ATOM   2417  N   ASN F1856      73.519   1.988  13.068  1.00  0.00           N  
ATOM   2418  CA  ASN F1856      74.645   1.218  13.556  1.00  0.00           C  
ATOM   2419  C   ASN F1856      74.500  -0.289  13.480  1.00  0.00           C  
ATOM   2420  O   ASN F1856      75.478  -0.994  13.274  1.00  0.00           O  
ATOM   2421  CB  ASN F1856      74.997   1.634  14.986  1.00  0.00           C  
ATOM   2422  CG  ASN F1856      76.449   1.363  15.321  1.00  0.00           C  
ATOM   2423  OD1 ASN F1856      77.332   2.182  15.048  1.00  0.00           O  
ATOM   2424  ND2 ASN F1856      76.706   0.194  15.889  1.00  0.00           N  
ATOM   2425  N   ARG F1857      73.284  -0.792  13.637  1.00  0.00           N  
ATOM   2426  CA  ARG F1857      73.106  -2.237  13.580  1.00  0.00           C  
ATOM   2427  C   ARG F1857      73.285  -2.774  12.162  1.00  0.00           C  
ATOM   2428  O   ARG F1857      73.603  -3.942  11.976  1.00  0.00           O  
ATOM   2429  CB  ARG F1857      71.749  -2.652  14.153  1.00  0.00           C  
ATOM   2430  CG  ARG F1857      70.589  -2.709  13.174  1.00  0.00           C  
ATOM   2431  CD  ARG F1857      70.251  -1.373  12.509  1.00  0.00           C  
ATOM   2432  NE  ARG F1857      68.805  -1.210  12.291  1.00  0.00           N  
ATOM   2433  CZ  ARG F1857      68.218  -0.863  11.141  1.00  0.00           C  
ATOM   2434  NH1 ARG F1857      68.938  -0.627  10.052  1.00  0.00           N  
ATOM   2435  NH2 ARG F1857      66.892  -0.766  11.075  1.00  0.00           N  
ATOM   2436  N   VAL F2124      73.096  -1.922  11.161  1.00  0.00           N  
ATOM   2437  CA  VAL F2124      73.277  -2.349   9.777  1.00  0.00           C  
ATOM   2438  C   VAL F2124      74.715  -2.105   9.374  1.00  0.00           C  
ATOM   2439  O   VAL F2124      75.374  -2.957   8.766  1.00  0.00           O  
ATOM   2440  CB  VAL F2124      72.384  -1.554   8.802  1.00  0.00           C  
ATOM   2441  CG1 VAL F2124      72.886  -1.731   7.367  1.00  0.00           C  
ATOM   2442  CG2 VAL F2124      70.968  -2.020   8.902  1.00  0.00           C  
ATOM   2443  N   ALA F2126      75.185  -0.914   9.723  1.00  0.00           N  
ATOM   2444  CA  ALA F2126      76.533  -0.464   9.410  1.00  0.00           C  
ATOM   2445  C   ALA F2126      77.641  -1.329   9.979  1.00  0.00           C  
ATOM   2446  O   ALA F2126      78.630  -1.615   9.300  1.00  0.00           O  
ATOM   2447  CB  ALA F2126      76.695   0.961   9.875  1.00  0.00           C  
ATOM   2448  N   SER F2127      77.483  -1.726  11.234  1.00  0.00           N  
ATOM   2449  CA  SER F2127      78.480  -2.556  11.907  1.00  0.00           C  
ATOM   2450  C   SER F2127      78.629  -3.885  11.208  1.00  0.00           C  
ATOM   2451  O   SER F2127      79.739  -4.355  10.954  1.00  0.00           O  
ATOM   2452  CB  SER F2127      78.066  -2.801  13.350  1.00  0.00           C  
ATOM   2453  OG  SER F2127      77.998  -1.571  14.046  1.00  0.00           O  
ATOM   2454  N   GLU F2128      77.485  -4.482  10.909  1.00  0.00           N  
ATOM   2455  CA  GLU F2128      77.436  -5.760  10.239  1.00  0.00           C  
ATOM   2456  C   GLU F2128      78.245  -5.700   8.961  1.00  0.00           C  
ATOM   2457  O   GLU F2128      79.000  -6.618   8.636  1.00  0.00           O  
ATOM   2458  CB  GLU F2128      75.988  -6.106   9.949  1.00  0.00           C  
ATOM   2459  CG  GLU F2128      75.816  -7.209   8.966  1.00  0.00           C  
ATOM   2460  CD  GLU F2128      74.672  -8.132   9.336  1.00  0.00           C  
ATOM   2461  OE1 GLU F2128      73.745  -7.686  10.054  1.00  0.00           O  
ATOM   2462  OE2 GLU F2128      74.710  -9.302   8.894  1.00  0.00           O  
ATOM   2463  N   MET F2129      78.110  -4.591   8.254  1.00  0.00           N  
ATOM   2464  CA  MET F2129      78.824  -4.402   7.008  1.00  0.00           C  
ATOM   2465  C   MET F2129      80.327  -4.218   7.215  1.00  0.00           C  
ATOM   2466  O   MET F2129      81.142  -4.704   6.424  1.00  0.00           O  
ATOM   2467  CB  MET F2129      78.258  -3.192   6.270  1.00  0.00           C  
ATOM   2468  CG  MET F2129      78.731  -3.103   4.833  1.00  0.00           C  
ATOM   2469  SD  MET F2129      78.126  -4.509   3.885  1.00  0.00           S  
ATOM   2470  CE  MET F2129      76.713  -3.766   3.181  1.00  0.00           C  
ATOM   2471  N   VAL F2130      80.699  -3.503   8.267  1.00  0.00           N  
ATOM   2472  CA  VAL F2130      82.111  -3.284   8.544  1.00  0.00           C  
ATOM   2473  C   VAL F2130      82.770  -4.615   8.845  1.00  0.00           C  
ATOM   2474  O   VAL F2130      83.838  -4.932   8.322  1.00  0.00           O  
ATOM   2475  CB  VAL F2130      82.282  -2.334   9.745  1.00  0.00           C  
ATOM   2476  CG1 VAL F2130      83.753  -2.211  10.118  1.00  0.00           C  
ATOM   2477  CG2 VAL F2130      81.697  -0.974   9.399  1.00  0.00           C  
ATOM   2478  N   ARG F2131      82.100  -5.386   9.698  1.00  0.00           N  
ATOM   2479  CA  ARG F2131      82.566  -6.695  10.124  1.00  0.00           C  
ATOM   2480  C   ARG F2131      82.863  -7.523   8.878  1.00  0.00           C  
ATOM   2481  O   ARG F2131      83.904  -8.168   8.792  1.00  0.00           O  
ATOM   2482  CB  ARG F2131      81.494  -7.365  10.982  1.00  0.00           C  
ATOM   2483  CG  ARG F2131      82.017  -8.360  12.008  1.00  0.00           C  
ATOM   2484  CD  ARG F2131      82.356  -7.704  13.363  1.00  0.00           C  
ATOM   2485  NE  ARG F2131      83.723  -8.007  13.797  1.00  0.00           N  
ATOM   2486  CZ  ARG F2131      84.761  -7.193  13.629  1.00  0.00           C  
ATOM   2487  NH1 ARG F2131      84.586  -6.019  13.040  1.00  0.00           N  
ATOM   2488  NH2 ARG F2131      85.973  -7.558  14.035  1.00  0.00           N  
ATOM   2489  N   LYS F2132      81.957  -7.494   7.903  1.00  0.00           N  
ATOM   2490  CA  LYS F2132      82.171  -8.240   6.665  1.00  0.00           C  
ATOM   2491  C   LYS F2132      83.365  -7.705   5.859  1.00  0.00           C  
ATOM   2492  O   LYS F2132      84.058  -8.472   5.175  1.00  0.00           O  
ATOM   2493  CB  LYS F2132      80.924  -8.199   5.786  1.00  0.00           C  
ATOM   2494  CG  LYS F2132      79.721  -8.956   6.313  1.00  0.00           C  
ATOM   2495  CD  LYS F2132      78.708  -9.104   5.191  1.00  0.00           C  
ATOM   2496  CE  LYS F2132      77.447  -9.841   5.614  1.00  0.00           C  
ATOM   2497  NZ  LYS F2132      76.505  -8.977   6.389  1.00  0.00           N  
ATOM   2498  N   MET F2133      83.592  -6.392   5.928  1.00  0.00           N  
ATOM   2499  CA  MET F2133      84.705  -5.761   5.211  1.00  0.00           C  
ATOM   2500  C   MET F2133      86.050  -6.202   5.790  1.00  0.00           C  
ATOM   2501  O   MET F2133      86.997  -6.507   5.050  1.00  0.00           O  
ATOM   2502  CB  MET F2133      84.622  -4.230   5.286  1.00  0.00           C  
ATOM   2503  CG  MET F2133      83.460  -3.587   4.537  1.00  0.00           C  
ATOM   2504  SD  MET F2133      83.541  -1.754   4.512  1.00  0.00           S  
ATOM   2505  CE  MET F2133      85.156  -1.475   3.817  1.00  0.00           C  
ATOM   2506  N   GLU F2134      86.134  -6.211   7.120  1.00  0.00           N  
ATOM   2507  CA  GLU F2134      87.361  -6.611   7.798  1.00  0.00           C  
ATOM   2508  C   GLU F2134      87.679  -8.048   7.451  1.00  0.00           C  
ATOM   2509  O   GLU F2134      88.820  -8.378   7.124  1.00  0.00           O  
ATOM   2510  CB  GLU F2134      87.202  -6.464   9.304  1.00  0.00           C  
ATOM   2511  CG  GLU F2134      87.139  -5.049   9.750  1.00  0.00           C  
ATOM   2512  CD  GLU F2134      86.604  -4.933  11.147  1.00  0.00           C  
ATOM   2513  OE1 GLU F2134      87.274  -5.391  12.092  1.00  0.00           O  
ATOM   2514  OE2 GLU F2134      85.499  -4.390  11.302  1.00  0.00           O  
ATOM   2515  N   GLN F2140      86.654  -8.894   7.518  1.00  0.00           N  
ATOM   2516  CA  GLN F2140      86.794 -10.309   7.196  1.00  0.00           C  
ATOM   2517  C   GLN F2140      87.464 -10.438   5.835  1.00  0.00           C  
ATOM   2518  O   GLN F2140      88.495 -11.092   5.694  1.00  0.00           O  
ATOM   2519  CB  GLN F2140      85.425 -10.980   7.154  1.00  0.00           C  
ATOM   2520  CG  GLN F2140      85.427 -12.438   7.579  1.00  0.00           C  
ATOM   2521  CD  GLN F2140      85.940 -12.609   9.002  1.00  0.00           C  
ATOM   2522  OE1 GLN F2140      86.999 -13.196   9.228  1.00  0.00           O  
ATOM   2523  NE2 GLN F2140      85.188 -12.081   9.970  1.00  0.00           N  
ATOM   2524  N   ALA F2141      86.887  -9.784   4.836  1.00  0.00           N  
ATOM   2525  CA  ALA F2141      87.424  -9.822   3.487  1.00  0.00           C  
ATOM   2526  C   ALA F2141      88.888  -9.432   3.378  1.00  0.00           C  
ATOM   2527  O   ALA F2141      89.661 -10.126   2.715  1.00  0.00           O  
ATOM   2528  CB  ALA F2141      86.592  -8.933   2.588  1.00  0.00           C  
ATOM   2529  N   MET F2142      89.271  -8.330   4.026  1.00  0.00           N  
ATOM   2530  CA  MET F2142      90.645  -7.836   3.944  1.00  0.00           C  
ATOM   2531  C   MET F2142      91.641  -8.525   4.859  1.00  0.00           C  
ATOM   2532  O   MET F2142      92.849  -8.481   4.618  1.00  0.00           O  
ATOM   2533  CB  MET F2142      90.653  -6.338   4.193  1.00  0.00           C  
ATOM   2534  CG  MET F2142      89.581  -5.621   3.401  1.00  0.00           C  
ATOM   2535  SD  MET F2142      89.792  -3.846   3.475  1.00  0.00           S  
ATOM   2536  CE  MET F2142      91.469  -3.687   2.809  1.00  0.00           C  
ATOM   2537  N   GLY F2143      91.127  -9.159   5.909  1.00  0.00           N  
ATOM   2538  CA  GLY F2143      91.981  -9.865   6.847  1.00  0.00           C  
ATOM   2539  C   GLY F2143      92.481  -8.998   7.982  1.00  0.00           C  
ATOM   2540  O   GLY F2143      93.657  -9.021   8.314  1.00  0.00           O  
ATOM   2541  N   LEU F2144      91.585  -8.221   8.566  1.00  0.00           N  
ATOM   2542  CA  LEU F2144      91.940  -7.366   9.672  1.00  0.00           C  
ATOM   2543  C   LEU F2144      91.505  -8.090  10.928  1.00  0.00           C  
ATOM   2544  O   LEU F2144      90.472  -8.756  10.931  1.00  0.00           O  
ATOM   2545  CB  LEU F2144      91.196  -6.032   9.586  1.00  0.00           C  
ATOM   2546  CG  LEU F2144      91.607  -4.992   8.552  1.00  0.00           C  
ATOM   2547  CD1 LEU F2144      90.784  -3.761   8.838  1.00  0.00           C  
ATOM   2548  CD2 LEU F2144      93.097  -4.676   8.612  1.00  0.00           C  
ATOM   2549  N   GLY F2145      92.292  -7.974  11.990  1.00  0.00           N  
ATOM   2550  CA  GLY F2145      91.930  -8.622  13.242  1.00  0.00           C  
ATOM   2551  C   GLY F2145      91.789 -10.140  13.269  1.00  0.00           C  
ATOM   2552  O   GLY F2145      92.717 -10.875  12.901  1.00  0.00           O  
ATOM   2553  N   ARG F2146      90.621 -10.588  13.737  1.00  0.00           N  
ATOM   2554  CA  ARG F2146      90.263 -12.002  13.879  1.00  0.00           C  
ATOM   2555  C   ARG F2146      88.988 -12.375  13.105  1.00  0.00           C  
ATOM   2556  O   ARG F2146      89.057 -13.283  12.245  1.00  0.00           O  
ATOM   2557  CB  ARG F2146      90.059 -12.346  15.363  1.00  0.00           C  
ATOM   2558  CG  ARG F2146      91.251 -13.004  16.056  1.00  0.00           C  
ATOM   2559  CD  ARG F2146      92.192 -12.011  16.725  1.00  0.00           C  
ATOM   2560  NE  ARG F2146      91.543 -11.227  17.779  1.00  0.00           N  
ATOM   2561  CZ  ARG F2146      91.111 -11.710  18.943  1.00  0.00           C  
ATOM   2562  NH1 ARG F2146      91.248 -12.990  19.233  1.00  0.00           N  
ATOM   2563  NH2 ARG F2146      90.541 -10.909  19.832  1.00  0.00           N  
HETATM 2564  N   TRP F 405      79.558  16.972   0.490  1.00  0.00           N  
HETATM 2565  CA  TRP F 405      78.360  16.222   0.011  1.00  0.00           C  
HETATM 2566  C   TRP F 405      76.986  17.094   0.127  1.00  0.00           C  
HETATM 2567  O   TRP F 405      76.990  18.309   0.772  1.00  0.00           O  
HETATM 2568  CB  TRP F 405      78.746  14.973   0.909  1.00  0.00           C  
HETATM 2569  CG  TRP F 405      78.064  13.721   1.294  1.00  0.00           C  
HETATM 2570  CD1 TRP F 405      78.519  12.951   2.346  1.00  0.00           C  
HETATM 2571  CD2 TRP F 405      76.862  13.094   0.837  1.00  0.00           C  
HETATM 2572  NE1 TRP F 405      77.683  11.885   2.563  1.00  0.00           N  
HETATM 2573  CE2 TRP F 405      76.681  11.949   1.647  1.00  0.00           C  
HETATM 2574  CE3 TRP F 405      75.968  13.420  -0.210  1.00  0.00           C  
HETATM 2575  CZ2 TRP F 405      75.582  11.100   1.481  1.00  0.00           C  
HETATM 2576  CZ3 TRP F 405      74.877  12.597  -0.391  1.00  0.00           C  
HETATM 2577  CH2 TRP F 405      74.658  11.415   0.429  1.00  0.00           C  
HETATM 2578  OXT TRP F 405      75.819  16.614  -0.350  1.00  0.00           O  
TER
END
