# Supplementary material for: Backbone Brackets and Arginine Tweezers delineate Class I and Class II aminoacyl tRNA synthetases
Source: PLoS Comput Biol. 2018 Apr 16;14(4):e1006101. doi: 10.1371/journal.pcbi.1006101 (PMC5919687; doi:10.1371/journal.pcbi.1006101)
Supplement: S11 File — All structures of Class I aaRS with residues renumbered according to the MSA. (GZ) [file pcbi.1006101.s023.tar.gz › 1n3l_A_renum.pdb]

ATOM      1  N   ALA A 210      68.858  44.330  10.891  1.00  0.00           N  
ATOM      2  CA  ALA A 210      68.295  43.735  12.096  1.00  0.00           C  
ATOM      3  C   ALA A 210      67.538  42.443  11.771  1.00  0.00           C  
ATOM      4  O   ALA A 210      67.176  42.260  10.596  1.00  0.00           O  
ATOM      5  CB  ALA A 210      67.379  44.720  12.803  1.00  0.00           C  
ATOM      6  N   PRO A 211      67.309  41.593  12.766  1.00  0.00           N  
ATOM      7  CA  PRO A 211      67.685  41.872  14.148  1.00  0.00           C  
ATOM      8  C   PRO A 211      69.165  41.634  14.460  1.00  0.00           C  
ATOM      9  O   PRO A 211      69.849  40.773  13.916  1.00  0.00           O  
ATOM     10  CB  PRO A 211      66.872  40.873  14.970  1.00  0.00           C  
ATOM     11  CG  PRO A 211      66.654  39.726  14.046  1.00  0.00           C  
ATOM     12  CD  PRO A 211      66.648  40.276  12.652  1.00  0.00           C  
ATOM     13  N   SER A 213      69.610  42.490  15.364  1.00  0.00           N  
ATOM     14  CA  SER A 213      71.002  42.413  15.794  1.00  0.00           C  
ATOM     15  C   SER A 213      71.327  41.211  16.654  1.00  0.00           C  
ATOM     16  O   SER A 213      70.420  40.497  17.091  1.00  0.00           O  
ATOM     17  CB  SER A 213      71.250  43.683  16.646  1.00  0.00           C  
ATOM     18  OG  SER A 213      70.540  43.474  17.880  1.00  0.00           O  
ATOM     19  N   PRO A 214      72.608  40.953  16.906  1.00  0.00           N  
ATOM     20  CA  PRO A 214      72.974  39.831  17.799  1.00  0.00           C  
ATOM     21  C   PRO A 214      72.351  39.972  19.173  1.00  0.00           C  
ATOM     22  O   PRO A 214      71.942  38.979  19.773  1.00  0.00           O  
ATOM     23  CB  PRO A 214      74.519  39.912  17.858  1.00  0.00           C  
ATOM     24  CG  PRO A 214      74.880  40.520  16.528  1.00  0.00           C  
ATOM     25  CD  PRO A 214      73.825  41.592  16.329  1.00  0.00           C  
ATOM     26  N   GLU A 215      72.219  41.184  19.707  1.00  0.00           N  
ATOM     27  CA  GLU A 215      71.606  41.426  21.035  1.00  0.00           C  
ATOM     28  C   GLU A 215      70.109  41.110  20.981  1.00  0.00           C  
ATOM     29  O   GLU A 215      69.575  40.491  21.923  1.00  0.00           O  
ATOM     30  CB  GLU A 215      71.841  42.849  21.511  1.00  0.00           C  
ATOM     31  CG  GLU A 215      73.320  43.194  21.743  1.00  0.00           C  
ATOM     32  CD  GLU A 215      74.177  43.384  20.514  1.00  0.00           C  
ATOM     33  OE1 GLU A 215      73.691  43.507  19.359  1.00  0.00           O  
ATOM     34  OE2 GLU A 215      75.425  43.390  20.706  1.00  0.00           O  
ATOM     35  N   GLU A 216      69.443  41.515  19.916  1.00  0.00           N  
ATOM     36  CA  GLU A 216      68.030  41.168  19.746  1.00  0.00           C  
ATOM     37  C   GLU A 216      67.835  39.686  19.592  1.00  0.00           C  
ATOM     38  O   GLU A 216      66.879  39.103  20.187  1.00  0.00           O  
ATOM     39  CB  GLU A 216      67.406  41.872  18.521  1.00  0.00           C  
ATOM     40  CG  GLU A 216      67.358  43.384  18.727  1.00  0.00           C  
ATOM     41  CD  GLU A 216      67.070  44.208  17.494  1.00  0.00           C  
ATOM     42  OE1 GLU A 216      67.498  43.989  16.337  1.00  0.00           O  
ATOM     43  OE2 GLU A 216      66.340  45.220  17.693  1.00  0.00           O  
ATOM     44  N   LYS A 217      68.671  38.994  18.803  1.00  0.00           N  
ATOM     45  CA  LYS A 217      68.556  37.538  18.717  1.00  0.00           C  
ATOM     46  C   LYS A 217      68.769  36.893  20.099  1.00  0.00           C  
ATOM     47  O   LYS A 217      68.021  35.984  20.433  1.00  0.00           O  
ATOM     48  CB  LYS A 217      69.557  36.933  17.722  1.00  0.00           C  
ATOM     49  CG  LYS A 217      69.344  37.367  16.266  1.00  0.00           C  
ATOM     50  CD  LYS A 217      70.288  36.667  15.276  1.00  0.00           C  
ATOM     51  CE  LYS A 217      70.158  37.178  13.857  1.00  0.00           C  
ATOM     52  NZ  LYS A 217      71.187  36.607  12.939  1.00  0.00           N  
ATOM     53  N   LEU A 218      69.760  37.340  20.842  1.00  0.00           N  
ATOM     54  CA  LEU A 218      70.034  36.762  22.145  1.00  0.00           C  
ATOM     55  C   LEU A 218      68.820  36.943  23.055  1.00  0.00           C  
ATOM     56  O   LEU A 218      68.460  35.994  23.766  1.00  0.00           O  
ATOM     57  CB  LEU A 218      71.281  37.395  22.759  1.00  0.00           C  
ATOM     58  CG  LEU A 218      71.603  36.783  24.167  1.00  0.00           C  
ATOM     59  CD1 LEU A 218      72.085  35.347  24.094  1.00  0.00           C  
ATOM     60  CD2 LEU A 218      72.675  37.672  24.819  1.00  0.00           C  
ATOM     61  N   HIS A 219      68.208  38.110  22.995  1.00  0.00           N  
ATOM     62  CA  HIS A 219      67.032  38.313  23.837  1.00  0.00           C  
ATOM     63  C   HIS A 219      65.893  37.403  23.463  1.00  0.00           C  
ATOM     64  O   HIS A 219      65.242  36.805  24.331  1.00  0.00           O  
ATOM     65  CB  HIS A 219      66.592  39.800  23.696  1.00  0.00           C  
ATOM     66  CG  HIS A 219      65.273  39.990  24.416  1.00  0.00           C  
ATOM     67  ND1 HIS A 219      65.141  39.999  25.793  1.00  0.00           N  
ATOM     68  CD2 HIS A 219      64.021  40.153  23.961  1.00  0.00           C  
ATOM     69  CE1 HIS A 219      63.873  40.173  26.153  1.00  0.00           C  
ATOM     70  NE2 HIS A 219      63.157  40.280  25.016  1.00  0.00           N  
ATOM     71  N   LEU A 220      65.599  37.240  22.162  1.00  0.00           N  
ATOM     72  CA  LEU A 220      64.524  36.356  21.759  1.00  0.00           C  
ATOM     73  C   LEU A 220      64.866  34.913  22.125  1.00  0.00           C  
ATOM     74  O   LEU A 220      63.975  34.155  22.586  1.00  0.00           O  
ATOM     75  CB  LEU A 220      64.352  36.373  20.243  1.00  0.00           C  
ATOM     76  CG  LEU A 220      63.156  37.040  19.670  1.00  0.00           C  
ATOM     77  CD1 LEU A 220      63.108  36.859  18.174  1.00  0.00           C  
ATOM     78  CD2 LEU A 220      61.880  36.550  20.385  1.00  0.00           C  
ATOM     79  N   ILE A 221      66.083  34.452  21.927  1.00  0.00           N  
ATOM     80  CA  ILE A 221      66.482  33.068  22.226  1.00  0.00           C  
ATOM     81  C   ILE A 221      66.346  32.805  23.707  1.00  0.00           C  
ATOM     82  O   ILE A 221      65.834  31.741  24.099  1.00  0.00           O  
ATOM     83  CB  ILE A 221      67.906  32.827  21.707  1.00  0.00           C  
ATOM     84  CG1 ILE A 221      67.864  32.842  20.156  1.00  0.00           C  
ATOM     85  CG2 ILE A 221      68.521  31.536  22.248  1.00  0.00           C  
ATOM     86  CD1 ILE A 221      69.204  33.008  19.530  1.00  0.00           C  
ATOM     87  N   THR A 222      66.740  33.767  24.550  1.00  0.00           N  
ATOM     88  CA  THR A 222      66.847  33.447  25.962  1.00  0.00           C  
ATOM     89  C   THR A 222      65.730  33.979  26.855  1.00  0.00           C  
ATOM     90  O   THR A 222      65.684  33.616  28.042  1.00  0.00           O  
ATOM     91  CB  THR A 222      68.194  33.932  26.571  1.00  0.00           C  
ATOM     92  OG1 THR A 222      68.290  35.352  26.505  1.00  0.00           O  
ATOM     93  CG2 THR A 222      69.406  33.368  25.834  1.00  0.00           C  
ATOM     94  N   ARG A 224      64.792  34.762  26.287  1.00  0.00           N  
ATOM     95  CA  ARG A 224      63.704  35.289  27.135  1.00  0.00           C  
ATOM     96  C   ARG A 224      62.912  34.101  27.717  1.00  0.00           C  
ATOM     97  O   ARG A 224      62.672  33.091  27.052  1.00  0.00           O  
ATOM     98  CB  ARG A 224      62.794  36.255  26.415  1.00  0.00           C  
ATOM     99  CG  ARG A 224      62.040  35.677  25.230  1.00  0.00           C  
ATOM    100  CD  ARG A 224      61.185  36.775  24.582  1.00  0.00           C  
ATOM    101  NE  ARG A 224      60.333  36.164  23.567  1.00  0.00           N  
ATOM    102  CZ  ARG A 224      59.411  36.850  22.893  1.00  0.00           C  
ATOM    103  NH1 ARG A 224      59.270  38.135  23.135  1.00  0.00           N  
ATOM    104  NH2 ARG A 224      58.736  36.128  21.993  1.00  0.00           N  
ATOM    105  N   ASN A 225      62.452  34.288  28.951  1.00  0.00           N  
ATOM    106  CA  ASN A 225      61.647  33.349  29.711  1.00  0.00           C  
ATOM    107  C   ASN A 225      62.382  32.075  30.145  1.00  0.00           C  
ATOM    108  O   ASN A 225      61.776  31.278  30.878  1.00  0.00           O  
ATOM    109  CB  ASN A 225      60.364  32.998  28.966  1.00  0.00           C  
ATOM    110  CG  ASN A 225      59.318  34.041  29.146  1.00  0.00           C  
ATOM    111  OD1 ASN A 225      59.316  34.832  30.084  1.00  0.00           O  
ATOM    112  ND2 ASN A 225      58.403  33.976  28.200  1.00  0.00           N  
ATOM    113  N   LEU A 226      63.629  31.859  29.736  1.00  0.00           N  
ATOM    114  CA  LEU A 226      64.339  30.657  30.209  1.00  0.00           C  
ATOM    115  C   LEU A 226      64.659  30.784  31.685  1.00  0.00           C  
ATOM    116  O   LEU A 226      64.854  31.869  32.249  1.00  0.00           O  
ATOM    117  CB  LEU A 226      65.665  30.459  29.482  1.00  0.00           C  
ATOM    118  CG  LEU A 226      65.562  30.248  27.955  1.00  0.00           C  
ATOM    119  CD1 LEU A 226      66.964  30.189  27.378  1.00  0.00           C  
ATOM    120  CD2 LEU A 226      64.772  28.973  27.675  1.00  0.00           C  
ATOM    121  N   GLN A 227      64.747  29.640  32.377  1.00  0.00           N  
ATOM    122  CA  GLN A 227      65.242  29.642  33.742  1.00  0.00           C  
ATOM    123  C   GLN A 227      66.750  29.745  33.786  1.00  0.00           C  
ATOM    124  O   GLN A 227      67.291  30.416  34.672  1.00  0.00           O  
ATOM    125  CB  GLN A 227      64.786  28.366  34.480  1.00  0.00           C  
ATOM    126  CG  GLN A 227      65.210  28.435  35.978  1.00  0.00           C  
ATOM    127  CD  GLN A 227      64.495  27.377  36.793  1.00  0.00           C  
ATOM    128  OE1 GLN A 227      63.391  26.927  36.470  1.00  0.00           O  
ATOM    129  NE2 GLN A 227      65.129  27.014  37.897  1.00  0.00           N  
ATOM    130  N   GLU A 228      67.494  29.092  32.867  1.00  0.00           N  
ATOM    131  CA  GLU A 228      68.929  29.112  32.911  1.00  0.00           C  
ATOM    132  C   GLU A 228      69.527  28.882  31.547  1.00  0.00           C  
ATOM    133  O   GLU A 228      69.005  28.140  30.727  1.00  0.00           O  
ATOM    134  CB  GLU A 228      69.466  28.048  33.910  1.00  0.00           C  
ATOM    135  CG  GLU A 228      70.979  28.186  34.105  1.00  0.00           C  
ATOM    136  CD  GLU A 228      71.532  27.225  35.097  1.00  0.00           C  
ATOM    137  OE1 GLU A 228      70.804  26.354  35.589  1.00  0.00           O  
ATOM    138  OE2 GLU A 228      72.762  27.261  35.367  1.00  0.00           O  
ATOM    139  N   VAL A 229      70.656  29.574  31.339  1.00  0.00           N  
ATOM    140  CA  VAL A 229      71.478  29.433  30.158  1.00  0.00           C  
ATOM    141  C   VAL A 229      72.843  28.908  30.582  1.00  0.00           C  
ATOM    142  O   VAL A 229      73.505  29.553  31.433  1.00  0.00           O  
ATOM    143  CB  VAL A 229      71.652  30.768  29.413  1.00  0.00           C  
ATOM    144  CG1 VAL A 229      72.614  30.633  28.214  1.00  0.00           C  
ATOM    145  CG2 VAL A 229      70.265  31.240  28.964  1.00  0.00           C  
ATOM    146  N   LEU A 230      73.343  27.841  30.032  1.00  0.00           N  
ATOM    147  CA  LEU A 230      74.712  27.350  30.138  1.00  0.00           C  
ATOM    148  C   LEU A 230      75.419  27.619  28.811  1.00  0.00           C  
ATOM    149  O   LEU A 230      74.871  27.260  27.741  1.00  0.00           O  
ATOM    150  CB  LEU A 230      74.755  25.833  30.435  1.00  0.00           C  
ATOM    151  CG  LEU A 230      74.351  25.469  31.839  1.00  0.00           C  
ATOM    152  CD1 LEU A 230      74.162  23.949  31.930  1.00  0.00           C  
ATOM    153  CD2 LEU A 230      75.382  25.940  32.872  1.00  0.00           C  
ATOM    154  N   GLY A 232      76.577  28.266  28.822  1.00  0.00           N  
ATOM    155  CA  GLY A 232      77.310  28.527  27.608  1.00  0.00           C  
ATOM    156  C   GLY A 232      77.119  29.898  27.016  1.00  0.00           C  
ATOM    157  O   GLY A 232      77.283  30.075  25.803  1.00  0.00           O  
ATOM    158  N   GLU A 233      76.789  30.934  27.828  1.00  0.00           N  
ATOM    159  CA  GLU A 233      76.646  32.275  27.278  1.00  0.00           C  
ATOM    160  C   GLU A 233      77.820  32.785  26.441  1.00  0.00           C  
ATOM    161  O   GLU A 233      77.644  33.436  25.420  1.00  0.00           O  
ATOM    162  CB  GLU A 233      76.380  33.278  28.456  1.00  0.00           C  
ATOM    163  CG  GLU A 233      76.138  34.677  27.956  1.00  0.00           C  
ATOM    164  CD  GLU A 233      75.894  35.716  29.000  1.00  0.00           C  
ATOM    165  OE1 GLU A 233      76.198  35.470  30.199  1.00  0.00           O  
ATOM    166  OE2 GLU A 233      75.365  36.803  28.698  1.00  0.00           O  
ATOM    167  N   GLU A 234      79.064  32.418  26.883  1.00  0.00           N  
ATOM    168  CA  GLU A 234      80.211  32.912  26.111  1.00  0.00           C  
ATOM    169  C   GLU A 234      80.162  32.411  24.673  1.00  0.00           C  
ATOM    170  O   GLU A 234      80.289  33.225  23.749  1.00  0.00           O  
ATOM    171  CB  GLU A 234      81.525  32.436  26.763  1.00  0.00           C  
ATOM    172  CG  GLU A 234      82.753  32.879  25.944  1.00  0.00           C  
ATOM    173  CD  GLU A 234      84.068  32.486  26.613  1.00  0.00           C  
ATOM    174  OE1 GLU A 234      84.139  31.769  27.629  1.00  0.00           O  
ATOM    175  OE2 GLU A 234      85.127  32.927  26.102  1.00  0.00           O  
ATOM    176  N   LYS A 235      79.952  31.124  24.464  1.00  0.00           N  
ATOM    177  CA  LYS A 235      79.934  30.563  23.107  1.00  0.00           C  
ATOM    178  C   LYS A 235      78.708  31.042  22.344  1.00  0.00           C  
ATOM    179  O   LYS A 235      78.771  31.342  21.152  1.00  0.00           O  
ATOM    180  CB  LYS A 235      79.941  29.023  23.137  1.00  0.00           C  
ATOM    181  CG  LYS A 235      79.990  28.421  21.766  1.00  0.00           C  
ATOM    182  CD  LYS A 235      81.262  28.721  20.975  1.00  0.00           C  
ATOM    183  CE  LYS A 235      81.236  27.995  19.636  1.00  0.00           C  
ATOM    184  NZ  LYS A 235      82.540  28.145  18.941  1.00  0.00           N  
ATOM    185  N   LEU A 236      77.556  31.158  23.047  1.00  0.00           N  
ATOM    186  CA  LEU A 236      76.341  31.645  22.424  1.00  0.00           C  
ATOM    187  C   LEU A 236      76.571  33.029  21.820  1.00  0.00           C  
ATOM    188  O   LEU A 236      76.228  33.267  20.668  1.00  0.00           O  
ATOM    189  CB  LEU A 236      75.242  31.668  23.497  1.00  0.00           C  
ATOM    190  CG  LEU A 236      73.862  32.129  23.030  1.00  0.00           C  
ATOM    191  CD1 LEU A 236      73.335  31.359  21.838  1.00  0.00           C  
ATOM    192  CD2 LEU A 236      72.934  32.031  24.231  1.00  0.00           C  
ATOM    193  N   LYS A 237      77.166  33.962  22.544  1.00  0.00           N  
ATOM    194  CA  LYS A 237      77.469  35.310  22.020  1.00  0.00           C  
ATOM    195  C   LYS A 237      78.505  35.238  20.907  1.00  0.00           C  
ATOM    196  O   LYS A 237      78.336  35.981  19.897  1.00  0.00           O  
ATOM    197  CB  LYS A 237      77.946  36.189  23.175  1.00  0.00           C  
ATOM    198  CG  LYS A 237      76.784  36.610  24.058  1.00  0.00           C  
ATOM    199  CD  LYS A 237      77.269  37.594  25.143  1.00  0.00           C  
ATOM    200  CE  LYS A 237      76.065  38.109  25.892  1.00  0.00           C  
ATOM    201  NZ  LYS A 237      76.444  39.059  26.980  1.00  0.00           N  
ATOM    202  N   GLU A 238      79.510  34.382  20.981  1.00  0.00           N  
ATOM    203  CA  GLU A 238      80.491  34.285  19.904  1.00  0.00           C  
ATOM    204  C   GLU A 238      79.797  33.850  18.618  1.00  0.00           C  
ATOM    205  O   GLU A 238      80.067  34.378  17.521  1.00  0.00           O  
ATOM    206  CB  GLU A 238      81.569  33.254  20.233  1.00  0.00           C  
ATOM    207  CG  GLU A 238      82.495  33.743  21.310  1.00  0.00           C  
ATOM    208  CD  GLU A 238      83.551  32.763  21.772  1.00  0.00           C  
ATOM    209  OE1 GLU A 238      83.419  31.544  21.637  1.00  0.00           O  
ATOM    210  OE2 GLU A 238      84.562  33.301  22.305  1.00  0.00           O  
ATOM    211  N   ILE A 239      78.889  32.876  18.712  1.00  0.00           N  
ATOM    212  CA  ILE A 239      78.186  32.415  17.488  1.00  0.00           C  
ATOM    213  C   ILE A 239      77.316  33.510  16.898  1.00  0.00           C  
ATOM    214  O   ILE A 239      77.307  33.772  15.690  1.00  0.00           O  
ATOM    215  CB  ILE A 239      77.310  31.184  17.824  1.00  0.00           C  
ATOM    216  CG1 ILE A 239      78.202  29.981  18.167  1.00  0.00           C  
ATOM    217  CG2 ILE A 239      76.362  30.850  16.685  1.00  0.00           C  
ATOM    218  CD1 ILE A 239      77.405  28.852  18.776  1.00  0.00           C  
ATOM    219  N   LEU A 240      76.546  34.227  17.726  1.00  0.00           N  
ATOM    220  CA  LEU A 240      75.582  35.190  17.232  1.00  0.00           C  
ATOM    221  C   LEU A 240      76.270  36.411  16.632  1.00  0.00           C  
ATOM    222  O   LEU A 240      75.542  37.105  15.867  1.00  0.00           O  
ATOM    223  CB  LEU A 240      74.591  35.614  18.324  1.00  0.00           C  
ATOM    224  CG  LEU A 240      73.676  34.469  18.795  1.00  0.00           C  
ATOM    225  CD1 LEU A 240      72.900  34.953  20.009  1.00  0.00           C  
ATOM    226  CD2 LEU A 240      72.737  33.997  17.711  1.00  0.00           C  
ATOM    227  N   LYS A 243      77.559  36.641  16.922  1.00  0.00           N  
ATOM    228  CA  LYS A 243      78.338  37.727  16.250  1.00  0.00           C  
ATOM    229  C   LYS A 243      78.551  37.352  14.785  1.00  0.00           C  
ATOM    230  O   LYS A 243      78.850  38.229  13.976  1.00  0.00           O  
ATOM    231  CB  LYS A 243      79.678  37.935  16.976  1.00  0.00           C  
ATOM    232  CG  LYS A 243      79.590  38.705  18.290  1.00  0.00           C  
ATOM    233  CD  LYS A 243      80.874  38.673  19.120  1.00  0.00           C  
ATOM    234  CE  LYS A 243      80.716  38.740  20.620  1.00  0.00           C  
ATOM    235  NZ  LYS A 243      80.931  37.515  21.467  1.00  0.00           N  
ATOM    236  N   GLU A 244      78.466  36.080  14.399  1.00  0.00           N  
ATOM    237  CA  GLU A 244      78.875  35.655  13.067  1.00  0.00           C  
ATOM    238  C   GLU A 244      77.805  34.994  12.253  1.00  0.00           C  
ATOM    239  O   GLU A 244      77.805  35.100  11.022  1.00  0.00           O  
ATOM    240  CB  GLU A 244      79.995  34.595  13.196  1.00  0.00           C  
ATOM    241  CG  GLU A 244      81.257  35.230  13.766  1.00  0.00           C  
ATOM    242  CD  GLU A 244      82.449  34.300  13.713  1.00  0.00           C  
ATOM    243  OE1 GLU A 244      82.670  33.582  12.692  1.00  0.00           O  
ATOM    244  OE2 GLU A 244      83.275  34.187  14.634  1.00  0.00           O  
ATOM    245  N   ARG A 245      76.872  34.245  12.850  1.00  0.00           N  
ATOM    246  CA  ARG A 245      76.029  33.336  12.055  1.00  0.00           C  
ATOM    247  C   ARG A 245      74.802  32.967  12.859  1.00  0.00           C  
ATOM    248  O   ARG A 245      74.633  33.363  14.022  1.00  0.00           O  
ATOM    249  CB  ARG A 245      76.859  32.121  11.654  1.00  0.00           C  
ATOM    250  CG  ARG A 245      77.271  31.288  12.882  1.00  0.00           C  
ATOM    251  CD  ARG A 245      77.862  29.960  12.389  1.00  0.00           C  
ATOM    252  NE  ARG A 245      78.472  29.129  13.434  1.00  0.00           N  
ATOM    253  CZ  ARG A 245      77.792  28.296  14.214  1.00  0.00           C  
ATOM    254  NH1 ARG A 245      76.468  28.147  14.062  1.00  0.00           N  
ATOM    255  NH2 ARG A 245      78.450  27.585  15.131  1.00  0.00           N  
ATOM    256  N   GLU A 265      73.912  32.170  12.275  1.00  0.00           N  
ATOM    257  CA  GLU A 265      72.735  31.697  12.973  1.00  0.00           C  
ATOM    258  C   GLU A 265      73.072  30.508  13.878  1.00  0.00           C  
ATOM    259  O   GLU A 265      73.914  29.687  13.599  1.00  0.00           O  
ATOM    260  CB  GLU A 265      71.652  31.284  11.984  1.00  0.00           C  
ATOM    261  CG  GLU A 265      71.264  32.317  10.956  1.00  0.00           C  
ATOM    262  CD  GLU A 265      70.480  33.529  11.432  1.00  0.00           C  
ATOM    263  OE1 GLU A 265      69.952  34.210  10.540  1.00  0.00           O  
ATOM    264  OE2 GLU A 265      70.371  33.836  12.659  1.00  0.00           O  
ATOM    265  N   LEU A 266      72.410  30.503  15.037  1.00  0.00           N  
ATOM    266  CA  LEU A 266      72.515  29.411  15.988  1.00  0.00           C  
ATOM    267  C   LEU A 266      71.764  28.179  15.492  1.00  0.00           C  
ATOM    268  O   LEU A 266      70.662  28.304  14.952  1.00  0.00           O  
ATOM    269  CB  LEU A 266      71.887  29.848  17.311  1.00  0.00           C  
ATOM    270  CG  LEU A 266      72.100  28.892  18.475  1.00  0.00           C  
ATOM    271  CD1 LEU A 266      73.531  28.865  18.964  1.00  0.00           C  
ATOM    272  CD2 LEU A 266      71.117  29.262  19.598  1.00  0.00           C  
ATOM    273  N   LYS A 267      72.394  27.012  15.686  1.00  0.00           N  
ATOM    274  CA  LYS A 267      71.750  25.716  15.373  1.00  0.00           C  
ATOM    275  C   LYS A 267      71.371  25.081  16.716  1.00  0.00           C  
ATOM    276  O   LYS A 267      72.216  24.901  17.597  1.00  0.00           O  
ATOM    277  CB  LYS A 267      72.704  24.839  14.571  1.00  0.00           C  
ATOM    278  CG  LYS A 267      73.182  25.388  13.243  1.00  0.00           C  
ATOM    279  CD  LYS A 267      74.334  24.543  12.671  1.00  0.00           C  
ATOM    280  CE  LYS A 267      75.254  25.167  11.640  1.00  0.00           C  
ATOM    281  NZ  LYS A 267      76.471  24.329  11.387  1.00  0.00           N  
ATOM    282  N   ILE A 268      70.084  24.739  16.844  1.00  0.00           N  
ATOM    283  CA  ILE A 268      69.560  24.229  18.140  1.00  0.00           C  
ATOM    284  C   ILE A 268      68.715  22.995  17.927  1.00  0.00           C  
ATOM    285  O   ILE A 268      67.998  22.938  16.908  1.00  0.00           O  
ATOM    286  CB  ILE A 268      68.911  25.408  18.881  1.00  0.00           C  
ATOM    287  CG1 ILE A 268      68.543  25.059  20.329  1.00  0.00           C  
ATOM    288  CG2 ILE A 268      67.746  26.014  18.144  1.00  0.00           C  
ATOM    289  CD1 ILE A 268      68.367  26.235  21.222  1.00  0.00           C  
ATOM    290  N   TYR A 269      68.768  22.031  18.846  1.00  0.00           N  
ATOM    291  CA  TYR A 269      67.754  20.979  18.786  1.00  0.00           C  
ATOM    292  C   TYR A 269      66.945  20.913  20.068  1.00  0.00           C  
ATOM    293  O   TYR A 269      67.413  21.289  21.169  1.00  0.00           O  
ATOM    294  CB  TYR A 269      68.289  19.592  18.440  1.00  0.00           C  
ATOM    295  CG  TYR A 269      68.571  18.560  19.498  1.00  0.00           C  
ATOM    296  CD1 TYR A 269      69.803  18.426  20.108  1.00  0.00           C  
ATOM    297  CD2 TYR A 269      67.597  17.650  19.839  1.00  0.00           C  
ATOM    298  CE1 TYR A 269      70.039  17.455  21.070  1.00  0.00           C  
ATOM    299  CE2 TYR A 269      67.809  16.644  20.780  1.00  0.00           C  
ATOM    300  CZ  TYR A 269      69.054  16.569  21.379  1.00  0.00           C  
ATOM    301  OH  TYR A 269      69.343  15.598  22.331  1.00  0.00           O  
ATOM    302  N   TRP A 270      65.754  20.337  19.892  1.00  0.00           N  
ATOM    303  CA  TRP A 270      64.906  20.001  21.018  1.00  0.00           C  
ATOM    304  C   TRP A 270      64.330  18.594  20.811  1.00  0.00           C  
ATOM    305  O   TRP A 270      63.889  18.316  19.671  1.00  0.00           O  
ATOM    306  CB  TRP A 270      63.742  20.974  21.158  1.00  0.00           C  
ATOM    307  CG  TRP A 270      62.665  20.653  22.132  1.00  0.00           C  
ATOM    308  CD1 TRP A 270      62.796  20.614  23.488  1.00  0.00           C  
ATOM    309  CD2 TRP A 270      61.295  20.346  21.921  1.00  0.00           C  
ATOM    310  NE1 TRP A 270      61.606  20.306  24.129  1.00  0.00           N  
ATOM    311  CE2 TRP A 270      60.659  20.126  23.145  1.00  0.00           C  
ATOM    312  CE3 TRP A 270      60.571  20.245  20.738  1.00  0.00           C  
ATOM    313  CZ2 TRP A 270      59.293  19.793  23.230  1.00  0.00           C  
ATOM    314  CZ3 TRP A 270      59.244  19.923  20.823  1.00  0.00           C  
ATOM    315  CH2 TRP A 270      58.602  19.699  22.047  1.00  0.00           C  
ATOM    316  N   GLY A 272      64.386  17.745  21.835  1.00  0.00           N  
ATOM    317  CA  GLY A 272      63.836  16.379  21.701  1.00  0.00           C  
ATOM    318  C   GLY A 272      62.473  16.306  22.312  1.00  0.00           C  
ATOM    319  O   GLY A 272      62.179  16.887  23.369  1.00  0.00           O  
ATOM    320  N   THR A 273      61.599  15.514  21.667  1.00  0.00           N  
ATOM    321  CA  THR A 273      60.280  15.204  22.228  1.00  0.00           C  
ATOM    322  C   THR A 273      60.079  13.703  22.196  1.00  0.00           C  
ATOM    323  O   THR A 273      60.392  13.023  21.239  1.00  0.00           O  
ATOM    324  CB  THR A 273      59.176  16.036  21.521  1.00  0.00           C  
ATOM    325  OG1 THR A 273      57.944  15.774  22.195  1.00  0.00           O  
ATOM    326  CG2 THR A 273      58.995  15.650  20.059  1.00  0.00           C  
ATOM    327  N   ALA A 274      59.487  13.190  23.252  1.00  0.00           N  
ATOM    328  CA  ALA A 274      58.841  11.882  23.224  1.00  0.00           C  
ATOM    329  C   ALA A 274      57.623  11.926  22.281  1.00  0.00           C  
ATOM    330  O   ALA A 274      57.026  13.001  21.954  1.00  0.00           O  
ATOM    331  CB  ALA A 274      58.343  11.490  24.594  1.00  0.00           C  
ATOM    332  N   THR A 275      57.223  10.724  21.856  1.00  0.00           N  
ATOM    333  CA  THR A 275      56.028  10.623  20.995  1.00  0.00           C  
ATOM    334  C   THR A 275      54.991   9.684  21.571  1.00  0.00           C  
ATOM    335  O   THR A 275      54.237   9.107  20.785  1.00  0.00           O  
ATOM    336  CB  THR A 275      56.463  10.193  19.593  1.00  0.00           C  
ATOM    337  OG1 THR A 275      57.273   8.987  19.643  1.00  0.00           O  
ATOM    338  CG2 THR A 275      57.358  11.321  19.042  1.00  0.00           C  
ATOM    339  N   THR A 276      54.932   9.582  22.908  1.00  0.00           N  
ATOM    340  CA  THR A 276      53.973   8.594  23.451  1.00  0.00           C  
ATOM    341  C   THR A 276      52.668   9.210  23.895  1.00  0.00           C  
ATOM    342  O   THR A 276      51.596   8.847  23.398  1.00  0.00           O  
ATOM    343  CB  THR A 276      54.690   7.814  24.573  1.00  0.00           C  
ATOM    344  OG1 THR A 276      55.271   8.796  25.449  1.00  0.00           O  
ATOM    345  CG2 THR A 276      55.835   7.014  23.966  1.00  0.00           C  
ATOM    346  N   GLY A 277      52.595  10.154  24.811  1.00  0.00           N  
ATOM    347  CA  GLY A 277      51.327  10.660  25.282  1.00  0.00           C  
ATOM    348  C   GLY A 277      50.468  11.281  24.187  1.00  0.00           C  
ATOM    349  O   GLY A 277      50.624  10.912  23.027  1.00  0.00           O  
ATOM    350  N   LYS A 279      49.540  12.125  24.528  1.00  0.00           N  
ATOM    351  CA  LYS A 279      48.616  12.916  23.737  1.00  0.00           C  
ATOM    352  C   LYS A 279      48.767  14.365  24.159  1.00  0.00           C  
ATOM    353  O   LYS A 279      48.456  14.739  25.280  1.00  0.00           O  
ATOM    354  CB  LYS A 279      47.139  12.495  23.874  1.00  0.00           C  
ATOM    355  CG  LYS A 279      46.276  13.484  23.095  1.00  0.00           C  
ATOM    356  CD  LYS A 279      45.280  12.848  22.150  1.00  0.00           C  
ATOM    357  CE  LYS A 279      44.126  12.218  22.908  1.00  0.00           C  
ATOM    358  NZ  LYS A 279      42.810  12.768  22.509  1.00  0.00           N  
ATOM    359  N   PRO A 280      49.357  15.222  23.333  1.00  0.00           N  
ATOM    360  CA  PRO A 280      49.711  16.539  23.875  1.00  0.00           C  
ATOM    361  C   PRO A 280      48.492  17.381  24.196  1.00  0.00           C  
ATOM    362  O   PRO A 280      47.442  17.381  23.551  1.00  0.00           O  
ATOM    363  CB  PRO A 280      50.539  17.121  22.762  1.00  0.00           C  
ATOM    364  CG  PRO A 280      50.389  16.261  21.564  1.00  0.00           C  
ATOM    365  CD  PRO A 280      49.763  14.970  21.949  1.00  0.00           C  
ATOM    366  N   HIS A 281      48.705  18.122  25.268  1.00  0.00           N  
ATOM    367  CA  HIS A 281      47.675  19.038  25.784  1.00  0.00           C  
ATOM    368  C   HIS A 281      48.269  20.437  25.773  1.00  0.00           C  
ATOM    369  O   HIS A 281      49.369  20.661  25.235  1.00  0.00           O  
ATOM    370  CB  HIS A 281      47.177  18.595  27.171  1.00  0.00           C  
ATOM    371  CG  HIS A 281      48.229  18.155  28.128  1.00  0.00           C  
ATOM    372  ND1 HIS A 281      48.804  18.914  29.150  1.00  0.00           N  
ATOM    373  CD2 HIS A 281      48.867  16.964  28.188  1.00  0.00           C  
ATOM    374  CE1 HIS A 281      49.724  18.215  29.808  1.00  0.00           C  
ATOM    375  NE2 HIS A 281      49.772  17.015  29.221  1.00  0.00           N  
ATOM    376  N   VAL A 282      47.525  21.438  26.274  1.00  0.00           N  
ATOM    377  CA  VAL A 282      47.964  22.823  26.015  1.00  0.00           C  
ATOM    378  C   VAL A 282      49.287  23.168  26.662  1.00  0.00           C  
ATOM    379  O   VAL A 282      49.942  24.115  26.166  1.00  0.00           O  
ATOM    380  CB  VAL A 282      46.857  23.823  26.428  1.00  0.00           C  
ATOM    381  CG1 VAL A 282      45.657  23.621  25.517  1.00  0.00           C  
ATOM    382  CG2 VAL A 282      46.480  23.694  27.882  1.00  0.00           C  
ATOM    383  N   ALA A 283      49.741  22.429  27.687  1.00  0.00           N  
ATOM    384  CA  ALA A 283      51.085  22.658  28.195  1.00  0.00           C  
ATOM    385  C   ALA A 283      52.152  22.553  27.146  1.00  0.00           C  
ATOM    386  O   ALA A 283      53.242  23.088  27.337  1.00  0.00           O  
ATOM    387  CB  ALA A 283      51.402  21.574  29.264  1.00  0.00           C  
ATOM    388  N   TYR A 284      51.897  21.820  26.058  1.00  0.00           N  
ATOM    389  CA  TYR A 284      52.916  21.646  25.019  1.00  0.00           C  
ATOM    390  C   TYR A 284      53.239  22.983  24.355  1.00  0.00           C  
ATOM    391  O   TYR A 284      54.258  23.134  23.704  1.00  0.00           O  
ATOM    392  CB  TYR A 284      52.369  20.637  24.007  1.00  0.00           C  
ATOM    393  CG  TYR A 284      53.394  19.813  23.260  1.00  0.00           C  
ATOM    394  CD1 TYR A 284      54.419  19.088  23.879  1.00  0.00           C  
ATOM    395  CD2 TYR A 284      53.345  19.708  21.877  1.00  0.00           C  
ATOM    396  CE1 TYR A 284      55.336  18.335  23.192  1.00  0.00           C  
ATOM    397  CE2 TYR A 284      54.250  18.934  21.130  1.00  0.00           C  
ATOM    398  CZ  TYR A 284      55.241  18.255  21.793  1.00  0.00           C  
ATOM    399  OH  TYR A 284      56.124  17.496  21.062  1.00  0.00           O  
ATOM    400  N   PHE A 285      52.310  23.983  24.452  1.00  0.00           N  
ATOM    401  CA  PHE A 285      52.636  25.300  23.987  1.00  0.00           C  
ATOM    402  C   PHE A 285      53.809  25.937  24.733  1.00  0.00           C  
ATOM    403  O   PHE A 285      54.386  26.882  24.153  1.00  0.00           O  
ATOM    404  CB  PHE A 285      51.416  26.264  24.052  1.00  0.00           C  
ATOM    405  CG  PHE A 285      50.509  26.168  22.845  1.00  0.00           C  
ATOM    406  CD1 PHE A 285      50.934  26.693  21.610  1.00  0.00           C  
ATOM    407  CD2 PHE A 285      49.245  25.572  22.956  1.00  0.00           C  
ATOM    408  CE1 PHE A 285      50.120  26.664  20.489  1.00  0.00           C  
ATOM    409  CE2 PHE A 285      48.430  25.546  21.818  1.00  0.00           C  
ATOM    410  CZ  PHE A 285      48.865  26.050  20.626  1.00  0.00           C  
ATOM    411  N   VAL A 286      54.160  25.492  25.949  1.00  0.00           N  
ATOM    412  CA  VAL A 286      55.309  26.144  26.631  1.00  0.00           C  
ATOM    413  C   VAL A 286      56.626  25.867  25.921  1.00  0.00           C  
ATOM    414  O   VAL A 286      57.279  26.828  25.548  1.00  0.00           O  
ATOM    415  CB  VAL A 286      55.287  25.690  28.114  1.00  0.00           C  
ATOM    416  CG1 VAL A 286      56.571  26.193  28.798  1.00  0.00           C  
ATOM    417  CG2 VAL A 286      54.013  26.204  28.797  1.00  0.00           C  
ATOM    418  N   PRO A 288      57.023  24.621  25.621  1.00  0.00           N  
ATOM    419  CA  PRO A 288      58.250  24.479  24.794  1.00  0.00           C  
ATOM    420  C   PRO A 288      58.031  25.029  23.399  1.00  0.00           C  
ATOM    421  O   PRO A 288      58.951  25.602  22.806  1.00  0.00           O  
ATOM    422  CB  PRO A 288      58.476  22.956  24.811  1.00  0.00           C  
ATOM    423  CG  PRO A 288      57.147  22.323  25.149  1.00  0.00           C  
ATOM    424  CD  PRO A 288      56.520  23.315  26.124  1.00  0.00           C  
ATOM    425  N   MET A 289      56.802  24.892  22.825  1.00  0.00           N  
ATOM    426  CA  MET A 289      56.593  25.384  21.450  1.00  0.00           C  
ATOM    427  C   MET A 289      56.778  26.868  21.343  1.00  0.00           C  
ATOM    428  O   MET A 289      57.202  27.351  20.268  1.00  0.00           O  
ATOM    429  CB  MET A 289      55.184  24.983  20.992  1.00  0.00           C  
ATOM    430  CG  MET A 289      55.221  24.573  19.574  1.00  0.00           C  
ATOM    431  SD  MET A 289      56.346  23.324  19.024  1.00  0.00           S  
ATOM    432  CE  MET A 289      56.328  21.989  20.163  1.00  0.00           C  
ATOM    433  N   SER A 290      56.494  27.615  22.410  1.00  0.00           N  
ATOM    434  CA  SER A 290      56.698  29.066  22.361  1.00  0.00           C  
ATOM    435  C   SER A 290      58.172  29.425  22.243  1.00  0.00           C  
ATOM    436  O   SER A 290      58.542  30.398  21.598  1.00  0.00           O  
ATOM    437  CB  SER A 290      56.020  29.672  23.597  1.00  0.00           C  
ATOM    438  OG  SER A 290      54.588  29.506  23.425  1.00  0.00           O  
ATOM    439  N   LYS A 291      59.048  28.627  22.888  1.00  0.00           N  
ATOM    440  CA  LYS A 291      60.498  28.853  22.706  1.00  0.00           C  
ATOM    441  C   LYS A 291      60.963  28.406  21.342  1.00  0.00           C  
ATOM    442  O   LYS A 291      61.771  29.124  20.765  1.00  0.00           O  
ATOM    443  CB  LYS A 291      61.302  28.143  23.847  1.00  0.00           C  
ATOM    444  CG  LYS A 291      61.188  28.844  25.174  1.00  0.00           C  
ATOM    445  CD  LYS A 291      61.380  30.337  25.164  1.00  0.00           C  
ATOM    446  CE  LYS A 291      62.697  30.796  24.542  1.00  0.00           C  
ATOM    447  NZ  LYS A 291      62.778  32.270  24.433  1.00  0.00           N  
ATOM    448  N   ILE A 292      60.401  27.296  20.806  1.00  0.00           N  
ATOM    449  CA  ILE A 292      60.778  26.891  19.442  1.00  0.00           C  
ATOM    450  C   ILE A 292      60.404  28.018  18.504  1.00  0.00           C  
ATOM    451  O   ILE A 292      61.157  28.385  17.589  1.00  0.00           O  
ATOM    452  CB  ILE A 292      60.055  25.581  19.077  1.00  0.00           C  
ATOM    453  CG1 ILE A 292      60.426  24.370  19.952  1.00  0.00           C  
ATOM    454  CG2 ILE A 292      60.247  25.269  17.564  1.00  0.00           C  
ATOM    455  CD1 ILE A 292      61.893  24.089  19.963  1.00  0.00           C  
ATOM    456  N   ALA A 293      59.223  28.655  18.717  1.00  0.00           N  
ATOM    457  CA  ALA A 293      58.814  29.775  17.860  1.00  0.00           C  
ATOM    458  C   ALA A 293      59.791  30.943  17.998  1.00  0.00           C  
ATOM    459  O   ALA A 293      60.187  31.544  16.986  1.00  0.00           O  
ATOM    460  CB  ALA A 293      57.380  30.200  18.183  1.00  0.00           C  
ATOM    461  N   ASP A 294      60.216  31.264  19.212  1.00  0.00           N  
ATOM    462  CA  ASP A 294      61.231  32.309  19.405  1.00  0.00           C  
ATOM    463  C   ASP A 294      62.512  32.020  18.662  1.00  0.00           C  
ATOM    464  O   ASP A 294      63.114  32.940  18.046  1.00  0.00           O  
ATOM    465  CB  ASP A 294      61.558  32.446  20.913  1.00  0.00           C  
ATOM    466  CG  ASP A 294      60.530  33.177  21.698  1.00  0.00           C  
ATOM    467  OD1 ASP A 294      59.525  33.707  21.154  1.00  0.00           O  
ATOM    468  OD2 ASP A 294      60.667  33.267  22.953  1.00  0.00           O  
ATOM    469  N   PHE A 295      62.964  30.756  18.738  1.00  0.00           N  
ATOM    470  CA  PHE A 295      64.215  30.425  18.044  1.00  0.00           C  
ATOM    471  C   PHE A 295      64.054  30.646  16.543  1.00  0.00           C  
ATOM    472  O   PHE A 295      64.949  31.178  15.882  1.00  0.00           O  
ATOM    473  CB  PHE A 295      64.580  28.965  18.314  1.00  0.00           C  
ATOM    474  CG  PHE A 295      64.746  28.584  19.768  1.00  0.00           C  
ATOM    475  CD1 PHE A 295      65.119  29.486  20.756  1.00  0.00           C  
ATOM    476  CD2 PHE A 295      64.533  27.263  20.154  1.00  0.00           C  
ATOM    477  CE1 PHE A 295      65.230  29.086  22.107  1.00  0.00           C  
ATOM    478  CE2 PHE A 295      64.638  26.848  21.452  1.00  0.00           C  
ATOM    479  CZ  PHE A 295      65.019  27.759  22.441  1.00  0.00           C  
ATOM    480  N   LEU A 296      62.914  30.201  15.984  1.00  0.00           N  
ATOM    481  CA  LEU A 296      62.695  30.373  14.544  1.00  0.00           C  
ATOM    482  C   LEU A 296      62.601  31.826  14.162  1.00  0.00           C  
ATOM    483  O   LEU A 296      63.183  32.261  13.160  1.00  0.00           O  
ATOM    484  CB  LEU A 296      61.436  29.600  14.159  1.00  0.00           C  
ATOM    485  CG  LEU A 296      61.612  28.086  14.161  1.00  0.00           C  
ATOM    486  CD1 LEU A 296      60.212  27.416  14.094  1.00  0.00           C  
ATOM    487  CD2 LEU A 296      62.562  27.589  13.088  1.00  0.00           C  
ATOM    488  N   LYS A 297      61.959  32.641  14.977  1.00  0.00           N  
ATOM    489  CA  LYS A 297      61.825  34.062  14.700  1.00  0.00           C  
ATOM    490  C   LYS A 297      63.179  34.791  14.772  1.00  0.00           C  
ATOM    491  O   LYS A 297      63.400  35.750  14.061  1.00  0.00           O  
ATOM    492  CB  LYS A 297      60.835  34.697  15.683  1.00  0.00           C  
ATOM    493  CG  LYS A 297      60.576  36.164  15.301  1.00  0.00           C  
ATOM    494  CD  LYS A 297      59.455  36.748  16.155  1.00  0.00           C  
ATOM    495  CE  LYS A 297      59.276  38.234  15.824  1.00  0.00           C  
ATOM    496  NZ  LYS A 297      58.184  38.984  16.446  1.00  0.00           N  
ATOM    497  N   ALA A 298      64.076  34.271  15.620  1.00  0.00           N  
ATOM    498  CA  ALA A 298      65.440  34.812  15.723  1.00  0.00           C  
ATOM    499  C   ALA A 298      66.313  34.393  14.554  1.00  0.00           C  
ATOM    500  O   ALA A 298      67.437  34.873  14.441  1.00  0.00           O  
ATOM    501  CB  ALA A 298      66.096  34.356  17.005  1.00  0.00           C  
ATOM    502  N   GLY A 305      65.907  33.472  13.719  1.00  0.00           N  
ATOM    503  CA  GLY A 305      66.689  33.070  12.556  1.00  0.00           C  
ATOM    504  C   GLY A 305      67.441  31.789  12.798  1.00  0.00           C  
ATOM    505  O   GLY A 305      68.228  31.387  11.947  1.00  0.00           O  
ATOM    506  N   CYS A 306      67.206  31.109  13.934  1.00  0.00           N  
ATOM    507  CA  CYS A 306      67.936  29.888  14.197  1.00  0.00           C  
ATOM    508  C   CYS A 306      67.511  28.750  13.289  1.00  0.00           C  
ATOM    509  O   CYS A 306      66.393  28.720  12.771  1.00  0.00           O  
ATOM    510  CB  CYS A 306      67.698  29.441  15.642  1.00  0.00           C  
ATOM    511  SG  CYS A 306      68.103  30.564  16.954  1.00  0.00           S  
ATOM    512  N   GLU A 307      68.445  27.821  13.146  1.00  0.00           N  
ATOM    513  CA  GLU A 307      68.121  26.564  12.512  1.00  0.00           C  
ATOM    514  C   GLU A 307      67.668  25.628  13.623  1.00  0.00           C  
ATOM    515  O   GLU A 307      68.454  25.399  14.548  1.00  0.00           O  
ATOM    516  CB  GLU A 307      69.306  25.956  11.758  1.00  0.00           C  
ATOM    517  CG  GLU A 307      69.847  26.834  10.644  1.00  0.00           C  
ATOM    518  CD  GLU A 307      71.128  26.310  10.023  1.00  0.00           C  
ATOM    519  OE1 GLU A 307      71.391  25.098  10.167  1.00  0.00           O  
ATOM    520  OE2 GLU A 307      71.844  27.108   9.394  1.00  0.00           O  
ATOM    521  N   VAL A 308      66.456  25.117  13.594  1.00  0.00           N  
ATOM    522  CA  VAL A 308      65.893  24.321  14.686  1.00  0.00           C  
ATOM    523  C   VAL A 308      65.635  22.909  14.224  1.00  0.00           C  
ATOM    524  O   VAL A 308      64.886  22.717  13.243  1.00  0.00           O  
ATOM    525  CB  VAL A 308      64.596  24.952  15.229  1.00  0.00           C  
ATOM    526  CG1 VAL A 308      64.055  24.069  16.339  1.00  0.00           C  
ATOM    527  CG2 VAL A 308      64.868  26.404  15.669  1.00  0.00           C  
ATOM    528  N   THR A 309      66.185  21.947  14.910  1.00  0.00           N  
ATOM    529  CA  THR A 309      65.856  20.541  14.659  1.00  0.00           C  
ATOM    530  C   THR A 309      64.999  20.036  15.815  1.00  0.00           C  
ATOM    531  O   THR A 309      65.361  20.178  16.967  1.00  0.00           O  
ATOM    532  CB  THR A 309      67.161  19.723  14.596  1.00  0.00           C  
ATOM    533  OG1 THR A 309      67.916  20.196  13.460  1.00  0.00           O  
ATOM    534  CG2 THR A 309      66.871  18.225  14.390  1.00  0.00           C  
ATOM    535  N   ILE A 310      63.868  19.390  15.499  1.00  0.00           N  
ATOM    536  CA  ILE A 310      63.071  18.666  16.483  1.00  0.00           C  
ATOM    537  C   ILE A 310      63.322  17.180  16.279  1.00  0.00           C  
ATOM    538  O   ILE A 310      63.119  16.678  15.176  1.00  0.00           O  
ATOM    539  CB  ILE A 310      61.591  19.007  16.405  1.00  0.00           C  
ATOM    540  CG1 ILE A 310      61.407  20.513  16.697  1.00  0.00           C  
ATOM    541  CG2 ILE A 310      60.822  18.133  17.412  1.00  0.00           C  
ATOM    542  CD1 ILE A 310      59.991  21.035  16.742  1.00  0.00           C  
ATOM    543  N   LEU A 311      63.817  16.564  17.335  1.00  0.00           N  
ATOM    544  CA  LEU A 311      64.114  15.136  17.347  1.00  0.00           C  
ATOM    545  C   LEU A 311      62.934  14.354  17.947  1.00  0.00           C  
ATOM    546  O   LEU A 311      62.588  14.607  19.084  1.00  0.00           O  
ATOM    547  CB  LEU A 311      65.408  14.859  18.150  1.00  0.00           C  
ATOM    548  CG  LEU A 311      65.752  13.365  18.288  1.00  0.00           C  
ATOM    549  CD1 LEU A 311      66.096  12.764  16.950  1.00  0.00           C  
ATOM    550  CD2 LEU A 311      66.899  13.246  19.304  1.00  0.00           C  
ATOM    551  N   PHE A 312      62.312  13.477  17.168  1.00  0.00           N  
ATOM    552  CA  PHE A 312      61.181  12.653  17.650  1.00  0.00           C  
ATOM    553  C   PHE A 312      61.809  11.375  18.141  1.00  0.00           C  
ATOM    554  O   PHE A 312      62.407  10.646  17.319  1.00  0.00           O  
ATOM    555  CB  PHE A 312      60.159  12.456  16.492  1.00  0.00           C  
ATOM    556  CG  PHE A 312      59.516  13.789  16.098  1.00  0.00           C  
ATOM    557  CD1 PHE A 312      60.193  14.650  15.205  1.00  0.00           C  
ATOM    558  CD2 PHE A 312      58.318  14.256  16.638  1.00  0.00           C  
ATOM    559  CE1 PHE A 312      59.642  15.926  14.894  1.00  0.00           C  
ATOM    560  CE2 PHE A 312      57.772  15.457  16.272  1.00  0.00           C  
ATOM    561  CZ  PHE A 312      58.405  16.338  15.411  1.00  0.00           C  
ATOM    562  N   ALA A 313      61.719  11.081  19.429  1.00  0.00           N  
ATOM    563  CA  ALA A 313      62.331   9.884  20.074  1.00  0.00           C  
ATOM    564  C   ALA A 313      61.637   8.576  19.775  1.00  0.00           C  
ATOM    565  O   ALA A 313      61.128   7.884  20.711  1.00  0.00           O  
ATOM    566  CB  ALA A 313      62.302   9.991  21.593  1.00  0.00           C  
ATOM    567  N   ASP A 314      61.579   8.175  18.528  1.00  0.00           N  
ATOM    568  CA  ASP A 314      60.791   6.942  18.239  1.00  0.00           C  
ATOM    569  C   ASP A 314      61.441   5.662  18.672  1.00  0.00           C  
ATOM    570  O   ASP A 314      60.700   4.670  18.947  1.00  0.00           O  
ATOM    571  CB  ASP A 314      60.448   6.915  16.752  1.00  0.00           C  
ATOM    572  CG  ASP A 314      61.604   6.809  15.807  1.00  0.00           C  
ATOM    573  OD1 ASP A 314      62.728   7.203  16.225  1.00  0.00           O  
ATOM    574  OD2 ASP A 314      61.434   6.417  14.628  1.00  0.00           O  
ATOM    575  N   LEU A 315      62.774   5.643  18.698  1.00  0.00           N  
ATOM    576  CA  LEU A 315      63.500   4.436  19.123  1.00  0.00           C  
ATOM    577  C   LEU A 315      63.208   4.257  20.599  1.00  0.00           C  
ATOM    578  O   LEU A 315      62.854   3.206  21.087  1.00  0.00           O  
ATOM    579  CB  LEU A 315      64.998   4.585  18.812  1.00  0.00           C  
ATOM    580  CG  LEU A 315      65.825   3.423  19.345  1.00  0.00           C  
ATOM    581  CD1 LEU A 315      65.359   2.082  18.762  1.00  0.00           C  
ATOM    582  CD2 LEU A 315      67.309   3.656  19.095  1.00  0.00           C  
ATOM    583  N   HIS A 316      63.327   5.355  21.358  1.00  0.00           N  
ATOM    584  CA  HIS A 316      63.028   5.258  22.795  1.00  0.00           C  
ATOM    585  C   HIS A 316      61.591   4.820  23.010  1.00  0.00           C  
ATOM    586  O   HIS A 316      61.193   4.086  23.890  1.00  0.00           O  
ATOM    587  CB  HIS A 316      63.321   6.605  23.412  1.00  0.00           C  
ATOM    588  CG  HIS A 316      62.888   7.001  24.771  1.00  0.00           C  
ATOM    589  ND1 HIS A 316      62.727   6.204  25.852  1.00  0.00           N  
ATOM    590  CD2 HIS A 316      62.611   8.259  25.227  1.00  0.00           C  
ATOM    591  CE1 HIS A 316      62.350   6.884  26.931  1.00  0.00           C  
ATOM    592  NE2 HIS A 316      62.267   8.158  26.563  1.00  0.00           N  
ATOM    593  N   ALA A 317      60.656   5.354  22.219  1.00  0.00           N  
ATOM    594  CA  ALA A 317      59.241   4.985  22.407  1.00  0.00           C  
ATOM    595  C   ALA A 317      59.014   3.498  22.213  1.00  0.00           C  
ATOM    596  O   ALA A 317      58.254   2.851  22.964  1.00  0.00           O  
ATOM    597  CB  ALA A 317      58.407   5.787  21.413  1.00  0.00           C  
ATOM    598  N   TYR A 318      59.628   2.914  21.198  1.00  0.00           N  
ATOM    599  CA  TYR A 318      59.540   1.462  20.924  1.00  0.00           C  
ATOM    600  C   TYR A 318      60.138   0.642  22.053  1.00  0.00           C  
ATOM    601  O   TYR A 318      59.533  -0.332  22.529  1.00  0.00           O  
ATOM    602  CB  TYR A 318      60.247   1.106  19.608  1.00  0.00           C  
ATOM    603  CG  TYR A 318      60.514  -0.379  19.470  1.00  0.00           C  
ATOM    604  CD1 TYR A 318      59.428  -1.251  19.326  1.00  0.00           C  
ATOM    605  CD2 TYR A 318      61.767  -0.962  19.479  1.00  0.00           C  
ATOM    606  CE1 TYR A 318      59.654  -2.605  19.203  1.00  0.00           C  
ATOM    607  CE2 TYR A 318      62.012  -2.324  19.358  1.00  0.00           C  
ATOM    608  CZ  TYR A 318      60.914  -3.148  19.216  1.00  0.00           C  
ATOM    609  OH  TYR A 318      61.109  -4.496  19.088  1.00  0.00           O  
ATOM    610  N   LEU A 334      61.329   0.983  22.517  1.00  0.00           N  
ATOM    611  CA  LEU A 334      61.931   0.282  23.620  1.00  0.00           C  
ATOM    612  C   LEU A 334      61.134   0.389  24.895  1.00  0.00           C  
ATOM    613  O   LEU A 334      61.160  -0.624  25.622  1.00  0.00           O  
ATOM    614  CB  LEU A 334      63.364   0.800  23.883  1.00  0.00           C  
ATOM    615  CG  LEU A 334      64.252   0.555  22.668  1.00  0.00           C  
ATOM    616  CD1 LEU A 334      65.543   1.315  22.802  1.00  0.00           C  
ATOM    617  CD2 LEU A 334      64.473  -0.965  22.527  1.00  0.00           C  
ATOM    618  N   ASP A 336      60.430   1.443  25.234  1.00  0.00           N  
ATOM    619  CA  ASP A 336      59.554   1.403  26.423  1.00  0.00           C  
ATOM    620  C   ASP A 336      58.216   0.746  26.182  1.00  0.00           C  
ATOM    621  O   ASP A 336      57.373   0.664  27.083  1.00  0.00           O  
ATOM    622  CB  ASP A 336      59.261   2.824  26.927  1.00  0.00           C  
ATOM    623  CG  ASP A 336      60.554   3.625  26.957  1.00  0.00           C  
ATOM    624  OD1 ASP A 336      60.469   4.840  26.670  1.00  0.00           O  
ATOM    625  OD2 ASP A 336      61.587   2.979  27.263  1.00  0.00           O  
ATOM    626  N   ASN A 340      57.960   0.252  24.975  1.00  0.00           N  
ATOM    627  CA  ASN A 340      56.746  -0.563  24.798  1.00  0.00           C  
ATOM    628  C   ASN A 340      56.881  -1.449  23.563  1.00  0.00           C  
ATOM    629  O   ASN A 340      56.185  -1.196  22.576  1.00  0.00           O  
ATOM    630  CB  ASN A 340      55.513   0.329  24.696  1.00  0.00           C  
ATOM    631  CG  ASN A 340      55.782   1.624  23.956  1.00  0.00           C  
ATOM    632  OD1 ASN A 340      56.128   2.638  24.562  1.00  0.00           O  
ATOM    633  ND2 ASN A 340      55.623   1.596  22.638  1.00  0.00           N  
ATOM    634  N   MET A 341      57.770  -2.431  23.633  1.00  0.00           N  
ATOM    635  CA  MET A 341      58.089  -3.270  22.481  1.00  0.00           C  
ATOM    636  C   MET A 341      56.889  -4.061  22.005  1.00  0.00           C  
ATOM    637  O   MET A 341      56.714  -4.531  20.874  1.00  0.00           O  
ATOM    638  CB  MET A 341      59.253  -4.205  22.857  1.00  0.00           C  
ATOM    639  CG  MET A 341      60.613  -3.666  22.458  1.00  0.00           C  
ATOM    640  SD  MET A 341      62.059  -4.147  23.393  1.00  0.00           S  
ATOM    641  CE  MET A 341      62.184  -5.917  23.110  1.00  0.00           C  
ATOM    642  N   LYS A 408      55.913  -4.281  22.909  1.00  0.00           N  
ATOM    643  CA  LYS A 408      54.755  -4.972  22.323  1.00  0.00           C  
ATOM    644  C   LYS A 408      53.909  -3.933  21.594  1.00  0.00           C  
ATOM    645  O   LYS A 408      53.200  -4.265  20.646  1.00  0.00           O  
ATOM    646  CB  LYS A 408      53.992  -5.729  23.403  1.00  0.00           C  
ATOM    647  CG  LYS A 408      54.721  -7.005  23.798  1.00  0.00           C  
ATOM    648  CD  LYS A 408      53.958  -7.784  24.866  1.00  0.00           C  
ATOM    649  CE  LYS A 408      54.987  -8.498  25.745  1.00  0.00           C  
ATOM    650  NZ  LYS A 408      56.227  -8.796  24.978  1.00  0.00           N  
ATOM    651  N   ALA A 418      54.030  -2.691  22.057  1.00  0.00           N  
ATOM    652  CA  ALA A 418      53.279  -1.596  21.458  1.00  0.00           C  
ATOM    653  C   ALA A 418      53.564  -1.580  19.951  1.00  0.00           C  
ATOM    654  O   ALA A 418      54.608  -1.080  19.533  1.00  0.00           O  
ATOM    655  CB  ALA A 418      53.592  -0.265  22.106  1.00  0.00           C  
ATOM    656  N   PRO A 419      52.596  -2.123  19.233  1.00  0.00           N  
ATOM    657  CA  PRO A 419      52.656  -2.425  17.806  1.00  0.00           C  
ATOM    658  C   PRO A 419      53.440  -1.380  17.014  1.00  0.00           C  
ATOM    659  O   PRO A 419      53.496  -0.206  17.397  1.00  0.00           O  
ATOM    660  CB  PRO A 419      51.187  -2.406  17.370  1.00  0.00           C  
ATOM    661  CG  PRO A 419      50.386  -2.091  18.586  1.00  0.00           C  
ATOM    662  CD  PRO A 419      51.253  -2.465  19.756  1.00  0.00           C  
ATOM    663  N   TRP A 420      54.041  -1.853  15.924  1.00  0.00           N  
ATOM    664  CA  TRP A 420      54.861  -1.018  15.062  1.00  0.00           C  
ATOM    665  C   TRP A 420      54.206   0.330  14.751  1.00  0.00           C  
ATOM    666  O   TRP A 420      54.517   1.314  15.426  1.00  0.00           O  
ATOM    667  CB  TRP A 420      55.169  -1.766  13.771  1.00  0.00           C  
ATOM    668  N   GLU A 421      53.339   0.338  13.761  1.00  0.00           N  
ATOM    669  CA  GLU A 421      52.628   1.436  13.152  1.00  0.00           C  
ATOM    670  C   GLU A 421      52.210   2.466  14.205  1.00  0.00           C  
ATOM    671  O   GLU A 421      52.687   3.587  14.120  1.00  0.00           O  
ATOM    672  CB  GLU A 421      51.362   0.986  12.422  1.00  0.00           C  
ATOM    673  CG  GLU A 421      51.582   0.265  11.106  1.00  0.00           C  
ATOM    674  CD  GLU A 421      50.527  -0.813  10.897  1.00  0.00           C  
ATOM    675  OE1 GLU A 421      49.357  -0.540  11.231  1.00  0.00           O  
ATOM    676  OE2 GLU A 421      50.883  -1.905  10.419  1.00  0.00           O  
ATOM    677  N   LEU A 422      51.365   2.023  15.117  1.00  0.00           N  
ATOM    678  CA  LEU A 422      50.851   2.820  16.209  1.00  0.00           C  
ATOM    679  C   LEU A 422      51.911   3.743  16.794  1.00  0.00           C  
ATOM    680  O   LEU A 422      51.640   4.904  17.099  1.00  0.00           O  
ATOM    681  CB  LEU A 422      50.267   1.907  17.301  1.00  0.00           C  
ATOM    682  CG  LEU A 422      49.653   2.708  18.465  1.00  0.00           C  
ATOM    683  CD1 LEU A 422      48.281   3.243  18.071  1.00  0.00           C  
ATOM    684  CD2 LEU A 422      49.618   1.865  19.731  1.00  0.00           C  
ATOM    685  N   LEU A 423      53.144   3.264  16.938  1.00  0.00           N  
ATOM    686  CA  LEU A 423      54.230   4.136  17.414  1.00  0.00           C  
ATOM    687  C   LEU A 423      54.544   5.197  16.377  1.00  0.00           C  
ATOM    688  O   LEU A 423      54.697   6.382  16.684  1.00  0.00           O  
ATOM    689  CB  LEU A 423      55.492   3.328  17.739  1.00  0.00           C  
ATOM    690  CG  LEU A 423      56.362   3.867  18.876  1.00  0.00           C  
ATOM    691  CD1 LEU A 423      55.600   3.845  20.192  1.00  0.00           C  
ATOM    692  CD2 LEU A 423      57.655   3.073  18.987  1.00  0.00           C  
ATOM    693  N   GLU A 424      54.638   4.791  15.110  1.00  0.00           N  
ATOM    694  CA  GLU A 424      54.975   5.767  14.066  1.00  0.00           C  
ATOM    695  C   GLU A 424      53.744   6.576  13.671  1.00  0.00           C  
ATOM    696  O   GLU A 424      53.911   7.711  13.196  1.00  0.00           O  
ATOM    697  CB  GLU A 424      55.679   5.094  12.881  1.00  0.00           C  
ATOM    698  CG  GLU A 424      57.022   4.468  13.232  1.00  0.00           C  
ATOM    699  CD  GLU A 424      58.171   5.391  13.552  1.00  0.00           C  
ATOM    700  OE1 GLU A 424      58.179   6.598  13.206  1.00  0.00           O  
ATOM    701  OE2 GLU A 424      59.149   4.953  14.198  1.00  0.00           O  
ATOM    702  N   LEU A 425      52.519   6.062  13.871  1.00  0.00           N  
ATOM    703  CA  LEU A 425      51.359   6.937  13.672  1.00  0.00           C  
ATOM    704  C   LEU A 425      51.406   8.051  14.727  1.00  0.00           C  
ATOM    705  O   LEU A 425      51.024   9.161  14.401  1.00  0.00           O  
ATOM    706  CB  LEU A 425      50.016   6.225  13.724  1.00  0.00           C  
ATOM    707  CG  LEU A 425      49.629   5.412  12.471  1.00  0.00           C  
ATOM    708  CD1 LEU A 425      48.467   4.445  12.643  1.00  0.00           C  
ATOM    709  CD2 LEU A 425      49.332   6.390  11.333  1.00  0.00           C  
ATOM    710  N   ARG A 426      51.812   7.727  15.941  1.00  0.00           N  
ATOM    711  CA  ARG A 426      51.917   8.782  16.964  1.00  0.00           C  
ATOM    712  C   ARG A 426      53.038   9.767  16.649  1.00  0.00           C  
ATOM    713  O   ARG A 426      52.883  10.959  16.908  1.00  0.00           O  
ATOM    714  CB  ARG A 426      52.103   8.146  18.359  1.00  0.00           C  
ATOM    715  CG  ARG A 426      50.802   7.505  18.782  1.00  0.00           C  
ATOM    716  CD  ARG A 426      50.762   7.189  20.275  1.00  0.00           C  
ATOM    717  NE  ARG A 426      49.451   6.594  20.535  1.00  0.00           N  
ATOM    718  CZ  ARG A 426      48.970   5.982  21.581  1.00  0.00           C  
ATOM    719  NH1 ARG A 426      49.740   5.825  22.666  1.00  0.00           N  
ATOM    720  NH2 ARG A 426      47.717   5.507  21.601  1.00  0.00           N  
ATOM    721  N   VAL A 427      54.136   9.299  16.066  1.00  0.00           N  
ATOM    722  CA  VAL A 427      55.191  10.220  15.621  1.00  0.00           C  
ATOM    723  C   VAL A 427      54.541  11.138  14.598  1.00  0.00           C  
ATOM    724  O   VAL A 427      54.708  12.358  14.637  1.00  0.00           O  
ATOM    725  CB  VAL A 427      56.407   9.494  15.027  1.00  0.00           C  
ATOM    726  CG1 VAL A 427      57.413  10.467  14.398  1.00  0.00           C  
ATOM    727  CG2 VAL A 427      57.111   8.708  16.128  1.00  0.00           C  
ATOM    728  N   SER A 429      53.778  10.616  13.640  1.00  0.00           N  
ATOM    729  CA  SER A 429      53.169  11.388  12.591  1.00  0.00           C  
ATOM    730  C   SER A 429      52.170  12.359  13.223  1.00  0.00           C  
ATOM    731  O   SER A 429      52.141  13.518  12.804  1.00  0.00           O  
ATOM    732  CB  SER A 429      52.381  10.540  11.588  1.00  0.00           C  
ATOM    733  OG  SER A 429      52.163  11.296  10.404  1.00  0.00           O  
ATOM    734  N   TYR A 431      51.366  12.005  14.196  1.00  0.00           N  
ATOM    735  CA  TYR A 431      50.463  12.919  14.907  1.00  0.00           C  
ATOM    736  C   TYR A 431      51.236  14.054  15.555  1.00  0.00           C  
ATOM    737  O   TYR A 431      50.912  15.220  15.405  1.00  0.00           O  
ATOM    738  CB  TYR A 431      49.673  12.175  15.985  1.00  0.00           C  
ATOM    739  CG  TYR A 431      48.718  13.016  16.829  1.00  0.00           C  
ATOM    740  CD1 TYR A 431      47.403  13.177  16.359  1.00  0.00           C  
ATOM    741  CD2 TYR A 431      49.038  13.642  18.029  1.00  0.00           C  
ATOM    742  CE1 TYR A 431      46.472  13.914  17.056  1.00  0.00           C  
ATOM    743  CE2 TYR A 431      48.098  14.384  18.727  1.00  0.00           C  
ATOM    744  CZ  TYR A 431      46.815  14.533  18.243  1.00  0.00           C  
ATOM    745  OH  TYR A 431      45.911  15.262  18.953  1.00  0.00           O  
ATOM    746  N   TYR A 432      52.338  13.763  16.263  1.00  0.00           N  
ATOM    747  CA  TYR A 432      53.160  14.806  16.860  1.00  0.00           C  
ATOM    748  C   TYR A 432      53.752  15.722  15.798  1.00  0.00           C  
ATOM    749  O   TYR A 432      53.741  16.926  15.999  1.00  0.00           O  
ATOM    750  CB  TYR A 432      54.275  14.164  17.697  1.00  0.00           C  
ATOM    751  CG  TYR A 432      53.948  14.020  19.169  1.00  0.00           C  
ATOM    752  CD1 TYR A 432      53.227  12.916  19.630  1.00  0.00           C  
ATOM    753  CD2 TYR A 432      54.377  14.961  20.101  1.00  0.00           C  
ATOM    754  CE1 TYR A 432      52.916  12.750  20.974  1.00  0.00           C  
ATOM    755  CE2 TYR A 432      54.054  14.773  21.455  1.00  0.00           C  
ATOM    756  CZ  TYR A 432      53.335  13.673  21.880  1.00  0.00           C  
ATOM    757  OH  TYR A 432      53.058  13.564  23.223  1.00  0.00           O  
ATOM    758  N   GLU A 433      54.258  15.193  14.666  1.00  0.00           N  
ATOM    759  CA  GLU A 433      54.811  16.059  13.619  1.00  0.00           C  
ATOM    760  C   GLU A 433      53.753  17.007  13.095  1.00  0.00           C  
ATOM    761  O   GLU A 433      53.956  18.224  12.934  1.00  0.00           O  
ATOM    762  CB  GLU A 433      55.436  15.254  12.450  1.00  0.00           C  
ATOM    763  CG  GLU A 433      56.647  14.409  12.969  1.00  0.00           C  
ATOM    764  CD  GLU A 433      57.342  13.670  11.872  1.00  0.00           C  
ATOM    765  OE1 GLU A 433      56.700  13.361  10.864  1.00  0.00           O  
ATOM    766  OE2 GLU A 433      58.540  13.338  11.976  1.00  0.00           O  
ATOM    767  N   ASN A 434      52.553  16.454  12.794  1.00  0.00           N  
ATOM    768  CA  ASN A 434      51.472  17.311  12.314  1.00  0.00           C  
ATOM    769  C   ASN A 434      50.957  18.300  13.337  1.00  0.00           C  
ATOM    770  O   ASN A 434      50.691  19.469  12.970  1.00  0.00           O  
ATOM    771  CB  ASN A 434      50.319  16.417  11.807  1.00  0.00           C  
ATOM    772  CG  ASN A 434      50.614  15.935  10.389  1.00  0.00           C  
ATOM    773  OD1 ASN A 434      50.432  16.681   9.417  1.00  0.00           O  
ATOM    774  ND2 ASN A 434      51.024  14.687  10.326  1.00  0.00           N  
ATOM    775  N   VAL A 435      50.844  17.947  14.603  1.00  0.00           N  
ATOM    776  CA  VAL A 435      50.393  18.913  15.609  1.00  0.00           C  
ATOM    777  C   VAL A 435      51.452  19.993  15.822  1.00  0.00           C  
ATOM    778  O   VAL A 435      51.069  21.167  15.977  1.00  0.00           O  
ATOM    779  CB  VAL A 435      50.000  18.197  16.899  1.00  0.00           C  
ATOM    780  CG1 VAL A 435      51.002  18.124  17.987  1.00  0.00           C  
ATOM    781  CG2 VAL A 435      48.802  18.960  17.501  1.00  0.00           C  
ATOM    782  N   ILE A 436      52.760  19.670  15.833  1.00  0.00           N  
ATOM    783  CA  ILE A 436      53.800  20.732  16.008  1.00  0.00           C  
ATOM    784  C   ILE A 436      53.756  21.690  14.842  1.00  0.00           C  
ATOM    785  O   ILE A 436      53.775  22.912  15.063  1.00  0.00           O  
ATOM    786  CB  ILE A 436      55.170  20.062  16.168  1.00  0.00           C  
ATOM    787  CG1 ILE A 436      55.280  19.373  17.510  1.00  0.00           C  
ATOM    788  CG2 ILE A 436      56.283  21.110  15.970  1.00  0.00           C  
ATOM    789  CD1 ILE A 436      56.532  18.569  17.771  1.00  0.00           C  
ATOM    790  N   LYS A 437      53.641  21.161  13.617  1.00  0.00           N  
ATOM    791  CA  LYS A 437      53.550  22.084  12.484  1.00  0.00           C  
ATOM    792  C   LYS A 437      52.343  23.004  12.649  1.00  0.00           C  
ATOM    793  O   LYS A 437      52.448  24.235  12.463  1.00  0.00           O  
ATOM    794  CB  LYS A 437      53.494  21.288  11.184  1.00  0.00           C  
ATOM    795  CG  LYS A 437      53.793  22.125   9.973  1.00  0.00           C  
ATOM    796  CD  LYS A 437      53.782  21.237   8.746  1.00  0.00           C  
ATOM    797  CE  LYS A 437      53.170  22.046   7.604  1.00  0.00           C  
ATOM    798  NZ  LYS A 437      52.249  21.216   6.764  1.00  0.00           N  
ATOM    799  N   ALA A 438      51.186  22.421  12.980  1.00  0.00           N  
ATOM    800  CA  ALA A 438      49.985  23.281  13.137  1.00  0.00           C  
ATOM    801  C   ALA A 438      50.144  24.301  14.243  1.00  0.00           C  
ATOM    802  O   ALA A 438      49.700  25.449  14.149  1.00  0.00           O  
ATOM    803  CB  ALA A 438      48.788  22.383  13.359  1.00  0.00           C  
ATOM    804  N   MET A 439      50.770  23.942  15.353  1.00  0.00           N  
ATOM    805  CA  MET A 439      50.961  24.853  16.469  1.00  0.00           C  
ATOM    806  C   MET A 439      51.820  26.051  16.085  1.00  0.00           C  
ATOM    807  O   MET A 439      51.549  27.202  16.398  1.00  0.00           O  
ATOM    808  CB  MET A 439      51.628  24.131  17.659  1.00  0.00           C  
ATOM    809  CG  MET A 439      50.720  23.150  18.381  1.00  0.00           C  
ATOM    810  SD  MET A 439      51.668  22.114  19.540  1.00  0.00           S  
ATOM    811  CE  MET A 439      51.829  23.271  20.905  1.00  0.00           C  
ATOM    812  N   LEU A 440      52.920  25.729  15.363  1.00  0.00           N  
ATOM    813  CA  LEU A 440      53.860  26.800  14.957  1.00  0.00           C  
ATOM    814  C   LEU A 440      53.215  27.668  13.881  1.00  0.00           C  
ATOM    815  O   LEU A 440      53.403  28.903  13.877  1.00  0.00           O  
ATOM    816  CB  LEU A 440      55.186  26.215  14.504  1.00  0.00           C  
ATOM    817  CG  LEU A 440      56.016  25.550  15.632  1.00  0.00           C  
ATOM    818  CD1 LEU A 440      57.119  24.745  15.021  1.00  0.00           C  
ATOM    819  CD2 LEU A 440      56.554  26.611  16.637  1.00  0.00           C  
ATOM    820  N   GLU A 441      52.412  27.064  13.011  1.00  0.00           N  
ATOM    821  CA  GLU A 441      51.681  27.890  12.012  1.00  0.00           C  
ATOM    822  C   GLU A 441      50.689  28.817  12.689  1.00  0.00           C  
ATOM    823  O   GLU A 441      50.532  29.988  12.325  1.00  0.00           O  
ATOM    824  CB  GLU A 441      50.937  26.967  11.042  1.00  0.00           C  
ATOM    825  CG  GLU A 441      51.931  26.342  10.059  1.00  0.00           C  
ATOM    826  CD  GLU A 441      51.370  25.366   9.095  1.00  0.00           C  
ATOM    827  OE1 GLU A 441      50.217  24.939   9.222  1.00  0.00           O  
ATOM    828  OE2 GLU A 441      52.108  24.923   8.193  1.00  0.00           O  
ATOM    829  N   SER A 442      50.055  28.338  13.771  1.00  0.00           N  
ATOM    830  CA  SER A 442      49.095  29.139  14.513  1.00  0.00           C  
ATOM    831  C   SER A 442      49.800  30.279  15.262  1.00  0.00           C  
ATOM    832  O   SER A 442      49.295  31.430  15.276  1.00  0.00           O  
ATOM    833  CB  SER A 442      48.279  28.259  15.473  1.00  0.00           C  
ATOM    834  OG  SER A 442      47.336  29.079  16.121  1.00  0.00           O  
ATOM    835  N   ILE A 443      50.931  29.992  15.878  1.00  0.00           N  
ATOM    836  CA  ILE A 443      51.735  31.059  16.511  1.00  0.00           C  
ATOM    837  C   ILE A 443      52.156  32.124  15.510  1.00  0.00           C  
ATOM    838  O   ILE A 443      52.104  33.342  15.768  1.00  0.00           O  
ATOM    839  CB  ILE A 443      52.910  30.427  17.270  1.00  0.00           C  
ATOM    840  CG1 ILE A 443      52.441  29.635  18.484  1.00  0.00           C  
ATOM    841  CG2 ILE A 443      53.929  31.515  17.701  1.00  0.00           C  
ATOM    842  CD1 ILE A 443      53.430  28.682  19.080  1.00  0.00           C  
ATOM    843  N   GLY A 444      52.531  31.673  14.319  1.00  0.00           N  
ATOM    844  CA  GLY A 444      52.828  32.437  13.141  1.00  0.00           C  
ATOM    845  C   GLY A 444      54.297  32.688  12.924  1.00  0.00           C  
ATOM    846  O   GLY A 444      54.799  33.799  12.941  1.00  0.00           O  
ATOM    847  N   VAL A 445      55.081  31.669  12.692  1.00  0.00           N  
ATOM    848  CA  VAL A 445      56.533  31.825  12.517  1.00  0.00           C  
ATOM    849  C   VAL A 445      56.943  31.131  11.223  1.00  0.00           C  
ATOM    850  O   VAL A 445      56.294  30.192  10.782  1.00  0.00           O  
ATOM    851  CB  VAL A 445      57.340  31.329  13.714  1.00  0.00           C  
ATOM    852  CG1 VAL A 445      57.098  32.243  14.936  1.00  0.00           C  
ATOM    853  CG2 VAL A 445      56.967  29.904  14.021  1.00  0.00           C  
ATOM    854  N   PRO A 460      58.048  31.578  10.673  1.00  0.00           N  
ATOM    855  CA  PRO A 460      58.562  30.960   9.457  1.00  0.00           C  
ATOM    856  C   PRO A 460      59.169  29.585   9.735  1.00  0.00           C  
ATOM    857  O   PRO A 460      59.939  29.387  10.696  1.00  0.00           O  
ATOM    858  CB  PRO A 460      59.688  31.921   9.059  1.00  0.00           C  
ATOM    859  CG  PRO A 460      60.168  32.514  10.339  1.00  0.00           C  
ATOM    860  CD  PRO A 460      58.901  32.682  11.153  1.00  0.00           C  
ATOM    861  N   LEU A 461      58.854  28.618   8.887  1.00  0.00           N  
ATOM    862  CA  LEU A 461      59.293  27.263   9.100  1.00  0.00           C  
ATOM    863  C   LEU A 461      60.405  26.796   8.175  1.00  0.00           C  
ATOM    864  O   LEU A 461      60.790  25.635   8.268  1.00  0.00           O  
ATOM    865  CB  LEU A 461      58.115  26.279   8.937  1.00  0.00           C  
ATOM    866  CG  LEU A 461      56.884  26.596   9.768  1.00  0.00           C  
ATOM    867  CD1 LEU A 461      55.835  25.500   9.599  1.00  0.00           C  
ATOM    868  CD2 LEU A 461      57.261  26.780  11.232  1.00  0.00           C  
ATOM    869  N   GLU A 463      60.943  27.645   7.352  1.00  0.00           N  
ATOM    870  CA  GLU A 463      61.988  27.215   6.423  1.00  0.00           C  
ATOM    871  C   GLU A 463      63.171  26.576   7.115  1.00  0.00           C  
ATOM    872  O   GLU A 463      63.824  25.663   6.552  1.00  0.00           O  
ATOM    873  CB  GLU A 463      62.539  28.358   5.561  1.00  0.00           C  
ATOM    874  CG  GLU A 463      61.723  28.997   4.507  1.00  0.00           C  
ATOM    875  CD  GLU A 463      60.480  29.743   4.881  1.00  0.00           C  
ATOM    876  OE1 GLU A 463      60.197  30.050   6.062  1.00  0.00           O  
ATOM    877  OE2 GLU A 463      59.722  30.069   3.930  1.00  0.00           O  
ATOM    878  N   LYS A 471      63.520  27.008   8.313  1.00  0.00           N  
ATOM    879  CA  LYS A 471      64.693  26.448   8.977  1.00  0.00           C  
ATOM    880  C   LYS A 471      64.292  25.432  10.039  1.00  0.00           C  
ATOM    881  O   LYS A 471      65.172  25.156  10.898  1.00  0.00           O  
ATOM    882  CB  LYS A 471      65.546  27.566   9.575  1.00  0.00           C  
ATOM    883  CG  LYS A 471      65.994  28.626   8.579  1.00  0.00           C  
ATOM    884  CD  LYS A 471      67.095  29.488   9.201  1.00  0.00           C  
ATOM    885  CE  LYS A 471      66.981  30.887   8.664  1.00  0.00           C  
ATOM    886  NZ  LYS A 471      68.012  31.783   9.172  1.00  0.00           N  
ATOM    887  N   LEU A 472      63.080  24.942  10.045  1.00  0.00           N  
ATOM    888  CA  LEU A 472      62.668  23.884  10.962  1.00  0.00           C  
ATOM    889  C   LEU A 472      62.880  22.518  10.299  1.00  0.00           C  
ATOM    890  O   LEU A 472      62.405  22.293   9.158  1.00  0.00           O  
ATOM    891  CB  LEU A 472      61.216  24.071  11.348  1.00  0.00           C  
ATOM    892  CG  LEU A 472      60.613  22.973  12.244  1.00  0.00           C  
ATOM    893  CD1 LEU A 472      61.288  23.002  13.610  1.00  0.00           C  
ATOM    894  CD2 LEU A 472      59.109  23.186  12.344  1.00  0.00           C  
ATOM    895  N   LYS A 473      63.547  21.616  10.979  1.00  0.00           N  
ATOM    896  CA  LYS A 473      63.827  20.278  10.482  1.00  0.00           C  
ATOM    897  C   LYS A 473      63.218  19.278  11.466  1.00  0.00           C  
ATOM    898  O   LYS A 473      63.383  19.457  12.682  1.00  0.00           O  
ATOM    899  CB  LYS A 473      65.331  20.015  10.336  1.00  0.00           C  
ATOM    900  CG  LYS A 473      65.854  18.750   9.714  1.00  0.00           C  
ATOM    901  CD  LYS A 473      67.302  18.412  10.064  1.00  0.00           C  
ATOM    902  CE  LYS A 473      68.194  19.615   9.869  1.00  0.00           C  
ATOM    903  NZ  LYS A 473      69.593  19.205   9.501  1.00  0.00           N  
ATOM    904  N   PHE A 474      62.548  18.254  11.032  1.00  0.00           N  
ATOM    905  CA  PHE A 474      62.070  17.133  11.811  1.00  0.00           C  
ATOM    906  C   PHE A 474      62.966  15.919  11.540  1.00  0.00           C  
ATOM    907  O   PHE A 474      63.177  15.603  10.355  1.00  0.00           O  
ATOM    908  CB  PHE A 474      60.622  16.719  11.473  1.00  0.00           C  
ATOM    909  CG  PHE A 474      59.561  17.732  11.870  1.00  0.00           C  
ATOM    910  CD1 PHE A 474      59.777  18.787  12.710  1.00  0.00           C  
ATOM    911  CD2 PHE A 474      58.280  17.525  11.402  1.00  0.00           C  
ATOM    912  CE1 PHE A 474      58.730  19.631  13.126  1.00  0.00           C  
ATOM    913  CE2 PHE A 474      57.241  18.367  11.759  1.00  0.00           C  
ATOM    914  CZ  PHE A 474      57.456  19.454  12.633  1.00  0.00           C  
ATOM    915  N   ILE A 475      63.465  15.274  12.582  1.00  0.00           N  
ATOM    916  CA  ILE A 475      64.276  14.057  12.435  1.00  0.00           C  
ATOM    917  C   ILE A 475      63.727  13.025  13.405  1.00  0.00           C  
ATOM    918  O   ILE A 475      63.356  13.340  14.561  1.00  0.00           O  
ATOM    919  CB  ILE A 475      65.776  14.406  12.711  1.00  0.00           C  
ATOM    920  CG1 ILE A 475      66.442  15.482  11.840  1.00  0.00           C  
ATOM    921  CG2 ILE A 475      66.643  13.109  12.714  1.00  0.00           C  
ATOM    922  CD1 ILE A 475      66.623  15.042  10.427  1.00  0.00           C  
ATOM    923  N   LYS A 476      63.641  11.750  12.995  1.00  0.00           N  
ATOM    924  CA  LYS A 476      63.343  10.665  13.934  1.00  0.00           C  
ATOM    925  C   LYS A 476      64.639  10.060  14.447  1.00  0.00           C  
ATOM    926  O   LYS A 476      65.617   9.886  13.670  1.00  0.00           O  
ATOM    927  CB  LYS A 476      62.501   9.545  13.256  1.00  0.00           C  
ATOM    928  CG  LYS A 476      61.181   9.992  12.669  1.00  0.00           C  
ATOM    929  CD  LYS A 476      60.346   8.760  12.267  1.00  0.00           C  
ATOM    930  CE  LYS A 476      59.424   9.158  11.130  1.00  0.00           C  
ATOM    931  NZ  LYS A 476      59.419   8.121  10.059  1.00  0.00           N  
ATOM    932  N   GLY A 477      64.653   9.692  15.730  1.00  0.00           N  
ATOM    933  CA  GLY A 477      65.842   9.003  16.259  1.00  0.00           C  
ATOM    934  C   GLY A 477      66.262   7.823  15.402  1.00  0.00           C  
ATOM    935  O   GLY A 477      67.440   7.630  15.156  1.00  0.00           O  
ATOM    936  N   THR A 478      65.316   7.015  14.943  1.00  0.00           N  
ATOM    937  CA  THR A 478      65.711   5.782  14.204  1.00  0.00           C  
ATOM    938  C   THR A 478      66.371   6.149  12.888  1.00  0.00           C  
ATOM    939  O   THR A 478      66.951   5.271  12.217  1.00  0.00           O  
ATOM    940  CB  THR A 478      64.450   4.899  14.037  1.00  0.00           C  
ATOM    941  OG1 THR A 478      63.389   5.657  13.428  1.00  0.00           O  
ATOM    942  CG2 THR A 478      63.980   4.408  15.392  1.00  0.00           C  
ATOM    943  N   ASP A 479      66.290   7.394  12.414  1.00  0.00           N  
ATOM    944  CA  ASP A 479      66.972   7.790  11.189  1.00  0.00           C  
ATOM    945  C   ASP A 479      68.470   7.625  11.325  1.00  0.00           C  
ATOM    946  O   ASP A 479      69.123   7.461  10.288  1.00  0.00           O  
ATOM    947  CB  ASP A 479      66.657   9.251  10.823  1.00  0.00           C  
ATOM    948  CG  ASP A 479      65.249   9.531  10.331  1.00  0.00           C  
ATOM    949  OD1 ASP A 479      64.538   8.636   9.838  1.00  0.00           O  
ATOM    950  OD2 ASP A 479      64.741  10.710  10.425  1.00  0.00           O  
ATOM    951  N   TYR A 482      69.031   7.697  12.538  1.00  0.00           N  
ATOM    952  CA  TYR A 482      70.492   7.637  12.687  1.00  0.00           C  
ATOM    953  C   TYR A 482      70.925   6.917  13.967  1.00  0.00           C  
ATOM    954  O   TYR A 482      72.133   6.578  14.097  1.00  0.00           O  
ATOM    955  CB  TYR A 482      71.105   9.070  12.630  1.00  0.00           C  
ATOM    956  CG  TYR A 482      70.771   9.849  13.873  1.00  0.00           C  
ATOM    957  CD1 TYR A 482      69.594  10.593  13.921  1.00  0.00           C  
ATOM    958  CD2 TYR A 482      71.558   9.909  15.020  1.00  0.00           C  
ATOM    959  CE1 TYR A 482      69.204  11.337  15.004  1.00  0.00           C  
ATOM    960  CE2 TYR A 482      71.199  10.621  16.130  1.00  0.00           C  
ATOM    961  CZ  TYR A 482      70.014  11.327  16.112  1.00  0.00           C  
ATOM    962  OH  TYR A 482      69.643  12.053  17.185  1.00  0.00           O  
ATOM    963  N   GLN A 485      70.103   6.681  14.983  1.00  0.00           N  
ATOM    964  CA  GLN A 485      70.582   6.127  16.263  1.00  0.00           C  
ATOM    965  C   GLN A 485      70.920   4.648  16.151  1.00  0.00           C  
ATOM    966  O   GLN A 485      71.389   4.057  17.146  1.00  0.00           O  
ATOM    967  CB  GLN A 485      69.544   6.349  17.361  1.00  0.00           C  
ATOM    968  CG  GLN A 485      69.392   7.811  17.733  1.00  0.00           C  
ATOM    969  CD  GLN A 485      68.242   8.110  18.633  1.00  0.00           C  
ATOM    970  OE1 GLN A 485      67.251   7.363  18.694  1.00  0.00           O  
ATOM    971  NE2 GLN A 485      68.310   9.210  19.361  1.00  0.00           N  
ATOM    972  N   LEU A 486      70.723   3.999  15.012  1.00  0.00           N  
ATOM    973  CA  LEU A 486      71.188   2.633  14.779  1.00  0.00           C  
ATOM    974  C   LEU A 486      72.345   2.584  13.780  1.00  0.00           C  
ATOM    975  O   LEU A 486      72.803   1.481  13.413  1.00  0.00           O  
ATOM    976  CB  LEU A 486      70.020   1.722  14.363  1.00  0.00           C  
ATOM    977  CG  LEU A 486      68.884   1.647  15.403  1.00  0.00           C  
ATOM    978  CD1 LEU A 486      67.581   1.161  14.751  1.00  0.00           C  
ATOM    979  CD2 LEU A 486      69.307   0.802  16.585  1.00  0.00           C  
ATOM    980  N   SER A 489      72.832   3.719  13.310  1.00  0.00           N  
ATOM    981  CA  SER A 489      73.908   3.775  12.337  1.00  0.00           C  
ATOM    982  C   SER A 489      75.221   3.314  12.958  1.00  0.00           C  
ATOM    983  O   SER A 489      75.441   3.398  14.180  1.00  0.00           O  
ATOM    984  CB  SER A 489      74.143   5.191  11.761  1.00  0.00           C  
ATOM    985  OG  SER A 489      74.570   6.131  12.732  1.00  0.00           O  
ATOM    986  N   LYS A 490      76.117   2.799  12.122  1.00  0.00           N  
ATOM    987  CA  LYS A 490      77.361   2.230  12.658  1.00  0.00           C  
ATOM    988  C   LYS A 490      78.213   3.278  13.385  1.00  0.00           C  
ATOM    989  O   LYS A 490      78.821   2.996  14.403  1.00  0.00           O  
ATOM    990  CB  LYS A 490      78.201   1.643  11.524  1.00  0.00           C  
ATOM    991  CG  LYS A 490      79.660   1.405  11.806  1.00  0.00           C  
ATOM    992  CD  LYS A 490      80.408   0.693  10.671  1.00  0.00           C  
ATOM    993  CE  LYS A 490      81.568   1.553  10.181  1.00  0.00           C  
ATOM    994  NZ  LYS A 490      82.904   1.116  10.655  1.00  0.00           N  
ATOM    995  N   GLU A 494      78.333   4.505  12.870  1.00  0.00           N  
ATOM    996  CA  GLU A 494      79.187   5.525  13.497  1.00  0.00           C  
ATOM    997  C   GLU A 494      78.623   5.933  14.848  1.00  0.00           C  
ATOM    998  O   GLU A 494      79.367   6.043  15.826  1.00  0.00           O  
ATOM    999  CB  GLU A 494      79.344   6.793  12.647  1.00  0.00           C  
ATOM   1000  CG  GLU A 494      80.442   6.640  11.608  1.00  0.00           C  
ATOM   1001  CD  GLU A 494      80.401   7.728  10.548  1.00  0.00           C  
ATOM   1002  OE1 GLU A 494      80.904   8.861  10.747  1.00  0.00           O  
ATOM   1003  OE2 GLU A 494      79.848   7.445   9.458  1.00  0.00           O  
ATOM   1004  N   TYR A 495      77.283   6.116  14.844  1.00  0.00           N  
ATOM   1005  CA  TYR A 495      76.684   6.478  16.117  1.00  0.00           C  
ATOM   1006  C   TYR A 495      76.841   5.357  17.152  1.00  0.00           C  
ATOM   1007  O   TYR A 495      77.196   5.626  18.301  1.00  0.00           O  
ATOM   1008  CB  TYR A 495      75.239   6.825  15.922  1.00  0.00           C  
ATOM   1009  CG  TYR A 495      74.429   7.239  17.114  1.00  0.00           C  
ATOM   1010  CD1 TYR A 495      73.800   6.344  17.955  1.00  0.00           C  
ATOM   1011  CD2 TYR A 495      74.254   8.633  17.321  1.00  0.00           C  
ATOM   1012  CE1 TYR A 495      73.040   6.829  19.028  1.00  0.00           C  
ATOM   1013  CE2 TYR A 495      73.496   9.056  18.380  1.00  0.00           C  
ATOM   1014  CZ  TYR A 495      72.887   8.180  19.233  1.00  0.00           C  
ATOM   1015  OH  TYR A 495      72.129   8.603  20.279  1.00  0.00           O  
ATOM   1016  N   THR A 496      76.605   4.116  16.737  1.00  0.00           N  
ATOM   1017  CA  THR A 496      76.732   2.975  17.653  1.00  0.00           C  
ATOM   1018  C   THR A 496      78.160   2.837  18.188  1.00  0.00           C  
ATOM   1019  O   THR A 496      78.390   2.589  19.379  1.00  0.00           O  
ATOM   1020  CB  THR A 496      76.286   1.715  16.907  1.00  0.00           C  
ATOM   1021  OG1 THR A 496      74.859   1.934  16.669  1.00  0.00           O  
ATOM   1022  CG2 THR A 496      76.489   0.450  17.731  1.00  0.00           C  
ATOM   1023  N   LEU A 498      79.181   3.017  17.315  1.00  0.00           N  
ATOM   1024  CA  LEU A 498      80.561   2.973  17.794  1.00  0.00           C  
ATOM   1025  C   LEU A 498      80.796   4.045  18.837  1.00  0.00           C  
ATOM   1026  O   LEU A 498      81.474   3.808  19.835  1.00  0.00           O  
ATOM   1027  CB  LEU A 498      81.559   3.126  16.652  1.00  0.00           C  
ATOM   1028  CG  LEU A 498      83.006   2.987  17.058  1.00  0.00           C  
ATOM   1029  CD1 LEU A 498      83.328   1.711  17.844  1.00  0.00           C  
ATOM   1030  CD2 LEU A 498      83.878   3.029  15.793  1.00  0.00           C  
ATOM   1031  N   ASP A 499      80.232   5.251  18.584  1.00  0.00           N  
ATOM   1032  CA  ASP A 499      80.398   6.271  19.624  1.00  0.00           C  
ATOM   1033  C   ASP A 499      79.665   5.927  20.936  1.00  0.00           C  
ATOM   1034  O   ASP A 499      80.181   6.244  21.999  1.00  0.00           O  
ATOM   1035  CB  ASP A 499      79.927   7.647  19.120  1.00  0.00           C  
ATOM   1036  CG  ASP A 499      81.035   8.379  18.397  1.00  0.00           C  
ATOM   1037  OD1 ASP A 499      82.254   8.216  18.613  1.00  0.00           O  
ATOM   1038  OD2 ASP A 499      80.712   9.258  17.548  1.00  0.00           O  
ATOM   1039  N   VAL A 500      78.524   5.215  20.835  1.00  0.00           N  
ATOM   1040  CA  VAL A 500      77.861   4.773  22.063  1.00  0.00           C  
ATOM   1041  C   VAL A 500      78.800   3.825  22.814  1.00  0.00           C  
ATOM   1042  O   VAL A 500      78.956   3.960  24.003  1.00  0.00           O  
ATOM   1043  CB  VAL A 500      76.514   4.085  21.835  1.00  0.00           C  
ATOM   1044  CG1 VAL A 500      76.039   3.564  23.187  1.00  0.00           C  
ATOM   1045  CG2 VAL A 500      75.447   5.014  21.248  1.00  0.00           C  
ATOM   1046  N   TYR A 501      79.460   2.876  22.135  1.00  0.00           N  
ATOM   1047  CA  TYR A 501      80.422   1.982  22.782  1.00  0.00           C  
ATOM   1048  C   TYR A 501      81.605   2.764  23.348  1.00  0.00           C  
ATOM   1049  O   TYR A 501      82.092   2.462  24.462  1.00  0.00           O  
ATOM   1050  CB  TYR A 501      80.945   0.821  21.877  1.00  0.00           C  
ATOM   1051  CG  TYR A 501      79.820  -0.165  21.570  1.00  0.00           C  
ATOM   1052  CD1 TYR A 501      79.171  -0.779  22.632  1.00  0.00           C  
ATOM   1053  CD2 TYR A 501      79.439  -0.464  20.285  1.00  0.00           C  
ATOM   1054  CE1 TYR A 501      78.160  -1.675  22.412  1.00  0.00           C  
ATOM   1055  CE2 TYR A 501      78.427  -1.344  20.016  1.00  0.00           C  
ATOM   1056  CZ  TYR A 501      77.796  -1.940  21.104  1.00  0.00           C  
ATOM   1057  OH  TYR A 501      76.771  -2.820  20.889  1.00  0.00           O  
ATOM   1058  N   ARG A 502      82.066   3.784  22.629  1.00  0.00           N  
ATOM   1059  CA  ARG A 502      83.161   4.576  23.200  1.00  0.00           C  
ATOM   1060  C   ARG A 502      82.742   5.226  24.501  1.00  0.00           C  
ATOM   1061  O   ARG A 502      83.453   5.242  25.484  1.00  0.00           O  
ATOM   1062  CB  ARG A 502      83.651   5.648  22.236  1.00  0.00           C  
ATOM   1063  CG  ARG A 502      84.337   5.088  20.987  1.00  0.00           C  
ATOM   1064  CD  ARG A 502      84.871   6.278  20.179  1.00  0.00           C  
ATOM   1065  NE  ARG A 502      85.528   5.796  18.969  1.00  0.00           N  
ATOM   1066  CZ  ARG A 502      85.034   5.841  17.744  1.00  0.00           C  
ATOM   1067  NH1 ARG A 502      83.840   6.357  17.479  1.00  0.00           N  
ATOM   1068  NH2 ARG A 502      85.773   5.352  16.756  1.00  0.00           N  
ATOM   1069  N   LEU A 503      81.542   5.793  24.471  1.00  0.00           N  
ATOM   1070  CA  LEU A 503      80.990   6.444  25.658  1.00  0.00           C  
ATOM   1071  C   LEU A 503      80.886   5.418  26.768  1.00  0.00           C  
ATOM   1072  O   LEU A 503      81.253   5.723  27.900  1.00  0.00           O  
ATOM   1073  CB  LEU A 503      79.647   7.081  25.332  1.00  0.00           C  
ATOM   1074  CG  LEU A 503      79.643   8.589  25.186  1.00  0.00           C  
ATOM   1075  CD1 LEU A 503      78.170   8.975  25.048  1.00  0.00           C  
ATOM   1076  CD2 LEU A 503      80.295   9.345  26.332  1.00  0.00           C  
ATOM   1077  N   SER A 504      80.423   4.194  26.485  1.00  0.00           N  
ATOM   1078  CA  SER A 504      80.288   3.250  27.598  1.00  0.00           C  
ATOM   1079  C   SER A 504      81.632   2.916  28.260  1.00  0.00           C  
ATOM   1080  O   SER A 504      81.700   2.467  29.403  1.00  0.00           O  
ATOM   1081  CB  SER A 504      79.622   1.954  27.117  1.00  0.00           C  
ATOM   1082  OG  SER A 504      80.618   1.221  26.362  1.00  0.00           O  
ATOM   1083  N   SER A 841      82.745   3.120  27.587  1.00  0.00           N  
ATOM   1084  CA  SER A 841      84.090   2.808  28.007  1.00  0.00           C  
ATOM   1085  C   SER A 841      84.734   3.980  28.740  1.00  0.00           C  
ATOM   1086  O   SER A 841      85.847   3.819  29.238  1.00  0.00           O  
ATOM   1087  CB  SER A 841      84.916   2.405  26.784  1.00  0.00           C  
ATOM   1088  OG  SER A 841      85.766   3.500  26.465  1.00  0.00           O  
ATOM   1089  N   VAL A 844      84.031   5.117  28.835  1.00  0.00           N  
ATOM   1090  CA  VAL A 844      84.515   6.213  29.670  1.00  0.00           C  
ATOM   1091  C   VAL A 844      83.429   6.616  30.667  1.00  0.00           C  
ATOM   1092  O   VAL A 844      83.693   7.058  31.777  1.00  0.00           O  
ATOM   1093  CB  VAL A 844      84.999   7.328  28.725  1.00  0.00           C  
ATOM   1094  CG1 VAL A 844      83.831   8.093  28.127  1.00  0.00           C  
ATOM   1095  CG2 VAL A 844      85.936   8.278  29.455  1.00  0.00           C  
ATOM   1096  N   VAL A 845      82.153   6.364  30.403  1.00  0.00           N  
ATOM   1097  CA  VAL A 845      81.102   6.778  31.356  1.00  0.00           C  
ATOM   1098  C   VAL A 845      81.113   5.837  32.551  1.00  0.00           C  
ATOM   1099  O   VAL A 845      80.853   4.634  32.390  1.00  0.00           O  
ATOM   1100  CB  VAL A 845      79.719   6.844  30.691  1.00  0.00           C  
ATOM   1101  CG1 VAL A 845      78.609   7.161  31.698  1.00  0.00           C  
ATOM   1102  CG2 VAL A 845      79.666   7.919  29.600  1.00  0.00           C  
ATOM   1103  N   THR A 846      81.385   6.308  33.768  1.00  0.00           N  
ATOM   1104  CA  THR A 846      81.101   5.465  34.923  1.00  0.00           C  
ATOM   1105  C   THR A 846      79.622   5.250  35.134  1.00  0.00           C  
ATOM   1106  O   THR A 846      78.676   6.014  34.919  1.00  0.00           O  
ATOM   1107  CB  THR A 846      81.590   6.075  36.266  1.00  0.00           C  
ATOM   1108  OG1 THR A 846      80.550   7.018  36.623  1.00  0.00           O  
ATOM   1109  CG2 THR A 846      82.917   6.749  36.091  1.00  0.00           C  
ATOM   1110  N   GLN A 847      79.264   4.036  35.633  1.00  0.00           N  
ATOM   1111  CA  GLN A 847      77.917   3.692  36.017  1.00  0.00           C  
ATOM   1112  C   GLN A 847      77.244   4.647  37.004  1.00  0.00           C  
ATOM   1113  O   GLN A 847      76.052   4.914  37.034  1.00  0.00           O  
ATOM   1114  CB  GLN A 847      78.001   2.267  36.676  1.00  0.00           C  
ATOM   1115  CG  GLN A 847      78.626   1.273  35.703  1.00  0.00           C  
ATOM   1116  CD  GLN A 847      78.634  -0.152  36.220  1.00  0.00           C  
ATOM   1117  OE1 GLN A 847      79.270  -1.041  35.646  1.00  0.00           O  
ATOM   1118  NE2 GLN A 847      77.919  -0.381  37.314  1.00  0.00           N  
ATOM   1119  N   HIS A 848      78.038   5.236  37.884  1.00  0.00           N  
ATOM   1120  CA  HIS A 848      77.634   6.276  38.821  1.00  0.00           C  
ATOM   1121  C   HIS A 848      77.128   7.555  38.154  1.00  0.00           C  
ATOM   1122  O   HIS A 848      76.005   7.984  38.434  1.00  0.00           O  
ATOM   1123  CB  HIS A 848      78.862   6.599  39.671  1.00  0.00           C  
ATOM   1124  CG  HIS A 848      78.507   7.364  40.912  1.00  0.00           C  
ATOM   1125  ND1 HIS A 848      79.307   8.350  41.440  1.00  0.00           N  
ATOM   1126  CD2 HIS A 848      77.428   7.273  41.727  1.00  0.00           C  
ATOM   1127  CE1 HIS A 848      78.734   8.836  42.531  1.00  0.00           C  
ATOM   1128  NE2 HIS A 848      77.590   8.199  42.728  1.00  0.00           N  
ATOM   1129  N   ASP A1089      77.975   8.123  37.269  1.00  0.00           N  
ATOM   1130  CA  ASP A1089      77.606   9.362  36.558  1.00  0.00           C  
ATOM   1131  C   ASP A1089      76.356   9.159  35.742  1.00  0.00           C  
ATOM   1132  O   ASP A1089      75.451  10.003  35.666  1.00  0.00           O  
ATOM   1133  CB  ASP A1089      78.682   9.900  35.607  1.00  0.00           C  
ATOM   1134  CG  ASP A1089      79.860  10.492  36.344  1.00  0.00           C  
ATOM   1135  OD1 ASP A1089      79.752  10.641  37.596  1.00  0.00           O  
ATOM   1136  OD2 ASP A1089      80.889  10.786  35.712  1.00  0.00           O  
ATOM   1137  N   SER A1090      76.293   7.962  35.104  1.00  0.00           N  
ATOM   1138  CA  SER A1090      75.006   7.806  34.433  1.00  0.00           C  
ATOM   1139  C   SER A1090      73.802   7.777  35.358  1.00  0.00           C  
ATOM   1140  O   SER A1090      72.765   8.360  35.018  1.00  0.00           O  
ATOM   1141  CB  SER A1090      74.975   6.561  33.536  1.00  0.00           C  
ATOM   1142  OG  SER A1090      73.668   6.473  32.958  1.00  0.00           O  
ATOM   1143  N   LYS A1091      73.845   7.102  36.527  1.00  0.00           N  
ATOM   1144  CA  LYS A1091      72.653   7.241  37.355  1.00  0.00           C  
ATOM   1145  C   LYS A1091      72.510   8.670  37.918  1.00  0.00           C  
ATOM   1146  O   LYS A1091      71.380   9.094  38.024  1.00  0.00           O  
ATOM   1147  CB  LYS A1091      72.681   6.253  38.534  1.00  0.00           C  
ATOM   1148  CG  LYS A1091      73.552   5.030  38.277  1.00  0.00           C  
ATOM   1149  CD  LYS A1091      74.038   4.420  39.582  1.00  0.00           C  
ATOM   1150  CE  LYS A1091      73.528   2.998  39.750  1.00  0.00           C  
ATOM   1151  NZ  LYS A1091      73.492   2.588  41.181  1.00  0.00           N  
ATOM   1152  N   LYS A1093      73.665   9.220  38.271  1.00  0.00           N  
ATOM   1153  CA  LYS A1093      73.635  10.561  38.886  1.00  0.00           C  
ATOM   1154  C   LYS A1093      73.004  11.485  37.865  1.00  0.00           C  
ATOM   1155  O   LYS A1093      72.037  12.195  38.085  1.00  0.00           O  
ATOM   1156  CB  LYS A1093      75.029  11.020  39.221  1.00  0.00           C  
ATOM   1157  CG  LYS A1093      75.374  11.039  40.701  1.00  0.00           C  
ATOM   1158  CD  LYS A1093      74.646  12.161  41.424  1.00  0.00           C  
ATOM   1159  CE  LYS A1093      74.936  12.135  42.917  1.00  0.00           C  
ATOM   1160  NZ  LYS A1093      75.988  13.118  43.295  1.00  0.00           N  
ATOM   1161  N   ALA A1094      73.628  11.378  36.679  1.00  0.00           N  
ATOM   1162  CA  ALA A1094      73.178  12.207  35.570  1.00  0.00           C  
ATOM   1163  C   ALA A1094      71.723  11.960  35.314  1.00  0.00           C  
ATOM   1164  O   ALA A1094      70.870  12.758  34.922  1.00  0.00           O  
ATOM   1165  CB  ALA A1094      73.971  11.937  34.288  1.00  0.00           C  
ATOM   1166  N   GLY A1099      71.319  10.678  35.524  1.00  0.00           N  
ATOM   1167  CA  GLY A1099      69.921  10.481  35.187  1.00  0.00           C  
ATOM   1168  C   GLY A1099      69.048  10.540  36.443  1.00  0.00           C  
ATOM   1169  O   GLY A1099      67.908  10.109  36.319  1.00  0.00           O  
ATOM   1170  N   ALA A1100      69.556  11.067  37.549  1.00  0.00           N  
ATOM   1171  CA  ALA A1100      68.812  11.056  38.818  1.00  0.00           C  
ATOM   1172  C   ALA A1100      67.371  11.499  38.669  1.00  0.00           C  
ATOM   1173  O   ALA A1100      66.512  10.937  39.362  1.00  0.00           O  
ATOM   1174  CB  ALA A1100      69.590  11.859  39.846  1.00  0.00           C  
ATOM   1175  N   GLU A1101      66.949  12.428  37.802  1.00  0.00           N  
ATOM   1176  CA  GLU A1101      65.494  12.447  37.543  1.00  0.00           C  
ATOM   1177  C   GLU A1101      65.286  12.051  36.079  1.00  0.00           C  
ATOM   1178  O   GLU A1101      66.120  11.304  35.544  1.00  0.00           O  
ATOM   1179  CB  GLU A1101      64.789  13.734  37.894  1.00  0.00           C  
ATOM   1180  CG  GLU A1101      65.281  15.048  37.359  1.00  0.00           C  
ATOM   1181  CD  GLU A1101      66.473  15.577  38.136  1.00  0.00           C  
ATOM   1182  OE1 GLU A1101      67.254  14.751  38.658  1.00  0.00           O  
ATOM   1183  OE2 GLU A1101      66.627  16.819  38.217  1.00  0.00           O  
ATOM   1184  N   VAL A1102      64.236  12.476  35.391  1.00  0.00           N  
ATOM   1185  CA  VAL A1102      64.129  12.191  33.961  1.00  0.00           C  
ATOM   1186  C   VAL A1102      63.858  10.721  33.638  1.00  0.00           C  
ATOM   1187  O   VAL A1102      62.957  10.421  32.863  1.00  0.00           O  
ATOM   1188  CB  VAL A1102      65.404  12.623  33.192  1.00  0.00           C  
ATOM   1189  CG1 VAL A1102      65.169  12.437  31.707  1.00  0.00           C  
ATOM   1190  CG2 VAL A1102      65.774  14.058  33.510  1.00  0.00           C  
ATOM   1191  N   VAL A1103      64.652   9.815  34.186  1.00  0.00           N  
ATOM   1192  CA  VAL A1103      64.396   8.400  33.931  1.00  0.00           C  
ATOM   1193  C   VAL A1103      63.331   7.895  34.904  1.00  0.00           C  
ATOM   1194  O   VAL A1103      63.591   7.979  36.107  1.00  0.00           O  
ATOM   1195  CB  VAL A1103      65.666   7.547  34.065  1.00  0.00           C  
ATOM   1196  CG1 VAL A1103      65.307   6.074  34.206  1.00  0.00           C  
ATOM   1197  CG2 VAL A1103      66.583   7.761  32.870  1.00  0.00           C  
ATOM   1198  N   LYS A1104      62.237   7.398  34.339  1.00  0.00           N  
ATOM   1199  CA  LYS A1104      61.172   6.809  35.148  1.00  0.00           C  
ATOM   1200  C   LYS A1104      61.784   5.857  36.163  1.00  0.00           C  
ATOM   1201  O   LYS A1104      62.720   5.118  35.832  1.00  0.00           O  
ATOM   1202  CB  LYS A1104      60.155   6.105  34.257  1.00  0.00           C  
ATOM   1203  CG  LYS A1104      59.680   6.932  33.072  1.00  0.00           C  
ATOM   1204  CD  LYS A1104      60.750   7.020  31.998  1.00  0.00           C  
ATOM   1205  CE  LYS A1104      60.156   6.851  30.609  1.00  0.00           C  
ATOM   1206  NZ  LYS A1104      61.075   6.111  29.699  1.00  0.00           N  
ATOM   1207  N   GLN A1105      61.318   5.883  37.408  1.00  0.00           N  
ATOM   1208  CA  GLN A1105      62.030   5.118  38.435  1.00  0.00           C  
ATOM   1209  C   GLN A1105      61.372   3.789  38.779  1.00  0.00           C  
ATOM   1210  O   GLN A1105      60.317   3.745  39.414  1.00  0.00           O  
ATOM   1211  CB  GLN A1105      62.160   5.992  39.688  1.00  0.00           C  
ATOM   1212  CG  GLN A1105      63.169   7.120  39.549  1.00  0.00           C  
ATOM   1213  CD  GLN A1105      64.500   6.797  40.200  1.00  0.00           C  
ATOM   1214  OE1 GLN A1105      65.248   5.946  39.719  1.00  0.00           O  
ATOM   1215  NE2 GLN A1105      64.801   7.476  41.301  1.00  0.00           N  
ATOM   1216  N   VAL A1177      61.998   2.685  38.372  1.00  0.00           N  
ATOM   1217  CA  VAL A1177      61.475   1.347  38.630  1.00  0.00           C  
ATOM   1218  C   VAL A1177      62.158   0.683  39.820  1.00  0.00           C  
ATOM   1219  O   VAL A1177      63.211   1.098  40.294  1.00  0.00           O  
ATOM   1220  CB  VAL A1177      61.629   0.432  37.400  1.00  0.00           C  
ATOM   1221  CG1 VAL A1177      60.378  -0.417  37.223  1.00  0.00           C  
ATOM   1222  CG2 VAL A1177      61.902   1.234  36.137  1.00  0.00           C  
ATOM   1223  N   GLU A1178      61.534  -0.385  40.317  1.00  0.00           N  
ATOM   1224  CA  GLU A1178      62.085  -1.132  41.440  1.00  0.00           C  
ATOM   1225  C   GLU A1178      63.266  -1.996  41.004  1.00  0.00           C  
ATOM   1226  O   GLU A1178      64.305  -1.993  41.674  1.00  0.00           O  
ATOM   1227  CB  GLU A1178      60.999  -1.973  42.085  1.00  0.00           C  
ATOM   1228  N   HIS A1179      63.087  -2.697  39.886  1.00  0.00           N  
ATOM   1229  CA  HIS A1179      64.143  -3.492  39.262  1.00  0.00           C  
ATOM   1230  C   HIS A1179      64.558  -2.796  37.968  1.00  0.00           C  
ATOM   1231  O   HIS A1179      64.174  -3.080  36.841  1.00  0.00           O  
ATOM   1232  CB  HIS A1179      63.719  -4.929  39.027  1.00  0.00           C  
ATOM   1233  N   PRO A1192      65.387  -1.776  38.167  1.00  0.00           N  
ATOM   1234  CA  PRO A1192      65.668  -0.859  37.058  1.00  0.00           C  
ATOM   1235  C   PRO A1192      66.461  -1.571  35.953  1.00  0.00           C  
ATOM   1236  O   PRO A1192      67.317  -2.408  36.238  1.00  0.00           O  
ATOM   1237  CB  PRO A1192      66.465   0.259  37.728  1.00  0.00           C  
ATOM   1238  CG  PRO A1192      66.291   0.076  39.204  1.00  0.00           C  
ATOM   1239  CD  PRO A1192      66.092  -1.405  39.408  1.00  0.00           C  
ATOM   1240  N   LEU A1193      66.133  -1.180  34.730  1.00  0.00           N  
ATOM   1241  CA  LEU A1193      66.789  -1.655  33.506  1.00  0.00           C  
ATOM   1242  C   LEU A1193      68.085  -1.015  33.087  1.00  0.00           C  
ATOM   1243  O   LEU A1193      68.557   0.096  33.381  1.00  0.00           O  
ATOM   1244  CB  LEU A1193      65.671  -1.528  32.453  1.00  0.00           C  
ATOM   1245  CG  LEU A1193      64.420  -2.264  32.929  1.00  0.00           C  
ATOM   1246  CD1 LEU A1193      63.228  -2.054  32.016  1.00  0.00           C  
ATOM   1247  CD2 LEU A1193      64.792  -3.751  33.033  1.00  0.00           C  
ATOM   1248  N   LEU A1194      68.867  -1.772  32.248  1.00  0.00           N  
ATOM   1249  CA  LEU A1194      70.083  -1.191  31.738  1.00  0.00           C  
ATOM   1250  C   LEU A1194      69.739   0.056  30.852  1.00  0.00           C  
ATOM   1251  O   LEU A1194      70.606   0.903  30.827  1.00  0.00           O  
ATOM   1252  CB  LEU A1194      70.851  -2.187  30.876  1.00  0.00           C  
ATOM   1253  CG  LEU A1194      72.291  -2.613  30.962  1.00  0.00           C  
ATOM   1254  CD1 LEU A1194      72.733  -2.981  32.372  1.00  0.00           C  
ATOM   1255  CD2 LEU A1194      72.574  -3.829  30.040  1.00  0.00           C  
ATOM   1256  N   SER A1195      68.620  -0.020  30.194  1.00  0.00           N  
ATOM   1257  CA  SER A1195      68.207   1.023  29.254  1.00  0.00           C  
ATOM   1258  C   SER A1195      68.370   2.387  29.923  1.00  0.00           C  
ATOM   1259  O   SER A1195      68.790   3.270  29.203  1.00  0.00           O  
ATOM   1260  CB  SER A1195      66.774   0.838  28.759  1.00  0.00           C  
ATOM   1261  OG  SER A1195      65.898   0.729  29.864  1.00  0.00           O  
ATOM   1262  N   GLY A1196      68.036   2.495  31.192  1.00  0.00           N  
ATOM   1263  CA  GLY A1196      68.064   3.740  31.950  1.00  0.00           C  
ATOM   1264  C   GLY A1196      69.447   4.314  31.973  1.00  0.00           C  
ATOM   1265  O   GLY A1196      69.556   5.541  31.871  1.00  0.00           O  
ATOM   1266  N   LEU A1198      70.515   3.519  32.105  1.00  0.00           N  
ATOM   1267  CA  LEU A1198      71.834   4.053  32.151  1.00  0.00           C  
ATOM   1268  C   LEU A1198      72.344   4.474  30.757  1.00  0.00           C  
ATOM   1269  O   LEU A1198      73.337   5.206  30.825  1.00  0.00           O  
ATOM   1270  CB  LEU A1198      72.822   3.027  32.752  1.00  0.00           C  
ATOM   1271  CG  LEU A1198      72.351   2.398  34.086  1.00  0.00           C  
ATOM   1272  CD1 LEU A1198      73.522   1.635  34.693  1.00  0.00           C  
ATOM   1273  CD2 LEU A1198      71.756   3.414  35.058  1.00  0.00           C  
ATOM   1274  N   LEU A1199      71.659   4.015  29.706  1.00  0.00           N  
ATOM   1275  CA  LEU A1199      72.141   4.406  28.374  1.00  0.00           C  
ATOM   1276  C   LEU A1199      71.625   5.776  27.946  1.00  0.00           C  
ATOM   1277  O   LEU A1199      72.361   6.478  27.246  1.00  0.00           O  
ATOM   1278  CB  LEU A1199      71.770   3.361  27.316  1.00  0.00           C  
ATOM   1279  CG  LEU A1199      72.306   1.954  27.700  1.00  0.00           C  
ATOM   1280  CD1 LEU A1199      71.687   0.889  26.820  1.00  0.00           C  
ATOM   1281  CD2 LEU A1199      73.819   1.947  27.638  1.00  0.00           C  
ATOM   1282  N   TYR A1200      70.435   6.134  28.364  1.00  0.00           N  
ATOM   1283  CA  TYR A1200      69.710   7.343  28.010  1.00  0.00           C  
ATOM   1284  C   TYR A1200      70.565   8.597  28.032  1.00  0.00           C  
ATOM   1285  O   TYR A1200      70.528   9.309  27.001  1.00  0.00           O  
ATOM   1286  CB  TYR A1200      68.552   7.419  29.031  1.00  0.00           C  
ATOM   1287  CG  TYR A1200      67.539   8.470  28.682  1.00  0.00           C  
ATOM   1288  CD1 TYR A1200      66.416   8.123  27.946  1.00  0.00           C  
ATOM   1289  CD2 TYR A1200      67.681   9.797  29.075  1.00  0.00           C  
ATOM   1290  CE1 TYR A1200      65.465   9.073  27.613  1.00  0.00           C  
ATOM   1291  CE2 TYR A1200      66.733  10.747  28.738  1.00  0.00           C  
ATOM   1292  CZ  TYR A1200      65.629  10.377  28.007  1.00  0.00           C  
ATOM   1293  OH  TYR A1200      64.658  11.299  27.654  1.00  0.00           O  
ATOM   1294  N   PRO A1201      71.266   8.937  29.069  1.00  0.00           N  
ATOM   1295  CA  PRO A1201      72.048  10.189  29.107  1.00  0.00           C  
ATOM   1296  C   PRO A1201      73.091  10.246  28.017  1.00  0.00           C  
ATOM   1297  O   PRO A1201      73.157  11.328  27.360  1.00  0.00           O  
ATOM   1298  CB  PRO A1201      72.763  10.189  30.462  1.00  0.00           C  
ATOM   1299  CG  PRO A1201      71.822   9.387  31.327  1.00  0.00           C  
ATOM   1300  CD  PRO A1201      71.421   8.287  30.389  1.00  0.00           C  
ATOM   1301  N   GLY A1202      73.870   9.192  27.772  1.00  0.00           N  
ATOM   1302  CA  GLY A1202      74.865   9.271  26.731  1.00  0.00           C  
ATOM   1303  C   GLY A1202      74.269   9.315  25.343  1.00  0.00           C  
ATOM   1304  O   GLY A1202      74.843   9.983  24.503  1.00  0.00           O  
ATOM   1305  N   LEU A1203      73.156   8.625  25.059  1.00  0.00           N  
ATOM   1306  CA  LEU A1203      72.454   8.749  23.782  1.00  0.00           C  
ATOM   1307  C   LEU A1203      72.003  10.177  23.553  1.00  0.00           C  
ATOM   1308  O   LEU A1203      72.199  10.723  22.442  1.00  0.00           O  
ATOM   1309  CB  LEU A1203      71.293   7.750  23.757  1.00  0.00           C  
ATOM   1310  CG  LEU A1203      71.647   6.332  24.257  1.00  0.00           C  
ATOM   1311  CD1 LEU A1203      70.437   5.440  24.459  1.00  0.00           C  
ATOM   1312  CD2 LEU A1203      72.564   5.733  23.238  1.00  0.00           C  
ATOM   1313  N   GLN A1204      71.429  10.882  24.554  1.00  0.00           N  
ATOM   1314  CA  GLN A1204      71.030  12.253  24.418  1.00  0.00           C  
ATOM   1315  C   GLN A1204      72.216  13.184  24.131  1.00  0.00           C  
ATOM   1316  O   GLN A1204      72.167  14.103  23.350  1.00  0.00           O  
ATOM   1317  CB  GLN A1204      70.282  12.684  25.694  1.00  0.00           C  
ATOM   1318  CG  GLN A1204      69.569  14.014  25.469  1.00  0.00           C  
ATOM   1319  CD  GLN A1204      68.348  14.242  26.315  1.00  0.00           C  
ATOM   1320  OE1 GLN A1204      67.928  13.413  27.086  1.00  0.00           O  
ATOM   1321  NE2 GLN A1204      67.727  15.411  26.201  1.00  0.00           N  
ATOM   1322  N   ALA A1205      73.367  12.862  24.764  1.00  0.00           N  
ATOM   1323  CA  ALA A1205      74.602  13.651  24.546  1.00  0.00           C  
ATOM   1324  C   ALA A1205      75.043  13.479  23.102  1.00  0.00           C  
ATOM   1325  O   ALA A1205      75.332  14.468  22.438  1.00  0.00           O  
ATOM   1326  CB  ALA A1205      75.730  13.249  25.479  1.00  0.00           C  
ATOM   1327  N   LEU A1206      75.104  12.251  22.637  1.00  0.00           N  
ATOM   1328  CA  LEU A1206      75.548  12.026  21.260  1.00  0.00           C  
ATOM   1329  C   LEU A1206      74.610  12.629  20.243  1.00  0.00           C  
ATOM   1330  O   LEU A1206      75.062  13.045  19.165  1.00  0.00           O  
ATOM   1331  CB  LEU A1206      75.733  10.521  21.030  1.00  0.00           C  
ATOM   1332  CG  LEU A1206      76.990   9.909  21.694  1.00  0.00           C  
ATOM   1333  CD1 LEU A1206      76.993   8.413  21.554  1.00  0.00           C  
ATOM   1334  CD2 LEU A1206      78.244  10.540  21.116  1.00  0.00           C  
ATOM   1335  N   ASP A1207      73.306  12.739  20.556  1.00  0.00           N  
ATOM   1336  CA  ASP A1207      72.409  13.417  19.624  1.00  0.00           C  
ATOM   1337  C   ASP A1207      72.848  14.846  19.289  1.00  0.00           C  
ATOM   1338  O   ASP A1207      72.676  15.342  18.190  1.00  0.00           O  
ATOM   1339  CB  ASP A1207      70.984  13.441  20.253  1.00  0.00           C  
ATOM   1340  CG  ASP A1207      70.322  12.088  20.309  1.00  0.00           C  
ATOM   1341  OD1 ASP A1207      70.618  11.166  19.496  1.00  0.00           O  
ATOM   1342  OD2 ASP A1207      69.480  11.866  21.229  1.00  0.00           O  
ATOM   1343  N   GLU A1208      73.469  15.540  20.275  1.00  0.00           N  
ATOM   1344  CA  GLU A1208      73.968  16.901  20.021  1.00  0.00           C  
ATOM   1345  C   GLU A1208      74.989  16.941  18.899  1.00  0.00           C  
ATOM   1346  O   GLU A1208      74.965  17.792  18.005  1.00  0.00           O  
ATOM   1347  CB  GLU A1208      74.571  17.497  21.309  1.00  0.00           C  
ATOM   1348  CG  GLU A1208      73.550  17.633  22.447  1.00  0.00           C  
ATOM   1349  CD  GLU A1208      74.137  18.179  23.726  1.00  0.00           C  
ATOM   1350  OE1 GLU A1208      75.366  18.440  23.797  1.00  0.00           O  
ATOM   1351  OE2 GLU A1208      73.359  18.356  24.706  1.00  0.00           O  
ATOM   1352  N   GLU A1209      75.897  15.949  18.942  1.00  0.00           N  
ATOM   1353  CA  GLU A1209      76.918  15.891  17.897  1.00  0.00           C  
ATOM   1354  C   GLU A1209      76.370  15.421  16.570  1.00  0.00           C  
ATOM   1355  O   GLU A1209      76.713  15.977  15.526  1.00  0.00           O  
ATOM   1356  CB  GLU A1209      78.020  14.930  18.411  1.00  0.00           C  
ATOM   1357  CG  GLU A1209      79.089  14.667  17.353  1.00  0.00           C  
ATOM   1358  CD  GLU A1209      79.917  15.859  16.908  1.00  0.00           C  
ATOM   1359  OE1 GLU A1209      79.995  16.855  17.663  1.00  0.00           O  
ATOM   1360  OE2 GLU A1209      80.379  15.846  15.743  1.00  0.00           O  
ATOM   1361  N   TYR A1210      75.507  14.378  16.588  1.00  0.00           N  
ATOM   1362  CA  TYR A1210      75.065  13.795  15.332  1.00  0.00           C  
ATOM   1363  C   TYR A1210      74.048  14.678  14.634  1.00  0.00           C  
ATOM   1364  O   TYR A1210      73.972  14.664  13.402  1.00  0.00           O  
ATOM   1365  CB  TYR A1210      74.516  12.342  15.572  1.00  0.00           C  
ATOM   1366  CG  TYR A1210      75.718  11.414  15.500  1.00  0.00           C  
ATOM   1367  CD1 TYR A1210      76.573  11.353  16.599  1.00  0.00           C  
ATOM   1368  CD2 TYR A1210      76.032  10.664  14.335  1.00  0.00           C  
ATOM   1369  CE1 TYR A1210      77.689  10.548  16.634  1.00  0.00           C  
ATOM   1370  CE2 TYR A1210      77.188   9.846  14.371  1.00  0.00           C  
ATOM   1371  CZ  TYR A1210      77.979   9.810  15.493  1.00  0.00           C  
ATOM   1372  OH  TYR A1210      79.101   9.031  15.428  1.00  0.00           O  
ATOM   1373  N   LEU A1211      73.290  15.519  15.348  1.00  0.00           N  
ATOM   1374  CA  LEU A1211      72.401  16.497  14.761  1.00  0.00           C  
ATOM   1375  C   LEU A1211      73.155  17.769  14.353  1.00  0.00           C  
ATOM   1376  O   LEU A1211      72.550  18.652  13.750  1.00  0.00           O  
ATOM   1377  CB  LEU A1211      71.250  16.827  15.737  1.00  0.00           C  
ATOM   1378  CG  LEU A1211      70.310  15.632  16.001  1.00  0.00           C  
ATOM   1379  CD1 LEU A1211      69.274  16.063  17.044  1.00  0.00           C  
ATOM   1380  CD2 LEU A1211      69.664  15.074  14.753  1.00  0.00           C  
ATOM   1381  N   LYS A1291      74.449  17.850  14.669  1.00  0.00           N  
ATOM   1382  CA  LYS A1291      75.337  18.923  14.249  1.00  0.00           C  
ATOM   1383  C   LYS A1291      74.790  20.280  14.708  1.00  0.00           C  
ATOM   1384  O   LYS A1291      74.739  21.216  13.910  1.00  0.00           O  
ATOM   1385  CB  LYS A1291      75.572  18.887  12.737  1.00  0.00           C  
ATOM   1386  CG  LYS A1291      76.270  17.608  12.221  1.00  0.00           C  
ATOM   1387  CD  LYS A1291      76.535  17.700  10.746  1.00  0.00           C  
ATOM   1388  CE  LYS A1291      76.821  16.362  10.084  1.00  0.00           C  
ATOM   1389  NZ  LYS A1291      76.586  16.536   8.620  1.00  0.00           N  
ATOM   1390  N   VAL A1292      74.447  20.367  15.984  1.00  0.00           N  
ATOM   1391  CA  VAL A1292      73.923  21.620  16.518  1.00  0.00           C  
ATOM   1392  C   VAL A1292      74.951  22.275  17.432  1.00  0.00           C  
ATOM   1393  O   VAL A1292      75.901  21.638  17.899  1.00  0.00           O  
ATOM   1394  CB  VAL A1292      72.605  21.407  17.298  1.00  0.00           C  
ATOM   1395  CG1 VAL A1292      71.537  20.899  16.317  1.00  0.00           C  
ATOM   1396  CG2 VAL A1292      72.731  20.422  18.438  1.00  0.00           C  
ATOM   1397  N   ASP A1293      74.683  23.535  17.754  1.00  0.00           N  
ATOM   1398  CA  ASP A1293      75.474  24.304  18.707  1.00  0.00           C  
ATOM   1399  C   ASP A1293      74.908  24.254  20.110  1.00  0.00           C  
ATOM   1400  O   ASP A1293      75.554  24.602  21.090  1.00  0.00           O  
ATOM   1401  CB  ASP A1293      75.395  25.790  18.318  1.00  0.00           C  
ATOM   1402  CG  ASP A1293      75.925  26.026  16.916  1.00  0.00           C  
ATOM   1403  OD1 ASP A1293      77.057  25.559  16.623  1.00  0.00           O  
ATOM   1404  OD2 ASP A1293      75.238  26.751  16.153  1.00  0.00           O  
ATOM   1405  N   ALA A1294      73.617  23.870  20.208  1.00  0.00           N  
ATOM   1406  CA  ALA A1294      72.857  24.047  21.447  1.00  0.00           C  
ATOM   1407  C   ALA A1294      71.722  23.032  21.533  1.00  0.00           C  
ATOM   1408  O   ALA A1294      71.213  22.609  20.504  1.00  0.00           O  
ATOM   1409  CB  ALA A1294      72.216  25.432  21.536  1.00  0.00           C  
ATOM   1410  N   GLN A1295      71.336  22.722  22.774  1.00  0.00           N  
ATOM   1411  CA  GLN A1295      70.124  21.915  23.001  1.00  0.00           C  
ATOM   1412  C   GLN A1295      69.257  22.697  23.987  1.00  0.00           C  
ATOM   1413  O   GLN A1295      69.746  23.260  24.960  1.00  0.00           O  
ATOM   1414  CB  GLN A1295      70.448  20.545  23.564  1.00  0.00           C  
ATOM   1415  CG  GLN A1295      69.195  19.693  23.745  1.00  0.00           C  
ATOM   1416  CD  GLN A1295      69.370  18.289  24.278  1.00  0.00           C  
ATOM   1417  OE1 GLN A1295      68.343  17.604  24.534  1.00  0.00           O  
ATOM   1418  NE2 GLN A1295      70.594  17.822  24.508  1.00  0.00           N  
ATOM   1419  N   PHE A1296      67.938  22.725  23.686  1.00  0.00           N  
ATOM   1420  CA  PHE A1296      66.919  23.302  24.514  1.00  0.00           C  
ATOM   1421  C   PHE A1296      66.155  22.209  25.230  1.00  0.00           C  
ATOM   1422  O   PHE A1296      65.820  21.199  24.617  1.00  0.00           O  
ATOM   1423  CB  PHE A1296      65.961  24.161  23.634  1.00  0.00           C  
ATOM   1424  CG  PHE A1296      64.660  24.564  24.306  1.00  0.00           C  
ATOM   1425  CD1 PHE A1296      64.644  25.436  25.369  1.00  0.00           C  
ATOM   1426  CD2 PHE A1296      63.450  24.031  23.877  1.00  0.00           C  
ATOM   1427  CE1 PHE A1296      63.449  25.770  26.021  1.00  0.00           C  
ATOM   1428  CE2 PHE A1296      62.247  24.359  24.486  1.00  0.00           C  
ATOM   1429  CZ  PHE A1296      62.266  25.221  25.561  1.00  0.00           C  
ATOM   1430  N   GLY A1297      65.788  22.465  26.500  1.00  0.00           N  
ATOM   1431  CA  GLY A1297      64.885  21.522  27.177  1.00  0.00           C  
ATOM   1432  C   GLY A1297      64.439  22.227  28.445  1.00  0.00           C  
ATOM   1433  O   GLY A1297      64.473  23.431  28.611  1.00  0.00           O  
ATOM   1434  N   GLY A1298      64.009  21.386  29.405  1.00  0.00           N  
ATOM   1435  CA  GLY A1298      63.579  21.868  30.687  1.00  0.00           C  
ATOM   1436  C   GLY A1298      64.673  21.854  31.724  1.00  0.00           C  
ATOM   1437  O   GLY A1298      65.650  21.084  31.625  1.00  0.00           O  
ATOM   1438  N   ILE A1299      64.514  22.641  32.797  1.00  0.00           N  
ATOM   1439  CA  ILE A1299      65.482  22.653  33.877  1.00  0.00           C  
ATOM   1440  C   ILE A1299      65.567  21.251  34.522  1.00  0.00           C  
ATOM   1441  O   ILE A1299      66.607  20.915  35.124  1.00  0.00           O  
ATOM   1442  CB  ILE A1299      65.124  23.757  34.902  1.00  0.00           C  
ATOM   1443  CG1 ILE A1299      66.283  24.016  35.895  1.00  0.00           C  
ATOM   1444  CG2 ILE A1299      63.802  23.464  35.619  1.00  0.00           C  
ATOM   1445  CD1 ILE A1299      67.447  24.785  35.324  1.00  0.00           C  
ATOM   1446  N   ASP A1300      64.526  20.422  34.398  1.00  0.00           N  
ATOM   1447  CA  ASP A1300      64.602  19.071  34.931  1.00  0.00           C  
ATOM   1448  C   ASP A1300      65.641  18.220  34.199  1.00  0.00           C  
ATOM   1449  O   ASP A1300      66.061  17.216  34.754  1.00  0.00           O  
ATOM   1450  CB  ASP A1300      63.230  18.409  34.918  1.00  0.00           C  
ATOM   1451  CG  ASP A1300      62.677  18.187  33.529  1.00  0.00           C  
ATOM   1452  OD1 ASP A1300      62.957  19.013  32.684  1.00  0.00           O  
ATOM   1453  OD2 ASP A1300      61.929  17.219  33.276  1.00  0.00           O  
ATOM   1454  N   GLN A1301      66.090  18.647  33.042  1.00  0.00           N  
ATOM   1455  CA  GLN A1301      67.119  17.989  32.231  1.00  0.00           C  
ATOM   1456  C   GLN A1301      68.504  18.497  32.564  1.00  0.00           C  
ATOM   1457  O   GLN A1301      69.456  18.078  31.912  1.00  0.00           O  
ATOM   1458  CB  GLN A1301      66.787  18.163  30.731  1.00  0.00           C  
ATOM   1459  CG  GLN A1301      65.496  17.391  30.444  1.00  0.00           C  
ATOM   1460  CD  GLN A1301      65.026  17.530  29.013  1.00  0.00           C  
ATOM   1461  OE1 GLN A1301      65.020  16.563  28.251  1.00  0.00           O  
ATOM   1462  NE2 GLN A1301      64.564  18.697  28.618  1.00  0.00           N  
ATOM   1463  N   ARG A1302      68.712  19.351  33.567  1.00  0.00           N  
ATOM   1464  CA  ARG A1302      69.996  19.991  33.811  1.00  0.00           C  
ATOM   1465  C   ARG A1302      71.128  18.957  33.996  1.00  0.00           C  
ATOM   1466  O   ARG A1302      72.230  19.146  33.484  1.00  0.00           O  
ATOM   1467  CB  ARG A1302      69.918  20.916  35.020  1.00  0.00           C  
ATOM   1468  CG  ARG A1302      71.139  21.857  35.064  1.00  0.00           C  
ATOM   1469  CD  ARG A1302      71.003  22.780  36.293  1.00  0.00           C  
ATOM   1470  NE  ARG A1302      72.025  23.866  36.233  1.00  0.00           N  
ATOM   1471  CZ  ARG A1302      73.299  23.734  36.561  1.00  0.00           C  
ATOM   1472  NH1 ARG A1302      73.834  22.592  37.018  1.00  0.00           N  
ATOM   1473  NH2 ARG A1302      74.066  24.829  36.430  1.00  0.00           N  
ATOM   1474  N   LYS A1303      70.905  17.891  34.775  1.00  0.00           N  
ATOM   1475  CA  LYS A1303      71.969  16.909  35.013  1.00  0.00           C  
ATOM   1476  C   LYS A1303      72.306  16.103  33.741  1.00  0.00           C  
ATOM   1477  O   LYS A1303      73.476  15.692  33.574  1.00  0.00           O  
ATOM   1478  CB  LYS A1303      71.609  15.991  36.163  1.00  0.00           C  
ATOM   1479  CG  LYS A1303      71.552  16.749  37.507  1.00  0.00           C  
ATOM   1480  CD  LYS A1303      71.280  15.720  38.605  1.00  0.00           C  
ATOM   1481  CE  LYS A1303      71.087  16.465  39.927  1.00  0.00           C  
ATOM   1482  NZ  LYS A1303      70.334  15.564  40.856  1.00  0.00           N  
ATOM   1483  N   ILE A1304      71.344  15.908  32.819  1.00  0.00           N  
ATOM   1484  CA  ILE A1304      71.642  15.330  31.522  1.00  0.00           C  
ATOM   1485  C   ILE A1304      72.507  16.258  30.686  1.00  0.00           C  
ATOM   1486  O   ILE A1304      73.458  15.848  30.035  1.00  0.00           O  
ATOM   1487  CB  ILE A1304      70.341  14.985  30.782  1.00  0.00           C  
ATOM   1488  CG1 ILE A1304      69.506  13.952  31.547  1.00  0.00           C  
ATOM   1489  CG2 ILE A1304      70.614  14.542  29.351  1.00  0.00           C  
ATOM   1490  CD1 ILE A1304      70.099  12.576  31.699  1.00  0.00           C  
ATOM   1491  N   PHE A1306      72.181  17.563  30.769  1.00  0.00           N  
ATOM   1492  CA  PHE A1306      72.929  18.557  29.988  1.00  0.00           C  
ATOM   1493  C   PHE A1306      74.359  18.730  30.511  1.00  0.00           C  
ATOM   1494  O   PHE A1306      75.325  18.844  29.723  1.00  0.00           O  
ATOM   1495  CB  PHE A1306      72.138  19.867  29.997  1.00  0.00           C  
ATOM   1496  CG  PHE A1306      70.851  19.835  29.200  1.00  0.00           C  
ATOM   1497  CD1 PHE A1306      70.526  18.769  28.354  1.00  0.00           C  
ATOM   1498  CD2 PHE A1306      69.969  20.923  29.338  1.00  0.00           C  
ATOM   1499  CE1 PHE A1306      69.337  18.830  27.632  1.00  0.00           C  
ATOM   1500  CE2 PHE A1306      68.817  20.975  28.561  1.00  0.00           C  
ATOM   1501  CZ  PHE A1306      68.475  19.922  27.687  1.00  0.00           C  
ATOM   1502  N   THR A1310      74.530  18.753  31.851  1.00  0.00           N  
ATOM   1503  CA  THR A1310      75.912  18.904  32.331  1.00  0.00           C  
ATOM   1504  C   THR A1310      76.701  17.624  32.059  1.00  0.00           C  
ATOM   1505  O   THR A1310      77.910  17.722  31.822  1.00  0.00           O  
ATOM   1506  CB  THR A1310      75.975  19.297  33.805  1.00  0.00           C  
ATOM   1507  OG1 THR A1310      75.308  18.284  34.582  1.00  0.00           O  
ATOM   1508  CG2 THR A1310      75.265  20.630  34.092  1.00  0.00           C  
ATOM   1509  N   PHE A1312      76.042  16.458  32.101  1.00  0.00           N  
ATOM   1510  CA  PHE A1312      76.682  15.203  31.674  1.00  0.00           C  
ATOM   1511  C   PHE A1312      77.232  15.337  30.256  1.00  0.00           C  
ATOM   1512  O   PHE A1312      78.357  14.953  29.950  1.00  0.00           O  
ATOM   1513  CB  PHE A1312      75.637  14.076  31.806  1.00  0.00           C  
ATOM   1514  CG  PHE A1312      76.040  12.702  31.326  1.00  0.00           C  
ATOM   1515  CD1 PHE A1312      76.522  11.734  32.209  1.00  0.00           C  
ATOM   1516  CD2 PHE A1312      75.919  12.358  29.989  1.00  0.00           C  
ATOM   1517  CE1 PHE A1312      76.841  10.483  31.732  1.00  0.00           C  
ATOM   1518  CE2 PHE A1312      76.243  11.094  29.503  1.00  0.00           C  
ATOM   1519  CZ  PHE A1312      76.702  10.149  30.389  1.00  0.00           C  
ATOM   1520  N   ALA A1314      76.431  15.881  29.328  1.00  0.00           N  
ATOM   1521  CA  ALA A1314      76.837  16.038  27.934  1.00  0.00           C  
ATOM   1522  C   ALA A1314      78.034  16.986  27.823  1.00  0.00           C  
ATOM   1523  O   ALA A1314      78.931  16.787  27.002  1.00  0.00           O  
ATOM   1524  CB  ALA A1314      75.683  16.584  27.106  1.00  0.00           C  
ATOM   1525  N   GLU A1316      78.025  18.043  28.652  1.00  0.00           N  
ATOM   1526  CA  GLU A1316      79.122  19.018  28.603  1.00  0.00           C  
ATOM   1527  C   GLU A1316      80.391  18.321  29.132  1.00  0.00           C  
ATOM   1528  O   GLU A1316      81.473  18.654  28.639  1.00  0.00           O  
ATOM   1529  CB  GLU A1316      78.784  20.225  29.438  1.00  0.00           C  
ATOM   1530  CG  GLU A1316      77.630  21.048  28.865  1.00  0.00           C  
ATOM   1531  CD  GLU A1316      77.415  22.366  29.513  1.00  0.00           C  
ATOM   1532  OE1 GLU A1316      78.200  22.807  30.374  1.00  0.00           O  
ATOM   1533  OE2 GLU A1316      76.432  23.084  29.102  1.00  0.00           O  
ATOM   1534  N   LYS A1317      80.335  17.393  30.059  1.00  0.00           N  
ATOM   1535  CA  LYS A1317      81.520  16.719  30.569  1.00  0.00           C  
ATOM   1536  C   LYS A1317      82.026  15.686  29.581  1.00  0.00           C  
ATOM   1537  O   LYS A1317      83.240  15.579  29.348  1.00  0.00           O  
ATOM   1538  CB  LYS A1317      81.200  16.079  31.913  1.00  0.00           C  
ATOM   1539  CG  LYS A1317      82.275  15.207  32.529  1.00  0.00           C  
ATOM   1540  CD  LYS A1317      81.793  14.388  33.733  1.00  0.00           C  
ATOM   1541  CE  LYS A1317      82.904  13.515  34.310  1.00  0.00           C  
ATOM   1542  NZ  LYS A1317      82.420  12.751  35.510  1.00  0.00           N  
ATOM   1543  N   TYR A1318      81.124  14.877  29.028  1.00  0.00           N  
ATOM   1544  CA  TYR A1318      81.581  13.664  28.334  1.00  0.00           C  
ATOM   1545  C   TYR A1318      81.710  13.826  26.842  1.00  0.00           C  
ATOM   1546  O   TYR A1318      82.534  13.067  26.291  1.00  0.00           O  
ATOM   1547  CB  TYR A1318      80.616  12.503  28.647  1.00  0.00           C  
ATOM   1548  CG  TYR A1318      80.808  11.868  30.003  1.00  0.00           C  
ATOM   1549  CD1 TYR A1318      79.895  12.018  31.054  1.00  0.00           C  
ATOM   1550  CD2 TYR A1318      81.930  11.077  30.210  1.00  0.00           C  
ATOM   1551  CE1 TYR A1318      80.129  11.400  32.255  1.00  0.00           C  
ATOM   1552  CE2 TYR A1318      82.156  10.461  31.425  1.00  0.00           C  
ATOM   1553  CZ  TYR A1318      81.256  10.632  32.432  1.00  0.00           C  
ATOM   1554  OH  TYR A1318      81.496  10.016  33.631  1.00  0.00           O  
ATOM   1555  N   LEU A1319      81.044  14.723  26.121  1.00  0.00           N  
ATOM   1556  CA  LEU A1319      81.343  14.899  24.695  1.00  0.00           C  
ATOM   1557  C   LEU A1319      82.811  15.187  24.465  1.00  0.00           C  
ATOM   1558  O   LEU A1319      83.389  14.582  23.541  1.00  0.00           O  
ATOM   1559  CB  LEU A1319      80.378  15.937  24.058  1.00  0.00           C  
ATOM   1560  CG  LEU A1319      78.942  15.420  23.829  1.00  0.00           C  
ATOM   1561  CD1 LEU A1319      78.128  16.541  23.150  1.00  0.00           C  
ATOM   1562  CD2 LEU A1319      78.863  14.147  22.982  1.00  0.00           C  
ATOM   1563  N   PRO A1321      83.494  16.049  25.210  1.00  0.00           N  
ATOM   1564  CA  PRO A1321      84.935  16.229  24.964  1.00  0.00           C  
ATOM   1565  C   PRO A1321      85.761  14.947  25.066  1.00  0.00           C  
ATOM   1566  O   PRO A1321      86.786  14.857  24.394  1.00  0.00           O  
ATOM   1567  CB  PRO A1321      85.324  17.253  26.027  1.00  0.00           C  
ATOM   1568  CG  PRO A1321      84.062  18.026  26.312  1.00  0.00           C  
ATOM   1569  CD  PRO A1321      82.964  16.991  26.183  1.00  0.00           C  
ATOM   1570  N   ALA A1322      85.332  13.971  25.889  1.00  0.00           N  
ATOM   1571  CA  ALA A1322      86.087  12.744  26.000  1.00  0.00           C  
ATOM   1572  C   ALA A1322      86.159  11.990  24.674  1.00  0.00           C  
ATOM   1573  O   ALA A1322      87.100  11.221  24.432  1.00  0.00           O  
ATOM   1574  CB  ALA A1322      85.503  11.880  27.137  1.00  0.00           C  
ATOM   1575  N   LEU A1323      85.159  12.183  23.820  1.00  0.00           N  
ATOM   1576  CA  LEU A1323      85.041  11.601  22.507  1.00  0.00           C  
ATOM   1577  C   LEU A1323      85.597  12.549  21.449  1.00  0.00           C  
ATOM   1578  O   LEU A1323      85.493  12.253  20.243  1.00  0.00           O  
ATOM   1579  CB  LEU A1323      83.575  11.236  22.172  1.00  0.00           C  
ATOM   1580  CG  LEU A1323      83.086   9.829  22.513  1.00  0.00           C  
ATOM   1581  CD1 LEU A1323      83.616   9.395  23.865  1.00  0.00           C  
ATOM   1582  CD2 LEU A1323      81.569   9.854  22.475  1.00  0.00           C  
ATOM   1583  N   GLY A1341      86.166  13.667  21.876  1.00  0.00           N  
ATOM   1584  CA  GLY A1341      86.715  14.601  20.910  1.00  0.00           C  
ATOM   1585  C   GLY A1341      85.681  15.563  20.356  1.00  0.00           C  
ATOM   1586  O   GLY A1341      85.945  16.306  19.400  1.00  0.00           O  
ATOM   1587  N   TYR A1342      84.500  15.611  20.952  1.00  0.00           N  
ATOM   1588  CA  TYR A1342      83.430  16.493  20.429  1.00  0.00           C  
ATOM   1589  C   TYR A1342      83.252  17.696  21.331  1.00  0.00           C  
ATOM   1590  O   TYR A1342      83.532  17.668  22.549  1.00  0.00           O  
ATOM   1591  CB  TYR A1342      82.109  15.706  20.390  1.00  0.00           C  
ATOM   1592  CG  TYR A1342      82.144  14.515  19.453  1.00  0.00           C  
ATOM   1593  CD1 TYR A1342      82.757  14.595  18.215  1.00  0.00           C  
ATOM   1594  CD2 TYR A1342      81.553  13.320  19.807  1.00  0.00           C  
ATOM   1595  CE1 TYR A1342      82.758  13.468  17.381  1.00  0.00           C  
ATOM   1596  CE2 TYR A1342      81.532  12.172  19.014  1.00  0.00           C  
ATOM   1597  CZ  TYR A1342      82.165  12.281  17.758  1.00  0.00           C  
ATOM   1598  OH  TYR A1342      82.207  11.226  16.885  1.00  0.00           O  
ATOM   1599  N   SER A1344      82.735  18.786  20.750  1.00  0.00           N  
ATOM   1600  CA  SER A1344      82.561  19.996  21.541  1.00  0.00           C  
ATOM   1601  C   SER A1344      81.414  19.933  22.536  1.00  0.00           C  
ATOM   1602  O   SER A1344      80.376  19.330  22.247  1.00  0.00           O  
ATOM   1603  CB  SER A1344      82.243  21.191  20.598  1.00  0.00           C  
ATOM   1604  OG  SER A1344      82.003  22.317  21.433  1.00  0.00           O  
ATOM   1605  N   LYS A1345      81.578  20.574  23.676  1.00  0.00           N  
ATOM   1606  CA  LYS A1345      80.425  20.780  24.562  1.00  0.00           C  
ATOM   1607  C   LYS A1345      79.494  21.758  23.822  1.00  0.00           C  
ATOM   1608  O   LYS A1345      79.853  22.573  22.993  1.00  0.00           O  
ATOM   1609  CB  LYS A1345      80.828  21.245  25.953  1.00  0.00           C  
ATOM   1610  CG  LYS A1345      81.161  22.715  25.969  1.00  0.00           C  
ATOM   1611  CD  LYS A1345      81.539  23.170  27.385  1.00  0.00           C  
ATOM   1612  CE  LYS A1345      81.952  24.624  27.312  1.00  0.00           C  
ATOM   1613  NZ  LYS A1345      82.990  25.017  26.341  1.00  0.00           N  
ATOM   1614  N   ARG A1347      78.195  21.655  24.100  1.00  0.00           N  
ATOM   1615  CA  ARG A1347      77.147  22.525  23.552  1.00  0.00           C  
ATOM   1616  C   ARG A1347      76.648  23.507  24.577  1.00  0.00           C  
ATOM   1617  O   ARG A1347      76.741  23.305  25.785  1.00  0.00           O  
ATOM   1618  CB  ARG A1347      75.971  21.655  23.042  1.00  0.00           C  
ATOM   1619  CG  ARG A1347      76.056  21.214  21.585  1.00  0.00           C  
ATOM   1620  CD  ARG A1347      77.250  20.306  21.303  1.00  0.00           C  
ATOM   1621  NE  ARG A1347      77.305  20.126  19.840  1.00  0.00           N  
ATOM   1622  CZ  ARG A1347      78.130  19.347  19.201  1.00  0.00           C  
ATOM   1623  NH1 ARG A1347      79.040  18.618  19.846  1.00  0.00           N  
ATOM   1624  NH2 ARG A1347      78.047  19.277  17.864  1.00  0.00           N  
ATOM   1625  N   VAL A1348      76.061  24.577  24.101  1.00  0.00           N  
ATOM   1626  CA  VAL A1348      75.213  25.512  24.814  1.00  0.00           C  
ATOM   1627  C   VAL A1348      73.938  24.765  25.253  1.00  0.00           C  
ATOM   1628  O   VAL A1348      73.385  23.958  24.506  1.00  0.00           O  
ATOM   1629  CB  VAL A1348      74.859  26.702  23.918  1.00  0.00           C  
ATOM   1630  CG1 VAL A1348      73.766  27.627  24.506  1.00  0.00           C  
ATOM   1631  CG2 VAL A1348      76.126  27.492  23.610  1.00  0.00           C  
ATOM   1632  N   HIS A1349      73.486  25.037  26.479  1.00  0.00           N  
ATOM   1633  CA  HIS A1349      72.226  24.454  26.962  1.00  0.00           C  
ATOM   1634  C   HIS A1349      71.288  25.520  27.442  1.00  0.00           C  
ATOM   1635  O   HIS A1349      71.637  26.361  28.245  1.00  0.00           O  
ATOM   1636  CB  HIS A1349      72.483  23.397  28.062  1.00  0.00           C  
ATOM   1637  CG  HIS A1349      73.205  22.229  27.476  1.00  0.00           C  
ATOM   1638  ND1 HIS A1349      74.580  21.985  27.512  1.00  0.00           N  
ATOM   1639  CD2 HIS A1349      72.627  21.183  26.761  1.00  0.00           C  
ATOM   1640  CE1 HIS A1349      74.839  20.876  26.850  1.00  0.00           C  
ATOM   1641  NE2 HIS A1349      73.669  20.360  26.373  1.00  0.00           N  
ATOM   1642  N   LEU A1350      70.039  25.456  26.906  1.00  0.00           N  
ATOM   1643  CA  LEU A1350      68.974  26.444  27.185  1.00  0.00           C  
ATOM   1644  C   LEU A1350      67.891  25.733  27.946  1.00  0.00           C  
ATOM   1645  O   LEU A1350      67.337  24.732  27.432  1.00  0.00           O  
ATOM   1646  CB  LEU A1350      68.416  27.003  25.877  1.00  0.00           C  
ATOM   1647  CG  LEU A1350      69.465  27.678  24.979  1.00  0.00           C  
ATOM   1648  CD1 LEU A1350      68.774  28.271  23.754  1.00  0.00           C  
ATOM   1649  CD2 LEU A1350      70.225  28.779  25.685  1.00  0.00           C  
ATOM   1650  N   MET A1351      67.567  26.187  29.157  1.00  0.00           N  
ATOM   1651  CA  MET A1351      66.618  25.470  30.005  1.00  0.00           C  
ATOM   1652  C   MET A1351      65.408  26.331  30.403  1.00  0.00           C  
ATOM   1653  O   MET A1351      65.567  27.331  31.076  1.00  0.00           O  
ATOM   1654  CB  MET A1351      67.347  24.960  31.290  1.00  0.00           C  
ATOM   1655  CG  MET A1351      68.287  23.801  30.926  1.00  0.00           C  
ATOM   1656  SD  MET A1351      69.489  23.435  32.207  1.00  0.00           S  
ATOM   1657  CE  MET A1351      70.588  24.844  31.990  1.00  0.00           C  
ATOM   1658  N   ASN A1352      64.231  25.842  30.031  1.00  0.00           N  
ATOM   1659  CA  ASN A1352      62.962  26.492  30.436  1.00  0.00           C  
ATOM   1660  C   ASN A1352      62.687  26.120  31.907  1.00  0.00           C  
ATOM   1661  O   ASN A1352      63.142  25.083  32.379  1.00  0.00           O  
ATOM   1662  CB  ASN A1352      61.801  26.000  29.584  1.00  0.00           C  
ATOM   1663  CG  ASN A1352      61.108  27.098  28.817  1.00  0.00           C  
ATOM   1664  OD1 ASN A1352      61.509  28.256  28.818  1.00  0.00           O  
ATOM   1665  ND2 ASN A1352      60.085  26.681  28.083  1.00  0.00           N  
ATOM   1666  N   PRO A1359      61.903  26.939  32.621  1.00  0.00           N  
ATOM   1667  CA  PRO A1359      61.445  26.493  33.925  1.00  0.00           C  
ATOM   1668  C   PRO A1359      60.445  25.343  33.767  1.00  0.00           C  
ATOM   1669  O   PRO A1359      59.909  25.083  32.705  1.00  0.00           O  
ATOM   1670  CB  PRO A1359      60.735  27.745  34.459  1.00  0.00           C  
ATOM   1671  CG  PRO A1359      60.581  28.693  33.381  1.00  0.00           C  
ATOM   1672  CD  PRO A1359      61.330  28.210  32.180  1.00  0.00           C  
ATOM   1673  N   MET A1360      60.176  24.698  34.917  1.00  0.00           N  
ATOM   1674  CA  MET A1360      59.038  23.763  34.985  1.00  0.00           C  
ATOM   1675  C   MET A1360      57.773  24.586  35.295  1.00  0.00           C  
ATOM   1676  O   MET A1360      57.616  25.076  36.379  1.00  0.00           O  
ATOM   1677  CB  MET A1360      59.265  22.664  35.965  1.00  0.00           C  
ATOM   1678  CG  MET A1360      60.580  21.851  35.905  1.00  0.00           C  
ATOM   1679  SD  MET A1360      60.980  21.323  34.218  1.00  0.00           S  
ATOM   1680  CE  MET A1360      59.587  20.266  33.843  1.00  0.00           C  
ATOM   1681  N   VAL A1361      56.995  24.822  34.313  1.00  0.00           N  
ATOM   1682  CA  VAL A1361      55.861  25.694  34.363  1.00  0.00           C  
ATOM   1683  C   VAL A1361      54.644  24.947  34.880  1.00  0.00           C  
ATOM   1684  O   VAL A1361      54.366  23.886  34.332  1.00  0.00           O  
ATOM   1685  CB  VAL A1361      55.654  26.247  32.928  1.00  0.00           C  
ATOM   1686  CG1 VAL A1361      54.400  27.083  32.907  1.00  0.00           C  
ATOM   1687  CG2 VAL A1361      56.870  27.020  32.426  1.00  0.00           C  
ATOM   1688  N   PRO A1365      53.974  25.458  35.920  1.00  0.00           N  
ATOM   1689  CA  PRO A1365      52.779  24.753  36.408  1.00  0.00           C  
ATOM   1690  C   PRO A1365      51.685  24.669  35.353  1.00  0.00           C  
ATOM   1691  O   PRO A1365      51.627  25.539  34.488  1.00  0.00           O  
ATOM   1692  CB  PRO A1365      52.310  25.539  37.615  1.00  0.00           C  
ATOM   1693  CG  PRO A1365      53.063  26.798  37.612  1.00  0.00           C  
ATOM   1694  CD  PRO A1365      54.236  26.681  36.677  1.00  0.00           C  
ATOM   1695  N   GLY A1366      50.891  23.601  35.451  1.00  0.00           N  
ATOM   1696  CA  GLY A1366      49.859  23.382  34.443  1.00  0.00           C  
ATOM   1697  C   GLY A1366      48.755  24.424  34.518  1.00  0.00           C  
ATOM   1698  O   GLY A1366      48.459  25.007  35.567  1.00  0.00           O  
ATOM   1699  N   LEU A1368      48.104  24.671  33.389  1.00  0.00           N  
ATOM   1700  CA  LEU A1368      46.980  25.581  33.306  1.00  0.00           C  
ATOM   1701  C   LEU A1368      45.764  25.095  34.058  1.00  0.00           C  
ATOM   1702  O   LEU A1368      45.097  25.826  34.797  1.00  0.00           O  
ATOM   1703  CB  LEU A1368      46.621  25.751  31.827  1.00  0.00           C  
ATOM   1704  CG  LEU A1368      45.529  26.760  31.521  1.00  0.00           C  
ATOM   1705  CD1 LEU A1368      45.805  28.129  32.127  1.00  0.00           C  
ATOM   1706  CD2 LEU A1368      45.350  26.860  30.004  1.00  0.00           C  
ATOM   1707  N   THR A1369      45.414  23.827  33.900  1.00  0.00           N  
ATOM   1708  CA  THR A1369      44.386  23.213  34.732  1.00  0.00           C  
ATOM   1709  C   THR A1369      45.103  22.141  35.572  1.00  0.00           C  
ATOM   1710  O   THR A1369      45.481  21.097  35.031  1.00  0.00           O  
ATOM   1711  CB  THR A1369      43.242  22.671  33.887  1.00  0.00           C  
ATOM   1712  OG1 THR A1369      43.766  21.604  33.069  1.00  0.00           O  
ATOM   1713  CG2 THR A1369      42.676  23.785  32.996  1.00  0.00           C  
ATOM   1714  N   GLY A1370      45.304  22.414  36.810  1.00  0.00           N  
ATOM   1715  CA  GLY A1370      46.001  22.594  38.030  1.00  0.00           C  
ATOM   1716  C   GLY A1370      45.984  24.096  38.411  1.00  0.00           C  
ATOM   1717  O   GLY A1370      44.952  24.703  38.072  1.00  0.00           O  
ATOM   1718  N   SER A1452      47.043  24.545  39.034  1.00  0.00           N  
ATOM   1719  CA  SER A1452      47.615  25.783  39.527  1.00  0.00           C  
ATOM   1720  C   SER A1452      48.495  25.561  40.767  1.00  0.00           C  
ATOM   1721  O   SER A1452      49.630  26.014  40.927  1.00  0.00           O  
ATOM   1722  CB  SER A1452      46.537  26.809  39.857  1.00  0.00           C  
ATOM   1723  OG  SER A1452      46.964  28.158  39.892  1.00  0.00           O  
ATOM   1724  N   GLU A1453      43.257  14.442  30.377  1.00  0.00           N  
ATOM   1725  CA  GLU A1453      41.882  13.945  30.499  1.00  0.00           C  
ATOM   1726  C   GLU A1453      40.956  15.031  31.059  1.00  0.00           C  
ATOM   1727  O   GLU A1453      39.963  15.390  30.420  1.00  0.00           O  
ATOM   1728  CB  GLU A1453      41.839  12.702  31.382  1.00  0.00           C  
ATOM   1729  CG  GLU A1453      43.069  11.815  31.276  1.00  0.00           C  
ATOM   1730  CD  GLU A1453      43.067  10.689  32.290  1.00  0.00           C  
ATOM   1731  OE1 GLU A1453      42.710  10.942  33.460  1.00  0.00           O  
ATOM   1732  OE2 GLU A1453      43.423   9.552  31.917  1.00  0.00           O  
ATOM   1733  N   SER A1454      41.343  15.499  32.224  1.00  0.00           N  
ATOM   1734  CA  SER A1454      40.997  16.702  32.945  1.00  0.00           C  
ATOM   1735  C   SER A1454      41.772  17.850  32.272  1.00  0.00           C  
ATOM   1736  O   SER A1454      41.539  19.047  32.443  1.00  0.00           O  
ATOM   1737  CB  SER A1454      41.324  16.584  34.430  1.00  0.00           C  
ATOM   1738  OG  SER A1454      42.697  16.334  34.702  1.00  0.00           O  
ATOM   1739  N   LYS A1455      42.750  17.482  31.451  1.00  0.00           N  
ATOM   1740  CA  LYS A1455      43.596  18.469  30.786  1.00  0.00           C  
ATOM   1741  C   LYS A1455      42.946  18.911  29.482  1.00  0.00           C  
ATOM   1742  O   LYS A1455      42.157  18.187  28.878  1.00  0.00           O  
ATOM   1743  CB  LYS A1455      44.982  17.906  30.462  1.00  0.00           C  
ATOM   1744  CG  LYS A1455      45.826  17.460  31.646  1.00  0.00           C  
ATOM   1745  CD  LYS A1455      46.230  18.658  32.449  1.00  0.00           C  
ATOM   1746  CE  LYS A1455      47.468  18.453  33.304  1.00  0.00           C  
ATOM   1747  NZ  LYS A1455      47.905  19.769  33.868  1.00  0.00           N  
ATOM   1748  N   ILE A1456      43.271  20.110  29.045  1.00  0.00           N  
ATOM   1749  CA  ILE A1456      42.746  20.600  27.763  1.00  0.00           C  
ATOM   1750  C   ILE A1456      43.600  20.019  26.657  1.00  0.00           C  
ATOM   1751  O   ILE A1456      44.779  20.386  26.510  1.00  0.00           O  
ATOM   1752  CB  ILE A1456      42.715  22.135  27.680  1.00  0.00           C  
ATOM   1753  CG1 ILE A1456      41.862  22.752  28.791  1.00  0.00           C  
ATOM   1754  CG2 ILE A1456      42.203  22.566  26.322  1.00  0.00           C  
ATOM   1755  CD1 ILE A1456      42.135  24.225  29.031  1.00  0.00           C  
ATOM   1756  N   ASP A1457      43.013  19.119  25.880  1.00  0.00           N  
ATOM   1757  CA  ASP A1457      43.679  18.567  24.706  1.00  0.00           C  
ATOM   1758  C   ASP A1457      43.784  19.630  23.602  1.00  0.00           C  
ATOM   1759  O   ASP A1457      42.937  20.534  23.504  1.00  0.00           O  
ATOM   1760  CB  ASP A1457      42.848  17.432  24.140  1.00  0.00           C  
ATOM   1761  CG  ASP A1457      43.502  16.679  22.994  1.00  0.00           C  
ATOM   1762  OD1 ASP A1457      43.011  16.746  21.831  1.00  0.00           O  
ATOM   1763  OD2 ASP A1457      44.539  16.015  23.278  1.00  0.00           O  
ATOM   1764  N   LEU A1458      44.796  19.510  22.740  1.00  0.00           N  
ATOM   1765  CA  LEU A1458      44.967  20.514  21.706  1.00  0.00           C  
ATOM   1766  C   LEU A1458      43.786  20.535  20.753  1.00  0.00           C  
ATOM   1767  O   LEU A1458      43.556  21.552  20.110  1.00  0.00           O  
ATOM   1768  CB  LEU A1458      46.268  20.266  20.937  1.00  0.00           C  
ATOM   1769  CG  LEU A1458      47.506  20.546  21.790  1.00  0.00           C  
ATOM   1770  CD1 LEU A1458      48.783  20.143  21.082  1.00  0.00           C  
ATOM   1771  CD2 LEU A1458      47.543  22.033  22.094  1.00  0.00           C  
ATOM   1772  N   LEU A1459      43.040  19.436  20.656  1.00  0.00           N  
ATOM   1773  CA  LEU A1459      41.894  19.368  19.756  1.00  0.00           C  
ATOM   1774  C   LEU A1459      40.578  19.515  20.509  1.00  0.00           C  
ATOM   1775  O   LEU A1459      39.526  19.417  19.882  1.00  0.00           O  
ATOM   1776  CB  LEU A1459      41.935  18.051  18.963  1.00  0.00           C  
ATOM   1777  CG  LEU A1459      43.152  17.926  18.040  1.00  0.00           C  
ATOM   1778  CD1 LEU A1459      43.020  16.720  17.127  1.00  0.00           C  
ATOM   1779  CD2 LEU A1459      43.325  19.197  17.224  1.00  0.00           C  
ATOM   1780  N   ASP A1460      40.542  19.792  21.810  1.00  0.00           N  
ATOM   1781  CA  ASP A1460      39.262  19.963  22.499  1.00  0.00           C  
ATOM   1782  C   ASP A1460      38.431  21.080  21.869  1.00  0.00           C  
ATOM   1783  O   ASP A1460      38.953  22.130  21.495  1.00  0.00           O  
ATOM   1784  CB  ASP A1460      39.486  20.321  23.969  1.00  0.00           C  
ATOM   1785  CG  ASP A1460      39.493  19.135  24.913  1.00  0.00           C  
ATOM   1786  OD1 ASP A1460      40.040  19.281  26.031  1.00  0.00           O  
ATOM   1787  OD2 ASP A1460      38.924  18.084  24.527  1.00  0.00           O  
ATOM   1788  N   ARG A1461      37.120  20.885  21.793  1.00  0.00           N  
ATOM   1789  CA  ARG A1461      36.238  21.904  21.225  1.00  0.00           C  
ATOM   1790  C   ARG A1461      36.066  23.080  22.181  1.00  0.00           C  
ATOM   1791  O   ARG A1461      36.338  22.918  23.375  1.00  0.00           O  
ATOM   1792  CB  ARG A1461      34.844  21.349  20.900  1.00  0.00           C  
ATOM   1793  CG  ARG A1461      34.272  20.468  21.986  1.00  0.00           C  
ATOM   1794  CD  ARG A1461      33.463  21.242  22.999  1.00  0.00           C  
ATOM   1795  NE  ARG A1461      32.127  20.773  23.305  1.00  0.00           N  
ATOM   1796  CZ  ARG A1461      31.157  20.507  22.444  1.00  0.00           C  
ATOM   1797  NH1 ARG A1461      31.388  20.670  21.146  1.00  0.00           N  
ATOM   1798  NH2 ARG A1461      29.983  20.090  22.890  1.00  0.00           N  
ATOM   1799  N   LYS A1462      35.597  24.219  21.699  1.00  0.00           N  
ATOM   1800  CA  LYS A1462      35.447  25.424  22.498  1.00  0.00           C  
ATOM   1801  C   LYS A1462      34.701  25.145  23.792  1.00  0.00           C  
ATOM   1802  O   LYS A1462      35.048  25.671  24.846  1.00  0.00           O  
ATOM   1803  CB  LYS A1462      34.688  26.494  21.695  1.00  0.00           C  
ATOM   1804  CG  LYS A1462      35.576  27.064  20.607  1.00  0.00           C  
ATOM   1805  CD  LYS A1462      35.248  28.504  20.270  1.00  0.00           C  
ATOM   1806  CE  LYS A1462      36.505  29.207  19.727  1.00  0.00           C  
ATOM   1807  NZ  LYS A1462      36.131  29.852  18.430  1.00  0.00           N  
ATOM   1808  N   GLU A1463      33.637  24.368  23.717  1.00  0.00           N  
ATOM   1809  CA  GLU A1463      32.807  24.212  24.914  1.00  0.00           C  
ATOM   1810  C   GLU A1463      33.581  23.516  26.019  1.00  0.00           C  
ATOM   1811  O   GLU A1463      33.396  23.815  27.198  1.00  0.00           O  
ATOM   1812  CB  GLU A1463      31.516  23.484  24.473  1.00  0.00           C  
ATOM   1813  CG  GLU A1463      30.870  24.318  23.365  1.00  0.00           C  
ATOM   1814  CD  GLU A1463      30.995  23.760  21.970  1.00  0.00           C  
ATOM   1815  OE1 GLU A1463      32.086  23.559  21.400  1.00  0.00           O  
ATOM   1816  OE2 GLU A1463      29.935  23.475  21.381  1.00  0.00           O  
ATOM   1817  N   ASP A1465      34.445  22.573  25.632  1.00  0.00           N  
ATOM   1818  CA  ASP A1465      35.234  21.888  26.677  1.00  0.00           C  
ATOM   1819  C   ASP A1465      36.406  22.711  27.177  1.00  0.00           C  
ATOM   1820  O   ASP A1465      36.794  22.587  28.348  1.00  0.00           O  
ATOM   1821  CB  ASP A1465      35.618  20.517  26.092  1.00  0.00           C  
ATOM   1822  CG  ASP A1465      34.315  19.752  25.817  1.00  0.00           C  
ATOM   1823  OD1 ASP A1465      33.433  19.743  26.711  1.00  0.00           O  
ATOM   1824  OD2 ASP A1465      34.149  19.153  24.723  1.00  0.00           O  
ATOM   1825  N   VAL A1467      36.987  23.557  26.330  1.00  0.00           N  
ATOM   1826  CA  VAL A1467      38.012  24.515  26.755  1.00  0.00           C  
ATOM   1827  C   VAL A1467      37.374  25.395  27.817  1.00  0.00           C  
ATOM   1828  O   VAL A1467      37.950  25.601  28.869  1.00  0.00           O  
ATOM   1829  CB  VAL A1467      38.508  25.400  25.614  1.00  0.00           C  
ATOM   1830  CG1 VAL A1467      39.416  26.536  26.083  1.00  0.00           C  
ATOM   1831  CG2 VAL A1467      39.200  24.463  24.636  1.00  0.00           C  
ATOM   1832  N   LYS A1506      36.191  25.881  27.491  1.00  0.00           N  
ATOM   1833  CA  LYS A1506      35.507  26.749  28.434  1.00  0.00           C  
ATOM   1834  C   LYS A1506      35.264  26.047  29.758  1.00  0.00           C  
ATOM   1835  O   LYS A1506      35.525  26.566  30.834  1.00  0.00           O  
ATOM   1836  CB  LYS A1506      34.187  27.227  27.828  1.00  0.00           C  
ATOM   1837  CG  LYS A1506      33.329  27.915  28.909  1.00  0.00           C  
ATOM   1838  CD  LYS A1506      32.133  28.639  28.281  1.00  0.00           C  
ATOM   1839  CE  LYS A1506      32.376  30.134  28.523  1.00  0.00           C  
ATOM   1840  NZ  LYS A1506      33.521  30.301  29.477  1.00  0.00           N  
ATOM   1841  N   LYS A1507      34.732  24.829  29.694  1.00  0.00           N  
ATOM   1842  CA  LYS A1507      34.404  24.207  30.975  1.00  0.00           C  
ATOM   1843  C   LYS A1507      35.665  23.883  31.758  1.00  0.00           C  
ATOM   1844  O   LYS A1507      35.609  24.067  32.974  1.00  0.00           O  
ATOM   1845  CB  LYS A1507      33.535  22.957  30.818  1.00  0.00           C  
ATOM   1846  CG  LYS A1507      32.758  22.586  32.078  1.00  0.00           C  
ATOM   1847  CD  LYS A1507      33.429  21.433  32.840  1.00  0.00           C  
ATOM   1848  CE  LYS A1507      34.447  20.702  31.983  1.00  0.00           C  
ATOM   1849  NZ  LYS A1507      35.454  19.874  32.697  1.00  0.00           N  
ATOM   1850  N   LYS A1508      36.709  23.419  31.076  1.00  0.00           N  
ATOM   1851  CA  LYS A1508      37.905  23.025  31.834  1.00  0.00           C  
ATOM   1852  C   LYS A1508      38.589  24.236  32.436  1.00  0.00           C  
ATOM   1853  O   LYS A1508      39.101  24.185  33.547  1.00  0.00           O  
ATOM   1854  CB  LYS A1508      38.858  22.252  30.932  1.00  0.00           C  
ATOM   1855  CG  LYS A1508      38.271  20.866  30.630  1.00  0.00           C  
ATOM   1856  CD  LYS A1508      39.144  20.127  29.614  1.00  0.00           C  
ATOM   1857  CE  LYS A1508      38.471  18.801  29.304  1.00  0.00           C  
ATOM   1858  NZ  LYS A1508      39.322  17.973  28.397  1.00  0.00           N  
ATOM   1859  N   LEU A1509      38.566  25.374  31.734  1.00  0.00           N  
ATOM   1860  CA  LEU A1509      39.216  26.524  32.319  1.00  0.00           C  
ATOM   1861  C   LEU A1509      38.421  27.068  33.493  1.00  0.00           C  
ATOM   1862  O   LEU A1509      38.995  27.692  34.371  1.00  0.00           O  
ATOM   1863  CB  LEU A1509      39.298  27.707  31.356  1.00  0.00           C  
ATOM   1864  CG  LEU A1509      40.574  27.899  30.566  1.00  0.00           C  
ATOM   1865  CD1 LEU A1509      40.353  28.974  29.523  1.00  0.00           C  
ATOM   1866  CD2 LEU A1509      41.771  28.236  31.458  1.00  0.00           C  
ATOM   1867  N   LYS A1510      37.085  26.896  33.434  1.00  0.00           N  
ATOM   1868  CA  LYS A1510      36.388  27.450  34.624  1.00  0.00           C  
ATOM   1869  C   LYS A1510      36.686  26.677  35.900  1.00  0.00           C  
ATOM   1870  O   LYS A1510      36.592  27.184  37.023  1.00  0.00           O  
ATOM   1871  CB  LYS A1510      34.882  27.530  34.362  1.00  0.00           C  
ATOM   1872  CG  LYS A1510      34.491  28.801  33.599  1.00  0.00           C  
ATOM   1873  CD  LYS A1510      35.730  29.552  33.114  1.00  0.00           C  
ATOM   1874  CE  LYS A1510      35.627  29.927  31.643  1.00  0.00           C  
ATOM   1875  NZ  LYS A1510      36.837  30.665  31.174  1.00  0.00           N  
ATOM   1876  N   LYS A1511      37.083  25.409  35.808  1.00  0.00           N  
ATOM   1877  CA  LYS A1511      37.502  24.686  37.009  1.00  0.00           C  
ATOM   1878  C   LYS A1511      38.971  24.937  37.369  1.00  0.00           C  
ATOM   1879  O   LYS A1511      39.383  24.394  38.401  1.00  0.00           O  
ATOM   1880  CB  LYS A1511      37.258  23.184  36.847  1.00  0.00           C  
ATOM   1881  CG  LYS A1511      35.881  22.788  36.327  1.00  0.00           C  
ATOM   1882  CD  LYS A1511      35.608  21.313  36.570  1.00  0.00           C  
ATOM   1883  CE  LYS A1511      34.157  21.077  36.955  1.00  0.00           C  
ATOM   1884  NZ  LYS A1511      33.855  19.628  37.119  1.00  0.00           N  
ATOM   1885  N   ALA A1516      39.715  25.698  36.550  1.00  0.00           N  
ATOM   1886  CA  ALA A1516      41.126  25.965  36.852  1.00  0.00           C  
ATOM   1887  C   ALA A1516      41.313  26.688  38.171  1.00  0.00           C  
ATOM   1888  O   ALA A1516      40.597  27.641  38.500  1.00  0.00           O  
ATOM   1889  CB  ALA A1516      41.784  26.791  35.745  1.00  0.00           C  
ATOM   1890  N   PHE A1517      42.296  26.230  38.944  1.00  0.00           N  
ATOM   1891  CA  PHE A1517      42.655  26.945  40.183  1.00  0.00           C  
ATOM   1892  C   PHE A1517      43.319  28.248  39.828  1.00  0.00           C  
ATOM   1893  O   PHE A1517      44.229  28.357  38.973  1.00  0.00           O  
ATOM   1894  CB  PHE A1517      43.547  26.059  41.017  1.00  0.00           C  
ATOM   1895  CG  PHE A1517      43.950  26.357  42.426  1.00  0.00           C  
ATOM   1896  CD1 PHE A1517      44.977  27.250  42.723  1.00  0.00           C  
ATOM   1897  CD2 PHE A1517      43.340  25.733  43.510  1.00  0.00           C  
ATOM   1898  CE1 PHE A1517      45.374  27.474  44.023  1.00  0.00           C  
ATOM   1899  CE2 PHE A1517      43.722  25.942  44.826  1.00  0.00           C  
ATOM   1900  CZ  PHE A1517      44.760  26.827  45.076  1.00  0.00           C  
ATOM   1901  N   CYS A1518      42.898  29.300  40.525  1.00  0.00           N  
ATOM   1902  CA  CYS A1518      43.462  30.618  40.281  1.00  0.00           C  
ATOM   1903  C   CYS A1518      43.113  31.482  41.466  1.00  0.00           C  
ATOM   1904  O   CYS A1518      42.010  32.038  41.487  1.00  0.00           O  
ATOM   1905  CB  CYS A1518      42.891  31.191  38.976  1.00  0.00           C  
ATOM   1906  SG  CYS A1518      43.654  32.735  38.416  1.00  0.00           S  
ATOM   1907  N   GLU A1527      43.985  31.507  42.469  1.00  0.00           N  
ATOM   1908  CA  GLU A1527      43.664  32.213  43.728  1.00  0.00           C  
ATOM   1909  C   GLU A1527      43.883  33.707  43.594  1.00  0.00           C  
ATOM   1910  O   GLU A1527      44.896  34.207  43.102  1.00  0.00           O  
ATOM   1911  CB  GLU A1527      44.593  31.651  44.833  1.00  0.00           C  
ATOM   1912  CG  GLU A1527      44.421  32.115  46.238  1.00  0.00           C  
ATOM   1913  CD  GLU A1527      45.404  31.701  47.293  1.00  0.00           C  
ATOM   1914  OE1 GLU A1527      45.008  31.986  48.462  1.00  0.00           O  
ATOM   1915  OE2 GLU A1527      46.510  31.157  47.123  1.00  0.00           O  
ATOM   1916  N   PRO A1528      42.893  34.494  44.041  1.00  0.00           N  
ATOM   1917  CA  PRO A1528      43.010  35.951  43.955  1.00  0.00           C  
ATOM   1918  C   PRO A1528      44.293  36.469  44.612  1.00  0.00           C  
ATOM   1919  O   PRO A1528      44.654  36.008  45.719  1.00  0.00           O  
ATOM   1920  CB  PRO A1528      41.790  36.510  44.722  1.00  0.00           C  
ATOM   1921  CG  PRO A1528      40.982  35.312  45.109  1.00  0.00           C  
ATOM   1922  CD  PRO A1528      41.634  34.067  44.649  1.00  0.00           C  
ATOM   1923  N   GLY A1545      45.021  37.343  43.938  1.00  0.00           N  
ATOM   1924  CA  GLY A1545      46.221  37.963  44.450  1.00  0.00           C  
ATOM   1925  C   GLY A1545      47.410  37.021  44.375  1.00  0.00           C  
ATOM   1926  O   GLY A1545      48.499  37.496  44.663  1.00  0.00           O  
ATOM   1927  N   ASN A1563      47.302  35.745  44.027  1.00  0.00           N  
ATOM   1928  CA  ASN A1563      48.454  34.803  44.037  1.00  0.00           C  
ATOM   1929  C   ASN A1563      49.246  34.929  42.754  1.00  0.00           C  
ATOM   1930  O   ASN A1563      48.795  34.531  41.672  1.00  0.00           O  
ATOM   1931  CB  ASN A1563      47.944  33.394  44.274  1.00  0.00           C  
ATOM   1932  CG  ASN A1563      49.018  32.341  44.262  1.00  0.00           C  
ATOM   1933  OD1 ASN A1563      50.193  32.598  44.011  1.00  0.00           O  
ATOM   1934  ND2 ASN A1563      48.547  31.124  44.534  1.00  0.00           N  
ATOM   1935  N   VAL A1569      50.443  35.515  42.785  1.00  0.00           N  
ATOM   1936  CA  VAL A1569      51.274  35.648  41.593  1.00  0.00           C  
ATOM   1937  C   VAL A1569      52.425  34.671  41.579  1.00  0.00           C  
ATOM   1938  O   VAL A1569      53.106  34.527  40.529  1.00  0.00           O  
ATOM   1939  CB  VAL A1569      51.817  37.097  41.459  1.00  0.00           C  
ATOM   1940  CG1 VAL A1569      50.628  38.035  41.270  1.00  0.00           C  
ATOM   1941  CG2 VAL A1569      52.636  37.586  42.638  1.00  0.00           C  
ATOM   1942  N   GLU A1594      52.723  34.007  42.686  1.00  0.00           N  
ATOM   1943  CA  GLU A1594      53.936  33.165  42.681  1.00  0.00           C  
ATOM   1944  C   GLU A1594      53.681  31.790  42.174  1.00  0.00           C  
ATOM   1945  O   GLU A1594      54.579  31.063  41.685  1.00  0.00           O  
ATOM   1946  CB  GLU A1594      54.438  33.087  44.132  1.00  0.00           C  
ATOM   1947  CG  GLU A1594      55.201  34.264  44.645  1.00  0.00           C  
ATOM   1948  CD  GLU A1594      56.515  34.553  43.949  1.00  0.00           C  
ATOM   1949  OE1 GLU A1594      57.033  33.686  43.221  1.00  0.00           O  
ATOM   1950  OE2 GLU A1594      56.992  35.693  44.172  1.00  0.00           O  
ATOM   1951  N   ASN A1596      52.434  31.331  42.390  1.00  0.00           N  
ATOM   1952  CA  ASN A1596      52.206  29.929  41.942  1.00  0.00           C  
ATOM   1953  C   ASN A1596      50.823  29.964  41.304  1.00  0.00           C  
ATOM   1954  O   ASN A1596      49.827  29.788  42.014  1.00  0.00           O  
ATOM   1955  CB  ASN A1596      52.304  28.966  43.088  1.00  0.00           C  
ATOM   1956  CG  ASN A1596      53.747  28.834  43.610  1.00  0.00           C  
ATOM   1957  OD1 ASN A1596      54.611  28.180  43.045  1.00  0.00           O  
ATOM   1958  ND2 ASN A1596      53.957  29.519  44.718  1.00  0.00           N  
ATOM   1959  N   ASN A1601      50.730  30.213  40.004  1.00  0.00           N  
ATOM   1960  CA  ASN A1601      49.459  30.462  39.389  1.00  0.00           C  
ATOM   1961  C   ASN A1601      49.568  29.973  37.942  1.00  0.00           C  
ATOM   1962  O   ASN A1601      50.264  30.623  37.126  1.00  0.00           O  
ATOM   1963  CB  ASN A1601      49.175  31.969  39.451  1.00  0.00           C  
ATOM   1964  CG  ASN A1601      47.808  32.365  38.944  1.00  0.00           C  
ATOM   1965  OD1 ASN A1601      47.338  31.822  37.950  1.00  0.00           O  
ATOM   1966  ND2 ASN A1601      47.135  33.279  39.604  1.00  0.00           N  
ATOM   1967  N   GLY A1602      48.931  28.864  37.637  1.00  0.00           N  
ATOM   1968  CA  GLY A1602      49.081  28.229  36.299  1.00  0.00           C  
ATOM   1969  C   GLY A1602      48.468  29.096  35.209  1.00  0.00           C  
ATOM   1970  O   GLY A1602      48.881  29.007  34.058  1.00  0.00           O  
ATOM   1971  N   VAL A1603      47.488  29.942  35.544  1.00  0.00           N  
ATOM   1972  CA  VAL A1603      46.864  30.823  34.537  1.00  0.00           C  
ATOM   1973  C   VAL A1603      47.842  31.927  34.202  1.00  0.00           C  
ATOM   1974  O   VAL A1603      48.108  32.179  33.009  1.00  0.00           O  
ATOM   1975  CB  VAL A1603      45.523  31.325  35.058  1.00  0.00           C  
ATOM   1976  CG1 VAL A1603      44.845  32.130  33.970  1.00  0.00           C  
ATOM   1977  CG2 VAL A1603      44.589  30.184  35.470  1.00  0.00           C  
ATOM   1978  N   LEU A1604      48.419  32.599  35.212  1.00  0.00           N  
ATOM   1979  CA  LEU A1604      49.454  33.593  34.942  1.00  0.00           C  
ATOM   1980  C   LEU A1604      50.652  32.957  34.233  1.00  0.00           C  
ATOM   1981  O   LEU A1604      51.232  33.618  33.351  1.00  0.00           O  
ATOM   1982  CB  LEU A1604      49.947  34.287  36.238  1.00  0.00           C  
ATOM   1983  CG  LEU A1604      48.998  35.306  36.858  1.00  0.00           C  
ATOM   1984  CD1 LEU A1604      49.589  35.841  38.139  1.00  0.00           C  
ATOM   1985  CD2 LEU A1604      48.812  36.486  35.873  1.00  0.00           C  
ATOM   1986  N   SER A1613      51.070  31.764  34.606  1.00  0.00           N  
ATOM   1987  CA  SER A1613      52.210  31.145  33.948  1.00  0.00           C  
ATOM   1988  C   SER A1613      51.955  30.918  32.480  1.00  0.00           C  
ATOM   1989  O   SER A1613      52.861  31.080  31.630  1.00  0.00           O  
ATOM   1990  CB  SER A1613      52.526  29.760  34.570  1.00  0.00           C  
ATOM   1991  OG  SER A1613      53.169  29.943  35.797  1.00  0.00           O  
ATOM   1992  N   PHE A1614      50.724  30.542  32.106  1.00  0.00           N  
ATOM   1993  CA  PHE A1614      50.426  30.284  30.696  1.00  0.00           C  
ATOM   1994  C   PHE A1614      50.468  31.615  29.932  1.00  0.00           C  
ATOM   1995  O   PHE A1614      50.904  31.689  28.777  1.00  0.00           O  
ATOM   1996  CB  PHE A1614      49.033  29.636  30.626  1.00  0.00           C  
ATOM   1997  CG  PHE A1614      48.746  29.070  29.242  1.00  0.00           C  
ATOM   1998  CD1 PHE A1614      49.311  27.823  28.923  1.00  0.00           C  
ATOM   1999  CD2 PHE A1614      47.994  29.723  28.304  1.00  0.00           C  
ATOM   2000  CE1 PHE A1614      49.072  27.226  27.658  1.00  0.00           C  
ATOM   2001  CE2 PHE A1614      47.788  29.175  27.018  1.00  0.00           C  
ATOM   2002  CZ  PHE A1614      48.366  27.947  26.706  1.00  0.00           C  
ATOM   2003  N   ILE A1615      49.965  32.688  30.570  1.00  0.00           N  
ATOM   2004  CA  ILE A1615      50.087  34.008  29.966  1.00  0.00           C  
ATOM   2005  C   ILE A1615      51.568  34.378  29.817  1.00  0.00           C  
ATOM   2006  O   ILE A1615      52.010  34.767  28.722  1.00  0.00           O  
ATOM   2007  CB  ILE A1615      49.328  35.079  30.809  1.00  0.00           C  
ATOM   2008  CG1 ILE A1615      47.829  34.806  30.777  1.00  0.00           C  
ATOM   2009  CG2 ILE A1615      49.716  36.465  30.268  1.00  0.00           C  
ATOM   2010  CD1 ILE A1615      47.088  35.554  31.857  1.00  0.00           C  
ATOM   2011  N   LYS A1616      52.399  34.208  30.867  1.00  0.00           N  
ATOM   2012  CA  LYS A1616      53.789  34.610  30.766  1.00  0.00           C  
ATOM   2013  C   LYS A1616      54.565  33.891  29.647  1.00  0.00           C  
ATOM   2014  O   LYS A1616      55.377  34.490  28.918  1.00  0.00           O  
ATOM   2015  CB  LYS A1616      54.448  34.339  32.119  1.00  0.00           C  
ATOM   2016  CG  LYS A1616      55.883  34.884  32.188  1.00  0.00           C  
ATOM   2017  CD  LYS A1616      56.496  34.606  33.543  1.00  0.00           C  
ATOM   2018  CE  LYS A1616      57.988  35.049  33.576  1.00  0.00           C  
ATOM   2019  NZ  LYS A1616      58.521  34.664  34.915  1.00  0.00           N  
ATOM   2020  N   HIS A1617      54.325  32.573  29.561  1.00  0.00           N  
ATOM   2021  CA  HIS A1617      55.161  31.711  28.708  1.00  0.00           C  
ATOM   2022  C   HIS A1617      54.581  31.498  27.322  1.00  0.00           C  
ATOM   2023  O   HIS A1617      55.344  31.118  26.439  1.00  0.00           O  
ATOM   2024  CB  HIS A1617      55.404  30.353  29.404  1.00  0.00           C  
ATOM   2025  CG  HIS A1617      56.401  30.529  30.518  1.00  0.00           C  
ATOM   2026  ND1 HIS A1617      57.770  30.481  30.329  1.00  0.00           N  
ATOM   2027  CD2 HIS A1617      56.224  30.743  31.838  1.00  0.00           C  
ATOM   2028  CE1 HIS A1617      58.359  30.679  31.473  1.00  0.00           C  
ATOM   2029  NE2 HIS A1617      57.460  30.842  32.415  1.00  0.00           N  
ATOM   2030  N   VAL A1619      53.279  31.723  27.113  1.00  0.00           N  
ATOM   2031  CA  VAL A1619      52.660  31.360  25.847  1.00  0.00           C  
ATOM   2032  C   VAL A1619      51.980  32.566  25.203  1.00  0.00           C  
ATOM   2033  O   VAL A1619      52.223  32.912  24.062  1.00  0.00           O  
ATOM   2034  CB  VAL A1619      51.632  30.197  25.987  1.00  0.00           C  
ATOM   2035  CG1 VAL A1619      50.992  29.913  24.638  1.00  0.00           C  
ATOM   2036  CG2 VAL A1619      52.336  28.949  26.541  1.00  0.00           C  
ATOM   2037  N   LEU A1620      51.097  33.216  25.965  1.00  0.00           N  
ATOM   2038  CA  LEU A1620      50.245  34.216  25.310  1.00  0.00           C  
ATOM   2039  C   LEU A1620      50.863  35.598  25.240  1.00  0.00           C  
ATOM   2040  O   LEU A1620      50.793  36.196  24.148  1.00  0.00           O  
ATOM   2041  CB  LEU A1620      48.877  34.322  26.020  1.00  0.00           C  
ATOM   2042  CG  LEU A1620      48.076  33.010  26.044  1.00  0.00           C  
ATOM   2043  CD1 LEU A1620      46.848  33.127  26.925  1.00  0.00           C  
ATOM   2044  CD2 LEU A1620      47.670  32.562  24.634  1.00  0.00           C  
ATOM   2045  N   PHE A1621      51.469  36.085  26.309  1.00  0.00           N  
ATOM   2046  CA  PHE A1621      52.099  37.409  26.250  1.00  0.00           C  
ATOM   2047  C   PHE A1621      53.177  37.458  25.182  1.00  0.00           C  
ATOM   2048  O   PHE A1621      53.256  38.473  24.458  1.00  0.00           O  
ATOM   2049  CB  PHE A1621      52.697  37.718  27.603  1.00  0.00           C  
ATOM   2050  CG  PHE A1621      52.633  39.122  28.091  1.00  0.00           C  
ATOM   2051  CD1 PHE A1621      53.243  40.150  27.489  1.00  0.00           C  
ATOM   2052  CD2 PHE A1621      51.844  39.367  29.224  1.00  0.00           C  
ATOM   2053  CE1 PHE A1621      53.133  41.445  27.970  1.00  0.00           C  
ATOM   2054  CE2 PHE A1621      51.659  40.626  29.728  1.00  0.00           C  
ATOM   2055  CZ  PHE A1621      52.305  41.655  29.045  1.00  0.00           C  
ATOM   2056  N   PRO A1622      54.043  36.420  25.011  1.00  0.00           N  
ATOM   2057  CA  PRO A1622      55.078  36.481  23.992  1.00  0.00           C  
ATOM   2058  C   PRO A1622      54.578  36.615  22.550  1.00  0.00           C  
ATOM   2059  O   PRO A1622      55.441  37.021  21.742  1.00  0.00           O  
ATOM   2060  CB  PRO A1622      55.857  35.173  24.126  1.00  0.00           C  
ATOM   2061  CG  PRO A1622      55.666  34.781  25.563  1.00  0.00           C  
ATOM   2062  CD  PRO A1622      54.252  35.197  25.834  1.00  0.00           C  
ATOM   2063  N   LEU A1623      53.332  36.298  22.212  1.00  0.00           N  
ATOM   2064  CA  LEU A1623      52.894  36.360  20.804  1.00  0.00           C  
ATOM   2065  C   LEU A1623      53.197  37.759  20.253  1.00  0.00           C  
ATOM   2066  O   LEU A1623      53.779  37.817  19.142  1.00  0.00           O  
ATOM   2067  CB  LEU A1623      51.427  35.955  20.667  1.00  0.00           C  
ATOM   2068  CG  LEU A1623      51.027  34.529  21.046  1.00  0.00           C  
ATOM   2069  CD1 LEU A1623      49.502  34.369  21.173  1.00  0.00           C  
ATOM   2070  CD2 LEU A1623      51.585  33.522  20.068  1.00  0.00           C  
ATOM   2071  N   LYS A1624      52.799  38.820  20.953  1.00  0.00           N  
ATOM   2072  CA  LYS A1624      53.012  40.176  20.443  1.00  0.00           C  
ATOM   2073  C   LYS A1624      53.581  41.074  21.542  1.00  0.00           C  
ATOM   2074  O   LYS A1624      53.567  42.299  21.461  1.00  0.00           O  
ATOM   2075  CB  LYS A1624      51.703  40.828  19.986  1.00  0.00           C  
ATOM   2076  CG  LYS A1624      50.892  39.977  19.026  1.00  0.00           C  
ATOM   2077  CD  LYS A1624      50.139  40.810  18.005  1.00  0.00           C  
ATOM   2078  CE  LYS A1624      48.945  41.456  18.694  1.00  0.00           C  
ATOM   2079  NZ  LYS A1624      48.364  42.591  17.917  1.00  0.00           N  
ATOM   2080  N   SER A1625      54.069  40.406  22.589  1.00  0.00           N  
ATOM   2081  CA  SER A1625      54.591  41.142  23.752  1.00  0.00           C  
ATOM   2082  C   SER A1625      53.530  42.087  24.286  1.00  0.00           C  
ATOM   2083  O   SER A1625      53.740  43.241  24.626  1.00  0.00           O  
ATOM   2084  CB  SER A1625      55.890  41.915  23.449  1.00  0.00           C  
ATOM   2085  OG  SER A1625      56.947  40.997  23.236  1.00  0.00           O  
ATOM   2086  N   GLU A1626      52.316  41.533  24.431  1.00  0.00           N  
ATOM   2087  CA  GLU A1626      51.218  42.221  25.089  1.00  0.00           C  
ATOM   2088  C   GLU A1626      50.142  41.210  25.504  1.00  0.00           C  
ATOM   2089  O   GLU A1626      50.134  40.050  25.104  1.00  0.00           O  
ATOM   2090  CB  GLU A1626      50.570  43.255  24.176  1.00  0.00           C  
ATOM   2091  CG  GLU A1626      49.807  42.689  23.004  1.00  0.00           C  
ATOM   2092  CD  GLU A1626      49.020  43.676  22.171  1.00  0.00           C  
ATOM   2093  OE1 GLU A1626      49.438  44.835  21.926  1.00  0.00           O  
ATOM   2094  OE2 GLU A1626      47.907  43.272  21.718  1.00  0.00           O  
ATOM   2095  N   PHE A1627      49.215  41.608  26.350  1.00  0.00           N  
ATOM   2096  CA  PHE A1627      48.108  40.745  26.760  1.00  0.00           C  
ATOM   2097  C   PHE A1627      46.948  41.666  27.083  1.00  0.00           C  
ATOM   2098  O   PHE A1627      47.106  42.617  27.835  1.00  0.00           O  
ATOM   2099  CB  PHE A1627      48.486  39.838  27.934  1.00  0.00           C  
ATOM   2100  CG  PHE A1627      47.401  38.808  28.164  1.00  0.00           C  
ATOM   2101  CD1 PHE A1627      47.227  37.805  27.175  1.00  0.00           C  
ATOM   2102  CD2 PHE A1627      46.582  38.829  29.249  1.00  0.00           C  
ATOM   2103  CE1 PHE A1627      46.247  36.846  27.274  1.00  0.00           C  
ATOM   2104  CE2 PHE A1627      45.594  37.835  29.403  1.00  0.00           C  
ATOM   2105  CZ  PHE A1627      45.462  36.871  28.415  1.00  0.00           C  
ATOM   2106  N   VAL A1628      45.804  41.316  26.518  1.00  0.00           N  
ATOM   2107  CA  VAL A1628      44.566  42.053  26.778  1.00  0.00           C  
ATOM   2108  C   VAL A1628      43.763  41.371  27.870  1.00  0.00           C  
ATOM   2109  O   VAL A1628      43.381  40.199  27.722  1.00  0.00           O  
ATOM   2110  CB  VAL A1628      43.745  42.176  25.484  1.00  0.00           C  
ATOM   2111  CG1 VAL A1628      42.430  42.882  25.780  1.00  0.00           C  
ATOM   2112  CG2 VAL A1628      44.471  42.945  24.387  1.00  0.00           C  
ATOM   2113  N   ILE A1629      43.498  42.111  28.934  1.00  0.00           N  
ATOM   2114  CA  ILE A1629      42.539  41.649  29.965  1.00  0.00           C  
ATOM   2115  C   ILE A1629      41.169  42.210  29.624  1.00  0.00           C  
ATOM   2116  O   ILE A1629      40.977  43.422  29.441  1.00  0.00           O  
ATOM   2117  CB  ILE A1629      43.059  42.072  31.348  1.00  0.00           C  
ATOM   2118  CG1 ILE A1629      44.320  41.323  31.786  1.00  0.00           C  
ATOM   2119  CG2 ILE A1629      41.942  41.933  32.364  1.00  0.00           C  
ATOM   2120  CD1 ILE A1629      44.164  39.849  31.946  1.00  0.00           C  
ATOM   2121  N   LEU A1630      40.202  41.264  29.566  1.00  0.00           N  
ATOM   2122  CA  LEU A1630      38.774  41.567  29.385  1.00  0.00           C  
ATOM   2123  C   LEU A1630      38.164  41.771  30.771  1.00  0.00           C  
ATOM   2124  O   LEU A1630      38.202  40.903  31.630  1.00  0.00           O  
ATOM   2125  CB  LEU A1630      38.089  40.379  28.681  1.00  0.00           C  
ATOM   2126  CG  LEU A1630      38.771  40.030  27.330  1.00  0.00           C  
ATOM   2127  CD1 LEU A1630      38.161  38.764  26.778  1.00  0.00           C  
ATOM   2128  CD2 LEU A1630      38.621  41.209  26.397  1.00  0.00           C  
ATOM   2129  N   ARG A1631      37.604  42.954  30.991  1.00  0.00           N  
ATOM   2130  CA  ARG A1631      37.096  43.309  32.336  1.00  0.00           C  
ATOM   2131  C   ARG A1631      35.935  44.245  32.117  1.00  0.00           C  
ATOM   2132  O   ARG A1631      35.972  45.128  31.196  1.00  0.00           O  
ATOM   2133  CB  ARG A1631      38.236  43.985  33.095  1.00  0.00           C  
ATOM   2134  CG  ARG A1631      37.959  44.504  34.443  1.00  0.00           C  
ATOM   2135  CD  ARG A1631      39.314  44.877  35.130  1.00  0.00           C  
ATOM   2136  NE  ARG A1631      39.896  46.037  34.452  1.00  0.00           N  
ATOM   2137  CZ  ARG A1631      40.907  46.763  34.869  1.00  0.00           C  
ATOM   2138  NH1 ARG A1631      41.508  46.441  36.009  1.00  0.00           N  
ATOM   2139  NH2 ARG A1631      41.302  47.817  34.148  1.00  0.00           N  
ATOM   2140  N   ASP A1632      34.881  44.141  32.908  1.00  0.00           N  
ATOM   2141  CA  ASP A1632      33.717  45.011  32.820  1.00  0.00           C  
ATOM   2142  C   ASP A1632      34.103  46.442  33.097  1.00  0.00           C  
ATOM   2143  O   ASP A1632      34.999  46.779  33.872  1.00  0.00           O  
ATOM   2144  CB  ASP A1632      32.659  44.598  33.880  1.00  0.00           C  
ATOM   2145  CG  ASP A1632      32.011  43.265  33.533  1.00  0.00           C  
ATOM   2146  OD1 ASP A1632      32.152  42.771  32.394  1.00  0.00           O  
ATOM   2147  OD2 ASP A1632      31.345  42.722  34.409  1.00  0.00           O  
ATOM   2148  N   GLU A1633      33.371  47.338  32.426  1.00  0.00           N  
ATOM   2149  CA  GLU A1633      33.523  48.769  32.657  1.00  0.00           C  
ATOM   2150  C   GLU A1633      33.453  49.155  34.127  1.00  0.00           C  
ATOM   2151  O   GLU A1633      34.152  50.075  34.602  1.00  0.00           O  
ATOM   2152  CB  GLU A1633      32.450  49.540  31.857  1.00  0.00           C  
ATOM   2153  CG  GLU A1633      32.711  49.526  30.348  1.00  0.00           C  
ATOM   2154  CD  GLU A1633      33.830  50.540  30.096  1.00  0.00           C  
ATOM   2155  OE1 GLU A1633      34.844  50.083  29.534  1.00  0.00           O  
ATOM   2156  OE2 GLU A1633      33.666  51.730  30.481  1.00  0.00           O  
ATOM   2157  N   LYS A1634      32.630  48.445  34.901  1.00  0.00           N  
ATOM   2158  CA  LYS A1634      32.449  48.763  36.340  1.00  0.00           C  
ATOM   2159  C   LYS A1634      33.796  48.715  37.042  1.00  0.00           C  
ATOM   2160  O   LYS A1634      33.983  49.439  38.049  1.00  0.00           O  
ATOM   2161  CB  LYS A1634      31.458  47.735  36.887  1.00  0.00           C  
ATOM   2162  CG  LYS A1634      31.234  47.797  38.396  1.00  0.00           C  
ATOM   2163  CD  LYS A1634      30.113  46.853  38.766  1.00  0.00           C  
ATOM   2164  CE  LYS A1634      29.920  46.936  40.290  1.00  0.00           C  
ATOM   2165  NZ  LYS A1634      28.945  45.834  40.628  1.00  0.00           N  
ATOM   2166  N   TRP A1635      34.709  47.835  36.640  1.00  0.00           N  
ATOM   2167  CA  TRP A1635      35.978  47.587  37.329  1.00  0.00           C  
ATOM   2168  C   TRP A1635      37.139  48.168  36.537  1.00  0.00           C  
ATOM   2169  O   TRP A1635      38.292  47.868  36.812  1.00  0.00           O  
ATOM   2170  CB  TRP A1635      36.164  46.104  37.636  1.00  0.00           C  
ATOM   2171  CG  TRP A1635      35.037  45.564  38.482  1.00  0.00           C  
ATOM   2172  CD1 TRP A1635      34.022  44.745  38.090  1.00  0.00           C  
ATOM   2173  CD2 TRP A1635      34.877  45.832  39.868  1.00  0.00           C  
ATOM   2174  NE1 TRP A1635      33.222  44.513  39.179  1.00  0.00           N  
ATOM   2175  CE2 TRP A1635      33.711  45.144  40.280  1.00  0.00           C  
ATOM   2176  CE3 TRP A1635      35.564  46.578  40.852  1.00  0.00           C  
ATOM   2177  CZ2 TRP A1635      33.201  45.157  41.591  1.00  0.00           C  
ATOM   2178  CZ3 TRP A1635      35.085  46.605  42.151  1.00  0.00           C  
ATOM   2179  CH2 TRP A1635      33.919  45.905  42.514  1.00  0.00           C  
ATOM   2180  N   GLY A1636      36.852  49.025  35.547  1.00  0.00           N  
ATOM   2181  CA  GLY A1636      37.927  49.699  34.845  1.00  0.00           C  
ATOM   2182  C   GLY A1636      37.964  49.427  33.358  1.00  0.00           C  
ATOM   2183  O   GLY A1636      38.727  50.104  32.663  1.00  0.00           O  
ATOM   2184  N   GLY A1637      37.166  48.496  32.855  1.00  0.00           N  
ATOM   2185  CA  GLY A1637      37.173  48.156  31.462  1.00  0.00           C  
ATOM   2186  C   GLY A1637      38.423  47.380  31.071  1.00  0.00           C  
ATOM   2187  O   GLY A1637      39.311  47.035  31.841  1.00  0.00           O  
ATOM   2188  N   ASN A1638      38.521  47.068  29.750  1.00  0.00           N  
ATOM   2189  CA  ASN A1638      39.659  46.280  29.256  1.00  0.00           C  
ATOM   2190  C   ASN A1638      40.987  47.024  29.459  1.00  0.00           C  
ATOM   2191  O   ASN A1638      40.964  48.263  29.466  1.00  0.00           O  
ATOM   2192  CB  ASN A1638      39.477  45.967  27.781  1.00  0.00           C  
ATOM   2193  CG  ASN A1638      38.354  45.028  27.444  1.00  0.00           C  
ATOM   2194  OD1 ASN A1638      37.616  44.502  28.265  1.00  0.00           O  
ATOM   2195  ND2 ASN A1638      38.292  44.784  26.153  1.00  0.00           N  
ATOM   2196  N   LYS A1674      42.056  46.267  29.614  1.00  0.00           N  
ATOM   2197  CA  LYS A1674      43.357  46.913  29.718  1.00  0.00           C  
ATOM   2198  C   LYS A1674      44.335  46.072  28.903  1.00  0.00           C  
ATOM   2199  O   LYS A1674      44.305  44.826  28.976  1.00  0.00           O  
ATOM   2200  CB  LYS A1674      43.782  47.014  31.185  1.00  0.00           C  
ATOM   2201  CG  LYS A1674      45.153  47.680  31.357  1.00  0.00           C  
ATOM   2202  CD  LYS A1674      45.373  47.981  32.831  1.00  0.00           C  
ATOM   2203  CE  LYS A1674      46.781  48.520  33.071  1.00  0.00           C  
ATOM   2204  NZ  LYS A1674      46.924  48.952  34.501  1.00  0.00           N  
ATOM   2205  N   THR A1675      45.200  46.736  28.153  1.00  0.00           N  
ATOM   2206  CA  THR A1675      46.232  46.058  27.374  1.00  0.00           C  
ATOM   2207  C   THR A1675      47.541  46.233  28.108  1.00  0.00           C  
ATOM   2208  O   THR A1675      48.026  47.340  28.290  1.00  0.00           O  
ATOM   2209  CB  THR A1675      46.387  46.644  25.972  1.00  0.00           C  
ATOM   2210  OG1 THR A1675      45.117  46.466  25.305  1.00  0.00           O  
ATOM   2211  CG2 THR A1675      47.428  45.904  25.151  1.00  0.00           C  
ATOM   2212  N   TYR A1676      48.166  45.160  28.528  1.00  0.00           N  
ATOM   2213  CA  TYR A1676      49.481  45.185  29.208  1.00  0.00           C  
ATOM   2214  C   TYR A1676      50.591  45.014  28.183  1.00  0.00           C  
ATOM   2215  O   TYR A1676      50.509  44.114  27.326  1.00  0.00           O  
ATOM   2216  CB  TYR A1676      49.533  44.082  30.270  1.00  0.00           C  
ATOM   2217  CG  TYR A1676      48.527  44.288  31.367  1.00  0.00           C  
ATOM   2218  CD1 TYR A1676      48.879  45.026  32.530  1.00  0.00           C  
ATOM   2219  CD2 TYR A1676      47.238  43.813  31.254  1.00  0.00           C  
ATOM   2220  CE1 TYR A1676      47.967  45.242  33.533  1.00  0.00           C  
ATOM   2221  CE2 TYR A1676      46.318  44.022  32.293  1.00  0.00           C  
ATOM   2222  CZ  TYR A1676      46.665  44.731  33.413  1.00  0.00           C  
ATOM   2223  OH  TYR A1676      45.735  44.890  34.390  1.00  0.00           O  
ATOM   2224  N   THR A1677      51.601  45.869  28.320  1.00  0.00           N  
ATOM   2225  CA  THR A1677      52.790  45.746  27.462  1.00  0.00           C  
ATOM   2226  C   THR A1677      53.996  45.206  28.202  1.00  0.00           C  
ATOM   2227  O   THR A1677      55.079  45.085  27.598  1.00  0.00           O  
ATOM   2228  CB  THR A1677      53.126  47.095  26.803  1.00  0.00           C  
ATOM   2229  OG1 THR A1677      53.345  48.095  27.824  1.00  0.00           O  
ATOM   2230  CG2 THR A1677      51.964  47.574  25.937  1.00  0.00           C  
ATOM   2231  N   ALA A1678      53.846  44.857  29.464  1.00  0.00           N  
ATOM   2232  CA  ALA A1678      54.955  44.224  30.200  1.00  0.00           C  
ATOM   2233  C   ALA A1678      54.297  43.238  31.129  1.00  0.00           C  
ATOM   2234  O   ALA A1678      53.319  43.582  31.785  1.00  0.00           O  
ATOM   2235  CB  ALA A1678      55.824  45.223  30.958  1.00  0.00           C  
ATOM   2236  N   TYR A1679      54.762  41.978  31.170  1.00  0.00           N  
ATOM   2237  CA  TYR A1679      54.175  40.986  32.107  1.00  0.00           C  
ATOM   2238  C   TYR A1679      54.215  41.504  33.537  1.00  0.00           C  
ATOM   2239  O   TYR A1679      53.262  41.299  34.305  1.00  0.00           O  
ATOM   2240  CB  TYR A1679      54.917  39.645  31.886  1.00  0.00           C  
ATOM   2241  CG  TYR A1679      54.383  38.662  32.935  1.00  0.00           C  
ATOM   2242  CD1 TYR A1679      53.175  38.029  32.748  1.00  0.00           C  
ATOM   2243  CD2 TYR A1679      55.036  38.374  34.118  1.00  0.00           C  
ATOM   2244  CE1 TYR A1679      52.636  37.135  33.659  1.00  0.00           C  
ATOM   2245  CE2 TYR A1679      54.532  37.534  35.053  1.00  0.00           C  
ATOM   2246  CZ  TYR A1679      53.322  36.912  34.814  1.00  0.00           C  
ATOM   2247  OH  TYR A1679      52.826  36.053  35.768  1.00  0.00           O  
ATOM   2248  N   VAL A1680      55.293  42.178  33.947  1.00  0.00           N  
ATOM   2249  CA  VAL A1680      55.372  42.608  35.343  1.00  0.00           C  
ATOM   2250  C   VAL A1680      54.197  43.518  35.695  1.00  0.00           C  
ATOM   2251  O   VAL A1680      53.769  43.558  36.873  1.00  0.00           O  
ATOM   2252  CB  VAL A1680      56.701  43.359  35.616  1.00  0.00           C  
ATOM   2253  CG1 VAL A1680      56.829  44.612  34.754  1.00  0.00           C  
ATOM   2254  CG2 VAL A1680      56.807  43.684  37.095  1.00  0.00           C  
ATOM   2255  N   ASP A1681      53.668  44.266  34.750  1.00  0.00           N  
ATOM   2256  CA  ASP A1681      52.530  45.180  35.015  1.00  0.00           C  
ATOM   2257  C   ASP A1681      51.243  44.413  35.286  1.00  0.00           C  
ATOM   2258  O   ASP A1681      50.393  44.732  36.143  1.00  0.00           O  
ATOM   2259  CB  ASP A1681      52.358  46.107  33.824  1.00  0.00           C  
ATOM   2260  CG  ASP A1681      53.493  47.094  33.564  1.00  0.00           C  
ATOM   2261  OD1 ASP A1681      54.281  47.401  34.475  1.00  0.00           O  
ATOM   2262  OD2 ASP A1681      53.572  47.614  32.402  1.00  0.00           O  
ATOM   2263  N   LEU A1682      51.027  43.299  34.573  1.00  0.00           N  
ATOM   2264  CA  LEU A1682      49.888  42.415  34.782  1.00  0.00           C  
ATOM   2265  C   LEU A1682      50.045  41.748  36.147  1.00  0.00           C  
ATOM   2266  O   LEU A1682      49.063  41.684  36.925  1.00  0.00           O  
ATOM   2267  CB  LEU A1682      49.769  41.358  33.683  1.00  0.00           C  
ATOM   2268  CG  LEU A1682      48.718  40.254  33.938  1.00  0.00           C  
ATOM   2269  CD1 LEU A1682      47.310  40.806  34.087  1.00  0.00           C  
ATOM   2270  CD2 LEU A1682      48.873  39.237  32.793  1.00  0.00           C  
ATOM   2271  N   GLU A1683      51.259  41.233  36.459  1.00  0.00           N  
ATOM   2272  CA  GLU A1683      51.512  40.673  37.751  1.00  0.00           C  
ATOM   2273  C   GLU A1683      51.183  41.657  38.869  1.00  0.00           C  
ATOM   2274  O   GLU A1683      50.536  41.209  39.848  1.00  0.00           O  
ATOM   2275  CB  GLU A1683      53.006  40.287  37.808  1.00  0.00           C  
ATOM   2276  CG  GLU A1683      53.456  39.624  39.100  1.00  0.00           C  
ATOM   2277  CD  GLU A1683      54.948  39.236  38.970  1.00  0.00           C  
ATOM   2278  OE1 GLU A1683      55.333  38.047  39.064  1.00  0.00           O  
ATOM   2279  OE2 GLU A1683      55.790  40.139  38.726  1.00  0.00           O  
ATOM   2280  N   LYS A1684      51.617  42.916  38.727  1.00  0.00           N  
ATOM   2281  CA  LYS A1684      51.326  43.913  39.789  1.00  0.00           C  
ATOM   2282  C   LYS A1684      49.830  44.061  39.972  1.00  0.00           C  
ATOM   2283  O   LYS A1684      49.315  44.129  41.103  1.00  0.00           O  
ATOM   2284  CB  LYS A1684      52.003  45.228  39.388  1.00  0.00           C  
ATOM   2285  CG  LYS A1684      51.892  46.204  40.569  1.00  0.00           C  
ATOM   2286  CD  LYS A1684      52.623  47.504  40.196  1.00  0.00           C  
ATOM   2287  CE  LYS A1684      52.457  48.552  41.324  1.00  0.00           C  
ATOM   2288  NZ  LYS A1684      53.213  49.815  41.023  1.00  0.00           N  
ATOM   2289  N   ASP A1685      49.049  44.156  38.896  1.00  0.00           N  
ATOM   2290  CA  ASP A1685      47.590  44.376  39.032  1.00  0.00           C  
ATOM   2291  C   ASP A1685      46.905  43.147  39.596  1.00  0.00           C  
ATOM   2292  O   ASP A1685      45.894  43.237  40.350  1.00  0.00           O  
ATOM   2293  CB  ASP A1685      47.031  44.768  37.647  1.00  0.00           C  
ATOM   2294  CG  ASP A1685      47.100  46.221  37.294  1.00  0.00           C  
ATOM   2295  OD1 ASP A1685      47.553  47.015  38.150  1.00  0.00           O  
ATOM   2296  OD2 ASP A1685      46.643  46.583  36.169  1.00  0.00           O  
ATOM   2297  N   PHE A1688      47.413  41.962  39.199  1.00  0.00           N  
ATOM   2298  CA  PHE A1688      46.806  40.731  39.795  1.00  0.00           C  
ATOM   2299  C   PHE A1688      47.070  40.651  41.304  1.00  0.00           C  
ATOM   2300  O   PHE A1688      46.175  40.379  42.087  1.00  0.00           O  
ATOM   2301  CB  PHE A1688      47.308  39.516  38.993  1.00  0.00           C  
ATOM   2302  CG  PHE A1688      46.429  38.312  39.361  1.00  0.00           C  
ATOM   2303  CD1 PHE A1688      45.233  38.105  38.703  1.00  0.00           C  
ATOM   2304  CD2 PHE A1688      46.830  37.435  40.367  1.00  0.00           C  
ATOM   2305  CE1 PHE A1688      44.390  37.052  39.046  1.00  0.00           C  
ATOM   2306  CE2 PHE A1688      46.016  36.376  40.685  1.00  0.00           C  
ATOM   2307  CZ  PHE A1688      44.845  36.133  39.993  1.00  0.00           C  
ATOM   2308  N   ALA A1689      48.301  40.981  41.738  1.00  0.00           N  
ATOM   2309  CA  ALA A1689      48.671  40.940  43.135  1.00  0.00           C  
ATOM   2310  C   ALA A1689      47.822  41.987  43.874  1.00  0.00           C  
ATOM   2311  O   ALA A1689      47.462  41.764  45.045  1.00  0.00           O  
ATOM   2312  CB  ALA A1689      50.148  41.251  43.287  1.00  0.00           C  
ATOM   2313  N   ALA A1690      47.455  43.116  43.264  1.00  0.00           N  
ATOM   2314  CA  ALA A1690      46.638  44.172  43.837  1.00  0.00           C  
ATOM   2315  C   ALA A1690      45.152  43.822  43.834  1.00  0.00           C  
ATOM   2316  O   ALA A1690      44.366  44.579  44.412  1.00  0.00           O  
ATOM   2317  CB  ALA A1690      46.837  45.470  43.078  1.00  0.00           C  
ATOM   2318  N   GLU A1691      44.776  42.735  43.204  1.00  0.00           N  
ATOM   2319  CA  GLU A1691      43.400  42.231  43.147  1.00  0.00           C  
ATOM   2320  C   GLU A1691      42.511  43.177  42.370  1.00  0.00           C  
ATOM   2321  O   GLU A1691      41.309  43.269  42.606  1.00  0.00           O  
ATOM   2322  CB  GLU A1691      42.847  41.879  44.556  1.00  0.00           C  
ATOM   2323  CG  GLU A1691      43.679  40.754  45.209  1.00  0.00           C  
ATOM   2324  CD  GLU A1691      43.189  40.463  46.632  1.00  0.00           C  
ATOM   2325  OE1 GLU A1691      41.987  40.192  46.869  1.00  0.00           O  
ATOM   2326  OE2 GLU A1691      44.011  40.569  47.575  1.00  0.00           O  
ATOM   2327  N   VAL A1694      43.037  43.841  41.339  1.00  0.00           N  
ATOM   2328  CA  VAL A1694      42.236  44.633  40.431  1.00  0.00           C  
ATOM   2329  C   VAL A1694      42.106  43.913  39.085  1.00  0.00           C  
ATOM   2330  O   VAL A1694      41.458  44.423  38.154  1.00  0.00           O  
ATOM   2331  CB  VAL A1694      42.739  46.075  40.266  1.00  0.00           C  
ATOM   2332  CG1 VAL A1694      42.829  46.760  41.623  1.00  0.00           C  
ATOM   2333  CG2 VAL A1694      44.041  46.075  39.518  1.00  0.00           C  
ATOM   2334  N   VAL A1809      42.662  42.714  38.978  1.00  0.00           N  
ATOM   2335  CA  VAL A1809      42.331  41.771  37.904  1.00  0.00           C  
ATOM   2336  C   VAL A1809      41.818  40.521  38.593  1.00  0.00           C  
ATOM   2337  O   VAL A1809      42.613  39.874  39.292  1.00  0.00           O  
ATOM   2338  CB  VAL A1809      43.524  41.461  36.988  1.00  0.00           C  
ATOM   2339  CG1 VAL A1809      43.175  40.354  36.018  1.00  0.00           C  
ATOM   2340  CG2 VAL A1809      43.926  42.739  36.218  1.00  0.00           C  
ATOM   2341  N   HIS A1810      40.539  40.232  38.420  1.00  0.00           N  
ATOM   2342  CA  HIS A1810      39.898  39.117  39.117  1.00  0.00           C  
ATOM   2343  C   HIS A1810      40.244  37.814  38.437  1.00  0.00           C  
ATOM   2344  O   HIS A1810      40.418  37.753  37.237  1.00  0.00           O  
ATOM   2345  CB  HIS A1810      38.389  39.273  39.176  1.00  0.00           C  
ATOM   2346  CG  HIS A1810      37.974  40.550  39.800  1.00  0.00           C  
ATOM   2347  ND1 HIS A1810      36.726  41.091  39.531  1.00  0.00           N  
ATOM   2348  CD2 HIS A1810      38.542  41.418  40.675  1.00  0.00           C  
ATOM   2349  CE1 HIS A1810      36.565  42.231  40.184  1.00  0.00           C  
ATOM   2350  NE2 HIS A1810      37.659  42.459  40.890  1.00  0.00           N  
ATOM   2351  N   PRO A1812      40.337  36.716  39.223  1.00  0.00           N  
ATOM   2352  CA  PRO A1812      40.586  35.398  38.580  1.00  0.00           C  
ATOM   2353  C   PRO A1812      39.653  35.081  37.438  1.00  0.00           C  
ATOM   2354  O   PRO A1812      40.082  34.551  36.409  1.00  0.00           O  
ATOM   2355  CB  PRO A1812      40.364  34.427  39.750  1.00  0.00           C  
ATOM   2356  CG  PRO A1812      40.795  35.240  40.944  1.00  0.00           C  
ATOM   2357  CD  PRO A1812      40.254  36.639  40.704  1.00  0.00           C  
ATOM   2358  N   GLY A1813      38.359  35.359  37.576  1.00  0.00           N  
ATOM   2359  CA  GLY A1813      37.391  35.051  36.533  1.00  0.00           C  
ATOM   2360  C   GLY A1813      37.711  35.802  35.252  1.00  0.00           C  
ATOM   2361  O   GLY A1813      37.578  35.282  34.110  1.00  0.00           O  
ATOM   2362  N   ASP A1814      38.122  37.054  35.408  1.00  0.00           N  
ATOM   2363  CA  ASP A1814      38.465  37.850  34.238  1.00  0.00           C  
ATOM   2364  C   ASP A1814      39.786  37.430  33.626  1.00  0.00           C  
ATOM   2365  O   ASP A1814      39.947  37.415  32.396  1.00  0.00           O  
ATOM   2366  CB  ASP A1814      38.463  39.297  34.635  1.00  0.00           C  
ATOM   2367  CG  ASP A1814      37.063  39.835  34.943  1.00  0.00           C  
ATOM   2368  OD1 ASP A1814      35.986  39.301  34.495  1.00  0.00           O  
ATOM   2369  OD2 ASP A1814      36.954  40.857  35.615  1.00  0.00           O  
ATOM   2370  N   LEU A1815      40.753  37.018  34.413  1.00  0.00           N  
ATOM   2371  CA  LEU A1815      41.996  36.447  33.944  1.00  0.00           C  
ATOM   2372  C   LEU A1815      41.681  35.195  33.107  1.00  0.00           C  
ATOM   2373  O   LEU A1815      42.184  35.047  32.003  1.00  0.00           O  
ATOM   2374  CB  LEU A1815      42.932  36.182  35.152  1.00  0.00           C  
ATOM   2375  CG  LEU A1815      44.383  35.872  34.732  1.00  0.00           C  
ATOM   2376  CD1 LEU A1815      45.051  37.190  34.272  1.00  0.00           C  
ATOM   2377  CD2 LEU A1815      45.150  35.217  35.869  1.00  0.00           C  
ATOM   2378  N   LYS A1816      40.848  34.329  33.635  1.00  0.00           N  
ATOM   2379  CA  LYS A1816      40.496  33.073  32.925  1.00  0.00           C  
ATOM   2380  C   LYS A1816      39.745  33.373  31.662  1.00  0.00           C  
ATOM   2381  O   LYS A1816      40.037  32.763  30.623  1.00  0.00           O  
ATOM   2382  CB  LYS A1816      39.780  32.156  33.946  1.00  0.00           C  
ATOM   2383  CG  LYS A1816      40.743  31.567  34.968  1.00  0.00           C  
ATOM   2384  CD  LYS A1816      40.283  30.409  35.792  1.00  0.00           C  
ATOM   2385  CE  LYS A1816      39.001  30.605  36.532  1.00  0.00           C  
ATOM   2386  NZ  LYS A1816      38.647  29.360  37.292  1.00  0.00           N  
ATOM   2387  N   ASN A1817      38.794  34.315  31.667  1.00  0.00           N  
ATOM   2388  CA  ASN A1817      38.084  34.637  30.465  1.00  0.00           C  
ATOM   2389  C   ASN A1817      39.018  35.185  29.369  1.00  0.00           C  
ATOM   2390  O   ASN A1817      38.905  34.859  28.166  1.00  0.00           O  
ATOM   2391  CB  ASN A1817      37.055  35.767  30.744  1.00  0.00           C  
ATOM   2392  CG  ASN A1817      35.841  35.249  31.460  1.00  0.00           C  
ATOM   2393  OD1 ASN A1817      35.565  34.747  29.227  1.00  0.00           O  
ATOM   2394  ND2 ASN A1817      35.092  36.210  31.990  1.00  0.00           N  
ATOM   2395  N   SER A1818      39.973  35.997  29.812  1.00  0.00           N  
ATOM   2396  CA  SER A1818      40.986  36.579  28.921  1.00  0.00           C  
ATOM   2397  C   SER A1818      41.863  35.504  28.288  1.00  0.00           C  
ATOM   2398  O   SER A1818      42.181  35.565  27.072  1.00  0.00           O  
ATOM   2399  CB  SER A1818      41.872  37.601  29.619  1.00  0.00           C  
ATOM   2400  OG  SER A1818      41.010  38.622  30.175  1.00  0.00           O  
ATOM   2401  N   VAL A1819      42.243  34.484  29.098  1.00  0.00           N  
ATOM   2402  CA  VAL A1819      43.004  33.344  28.582  1.00  0.00           C  
ATOM   2403  C   VAL A1819      42.127  32.511  27.658  1.00  0.00           C  
ATOM   2404  O   VAL A1819      42.590  32.046  26.608  1.00  0.00           O  
ATOM   2405  CB  VAL A1819      43.590  32.532  29.749  1.00  0.00           C  
ATOM   2406  CG1 VAL A1819      44.121  31.148  29.282  1.00  0.00           C  
ATOM   2407  CG2 VAL A1819      44.691  33.339  30.434  1.00  0.00           C  
ATOM   2408  N   GLU A1820      40.864  32.283  27.970  1.00  0.00           N  
ATOM   2409  CA  GLU A1820      39.963  31.509  27.137  1.00  0.00           C  
ATOM   2410  C   GLU A1820      39.900  32.097  25.730  1.00  0.00           C  
ATOM   2411  O   GLU A1820      40.022  31.349  24.756  1.00  0.00           O  
ATOM   2412  CB  GLU A1820      38.593  31.426  27.791  1.00  0.00           C  
ATOM   2413  CG  GLU A1820      37.617  30.474  27.088  1.00  0.00           C  
ATOM   2414  CD  GLU A1820      38.095  29.037  27.141  1.00  0.00           C  
ATOM   2415  OE1 GLU A1820      38.293  28.515  28.258  1.00  0.00           O  
ATOM   2416  OE2 GLU A1820      38.274  28.428  26.065  1.00  0.00           O  
ATOM   2417  N   VAL A1821      39.683  33.411  25.639  1.00  0.00           N  
ATOM   2418  CA  VAL A1821      39.588  33.993  24.300  1.00  0.00           C  
ATOM   2419  C   VAL A1821      40.902  33.812  23.555  1.00  0.00           C  
ATOM   2420  O   VAL A1821      40.867  33.375  22.364  1.00  0.00           O  
ATOM   2421  CB  VAL A1821      39.233  35.498  24.442  1.00  0.00           C  
ATOM   2422  CG1 VAL A1821      39.345  36.171  23.077  1.00  0.00           C  
ATOM   2423  CG2 VAL A1821      37.808  35.680  24.976  1.00  0.00           C  
ATOM   2424  N   ALA A1822      42.037  34.134  24.168  1.00  0.00           N  
ATOM   2425  CA  ALA A1822      43.314  34.031  23.453  1.00  0.00           C  
ATOM   2426  C   ALA A1822      43.694  32.587  23.097  1.00  0.00           C  
ATOM   2427  O   ALA A1822      44.197  32.307  22.001  1.00  0.00           O  
ATOM   2428  CB  ALA A1822      44.418  34.706  24.243  1.00  0.00           C  
ATOM   2429  N   LEU A1823      43.424  31.659  24.029  1.00  0.00           N  
ATOM   2430  CA  LEU A1823      43.733  30.249  23.799  1.00  0.00           C  
ATOM   2431  C   LEU A1823      42.875  29.705  22.659  1.00  0.00           C  
ATOM   2432  O   LEU A1823      43.343  28.972  21.783  1.00  0.00           O  
ATOM   2433  CB  LEU A1823      43.529  29.447  25.082  1.00  0.00           C  
ATOM   2434  CG  LEU A1823      43.712  27.922  24.928  1.00  0.00           C  
ATOM   2435  CD1 LEU A1823      45.076  27.551  24.367  1.00  0.00           C  
ATOM   2436  CD2 LEU A1823      43.516  27.276  26.303  1.00  0.00           C  
ATOM   2437  N   ASN A1824      41.559  30.053  22.632  1.00  0.00           N  
ATOM   2438  CA  ASN A1824      40.695  29.566  21.553  1.00  0.00           C  
ATOM   2439  C   ASN A1824      41.173  30.133  20.222  1.00  0.00           C  
ATOM   2440  O   ASN A1824      41.112  29.396  19.224  1.00  0.00           O  
ATOM   2441  CB  ASN A1824      39.233  29.912  21.858  1.00  0.00           C  
ATOM   2442  CG  ASN A1824      38.538  28.772  22.601  1.00  0.00           C  
ATOM   2443  OD1 ASN A1824      38.760  27.577  22.330  1.00  0.00           O  
ATOM   2444  ND2 ASN A1824      37.682  29.129  23.546  1.00  0.00           N  
ATOM   2445  N   LYS A1825      41.729  31.345  20.180  1.00  0.00           N  
ATOM   2446  CA  LYS A1825      42.324  31.892  18.950  1.00  0.00           C  
ATOM   2447  C   LYS A1825      43.511  31.017  18.482  1.00  0.00           C  
ATOM   2448  O   LYS A1825      43.723  30.769  17.288  1.00  0.00           O  
ATOM   2449  CB  LYS A1825      42.708  33.361  19.084  1.00  0.00           C  
ATOM   2450  CG  LYS A1825      41.645  34.414  19.246  1.00  0.00           C  
ATOM   2451  CD  LYS A1825      42.149  35.793  18.875  1.00  0.00           C  
ATOM   2452  CE  LYS A1825      41.243  36.898  19.361  1.00  0.00           C  
ATOM   2453  NZ  LYS A1825      41.941  38.095  19.904  1.00  0.00           N  
ATOM   2454  N   LEU A1826      44.305  30.557  19.438  1.00  0.00           N  
ATOM   2455  CA  LEU A1826      45.467  29.698  19.091  1.00  0.00           C  
ATOM   2456  C   LEU A1826      45.025  28.334  18.621  1.00  0.00           C  
ATOM   2457  O   LEU A1826      45.618  27.761  17.694  1.00  0.00           O  
ATOM   2458  CB  LEU A1826      46.358  29.544  20.321  1.00  0.00           C  
ATOM   2459  CG  LEU A1826      47.552  30.433  20.534  1.00  0.00           C  
ATOM   2460  CD1 LEU A1826      48.181  29.913  21.837  1.00  0.00           C  
ATOM   2461  CD2 LEU A1826      48.517  30.459  19.392  1.00  0.00           C  
ATOM   2462  N   LEU A1827      44.004  27.770  19.279  1.00  0.00           N  
ATOM   2463  CA  LEU A1827      43.533  26.420  18.958  1.00  0.00           C  
ATOM   2464  C   LEU A1827      42.676  26.369  17.691  1.00  0.00           C  
ATOM   2465  O   LEU A1827      42.613  25.317  17.041  1.00  0.00           O  
ATOM   2466  CB  LEU A1827      42.745  25.820  20.117  1.00  0.00           C  
ATOM   2467  CG  LEU A1827      43.553  25.652  21.407  1.00  0.00           C  
ATOM   2468  CD1 LEU A1827      42.594  25.110  22.445  1.00  0.00           C  
ATOM   2469  CD2 LEU A1827      44.788  24.777  21.189  1.00  0.00           C  
ATOM   2470  N   ASP A1828      42.005  27.453  17.312  1.00  0.00           N  
ATOM   2471  CA  ASP A1828      41.046  27.412  16.206  1.00  0.00           C  
ATOM   2472  C   ASP A1828      41.670  26.892  14.924  1.00  0.00           C  
ATOM   2473  O   ASP A1828      41.069  25.952  14.351  1.00  0.00           O  
ATOM   2474  CB  ASP A1828      40.441  28.803  15.986  1.00  0.00           C  
ATOM   2475  CG  ASP A1828      39.253  29.169  16.834  1.00  0.00           C  
ATOM   2476  OD1 ASP A1828      38.621  28.241  17.340  1.00  0.00           O  
ATOM   2477  OD2 ASP A1828      38.982  30.405  16.891  1.00  0.00           O  
ATOM   2478  N   PRO A1829      42.776  27.384  14.393  1.00  0.00           N  
ATOM   2479  CA  PRO A1829      43.303  26.801  13.158  1.00  0.00           C  
ATOM   2480  C   PRO A1829      43.785  25.366  13.319  1.00  0.00           C  
ATOM   2481  O   PRO A1829      43.760  24.668  12.285  1.00  0.00           O  
ATOM   2482  CB  PRO A1829      44.458  27.745  12.765  1.00  0.00           C  
ATOM   2483  CG  PRO A1829      44.751  28.545  13.960  1.00  0.00           C  
ATOM   2484  CD  PRO A1829      43.548  28.538  14.850  1.00  0.00           C  
ATOM   2485  N   ILE A1830      44.218  24.988  14.509  1.00  0.00           N  
ATOM   2486  CA  ILE A1830      44.659  23.603  14.712  1.00  0.00           C  
ATOM   2487  C   ILE A1830      43.468  22.650  14.615  1.00  0.00           C  
ATOM   2488  O   ILE A1830      43.501  21.652  13.921  1.00  0.00           O  
ATOM   2489  CB  ILE A1830      45.428  23.470  16.061  1.00  0.00           C  
ATOM   2490  CG1 ILE A1830      46.553  24.493  16.177  1.00  0.00           C  
ATOM   2491  CG2 ILE A1830      45.855  22.018  16.206  1.00  0.00           C  
ATOM   2492  CD1 ILE A1830      47.166  24.564  17.583  1.00  0.00           C  
ATOM   2493  N   ARG A1831      42.342  22.972  15.290  1.00  0.00           N  
ATOM   2494  CA  ARG A1831      41.134  22.191  15.248  1.00  0.00           C  
ATOM   2495  C   ARG A1831      40.598  22.097  13.829  1.00  0.00           C  
ATOM   2496  O   ARG A1831      40.158  21.027  13.393  1.00  0.00           O  
ATOM   2497  CB  ARG A1831      40.057  22.823  16.144  1.00  0.00           C  
ATOM   2498  CG  ARG A1831      40.415  22.674  17.621  1.00  0.00           C  
ATOM   2499  CD  ARG A1831      39.298  23.141  18.536  1.00  0.00           C  
ATOM   2500  NE  ARG A1831      39.018  24.543  18.508  1.00  0.00           N  
ATOM   2501  CZ  ARG A1831      38.965  25.381  19.542  1.00  0.00           C  
ATOM   2502  NH1 ARG A1831      39.169  25.003  20.768  1.00  0.00           N  
ATOM   2503  NH2 ARG A1831      38.685  26.645  19.294  1.00  0.00           N  
ATOM   2504  N   GLU A1832      40.623  23.185  13.071  1.00  0.00           N  
ATOM   2505  CA  GLU A1832      40.201  23.172  11.680  1.00  0.00           C  
ATOM   2506  C   GLU A1832      41.098  22.292  10.831  1.00  0.00           C  
ATOM   2507  O   GLU A1832      40.573  21.510  10.049  1.00  0.00           O  
ATOM   2508  CB  GLU A1832      40.151  24.586  11.098  1.00  0.00           C  
ATOM   2509  CG  GLU A1832      39.616  24.666   9.677  1.00  0.00           C  
ATOM   2510  CD  GLU A1832      39.229  26.095   9.327  1.00  0.00           C  
ATOM   2511  OE1 GLU A1832      39.080  26.832  10.331  1.00  0.00           O  
ATOM   2512  OE2 GLU A1832      39.082  26.483   8.146  1.00  0.00           O  
ATOM   2513  N   LYS A1833      42.418  22.402  10.981  1.00  0.00           N  
ATOM   2514  CA  LYS A1833      43.291  21.493  10.220  1.00  0.00           C  
ATOM   2515  C   LYS A1833      43.029  20.021  10.515  1.00  0.00           C  
ATOM   2516  O   LYS A1833      42.979  19.120   9.676  1.00  0.00           O  
ATOM   2517  CB  LYS A1833      44.736  21.890  10.554  1.00  0.00           C  
ATOM   2518  CG  LYS A1833      45.279  23.088   9.783  1.00  0.00           C  
ATOM   2519  CD  LYS A1833      46.138  24.044  10.583  1.00  0.00           C  
ATOM   2520  CE  LYS A1833      47.286  24.615   9.758  1.00  0.00           C  
ATOM   2521  NZ  LYS A1833      46.969  24.417   8.301  1.00  0.00           N  
ATOM   2522  N   PHE A1834      42.822  19.680  11.790  1.00  0.00           N  
ATOM   2523  CA  PHE A1834      42.650  18.297  12.194  1.00  0.00           C  
ATOM   2524  C   PHE A1834      41.241  17.786  11.937  1.00  0.00           C  
ATOM   2525  O   PHE A1834      40.892  16.637  12.199  1.00  0.00           O  
ATOM   2526  CB  PHE A1834      43.047  18.123  13.671  1.00  0.00           C  
ATOM   2527  CG  PHE A1834      44.549  17.889  13.758  1.00  0.00           C  
ATOM   2528  CD1 PHE A1834      45.474  18.919  13.684  1.00  0.00           C  
ATOM   2529  CD2 PHE A1834      45.012  16.586  13.938  1.00  0.00           C  
ATOM   2530  CE1 PHE A1834      46.841  18.639  13.720  1.00  0.00           C  
ATOM   2531  CE2 PHE A1834      46.375  16.310  13.965  1.00  0.00           C  
ATOM   2532  CZ  PHE A1834      47.300  17.346  13.892  1.00  0.00           C  
ATOM   2533  N   ASN A2014      40.413  18.662  11.375  1.00  0.00           N  
ATOM   2534  CA  ASN A2014      39.125  18.111  11.019  1.00  0.00           C  
ATOM   2535  C   ASN A2014      39.108  17.821   9.535  1.00  0.00           C  
ATOM   2536  O   ASN A2014      38.065  17.533   8.980  1.00  0.00           O  
ATOM   2537  CB  ASN A2014      38.014  19.062  11.497  1.00  0.00           C  
ATOM   2538  CG  ASN A2014      37.096  18.204  12.375  1.00  0.00           C  
ATOM   2539  OD1 ASN A2014      37.231  18.192  13.594  1.00  0.00           O  
ATOM   2540  ND2 ASN A2014      36.202  17.489  11.704  1.00  0.00           N  
ATOM   2541  N   THR A2015      40.240  17.856   8.839  1.00  0.00           N  
ATOM   2542  CA  THR A2015      40.174  17.388   7.442  1.00  0.00           C  
ATOM   2543  C   THR A2015      40.266  15.867   7.478  1.00  0.00           C  
ATOM   2544  O   THR A2015      40.945  15.314   8.333  1.00  0.00           O  
ATOM   2545  CB  THR A2015      41.290  17.989   6.591  1.00  0.00           C  
ATOM   2546  OG1 THR A2015      42.559  17.569   7.122  1.00  0.00           O  
ATOM   2547  CG2 THR A2015      41.284  19.497   6.688  1.00  0.00           C  
ATOM   2548  N   PRO A2016      39.565  15.179   6.592  1.00  0.00           N  
ATOM   2549  CA  PRO A2016      39.571  13.718   6.470  1.00  0.00           C  
ATOM   2550  C   PRO A2016      40.901  13.025   6.740  1.00  0.00           C  
ATOM   2551  O   PRO A2016      40.943  12.064   7.509  1.00  0.00           O  
ATOM   2552  CB  PRO A2016      39.216  13.507   4.987  1.00  0.00           C  
ATOM   2553  CG  PRO A2016      38.346  14.661   4.648  1.00  0.00           C  
ATOM   2554  CD  PRO A2016      38.624  15.770   5.612  1.00  0.00           C  
ATOM   2555  N   ALA A2017      42.001  13.490   6.149  1.00  0.00           N  
ATOM   2556  CA  ALA A2017      43.285  12.836   6.351  1.00  0.00           C  
ATOM   2557  C   ALA A2017      43.801  12.990   7.785  1.00  0.00           C  
ATOM   2558  O   ALA A2017      44.377  12.013   8.295  1.00  0.00           O  
ATOM   2559  CB  ALA A2017      44.328  13.375   5.376  1.00  0.00           C  
ATOM   2560  N   LEU A2018      43.648  14.117   8.464  1.00  0.00           N  
ATOM   2561  CA  LEU A2018      44.190  14.243   9.827  1.00  0.00           C  
ATOM   2562  C   LEU A2018      43.165  13.711  10.828  1.00  0.00           C  
ATOM   2563  O   LEU A2018      43.541  13.174  11.870  1.00  0.00           O  
ATOM   2564  CB  LEU A2018      44.603  15.666  10.139  1.00  0.00           C  
ATOM   2565  CG  LEU A2018      45.698  16.258   9.251  1.00  0.00           C  
ATOM   2566  CD1 LEU A2018      45.792  17.771   9.404  1.00  0.00           C  
ATOM   2567  CD2 LEU A2018      47.054  15.613   9.535  1.00  0.00           C  
ATOM   2568  N   LYS A2019      41.855  13.822  10.538  1.00  0.00           N  
ATOM   2569  CA  LYS A2019      40.896  13.241  11.489  1.00  0.00           C  
ATOM   2570  C   LYS A2019      41.162  11.745  11.623  1.00  0.00           C  
ATOM   2571  O   LYS A2019      41.167  11.182  12.707  1.00  0.00           O  
ATOM   2572  CB  LYS A2019      39.450  13.526  11.062  1.00  0.00           C  
ATOM   2573  CG  LYS A2019      38.411  13.051  12.060  1.00  0.00           C  
ATOM   2574  CD  LYS A2019      36.997  13.265  11.510  1.00  0.00           C  
ATOM   2575  CE  LYS A2019      37.127  13.798  10.085  1.00  0.00           C  
ATOM   2576  NZ  LYS A2019      36.402  15.091   9.917  1.00  0.00           N  
ATOM   2577  N   LYS A2020      41.425  11.109  10.492  1.00  0.00           N  
ATOM   2578  CA  LYS A2020      41.759   9.701  10.402  1.00  0.00           C  
ATOM   2579  C   LYS A2020      42.985   9.358  11.238  1.00  0.00           C  
ATOM   2580  O   LYS A2020      42.960   8.449  12.061  1.00  0.00           O  
ATOM   2581  CB  LYS A2020      42.011   9.317   8.937  1.00  0.00           C  
ATOM   2582  CG  LYS A2020      40.943   8.501   8.265  1.00  0.00           C  
ATOM   2583  CD  LYS A2020      40.044   9.341   7.366  1.00  0.00           C  
ATOM   2584  CE  LYS A2020      40.713   9.688   6.049  1.00  0.00           C  
ATOM   2585  NZ  LYS A2020      39.739  10.044   4.979  1.00  0.00           N  
ATOM   2586  N   LEU A2021      44.080  10.091  11.025  1.00  0.00           N  
ATOM   2587  CA  LEU A2021      45.306   9.890  11.788  1.00  0.00           C  
ATOM   2588  C   LEU A2021      45.110  10.038  13.291  1.00  0.00           C  
ATOM   2589  O   LEU A2021      45.664   9.272  14.111  1.00  0.00           O  
ATOM   2590  CB  LEU A2021      46.372  10.905  11.344  1.00  0.00           C  
ATOM   2591  CG  LEU A2021      47.695  10.928  12.119  1.00  0.00           C  
ATOM   2592  CD1 LEU A2021      48.621   9.841  11.588  1.00  0.00           C  
ATOM   2593  CD2 LEU A2021      48.380  12.275  12.022  1.00  0.00           C  
ATOM   2594  N   ALA A2022      44.337  11.054  13.699  1.00  0.00           N  
ATOM   2595  CA  ALA A2022      44.166  11.209  15.154  1.00  0.00           C  
ATOM   2596  C   ALA A2022      43.504   9.985  15.794  1.00  0.00           C  
ATOM   2597  O   ALA A2022      43.834   9.598  16.925  1.00  0.00           O  
ATOM   2598  CB  ALA A2022      43.344  12.428  15.539  1.00  0.00           C  
ATOM   2599  N   SER A2023      42.540   9.399  15.085  1.00  0.00           N  
ATOM   2600  CA  SER A2023      41.797   8.286  15.677  1.00  0.00           C  
ATOM   2601  C   SER A2023      42.657   7.044  15.797  1.00  0.00           C  
ATOM   2602  O   SER A2023      42.653   6.303  16.784  1.00  0.00           O  
ATOM   2603  CB  SER A2023      40.535   8.031  14.842  1.00  0.00           C  
ATOM   2604  OG  SER A2023      39.497   8.902  15.262  1.00  0.00           O  
ATOM   2605  N   ALA A2024      43.449   6.810  14.748  1.00  0.00           N  
ATOM   2606  CA  ALA A2024      44.348   5.660  14.785  1.00  0.00           C  
ATOM   2607  C   ALA A2024      45.382   5.863  15.884  1.00  0.00           C  
ATOM   2608  O   ALA A2024      45.614   4.967  16.693  1.00  0.00           O  
ATOM   2609  CB  ALA A2024      45.017   5.500  13.435  1.00  0.00           C  
ATOM   2610  N   ALA A2025      46.005   7.037  15.928  1.00  0.00           N  
ATOM   2611  CA  ALA A2025      47.107   7.208  16.883  1.00  0.00           C  
ATOM   2612  C   ALA A2025      46.610   7.022  18.306  1.00  0.00           C  
ATOM   2613  O   ALA A2025      47.335   6.633  19.216  1.00  0.00           O  
ATOM   2614  CB  ALA A2025      47.780   8.556  16.679  1.00  0.00           C  
ATOM   2615  N   TYR A2026      45.326   7.313  18.512  1.00  0.00           N  
ATOM   2616  CA  TYR A2026      44.713   7.241  19.831  1.00  0.00           C  
ATOM   2617  C   TYR A2026      43.292   6.677  19.762  1.00  0.00           C  
ATOM   2618  O   TYR A2026      42.317   7.388  19.953  1.00  0.00           O  
ATOM   2619  CB  TYR A2026      44.652   8.604  20.528  1.00  0.00           C  
ATOM   2620  CG  TYR A2026      46.009   9.285  20.612  1.00  0.00           C  
ATOM   2621  CD1 TYR A2026      46.896   8.909  21.607  1.00  0.00           C  
ATOM   2622  CD2 TYR A2026      46.373  10.261  19.695  1.00  0.00           C  
ATOM   2623  CE1 TYR A2026      48.144   9.482  21.743  1.00  0.00           C  
ATOM   2624  CE2 TYR A2026      47.631  10.844  19.812  1.00  0.00           C  
ATOM   2625  CZ  TYR A2026      48.485  10.445  20.818  1.00  0.00           C  
ATOM   2626  OH  TYR A2026      49.720  11.041  20.922  1.00  0.00           O  
ATOM   2627  N   PRO A2039      43.234   5.387  19.485  1.00  0.00           N  
ATOM   2628  CA  PRO A2039      41.972   4.647  19.446  1.00  0.00           C  
ATOM   2629  C   PRO A2039      41.067   4.976  20.625  1.00  0.00           C  
ATOM   2630  O   PRO A2039      40.124   4.203  20.921  1.00  0.00           O  
ATOM   2631  CB  PRO A2039      42.457   3.191  19.528  1.00  0.00           C  
ATOM   2632  CG  PRO A2039      43.775   3.221  18.820  1.00  0.00           C  
ATOM   2633  CD  PRO A2039      44.404   4.539  19.180  1.00  0.00           C  
TER
END
