# Supplementary material for: Backbone Brackets and Arginine Tweezers delineate Class I and Class II aminoacyl tRNA synthetases
Source: PLoS Comput Biol. 2018 Apr 16;14(4):e1006101. doi: 10.1371/journal.pcbi.1006101 (PMC5919687; doi:10.1371/journal.pcbi.1006101)
Supplement: S11 File — All structures of Class I aaRS with residues renumbered according to the MSA. (GZ) [file pcbi.1006101.s023.tar.gz › 1n75_A_renum.pdb]

ATOM      1  N   MET A 264      65.806  19.285  45.632  1.00  0.00           N  
ATOM      2  CA  MET A 264      64.828  19.227  44.505  1.00  0.00           C  
ATOM      3  C   MET A 264      63.565  18.483  44.917  1.00  0.00           C  
ATOM      4  O   MET A 264      63.630  17.479  45.626  1.00  0.00           O  
ATOM      5  CB  MET A 264      65.442  18.518  43.297  1.00  0.00           C  
ATOM      6  CG  MET A 264      64.484  18.412  42.114  1.00  0.00           C  
ATOM      7  SD  MET A 264      65.138  17.493  40.717  1.00  0.00           S  
ATOM      8  CE  MET A 264      66.249  18.716  40.016  1.00  0.00           C  
ATOM      9  N   VAL A 266      62.417  18.973  44.469  1.00  0.00           N  
ATOM     10  CA  VAL A 266      61.150  18.335  44.794  1.00  0.00           C  
ATOM     11  C   VAL A 266      60.940  17.074  43.957  1.00  0.00           C  
ATOM     12  O   VAL A 266      61.131  17.087  42.737  1.00  0.00           O  
ATOM     13  CB  VAL A 266      59.963  19.303  44.552  1.00  0.00           C  
ATOM     14  CG1 VAL A 266      58.638  18.563  44.704  1.00  0.00           C  
ATOM     15  CG2 VAL A 266      60.030  20.466  45.537  1.00  0.00           C  
ATOM     16  N   VAL A 267      60.572  15.981  44.623  1.00  0.00           N  
ATOM     17  CA  VAL A 267      60.292  14.714  43.949  1.00  0.00           C  
ATOM     18  C   VAL A 267      58.975  14.198  44.507  1.00  0.00           C  
ATOM     19  O   VAL A 267      58.847  13.954  45.711  1.00  0.00           O  
ATOM     20  CB  VAL A 267      61.397  13.640  44.190  1.00  0.00           C  
ATOM     21  CG1 VAL A 267      61.010  12.323  43.502  1.00  0.00           C  
ATOM     22  CG2 VAL A 267      62.737  14.130  43.641  1.00  0.00           C  
ATOM     23  N   THR A 268      57.990  14.059  43.631  1.00  0.00           N  
ATOM     24  CA  THR A 268      56.679  13.566  44.032  1.00  0.00           C  
ATOM     25  C   THR A 268      56.398  12.253  43.326  1.00  0.00           C  
ATOM     26  O   THR A 268      57.125  11.856  42.423  1.00  0.00           O  
ATOM     27  CB  THR A 268      55.565  14.542  43.645  1.00  0.00           C  
ATOM     28  OG1 THR A 268      55.538  14.685  42.218  1.00  0.00           O  
ATOM     29  CG2 THR A 268      55.795  15.903  44.295  1.00  0.00           C  
ATOM     30  N   ARG A 269      55.330  11.587  43.736  1.00  0.00           N  
ATOM     31  CA  ARG A 269      54.961  10.332  43.120  1.00  0.00           C  
ATOM     32  C   ARG A 269      53.483  10.033  43.266  1.00  0.00           C  
ATOM     33  O   ARG A 269      52.751  10.731  43.968  1.00  0.00           O  
ATOM     34  CB  ARG A 269      55.761   9.171  43.741  1.00  0.00           C  
ATOM     35  CG  ARG A 269      55.738   9.065  45.290  1.00  0.00           C  
ATOM     36  CD  ARG A 269      54.346   8.765  45.883  1.00  0.00           C  
ATOM     37  NE  ARG A 269      54.431   8.252  47.256  1.00  0.00           N  
ATOM     38  CZ  ARG A 269      53.386   7.885  47.998  1.00  0.00           C  
ATOM     39  NH1 ARG A 269      52.151   7.977  47.516  1.00  0.00           N  
ATOM     40  NH2 ARG A 269      53.574   7.401  49.220  1.00  0.00           N  
ATOM     41  N   ILE A 270      53.063   8.996  42.552  1.00  0.00           N  
ATOM     42  CA  ILE A 270      51.716   8.461  42.637  1.00  0.00           C  
ATOM     43  C   ILE A 270      52.001   6.971  42.709  1.00  0.00           C  
ATOM     44  O   ILE A 270      52.943   6.486  42.068  1.00  0.00           O  
ATOM     45  CB  ILE A 270      50.852   8.759  41.402  1.00  0.00           C  
ATOM     46  CG1 ILE A 270      51.555   8.291  40.132  1.00  0.00           C  
ATOM     47  CG2 ILE A 270      50.520  10.228  41.368  1.00  0.00           C  
ATOM     48  CD1 ILE A 270      50.644   8.213  38.939  1.00  0.00           C  
ATOM     49  N   ALA A 272      51.212   6.258  43.501  1.00  0.00           N  
ATOM     50  CA  ALA A 272      51.391   4.826  43.680  1.00  0.00           C  
ATOM     51  C   ALA A 272      50.057   4.137  43.455  1.00  0.00           C  
ATOM     52  O   ALA A 272      49.424   3.679  44.399  1.00  0.00           O  
ATOM     53  CB  ALA A 272      51.898   4.550  45.091  1.00  0.00           C  
ATOM     54  N   PRO A 273      49.611   4.060  42.193  1.00  0.00           N  
ATOM     55  CA  PRO A 273      48.337   3.423  41.867  1.00  0.00           C  
ATOM     56  C   PRO A 273      48.370   1.895  41.922  1.00  0.00           C  
ATOM     57  O   PRO A 273      49.382   1.269  41.600  1.00  0.00           O  
ATOM     58  CB  PRO A 273      48.049   3.949  40.468  1.00  0.00           C  
ATOM     59  CG  PRO A 273      49.420   4.018  39.863  1.00  0.00           C  
ATOM     60  CD  PRO A 273      50.265   4.593  40.983  1.00  0.00           C  
ATOM     61  N   SER A 274      47.256   1.310  42.350  1.00  0.00           N  
ATOM     62  CA  SER A 274      47.119  -0.139  42.435  1.00  0.00           C  
ATOM     63  C   SER A 274      46.373  -0.567  41.177  1.00  0.00           C  
ATOM     64  O   SER A 274      45.330  -0.011  40.863  1.00  0.00           O  
ATOM     65  CB  SER A 274      46.294  -0.528  43.667  1.00  0.00           C  
ATOM     66  OG  SER A 274      46.834   0.029  44.853  1.00  0.00           O  
ATOM     67  N   PRO A 275      46.909  -1.543  40.431  1.00  0.00           N  
ATOM     68  CA  PRO A 275      46.250  -2.012  39.206  1.00  0.00           C  
ATOM     69  C   PRO A 275      45.209  -3.062  39.584  1.00  0.00           C  
ATOM     70  O   PRO A 275      45.371  -4.242  39.278  1.00  0.00           O  
ATOM     71  CB  PRO A 275      47.391  -2.638  38.396  1.00  0.00           C  
ATOM     72  CG  PRO A 275      48.647  -2.393  39.206  1.00  0.00           C  
ATOM     73  CD  PRO A 275      48.197  -2.222  40.618  1.00  0.00           C  
ATOM     74  N   THR A 276      44.145  -2.630  40.248  1.00  0.00           N  
ATOM     75  CA  THR A 276      43.115  -3.555  40.694  1.00  0.00           C  
ATOM     76  C   THR A 276      41.797  -3.457  39.941  1.00  0.00           C  
ATOM     77  O   THR A 276      40.827  -4.122  40.297  1.00  0.00           O  
ATOM     78  CB  THR A 276      42.851  -3.358  42.190  1.00  0.00           C  
ATOM     79  OG1 THR A 276      42.507  -1.989  42.436  1.00  0.00           O  
ATOM     80  CG2 THR A 276      44.091  -3.705  42.990  1.00  0.00           C  
ATOM     81  N   GLY A 277      41.763  -2.642  38.895  1.00  0.00           N  
ATOM     82  CA  GLY A 277      40.539  -2.488  38.128  1.00  0.00           C  
ATOM     83  C   GLY A 277      40.650  -1.377  37.106  1.00  0.00           C  
ATOM     84  O   GLY A 277      41.654  -1.285  36.403  1.00  0.00           O  
ATOM     85  N   ASP A 279      39.625  -0.533  37.020  1.00  0.00           N  
ATOM     86  CA  ASP A 279      39.629   0.576  36.072  1.00  0.00           C  
ATOM     87  C   ASP A 279      40.473   1.737  36.597  1.00  0.00           C  
ATOM     88  O   ASP A 279      40.652   1.885  37.805  1.00  0.00           O  
ATOM     89  CB  ASP A 279      38.204   1.095  35.828  1.00  0.00           C  
ATOM     90  CG  ASP A 279      37.251   0.015  35.349  1.00  0.00           C  
ATOM     91  OD1 ASP A 279      37.661  -0.815  34.510  1.00  0.00           O  
ATOM     92  OD2 ASP A 279      36.083   0.014  35.802  1.00  0.00           O  
ATOM     93  N   PRO A 280      41.006   2.574  35.691  1.00  0.00           N  
ATOM     94  CA  PRO A 280      41.818   3.721  36.122  1.00  0.00           C  
ATOM     95  C   PRO A 280      40.834   4.628  36.856  1.00  0.00           C  
ATOM     96  O   PRO A 280      39.846   5.071  36.274  1.00  0.00           O  
ATOM     97  CB  PRO A 280      42.288   4.338  34.802  1.00  0.00           C  
ATOM     98  CG  PRO A 280      42.194   3.207  33.820  1.00  0.00           C  
ATOM     99  CD  PRO A 280      40.930   2.503  34.223  1.00  0.00           C  
ATOM    100  N   HIS A 281      41.103   4.900  38.125  1.00  0.00           N  
ATOM    101  CA  HIS A 281      40.205   5.702  38.951  1.00  0.00           C  
ATOM    102  C   HIS A 281      40.415   7.210  38.792  1.00  0.00           C  
ATOM    103  O   HIS A 281      41.543   7.687  38.675  1.00  0.00           O  
ATOM    104  CB  HIS A 281      40.404   5.284  40.411  1.00  0.00           C  
ATOM    105  CG  HIS A 281      39.235   5.565  41.306  1.00  0.00           C  
ATOM    106  ND1 HIS A 281      38.868   6.840  41.681  1.00  0.00           N  
ATOM    107  CD2 HIS A 281      38.405   4.725  41.971  1.00  0.00           C  
ATOM    108  CE1 HIS A 281      37.869   6.773  42.544  1.00  0.00           C  
ATOM    109  NE2 HIS A 281      37.569   5.502  42.739  1.00  0.00           N  
ATOM    110  N   VAL A 282      39.317   7.957  38.784  1.00  0.00           N  
ATOM    111  CA  VAL A 282      39.399   9.403  38.665  1.00  0.00           C  
ATOM    112  C   VAL A 282      40.132   9.981  39.885  1.00  0.00           C  
ATOM    113  O   VAL A 282      40.771  11.028  39.804  1.00  0.00           O  
ATOM    114  CB  VAL A 282      37.986  10.033  38.543  1.00  0.00           C  
ATOM    115  CG1 VAL A 282      37.162   9.768  39.810  1.00  0.00           C  
ATOM    116  CG2 VAL A 282      38.115  11.520  38.293  1.00  0.00           C  
ATOM    117  N   GLY A 283      40.042   9.293  41.018  1.00  0.00           N  
ATOM    118  CA  GLY A 283      40.725   9.764  42.212  1.00  0.00           C  
ATOM    119  C   GLY A 283      42.227   9.716  42.003  1.00  0.00           C  
ATOM    120  O   GLY A 283      42.976  10.527  42.559  1.00  0.00           O  
ATOM    121  N   THR A 284      42.673   8.759  41.194  1.00  0.00           N  
ATOM    122  CA  THR A 284      44.090   8.617  40.893  1.00  0.00           C  
ATOM    123  C   THR A 284      44.544   9.776  40.002  1.00  0.00           C  
ATOM    124  O   THR A 284      45.644  10.296  40.159  1.00  0.00           O  
ATOM    125  CB  THR A 284      44.367   7.274  40.180  1.00  0.00           C  
ATOM    126  OG1 THR A 284      43.999   6.196  41.050  1.00  0.00           O  
ATOM    127  CG2 THR A 284      45.838   7.144  39.818  1.00  0.00           C  
ATOM    128  N   ALA A 285      43.694  10.176  39.064  1.00  0.00           N  
ATOM    129  CA  ALA A 285      44.035  11.279  38.168  1.00  0.00           C  
ATOM    130  C   ALA A 285      44.125  12.564  38.981  1.00  0.00           C  
ATOM    131  O   ALA A 285      45.026  13.383  38.788  1.00  0.00           O  
ATOM    132  CB  ALA A 285      42.971  11.413  37.067  1.00  0.00           C  
ATOM    133  N   TYR A 286      43.184  12.716  39.905  1.00  0.00           N  
ATOM    134  CA  TYR A 286      43.105  13.882  40.779  1.00  0.00           C  
ATOM    135  C   TYR A 286      44.386  14.009  41.596  1.00  0.00           C  
ATOM    136  O   TYR A 286      45.026  15.067  41.614  1.00  0.00           O  
ATOM    137  CB  TYR A 286      41.868  13.725  41.675  1.00  0.00           C  
ATOM    138  CG  TYR A 286      41.770  14.626  42.886  1.00  0.00           C  
ATOM    139  CD1 TYR A 286      41.766  16.020  42.765  1.00  0.00           C  
ATOM    140  CD2 TYR A 286      41.610  14.076  44.157  1.00  0.00           C  
ATOM    141  CE1 TYR A 286      41.598  16.839  43.887  1.00  0.00           C  
ATOM    142  CE2 TYR A 286      41.439  14.881  45.277  1.00  0.00           C  
ATOM    143  CZ  TYR A 286      41.430  16.259  45.137  1.00  0.00           C  
ATOM    144  OH  TYR A 286      41.225  17.047  46.250  1.00  0.00           O  
ATOM    145  N   ILE A 288      44.776  12.922  42.252  1.00  0.00           N  
ATOM    146  CA  ILE A 288      45.981  12.931  43.064  1.00  0.00           C  
ATOM    147  C   ILE A 288      47.225  13.113  42.194  1.00  0.00           C  
ATOM    148  O   ILE A 288      48.153  13.837  42.569  1.00  0.00           O  
ATOM    149  CB  ILE A 288      46.102  11.632  43.895  1.00  0.00           C  
ATOM    150  CG1 ILE A 288      44.955  11.559  44.914  1.00  0.00           C  
ATOM    151  CG2 ILE A 288      47.453  11.588  44.613  1.00  0.00           C  
ATOM    152  CD1 ILE A 288      44.879  12.760  45.868  1.00  0.00           C  
ATOM    153  N   ALA A 289      47.232  12.472  41.027  1.00  0.00           N  
ATOM    154  CA  ALA A 289      48.365  12.566  40.106  1.00  0.00           C  
ATOM    155  C   ALA A 289      48.550  14.003  39.625  1.00  0.00           C  
ATOM    156  O   ALA A 289      49.674  14.501  39.530  1.00  0.00           O  
ATOM    157  CB  ALA A 289      48.140  11.642  38.903  1.00  0.00           C  
ATOM    158  N   LEU A 290      47.436  14.662  39.328  1.00  0.00           N  
ATOM    159  CA  LEU A 290      47.454  16.039  38.843  1.00  0.00           C  
ATOM    160  C   LEU A 290      48.172  16.964  39.817  1.00  0.00           C  
ATOM    161  O   LEU A 290      49.031  17.753  39.420  1.00  0.00           O  
ATOM    162  CB  LEU A 290      46.018  16.530  38.612  1.00  0.00           C  
ATOM    163  CG  LEU A 290      45.830  18.004  38.224  1.00  0.00           C  
ATOM    164  CD1 LEU A 290      46.453  18.276  36.856  1.00  0.00           C  
ATOM    165  CD2 LEU A 290      44.341  18.321  38.193  1.00  0.00           C  
ATOM    166  N   PHE A 291      47.839  16.862  41.099  1.00  0.00           N  
ATOM    167  CA  PHE A 291      48.487  17.722  42.072  1.00  0.00           C  
ATOM    168  C   PHE A 291      49.942  17.363  42.332  1.00  0.00           C  
ATOM    169  O   PHE A 291      50.748  18.236  42.640  1.00  0.00           O  
ATOM    170  CB  PHE A 291      47.665  17.773  43.364  1.00  0.00           C  
ATOM    171  CG  PHE A 291      46.436  18.634  43.236  1.00  0.00           C  
ATOM    172  CD1 PHE A 291      45.314  18.174  42.552  1.00  0.00           C  
ATOM    173  CD2 PHE A 291      46.436  19.938  43.716  1.00  0.00           C  
ATOM    174  CE1 PHE A 291      44.210  19.002  42.344  1.00  0.00           C  
ATOM    175  CE2 PHE A 291      45.334  20.777  43.512  1.00  0.00           C  
ATOM    176  CZ  PHE A 291      44.220  20.306  42.824  1.00  0.00           C  
ATOM    177  N   ASN A 292      50.284  16.087  42.181  1.00  0.00           N  
ATOM    178  CA  ASN A 292      51.661  15.655  42.374  1.00  0.00           C  
ATOM    179  C   ASN A 292      52.504  16.175  41.216  1.00  0.00           C  
ATOM    180  O   ASN A 292      53.624  16.644  41.401  1.00  0.00           O  
ATOM    181  CB  ASN A 292      51.731  14.132  42.429  1.00  0.00           C  
ATOM    182  CG  ASN A 292      51.640  13.602  43.848  1.00  0.00           C  
ATOM    183  OD1 ASN A 292      52.594  13.704  44.620  1.00  0.00           O  
ATOM    184  ND2 ASN A 292      50.493  13.042  44.200  1.00  0.00           N  
ATOM    185  N   TYR A 293      51.940  16.086  40.020  1.00  0.00           N  
ATOM    186  CA  TYR A 293      52.596  16.546  38.807  1.00  0.00           C  
ATOM    187  C   TYR A 293      52.822  18.060  38.855  1.00  0.00           C  
ATOM    188  O   TYR A 293      53.921  18.544  38.573  1.00  0.00           O  
ATOM    189  CB  TYR A 293      51.730  16.151  37.606  1.00  0.00           C  
ATOM    190  CG  TYR A 293      52.152  16.738  36.280  1.00  0.00           C  
ATOM    191  CD1 TYR A 293      51.605  17.939  35.821  1.00  0.00           C  
ATOM    192  CD2 TYR A 293      53.094  16.093  35.476  1.00  0.00           C  
ATOM    193  CE1 TYR A 293      51.988  18.482  34.585  1.00  0.00           C  
ATOM    194  CE2 TYR A 293      53.482  16.631  34.243  1.00  0.00           C  
ATOM    195  CZ  TYR A 293      52.925  17.824  33.807  1.00  0.00           C  
ATOM    196  OH  TYR A 293      53.317  18.366  32.593  1.00  0.00           O  
ATOM    197  N   ALA A 294      51.794  18.804  39.246  1.00  0.00           N  
ATOM    198  CA  ALA A 294      51.893  20.259  39.318  1.00  0.00           C  
ATOM    199  C   ALA A 294      52.891  20.748  40.366  1.00  0.00           C  
ATOM    200  O   ALA A 294      53.663  21.674  40.111  1.00  0.00           O  
ATOM    201  CB  ALA A 294      50.517  20.859  39.588  1.00  0.00           C  
ATOM    202  N   TRP A 295      52.880  20.135  41.546  1.00  0.00           N  
ATOM    203  CA  TRP A 295      53.798  20.547  42.598  1.00  0.00           C  
ATOM    204  C   TRP A 295      55.238  20.317  42.147  1.00  0.00           C  
ATOM    205  O   TRP A 295      56.123  21.129  42.416  1.00  0.00           O  
ATOM    206  CB  TRP A 295      53.522  19.771  43.893  1.00  0.00           C  
ATOM    207  CG  TRP A 295      54.359  20.240  45.041  1.00  0.00           C  
ATOM    208  CD1 TRP A 295      55.104  19.468  45.883  1.00  0.00           C  
ATOM    209  CD2 TRP A 295      54.540  21.599  45.476  1.00  0.00           C  
ATOM    210  NE1 TRP A 295      55.738  20.258  46.816  1.00  0.00           N  
ATOM    211  CE2 TRP A 295      55.410  21.569  46.588  1.00  0.00           C  
ATOM    212  CE3 TRP A 295      54.050  22.837  45.033  1.00  0.00           C  
ATOM    213  CZ2 TRP A 295      55.806  22.730  47.266  1.00  0.00           C  
ATOM    214  CZ3 TRP A 295      54.442  23.993  45.706  1.00  0.00           C  
ATOM    215  CH2 TRP A 295      55.314  23.929  46.812  1.00  0.00           C  
ATOM    216  N   ALA A 296      55.470  19.204  41.459  1.00  0.00           N  
ATOM    217  CA  ALA A 296      56.803  18.900  40.968  1.00  0.00           C  
ATOM    218  C   ALA A 296      57.229  19.883  39.865  1.00  0.00           C  
ATOM    219  O   ALA A 296      58.310  20.468  39.934  1.00  0.00           O  
ATOM    220  CB  ALA A 296      56.856  17.461  40.444  1.00  0.00           C  
ATOM    221  N   ARG A 297      56.380  20.077  38.860  1.00  0.00           N  
ATOM    222  CA  ARG A 297      56.727  20.974  37.761  1.00  0.00           C  
ATOM    223  C   ARG A 297      56.899  22.430  38.193  1.00  0.00           C  
ATOM    224  O   ARG A 297      57.758  23.138  37.666  1.00  0.00           O  
ATOM    225  CB  ARG A 297      55.690  20.890  36.632  1.00  0.00           C  
ATOM    226  CG  ARG A 297      55.655  19.553  35.907  1.00  0.00           C  
ATOM    227  CD  ARG A 297      57.016  19.163  35.330  1.00  0.00           C  
ATOM    228  NE  ARG A 297      56.937  17.900  34.597  1.00  0.00           N  
ATOM    229  CZ  ARG A 297      57.684  16.829  34.852  1.00  0.00           C  
ATOM    230  NH1 ARG A 297      58.582  16.850  35.828  1.00  0.00           N  
ATOM    231  NH2 ARG A 297      57.525  15.727  34.136  1.00  0.00           N  
ATOM    232  N   ARG A 298      56.087  22.872  39.147  1.00  0.00           N  
ATOM    233  CA  ARG A 298      56.176  24.242  39.639  1.00  0.00           C  
ATOM    234  C   ARG A 298      57.520  24.473  40.333  1.00  0.00           C  
ATOM    235  O   ARG A 298      58.029  25.595  40.364  1.00  0.00           O  
ATOM    236  CB  ARG A 298      55.035  24.527  40.622  1.00  0.00           C  
ATOM    237  CG  ARG A 298      55.138  25.886  41.302  1.00  0.00           C  
ATOM    238  CD  ARG A 298      55.030  27.011  40.282  1.00  0.00           C  
ATOM    239  NE  ARG A 298      55.166  28.336  40.885  1.00  0.00           N  
ATOM    240  CZ  ARG A 298      56.319  28.880  41.260  1.00  0.00           C  
ATOM    241  NH1 ARG A 298      57.456  28.218  41.099  1.00  0.00           N  
ATOM    242  NH2 ARG A 298      56.336  30.097  41.790  1.00  0.00           N  
ATOM    243  N   ASN A 299      58.089  23.408  40.887  1.00  0.00           N  
ATOM    244  CA  ASN A 299      59.366  23.500  41.584  1.00  0.00           C  
ATOM    245  C   ASN A 299      60.552  23.011  40.764  1.00  0.00           C  
ATOM    246  O   ASN A 299      61.652  22.872  41.288  1.00  0.00           O  
ATOM    247  CB  ASN A 299      59.286  22.718  42.891  1.00  0.00           C  
ATOM    248  CG  ASN A 299      58.428  23.415  43.918  1.00  0.00           C  
ATOM    249  OD1 ASN A 299      58.803  24.465  44.429  1.00  0.00           O  
ATOM    250  ND2 ASN A 299      57.265  22.847  44.215  1.00  0.00           N  
ATOM    251  N   GLY A 305      60.323  22.763  39.478  1.00  0.00           N  
ATOM    252  CA  GLY A 305      61.384  22.278  38.615  1.00  0.00           C  
ATOM    253  C   GLY A 305      61.893  20.905  39.026  1.00  0.00           C  
ATOM    254  O   GLY A 305      63.029  20.548  38.711  1.00  0.00           O  
ATOM    255  N   GLY A 306      61.051  20.128  39.709  1.00  0.00           N  
ATOM    256  CA  GLY A 306      61.451  18.805  40.167  1.00  0.00           C  
ATOM    257  C   GLY A 306      61.016  17.616  39.323  1.00  0.00           C  
ATOM    258  O   GLY A 306      60.804  17.733  38.109  1.00  0.00           O  
ATOM    259  N   ARG A 307      60.861  16.465  39.975  1.00  0.00           N  
ATOM    260  CA  ARG A 307      60.483  15.228  39.291  1.00  0.00           C  
ATOM    261  C   ARG A 307      59.215  14.578  39.837  1.00  0.00           C  
ATOM    262  O   ARG A 307      58.928  14.662  41.032  1.00  0.00           O  
ATOM    263  CB  ARG A 307      61.640  14.223  39.376  1.00  0.00           C  
ATOM    264  CG  ARG A 307      62.959  14.767  38.853  1.00  0.00           C  
ATOM    265  CD  ARG A 307      64.115  13.825  39.177  1.00  0.00           C  
ATOM    266  NE  ARG A 307      64.079  12.598  38.383  1.00  0.00           N  
ATOM    267  CZ  ARG A 307      64.369  12.540  37.087  1.00  0.00           C  
ATOM    268  NH1 ARG A 307      64.715  13.643  36.434  1.00  0.00           N  
ATOM    269  NH2 ARG A 307      64.336  11.375  36.449  1.00  0.00           N  
ATOM    270  N   PHE A 308      58.480  13.917  38.942  1.00  0.00           N  
ATOM    271  CA  PHE A 308      57.231  13.219  39.262  1.00  0.00           C  
ATOM    272  C   PHE A 308      57.408  11.782  38.812  1.00  0.00           C  
ATOM    273  O   PHE A 308      57.647  11.522  37.632  1.00  0.00           O  
ATOM    274  CB  PHE A 308      56.062  13.849  38.492  1.00  0.00           C  
ATOM    275  CG  PHE A 308      54.756  13.093  38.615  1.00  0.00           C  
ATOM    276  CD1 PHE A 308      53.967  12.867  37.487  1.00  0.00           C  
ATOM    277  CD2 PHE A 308      54.288  12.656  39.855  1.00  0.00           C  
ATOM    278  CE1 PHE A 308      52.735  12.223  37.589  1.00  0.00           C  
ATOM    279  CE2 PHE A 308      53.055  12.011  39.968  1.00  0.00           C  
ATOM    280  CZ  PHE A 308      52.278  11.794  38.837  1.00  0.00           C  
ATOM    281  N   ILE A 309      57.285  10.840  39.737  1.00  0.00           N  
ATOM    282  CA  ILE A 309      57.470   9.440  39.373  1.00  0.00           C  
ATOM    283  C   ILE A 309      56.268   8.541  39.634  1.00  0.00           C  
ATOM    284  O   ILE A 309      55.440   8.812  40.503  1.00  0.00           O  
ATOM    285  CB  ILE A 309      58.707   8.869  40.091  1.00  0.00           C  
ATOM    286  CG1 ILE A 309      58.502   8.900  41.599  1.00  0.00           C  
ATOM    287  CG2 ILE A 309      59.938   9.706  39.734  1.00  0.00           C  
ATOM    288  CD1 ILE A 309      59.778   8.615  42.394  1.00  0.00           C  
ATOM    289  N   VAL A 310      56.178   7.465  38.863  1.00  0.00           N  
ATOM    290  CA  VAL A 310      55.086   6.516  39.006  1.00  0.00           C  
ATOM    291  C   VAL A 310      55.625   5.191  39.516  1.00  0.00           C  
ATOM    292  O   VAL A 310      56.574   4.646  38.959  1.00  0.00           O  
ATOM    293  CB  VAL A 310      54.369   6.271  37.656  1.00  0.00           C  
ATOM    294  CG1 VAL A 310      53.307   5.177  37.809  1.00  0.00           C  
ATOM    295  CG2 VAL A 310      53.725   7.548  37.176  1.00  0.00           C  
ATOM    296  N   ARG A 311      55.014   4.685  40.583  1.00  0.00           N  
ATOM    297  CA  ARG A 311      55.404   3.418  41.181  1.00  0.00           C  
ATOM    298  C   ARG A 311      54.125   2.582  41.312  1.00  0.00           C  
ATOM    299  O   ARG A 311      53.163   3.000  41.956  1.00  0.00           O  
ATOM    300  CB  ARG A 311      56.042   3.664  42.559  1.00  0.00           C  
ATOM    301  CG  ARG A 311      56.545   2.406  43.262  1.00  0.00           C  
ATOM    302  CD  ARG A 311      57.194   2.735  44.603  1.00  0.00           C  
ATOM    303  NE  ARG A 311      56.244   3.277  45.577  1.00  0.00           N  
ATOM    304  CZ  ARG A 311      56.421   4.418  46.239  1.00  0.00           C  
ATOM    305  NH1 ARG A 311      57.512   5.152  46.030  1.00  0.00           N  
ATOM    306  NH2 ARG A 311      55.519   4.822  47.126  1.00  0.00           N  
ATOM    307  N   ILE A 312      54.109   1.407  40.691  1.00  0.00           N  
ATOM    308  CA  ILE A 312      52.931   0.554  40.745  1.00  0.00           C  
ATOM    309  C   ILE A 312      52.844  -0.263  42.032  1.00  0.00           C  
ATOM    310  O   ILE A 312      53.771  -1.004  42.385  1.00  0.00           O  
ATOM    311  CB  ILE A 312      52.884  -0.412  39.541  1.00  0.00           C  
ATOM    312  CG1 ILE A 312      53.018   0.373  38.230  1.00  0.00           C  
ATOM    313  CG2 ILE A 312      51.555  -1.146  39.518  1.00  0.00           C  
ATOM    314  CD1 ILE A 312      51.873   1.340  37.976  1.00  0.00           C  
ATOM    315  N   GLU A 313      51.729  -0.112  42.739  1.00  0.00           N  
ATOM    316  CA  GLU A 313      51.513  -0.853  43.976  1.00  0.00           C  
ATOM    317  C   GLU A 313      50.740  -2.108  43.583  1.00  0.00           C  
ATOM    318  O   GLU A 313      49.507  -2.141  43.664  1.00  0.00           O  
ATOM    319  CB  GLU A 313      50.689  -0.030  44.968  1.00  0.00           C  
ATOM    320  CG  GLU A 313      50.483  -0.740  46.293  1.00  0.00           C  
ATOM    321  CD  GLU A 313      49.259  -0.254  47.042  1.00  0.00           C  
ATOM    322  OE1 GLU A 313      49.215   0.938  47.412  1.00  0.00           O  
ATOM    323  OE2 GLU A 313      48.338  -1.074  47.260  1.00  0.00           O  
ATOM    324  N   ASP A 314      51.463  -3.130  43.136  1.00  0.00           N  
ATOM    325  CA  ASP A 314      50.824  -4.365  42.704  1.00  0.00           C  
ATOM    326  C   ASP A 314      51.110  -5.586  43.576  1.00  0.00           C  
ATOM    327  O   ASP A 314      51.313  -6.681  43.061  1.00  0.00           O  
ATOM    328  CB  ASP A 314      51.201  -4.670  41.247  1.00  0.00           C  
ATOM    329  CG  ASP A 314      52.708  -4.707  41.015  1.00  0.00           C  
ATOM    330  OD1 ASP A 314      53.118  -5.045  39.883  1.00  0.00           O  
ATOM    331  OD2 ASP A 314      53.483  -4.400  41.945  1.00  0.00           O  
ATOM    332  N   THR A 315      51.107  -5.399  44.892  1.00  0.00           N  
ATOM    333  CA  THR A 315      51.352  -6.499  45.820  1.00  0.00           C  
ATOM    334  C   THR A 315      50.106  -7.366  46.044  1.00  0.00           C  
ATOM    335  O   THR A 315      50.220  -8.560  46.323  1.00  0.00           O  
ATOM    336  CB  THR A 315      51.830  -5.976  47.184  1.00  0.00           C  
ATOM    337  OG1 THR A 315      50.941  -4.947  47.636  1.00  0.00           O  
ATOM    338  CG2 THR A 315      53.241  -5.420  47.084  1.00  0.00           C  
ATOM    339  N   ASP A 316      48.921  -6.770  45.924  1.00  0.00           N  
ATOM    340  CA  ASP A 316      47.670  -7.509  46.110  1.00  0.00           C  
ATOM    341  C   ASP A 316      47.473  -8.494  44.964  1.00  0.00           C  
ATOM    342  O   ASP A 316      46.846  -8.174  43.955  1.00  0.00           O  
ATOM    343  CB  ASP A 316      46.479  -6.543  46.176  1.00  0.00           C  
ATOM    344  CG  ASP A 316      45.149  -7.254  46.429  1.00  0.00           C  
ATOM    345  OD1 ASP A 316      44.120  -6.555  46.562  1.00  0.00           O  
ATOM    346  OD2 ASP A 316      45.124  -8.503  46.493  1.00  0.00           O  
ATOM    347  N   ARG A 317      48.011  -9.697  45.133  1.00  0.00           N  
ATOM    348  CA  ARG A 317      47.912 -10.738  44.118  1.00  0.00           C  
ATOM    349  C   ARG A 317      46.509 -11.317  44.027  1.00  0.00           C  
ATOM    350  O   ARG A 317      46.259 -12.250  43.265  1.00  0.00           O  
ATOM    351  CB  ARG A 317      48.925 -11.849  44.415  1.00  0.00           C  
ATOM    352  CG  ARG A 317      48.869 -12.384  45.837  1.00  0.00           C  
ATOM    353  CD  ARG A 317      50.062 -13.284  46.131  1.00  0.00           C  
ATOM    354  NE  ARG A 317      50.066 -13.759  47.512  1.00  0.00           N  
ATOM    355  CZ  ARG A 317      49.173 -14.603  48.017  1.00  0.00           C  
ATOM    356  NH1 ARG A 317      48.195 -15.074  47.254  1.00  0.00           N  
ATOM    357  NH2 ARG A 317      49.256 -14.977  49.287  1.00  0.00           N  
ATOM    358  N   ALA A 333      45.592 -10.754  44.805  1.00  0.00           N  
ATOM    359  CA  ALA A 333      44.211 -11.213  44.806  1.00  0.00           C  
ATOM    360  C   ALA A 333      43.339 -10.304  43.945  1.00  0.00           C  
ATOM    361  O   ALA A 333      42.434 -10.773  43.256  1.00  0.00           O  
ATOM    362  CB  ALA A 333      43.677 -11.255  46.236  1.00  0.00           C  
ATOM    363  N   ARG A 421      43.616  -9.004  43.977  1.00  0.00           N  
ATOM    364  CA  ARG A 421      42.832  -8.053  43.197  1.00  0.00           C  
ATOM    365  C   ARG A 421      43.496  -7.623  41.898  1.00  0.00           C  
ATOM    366  O   ARG A 421      42.948  -6.806  41.159  1.00  0.00           O  
ATOM    367  CB  ARG A 421      42.511  -6.815  44.037  1.00  0.00           C  
ATOM    368  CG  ARG A 421      41.632  -7.113  45.233  1.00  0.00           C  
ATOM    369  CD  ARG A 421      41.067  -5.848  45.843  1.00  0.00           C  
ATOM    370  NE  ARG A 421      40.188  -6.149  46.969  1.00  0.00           N  
ATOM    371  CZ  ARG A 421      40.598  -6.702  48.105  1.00  0.00           C  
ATOM    372  NH1 ARG A 421      41.876  -7.014  48.267  1.00  0.00           N  
ATOM    373  NH2 ARG A 421      39.729  -6.947  49.077  1.00  0.00           N  
ATOM    374  N   TYR A 422      44.665  -8.180  41.611  1.00  0.00           N  
ATOM    375  CA  TYR A 422      45.382  -7.829  40.395  1.00  0.00           C  
ATOM    376  C   TYR A 422      44.557  -8.076  39.133  1.00  0.00           C  
ATOM    377  O   TYR A 422      43.908  -9.115  38.990  1.00  0.00           O  
ATOM    378  CB  TYR A 422      46.699  -8.606  40.314  1.00  0.00           C  
ATOM    379  CG  TYR A 422      47.493  -8.300  39.068  1.00  0.00           C  
ATOM    380  CD1 TYR A 422      47.307  -9.039  37.899  1.00  0.00           C  
ATOM    381  CD2 TYR A 422      48.399  -7.241  39.042  1.00  0.00           C  
ATOM    382  CE1 TYR A 422      48.004  -8.729  36.733  1.00  0.00           C  
ATOM    383  CE2 TYR A 422      49.100  -6.923  37.881  1.00  0.00           C  
ATOM    384  CZ  TYR A 422      48.897  -7.670  36.732  1.00  0.00           C  
ATOM    385  OH  TYR A 422      49.587  -7.356  35.583  1.00  0.00           O  
ATOM    386  N   VAL A 423      44.596  -7.109  38.220  1.00  0.00           N  
ATOM    387  CA  VAL A 423      43.864  -7.195  36.962  1.00  0.00           C  
ATOM    388  C   VAL A 423      44.811  -6.995  35.777  1.00  0.00           C  
ATOM    389  O   VAL A 423      45.431  -5.938  35.637  1.00  0.00           O  
ATOM    390  CB  VAL A 423      42.756  -6.119  36.891  1.00  0.00           C  
ATOM    391  CG1 VAL A 423      41.944  -6.287  35.617  1.00  0.00           C  
ATOM    392  CG2 VAL A 423      41.865  -6.211  38.112  1.00  0.00           C  
ATOM    393  N   PRO A 424      44.937  -8.015  34.912  1.00  0.00           N  
ATOM    394  CA  PRO A 424      45.815  -7.938  33.739  1.00  0.00           C  
ATOM    395  C   PRO A 424      45.419  -6.806  32.799  1.00  0.00           C  
ATOM    396  O   PRO A 424      44.293  -6.764  32.306  1.00  0.00           O  
ATOM    397  CB  PRO A 424      45.643  -9.311  33.089  1.00  0.00           C  
ATOM    398  CG  PRO A 424      45.365 -10.202  34.264  1.00  0.00           C  
ATOM    399  CD  PRO A 424      44.383  -9.373  35.058  1.00  0.00           C  
ATOM    400  N   GLY A 425      46.347  -5.888  32.555  1.00  0.00           N  
ATOM    401  CA  GLY A 425      46.063  -4.775  31.668  1.00  0.00           C  
ATOM    402  C   GLY A 425      45.674  -3.521  32.425  1.00  0.00           C  
ATOM    403  O   GLY A 425      45.601  -2.433  31.848  1.00  0.00           O  
ATOM    404  N   ALA A 426      45.431  -3.675  33.723  1.00  0.00           N  
ATOM    405  CA  ALA A 426      45.040  -2.553  34.567  1.00  0.00           C  
ATOM    406  C   ALA A 426      46.179  -1.545  34.673  1.00  0.00           C  
ATOM    407  O   ALA A 426      45.943  -0.338  34.649  1.00  0.00           O  
ATOM    408  CB  ALA A 426      44.644  -3.049  35.951  1.00  0.00           C  
ATOM    409  N   GLU A 427      47.411  -2.036  34.792  1.00  0.00           N  
ATOM    410  CA  GLU A 427      48.562  -1.142  34.883  1.00  0.00           C  
ATOM    411  C   GLU A 427      48.654  -0.299  33.622  1.00  0.00           C  
ATOM    412  O   GLU A 427      48.742   0.928  33.688  1.00  0.00           O  
ATOM    413  CB  GLU A 427      49.873  -1.924  35.049  1.00  0.00           C  
ATOM    414  CG  GLU A 427      51.112  -1.011  35.126  1.00  0.00           C  
ATOM    415  CD  GLU A 427      52.425  -1.779  35.135  1.00  0.00           C  
ATOM    416  OE1 GLU A 427      53.212  -1.646  34.169  1.00  0.00           O  
ATOM    417  OE2 GLU A 427      52.674  -2.515  36.108  1.00  0.00           O  
ATOM    418  N   GLU A 429      48.641  -0.966  32.472  1.00  0.00           N  
ATOM    419  CA  GLU A 429      48.730  -0.273  31.197  1.00  0.00           C  
ATOM    420  C   GLU A 429      47.618   0.759  31.025  1.00  0.00           C  
ATOM    421  O   GLU A 429      47.860   1.864  30.528  1.00  0.00           O  
ATOM    422  CB  GLU A 429      48.697  -1.276  30.037  1.00  0.00           C  
ATOM    423  CG  GLU A 429      49.934  -2.166  29.938  1.00  0.00           C  
ATOM    424  CD  GLU A 429      49.926  -3.323  30.923  1.00  0.00           C  
ATOM    425  OE1 GLU A 429      50.920  -4.082  30.947  1.00  0.00           O  
ATOM    426  OE2 GLU A 429      48.931  -3.482  31.666  1.00  0.00           O  
ATOM    427  N   ARG A 431      46.407   0.403  31.444  1.00  0.00           N  
ATOM    428  CA  ARG A 431      45.266   1.306  31.329  1.00  0.00           C  
ATOM    429  C   ARG A 431      45.415   2.561  32.193  1.00  0.00           C  
ATOM    430  O   ARG A 431      45.027   3.647  31.782  1.00  0.00           O  
ATOM    431  CB  ARG A 431      43.975   0.566  31.684  1.00  0.00           C  
ATOM    432  CG  ARG A 431      43.600  -0.526  30.682  1.00  0.00           C  
ATOM    433  CD  ARG A 431      42.430  -1.353  31.194  1.00  0.00           C  
ATOM    434  NE  ARG A 431      41.228  -0.540  31.316  1.00  0.00           N  
ATOM    435  CZ  ARG A 431      40.197  -0.845  32.095  1.00  0.00           C  
ATOM    436  NH1 ARG A 431      40.223  -1.952  32.828  1.00  0.00           N  
ATOM    437  NH2 ARG A 431      39.142  -0.044  32.140  1.00  0.00           N  
ATOM    438  N   ILE A 432      45.973   2.413  33.389  1.00  0.00           N  
ATOM    439  CA  ILE A 432      46.169   3.563  34.265  1.00  0.00           C  
ATOM    440  C   ILE A 432      47.254   4.465  33.685  1.00  0.00           C  
ATOM    441  O   ILE A 432      47.128   5.687  33.680  1.00  0.00           O  
ATOM    442  CB  ILE A 432      46.590   3.130  35.693  1.00  0.00           C  
ATOM    443  CG1 ILE A 432      45.425   2.406  36.377  1.00  0.00           C  
ATOM    444  CG2 ILE A 432      47.013   4.353  36.500  1.00  0.00           C  
ATOM    445  CD1 ILE A 432      45.733   1.865  37.773  1.00  0.00           C  
ATOM    446  N   LEU A 433      48.326   3.861  33.191  1.00  0.00           N  
ATOM    447  CA  LEU A 433      49.405   4.644  32.614  1.00  0.00           C  
ATOM    448  C   LEU A 433      48.888   5.402  31.393  1.00  0.00           C  
ATOM    449  O   LEU A 433      49.178   6.589  31.223  1.00  0.00           O  
ATOM    450  CB  LEU A 433      50.578   3.729  32.242  1.00  0.00           C  
ATOM    451  CG  LEU A 433      51.276   3.081  33.445  1.00  0.00           C  
ATOM    452  CD1 LEU A 433      52.400   2.158  32.981  1.00  0.00           C  
ATOM    453  CD2 LEU A 433      51.836   4.177  34.355  1.00  0.00           C  
ATOM    454  N   ALA A 434      48.104   4.723  30.560  1.00  0.00           N  
ATOM    455  CA  ALA A 434      47.541   5.343  29.358  1.00  0.00           C  
ATOM    456  C   ALA A 434      46.613   6.505  29.718  1.00  0.00           C  
ATOM    457  O   ALA A 434      46.633   7.556  29.069  1.00  0.00           O  
ATOM    458  CB  ALA A 434      46.777   4.300  28.538  1.00  0.00           C  
ATOM    459  N   ALA A 435      45.810   6.318  30.760  1.00  0.00           N  
ATOM    460  CA  ALA A 435      44.870   7.347  31.194  1.00  0.00           C  
ATOM    461  C   ALA A 435      45.579   8.612  31.668  1.00  0.00           C  
ATOM    462  O   ALA A 435      45.117   9.720  31.407  1.00  0.00           O  
ATOM    463  CB  ALA A 435      43.967   6.801  32.297  1.00  0.00           C  
ATOM    464  N   LEU A 436      46.698   8.457  32.368  1.00  0.00           N  
ATOM    465  CA  LEU A 436      47.438   9.625  32.836  1.00  0.00           C  
ATOM    466  C   LEU A 436      47.955  10.425  31.645  1.00  0.00           C  
ATOM    467  O   LEU A 436      47.899  11.652  31.639  1.00  0.00           O  
ATOM    468  CB  LEU A 436      48.615   9.197  33.715  1.00  0.00           C  
ATOM    469  CG  LEU A 436      48.232   8.500  35.019  1.00  0.00           C  
ATOM    470  CD1 LEU A 436      49.485   8.162  35.815  1.00  0.00           C  
ATOM    471  CD2 LEU A 436      47.302   9.404  35.818  1.00  0.00           C  
ATOM    472  N   LYS A 437      48.448   9.717  30.632  1.00  0.00           N  
ATOM    473  CA  LYS A 437      48.980  10.365  29.436  1.00  0.00           C  
ATOM    474  C   LYS A 437      47.861  10.993  28.605  1.00  0.00           C  
ATOM    475  O   LYS A 437      48.038  12.054  28.005  1.00  0.00           O  
ATOM    476  CB  LYS A 437      49.765   9.350  28.604  1.00  0.00           C  
ATOM    477  CG  LYS A 437      50.931   8.718  29.364  1.00  0.00           C  
ATOM    478  CD  LYS A 437      51.549   7.561  28.585  1.00  0.00           C  
ATOM    479  CE  LYS A 437      52.535   6.775  29.448  1.00  0.00           C  
ATOM    480  NZ  LYS A 437      53.094   5.569  28.747  1.00  0.00           N  
ATOM    481  N   TRP A 438      46.708  10.333  28.581  1.00  0.00           N  
ATOM    482  CA  TRP A 438      45.550  10.836  27.853  1.00  0.00           C  
ATOM    483  C   TRP A 438      45.155  12.192  28.445  1.00  0.00           C  
ATOM    484  O   TRP A 438      44.812  13.121  27.719  1.00  0.00           O  
ATOM    485  CB  TRP A 438      44.389   9.836  27.972  1.00  0.00           C  
ATOM    486  CG  TRP A 438      43.068  10.318  27.429  1.00  0.00           C  
ATOM    487  CD1 TRP A 438      42.772  10.643  26.130  1.00  0.00           C  
ATOM    488  CD2 TRP A 438      41.860  10.517  28.176  1.00  0.00           C  
ATOM    489  NE1 TRP A 438      41.455  11.033  26.026  1.00  0.00           N  
ATOM    490  CE2 TRP A 438      40.872  10.965  27.265  1.00  0.00           C  
ATOM    491  CE3 TRP A 438      41.516  10.360  29.527  1.00  0.00           C  
ATOM    492  CZ2 TRP A 438      39.565  11.257  27.662  1.00  0.00           C  
ATOM    493  CZ3 TRP A 438      40.208  10.653  29.925  1.00  0.00           C  
ATOM    494  CH2 TRP A 438      39.251  11.096  28.992  1.00  0.00           C  
ATOM    495  N   LEU A 439      45.223  12.304  29.768  1.00  0.00           N  
ATOM    496  CA  LEU A 439      44.871  13.548  30.448  1.00  0.00           C  
ATOM    497  C   LEU A 439      45.861  14.682  30.203  1.00  0.00           C  
ATOM    498  O   LEU A 439      45.565  15.845  30.493  1.00  0.00           O  
ATOM    499  CB  LEU A 439      44.729  13.301  31.949  1.00  0.00           C  
ATOM    500  CG  LEU A 439      43.419  12.624  32.364  1.00  0.00           C  
ATOM    501  CD1 LEU A 439      43.470  12.249  33.837  1.00  0.00           C  
ATOM    502  CD2 LEU A 439      42.252  13.570  32.091  1.00  0.00           C  
ATOM    503  N   GLY A 444      47.033  14.349  29.672  1.00  0.00           N  
ATOM    504  CA  GLY A 444      48.021  15.375  29.393  1.00  0.00           C  
ATOM    505  C   GLY A 444      49.151  15.428  30.400  1.00  0.00           C  
ATOM    506  O   GLY A 444      50.017  16.298  30.332  1.00  0.00           O  
ATOM    507  N   LEU A 445      49.145  14.502  31.349  1.00  0.00           N  
ATOM    508  CA  LEU A 445      50.196  14.464  32.344  1.00  0.00           C  
ATOM    509  C   LEU A 445      51.357  13.660  31.758  1.00  0.00           C  
ATOM    510  O   LEU A 445      51.206  12.980  30.743  1.00  0.00           O  
ATOM    511  CB  LEU A 445      49.684  13.806  33.633  1.00  0.00           C  
ATOM    512  CG  LEU A 445      48.447  14.450  34.284  1.00  0.00           C  
ATOM    513  CD1 LEU A 445      48.011  13.621  35.480  1.00  0.00           C  
ATOM    514  CD2 LEU A 445      48.749  15.880  34.718  1.00  0.00           C  
ATOM    515  N   SER A 457      52.519  13.773  32.380  1.00  0.00           N  
ATOM    516  CA  SER A 457      53.696  13.034  31.954  1.00  0.00           C  
ATOM    517  C   SER A 457      54.438  12.728  33.243  1.00  0.00           C  
ATOM    518  O   SER A 457      54.209  13.383  34.255  1.00  0.00           O  
ATOM    519  CB  SER A 457      54.567  13.891  31.031  1.00  0.00           C  
ATOM    520  OG  SER A 457      55.716  13.179  30.602  1.00  0.00           O  
ATOM    521  N   TYR A 461      55.282  11.706  33.229  1.00  0.00           N  
ATOM    522  CA  TYR A 461      56.054  11.369  34.414  1.00  0.00           C  
ATOM    523  C   TYR A 461      57.487  11.120  33.978  1.00  0.00           C  
ATOM    524  O   TYR A 461      57.751  10.892  32.797  1.00  0.00           O  
ATOM    525  CB  TYR A 461      55.473  10.159  35.162  1.00  0.00           C  
ATOM    526  CG  TYR A 461      55.045   8.995  34.306  1.00  0.00           C  
ATOM    527  CD1 TYR A 461      53.758   8.937  33.767  1.00  0.00           C  
ATOM    528  CD2 TYR A 461      55.919   7.940  34.049  1.00  0.00           C  
ATOM    529  CE1 TYR A 461      53.346   7.843  32.988  1.00  0.00           C  
ATOM    530  CE2 TYR A 461      55.523   6.846  33.273  1.00  0.00           C  
ATOM    531  CZ  TYR A 461      54.235   6.806  32.747  1.00  0.00           C  
ATOM    532  OH  TYR A 461      53.844   5.736  31.980  1.00  0.00           O  
ATOM    533  N   ASP A 463      58.405  11.153  34.937  1.00  0.00           N  
ATOM    534  CA  ASP A 463      59.825  11.035  34.643  1.00  0.00           C  
ATOM    535  C   ASP A 463      60.479   9.686  34.917  1.00  0.00           C  
ATOM    536  O   ASP A 463      61.529   9.375  34.355  1.00  0.00           O  
ATOM    537  CB  ASP A 463      60.527  12.151  35.404  1.00  0.00           C  
ATOM    538  CG  ASP A 463      59.775  13.473  35.284  1.00  0.00           C  
ATOM    539  OD1 ASP A 463      59.768  14.267  36.253  1.00  0.00           O  
ATOM    540  OD2 ASP A 463      59.183  13.712  34.209  1.00  0.00           O  
ATOM    541  N   GLU A 464      59.855   8.897  35.786  1.00  0.00           N  
ATOM    542  CA  GLU A 464      60.346   7.571  36.130  1.00  0.00           C  
ATOM    543  C   GLU A 464      59.117   6.690  36.283  1.00  0.00           C  
ATOM    544  O   GLU A 464      58.084   7.136  36.780  1.00  0.00           O  
ATOM    545  CB  GLU A 464      61.138   7.615  37.443  1.00  0.00           C  
ATOM    546  CG  GLU A 464      62.440   8.392  37.351  1.00  0.00           C  
ATOM    547  CD  GLU A 464      63.082   8.619  38.710  1.00  0.00           C  
ATOM    548  OE1 GLU A 464      63.009   7.715  39.570  1.00  0.00           O  
ATOM    549  OE2 GLU A 464      63.674   9.698  38.913  1.00  0.00           O  
ATOM    550  N   GLY A 465      59.221   5.442  35.855  1.00  0.00           N  
ATOM    551  CA  GLY A 465      58.078   4.559  35.961  1.00  0.00           C  
ATOM    552  C   GLY A 465      58.372   3.198  35.366  1.00  0.00           C  
ATOM    553  O   GLY A 465      59.487   2.961  34.894  1.00  0.00           O  
ATOM    554  N   PRO A 466      57.382   2.290  35.364  1.00  0.00           N  
ATOM    555  CA  PRO A 466      57.490   0.923  34.839  1.00  0.00           C  
ATOM    556  C   PRO A 466      57.885   0.850  33.370  1.00  0.00           C  
ATOM    557  O   PRO A 466      58.763   0.077  32.998  1.00  0.00           O  
ATOM    558  CB  PRO A 466      56.091   0.344  35.067  1.00  0.00           C  
ATOM    559  CG  PRO A 466      55.533   1.173  36.168  1.00  0.00           C  
ATOM    560  CD  PRO A 466      56.011   2.553  35.838  1.00  0.00           C  
ATOM    561  N   ASP A 467      57.236   1.651  32.534  1.00  0.00           N  
ATOM    562  CA  ASP A 467      57.542   1.621  31.111  1.00  0.00           C  
ATOM    563  C   ASP A 467      58.729   2.488  30.690  1.00  0.00           C  
ATOM    564  O   ASP A 467      59.562   2.057  29.894  1.00  0.00           O  
ATOM    565  CB  ASP A 467      56.293   1.971  30.291  1.00  0.00           C  
ATOM    566  CG  ASP A 467      55.652   3.293  30.701  1.00  0.00           C  
ATOM    567  OD1 ASP A 467      56.024   3.871  31.748  1.00  0.00           O  
ATOM    568  OD2 ASP A 467      54.754   3.745  29.964  1.00  0.00           O  
ATOM    569  N   VAL A 468      58.823   3.696  31.232  1.00  0.00           N  
ATOM    570  CA  VAL A 468      59.918   4.593  30.887  1.00  0.00           C  
ATOM    571  C   VAL A 468      61.227   4.223  31.597  1.00  0.00           C  
ATOM    572  O   VAL A 468      62.319   4.516  31.104  1.00  0.00           O  
ATOM    573  CB  VAL A 468      59.543   6.069  31.211  1.00  0.00           C  
ATOM    574  CG1 VAL A 468      59.205   6.212  32.683  1.00  0.00           C  
ATOM    575  CG2 VAL A 468      60.693   7.005  30.832  1.00  0.00           C  
ATOM    576  N   GLY A 469      61.119   3.561  32.744  1.00  0.00           N  
ATOM    577  CA  GLY A 469      62.311   3.184  33.488  1.00  0.00           C  
ATOM    578  C   GLY A 469      62.726   4.288  34.450  1.00  0.00           C  
ATOM    579  O   GLY A 469      61.929   5.164  34.779  1.00  0.00           O  
ATOM    580  N   GLY A 470      63.979   4.262  34.887  1.00  0.00           N  
ATOM    581  CA  GLY A 470      64.453   5.265  35.818  1.00  0.00           C  
ATOM    582  C   GLY A 470      65.686   4.790  36.562  1.00  0.00           C  
ATOM    583  O   GLY A 470      66.002   3.607  36.538  1.00  0.00           O  
ATOM    584  N   PRO A 471      66.389   5.691  37.259  1.00  0.00           N  
ATOM    585  CA  PRO A 471      67.604   5.347  38.006  1.00  0.00           C  
ATOM    586  C   PRO A 471      67.409   4.637  39.345  1.00  0.00           C  
ATOM    587  O   PRO A 471      68.364   4.072  39.883  1.00  0.00           O  
ATOM    588  CB  PRO A 471      68.296   6.698  38.162  1.00  0.00           C  
ATOM    589  CG  PRO A 471      67.131   7.632  38.350  1.00  0.00           C  
ATOM    590  CD  PRO A 471      66.121   7.141  37.316  1.00  0.00           C  
ATOM    591  N   HIS A 472      66.186   4.647  39.874  1.00  0.00           N  
ATOM    592  CA  HIS A 472      65.928   4.015  41.171  1.00  0.00           C  
ATOM    593  C   HIS A 472      64.837   2.947  41.145  1.00  0.00           C  
ATOM    594  O   HIS A 472      64.056   2.836  42.089  1.00  0.00           O  
ATOM    595  CB  HIS A 472      65.556   5.083  42.203  1.00  0.00           C  
ATOM    596  CG  HIS A 472      66.525   6.223  42.268  1.00  0.00           C  
ATOM    597  ND1 HIS A 472      67.867   6.047  42.536  1.00  0.00           N  
ATOM    598  CD2 HIS A 472      66.350   7.553  42.088  1.00  0.00           C  
ATOM    599  CE1 HIS A 472      68.475   7.220  42.515  1.00  0.00           C  
ATOM    600  NE2 HIS A 472      67.576   8.150  42.246  1.00  0.00           N  
ATOM    601  N   GLY A 473      64.788   2.163  40.073  1.00  0.00           N  
ATOM    602  CA  GLY A 473      63.786   1.122  39.966  1.00  0.00           C  
ATOM    603  C   GLY A 473      64.196  -0.132  40.716  1.00  0.00           C  
ATOM    604  O   GLY A 473      65.186  -0.110  41.442  1.00  0.00           O  
ATOM    605  N   PRO A 474      63.448  -1.238  40.583  1.00  0.00           N  
ATOM    606  CA  PRO A 474      62.232  -1.411  39.783  1.00  0.00           C  
ATOM    607  C   PRO A 474      61.120  -0.463  40.216  1.00  0.00           C  
ATOM    608  O   PRO A 474      61.087   0.002  41.369  1.00  0.00           O  
ATOM    609  CB  PRO A 474      61.837  -2.865  40.052  1.00  0.00           C  
ATOM    610  CG  PRO A 474      63.115  -3.523  40.379  1.00  0.00           C  
ATOM    611  CD  PRO A 474      63.814  -2.501  41.245  1.00  0.00           C  
ATOM    612  N   TYR A 475      60.190  -0.207  39.301  1.00  0.00           N  
ATOM    613  CA  TYR A 475      59.077   0.673  39.603  1.00  0.00           C  
ATOM    614  C   TYR A 475      57.744  -0.040  39.813  1.00  0.00           C  
ATOM    615  O   TYR A 475      56.682   0.563  39.706  1.00  0.00           O  
ATOM    616  CB  TYR A 475      58.969   1.766  38.544  1.00  0.00           C  
ATOM    617  CG  TYR A 475      60.121   2.738  38.636  1.00  0.00           C  
ATOM    618  CD1 TYR A 475      61.297   2.528  37.918  1.00  0.00           C  
ATOM    619  CD2 TYR A 475      60.062   3.832  39.497  1.00  0.00           C  
ATOM    620  CE1 TYR A 475      62.392   3.392  38.057  1.00  0.00           C  
ATOM    621  CE2 TYR A 475      61.149   4.695  39.650  1.00  0.00           C  
ATOM    622  CZ  TYR A 475      62.307   4.469  38.927  1.00  0.00           C  
ATOM    623  OH  TYR A 475      63.376   5.319  39.077  1.00  0.00           O  
ATOM    624  N   ARG A 476      57.822  -1.335  40.109  1.00  0.00           N  
ATOM    625  CA  ARG A 476      56.650  -2.149  40.432  1.00  0.00           C  
ATOM    626  C   ARG A 476      57.023  -2.763  41.784  1.00  0.00           C  
ATOM    627  O   ARG A 476      58.099  -3.345  41.922  1.00  0.00           O  
ATOM    628  CB  ARG A 476      56.432  -3.272  39.415  1.00  0.00           C  
ATOM    629  CG  ARG A 476      56.070  -2.803  38.018  1.00  0.00           C  
ATOM    630  CD  ARG A 476      55.444  -3.938  37.216  1.00  0.00           C  
ATOM    631  NE  ARG A 476      55.122  -3.514  35.859  1.00  0.00           N  
ATOM    632  CZ  ARG A 476      56.004  -3.459  34.868  1.00  0.00           C  
ATOM    633  NH1 ARG A 476      57.263  -3.813  35.082  1.00  0.00           N  
ATOM    634  NH2 ARG A 476      55.632  -3.027  33.668  1.00  0.00           N  
ATOM    635  N   GLN A 477      56.161  -2.624  42.784  1.00  0.00           N  
ATOM    636  CA  GLN A 477      56.481  -3.172  44.094  1.00  0.00           C  
ATOM    637  C   GLN A 477      56.618  -4.698  44.057  1.00  0.00           C  
ATOM    638  O   GLN A 477      57.329  -5.281  44.871  1.00  0.00           O  
ATOM    639  CB  GLN A 477      55.428  -2.728  45.126  1.00  0.00           C  
ATOM    640  CG  GLN A 477      55.332  -1.201  45.248  1.00  0.00           C  
ATOM    641  CD  GLN A 477      54.604  -0.725  46.497  1.00  0.00           C  
ATOM    642  OE1 GLN A 477      53.509  -1.186  46.808  1.00  0.00           O  
ATOM    643  NE2 GLN A 477      55.215   0.218  47.213  1.00  0.00           N  
ATOM    644  N   SER A 478      55.958  -5.338  43.099  1.00  0.00           N  
ATOM    645  CA  SER A 478      56.027  -6.793  42.967  1.00  0.00           C  
ATOM    646  C   SER A 478      57.426  -7.232  42.530  1.00  0.00           C  
ATOM    647  O   SER A 478      57.777  -8.407  42.634  1.00  0.00           O  
ATOM    648  CB  SER A 478      55.001  -7.286  41.943  1.00  0.00           C  
ATOM    649  OG  SER A 478      55.277  -6.765  40.649  1.00  0.00           O  
ATOM    650  N   GLU A 479      58.220  -6.283  42.039  1.00  0.00           N  
ATOM    651  CA  GLU A 479      59.579  -6.572  41.594  1.00  0.00           C  
ATOM    652  C   GLU A 479      60.618  -6.230  42.662  1.00  0.00           C  
ATOM    653  O   GLU A 479      61.814  -6.311  42.411  1.00  0.00           O  
ATOM    654  CB  GLU A 479      59.892  -5.799  40.303  1.00  0.00           C  
ATOM    655  CG  GLU A 479      58.881  -6.022  39.185  1.00  0.00           C  
ATOM    656  CD  GLU A 479      59.112  -5.120  37.977  1.00  0.00           C  
ATOM    657  OE1 GLU A 479      59.352  -3.909  38.161  1.00  0.00           O  
ATOM    658  OE2 GLU A 479      59.030  -5.618  36.839  1.00  0.00           O  
ATOM    659  N   ARG A 482      60.172  -5.840  43.853  1.00  0.00           N  
ATOM    660  CA  ARG A 482      61.112  -5.510  44.917  1.00  0.00           C  
ATOM    661  C   ARG A 482      60.785  -6.199  46.238  1.00  0.00           C  
ATOM    662  O   ARG A 482      61.202  -5.753  47.307  1.00  0.00           O  
ATOM    663  CB  ARG A 482      61.212  -3.978  45.099  1.00  0.00           C  
ATOM    664  CG  ARG A 482      59.997  -3.180  44.672  1.00  0.00           C  
ATOM    665  CD  ARG A 482      60.373  -1.771  44.180  1.00  0.00           C  
ATOM    666  NE  ARG A 482      60.989  -0.929  45.210  1.00  0.00           N  
ATOM    667  CZ  ARG A 482      62.020  -0.120  44.986  1.00  0.00           C  
ATOM    668  NH1 ARG A 482      62.558  -0.038  43.773  1.00  0.00           N  
ATOM    669  NH2 ARG A 482      62.527   0.603  45.973  1.00  0.00           N  
ATOM    670  N   LEU A 485      60.056  -7.308  46.150  1.00  0.00           N  
ATOM    671  CA  LEU A 485      59.663  -8.068  47.330  1.00  0.00           C  
ATOM    672  C   LEU A 485      60.842  -8.381  48.259  1.00  0.00           C  
ATOM    673  O   LEU A 485      60.696  -8.343  49.479  1.00  0.00           O  
ATOM    674  CB  LEU A 485      58.951  -9.361  46.912  1.00  0.00           C  
ATOM    675  CG  LEU A 485      57.669  -9.200  46.088  1.00  0.00           C  
ATOM    676  CD1 LEU A 485      57.155 -10.581  45.707  1.00  0.00           C  
ATOM    677  CD2 LEU A 485      56.605  -8.431  46.877  1.00  0.00           C  
ATOM    678  N   PRO A 490      62.025  -8.699  47.696  1.00  0.00           N  
ATOM    679  CA  PRO A 490      63.179  -8.997  48.554  1.00  0.00           C  
ATOM    680  C   PRO A 490      63.605  -7.794  49.403  1.00  0.00           C  
ATOM    681  O   PRO A 490      64.089  -7.959  50.525  1.00  0.00           O  
ATOM    682  CB  PRO A 490      64.259  -9.408  47.552  1.00  0.00           C  
ATOM    683  CG  PRO A 490      63.461 -10.051  46.460  1.00  0.00           C  
ATOM    684  CD  PRO A 490      62.306  -9.085  46.299  1.00  0.00           C  
ATOM    685  N   LEU A 494      63.430  -6.587  48.869  1.00  0.00           N  
ATOM    686  CA  LEU A 494      63.798  -5.377  49.601  1.00  0.00           C  
ATOM    687  C   LEU A 494      62.984  -5.200  50.879  1.00  0.00           C  
ATOM    688  O   LEU A 494      63.536  -4.878  51.923  1.00  0.00           O  
ATOM    689  CB  LEU A 494      63.612  -4.124  48.737  1.00  0.00           C  
ATOM    690  CG  LEU A 494      64.672  -3.724  47.706  1.00  0.00           C  
ATOM    691  CD1 LEU A 494      64.219  -2.443  47.010  1.00  0.00           C  
ATOM    692  CD2 LEU A 494      66.015  -3.503  48.387  1.00  0.00           C  
ATOM    693  N   TYR A 495      61.673  -5.397  50.796  1.00  0.00           N  
ATOM    694  CA  TYR A 495      60.811  -5.228  51.968  1.00  0.00           C  
ATOM    695  C   TYR A 495      61.139  -6.238  53.060  1.00  0.00           C  
ATOM    696  O   TYR A 495      61.098  -5.919  54.250  1.00  0.00           O  
ATOM    697  CB  TYR A 495      59.342  -5.366  51.575  1.00  0.00           C  
ATOM    698  CG  TYR A 495      58.966  -4.506  50.396  1.00  0.00           C  
ATOM    699  CD1 TYR A 495      59.168  -3.125  50.422  1.00  0.00           C  
ATOM    700  CD2 TYR A 495      58.452  -5.077  49.235  1.00  0.00           C  
ATOM    701  CE1 TYR A 495      58.867  -2.334  49.313  1.00  0.00           C  
ATOM    702  CE2 TYR A 495      58.152  -4.301  48.124  1.00  0.00           C  
ATOM    703  CZ  TYR A 495      58.361  -2.935  48.167  1.00  0.00           C  
ATOM    704  OH  TYR A 495      58.058  -2.178  47.062  1.00  0.00           O  
ATOM    705  N   GLN A 496      61.468  -7.456  52.650  1.00  0.00           N  
ATOM    706  CA  GLN A 496      61.802  -8.503  53.606  1.00  0.00           C  
ATOM    707  C   GLN A 496      63.083  -8.135  54.342  1.00  0.00           C  
ATOM    708  O   GLN A 496      63.166  -8.284  55.563  1.00  0.00           O  
ATOM    709  CB  GLN A 496      61.946  -9.837  52.867  1.00  0.00           C  
ATOM    710  CG  GLN A 496      60.710 -10.156  52.039  1.00  0.00           C  
ATOM    711  CD  GLN A 496      60.926 -11.261  51.022  1.00  0.00           C  
ATOM    712  OE1 GLN A 496      61.926 -11.272  50.297  1.00  0.00           O  
ATOM    713  NE2 GLN A 496      59.972 -12.184  50.944  1.00  0.00           N  
ATOM    714  N   LYS A 498      64.071  -7.626  53.609  1.00  0.00           N  
ATOM    715  CA  LYS A 498      65.335  -7.232  54.217  1.00  0.00           C  
ATOM    716  C   LYS A 498      65.164  -6.036  55.154  1.00  0.00           C  
ATOM    717  O   LYS A 498      65.823  -5.954  56.197  1.00  0.00           O  
ATOM    718  CB  LYS A 498      66.362  -6.891  53.137  1.00  0.00           C  
ATOM    719  CG  LYS A 498      66.689  -8.055  52.213  1.00  0.00           C  
ATOM    720  CD  LYS A 498      67.679  -7.633  51.142  1.00  0.00           C  
ATOM    721  CE  LYS A 498      67.936  -8.751  50.139  1.00  0.00           C  
ATOM    722  NZ  LYS A 498      68.921  -8.325  49.097  1.00  0.00           N  
ATOM    723  N   TYR A 499      64.290  -5.099  54.792  1.00  0.00           N  
ATOM    724  CA  TYR A 499      64.090  -3.954  55.661  1.00  0.00           C  
ATOM    725  C   TYR A 499      63.302  -4.349  56.902  1.00  0.00           C  
ATOM    726  O   TYR A 499      63.515  -3.800  57.973  1.00  0.00           O  
ATOM    727  CB  TYR A 499      63.413  -2.808  54.905  1.00  0.00           C  
ATOM    728  CG  TYR A 499      64.414  -2.010  54.110  1.00  0.00           C  
ATOM    729  CD1 TYR A 499      64.556  -2.192  52.734  1.00  0.00           C  
ATOM    730  CD2 TYR A 499      65.276  -1.126  54.749  1.00  0.00           C  
ATOM    731  CE1 TYR A 499      65.541  -1.510  52.019  1.00  0.00           C  
ATOM    732  CE2 TYR A 499      66.265  -0.443  54.046  1.00  0.00           C  
ATOM    733  CZ  TYR A 499      66.391  -0.640  52.685  1.00  0.00           C  
ATOM    734  OH  TYR A 499      67.367   0.042  51.998  1.00  0.00           O  
ATOM    735  N   ALA A 500      62.406  -5.318  56.758  1.00  0.00           N  
ATOM    736  CA  ALA A 500      61.634  -5.784  57.900  1.00  0.00           C  
ATOM    737  C   ALA A 500      62.605  -6.464  58.870  1.00  0.00           C  
ATOM    738  O   ALA A 500      62.498  -6.303  60.089  1.00  0.00           O  
ATOM    739  CB  ALA A 500      60.559  -6.757  57.448  1.00  0.00           C  
ATOM    740  N   GLU A 501      63.561  -7.213  58.325  1.00  0.00           N  
ATOM    741  CA  GLU A 501      64.550  -7.897  59.155  1.00  0.00           C  
ATOM    742  C   GLU A 501      65.407  -6.875  59.895  1.00  0.00           C  
ATOM    743  O   GLU A 501      65.811  -7.104  61.035  1.00  0.00           O  
ATOM    744  CB  GLU A 501      65.441  -8.806  58.303  1.00  0.00           C  
ATOM    745  CG  GLU A 501      64.662  -9.796  57.460  1.00  0.00           C  
ATOM    746  CD  GLU A 501      65.531 -10.895  56.874  1.00  0.00           C  
ATOM    747  OE1 GLU A 501      66.664 -10.595  56.429  1.00  0.00           O  
ATOM    748  OE2 GLU A 501      65.070 -12.058  56.849  1.00  0.00           O  
ATOM    749  N   GLU A 502      65.681  -5.746  59.244  1.00  0.00           N  
ATOM    750  CA  GLU A 502      66.473  -4.687  59.857  1.00  0.00           C  
ATOM    751  C   GLU A 502      65.720  -4.112  61.069  1.00  0.00           C  
ATOM    752  O   GLU A 502      66.328  -3.787  62.099  1.00  0.00           O  
ATOM    753  CB  GLU A 502      66.749  -3.584  58.829  1.00  0.00           C  
ATOM    754  CG  GLU A 502      67.550  -2.392  59.342  1.00  0.00           C  
ATOM    755  CD  GLU A 502      68.979  -2.748  59.743  1.00  0.00           C  
ATOM    756  OE1 GLU A 502      69.555  -3.694  59.159  1.00  0.00           O  
ATOM    757  OE2 GLU A 502      69.534  -2.064  60.630  1.00  0.00           O  
ATOM    758  N   LEU A 503      64.399  -3.976  60.944  1.00  0.00           N  
ATOM    759  CA  LEU A 503      63.594  -3.463  62.051  1.00  0.00           C  
ATOM    760  C   LEU A 503      63.616  -4.469  63.205  1.00  0.00           C  
ATOM    761  O   LEU A 503      63.675  -4.085  64.373  1.00  0.00           O  
ATOM    762  CB  LEU A 503      62.150  -3.209  61.600  1.00  0.00           C  
ATOM    763  CG  LEU A 503      61.918  -2.091  60.578  1.00  0.00           C  
ATOM    764  CD1 LEU A 503      60.455  -2.080  60.166  1.00  0.00           C  
ATOM    765  CD2 LEU A 503      62.316  -0.743  61.163  1.00  0.00           C  
ATOM    766  N   LEU A 504      63.552  -5.757  62.878  1.00  0.00           N  
ATOM    767  CA  LEU A 504      63.603  -6.796  63.907  1.00  0.00           C  
ATOM    768  C   LEU A 504      64.935  -6.635  64.651  1.00  0.00           C  
ATOM    769  O   LEU A 504      64.983  -6.634  65.883  1.00  0.00           O  
ATOM    770  CB  LEU A 504      63.541  -8.197  63.276  1.00  0.00           C  
ATOM    771  CG  LEU A 504      62.241  -8.754  62.680  1.00  0.00           C  
ATOM    772  CD1 LEU A 504      62.529 -10.093  62.008  1.00  0.00           C  
ATOM    773  CD2 LEU A 504      61.187  -8.926  63.774  1.00  0.00           C  
ATOM    774  N   LYS A 505      66.016  -6.497  63.890  1.00  0.00           N  
ATOM    775  CA  LYS A 505      67.343  -6.328  64.473  1.00  0.00           C  
ATOM    776  C   LYS A 505      67.458  -5.095  65.372  1.00  0.00           C  
ATOM    777  O   LYS A 505      68.198  -5.099  66.356  1.00  0.00           O  
ATOM    778  CB  LYS A 505      68.398  -6.263  63.365  1.00  0.00           C  
ATOM    779  CG  LYS A 505      68.949  -7.623  62.936  1.00  0.00           C  
ATOM    780  CD  LYS A 505      67.860  -8.560  62.429  1.00  0.00           C  
ATOM    781  CE  LYS A 505      68.405  -9.965  62.162  1.00  0.00           C  
ATOM    782  NZ  LYS A 505      67.356 -10.892  61.623  1.00  0.00           N  
ATOM    783  N   ARG A 506      66.708  -4.049  65.052  1.00  0.00           N  
ATOM    784  CA  ARG A 506      66.757  -2.823  65.836  1.00  0.00           C  
ATOM    785  C   ARG A 506      65.764  -2.805  66.984  1.00  0.00           C  
ATOM    786  O   ARG A 506      65.744  -1.865  67.769  1.00  0.00           O  
ATOM    787  CB  ARG A 506      66.494  -1.620  64.936  1.00  0.00           C  
ATOM    788  CG  ARG A 506      67.484  -1.467  63.805  1.00  0.00           C  
ATOM    789  CD  ARG A 506      67.230  -0.176  63.050  1.00  0.00           C  
ATOM    790  NE  ARG A 506      68.364   0.157  62.205  1.00  0.00           N  
ATOM    791  CZ  ARG A 506      68.695   1.391  61.847  1.00  0.00           C  
ATOM    792  NH1 ARG A 506      67.969   2.423  62.263  1.00  0.00           N  
ATOM    793  NH2 ARG A 506      69.766   1.592  61.088  1.00  0.00           N  
ATOM    794  N   GLY A 507      64.928  -3.833  67.076  1.00  0.00           N  
ATOM    795  CA  GLY A 507      63.946  -3.877  68.144  1.00  0.00           C  
ATOM    796  C   GLY A 507      62.706  -3.056  67.830  1.00  0.00           C  
ATOM    797  O   GLY A 507      61.883  -2.803  68.712  1.00  0.00           O  
ATOM    798  N   TRP A 508      62.563  -2.650  66.570  1.00  0.00           N  
ATOM    799  CA  TRP A 508      61.416  -1.858  66.142  1.00  0.00           C  
ATOM    800  C   TRP A 508      60.305  -2.688  65.525  1.00  0.00           C  
ATOM    801  O   TRP A 508      59.304  -2.144  65.072  1.00  0.00           O  
ATOM    802  CB  TRP A 508      61.842  -0.785  65.138  1.00  0.00           C  
ATOM    803  CG  TRP A 508      62.285   0.485  65.780  1.00  0.00           C  
ATOM    804  CD1 TRP A 508      63.570   0.899  66.001  1.00  0.00           C  
ATOM    805  CD2 TRP A 508      61.435   1.530  66.251  1.00  0.00           C  
ATOM    806  NE1 TRP A 508      63.568   2.151  66.574  1.00  0.00           N  
ATOM    807  CE2 TRP A 508      62.270   2.559  66.740  1.00  0.00           C  
ATOM    808  CE3 TRP A 508      60.043   1.700  66.304  1.00  0.00           C  
ATOM    809  CZ2 TRP A 508      61.758   3.745  67.278  1.00  0.00           C  
ATOM    810  CZ3 TRP A 508      59.534   2.881  66.836  1.00  0.00           C  
ATOM    811  CH2 TRP A 508      60.393   3.887  67.316  1.00  0.00           C  
ATOM    812  N   ALA A 509      60.489  -4.003  65.492  1.00  0.00           N  
ATOM    813  CA  ALA A 509      59.484  -4.898  64.948  1.00  0.00           C  
ATOM    814  C   ALA A 509      59.602  -6.233  65.664  1.00  0.00           C  
ATOM    815  O   ALA A 509      60.587  -6.485  66.357  1.00  0.00           O  
ATOM    816  CB  ALA A 509      59.687  -5.092  63.434  1.00  0.00           C  
ATOM    817  N   TYR A 510      58.597  -7.083  65.497  1.00  0.00           N  
ATOM    818  CA  TYR A 510      58.607  -8.394  66.123  1.00  0.00           C  
ATOM    819  C   TYR A 510      57.745  -9.359  65.332  1.00  0.00           C  
ATOM    820  O   TYR A 510      56.840  -8.946  64.609  1.00  0.00           O  
ATOM    821  CB  TYR A 510      58.095  -8.300  67.571  1.00  0.00           C  
ATOM    822  CG  TYR A 510      56.663  -7.832  67.730  1.00  0.00           C  
ATOM    823  CD1 TYR A 510      55.628  -8.740  67.965  1.00  0.00           C  
ATOM    824  CD2 TYR A 510      56.349  -6.469  67.704  1.00  0.00           C  
ATOM    825  CE1 TYR A 510      54.313  -8.302  68.182  1.00  0.00           C  
ATOM    826  CE2 TYR A 510      55.048  -6.025  67.914  1.00  0.00           C  
ATOM    827  CZ  TYR A 510      54.032  -6.942  68.155  1.00  0.00           C  
ATOM    828  OH  TYR A 510      52.741  -6.493  68.360  1.00  0.00           O  
ATOM    829  N   ARG A 511      58.046 -10.647  65.464  1.00  0.00           N  
ATOM    830  CA  ARG A 511      57.293 -11.688  64.777  1.00  0.00           C  
ATOM    831  C   ARG A 511      56.127 -12.091  65.669  1.00  0.00           C  
ATOM    832  O   ARG A 511      56.306 -12.270  66.871  1.00  0.00           O  
ATOM    833  CB  ARG A 511      58.189 -12.905  64.505  1.00  0.00           C  
ATOM    834  CG  ARG A 511      59.433 -12.623  63.644  1.00  0.00           C  
ATOM    835  CD  ARG A 511      60.190 -13.923  63.358  1.00  0.00           C  
ATOM    836  NE  ARG A 511      61.537 -13.691  62.839  1.00  0.00           N  
ATOM    837  CZ  ARG A 511      61.841 -13.555  61.553  1.00  0.00           C  
ATOM    838  NH1 ARG A 511      63.101 -13.339  61.191  1.00  0.00           N  
ATOM    839  NH2 ARG A 511      60.895 -13.658  60.630  1.00  0.00           N  
ATOM    840  N   ALA A 512      54.933 -12.213  65.080  1.00  0.00           N  
ATOM    841  CA  ALA A 512      53.727 -12.596  65.813  1.00  0.00           C  
ATOM    842  C   ALA A 512      53.124 -13.825  65.133  1.00  0.00           C  
ATOM    843  O   ALA A 512      52.834 -13.804  63.930  1.00  0.00           O  
ATOM    844  CB  ALA A 512      52.734 -11.448  65.823  1.00  0.00           C  
ATOM    845  N   PHE A 513      52.922 -14.884  65.913  1.00  0.00           N  
ATOM    846  CA  PHE A 513      52.431 -16.157  65.388  1.00  0.00           C  
ATOM    847  C   PHE A 513      50.955 -16.517  65.552  1.00  0.00           C  
ATOM    848  O   PHE A 513      50.564 -17.647  65.253  1.00  0.00           O  
ATOM    849  CB  PHE A 513      53.285 -17.291  65.976  1.00  0.00           C  
ATOM    850  CG  PHE A 513      54.770 -17.091  65.800  1.00  0.00           C  
ATOM    851  CD1 PHE A 513      55.476 -16.219  66.626  1.00  0.00           C  
ATOM    852  CD2 PHE A 513      55.459 -17.758  64.792  1.00  0.00           C  
ATOM    853  CE1 PHE A 513      56.850 -16.014  66.448  1.00  0.00           C  
ATOM    854  CE2 PHE A 513      56.829 -17.562  64.606  1.00  0.00           C  
ATOM    855  CZ  PHE A 513      57.527 -16.687  65.437  1.00  0.00           C  
ATOM    856  N   GLU A 514      50.127 -15.584  66.007  1.00  0.00           N  
ATOM    857  CA  GLU A 514      48.707 -15.886  66.196  1.00  0.00           C  
ATOM    858  C   GLU A 514      47.967 -16.308  64.923  1.00  0.00           C  
ATOM    859  O   GLU A 514      48.212 -15.777  63.833  1.00  0.00           O  
ATOM    860  CB  GLU A 514      47.974 -14.690  66.818  1.00  0.00           C  
ATOM    861  CG  GLU A 514      48.412 -14.344  68.246  1.00  0.00           C  
ATOM    862  CD  GLU A 514      49.667 -13.497  68.289  1.00  0.00           C  
ATOM    863  OE1 GLU A 514      50.185 -13.254  69.405  1.00  0.00           O  
ATOM    864  OE2 GLU A 514      50.132 -13.071  67.209  1.00  0.00           O  
ATOM    865  N   THR A 515      47.056 -17.267  65.078  1.00  0.00           N  
ATOM    866  CA  THR A 515      46.242 -17.752  63.969  1.00  0.00           C  
ATOM    867  C   THR A 515      45.061 -16.797  63.830  1.00  0.00           C  
ATOM    868  O   THR A 515      44.815 -15.969  64.710  1.00  0.00           O  
ATOM    869  CB  THR A 515      45.672 -19.170  64.243  1.00  0.00           C  
ATOM    870  OG1 THR A 515      44.795 -19.126  65.378  1.00  0.00           O  
ATOM    871  CG2 THR A 515      46.789 -20.156  64.516  1.00  0.00           C  
ATOM    872  N   PRO A 516      44.319 -16.888  62.716  1.00  0.00           N  
ATOM    873  CA  PRO A 516      43.167 -15.999  62.533  1.00  0.00           C  
ATOM    874  C   PRO A 516      42.147 -16.132  63.663  1.00  0.00           C  
ATOM    875  O   PRO A 516      41.557 -15.137  64.097  1.00  0.00           O  
ATOM    876  CB  PRO A 516      42.605 -16.443  61.182  1.00  0.00           C  
ATOM    877  CG  PRO A 516      43.839 -16.816  60.431  1.00  0.00           C  
ATOM    878  CD  PRO A 516      44.625 -17.611  61.469  1.00  0.00           C  
ATOM    879  N   GLU A 517      41.941 -17.359  64.136  1.00  0.00           N  
ATOM    880  CA  GLU A 517      40.987 -17.605  65.215  1.00  0.00           C  
ATOM    881  C   GLU A 517      41.468 -16.958  66.505  1.00  0.00           C  
ATOM    882  O   GLU A 517      40.671 -16.416  67.276  1.00  0.00           O  
ATOM    883  CB  GLU A 517      40.789 -19.108  65.437  1.00  0.00           C  
ATOM    884  CG  GLU A 517      40.177 -19.831  64.249  1.00  0.00           C  
ATOM    885  CD  GLU A 517      41.150 -20.012  63.096  1.00  0.00           C  
ATOM    886  OE1 GLU A 517      40.700 -20.406  61.997  1.00  0.00           O  
ATOM    887  OE2 GLU A 517      42.363 -19.776  63.286  1.00  0.00           O  
ATOM    888  N   GLU A 518      42.776 -17.018  66.738  1.00  0.00           N  
ATOM    889  CA  GLU A 518      43.354 -16.413  67.931  1.00  0.00           C  
ATOM    890  C   GLU A 518      43.209 -14.899  67.874  1.00  0.00           C  
ATOM    891  O   GLU A 518      42.843 -14.266  68.859  1.00  0.00           O  
ATOM    892  CB  GLU A 518      44.834 -16.781  68.057  1.00  0.00           C  
ATOM    893  CG  GLU A 518      45.080 -18.191  68.565  1.00  0.00           C  
ATOM    894  CD  GLU A 518      46.559 -18.502  68.690  1.00  0.00           C  
ATOM    895  OE1 GLU A 518      47.223 -18.684  67.650  1.00  0.00           O  
ATOM    896  OE2 GLU A 518      47.062 -18.550  69.832  1.00  0.00           O  
ATOM    897  N   LEU A 519      43.496 -14.318  66.714  1.00  0.00           N  
ATOM    898  CA  LEU A 519      43.387 -12.873  66.557  1.00  0.00           C  
ATOM    899  C   LEU A 519      41.953 -12.400  66.762  1.00  0.00           C  
ATOM    900  O   LEU A 519      41.717 -11.322  67.307  1.00  0.00           O  
ATOM    901  CB  LEU A 519      43.893 -12.448  65.173  1.00  0.00           C  
ATOM    902  CG  LEU A 519      45.415 -12.506  65.008  1.00  0.00           C  
ATOM    903  CD1 LEU A 519      45.813 -11.998  63.622  1.00  0.00           C  
ATOM    904  CD2 LEU A 519      46.068 -11.644  66.085  1.00  0.00           C  
ATOM    905  N   GLU A 520      40.991 -13.211  66.332  1.00  0.00           N  
ATOM    906  CA  GLU A 520      39.591 -12.848  66.497  1.00  0.00           C  
ATOM    907  C   GLU A 520      39.227 -12.815  67.984  1.00  0.00           C  
ATOM    908  O   GLU A 520      38.532 -11.910  68.448  1.00  0.00           O  
ATOM    909  CB  GLU A 520      38.700 -13.846  65.753  1.00  0.00           C  
ATOM    910  CG  GLU A 520      37.240 -13.441  65.713  1.00  0.00           C  
ATOM    911  CD  GLU A 520      37.057 -11.994  65.288  1.00  0.00           C  
ATOM    912  OE1 GLU A 520      36.713 -11.159  66.157  1.00  0.00           O  
ATOM    913  OE2 GLU A 520      37.274 -11.693  64.092  1.00  0.00           O  
ATOM    914  N   GLN A 743      39.714 -13.803  68.728  1.00  0.00           N  
ATOM    915  CA  GLN A 743      39.454 -13.898  70.158  1.00  0.00           C  
ATOM    916  C   GLN A 743      40.101 -12.724  70.895  1.00  0.00           C  
ATOM    917  O   GLN A 743      39.480 -12.107  71.752  1.00  0.00           O  
ATOM    918  CB  GLN A 743      39.994 -15.229  70.692  1.00  0.00           C  
ATOM    919  CG  GLN A 743      39.652 -15.544  72.154  1.00  0.00           C  
ATOM    920  CD  GLN A 743      40.479 -14.743  73.133  1.00  0.00           C  
ATOM    921  OE1 GLN A 743      41.703 -14.671  73.008  1.00  0.00           O  
ATOM    922  NE2 GLN A 743      39.820 -14.141  74.119  1.00  0.00           N  
ATOM    923  N   ILE A 744      41.342 -12.408  70.539  1.00  0.00           N  
ATOM    924  CA  ILE A 744      42.064 -11.309  71.179  1.00  0.00           C  
ATOM    925  C   ILE A 744      41.383  -9.978  70.870  1.00  0.00           C  
ATOM    926  O   ILE A 744      41.204  -9.135  71.750  1.00  0.00           O  
ATOM    927  CB  ILE A 744      43.539 -11.285  70.706  1.00  0.00           C  
ATOM    928  CG1 ILE A 744      44.240 -12.567  71.169  1.00  0.00           C  
ATOM    929  CG2 ILE A 744      44.257 -10.060  71.267  1.00  0.00           C  
ATOM    930  CD1 ILE A 744      45.590 -12.804  70.551  1.00  0.00           C  
ATOM    931  N   ARG A 745      40.990  -9.812  69.614  1.00  0.00           N  
ATOM    932  CA  ARG A 745      40.311  -8.606  69.147  1.00  0.00           C  
ATOM    933  C   ARG A 745      39.051  -8.324  69.973  1.00  0.00           C  
ATOM    934  O   ARG A 745      38.818  -7.192  70.403  1.00  0.00           O  
ATOM    935  CB  ARG A 745      39.923  -8.787  67.680  1.00  0.00           C  
ATOM    936  CG  ARG A 745      39.382  -7.554  67.004  1.00  0.00           C  
ATOM    937  CD  ARG A 745      38.804  -7.909  65.640  1.00  0.00           C  
ATOM    938  NE  ARG A 745      39.621  -8.882  64.914  1.00  0.00           N  
ATOM    939  CZ  ARG A 745      40.886  -8.689  64.551  1.00  0.00           C  
ATOM    940  NH1 ARG A 745      41.498  -7.551  64.845  1.00  0.00           N  
ATOM    941  NH2 ARG A 745      41.537  -9.637  63.890  1.00  0.00           N  
ATOM    942  N   LYS A 746      38.241  -9.356  70.191  1.00  0.00           N  
ATOM    943  CA  LYS A 746      37.009  -9.207  70.961  1.00  0.00           C  
ATOM    944  C   LYS A 746      37.281  -9.030  72.446  1.00  0.00           C  
ATOM    945  O   LYS A 746      36.481  -8.429  73.166  1.00  0.00           O  
ATOM    946  CB  LYS A 746      36.099 -10.420  70.746  1.00  0.00           C  
ATOM    947  CG  LYS A 746      35.454 -10.467  69.366  1.00  0.00           C  
ATOM    948  CD  LYS A 746      34.468  -9.317  69.180  1.00  0.00           C  
ATOM    949  CE  LYS A 746      33.924  -9.256  67.754  1.00  0.00           C  
ATOM    950  NZ  LYS A 746      34.980  -8.917  66.757  1.00  0.00           N  
ATOM    951  N   GLU A 747      38.409  -9.555  72.906  1.00  0.00           N  
ATOM    952  CA  GLU A 747      38.771  -9.449  74.311  1.00  0.00           C  
ATOM    953  C   GLU A 747      39.406  -8.104  74.654  1.00  0.00           C  
ATOM    954  O   GLU A 747      39.017  -7.452  75.627  1.00  0.00           O  
ATOM    955  CB  GLU A 747      39.740 -10.572  74.692  1.00  0.00           C  
ATOM    956  CG  GLU A 747      40.309 -10.437  76.094  1.00  0.00           C  
ATOM    957  CD  GLU A 747      41.166 -11.619  76.508  1.00  0.00           C  
ATOM    958  OE1 GLU A 747      41.834 -11.526  77.557  1.00  0.00           O  
ATOM    959  OE2 GLU A 747      41.171 -12.644  75.796  1.00  0.00           O  
ATOM    960  N   LYS A 750      40.372  -7.690  73.840  1.00  0.00           N  
ATOM    961  CA  LYS A 750      41.108  -6.449  74.066  1.00  0.00           C  
ATOM    962  C   LYS A 750      40.667  -5.248  73.233  1.00  0.00           C  
ATOM    963  O   LYS A 750      40.955  -4.105  73.596  1.00  0.00           O  
ATOM    964  CB  LYS A 750      42.598  -6.697  73.822  1.00  0.00           C  
ATOM    965  CG  LYS A 750      43.219  -7.734  74.740  1.00  0.00           C  
ATOM    966  CD  LYS A 750      43.202  -7.264  76.181  1.00  0.00           C  
ATOM    967  CE  LYS A 750      43.985  -8.206  77.072  1.00  0.00           C  
ATOM    968  NZ  LYS A 750      43.438  -9.588  77.013  1.00  0.00           N  
ATOM    969  N   GLY A 758      39.988  -5.506  72.117  1.00  0.00           N  
ATOM    970  CA  GLY A 758      39.542  -4.429  71.247  1.00  0.00           C  
ATOM    971  C   GLY A 758      40.441  -4.308  70.030  1.00  0.00           C  
ATOM    972  O   GLY A 758      40.218  -3.475  69.150  1.00  0.00           O  
ATOM    973  N   GLY A 759      41.461  -5.158  69.984  1.00  0.00           N  
ATOM    974  CA  GLY A 759      42.415  -5.155  68.887  1.00  0.00           C  
ATOM    975  C   GLY A 759      43.588  -5.988  69.357  1.00  0.00           C  
ATOM    976  O   GLY A 759      43.587  -6.422  70.509  1.00  0.00           O  
ATOM    977  N   TYR A 760      44.581  -6.223  68.503  1.00  0.00           N  
ATOM    978  CA  TYR A 760      45.732  -7.022  68.923  1.00  0.00           C  
ATOM    979  C   TYR A 760      46.486  -6.269  70.016  1.00  0.00           C  
ATOM    980  O   TYR A 760      46.809  -5.092  69.852  1.00  0.00           O  
ATOM    981  CB  TYR A 760      46.662  -7.299  67.748  1.00  0.00           C  
ATOM    982  CG  TYR A 760      47.783  -8.245  68.109  1.00  0.00           C  
ATOM    983  CD1 TYR A 760      47.512  -9.553  68.517  1.00  0.00           C  
ATOM    984  CD2 TYR A 760      49.109  -7.823  68.082  1.00  0.00           C  
ATOM    985  CE1 TYR A 760      48.536 -10.416  68.893  1.00  0.00           C  
ATOM    986  CE2 TYR A 760      50.141  -8.676  68.450  1.00  0.00           C  
ATOM    987  CZ  TYR A 760      49.848  -9.968  68.857  1.00  0.00           C  
ATOM    988  OH  TYR A 760      50.868 -10.803  69.229  1.00  0.00           O  
ATOM    989  N   ASP A 761      46.792  -6.952  71.118  1.00  0.00           N  
ATOM    990  CA  ASP A 761      47.455  -6.299  72.246  1.00  0.00           C  
ATOM    991  C   ASP A 761      48.978  -6.391  72.344  1.00  0.00           C  
ATOM    992  O   ASP A 761      49.535  -6.055  73.384  1.00  0.00           O  
ATOM    993  CB  ASP A 761      46.829  -6.797  73.554  1.00  0.00           C  
ATOM    994  CG  ASP A 761      47.083  -8.274  73.796  1.00  0.00           C  
ATOM    995  OD1 ASP A 761      47.600  -8.950  72.881  1.00  0.00           O  
ATOM    996  OD2 ASP A 761      46.769  -8.761  74.904  1.00  0.00           O  
ATOM    997  N   GLY A 762      49.638  -6.846  71.277  1.00  0.00           N  
ATOM    998  CA  GLY A 762      51.094  -6.946  71.259  1.00  0.00           C  
ATOM    999  C   GLY A 762      51.721  -8.007  72.149  1.00  0.00           C  
ATOM   1000  O   GLY A 762      52.924  -7.957  72.445  1.00  0.00           O  
ATOM   1001  N   ARG A 763      50.925  -8.983  72.569  1.00  0.00           N  
ATOM   1002  CA  ARG A 763      51.429 -10.035  73.447  1.00  0.00           C  
ATOM   1003  C   ARG A 763      52.653 -10.783  72.914  1.00  0.00           C  
ATOM   1004  O   ARG A 763      53.456 -11.279  73.699  1.00  0.00           O  
ATOM   1005  CB  ARG A 763      50.301 -11.024  73.781  1.00  0.00           C  
ATOM   1006  CG  ARG A 763      49.672 -11.702  72.563  1.00  0.00           C  
ATOM   1007  CD  ARG A 763      48.476 -12.563  72.977  1.00  0.00           C  
ATOM   1008  NE  ARG A 763      47.389 -11.764  73.543  1.00  0.00           N  
ATOM   1009  CZ  ARG A 763      46.321 -12.274  74.149  1.00  0.00           C  
ATOM   1010  NH1 ARG A 763      46.183 -13.591  74.278  1.00  0.00           N  
ATOM   1011  NH2 ARG A 763      45.385 -11.468  74.626  1.00  0.00           N  
ATOM   1012  N   ALA A 766      52.815 -10.853  71.593  1.00  0.00           N  
ATOM   1013  CA  ALA A 766      53.968 -11.547  71.014  1.00  0.00           C  
ATOM   1014  C   ALA A 766      55.299 -10.850  71.296  1.00  0.00           C  
ATOM   1015  O   ALA A 766      56.367 -11.419  71.053  1.00  0.00           O  
ATOM   1016  CB  ALA A 766      53.787 -11.723  69.508  1.00  0.00           C  
ATOM   1017  N   ARG A 767      55.235  -9.611  71.774  1.00  0.00           N  
ATOM   1018  CA  ARG A 767      56.444  -8.876  72.122  1.00  0.00           C  
ATOM   1019  C   ARG A 767      57.119  -9.548  73.325  1.00  0.00           C  
ATOM   1020  O   ARG A 767      58.313  -9.365  73.547  1.00  0.00           O  
ATOM   1021  CB  ARG A 767      56.103  -7.415  72.454  1.00  0.00           C  
ATOM   1022  CG  ARG A 767      55.667  -6.621  71.213  1.00  0.00           C  
ATOM   1023  CD  ARG A 767      54.798  -5.393  71.518  1.00  0.00           C  
ATOM   1024  NE  ARG A 767      55.527  -4.361  72.241  1.00  0.00           N  
ATOM   1025  CZ  ARG A 767      55.405  -3.054  72.028  1.00  0.00           C  
ATOM   1026  NH1 ARG A 767      56.121  -2.208  72.755  1.00  0.00           N  
ATOM   1027  NH2 ARG A 767      54.592  -2.588  71.084  1.00  0.00           N  
ATOM   1028  N   ASN A 768      56.358 -10.331  74.088  1.00  0.00           N  
ATOM   1029  CA  ASN A 768      56.914 -11.015  75.257  1.00  0.00           C  
ATOM   1030  C   ASN A 768      57.486 -12.402  74.964  1.00  0.00           C  
ATOM   1031  O   ASN A 768      57.856 -13.146  75.879  1.00  0.00           O  
ATOM   1032  CB  ASN A 768      55.876 -11.084  76.376  1.00  0.00           C  
ATOM   1033  CG  ASN A 768      55.391  -9.710  76.786  1.00  0.00           C  
ATOM   1034  OD1 ASN A 768      56.173  -8.751  76.816  1.00  0.00           O  
ATOM   1035  ND2 ASN A 768      54.103  -9.599  77.096  1.00  0.00           N  
ATOM   1036  N   ILE A 769      57.554 -12.756  73.685  1.00  0.00           N  
ATOM   1037  CA  ILE A 769      58.158 -14.027  73.303  1.00  0.00           C  
ATOM   1038  C   ILE A 769      59.650 -13.716  73.239  1.00  0.00           C  
ATOM   1039  O   ILE A 769      60.039 -12.691  72.680  1.00  0.00           O  
ATOM   1040  CB  ILE A 769      57.705 -14.493  71.893  1.00  0.00           C  
ATOM   1041  CG1 ILE A 769      56.209 -14.814  71.897  1.00  0.00           C  
ATOM   1042  CG2 ILE A 769      58.520 -15.717  71.460  1.00  0.00           C  
ATOM   1043  CD1 ILE A 769      55.654 -15.162  70.520  1.00  0.00           C  
ATOM   1044  N   PRO A 770      60.502 -14.564  73.841  1.00  0.00           N  
ATOM   1045  CA  PRO A 770      61.944 -14.298  73.787  1.00  0.00           C  
ATOM   1046  C   PRO A 770      62.365 -14.167  72.320  1.00  0.00           C  
ATOM   1047  O   PRO A 770      62.037 -15.021  71.503  1.00  0.00           O  
ATOM   1048  CB  PRO A 770      62.543 -15.533  74.453  1.00  0.00           C  
ATOM   1049  CG  PRO A 770      61.528 -15.851  75.512  1.00  0.00           C  
ATOM   1050  CD  PRO A 770      60.209 -15.686  74.756  1.00  0.00           C  
ATOM   1051  N   PRO A 771      63.092 -13.097  71.970  1.00  0.00           N  
ATOM   1052  CA  PRO A 771      63.514 -12.921  70.576  1.00  0.00           C  
ATOM   1053  C   PRO A 771      64.120 -14.167  69.922  1.00  0.00           C  
ATOM   1054  O   PRO A 771      63.759 -14.518  68.801  1.00  0.00           O  
ATOM   1055  CB  PRO A 771      64.504 -11.766  70.661  1.00  0.00           C  
ATOM   1056  CG  PRO A 771      63.934 -10.939  71.791  1.00  0.00           C  
ATOM   1057  CD  PRO A 771      63.578 -11.990  72.812  1.00  0.00           C  
ATOM   1058  N   GLU A 772      65.036 -14.836  70.615  1.00  0.00           N  
ATOM   1059  CA  GLU A 772      65.666 -16.018  70.037  1.00  0.00           C  
ATOM   1060  C   GLU A 772      64.653 -17.127  69.811  1.00  0.00           C  
ATOM   1061  O   GLU A 772      64.815 -17.950  68.909  1.00  0.00           O  
ATOM   1062  CB  GLU A 772      66.817 -16.526  70.922  1.00  0.00           C  
ATOM   1063  CG  GLU A 772      66.393 -17.356  72.127  1.00  0.00           C  
ATOM   1064  CD  GLU A 772      67.583 -17.954  72.874  1.00  0.00           C  
ATOM   1065  OE1 GLU A 772      68.376 -17.193  73.455  1.00  0.00           O  
ATOM   1066  OE2 GLU A 772      67.725 -19.194  72.876  1.00  0.00           O  
ATOM   1067  N   GLU A 773      63.603 -17.150  70.626  1.00  0.00           N  
ATOM   1068  CA  GLU A 773      62.568 -18.170  70.485  1.00  0.00           C  
ATOM   1069  C   GLU A 773      61.727 -17.851  69.249  1.00  0.00           C  
ATOM   1070  O   GLU A 773      61.314 -18.751  68.520  1.00  0.00           O  
ATOM   1071  CB  GLU A 773      61.678 -18.195  71.727  1.00  0.00           C  
ATOM   1072  CG  GLU A 773      61.046 -19.540  72.009  1.00  0.00           C  
ATOM   1073  CD  GLU A 773      60.230 -19.539  73.289  1.00  0.00           C  
ATOM   1074  OE1 GLU A 773      59.011 -19.277  73.218  1.00  0.00           O  
ATOM   1075  OE2 GLU A 773      60.811 -19.788  74.366  1.00  0.00           O  
ATOM   1076  N   ALA A 791      61.478 -16.564  69.016  1.00  0.00           N  
ATOM   1077  CA  ALA A 791      60.700 -16.145  67.855  1.00  0.00           C  
ATOM   1078  C   ALA A 791      61.454 -16.489  66.575  1.00  0.00           C  
ATOM   1079  O   ALA A 791      60.857 -16.954  65.606  1.00  0.00           O  
ATOM   1080  CB  ALA A 791      60.418 -14.632  67.913  1.00  0.00           C  
ATOM   1081  N   GLU A 792      62.764 -16.255  66.570  1.00  0.00           N  
ATOM   1082  CA  GLU A 792      63.571 -16.557  65.394  1.00  0.00           C  
ATOM   1083  C   GLU A 792      63.593 -18.051  65.120  1.00  0.00           C  
ATOM   1084  O   GLU A 792      63.504 -18.474  63.970  1.00  0.00           O  
ATOM   1085  CB  GLU A 792      65.004 -16.049  65.566  1.00  0.00           C  
ATOM   1086  CG  GLU A 792      65.108 -14.542  65.607  1.00  0.00           C  
ATOM   1087  CD  GLU A 792      64.464 -13.896  64.398  1.00  0.00           C  
ATOM   1088  OE1 GLU A 792      64.913 -14.167  63.265  1.00  0.00           O  
ATOM   1089  OE2 GLU A 792      63.505 -13.120  64.579  1.00  0.00           O  
ATOM   1090  N   GLU A 794      63.707 -18.850  66.175  1.00  0.00           N  
ATOM   1091  CA  GLU A 794      63.741 -20.299  66.012  1.00  0.00           C  
ATOM   1092  C   GLU A 794      62.429 -20.826  65.441  1.00  0.00           C  
ATOM   1093  O   GLU A 794      62.433 -21.672  64.545  1.00  0.00           O  
ATOM   1094  CB  GLU A 794      64.041 -20.989  67.346  1.00  0.00           C  
ATOM   1095  CG  GLU A 794      64.054 -22.517  67.252  1.00  0.00           C  
ATOM   1096  CD  GLU A 794      65.044 -23.040  66.217  1.00  0.00           C  
ATOM   1097  OE1 GLU A 794      64.940 -24.229  65.843  1.00  0.00           O  
ATOM   1098  OE2 GLU A 794      65.929 -22.273  65.779  1.00  0.00           O  
ATOM   1099  N   ARG A 795      61.307 -20.330  65.956  1.00  0.00           N  
ATOM   1100  CA  ARG A 795      60.005 -20.762  65.463  1.00  0.00           C  
ATOM   1101  C   ARG A 795      59.840 -20.366  63.999  1.00  0.00           C  
ATOM   1102  O   ARG A 795      59.276 -21.121  63.202  1.00  0.00           O  
ATOM   1103  CB  ARG A 795      58.887 -20.155  66.315  1.00  0.00           C  
ATOM   1104  CG  ARG A 795      58.903 -20.663  67.748  1.00  0.00           C  
ATOM   1105  CD  ARG A 795      57.891 -19.943  68.609  1.00  0.00           C  
ATOM   1106  NE  ARG A 795      56.522 -20.120  68.132  1.00  0.00           N  
ATOM   1107  CZ  ARG A 795      55.468 -19.551  68.703  1.00  0.00           C  
ATOM   1108  NH1 ARG A 795      55.641 -18.776  69.761  1.00  0.00           N  
ATOM   1109  NH2 ARG A 795      54.246 -19.760  68.227  1.00  0.00           N  
ATOM   1110  N   ALA A 826      60.340 -19.186  63.646  1.00  0.00           N  
ATOM   1111  CA  ALA A 826      60.256 -18.715  62.270  1.00  0.00           C  
ATOM   1112  C   ALA A 826      61.097 -19.644  61.403  1.00  0.00           C  
ATOM   1113  O   ALA A 826      60.645 -20.131  60.365  1.00  0.00           O  
ATOM   1114  CB  ALA A 826      60.782 -17.284  62.163  1.00  0.00           C  
ATOM   1115  N   ARG A 827      62.326 -19.882  61.845  1.00  0.00           N  
ATOM   1116  CA  ARG A 827      63.255 -20.744  61.133  1.00  0.00           C  
ATOM   1117  C   ARG A 827      62.673 -22.142  60.910  1.00  0.00           C  
ATOM   1118  O   ARG A 827      62.963 -22.783  59.902  1.00  0.00           O  
ATOM   1119  CB  ARG A 827      64.577 -20.820  61.906  1.00  0.00           C  
ATOM   1120  CG  ARG A 827      65.672 -21.609  61.217  1.00  0.00           C  
ATOM   1121  CD  ARG A 827      67.044 -21.231  61.760  1.00  0.00           C  
ATOM   1122  NE  ARG A 827      67.060 -21.147  63.219  1.00  0.00           N  
ATOM   1123  CZ  ARG A 827      67.088 -20.007  63.910  1.00  0.00           C  
ATOM   1124  NH1 ARG A 827      67.109 -18.838  63.279  1.00  0.00           N  
ATOM   1125  NH2 ARG A 827      67.093 -20.037  65.238  1.00  0.00           N  
ATOM   1126  N   ARG A 829      61.848 -22.609  61.843  1.00  0.00           N  
ATOM   1127  CA  ARG A 829      61.230 -23.925  61.707  1.00  0.00           C  
ATOM   1128  C   ARG A 829      60.035 -23.877  60.765  1.00  0.00           C  
ATOM   1129  O   ARG A 829      59.363 -24.885  60.556  1.00  0.00           O  
ATOM   1130  CB  ARG A 829      60.787 -24.462  63.069  1.00  0.00           C  
ATOM   1131  CG  ARG A 829      61.942 -24.768  63.998  1.00  0.00           C  
ATOM   1132  CD  ARG A 829      61.465 -25.438  65.268  1.00  0.00           C  
ATOM   1133  NE  ARG A 829      62.586 -25.741  66.152  1.00  0.00           N  
ATOM   1134  CZ  ARG A 829      62.479 -26.414  67.293  1.00  0.00           C  
ATOM   1135  NH1 ARG A 829      61.296 -26.863  67.695  1.00  0.00           N  
ATOM   1136  NH2 ARG A 829      63.556 -26.637  68.032  1.00  0.00           N  
ATOM   1137  N   GLY A 830      59.760 -22.698  60.215  1.00  0.00           N  
ATOM   1138  CA  GLY A 830      58.662 -22.559  59.274  1.00  0.00           C  
ATOM   1139  C   GLY A 830      57.286 -22.229  59.819  1.00  0.00           C  
ATOM   1140  O   GLY A 830      56.297 -22.342  59.094  1.00  0.00           O  
ATOM   1141  N   GLU A 831      57.197 -21.821  61.080  1.00  0.00           N  
ATOM   1142  CA  GLU A 831      55.902 -21.481  61.643  1.00  0.00           C  
ATOM   1143  C   GLU A 831      55.393 -20.198  60.982  1.00  0.00           C  
ATOM   1144  O   GLU A 831      56.121 -19.213  60.885  1.00  0.00           O  
ATOM   1145  CB  GLU A 831      56.016 -21.285  63.155  1.00  0.00           C  
ATOM   1146  CG  GLU A 831      54.712 -21.491  63.888  1.00  0.00           C  
ATOM   1147  CD  GLU A 831      54.872 -21.421  65.391  1.00  0.00           C  
ATOM   1148  OE1 GLU A 831      55.941 -21.831  65.895  1.00  0.00           O  
ATOM   1149  OE2 GLU A 831      53.920 -20.975  66.068  1.00  0.00           O  
ATOM   1150  N   PRO A 832      54.137 -20.204  60.499  1.00  0.00           N  
ATOM   1151  CA  PRO A 832      53.552 -19.026  59.847  1.00  0.00           C  
ATOM   1152  C   PRO A 832      53.486 -17.843  60.805  1.00  0.00           C  
ATOM   1153  O   PRO A 832      53.161 -18.008  61.985  1.00  0.00           O  
ATOM   1154  CB  PRO A 832      52.156 -19.503  59.454  1.00  0.00           C  
ATOM   1155  CG  PRO A 832      52.341 -20.984  59.270  1.00  0.00           C  
ATOM   1156  CD  PRO A 832      53.202 -21.342  60.450  1.00  0.00           C  
ATOM   1157  N   HIS A 833      53.774 -16.650  60.299  1.00  0.00           N  
ATOM   1158  CA  HIS A 833      53.728 -15.467  61.148  1.00  0.00           C  
ATOM   1159  C   HIS A 833      53.784 -14.189  60.340  1.00  0.00           C  
ATOM   1160  O   HIS A 833      54.032 -14.206  59.135  1.00  0.00           O  
ATOM   1161  CB  HIS A 833      54.911 -15.463  62.119  1.00  0.00           C  
ATOM   1162  CG  HIS A 833      56.241 -15.329  61.444  1.00  0.00           C  
ATOM   1163  ND1 HIS A 833      56.904 -16.401  60.886  1.00  0.00           N  
ATOM   1164  CD2 HIS A 833      57.008 -14.242  61.194  1.00  0.00           C  
ATOM   1165  CE1 HIS A 833      58.019 -15.979  60.317  1.00  0.00           C  
ATOM   1166  NE2 HIS A 833      58.105 -14.672  60.489  1.00  0.00           N  
ATOM   1167  N   VAL A 834      53.550 -13.077  61.028  1.00  0.00           N  
ATOM   1168  CA  VAL A 834      53.623 -11.761  60.415  1.00  0.00           C  
ATOM   1169  C   VAL A 834      54.653 -10.981  61.230  1.00  0.00           C  
ATOM   1170  O   VAL A 834      55.032 -11.392  62.335  1.00  0.00           O  
ATOM   1171  CB  VAL A 834      52.264 -11.009  60.484  1.00  0.00           C  
ATOM   1172  CG1 VAL A 834      51.191 -11.790  59.740  1.00  0.00           C  
ATOM   1173  CG2 VAL A 834      51.843 -10.808  61.937  1.00  0.00           C  
ATOM   1174  N   ILE A 835      55.126  -9.875  60.670  1.00  0.00           N  
ATOM   1175  CA  ILE A 835      56.064  -9.020  61.370  1.00  0.00           C  
ATOM   1176  C   ILE A 835      55.309  -7.717  61.621  1.00  0.00           C  
ATOM   1177  O   ILE A 835      54.800  -7.086  60.691  1.00  0.00           O  
ATOM   1178  CB  ILE A 835      57.342  -8.788  60.547  1.00  0.00           C  
ATOM   1179  CG1 ILE A 835      58.120 -10.109  60.451  1.00  0.00           C  
ATOM   1180  CG2 ILE A 835      58.210  -7.708  61.205  1.00  0.00           C  
ATOM   1181  CD1 ILE A 835      59.375 -10.037  59.616  1.00  0.00           C  
ATOM   1182  N   ARG A 836      55.207  -7.351  62.895  1.00  0.00           N  
ATOM   1183  CA  ARG A 836      54.484  -6.157  63.300  1.00  0.00           C  
ATOM   1184  C   ARG A 836      55.417  -5.063  63.772  1.00  0.00           C  
ATOM   1185  O   ARG A 836      56.547  -5.327  64.185  1.00  0.00           O  
ATOM   1186  CB  ARG A 836      53.491  -6.502  64.424  1.00  0.00           C  
ATOM   1187  CG  ARG A 836      52.276  -7.347  64.002  1.00  0.00           C  
ATOM   1188  CD  ARG A 836      51.493  -7.816  65.239  1.00  0.00           C  
ATOM   1189  NE  ARG A 836      50.289  -8.594  64.932  1.00  0.00           N  
ATOM   1190  CZ  ARG A 836      49.116  -8.068  64.592  1.00  0.00           C  
ATOM   1191  NH1 ARG A 836      48.970  -6.749  64.501  1.00  0.00           N  
ATOM   1192  NH2 ARG A 836      48.072  -8.858  64.382  1.00  0.00           N  
ATOM   1193  N   LEU A 837      54.928  -3.829  63.703  1.00  0.00           N  
ATOM   1194  CA  LEU A 837      55.676  -2.665  64.151  1.00  0.00           C  
ATOM   1195  C   LEU A 837      55.604  -2.663  65.677  1.00  0.00           C  
ATOM   1196  O   LEU A 837      54.533  -2.865  66.247  1.00  0.00           O  
ATOM   1197  CB  LEU A 837      55.009  -1.388  63.618  1.00  0.00           C  
ATOM   1198  CG  LEU A 837      55.507  -0.038  64.150  1.00  0.00           C  
ATOM   1199  CD1 LEU A 837      56.910   0.247  63.611  1.00  0.00           C  
ATOM   1200  CD2 LEU A 837      54.531   1.061  63.732  1.00  0.00           C  
ATOM   1201  N   LYS A 838      56.732  -2.455  66.343  1.00  0.00           N  
ATOM   1202  CA  LYS A 838      56.715  -2.411  67.796  1.00  0.00           C  
ATOM   1203  C   LYS A 838      56.637  -0.950  68.243  1.00  0.00           C  
ATOM   1204  O   LYS A 838      57.655  -0.304  68.490  1.00  0.00           O  
ATOM   1205  CB  LYS A 838      57.966  -3.090  68.375  1.00  0.00           C  
ATOM   1206  CG  LYS A 838      58.033  -3.049  69.905  1.00  0.00           C  
ATOM   1207  CD  LYS A 838      58.649  -4.309  70.501  1.00  0.00           C  
ATOM   1208  CE  LYS A 838      59.979  -4.666  69.879  1.00  0.00           C  
ATOM   1209  NZ  LYS A 838      60.602  -5.843  70.545  1.00  0.00           N  
ATOM   1210  N   VAL A 839      55.412  -0.443  68.327  1.00  0.00           N  
ATOM   1211  CA  VAL A 839      55.149   0.933  68.744  1.00  0.00           C  
ATOM   1212  C   VAL A 839      55.633   1.155  70.190  1.00  0.00           C  
ATOM   1213  O   VAL A 839      55.456   0.299  71.043  1.00  0.00           O  
ATOM   1214  CB  VAL A 839      53.631   1.231  68.693  1.00  0.00           C  
ATOM   1215  CG1 VAL A 839      53.358   2.637  69.202  1.00  0.00           C  
ATOM   1216  CG2 VAL A 839      53.102   1.043  67.263  1.00  0.00           C  
ATOM   1217  N   PRO A 840      56.274   2.302  70.470  1.00  0.00           N  
ATOM   1218  CA  PRO A 840      56.734   2.534  71.847  1.00  0.00           C  
ATOM   1219  C   PRO A 840      55.530   2.706  72.782  1.00  0.00           C  
ATOM   1220  O   PRO A 840      54.674   3.560  72.547  1.00  0.00           O  
ATOM   1221  CB  PRO A 840      57.559   3.819  71.725  1.00  0.00           C  
ATOM   1222  CG  PRO A 840      58.074   3.758  70.300  1.00  0.00           C  
ATOM   1223  CD  PRO A 840      56.853   3.290  69.542  1.00  0.00           C  
ATOM   1224  N   ARG A 841      55.460   1.881  73.824  1.00  0.00           N  
ATOM   1225  CA  ARG A 841      54.369   1.925  74.803  1.00  0.00           C  
ATOM   1226  C   ARG A 841      54.967   2.161  76.197  1.00  0.00           C  
ATOM   1227  O   ARG A 841      55.718   1.331  76.697  1.00  0.00           O  
ATOM   1228  CB  ARG A 841      53.598   0.591  74.833  1.00  0.00           C  
ATOM   1229  CG  ARG A 841      52.413   0.426  73.852  1.00  0.00           C  
ATOM   1230  CD  ARG A 841      52.864   0.534  72.433  1.00  0.00           C  
ATOM   1231  NE  ARG A 841      52.000  -0.140  71.455  1.00  0.00           N  
ATOM   1232  CZ  ARG A 841      50.874   0.357  70.949  1.00  0.00           C  
ATOM   1233  NH1 ARG A 841      50.421   1.543  71.335  1.00  0.00           N  
ATOM   1234  NH2 ARG A 841      50.250  -0.298  69.976  1.00  0.00           N  
ATOM   1235  N   PRO A 844      54.645   3.296  76.835  1.00  0.00           N  
ATOM   1236  CA  PRO A 844      53.772   4.347  76.309  1.00  0.00           C  
ATOM   1237  C   PRO A 844      54.597   5.364  75.534  1.00  0.00           C  
ATOM   1238  O   PRO A 844      55.823   5.287  75.501  1.00  0.00           O  
ATOM   1239  CB  PRO A 844      53.168   4.947  77.572  1.00  0.00           C  
ATOM   1240  CG  PRO A 844      54.338   4.916  78.511  1.00  0.00           C  
ATOM   1241  CD  PRO A 844      54.933   3.525  78.265  1.00  0.00           C  
ATOM   1242  N   GLY A 869      53.919   6.322  74.916  1.00  0.00           N  
ATOM   1243  CA  GLY A 869      54.620   7.342  74.168  1.00  0.00           C  
ATOM   1244  C   GLY A 869      53.671   8.178  73.342  1.00  0.00           C  
ATOM   1245  O   GLY A 869      52.453   7.999  73.401  1.00  0.00           O  
ATOM   1246  N   THR A 870      54.231   9.111  72.580  1.00  0.00           N  
ATOM   1247  CA  THR A 870      53.431   9.960  71.715  1.00  0.00           C  
ATOM   1248  C   THR A 870      54.204  10.172  70.419  1.00  0.00           C  
ATOM   1249  O   THR A 870      55.427  10.079  70.397  1.00  0.00           O  
ATOM   1250  CB  THR A 870      53.121  11.332  72.368  1.00  0.00           C  
ATOM   1251  OG1 THR A 870      54.341  12.035  72.616  1.00  0.00           O  
ATOM   1252  CG2 THR A 870      52.376  11.143  73.676  1.00  0.00           C  
ATOM   1253  N   THR A 872      53.480  10.442  69.341  1.00  0.00           N  
ATOM   1254  CA  THR A 872      54.092  10.653  68.031  1.00  0.00           C  
ATOM   1255  C   THR A 872      53.513  11.921  67.402  1.00  0.00           C  
ATOM   1256  O   THR A 872      52.298  12.060  67.284  1.00  0.00           O  
ATOM   1257  CB  THR A 872      53.806   9.451  67.108  1.00  0.00           C  
ATOM   1258  OG1 THR A 872      54.337   8.259  67.706  1.00  0.00           O  
ATOM   1259  CG2 THR A 872      54.447   9.654  65.726  1.00  0.00           C  
ATOM   1260  N   GLU A 873      54.382  12.841  66.998  1.00  0.00           N  
ATOM   1261  CA  GLU A 873      53.925  14.089  66.401  1.00  0.00           C  
ATOM   1262  C   GLU A 873      54.054  14.010  64.880  1.00  0.00           C  
ATOM   1263  O   GLU A 873      55.081  13.574  64.355  1.00  0.00           O  
ATOM   1264  CB  GLU A 873      54.725  15.259  66.982  1.00  0.00           C  
ATOM   1265  CG  GLU A 873      54.706  15.245  68.518  1.00  0.00           C  
ATOM   1266  CD  GLU A 873      55.028  16.584  69.156  1.00  0.00           C  
ATOM   1267  OE1 GLU A 873      55.073  16.640  70.406  1.00  0.00           O  
ATOM   1268  OE2 GLU A 873      55.231  17.572  68.421  1.00  0.00           O  
ATOM   1269  N   VAL A 874      52.999  14.420  64.184  1.00  0.00           N  
ATOM   1270  CA  VAL A 874      52.965  14.350  62.727  1.00  0.00           C  
ATOM   1271  C   VAL A 874      52.492  15.660  62.125  1.00  0.00           C  
ATOM   1272  O   VAL A 874      51.529  16.259  62.602  1.00  0.00           O  
ATOM   1273  CB  VAL A 874      51.997  13.252  62.249  1.00  0.00           C  
ATOM   1274  CG1 VAL A 874      51.992  13.193  60.723  1.00  0.00           C  
ATOM   1275  CG2 VAL A 874      52.394  11.901  62.847  1.00  0.00           C  
ATOM   1276  N   LYS A1082      53.150  16.095  61.061  1.00  0.00           N  
ATOM   1277  CA  LYS A1082      52.750  17.334  60.424  1.00  0.00           C  
ATOM   1278  C   LYS A1082      52.214  17.183  59.012  1.00  0.00           C  
ATOM   1279  O   LYS A1082      52.863  16.593  58.144  1.00  0.00           O  
ATOM   1280  CB  LYS A1082      53.917  18.322  60.386  1.00  0.00           C  
ATOM   1281  CG  LYS A1082      53.577  19.613  59.640  1.00  0.00           C  
ATOM   1282  CD  LYS A1082      54.759  20.566  59.571  1.00  0.00           C  
ATOM   1283  CE  LYS A1082      54.325  21.919  59.014  1.00  0.00           C  
ATOM   1284  NZ  LYS A1082      55.483  22.861  58.881  1.00  0.00           N  
ATOM   1285  N   ASP A1083      51.010  17.700  58.793  1.00  0.00           N  
ATOM   1286  CA  ASP A1083      50.436  17.707  57.459  1.00  0.00           C  
ATOM   1287  C   ASP A1083      50.649  19.163  57.062  1.00  0.00           C  
ATOM   1288  O   ASP A1083      50.284  20.074  57.810  1.00  0.00           O  
ATOM   1289  CB  ASP A1083      48.947  17.365  57.466  1.00  0.00           C  
ATOM   1290  CG  ASP A1083      48.296  17.599  56.103  1.00  0.00           C  
ATOM   1291  OD1 ASP A1083      47.785  18.715  55.869  1.00  0.00           O  
ATOM   1292  OD2 ASP A1083      48.316  16.679  55.257  1.00  0.00           O  
ATOM   1293  N   GLU A1084      51.267  19.387  55.911  1.00  0.00           N  
ATOM   1294  CA  GLU A1084      51.562  20.748  55.469  1.00  0.00           C  
ATOM   1295  C   GLU A1084      50.364  21.685  55.315  1.00  0.00           C  
ATOM   1296  O   GLU A1084      50.518  22.913  55.352  1.00  0.00           O  
ATOM   1297  CB  GLU A1084      52.333  20.693  54.151  1.00  0.00           C  
ATOM   1298  CG  GLU A1084      53.635  19.917  54.245  1.00  0.00           C  
ATOM   1299  CD  GLU A1084      54.632  20.573  55.181  1.00  0.00           C  
ATOM   1300  OE1 GLU A1084      54.865  21.792  55.035  1.00  0.00           O  
ATOM   1301  OE2 GLU A1084      55.188  19.873  56.052  1.00  0.00           O  
ATOM   1302  N   LEU A1085      49.171  21.129  55.145  1.00  0.00           N  
ATOM   1303  CA  LEU A1085      47.994  21.971  54.955  1.00  0.00           C  
ATOM   1304  C   LEU A1085      47.153  22.193  56.208  1.00  0.00           C  
ATOM   1305  O   LEU A1085      46.425  23.187  56.300  1.00  0.00           O  
ATOM   1306  CB  LEU A1085      47.108  21.376  53.864  1.00  0.00           C  
ATOM   1307  CG  LEU A1085      47.786  21.000  52.549  1.00  0.00           C  
ATOM   1308  CD1 LEU A1085      46.733  20.458  51.604  1.00  0.00           C  
ATOM   1309  CD2 LEU A1085      48.494  22.208  51.940  1.00  0.00           C  
ATOM   1310  N   ARG A1087      47.267  21.281  57.171  1.00  0.00           N  
ATOM   1311  CA  ARG A1087      46.479  21.359  58.400  1.00  0.00           C  
ATOM   1312  C   ARG A1087      47.269  21.647  59.681  1.00  0.00           C  
ATOM   1313  O   ARG A1087      46.715  22.159  60.651  1.00  0.00           O  
ATOM   1314  CB  ARG A1087      45.687  20.059  58.560  1.00  0.00           C  
ATOM   1315  CG  ARG A1087      44.833  19.721  57.345  1.00  0.00           C  
ATOM   1316  CD  ARG A1087      44.396  18.255  57.345  1.00  0.00           C  
ATOM   1317  NE  ARG A1087      43.564  17.916  56.190  1.00  0.00           N  
ATOM   1318  CZ  ARG A1087      43.999  17.838  54.932  1.00  0.00           C  
ATOM   1319  NH1 ARG A1087      45.272  18.073  54.643  1.00  0.00           N  
ATOM   1320  NH2 ARG A1087      43.157  17.523  53.957  1.00  0.00           N  
ATOM   1321  N   GLY A1088      48.556  21.322  59.694  1.00  0.00           N  
ATOM   1322  CA  GLY A1088      49.343  21.574  60.885  1.00  0.00           C  
ATOM   1323  C   GLY A1088      49.753  20.314  61.628  1.00  0.00           C  
ATOM   1324  O   GLY A1088      49.523  19.193  61.159  1.00  0.00           O  
ATOM   1325  N   VAL A1089      50.343  20.506  62.803  1.00  0.00           N  
ATOM   1326  CA  VAL A1089      50.824  19.404  63.619  1.00  0.00           C  
ATOM   1327  C   VAL A1089      49.769  18.737  64.491  1.00  0.00           C  
ATOM   1328  O   VAL A1089      48.933  19.404  65.102  1.00  0.00           O  
ATOM   1329  CB  VAL A1089      51.975  19.864  64.545  1.00  0.00           C  
ATOM   1330  CG1 VAL A1089      52.473  18.688  65.385  1.00  0.00           C  
ATOM   1331  CG2 VAL A1089      53.106  20.444  63.722  1.00  0.00           C  
ATOM   1332  N   VAL A1090      49.828  17.409  64.545  1.00  0.00           N  
ATOM   1333  CA  VAL A1090      48.920  16.624  65.369  1.00  0.00           C  
ATOM   1334  C   VAL A1090      49.745  15.763  66.316  1.00  0.00           C  
ATOM   1335  O   VAL A1090      50.668  15.067  65.892  1.00  0.00           O  
ATOM   1336  CB  VAL A1090      48.035  15.682  64.530  1.00  0.00           C  
ATOM   1337  CG1 VAL A1090      47.275  14.729  65.456  1.00  0.00           C  
ATOM   1338  CG2 VAL A1090      47.058  16.487  63.700  1.00  0.00           C  
ATOM   1339  N   VAL A1091      49.424  15.826  67.602  1.00  0.00           N  
ATOM   1340  CA  VAL A1091      50.129  15.020  68.588  1.00  0.00           C  
ATOM   1341  C   VAL A1091      49.270  13.788  68.875  1.00  0.00           C  
ATOM   1342  O   VAL A1091      48.170  13.902  69.412  1.00  0.00           O  
ATOM   1343  CB  VAL A1091      50.360  15.811  69.900  1.00  0.00           C  
ATOM   1344  CG1 VAL A1091      50.983  14.910  70.959  1.00  0.00           C  
ATOM   1345  CG2 VAL A1091      51.263  17.000  69.629  1.00  0.00           C  
ATOM   1346  N   TYR A1093      49.770  12.618  68.490  1.00  0.00           N  
ATOM   1347  CA  TYR A1093      49.061  11.357  68.706  1.00  0.00           C  
ATOM   1348  C   TYR A1093      49.546  10.658  69.968  1.00  0.00           C  
ATOM   1349  O   TYR A1093      50.738  10.658  70.268  1.00  0.00           O  
ATOM   1350  CB  TYR A1093      49.296  10.399  67.532  1.00  0.00           C  
ATOM   1351  CG  TYR A1093      48.563  10.750  66.267  1.00  0.00           C  
ATOM   1352  CD1 TYR A1093      47.254  10.320  66.058  1.00  0.00           C  
ATOM   1353  CD2 TYR A1093      49.180  11.505  65.272  1.00  0.00           C  
ATOM   1354  CE1 TYR A1093      46.576  10.628  64.886  1.00  0.00           C  
ATOM   1355  CE2 TYR A1093      48.512  11.822  64.092  1.00  0.00           C  
ATOM   1356  CZ  TYR A1093      47.209  11.377  63.908  1.00  0.00           C  
ATOM   1357  OH  TYR A1093      46.539  11.663  62.744  1.00  0.00           O  
ATOM   1358  N   ASP A1094      48.619  10.083  70.722  1.00  0.00           N  
ATOM   1359  CA  ASP A1094      49.012   9.314  71.896  1.00  0.00           C  
ATOM   1360  C   ASP A1094      49.302   7.977  71.223  1.00  0.00           C  
ATOM   1361  O   ASP A1094      48.520   7.533  70.385  1.00  0.00           O  
ATOM   1362  CB  ASP A1094      47.846   9.182  72.877  1.00  0.00           C  
ATOM   1363  CG  ASP A1094      48.201   8.347  74.104  1.00  0.00           C  
ATOM   1364  OD1 ASP A1094      47.368   8.266  75.032  1.00  0.00           O  
ATOM   1365  OD2 ASP A1094      49.308   7.768  74.141  1.00  0.00           O  
ATOM   1366  N   ASN A1099      50.425   7.346  71.538  1.00  0.00           N  
ATOM   1367  CA  ASN A1099      50.728   6.076  70.884  1.00  0.00           C  
ATOM   1368  C   ASN A1099      49.646   5.024  71.103  1.00  0.00           C  
ATOM   1369  O   ASN A1099      49.564   4.046  70.360  1.00  0.00           O  
ATOM   1370  CB  ASN A1099      52.104   5.563  71.315  1.00  0.00           C  
ATOM   1371  CG  ASN A1099      53.234   6.340  70.653  1.00  0.00           C  
ATOM   1372  OD1 ASN A1099      52.990   7.319  69.951  1.00  0.00           O  
ATOM   1373  ND2 ASN A1099      54.469   5.908  70.870  1.00  0.00           N  
ATOM   1374  N   GLN A1165      48.798   5.235  72.107  1.00  0.00           N  
ATOM   1375  CA  GLN A1165      47.699   4.306  72.371  1.00  0.00           C  
ATOM   1376  C   GLN A1165      46.749   4.234  71.182  1.00  0.00           C  
ATOM   1377  O   GLN A1165      46.012   3.265  71.031  1.00  0.00           O  
ATOM   1378  CB  GLN A1165      46.895   4.746  73.595  1.00  0.00           C  
ATOM   1379  CG  GLN A1165      47.516   4.386  74.921  1.00  0.00           C  
ATOM   1380  CD  GLN A1165      46.617   4.758  76.083  1.00  0.00           C  
ATOM   1381  OE1 GLN A1165      45.455   4.350  76.142  1.00  0.00           O  
ATOM   1382  NE2 GLN A1165      47.150   5.528  77.015  1.00  0.00           N  
ATOM   1383  N   GLU A1166      46.758   5.269  70.348  1.00  0.00           N  
ATOM   1384  CA  GLU A1166      45.890   5.317  69.174  1.00  0.00           C  
ATOM   1385  C   GLU A1166      46.536   4.587  67.986  1.00  0.00           C  
ATOM   1386  O   GLU A1166      45.883   4.326  66.979  1.00  0.00           O  
ATOM   1387  CB  GLU A1166      45.606   6.783  68.770  1.00  0.00           C  
ATOM   1388  CG  GLU A1166      45.597   7.804  69.921  1.00  0.00           C  
ATOM   1389  CD  GLU A1166      45.257   9.233  69.459  1.00  0.00           C  
ATOM   1390  OE1 GLU A1166      45.616  10.212  70.170  1.00  0.00           O  
ATOM   1391  OE2 GLU A1166      44.618   9.371  68.390  1.00  0.00           O  
ATOM   1392  N   ILE A1168      47.820   4.261  68.113  1.00  0.00           N  
ATOM   1393  CA  ILE A1168      48.558   3.601  67.039  1.00  0.00           C  
ATOM   1394  C   ILE A1168      48.766   2.118  67.337  1.00  0.00           C  
ATOM   1395  O   ILE A1168      49.417   1.760  68.314  1.00  0.00           O  
ATOM   1396  CB  ILE A1168      49.950   4.245  66.849  1.00  0.00           C  
ATOM   1397  CG1 ILE A1168      49.815   5.759  66.690  1.00  0.00           C  
ATOM   1398  CG2 ILE A1168      50.654   3.639  65.634  1.00  0.00           C  
ATOM   1399  CD1 ILE A1168      51.143   6.465  66.766  1.00  0.00           C  
ATOM   1400  N   PRO A1169      48.218   1.235  66.493  1.00  0.00           N  
ATOM   1401  CA  PRO A1169      48.397  -0.198  66.743  1.00  0.00           C  
ATOM   1402  C   PRO A1169      49.736  -0.728  66.237  1.00  0.00           C  
ATOM   1403  O   PRO A1169      50.455  -0.038  65.507  1.00  0.00           O  
ATOM   1404  CB  PRO A1169      47.211  -0.826  66.016  1.00  0.00           C  
ATOM   1405  CG  PRO A1169      47.022   0.086  64.840  1.00  0.00           C  
ATOM   1406  CD  PRO A1169      47.247   1.478  65.409  1.00  0.00           C  
ATOM   1407  N   ASP A1170      50.080  -1.944  66.659  1.00  0.00           N  
ATOM   1408  CA  ASP A1170      51.313  -2.594  66.218  1.00  0.00           C  
ATOM   1409  C   ASP A1170      50.957  -3.195  64.871  1.00  0.00           C  
ATOM   1410  O   ASP A1170      50.804  -4.407  64.747  1.00  0.00           O  
ATOM   1411  CB  ASP A1170      51.709  -3.720  67.169  1.00  0.00           C  
ATOM   1412  CG  ASP A1170      52.334  -3.218  68.456  1.00  0.00           C  
ATOM   1413  OD1 ASP A1170      52.571  -2.004  68.580  1.00  0.00           O  
ATOM   1414  OD2 ASP A1170      52.594  -4.058  69.343  1.00  0.00           O  
ATOM   1415  N   VAL A1171      50.820  -2.341  63.866  1.00  0.00           N  
ATOM   1416  CA  VAL A1171      50.420  -2.796  62.539  1.00  0.00           C  
ATOM   1417  C   VAL A1171      51.318  -3.834  61.899  1.00  0.00           C  
ATOM   1418  O   VAL A1171      52.519  -3.890  62.158  1.00  0.00           O  
ATOM   1419  CB  VAL A1171      50.293  -1.618  61.551  1.00  0.00           C  
ATOM   1420  CG1 VAL A1171      49.214  -0.661  62.018  1.00  0.00           C  
ATOM   1421  CG2 VAL A1171      51.626  -0.912  61.409  1.00  0.00           C  
ATOM   1422  N   VAL A1177      50.710  -4.656  61.049  1.00  0.00           N  
ATOM   1423  CA  VAL A1177      51.436  -5.673  60.312  1.00  0.00           C  
ATOM   1424  C   VAL A1177      52.233  -4.936  59.235  1.00  0.00           C  
ATOM   1425  O   VAL A1177      51.701  -4.057  58.545  1.00  0.00           O  
ATOM   1426  CB  VAL A1177      50.470  -6.674  59.637  1.00  0.00           C  
ATOM   1427  CG1 VAL A1177      51.260  -7.683  58.805  1.00  0.00           C  
ATOM   1428  CG2 VAL A1177      49.647  -7.395  60.710  1.00  0.00           C  
ATOM   1429  N   LEU A1178      53.506  -5.288  59.114  1.00  0.00           N  
ATOM   1430  CA  LEU A1178      54.402  -4.676  58.145  1.00  0.00           C  
ATOM   1431  C   LEU A1178      54.705  -5.677  57.039  1.00  0.00           C  
ATOM   1432  O   LEU A1178      54.774  -5.316  55.862  1.00  0.00           O  
ATOM   1433  CB  LEU A1178      55.705  -4.261  58.831  1.00  0.00           C  
ATOM   1434  CG  LEU A1178      55.581  -3.190  59.921  1.00  0.00           C  
ATOM   1435  CD1 LEU A1178      56.940  -2.974  60.593  1.00  0.00           C  
ATOM   1436  CD2 LEU A1178      55.066  -1.890  59.304  1.00  0.00           C  
ATOM   1437  N   LEU A1191      54.901  -6.934  57.432  1.00  0.00           N  
ATOM   1438  CA  LEU A1191      55.183  -7.993  56.476  1.00  0.00           C  
ATOM   1439  C   LEU A1191      54.181  -9.105  56.734  1.00  0.00           C  
ATOM   1440  O   LEU A1191      54.090  -9.633  57.841  1.00  0.00           O  
ATOM   1441  CB  LEU A1191      56.617  -8.516  56.633  1.00  0.00           C  
ATOM   1442  CG  LEU A1191      57.163  -9.246  55.398  1.00  0.00           C  
ATOM   1443  CD1 LEU A1191      57.329  -8.240  54.253  1.00  0.00           C  
ATOM   1444  CD2 LEU A1191      58.504  -9.901  55.716  1.00  0.00           C  
ATOM   1445  N   LYS A1192      53.422  -9.447  55.700  1.00  0.00           N  
ATOM   1446  CA  LYS A1192      52.400 -10.476  55.796  1.00  0.00           C  
ATOM   1447  C   LYS A1192      52.987 -11.886  55.813  1.00  0.00           C  
ATOM   1448  O   LYS A1192      54.144 -12.086  55.459  1.00  0.00           O  
ATOM   1449  CB  LYS A1192      51.404 -10.293  54.649  1.00  0.00           C  
ATOM   1450  CG  LYS A1192      50.729  -8.921  54.688  1.00  0.00           C  
ATOM   1451  CD  LYS A1192      49.794  -8.686  53.508  1.00  0.00           C  
ATOM   1452  CE  LYS A1192      50.570  -8.426  52.231  1.00  0.00           C  
ATOM   1453  NZ  LYS A1192      49.654  -8.184  51.076  1.00  0.00           N  
ATOM   1454  N   SER A1193      52.184 -12.858  56.243  1.00  0.00           N  
ATOM   1455  CA  SER A1193      52.637 -14.241  56.342  1.00  0.00           C  
ATOM   1456  C   SER A1193      53.003 -14.863  55.005  1.00  0.00           C  
ATOM   1457  O   SER A1193      53.664 -15.904  54.969  1.00  0.00           O  
ATOM   1458  CB  SER A1193      51.588 -15.109  57.055  1.00  0.00           C  
ATOM   1459  OG  SER A1193      50.355 -15.159  56.356  1.00  0.00           O  
ATOM   1460  N   ASP A1194      52.582 -14.231  53.912  1.00  0.00           N  
ATOM   1461  CA  ASP A1194      52.903 -14.732  52.578  1.00  0.00           C  
ATOM   1462  C   ASP A1194      54.200 -14.103  52.057  1.00  0.00           C  
ATOM   1463  O   ASP A1194      54.621 -14.364  50.929  1.00  0.00           O  
ATOM   1464  CB  ASP A1194      51.745 -14.454  51.610  1.00  0.00           C  
ATOM   1465  CG  ASP A1194      51.491 -12.973  51.404  1.00  0.00           C  
ATOM   1466  OD1 ASP A1194      50.464 -12.633  50.776  1.00  0.00           O  
ATOM   1467  OD2 ASP A1194      52.313 -12.149  51.861  1.00  0.00           O  
ATOM   1468  N   GLY A1195      54.833 -13.276  52.888  1.00  0.00           N  
ATOM   1469  CA  GLY A1195      56.078 -12.636  52.497  1.00  0.00           C  
ATOM   1470  C   GLY A1195      55.923 -11.274  51.839  1.00  0.00           C  
ATOM   1471  O   GLY A1195      56.913 -10.603  51.556  1.00  0.00           O  
ATOM   1472  N   TYR A1196      54.684 -10.867  51.598  1.00  0.00           N  
ATOM   1473  CA  TYR A1196      54.395  -9.580  50.973  1.00  0.00           C  
ATOM   1474  C   TYR A1196      54.275  -8.485  52.026  1.00  0.00           C  
ATOM   1475  O   TYR A1196      53.847  -8.739  53.150  1.00  0.00           O  
ATOM   1476  CB  TYR A1196      53.085  -9.655  50.185  1.00  0.00           C  
ATOM   1477  CG  TYR A1196      53.178 -10.391  48.868  1.00  0.00           C  
ATOM   1478  CD1 TYR A1196      52.972  -9.722  47.657  1.00  0.00           C  
ATOM   1479  CD2 TYR A1196      53.464 -11.756  48.825  1.00  0.00           C  
ATOM   1480  CE1 TYR A1196      53.048 -10.396  46.435  1.00  0.00           C  
ATOM   1481  CE2 TYR A1196      53.543 -12.440  47.602  1.00  0.00           C  
ATOM   1482  CZ  TYR A1196      53.333 -11.752  46.416  1.00  0.00           C  
ATOM   1483  OH  TYR A1196      53.405 -12.422  45.214  1.00  0.00           O  
ATOM   1484  N   PRO A1198      54.636  -7.247  51.668  1.00  0.00           N  
ATOM   1485  CA  PRO A1198      54.555  -6.127  52.609  1.00  0.00           C  
ATOM   1486  C   PRO A1198      53.180  -5.458  52.614  1.00  0.00           C  
ATOM   1487  O   PRO A1198      52.385  -5.644  51.690  1.00  0.00           O  
ATOM   1488  CB  PRO A1198      55.611  -5.175  52.073  1.00  0.00           C  
ATOM   1489  CG  PRO A1198      55.378  -5.289  50.589  1.00  0.00           C  
ATOM   1490  CD  PRO A1198      55.229  -6.806  50.388  1.00  0.00           C  
ATOM   1491  N   THR A1199      52.898  -4.692  53.665  1.00  0.00           N  
ATOM   1492  CA  THR A1199      51.655  -3.928  53.731  1.00  0.00           C  
ATOM   1493  C   THR A1199      52.085  -2.563  53.198  1.00  0.00           C  
ATOM   1494  O   THR A1199      53.284  -2.302  53.091  1.00  0.00           O  
ATOM   1495  CB  THR A1199      51.140  -3.742  55.182  1.00  0.00           C  
ATOM   1496  OG1 THR A1199      52.141  -3.089  55.971  1.00  0.00           O  
ATOM   1497  CG2 THR A1199      50.799  -5.075  55.800  1.00  0.00           C  
ATOM   1498  N   TYR A1200      51.126  -1.702  52.861  1.00  0.00           N  
ATOM   1499  CA  TYR A1200      51.433  -0.359  52.348  1.00  0.00           C  
ATOM   1500  C   TYR A1200      52.302   0.441  53.309  1.00  0.00           C  
ATOM   1501  O   TYR A1200      53.125   1.253  52.885  1.00  0.00           O  
ATOM   1502  CB  TYR A1200      50.139   0.436  52.100  1.00  0.00           C  
ATOM   1503  CG  TYR A1200      50.361   1.890  51.707  1.00  0.00           C  
ATOM   1504  CD1 TYR A1200      50.802   2.231  50.421  1.00  0.00           C  
ATOM   1505  CD2 TYR A1200      50.134   2.930  52.618  1.00  0.00           C  
ATOM   1506  CE1 TYR A1200      51.008   3.571  50.049  1.00  0.00           C  
ATOM   1507  CE2 TYR A1200      50.342   4.281  52.251  1.00  0.00           C  
ATOM   1508  CZ  TYR A1200      50.776   4.588  50.963  1.00  0.00           C  
ATOM   1509  OH  TYR A1200      50.965   5.907  50.580  1.00  0.00           O  
ATOM   1510  N   HIS A1201      52.102   0.231  54.604  1.00  0.00           N  
ATOM   1511  CA  HIS A1201      52.864   0.966  55.607  1.00  0.00           C  
ATOM   1512  C   HIS A1201      54.366   0.799  55.426  1.00  0.00           C  
ATOM   1513  O   HIS A1201      55.115   1.778  55.446  1.00  0.00           O  
ATOM   1514  CB  HIS A1201      52.451   0.519  57.010  1.00  0.00           C  
ATOM   1515  CG  HIS A1201      51.002   0.746  57.306  1.00  0.00           C  
ATOM   1516  ND1 HIS A1201      50.384   1.962  57.103  1.00  0.00           N  
ATOM   1517  CD2 HIS A1201      50.049  -0.086  57.791  1.00  0.00           C  
ATOM   1518  CE1 HIS A1201      49.112   1.869  57.451  1.00  0.00           C  
ATOM   1519  NE2 HIS A1201      48.883   0.637  57.871  1.00  0.00           N  
ATOM   1520  N   LEU A1202      54.806  -0.443  55.251  1.00  0.00           N  
ATOM   1521  CA  LEU A1202      56.221  -0.721  55.063  1.00  0.00           C  
ATOM   1522  C   LEU A1202      56.688  -0.369  53.648  1.00  0.00           C  
ATOM   1523  O   LEU A1202      57.721   0.265  53.477  1.00  0.00           O  
ATOM   1524  CB  LEU A1202      56.506  -2.200  55.342  1.00  0.00           C  
ATOM   1525  CG  LEU A1202      57.943  -2.675  55.122  1.00  0.00           C  
ATOM   1526  CD1 LEU A1202      58.868  -1.989  56.119  1.00  0.00           C  
ATOM   1527  CD2 LEU A1202      57.998  -4.192  55.276  1.00  0.00           C  
ATOM   1528  N   ALA A1203      55.916  -0.767  52.639  1.00  0.00           N  
ATOM   1529  CA  ALA A1203      56.298  -0.504  51.251  1.00  0.00           C  
ATOM   1530  C   ALA A1203      56.462   0.973  50.905  1.00  0.00           C  
ATOM   1531  O   ALA A1203      57.487   1.365  50.340  1.00  0.00           O  
ATOM   1532  CB  ALA A1203      55.297  -1.153  50.295  1.00  0.00           C  
ATOM   1533  N   ASN A1204      55.472   1.795  51.255  1.00  0.00           N  
ATOM   1534  CA  ASN A1204      55.531   3.223  50.939  1.00  0.00           C  
ATOM   1535  C   ASN A1204      56.733   3.932  51.566  1.00  0.00           C  
ATOM   1536  O   ASN A1204      57.377   4.756  50.919  1.00  0.00           O  
ATOM   1537  CB  ASN A1204      54.199   3.912  51.322  1.00  0.00           C  
ATOM   1538  CG  ASN A1204      54.200   4.515  52.735  1.00  0.00           C  
ATOM   1539  OD1 ASN A1204      54.530   5.691  52.925  1.00  0.00           O  
ATOM   1540  ND2 ASN A1204      53.818   3.714  53.724  1.00  0.00           N  
ATOM   1541  N   VAL A1205      57.057   3.596  52.810  1.00  0.00           N  
ATOM   1542  CA  VAL A1205      58.186   4.219  53.484  1.00  0.00           C  
ATOM   1543  C   VAL A1205      59.523   3.808  52.861  1.00  0.00           C  
ATOM   1544  O   VAL A1205      60.370   4.655  52.577  1.00  0.00           O  
ATOM   1545  CB  VAL A1205      58.184   3.877  54.986  1.00  0.00           C  
ATOM   1546  CG1 VAL A1205      59.477   4.362  55.644  1.00  0.00           C  
ATOM   1547  CG2 VAL A1205      56.978   4.518  55.645  1.00  0.00           C  
ATOM   1548  N   VAL A1206      59.709   2.510  52.649  1.00  0.00           N  
ATOM   1549  CA  VAL A1206      60.940   2.012  52.046  1.00  0.00           C  
ATOM   1550  C   VAL A1206      61.133   2.586  50.634  1.00  0.00           C  
ATOM   1551  O   VAL A1206      62.208   3.086  50.298  1.00  0.00           O  
ATOM   1552  CB  VAL A1206      60.929   0.461  51.976  1.00  0.00           C  
ATOM   1553  CG1 VAL A1206      62.068  -0.040  51.085  1.00  0.00           C  
ATOM   1554  CG2 VAL A1206      61.072  -0.114  53.388  1.00  0.00           C  
ATOM   1555  N   ASP A1207      60.088   2.519  49.815  1.00  0.00           N  
ATOM   1556  CA  ASP A1207      60.167   3.021  48.446  1.00  0.00           C  
ATOM   1557  C   ASP A1207      60.231   4.544  48.296  1.00  0.00           C  
ATOM   1558  O   ASP A1207      60.944   5.040  47.432  1.00  0.00           O  
ATOM   1559  CB  ASP A1207      59.010   2.460  47.621  1.00  0.00           C  
ATOM   1560  CG  ASP A1207      59.125   0.965  47.418  1.00  0.00           C  
ATOM   1561  OD1 ASP A1207      60.222   0.413  47.683  1.00  0.00           O  
ATOM   1562  OD2 ASP A1207      58.132   0.347  46.985  1.00  0.00           O  
ATOM   1563  N   ASP A1208      59.493   5.293  49.110  1.00  0.00           N  
ATOM   1564  CA  ASP A1208      59.564   6.752  48.996  1.00  0.00           C  
ATOM   1565  C   ASP A1208      60.976   7.181  49.361  1.00  0.00           C  
ATOM   1566  O   ASP A1208      61.558   8.059  48.727  1.00  0.00           O  
ATOM   1567  CB  ASP A1208      58.558   7.442  49.933  1.00  0.00           C  
ATOM   1568  CG  ASP A1208      57.136   7.386  49.404  1.00  0.00           C  
ATOM   1569  OD1 ASP A1208      56.202   7.688  50.174  1.00  0.00           O  
ATOM   1570  OD2 ASP A1208      56.949   7.049  48.216  1.00  0.00           O  
ATOM   1571  N   HIS A1209      61.539   6.545  50.380  1.00  0.00           N  
ATOM   1572  CA  HIS A1209      62.886   6.893  50.791  1.00  0.00           C  
ATOM   1573  C   HIS A1209      63.929   6.558  49.724  1.00  0.00           C  
ATOM   1574  O   HIS A1209      64.737   7.406  49.364  1.00  0.00           O  
ATOM   1575  CB  HIS A1209      63.247   6.183  52.097  1.00  0.00           C  
ATOM   1576  CG  HIS A1209      64.647   6.448  52.553  1.00  0.00           C  
ATOM   1577  ND1 HIS A1209      65.670   5.544  52.375  1.00  0.00           N  
ATOM   1578  CD2 HIS A1209      65.204   7.536  53.133  1.00  0.00           C  
ATOM   1579  CE1 HIS A1209      66.798   6.066  52.823  1.00  0.00           C  
ATOM   1580  NE2 HIS A1209      66.542   7.275  53.289  1.00  0.00           N  
ATOM   1581  N   LEU A1210      63.901   5.329  49.219  1.00  0.00           N  
ATOM   1582  CA  LEU A1210      64.878   4.903  48.215  1.00  0.00           C  
ATOM   1583  C   LEU A1210      64.734   5.615  46.873  1.00  0.00           C  
ATOM   1584  O   LEU A1210      65.708   5.732  46.131  1.00  0.00           O  
ATOM   1585  CB  LEU A1210      64.805   3.386  48.014  1.00  0.00           C  
ATOM   1586  CG  LEU A1210      65.246   2.573  49.237  1.00  0.00           C  
ATOM   1587  CD1 LEU A1210      64.973   1.093  49.017  1.00  0.00           C  
ATOM   1588  CD2 LEU A1210      66.723   2.809  49.487  1.00  0.00           C  
ATOM   1589  N   MET A1211      63.528   6.090  46.565  1.00  0.00           N  
ATOM   1590  CA  MET A1211      63.294   6.807  45.316  1.00  0.00           C  
ATOM   1591  C   MET A1211      63.504   8.310  45.475  1.00  0.00           C  
ATOM   1592  O   MET A1211      63.338   9.077  44.524  1.00  0.00           O  
ATOM   1593  CB  MET A1211      61.887   6.518  44.791  1.00  0.00           C  
ATOM   1594  CG  MET A1211      61.735   5.072  44.372  1.00  0.00           C  
ATOM   1595  SD  MET A1211      60.178   4.672  43.602  1.00  0.00           S  
ATOM   1596  CE  MET A1211      60.464   2.915  43.263  1.00  0.00           C  
ATOM   1597  N   GLY A1291      63.875   8.724  46.682  1.00  0.00           N  
ATOM   1598  CA  GLY A1291      64.139  10.131  46.934  1.00  0.00           C  
ATOM   1599  C   GLY A1291      62.933  11.054  46.990  1.00  0.00           C  
ATOM   1600  O   GLY A1291      63.068  12.259  46.790  1.00  0.00           O  
ATOM   1601  N   VAL A1292      61.760  10.495  47.263  1.00  0.00           N  
ATOM   1602  CA  VAL A1292      60.527  11.276  47.352  1.00  0.00           C  
ATOM   1603  C   VAL A1292      60.625  12.276  48.505  1.00  0.00           C  
ATOM   1604  O   VAL A1292      60.890  11.898  49.646  1.00  0.00           O  
ATOM   1605  CB  VAL A1292      59.308  10.342  47.567  1.00  0.00           C  
ATOM   1606  CG1 VAL A1292      58.027  11.166  47.799  1.00  0.00           C  
ATOM   1607  CG2 VAL A1292      59.137   9.441  46.342  1.00  0.00           C  
ATOM   1608  N   THR A1293      60.401  13.552  48.206  1.00  0.00           N  
ATOM   1609  CA  THR A1293      60.502  14.610  49.212  1.00  0.00           C  
ATOM   1610  C   THR A1293      59.150  15.148  49.659  1.00  0.00           C  
ATOM   1611  O   THR A1293      59.013  15.707  50.750  1.00  0.00           O  
ATOM   1612  CB  THR A1293      61.308  15.802  48.665  1.00  0.00           C  
ATOM   1613  OG1 THR A1293      60.652  16.316  47.496  1.00  0.00           O  
ATOM   1614  CG2 THR A1293      62.729  15.373  48.303  1.00  0.00           C  
ATOM   1615  N   ASP A1294      58.154  14.976  48.799  1.00  0.00           N  
ATOM   1616  CA  ASP A1294      56.813  15.468  49.055  1.00  0.00           C  
ATOM   1617  C   ASP A1294      55.782  14.394  48.751  1.00  0.00           C  
ATOM   1618  O   ASP A1294      55.566  14.043  47.594  1.00  0.00           O  
ATOM   1619  CB  ASP A1294      56.551  16.698  48.181  1.00  0.00           C  
ATOM   1620  CG  ASP A1294      57.431  17.875  48.558  1.00  0.00           C  
ATOM   1621  OD1 ASP A1294      56.905  18.818  49.178  1.00  0.00           O  
ATOM   1622  OD2 ASP A1294      58.646  17.852  48.251  1.00  0.00           O  
ATOM   1623  N   VAL A1295      55.153  13.882  49.802  1.00  0.00           N  
ATOM   1624  CA  VAL A1295      54.130  12.854  49.677  1.00  0.00           C  
ATOM   1625  C   VAL A1295      52.760  13.519  49.669  1.00  0.00           C  
ATOM   1626  O   VAL A1295      52.311  14.061  50.679  1.00  0.00           O  
ATOM   1627  CB  VAL A1295      54.204  11.851  50.852  1.00  0.00           C  
ATOM   1628  CG1 VAL A1295      53.047  10.852  50.769  1.00  0.00           C  
ATOM   1629  CG2 VAL A1295      55.540  11.123  50.822  1.00  0.00           C  
ATOM   1630  N   ILE A1296      52.113  13.473  48.512  1.00  0.00           N  
ATOM   1631  CA  ILE A1296      50.801  14.064  48.313  1.00  0.00           C  
ATOM   1632  C   ILE A1296      49.845  12.914  48.008  1.00  0.00           C  
ATOM   1633  O   ILE A1296      49.974  12.253  46.977  1.00  0.00           O  
ATOM   1634  CB  ILE A1296      50.839  15.060  47.123  1.00  0.00           C  
ATOM   1635  CG1 ILE A1296      51.851  16.173  47.420  1.00  0.00           C  
ATOM   1636  CG2 ILE A1296      49.457  15.647  46.876  1.00  0.00           C  
ATOM   1637  CD1 ILE A1296      52.204  17.032  46.208  1.00  0.00           C  
ATOM   1638  N   ARG A1297      48.892  12.683  48.909  1.00  0.00           N  
ATOM   1639  CA  ARG A1297      47.932  11.592  48.765  1.00  0.00           C  
ATOM   1640  C   ARG A1297      46.557  11.966  49.335  1.00  0.00           C  
ATOM   1641  O   ARG A1297      46.408  12.999  49.999  1.00  0.00           O  
ATOM   1642  CB  ARG A1297      48.480  10.341  49.476  1.00  0.00           C  
ATOM   1643  CG  ARG A1297      48.757  10.541  50.975  1.00  0.00           C  
ATOM   1644  CD  ARG A1297      49.567   9.392  51.573  1.00  0.00           C  
ATOM   1645  NE  ARG A1297      49.887   9.602  52.987  1.00  0.00           N  
ATOM   1646  CZ  ARG A1297      50.710   8.826  53.690  1.00  0.00           C  
ATOM   1647  NH1 ARG A1297      51.302   7.787  53.113  1.00  0.00           N  
ATOM   1648  NH2 ARG A1297      50.939   9.076  54.973  1.00  0.00           N  
ATOM   1649  N   ALA A1298      45.561  11.118  49.082  1.00  0.00           N  
ATOM   1650  CA  ALA A1298      44.191  11.359  49.543  1.00  0.00           C  
ATOM   1651  C   ALA A1298      44.106  11.437  51.070  1.00  0.00           C  
ATOM   1652  O   ALA A1298      44.810  10.711  51.774  1.00  0.00           O  
ATOM   1653  CB  ALA A1298      43.270  10.267  49.016  1.00  0.00           C  
ATOM   1654  N   GLU A1299      43.226  12.301  51.576  1.00  0.00           N  
ATOM   1655  CA  GLU A1299      43.102  12.489  53.017  1.00  0.00           C  
ATOM   1656  C   GLU A1299      42.702  11.241  53.805  1.00  0.00           C  
ATOM   1657  O   GLU A1299      42.890  11.193  55.016  1.00  0.00           O  
ATOM   1658  CB  GLU A1299      42.137  13.650  53.328  1.00  0.00           C  
ATOM   1659  CG  GLU A1299      40.657  13.372  53.112  1.00  0.00           C  
ATOM   1660  CD  GLU A1299      39.788  14.585  53.442  1.00  0.00           C  
ATOM   1661  OE1 GLU A1299      40.166  15.352  54.356  1.00  0.00           O  
ATOM   1662  OE2 GLU A1299      38.729  14.769  52.801  1.00  0.00           O  
ATOM   1663  N   GLU A1300      42.169  10.225  53.134  1.00  0.00           N  
ATOM   1664  CA  GLU A1300      41.789   9.014  53.853  1.00  0.00           C  
ATOM   1665  C   GLU A1300      43.015   8.297  54.436  1.00  0.00           C  
ATOM   1666  O   GLU A1300      42.881   7.365  55.227  1.00  0.00           O  
ATOM   1667  CB  GLU A1300      40.979   8.074  52.943  1.00  0.00           C  
ATOM   1668  CG  GLU A1300      41.658   7.625  51.658  1.00  0.00           C  
ATOM   1669  CD  GLU A1300      40.713   6.836  50.752  1.00  0.00           C  
ATOM   1670  OE1 GLU A1300      39.640   6.414  51.235  1.00  0.00           O  
ATOM   1671  OE2 GLU A1300      41.042   6.626  49.562  1.00  0.00           O  
ATOM   1672  N   TRP A1301      44.208   8.750  54.055  1.00  0.00           N  
ATOM   1673  CA  TRP A1301      45.452   8.162  54.543  1.00  0.00           C  
ATOM   1674  C   TRP A1301      46.075   9.019  55.643  1.00  0.00           C  
ATOM   1675  O   TRP A1301      47.102   8.655  56.206  1.00  0.00           O  
ATOM   1676  CB  TRP A1301      46.461   8.021  53.394  1.00  0.00           C  
ATOM   1677  CG  TRP A1301      45.932   7.242  52.233  1.00  0.00           C  
ATOM   1678  CD1 TRP A1301      45.874   7.652  50.931  1.00  0.00           C  
ATOM   1679  CD2 TRP A1301      45.340   5.938  52.271  1.00  0.00           C  
ATOM   1680  NE1 TRP A1301      45.277   6.688  50.156  1.00  0.00           N  
ATOM   1681  CE2 TRP A1301      44.937   5.625  50.952  1.00  0.00           C  
ATOM   1682  CE3 TRP A1301      45.104   5.004  53.292  1.00  0.00           C  
ATOM   1683  CZ2 TRP A1301      44.311   4.414  50.624  1.00  0.00           C  
ATOM   1684  CZ3 TRP A1301      44.480   3.799  52.968  1.00  0.00           C  
ATOM   1685  CH2 TRP A1301      44.090   3.517  51.642  1.00  0.00           C  
ATOM   1686  N   LEU A1302      45.449  10.153  55.950  1.00  0.00           N  
ATOM   1687  CA  LEU A1302      45.978  11.062  56.964  1.00  0.00           C  
ATOM   1688  C   LEU A1302      46.257  10.423  58.324  1.00  0.00           C  
ATOM   1689  O   LEU A1302      47.325  10.631  58.901  1.00  0.00           O  
ATOM   1690  CB  LEU A1302      45.034  12.257  57.143  1.00  0.00           C  
ATOM   1691  CG  LEU A1302      45.403  13.311  58.194  1.00  0.00           C  
ATOM   1692  CD1 LEU A1302      46.738  13.950  57.862  1.00  0.00           C  
ATOM   1693  CD2 LEU A1302      44.317  14.377  58.235  1.00  0.00           C  
ATOM   1694  N   VAL A1303      45.305   9.646  58.832  1.00  0.00           N  
ATOM   1695  CA  VAL A1303      45.466   9.007  60.137  1.00  0.00           C  
ATOM   1696  C   VAL A1303      46.514   7.898  60.161  1.00  0.00           C  
ATOM   1697  O   VAL A1303      46.904   7.432  61.233  1.00  0.00           O  
ATOM   1698  CB  VAL A1303      44.115   8.441  60.660  1.00  0.00           C  
ATOM   1699  CG1 VAL A1303      43.139   9.577  60.899  1.00  0.00           C  
ATOM   1700  CG2 VAL A1303      43.536   7.446  59.668  1.00  0.00           C  
ATOM   1701  N   SER A1304      46.976   7.483  58.986  1.00  0.00           N  
ATOM   1702  CA  SER A1304      47.996   6.443  58.892  1.00  0.00           C  
ATOM   1703  C   SER A1304      49.400   7.028  58.993  1.00  0.00           C  
ATOM   1704  O   SER A1304      50.374   6.305  59.213  1.00  0.00           O  
ATOM   1705  CB  SER A1304      47.865   5.693  57.565  1.00  0.00           C  
ATOM   1706  OG  SER A1304      46.706   4.883  57.567  1.00  0.00           O  
ATOM   1707  N   THR A1306      49.500   8.347  58.862  1.00  0.00           N  
ATOM   1708  CA  THR A1306      50.797   9.002  58.895  1.00  0.00           C  
ATOM   1709  C   THR A1306      51.676   8.773  60.129  1.00  0.00           C  
ATOM   1710  O   THR A1306      52.890   8.663  60.000  1.00  0.00           O  
ATOM   1711  CB  THR A1306      50.646  10.510  58.627  1.00  0.00           C  
ATOM   1712  OG1 THR A1306      49.755  10.703  57.519  1.00  0.00           O  
ATOM   1713  CG2 THR A1306      51.993  11.121  58.266  1.00  0.00           C  
ATOM   1714  N   PRO A1310      51.093   8.711  61.342  1.00  0.00           N  
ATOM   1715  CA  PRO A1310      52.001   8.480  62.473  1.00  0.00           C  
ATOM   1716  C   PRO A1310      52.738   7.141  62.362  1.00  0.00           C  
ATOM   1717  O   PRO A1310      53.847   6.998  62.857  1.00  0.00           O  
ATOM   1718  CB  PRO A1310      51.079   8.568  63.695  1.00  0.00           C  
ATOM   1719  CG  PRO A1310      49.720   8.251  63.149  1.00  0.00           C  
ATOM   1720  CD  PRO A1310      49.716   8.947  61.804  1.00  0.00           C  
ATOM   1721  N   ILE A1312      52.124   6.165  61.700  1.00  0.00           N  
ATOM   1722  CA  ILE A1312      52.761   4.863  61.508  1.00  0.00           C  
ATOM   1723  C   ILE A1312      53.994   5.058  60.628  1.00  0.00           C  
ATOM   1724  O   ILE A1312      55.068   4.534  60.914  1.00  0.00           O  
ATOM   1725  CB  ILE A1312      51.822   3.874  60.790  1.00  0.00           C  
ATOM   1726  CG1 ILE A1312      50.630   3.542  61.688  1.00  0.00           C  
ATOM   1727  CG2 ILE A1312      52.592   2.601  60.406  1.00  0.00           C  
ATOM   1728  CD1 ILE A1312      49.478   2.900  60.953  1.00  0.00           C  
ATOM   1729  N   HIS A1314      53.826   5.830  59.559  1.00  0.00           N  
ATOM   1730  CA  HIS A1314      54.912   6.090  58.627  1.00  0.00           C  
ATOM   1731  C   HIS A1314      56.017   6.910  59.287  1.00  0.00           C  
ATOM   1732  O   HIS A1314      57.203   6.636  59.091  1.00  0.00           O  
ATOM   1733  CB  HIS A1314      54.339   6.782  57.384  1.00  0.00           C  
ATOM   1734  CG  HIS A1314      53.180   6.043  56.783  1.00  0.00           C  
ATOM   1735  ND1 HIS A1314      52.201   6.660  56.036  1.00  0.00           N  
ATOM   1736  CD2 HIS A1314      52.821   4.738  56.865  1.00  0.00           C  
ATOM   1737  CE1 HIS A1314      51.288   5.771  55.686  1.00  0.00           C  
ATOM   1738  NE2 HIS A1314      51.640   4.597  56.178  1.00  0.00           N  
ATOM   1739  N   VAL A1316      55.636   7.912  60.076  1.00  0.00           N  
ATOM   1740  CA  VAL A1316      56.624   8.719  60.778  1.00  0.00           C  
ATOM   1741  C   VAL A1316      57.421   7.820  61.739  1.00  0.00           C  
ATOM   1742  O   VAL A1316      58.626   7.984  61.890  1.00  0.00           O  
ATOM   1743  CB  VAL A1316      55.942   9.877  61.560  1.00  0.00           C  
ATOM   1744  CG1 VAL A1316      56.910  10.507  62.536  1.00  0.00           C  
ATOM   1745  CG2 VAL A1316      55.463  10.927  60.583  1.00  0.00           C  
ATOM   1746  N   LEU A1317      56.750   6.872  62.389  1.00  0.00           N  
ATOM   1747  CA  LEU A1317      57.449   5.956  63.292  1.00  0.00           C  
ATOM   1748  C   LEU A1317      58.441   5.090  62.507  1.00  0.00           C  
ATOM   1749  O   LEU A1317      59.543   4.806  62.981  1.00  0.00           O  
ATOM   1750  CB  LEU A1317      56.454   5.063  64.047  1.00  0.00           C  
ATOM   1751  CG  LEU A1317      55.765   5.685  65.278  1.00  0.00           C  
ATOM   1752  CD1 LEU A1317      54.763   4.716  65.878  1.00  0.00           C  
ATOM   1753  CD2 LEU A1317      56.810   6.054  66.311  1.00  0.00           C  
ATOM   1754  N   LEU A1318      58.056   4.683  61.302  1.00  0.00           N  
ATOM   1755  CA  LEU A1318      58.936   3.865  60.471  1.00  0.00           C  
ATOM   1756  C   LEU A1318      60.167   4.652  60.026  1.00  0.00           C  
ATOM   1757  O   LEU A1318      61.285   4.145  60.095  1.00  0.00           O  
ATOM   1758  CB  LEU A1318      58.163   3.319  59.263  1.00  0.00           C  
ATOM   1759  CG  LEU A1318      57.248   2.145  59.627  1.00  0.00           C  
ATOM   1760  CD1 LEU A1318      56.183   1.901  58.549  1.00  0.00           C  
ATOM   1761  CD2 LEU A1318      58.122   0.901  59.830  1.00  0.00           C  
ATOM   1762  N   TYR A1319      59.980   5.894  59.582  1.00  0.00           N  
ATOM   1763  CA  TYR A1319      61.125   6.700  59.174  1.00  0.00           C  
ATOM   1764  C   TYR A1319      62.075   6.865  60.360  1.00  0.00           C  
ATOM   1765  O   TYR A1319      63.294   6.844  60.208  1.00  0.00           O  
ATOM   1766  CB  TYR A1319      60.679   8.081  58.677  1.00  0.00           C  
ATOM   1767  CG  TYR A1319      60.189   8.088  57.250  1.00  0.00           C  
ATOM   1768  CD1 TYR A1319      58.824   8.144  56.952  1.00  0.00           C  
ATOM   1769  CD2 TYR A1319      61.096   8.036  56.188  1.00  0.00           C  
ATOM   1770  CE1 TYR A1319      58.376   8.149  55.626  1.00  0.00           C  
ATOM   1771  CE2 TYR A1319      60.660   8.039  54.865  1.00  0.00           C  
ATOM   1772  CZ  TYR A1319      59.305   8.094  54.589  1.00  0.00           C  
ATOM   1773  OH  TYR A1319      58.878   8.071  53.280  1.00  0.00           O  
ATOM   1774  N   ARG A1321      61.508   7.034  61.547  1.00  0.00           N  
ATOM   1775  CA  ARG A1321      62.323   7.191  62.740  1.00  0.00           C  
ATOM   1776  C   ARG A1321      63.090   5.902  63.023  1.00  0.00           C  
ATOM   1777  O   ARG A1321      64.280   5.934  63.315  1.00  0.00           O  
ATOM   1778  CB  ARG A1321      61.439   7.543  63.934  1.00  0.00           C  
ATOM   1779  CG  ARG A1321      62.205   7.777  65.218  1.00  0.00           C  
ATOM   1780  CD  ARG A1321      61.333   8.538  66.201  1.00  0.00           C  
ATOM   1781  NE  ARG A1321      60.686   7.666  67.173  1.00  0.00           N  
ATOM   1782  CZ  ARG A1321      59.587   7.992  67.847  1.00  0.00           C  
ATOM   1783  NH1 ARG A1321      59.004   9.169  67.649  1.00  0.00           N  
ATOM   1784  NH2 ARG A1321      59.074   7.146  68.727  1.00  0.00           N  
ATOM   1785  N   ALA A1322      62.395   4.773  62.926  1.00  0.00           N  
ATOM   1786  CA  ALA A1322      62.990   3.458  63.172  1.00  0.00           C  
ATOM   1787  C   ALA A1322      64.198   3.178  62.285  1.00  0.00           C  
ATOM   1788  O   ALA A1322      65.192   2.614  62.745  1.00  0.00           O  
ATOM   1789  CB  ALA A1322      61.945   2.373  62.967  1.00  0.00           C  
ATOM   1790  N   PHE A1323      64.101   3.556  61.012  1.00  0.00           N  
ATOM   1791  CA  PHE A1323      65.183   3.344  60.054  1.00  0.00           C  
ATOM   1792  C   PHE A1323      66.235   4.444  60.152  1.00  0.00           C  
ATOM   1793  O   PHE A1323      67.310   4.342  59.557  1.00  0.00           O  
ATOM   1794  CB  PHE A1323      64.644   3.329  58.615  1.00  0.00           C  
ATOM   1795  CG  PHE A1323      63.825   2.117  58.276  1.00  0.00           C  
ATOM   1796  CD1 PHE A1323      64.384   0.844  58.324  1.00  0.00           C  
ATOM   1797  CD2 PHE A1323      62.503   2.254  57.865  1.00  0.00           C  
ATOM   1798  CE1 PHE A1323      63.639  -0.274  57.963  1.00  0.00           C  
ATOM   1799  CE2 PHE A1323      61.746   1.147  57.501  1.00  0.00           C  
ATOM   1800  CZ  PHE A1323      62.315  -0.126  57.549  1.00  0.00           C  
ATOM   1801  N   GLY A1324      65.917   5.501  60.890  1.00  0.00           N  
ATOM   1802  CA  GLY A1324      66.845   6.607  61.026  1.00  0.00           C  
ATOM   1803  C   GLY A1324      66.854   7.462  59.773  1.00  0.00           C  
ATOM   1804  O   GLY A1324      67.871   8.065  59.432  1.00  0.00           O  
ATOM   1805  N   TRP A1342      65.718   7.510  59.084  1.00  0.00           N  
ATOM   1806  CA  TRP A1342      65.596   8.294  57.860  1.00  0.00           C  
ATOM   1807  C   TRP A1342      64.836   9.589  58.106  1.00  0.00           C  
ATOM   1808  O   TRP A1342      64.127   9.732  59.105  1.00  0.00           O  
ATOM   1809  CB  TRP A1342      64.867   7.499  56.769  1.00  0.00           C  
ATOM   1810  CG  TRP A1342      65.564   6.241  56.324  1.00  0.00           C  
ATOM   1811  CD1 TRP A1342      66.897   5.956  56.429  1.00  0.00           C  
ATOM   1812  CD2 TRP A1342      64.963   5.112  55.675  1.00  0.00           C  
ATOM   1813  NE1 TRP A1342      67.161   4.720  55.891  1.00  0.00           N  
ATOM   1814  CE2 TRP A1342      65.993   4.180  55.420  1.00  0.00           C  
ATOM   1815  CE3 TRP A1342      63.653   4.798  55.285  1.00  0.00           C  
ATOM   1816  CZ2 TRP A1342      65.755   2.951  54.791  1.00  0.00           C  
ATOM   1817  CZ3 TRP A1342      63.413   3.577  54.659  1.00  0.00           C  
ATOM   1818  CH2 TRP A1342      64.463   2.667  54.419  1.00  0.00           C  
ATOM   1819  N   GLU A1344      64.995  10.536  57.190  1.00  0.00           N  
ATOM   1820  CA  GLU A1344      64.308  11.814  57.292  1.00  0.00           C  
ATOM   1821  C   GLU A1344      62.943  11.652  56.642  1.00  0.00           C  
ATOM   1822  O   GLU A1344      62.837  11.154  55.519  1.00  0.00           O  
ATOM   1823  CB  GLU A1344      65.091  12.905  56.562  1.00  0.00           C  
ATOM   1824  CG  GLU A1344      66.509  13.084  57.064  1.00  0.00           C  
ATOM   1825  CD  GLU A1344      67.271  14.135  56.283  1.00  0.00           C  
ATOM   1826  OE1 GLU A1344      67.378  14.001  55.042  1.00  0.00           O  
ATOM   1827  OE2 GLU A1344      67.765  15.096  56.912  1.00  0.00           O  
ATOM   1828  N   ALA A1345      61.904  12.059  57.359  1.00  0.00           N  
ATOM   1829  CA  ALA A1345      60.544  11.965  56.852  1.00  0.00           C  
ATOM   1830  C   ALA A1345      60.306  13.074  55.839  1.00  0.00           C  
ATOM   1831  O   ALA A1345      60.813  14.184  55.987  1.00  0.00           O  
ATOM   1832  CB  ALA A1345      59.550  12.089  57.995  1.00  0.00           C  
ATOM   1833  N   PRO A1347      59.539  12.782  54.783  1.00  0.00           N  
ATOM   1834  CA  PRO A1347      59.253  13.792  53.762  1.00  0.00           C  
ATOM   1835  C   PRO A1347      58.088  14.657  54.217  1.00  0.00           C  
ATOM   1836  O   PRO A1347      57.491  14.409  55.268  1.00  0.00           O  
ATOM   1837  CB  PRO A1347      58.880  12.945  52.553  1.00  0.00           C  
ATOM   1838  CG  PRO A1347      58.104  11.814  53.204  1.00  0.00           C  
ATOM   1839  CD  PRO A1347      58.976  11.472  54.406  1.00  0.00           C  
ATOM   1840  N   ARG A1348      57.782  15.678  53.426  1.00  0.00           N  
ATOM   1841  CA  ARG A1348      56.646  16.554  53.687  1.00  0.00           C  
ATOM   1842  C   ARG A1348      55.404  15.751  53.292  1.00  0.00           C  
ATOM   1843  O   ARG A1348      55.433  15.039  52.286  1.00  0.00           O  
ATOM   1844  CB  ARG A1348      56.723  17.786  52.791  1.00  0.00           C  
ATOM   1845  CG  ARG A1348      56.904  19.099  53.504  1.00  0.00           C  
ATOM   1846  CD  ARG A1348      58.210  19.742  53.140  1.00  0.00           C  
ATOM   1847  NE  ARG A1348      58.575  19.590  51.730  1.00  0.00           N  
ATOM   1848  CZ  ARG A1348      59.785  19.889  51.267  1.00  0.00           C  
ATOM   1849  NH1 ARG A1348      60.696  20.353  52.111  1.00  0.00           N  
ATOM   1850  NH2 ARG A1348      60.103  19.694  49.991  1.00  0.00           N  
ATOM   1851  N   PHE A1349      54.324  15.889  54.063  1.00  0.00           N  
ATOM   1852  CA  PHE A1349      53.062  15.191  53.803  1.00  0.00           C  
ATOM   1853  C   PHE A1349      51.947  16.197  53.499  1.00  0.00           C  
ATOM   1854  O   PHE A1349      51.770  17.171  54.236  1.00  0.00           O  
ATOM   1855  CB  PHE A1349      52.639  14.370  55.030  1.00  0.00           C  
ATOM   1856  CG  PHE A1349      53.527  13.188  55.319  1.00  0.00           C  
ATOM   1857  CD1 PHE A1349      53.468  12.043  54.525  1.00  0.00           C  
ATOM   1858  CD2 PHE A1349      54.410  13.212  56.393  1.00  0.00           C  
ATOM   1859  CE1 PHE A1349      54.278  10.936  54.801  1.00  0.00           C  
ATOM   1860  CE2 PHE A1349      55.226  12.107  56.679  1.00  0.00           C  
ATOM   1861  CZ  PHE A1349      55.157  10.970  55.881  1.00  0.00           C  
ATOM   1862  N   TYR A1350      51.210  15.961  52.415  1.00  0.00           N  
ATOM   1863  CA  TYR A1350      50.084  16.815  52.030  1.00  0.00           C  
ATOM   1864  C   TYR A1350      48.902  15.906  51.741  1.00  0.00           C  
ATOM   1865  O   TYR A1350      48.965  15.098  50.816  1.00  0.00           O  
ATOM   1866  CB  TYR A1350      50.345  17.600  50.740  1.00  0.00           C  
ATOM   1867  CG  TYR A1350      51.589  18.439  50.693  1.00  0.00           C  
ATOM   1868  CD1 TYR A1350      52.836  17.850  50.501  1.00  0.00           C  
ATOM   1869  CD2 TYR A1350      51.523  19.836  50.803  1.00  0.00           C  
ATOM   1870  CE1 TYR A1350      53.990  18.619  50.413  1.00  0.00           C  
ATOM   1871  CE2 TYR A1350      52.677  20.615  50.722  1.00  0.00           C  
ATOM   1872  CZ  TYR A1350      53.906  19.994  50.526  1.00  0.00           C  
ATOM   1873  OH  TYR A1350      55.061  20.737  50.447  1.00  0.00           O  
ATOM   1874  N   HIS A1351      47.826  16.034  52.509  1.00  0.00           N  
ATOM   1875  CA  HIS A1351      46.648  15.212  52.273  1.00  0.00           C  
ATOM   1876  C   HIS A1351      45.555  15.995  51.551  1.00  0.00           C  
ATOM   1877  O   HIS A1351      45.060  17.013  52.034  1.00  0.00           O  
ATOM   1878  CB  HIS A1351      46.169  14.620  53.598  1.00  0.00           C  
ATOM   1879  CG  HIS A1351      47.136  13.630  54.168  1.00  0.00           C  
ATOM   1880  ND1 HIS A1351      47.136  12.298  53.806  1.00  0.00           N  
ATOM   1881  CD2 HIS A1351      48.214  13.802  54.965  1.00  0.00           C  
ATOM   1882  CE1 HIS A1351      48.175  11.696  54.356  1.00  0.00           C  
ATOM   1883  NE2 HIS A1351      48.845  12.586  55.063  1.00  0.00           N  
ATOM   1884  N   MET A1352      45.217  15.527  50.356  1.00  0.00           N  
ATOM   1885  CA  MET A1352      44.213  16.188  49.536  1.00  0.00           C  
ATOM   1886  C   MET A1352      42.813  15.822  49.980  1.00  0.00           C  
ATOM   1887  O   MET A1352      42.529  14.660  50.273  1.00  0.00           O  
ATOM   1888  CB  MET A1352      44.381  15.808  48.062  1.00  0.00           C  
ATOM   1889  CG  MET A1352      45.688  16.271  47.421  1.00  0.00           C  
ATOM   1890  SD  MET A1352      45.888  18.065  47.397  1.00  0.00           S  
ATOM   1891  CE  MET A1352      44.607  18.535  46.227  1.00  0.00           C  
ATOM   1892  N   PRO A1356      41.916  16.817  50.042  1.00  0.00           N  
ATOM   1893  CA  PRO A1356      40.530  16.570  50.453  1.00  0.00           C  
ATOM   1894  C   PRO A1356      39.906  15.574  49.480  1.00  0.00           C  
ATOM   1895  O   PRO A1356      40.180  15.619  48.280  1.00  0.00           O  
ATOM   1896  CB  PRO A1356      39.887  17.955  50.351  1.00  0.00           C  
ATOM   1897  CG  PRO A1356      41.041  18.888  50.604  1.00  0.00           C  
ATOM   1898  CD  PRO A1356      42.142  18.251  49.788  1.00  0.00           C  
ATOM   1899  N   LEU A1360      39.076  14.672  49.991  1.00  0.00           N  
ATOM   1900  CA  LEU A1360      38.432  13.678  49.138  1.00  0.00           C  
ATOM   1901  C   LEU A1360      37.390  14.306  48.225  1.00  0.00           C  
ATOM   1902  O   LEU A1360      36.744  15.287  48.591  1.00  0.00           O  
ATOM   1903  CB  LEU A1360      37.748  12.601  49.989  1.00  0.00           C  
ATOM   1904  CG  LEU A1360      38.621  11.662  50.820  1.00  0.00           C  
ATOM   1905  CD1 LEU A1360      37.728  10.697  51.597  1.00  0.00           C  
ATOM   1906  CD2 LEU A1360      39.561  10.890  49.907  1.00  0.00           C  
ATOM   1907  N   LEU A1361      37.237  13.737  47.030  1.00  0.00           N  
ATOM   1908  CA  LEU A1361      36.239  14.212  46.076  1.00  0.00           C  
ATOM   1909  C   LEU A1361      34.893  13.763  46.637  1.00  0.00           C  
ATOM   1910  O   LEU A1361      34.753  12.614  47.057  1.00  0.00           O  
ATOM   1911  CB  LEU A1361      36.462  13.568  44.707  1.00  0.00           C  
ATOM   1912  CG  LEU A1361      37.800  13.862  44.022  1.00  0.00           C  
ATOM   1913  CD1 LEU A1361      37.909  13.047  42.754  1.00  0.00           C  
ATOM   1914  CD2 LEU A1361      37.906  15.348  43.712  1.00  0.00           C  
ATOM   1915  N   ARG A1365      33.912  14.661  46.633  1.00  0.00           N  
ATOM   1916  CA  ARG A1365      32.588  14.357  47.174  1.00  0.00           C  
ATOM   1917  C   ARG A1365      31.449  14.417  46.163  1.00  0.00           C  
ATOM   1918  O   ARG A1365      31.531  15.110  45.148  1.00  0.00           O  
ATOM   1919  CB  ARG A1365      32.247  15.335  48.306  1.00  0.00           C  
ATOM   1920  CG  ARG A1365      33.291  15.451  49.397  1.00  0.00           C  
ATOM   1921  CD  ARG A1365      33.456  14.153  50.165  1.00  0.00           C  
ATOM   1922  NE  ARG A1365      34.440  14.294  51.233  1.00  0.00           N  
ATOM   1923  CZ  ARG A1365      34.302  15.106  52.276  1.00  0.00           C  
ATOM   1924  NH1 ARG A1365      33.213  15.853  52.400  1.00  0.00           N  
ATOM   1925  NH2 ARG A1365      35.259  15.182  53.190  1.00  0.00           N  
ATOM   1926  N   ASN A1366      30.384  13.679  46.457  1.00  0.00           N  
ATOM   1927  CA  ASN A1366      29.190  13.686  45.623  1.00  0.00           C  
ATOM   1928  C   ASN A1366      28.424  14.925  46.064  1.00  0.00           C  
ATOM   1929  O   ASN A1366      28.680  15.468  47.145  1.00  0.00           O  
ATOM   1930  CB  ASN A1366      28.327  12.450  45.884  1.00  0.00           C  
ATOM   1931  CG  ASN A1366      28.945  11.182  45.345  1.00  0.00           C  
ATOM   1932  OD1 ASN A1366      29.148  11.041  44.139  1.00  0.00           O  
ATOM   1933  ND2 ASN A1366      29.251  10.250  46.236  1.00  0.00           N  
ATOM   1934  N   PRO A1368      27.476  15.391  45.240  1.00  0.00           N  
ATOM   1935  CA  PRO A1368      26.691  16.578  45.588  1.00  0.00           C  
ATOM   1936  C   PRO A1368      26.097  16.503  46.994  1.00  0.00           C  
ATOM   1937  O   PRO A1368      25.902  17.526  47.646  1.00  0.00           O  
ATOM   1938  CB  PRO A1368      25.620  16.602  44.503  1.00  0.00           C  
ATOM   1939  CG  PRO A1368      26.368  16.081  43.310  1.00  0.00           C  
ATOM   1940  CD  PRO A1368      27.116  14.899  43.896  1.00  0.00           C  
ATOM   1941  N   ASP A1369      25.832  15.288  47.464  1.00  0.00           N  
ATOM   1942  CA  ASP A1369      25.245  15.094  48.787  1.00  0.00           C  
ATOM   1943  C   ASP A1369      26.270  15.047  49.917  1.00  0.00           C  
ATOM   1944  O   ASP A1369      25.946  14.637  51.034  1.00  0.00           O  
ATOM   1945  CB  ASP A1369      24.408  13.815  48.801  1.00  0.00           C  
ATOM   1946  CG  ASP A1369      25.258  12.565  48.781  1.00  0.00           C  
ATOM   1947  OD1 ASP A1369      25.995  12.335  49.761  1.00  0.00           O  
ATOM   1948  OD2 ASP A1369      25.191  11.813  47.788  1.00  0.00           O  
ATOM   1949  N   LYS A1370      27.501  15.454  49.615  1.00  0.00           N  
ATOM   1950  CA  LYS A1370      28.601  15.497  50.584  1.00  0.00           C  
ATOM   1951  C   LYS A1370      29.247  14.158  50.922  1.00  0.00           C  
ATOM   1952  O   LYS A1370      30.192  14.102  51.709  1.00  0.00           O  
ATOM   1953  CB  LYS A1370      28.151  16.184  51.879  1.00  0.00           C  
ATOM   1954  CG  LYS A1370      27.993  17.697  51.758  1.00  0.00           C  
ATOM   1955  CD  LYS A1370      26.913  18.077  50.756  1.00  0.00           C  
ATOM   1956  CE  LYS A1370      26.853  19.583  50.544  1.00  0.00           C  
ATOM   1957  NZ  LYS A1370      28.116  20.118  49.960  1.00  0.00           N  
ATOM   1958  N   THR A1373      28.747  13.079  50.334  1.00  0.00           N  
ATOM   1959  CA  THR A1373      29.332  11.774  50.595  1.00  0.00           C  
ATOM   1960  C   THR A1373      30.545  11.570  49.689  1.00  0.00           C  
ATOM   1961  O   THR A1373      30.604  12.098  48.579  1.00  0.00           O  
ATOM   1962  CB  THR A1373      28.327  10.631  50.343  1.00  0.00           C  
ATOM   1963  OG1 THR A1373      28.911   9.394  50.760  1.00  0.00           O  
ATOM   1964  CG2 THR A1373      27.977  10.531  48.872  1.00  0.00           C  
ATOM   1965  N   LYS A1412      31.512  10.808  50.179  1.00  0.00           N  
ATOM   1966  CA  LYS A1412      32.725  10.517  49.432  1.00  0.00           C  
ATOM   1967  C   LYS A1412      32.413   9.787  48.126  1.00  0.00           C  
ATOM   1968  O   LYS A1412      31.672   8.810  48.119  1.00  0.00           O  
ATOM   1969  CB  LYS A1412      33.646   9.651  50.289  1.00  0.00           C  
ATOM   1970  CG  LYS A1412      34.766   8.986  49.529  1.00  0.00           C  
ATOM   1971  CD  LYS A1412      35.470   7.943  50.383  1.00  0.00           C  
ATOM   1972  CE  LYS A1412      36.525   7.221  49.573  1.00  0.00           C  
ATOM   1973  NZ  LYS A1412      35.936   6.549  48.375  1.00  0.00           N  
ATOM   1974  N   ILE A1415      32.971  10.257  47.017  1.00  0.00           N  
ATOM   1975  CA  ILE A1415      32.733   9.574  45.753  1.00  0.00           C  
ATOM   1976  C   ILE A1415      33.330   8.176  45.840  1.00  0.00           C  
ATOM   1977  O   ILE A1415      34.417   7.993  46.375  1.00  0.00           O  
ATOM   1978  CB  ILE A1415      33.361  10.333  44.576  1.00  0.00           C  
ATOM   1979  CG1 ILE A1415      32.534  11.585  44.288  1.00  0.00           C  
ATOM   1980  CG2 ILE A1415      33.422   9.440  43.339  1.00  0.00           C  
ATOM   1981  CD1 ILE A1415      32.969  12.332  43.079  1.00  0.00           C  
ATOM   1982  N   SER A1416      32.607   7.191  45.319  1.00  0.00           N  
ATOM   1983  CA  SER A1416      33.064   5.806  45.345  1.00  0.00           C  
ATOM   1984  C   SER A1416      32.763   5.116  44.016  1.00  0.00           C  
ATOM   1985  O   SER A1416      31.734   5.383  43.383  1.00  0.00           O  
ATOM   1986  CB  SER A1416      32.374   5.051  46.484  1.00  0.00           C  
ATOM   1987  OG  SER A1416      32.650   3.663  46.410  1.00  0.00           O  
ATOM   1988  N   LYS A1441      33.666   4.233  43.599  1.00  0.00           N  
ATOM   1989  CA  LYS A1441      33.510   3.502  42.345  1.00  0.00           C  
ATOM   1990  C   LYS A1441      32.295   2.579  42.407  1.00  0.00           C  
ATOM   1991  O   LYS A1441      31.796   2.123  41.378  1.00  0.00           O  
ATOM   1992  CB  LYS A1441      34.764   2.666  42.062  1.00  0.00           C  
ATOM   1993  CG  LYS A1441      34.996   1.549  43.064  1.00  0.00           C  
ATOM   1994  CD  LYS A1441      36.360   0.892  42.875  1.00  0.00           C  
ATOM   1995  CE  LYS A1441      36.585  -0.204  43.910  1.00  0.00           C  
ATOM   1996  NZ  LYS A1441      37.989  -0.707  43.872  1.00  0.00           N  
ATOM   1997  N   ARG A1442      31.823   2.307  43.618  1.00  0.00           N  
ATOM   1998  CA  ARG A1442      30.672   1.433  43.807  1.00  0.00           C  
ATOM   1999  C   ARG A1442      29.355   2.208  43.786  1.00  0.00           C  
ATOM   2000  O   ARG A1442      28.281   1.610  43.748  1.00  0.00           O  
ATOM   2001  CB  ARG A1442      30.801   0.682  45.136  1.00  0.00           C  
ATOM   2002  CG  ARG A1442      32.076  -0.138  45.256  1.00  0.00           C  
ATOM   2003  CD  ARG A1442      32.244  -0.688  46.660  1.00  0.00           C  
ATOM   2004  NE  ARG A1442      33.532  -1.353  46.837  1.00  0.00           N  
ATOM   2005  CZ  ARG A1442      33.889  -2.483  46.232  1.00  0.00           C  
ATOM   2006  NH1 ARG A1442      33.054  -3.091  45.402  1.00  0.00           N  
ATOM   2007  NH2 ARG A1442      35.088  -3.003  46.453  1.00  0.00           N  
ATOM   2008  N   LYS A1450      29.440   3.534  43.801  1.00  0.00           N  
ATOM   2009  CA  LYS A1450      28.247   4.372  43.806  1.00  0.00           C  
ATOM   2010  C   LYS A1450      28.107   5.258  42.572  1.00  0.00           C  
ATOM   2011  O   LYS A1450      27.004   5.698  42.241  1.00  0.00           O  
ATOM   2012  CB  LYS A1450      28.238   5.250  45.063  1.00  0.00           C  
ATOM   2013  CG  LYS A1450      28.158   4.468  46.370  1.00  0.00           C  
ATOM   2014  CD  LYS A1450      28.423   5.352  47.589  1.00  0.00           C  
ATOM   2015  CE  LYS A1450      27.432   6.502  47.692  1.00  0.00           C  
ATOM   2016  NZ  LYS A1450      27.644   7.294  48.938  1.00  0.00           N  
ATOM   2017  N   SER A1452      29.219   5.528  41.893  1.00  0.00           N  
ATOM   2018  CA  SER A1452      29.182   6.377  40.708  1.00  0.00           C  
ATOM   2019  C   SER A1452      30.293   6.044  39.721  1.00  0.00           C  
ATOM   2020  O   SER A1452      31.151   5.207  39.990  1.00  0.00           O  
ATOM   2021  CB  SER A1452      29.290   7.846  41.116  1.00  0.00           C  
ATOM   2022  OG  SER A1452      30.501   8.092  41.815  1.00  0.00           O  
ATOM   2023  N   HIS A1455      30.263   6.710  38.572  1.00  0.00           N  
ATOM   2024  CA  HIS A1455      31.259   6.496  37.534  1.00  0.00           C  
ATOM   2025  C   HIS A1455      32.582   7.138  37.906  1.00  0.00           C  
ATOM   2026  O   HIS A1455      32.706   8.361  37.930  1.00  0.00           O  
ATOM   2027  CB  HIS A1455      30.774   7.070  36.207  1.00  0.00           C  
ATOM   2028  CG  HIS A1455      29.657   6.291  35.592  1.00  0.00           C  
ATOM   2029  ND1 HIS A1455      29.784   4.964  35.242  1.00  0.00           N  
ATOM   2030  CD2 HIS A1455      28.392   6.648  35.271  1.00  0.00           C  
ATOM   2031  CE1 HIS A1455      28.643   4.536  34.731  1.00  0.00           C  
ATOM   2032  NE2 HIS A1455      27.782   5.538  34.737  1.00  0.00           N  
ATOM   2033  N   THR A1456      33.569   6.298  38.187  1.00  0.00           N  
ATOM   2034  CA  THR A1456      34.890   6.778  38.559  1.00  0.00           C  
ATOM   2035  C   THR A1456      35.954   6.343  37.561  1.00  0.00           C  
ATOM   2036  O   THR A1456      37.096   6.786  37.641  1.00  0.00           O  
ATOM   2037  CB  THR A1456      35.288   6.262  39.944  1.00  0.00           C  
ATOM   2038  OG1 THR A1456      35.136   4.838  39.977  1.00  0.00           O  
ATOM   2039  CG2 THR A1456      34.417   6.896  41.018  1.00  0.00           C  
ATOM   2040  N   SER A1457      35.580   5.476  36.627  1.00  0.00           N  
ATOM   2041  CA  SER A1457      36.531   4.992  35.636  1.00  0.00           C  
ATOM   2042  C   SER A1457      36.868   6.039  34.582  1.00  0.00           C  
ATOM   2043  O   SER A1457      35.983   6.533  33.890  1.00  0.00           O  
ATOM   2044  CB  SER A1457      35.991   3.749  34.938  1.00  0.00           C  
ATOM   2045  OG  SER A1457      36.887   3.338  33.916  1.00  0.00           O  
ATOM   2046  N   LEU A1458      38.154   6.361  34.466  1.00  0.00           N  
ATOM   2047  CA  LEU A1458      38.627   7.337  33.488  1.00  0.00           C  
ATOM   2048  C   LEU A1458      38.371   6.829  32.075  1.00  0.00           C  
ATOM   2049  O   LEU A1458      38.251   7.615  31.133  1.00  0.00           O  
ATOM   2050  CB  LEU A1458      40.124   7.597  33.690  1.00  0.00           C  
ATOM   2051  CG  LEU A1458      40.482   8.321  34.996  1.00  0.00           C  
ATOM   2052  CD1 LEU A1458      41.986   8.234  35.247  1.00  0.00           C  
ATOM   2053  CD2 LEU A1458      40.026   9.775  34.912  1.00  0.00           C  
ATOM   2054  N   ASP A1459      38.298   5.510  31.927  1.00  0.00           N  
ATOM   2055  CA  ASP A1459      38.038   4.912  30.621  1.00  0.00           C  
ATOM   2056  C   ASP A1459      36.588   5.147  30.231  1.00  0.00           C  
ATOM   2057  O   ASP A1459      36.264   5.254  29.054  1.00  0.00           O  
ATOM   2058  CB  ASP A1459      38.353   3.409  30.649  1.00  0.00           C  
ATOM   2059  CG  ASP A1459      39.849   3.129  30.597  1.00  0.00           C  
ATOM   2060  OD1 ASP A1459      40.260   1.972  30.820  1.00  0.00           O  
ATOM   2061  OD2 ASP A1459      40.622   4.072  30.323  1.00  0.00           O  
ATOM   2062  N   TRP A1460      35.717   5.234  31.232  1.00  0.00           N  
ATOM   2063  CA  TRP A1460      34.303   5.482  30.984  1.00  0.00           C  
ATOM   2064  C   TRP A1460      34.156   6.918  30.482  1.00  0.00           C  
ATOM   2065  O   TRP A1460      33.433   7.179  29.523  1.00  0.00           O  
ATOM   2066  CB  TRP A1460      33.492   5.293  32.268  1.00  0.00           C  
ATOM   2067  CG  TRP A1460      32.030   5.532  32.082  1.00  0.00           C  
ATOM   2068  CD1 TRP A1460      31.104   4.635  31.635  1.00  0.00           C  
ATOM   2069  CD2 TRP A1460      31.332   6.770  32.270  1.00  0.00           C  
ATOM   2070  NE1 TRP A1460      29.872   5.237  31.531  1.00  0.00           N  
ATOM   2071  CE2 TRP A1460      29.984   6.547  31.912  1.00  0.00           C  
ATOM   2072  CE3 TRP A1460      31.715   8.048  32.704  1.00  0.00           C  
ATOM   2073  CZ2 TRP A1460      29.014   7.555  31.972  1.00  0.00           C  
ATOM   2074  CZ3 TRP A1460      30.749   9.053  32.766  1.00  0.00           C  
ATOM   2075  CH2 TRP A1460      29.414   8.798  32.400  1.00  0.00           C  
ATOM   2076  N   TYR A1461      34.851   7.852  31.125  1.00  0.00           N  
ATOM   2077  CA  TYR A1461      34.771   9.244  30.702  1.00  0.00           C  
ATOM   2078  C   TYR A1461      35.274   9.402  29.273  1.00  0.00           C  
ATOM   2079  O   TYR A1461      34.698  10.150  28.481  1.00  0.00           O  
ATOM   2080  CB  TYR A1461      35.573  10.146  31.647  1.00  0.00           C  
ATOM   2081  CG  TYR A1461      34.896  10.357  32.984  1.00  0.00           C  
ATOM   2082  CD1 TYR A1461      35.196   9.545  34.079  1.00  0.00           C  
ATOM   2083  CD2 TYR A1461      33.904  11.322  33.131  1.00  0.00           C  
ATOM   2084  CE1 TYR A1461      34.517   9.687  35.287  1.00  0.00           C  
ATOM   2085  CE2 TYR A1461      33.215  11.471  34.331  1.00  0.00           C  
ATOM   2086  CZ  TYR A1461      33.525  10.650  35.402  1.00  0.00           C  
ATOM   2087  OH  TYR A1461      32.829  10.782  36.579  1.00  0.00           O  
ATOM   2088  N   LYS A1462      36.343   8.683  28.943  1.00  0.00           N  
ATOM   2089  CA  LYS A1462      36.903   8.746  27.604  1.00  0.00           C  
ATOM   2090  C   LYS A1462      35.923   8.174  26.581  1.00  0.00           C  
ATOM   2091  O   LYS A1462      35.678   8.780  25.538  1.00  0.00           O  
ATOM   2092  CB  LYS A1462      38.220   7.972  27.551  1.00  0.00           C  
ATOM   2093  CG  LYS A1462      38.923   8.025  26.207  1.00  0.00           C  
ATOM   2094  CD  LYS A1462      40.267   7.323  26.295  1.00  0.00           C  
ATOM   2095  CE  LYS A1462      40.987   7.314  24.965  1.00  0.00           C  
ATOM   2096  NZ  LYS A1462      42.298   6.610  25.089  1.00  0.00           N  
ATOM   2097  N   ALA A1463      35.358   7.011  26.891  1.00  0.00           N  
ATOM   2098  CA  ALA A1463      34.415   6.354  25.990  1.00  0.00           C  
ATOM   2099  C   ALA A1463      33.118   7.142  25.821  1.00  0.00           C  
ATOM   2100  O   ALA A1463      32.423   7.002  24.811  1.00  0.00           O  
ATOM   2101  CB  ALA A1463      34.108   4.946  26.496  1.00  0.00           C  
ATOM   2102  N   GLU A1464      32.793   7.971  26.806  1.00  0.00           N  
ATOM   2103  CA  GLU A1464      31.569   8.758  26.755  1.00  0.00           C  
ATOM   2104  C   GLU A1464      31.714  10.061  25.984  1.00  0.00           C  
ATOM   2105  O   GLU A1464      30.749  10.806  25.826  1.00  0.00           O  
ATOM   2106  CB  GLU A1464      31.079   9.060  28.169  1.00  0.00           C  
ATOM   2107  CG  GLU A1464      30.460   7.871  28.869  1.00  0.00           C  
ATOM   2108  CD  GLU A1464      29.243   7.345  28.134  1.00  0.00           C  
ATOM   2109  OE1 GLU A1464      29.332   6.259  27.524  1.00  0.00           O  
ATOM   2110  OE2 GLU A1464      28.202   8.031  28.160  1.00  0.00           O  
ATOM   2111  N   GLY A1465      32.919  10.348  25.515  1.00  0.00           N  
ATOM   2112  CA  GLY A1465      33.112  11.571  24.767  1.00  0.00           C  
ATOM   2113  C   GLY A1465      33.544  12.781  25.570  1.00  0.00           C  
ATOM   2114  O   GLY A1465      33.381  13.906  25.108  1.00  0.00           O  
ATOM   2115  N   PHE A1467      34.070  12.582  26.776  1.00  0.00           N  
ATOM   2116  CA  PHE A1467      34.553  13.726  27.544  1.00  0.00           C  
ATOM   2117  C   PHE A1467      35.965  14.020  27.044  1.00  0.00           C  
ATOM   2118  O   PHE A1467      36.751  13.097  26.839  1.00  0.00           O  
ATOM   2119  CB  PHE A1467      34.582  13.424  29.051  1.00  0.00           C  
ATOM   2120  CG  PHE A1467      33.220  13.433  29.700  1.00  0.00           C  
ATOM   2121  CD1 PHE A1467      32.461  12.269  29.777  1.00  0.00           C  
ATOM   2122  CD2 PHE A1467      32.679  14.620  30.191  1.00  0.00           C  
ATOM   2123  CE1 PHE A1467      31.176  12.288  30.331  1.00  0.00           C  
ATOM   2124  CE2 PHE A1467      31.400  14.649  30.744  1.00  0.00           C  
ATOM   2125  CZ  PHE A1467      30.646  13.482  30.815  1.00  0.00           C  
ATOM   2126  N   LEU A1506      36.281  15.294  26.818  1.00  0.00           N  
ATOM   2127  CA  LEU A1506      37.613  15.674  26.350  1.00  0.00           C  
ATOM   2128  C   LEU A1506      38.571  15.630  27.535  1.00  0.00           C  
ATOM   2129  O   LEU A1506      38.229  16.069  28.628  1.00  0.00           O  
ATOM   2130  CB  LEU A1506      37.612  17.091  25.765  1.00  0.00           C  
ATOM   2131  CG  LEU A1506      36.925  17.355  24.421  1.00  0.00           C  
ATOM   2132  CD1 LEU A1506      35.467  16.907  24.457  1.00  0.00           C  
ATOM   2133  CD2 LEU A1506      37.018  18.848  24.116  1.00  0.00           C  
ATOM   2134  N   PRO A1507      39.791  15.105  27.332  1.00  0.00           N  
ATOM   2135  CA  PRO A1507      40.764  15.028  28.428  1.00  0.00           C  
ATOM   2136  C   PRO A1507      41.145  16.392  29.011  1.00  0.00           C  
ATOM   2137  O   PRO A1507      41.378  16.525  30.220  1.00  0.00           O  
ATOM   2138  CB  PRO A1507      41.948  14.294  27.789  1.00  0.00           C  
ATOM   2139  CG  PRO A1507      41.840  14.680  26.325  1.00  0.00           C  
ATOM   2140  CD  PRO A1507      40.353  14.583  26.075  1.00  0.00           C  
ATOM   2141  N   GLU A1508      41.192  17.407  28.152  1.00  0.00           N  
ATOM   2142  CA  GLU A1508      41.536  18.755  28.588  1.00  0.00           C  
ATOM   2143  C   GLU A1508      40.458  19.329  29.503  1.00  0.00           C  
ATOM   2144  O   GLU A1508      40.756  20.082  30.431  1.00  0.00           O  
ATOM   2145  CB  GLU A1508      41.734  19.675  27.378  1.00  0.00           C  
ATOM   2146  CG  GLU A1508      42.876  19.245  26.462  1.00  0.00           C  
ATOM   2147  CD  GLU A1508      42.420  18.410  25.276  1.00  0.00           C  
ATOM   2148  OE1 GLU A1508      41.337  17.784  25.346  1.00  0.00           O  
ATOM   2149  OE2 GLU A1508      43.161  18.372  24.269  1.00  0.00           O  
ATOM   2150  N   ALA A1509      39.206  18.972  29.230  1.00  0.00           N  
ATOM   2151  CA  ALA A1509      38.077  19.438  30.028  1.00  0.00           C  
ATOM   2152  C   ALA A1509      38.071  18.737  31.387  1.00  0.00           C  
ATOM   2153  O   ALA A1509      37.967  19.386  32.423  1.00  0.00           O  
ATOM   2154  CB  ALA A1509      36.765  19.167  29.288  1.00  0.00           C  
ATOM   2155  N   LEU A1510      38.178  17.411  31.377  1.00  0.00           N  
ATOM   2156  CA  LEU A1510      38.203  16.644  32.620  1.00  0.00           C  
ATOM   2157  C   LEU A1510      39.385  17.065  33.497  1.00  0.00           C  
ATOM   2158  O   LEU A1510      39.241  17.217  34.714  1.00  0.00           O  
ATOM   2159  CB  LEU A1510      38.283  15.142  32.318  1.00  0.00           C  
ATOM   2160  CG  LEU A1510      38.458  14.203  33.516  1.00  0.00           C  
ATOM   2161  CD1 LEU A1510      37.346  14.417  34.541  1.00  0.00           C  
ATOM   2162  CD2 LEU A1510      38.459  12.771  33.023  1.00  0.00           C  
ATOM   2163  N   ARG A1511      40.549  17.248  32.878  1.00  0.00           N  
ATOM   2164  CA  ARG A1511      41.748  17.680  33.597  1.00  0.00           C  
ATOM   2165  C   ARG A1511      41.473  19.044  34.238  1.00  0.00           C  
ATOM   2166  O   ARG A1511      41.768  19.266  35.415  1.00  0.00           O  
ATOM   2167  CB  ARG A1511      42.934  17.770  32.619  1.00  0.00           C  
ATOM   2168  CG  ARG A1511      44.264  18.261  33.218  1.00  0.00           C  
ATOM   2169  CD  ARG A1511      44.292  19.776  33.350  1.00  0.00           C  
ATOM   2170  NE  ARG A1511      43.966  20.410  32.078  1.00  0.00           N  
ATOM   2171  CZ  ARG A1511      43.655  21.694  31.930  1.00  0.00           C  
ATOM   2172  NH1 ARG A1511      43.629  22.509  32.978  1.00  0.00           N  
ATOM   2173  NH2 ARG A1511      43.336  22.153  30.728  1.00  0.00           N  
ATOM   2174  N   ASN A1516      40.893  19.950  33.454  1.00  0.00           N  
ATOM   2175  CA  ASN A1516      40.553  21.298  33.920  1.00  0.00           C  
ATOM   2176  C   ASN A1516      39.586  21.208  35.103  1.00  0.00           C  
ATOM   2177  O   ASN A1516      39.705  21.962  36.068  1.00  0.00           O  
ATOM   2178  CB  ASN A1516      39.909  22.095  32.768  1.00  0.00           C  
ATOM   2179  CG  ASN A1516      39.820  23.600  33.042  1.00  0.00           C  
ATOM   2180  OD1 ASN A1516      39.698  24.391  32.105  1.00  0.00           O  
ATOM   2181  ND2 ASN A1516      39.864  23.997  34.310  1.00  0.00           N  
ATOM   2182  N   TYR A1517      38.641  20.273  35.042  1.00  0.00           N  
ATOM   2183  CA  TYR A1517      37.676  20.137  36.126  1.00  0.00           C  
ATOM   2184  C   TYR A1517      38.328  19.623  37.402  1.00  0.00           C  
ATOM   2185  O   TYR A1517      38.009  20.090  38.493  1.00  0.00           O  
ATOM   2186  CB  TYR A1517      36.524  19.215  35.722  1.00  0.00           C  
ATOM   2187  CG  TYR A1517      35.379  19.231  36.714  1.00  0.00           C  
ATOM   2188  CD1 TYR A1517      34.794  20.434  37.106  1.00  0.00           C  
ATOM   2189  CD2 TYR A1517      34.881  18.048  37.262  1.00  0.00           C  
ATOM   2190  CE1 TYR A1517      33.744  20.462  38.022  1.00  0.00           C  
ATOM   2191  CE2 TYR A1517      33.826  18.067  38.177  1.00  0.00           C  
ATOM   2192  CZ  TYR A1517      33.266  19.277  38.551  1.00  0.00           C  
ATOM   2193  OH  TYR A1517      32.233  19.307  39.463  1.00  0.00           O  
ATOM   2194  N   LEU A1518      39.234  18.659  37.273  1.00  0.00           N  
ATOM   2195  CA  LEU A1518      39.923  18.128  38.443  1.00  0.00           C  
ATOM   2196  C   LEU A1518      40.784  19.221  39.070  1.00  0.00           C  
ATOM   2197  O   LEU A1518      41.006  19.224  40.277  1.00  0.00           O  
ATOM   2198  CB  LEU A1518      40.774  16.912  38.055  1.00  0.00           C  
ATOM   2199  CG  LEU A1518      39.950  15.706  37.592  1.00  0.00           C  
ATOM   2200  CD1 LEU A1518      40.872  14.575  37.166  1.00  0.00           C  
ATOM   2201  CD2 LEU A1518      39.031  15.250  38.725  1.00  0.00           C  
ATOM   2202  N   CYS A1527      41.257  20.157  38.252  1.00  0.00           N  
ATOM   2203  CA  CYS A1527      42.065  21.274  38.751  1.00  0.00           C  
ATOM   2204  C   CYS A1527      41.237  22.127  39.711  1.00  0.00           C  
ATOM   2205  O   CYS A1527      41.768  22.705  40.659  1.00  0.00           O  
ATOM   2206  CB  CYS A1527      42.524  22.187  37.609  1.00  0.00           C  
ATOM   2207  SG  CYS A1527      43.865  21.571  36.579  1.00  0.00           S  
ATOM   2208  N   LEU A1528      39.936  22.209  39.446  1.00  0.00           N  
ATOM   2209  CA  LEU A1528      39.035  23.011  40.264  1.00  0.00           C  
ATOM   2210  C   LEU A1528      38.576  22.307  41.531  1.00  0.00           C  
ATOM   2211  O   LEU A1528      37.934  22.919  42.389  1.00  0.00           O  
ATOM   2212  CB  LEU A1528      37.804  23.422  39.450  1.00  0.00           C  
ATOM   2213  CG  LEU A1528      37.989  24.359  38.254  1.00  0.00           C  
ATOM   2214  CD1 LEU A1528      36.647  24.552  37.566  1.00  0.00           C  
ATOM   2215  CD2 LEU A1528      38.551  25.698  38.710  1.00  0.00           C  
ATOM   2216  N   MET A1549      38.890  21.022  41.654  1.00  0.00           N  
ATOM   2217  CA  MET A1549      38.474  20.284  42.835  1.00  0.00           C  
ATOM   2218  C   MET A1549      39.182  20.768  44.090  1.00  0.00           C  
ATOM   2219  O   MET A1549      38.537  21.192  45.046  1.00  0.00           O  
ATOM   2220  CB  MET A1549      38.693  18.787  42.631  1.00  0.00           C  
ATOM   2221  CG  MET A1549      37.726  18.180  41.623  1.00  0.00           C  
ATOM   2222  SD  MET A1549      35.988  18.479  42.042  1.00  0.00           S  
ATOM   2223  CE  MET A1549      35.590  19.880  40.999  1.00  0.00           C  
ATOM   2224  N   GLY A1563      40.505  20.723  44.097  1.00  0.00           N  
ATOM   2225  CA  GLY A1563      41.213  21.188  45.272  1.00  0.00           C  
ATOM   2226  C   GLY A1563      42.014  22.447  45.011  1.00  0.00           C  
ATOM   2227  O   GLY A1563      43.143  22.557  45.484  1.00  0.00           O  
ATOM   2228  N   PHE A1569      41.439  23.406  44.286  1.00  0.00           N  
ATOM   2229  CA  PHE A1569      42.171  24.626  43.961  1.00  0.00           C  
ATOM   2230  C   PHE A1569      41.328  25.645  43.196  1.00  0.00           C  
ATOM   2231  O   PHE A1569      40.413  25.281  42.457  1.00  0.00           O  
ATOM   2232  CB  PHE A1569      43.419  24.238  43.146  1.00  0.00           C  
ATOM   2233  CG  PHE A1569      44.166  25.402  42.549  1.00  0.00           C  
ATOM   2234  CD1 PHE A1569      43.756  25.970  41.344  1.00  0.00           C  
ATOM   2235  CD2 PHE A1569      45.301  25.908  43.176  1.00  0.00           C  
ATOM   2236  CE1 PHE A1569      44.470  27.023  40.771  1.00  0.00           C  
ATOM   2237  CE2 PHE A1569      46.022  26.960  42.614  1.00  0.00           C  
ATOM   2238  CZ  PHE A1569      45.607  27.519  41.409  1.00  0.00           C  
ATOM   2239  N   SER A1570      41.641  26.923  43.383  1.00  0.00           N  
ATOM   2240  CA  SER A1570      40.932  27.992  42.688  1.00  0.00           C  
ATOM   2241  C   SER A1570      41.933  29.016  42.159  1.00  0.00           C  
ATOM   2242  O   SER A1570      42.937  29.314  42.806  1.00  0.00           O  
ATOM   2243  CB  SER A1570      39.931  28.686  43.622  1.00  0.00           C  
ATOM   2244  OG  SER A1570      40.588  29.372  44.674  1.00  0.00           O  
ATOM   2245  N   MET A1571      41.658  29.539  40.971  1.00  0.00           N  
ATOM   2246  CA  MET A1571      42.522  30.534  40.352  1.00  0.00           C  
ATOM   2247  C   MET A1571      42.272  31.862  41.077  1.00  0.00           C  
ATOM   2248  O   MET A1571      41.154  32.133  41.510  1.00  0.00           O  
ATOM   2249  CB  MET A1571      42.166  30.657  38.865  1.00  0.00           C  
ATOM   2250  CG  MET A1571      43.332  30.994  37.953  1.00  0.00           C  
ATOM   2251  SD  MET A1571      44.660  29.765  38.022  1.00  0.00           S  
ATOM   2252  CE  MET A1571      44.493  28.947  36.498  1.00  0.00           C  
ATOM   2253  N   PRO A1572      43.312  32.694  41.243  1.00  0.00           N  
ATOM   2254  CA  PRO A1572      43.126  33.979  41.928  1.00  0.00           C  
ATOM   2255  C   PRO A1572      41.955  34.803  41.376  1.00  0.00           C  
ATOM   2256  O   PRO A1572      41.038  35.162  42.119  1.00  0.00           O  
ATOM   2257  CB  PRO A1572      44.470  34.667  41.726  1.00  0.00           C  
ATOM   2258  CG  PRO A1572      45.423  33.517  41.796  1.00  0.00           C  
ATOM   2259  CD  PRO A1572      44.736  32.465  40.940  1.00  0.00           C  
ATOM   2260  N   ASP A1573      41.985  35.089  40.076  1.00  0.00           N  
ATOM   2261  CA  ASP A1573      40.927  35.870  39.435  1.00  0.00           C  
ATOM   2262  C   ASP A1573      39.611  35.103  39.349  1.00  0.00           C  
ATOM   2263  O   ASP A1573      38.597  35.643  38.908  1.00  0.00           O  
ATOM   2264  CB  ASP A1573      41.356  36.306  38.030  1.00  0.00           C  
ATOM   2265  CG  ASP A1573      41.555  35.136  37.087  1.00  0.00           C  
ATOM   2266  OD1 ASP A1573      41.977  35.372  35.937  1.00  0.00           O  
ATOM   2267  OD2 ASP A1573      41.290  33.983  37.489  1.00  0.00           O  
ATOM   2268  N   GLY A1574      39.630  33.840  39.763  1.00  0.00           N  
ATOM   2269  CA  GLY A1574      38.418  33.043  39.732  1.00  0.00           C  
ATOM   2270  C   GLY A1574      38.090  32.343  38.422  1.00  0.00           C  
ATOM   2271  O   GLY A1574      37.051  31.697  38.327  1.00  0.00           O  
ATOM   2272  N   ARG A1575      38.947  32.466  37.412  1.00  0.00           N  
ATOM   2273  CA  ARG A1575      38.690  31.794  36.137  1.00  0.00           C  
ATOM   2274  C   ARG A1575      38.455  30.306  36.364  1.00  0.00           C  
ATOM   2275  O   ARG A1575      39.079  29.701  37.233  1.00  0.00           O  
ATOM   2276  CB  ARG A1575      39.879  31.925  35.193  1.00  0.00           C  
ATOM   2277  CG  ARG A1575      40.109  33.287  34.612  1.00  0.00           C  
ATOM   2278  CD  ARG A1575      41.183  33.171  33.561  1.00  0.00           C  
ATOM   2279  NE  ARG A1575      42.416  32.625  34.118  1.00  0.00           N  
ATOM   2280  CZ  ARG A1575      43.349  32.014  33.396  1.00  0.00           C  
ATOM   2281  NH1 ARG A1575      43.182  31.864  32.087  1.00  0.00           N  
ATOM   2282  NH2 ARG A1575      44.454  31.566  33.977  1.00  0.00           N  
ATOM   2283  N   GLU A1576      37.565  29.716  35.574  1.00  0.00           N  
ATOM   2284  CA  GLU A1576      37.288  28.292  35.698  1.00  0.00           C  
ATOM   2285  C   GLU A1576      37.867  27.522  34.521  1.00  0.00           C  
ATOM   2286  O   GLU A1576      38.150  26.331  34.634  1.00  0.00           O  
ATOM   2287  CB  GLU A1576      35.785  28.038  35.800  1.00  0.00           C  
ATOM   2288  CG  GLU A1576      35.159  28.601  37.065  1.00  0.00           C  
ATOM   2289  CD  GLU A1576      33.812  27.982  37.370  1.00  0.00           C  
ATOM   2290  OE1 GLU A1576      32.947  27.956  36.469  1.00  0.00           O  
ATOM   2291  OE2 GLU A1576      33.616  27.524  38.516  1.00  0.00           O  
ATOM   2292  N   ILE A1577      38.050  28.210  33.400  1.00  0.00           N  
ATOM   2293  CA  ILE A1577      38.604  27.592  32.196  1.00  0.00           C  
ATOM   2294  C   ILE A1577      40.051  28.034  31.979  1.00  0.00           C  
ATOM   2295  O   ILE A1577      40.316  29.208  31.710  1.00  0.00           O  
ATOM   2296  CB  ILE A1577      37.792  27.978  30.936  1.00  0.00           C  
ATOM   2297  CG1 ILE A1577      36.313  27.641  31.137  1.00  0.00           C  
ATOM   2298  CG2 ILE A1577      38.361  27.271  29.710  1.00  0.00           C  
ATOM   2299  CD1 ILE A1577      36.038  26.198  31.494  1.00  0.00           C  
ATOM   2300  N   PHE A1578      40.981  27.091  32.098  1.00  0.00           N  
ATOM   2301  CA  PHE A1578      42.403  27.376  31.915  1.00  0.00           C  
ATOM   2302  C   PHE A1578      43.189  26.128  31.517  1.00  0.00           C  
ATOM   2303  O   PHE A1578      42.713  25.000  31.679  1.00  0.00           O  
ATOM   2304  CB  PHE A1578      42.995  27.969  33.197  1.00  0.00           C  
ATOM   2305  CG  PHE A1578      42.634  27.207  34.441  1.00  0.00           C  
ATOM   2306  CD1 PHE A1578      41.501  27.545  35.173  1.00  0.00           C  
ATOM   2307  CD2 PHE A1578      43.421  26.142  34.873  1.00  0.00           C  
ATOM   2308  CE1 PHE A1578      41.153  26.831  36.325  1.00  0.00           C  
ATOM   2309  CE2 PHE A1578      43.084  25.422  36.020  1.00  0.00           C  
ATOM   2310  CZ  PHE A1578      41.948  25.767  36.748  1.00  0.00           C  
ATOM   2311  N   THR A1579      44.397  26.340  31.003  1.00  0.00           N  
ATOM   2312  CA  THR A1579      45.259  25.247  30.557  1.00  0.00           C  
ATOM   2313  C   THR A1579      46.030  24.590  31.695  1.00  0.00           C  
ATOM   2314  O   THR A1579      46.096  25.112  32.807  1.00  0.00           O  
ATOM   2315  CB  THR A1579      46.303  25.733  29.544  1.00  0.00           C  
ATOM   2316  OG1 THR A1579      47.235  26.595  30.210  1.00  0.00           O  
ATOM   2317  CG2 THR A1579      45.634  26.495  28.395  1.00  0.00           C  
ATOM   2318  N   LEU A1580      46.620  23.438  31.400  1.00  0.00           N  
ATOM   2319  CA  LEU A1580      47.407  22.715  32.385  1.00  0.00           C  
ATOM   2320  C   LEU A1580      48.603  23.573  32.787  1.00  0.00           C  
ATOM   2321  O   LEU A1580      48.969  23.631  33.959  1.00  0.00           O  
ATOM   2322  CB  LEU A1580      47.895  21.383  31.807  1.00  0.00           C  
ATOM   2323  CG  LEU A1580      48.925  20.631  32.656  1.00  0.00           C  
ATOM   2324  CD1 LEU A1580      48.364  20.402  34.056  1.00  0.00           C  
ATOM   2325  CD2 LEU A1580      49.274  19.309  31.994  1.00  0.00           C  
ATOM   2326  N   GLU A1581      49.201  24.249  31.811  1.00  0.00           N  
ATOM   2327  CA  GLU A1581      50.356  25.092  32.089  1.00  0.00           C  
ATOM   2328  C   GLU A1581      49.984  26.273  32.973  1.00  0.00           C  
ATOM   2329  O   GLU A1581      50.769  26.691  33.818  1.00  0.00           O  
ATOM   2330  CB  GLU A1581      50.984  25.599  30.789  1.00  0.00           C  
ATOM   2331  CG  GLU A1581      52.378  26.171  30.992  1.00  0.00           C  
ATOM   2332  CD  GLU A1581      53.273  25.224  31.781  1.00  0.00           C  
ATOM   2333  OE1 GLU A1581      53.398  24.047  31.375  1.00  0.00           O  
ATOM   2334  OE2 GLU A1581      53.849  25.653  32.808  1.00  0.00           O  
ATOM   2335  N   GLU A1582      48.790  26.817  32.772  1.00  0.00           N  
ATOM   2336  CA  GLU A1582      48.328  27.939  33.583  1.00  0.00           C  
ATOM   2337  C   GLU A1582      48.108  27.458  35.014  1.00  0.00           C  
ATOM   2338  O   GLU A1582      48.337  28.192  35.975  1.00  0.00           O  
ATOM   2339  CB  GLU A1582      47.018  28.494  33.028  1.00  0.00           C  
ATOM   2340  CG  GLU A1582      47.175  29.332  31.774  1.00  0.00           C  
ATOM   2341  CD  GLU A1582      45.847  29.872  31.286  1.00  0.00           C  
ATOM   2342  OE1 GLU A1582      45.046  29.083  30.741  1.00  0.00           O  
ATOM   2343  OE2 GLU A1582      45.599  31.083  31.461  1.00  0.00           O  
ATOM   2344  N   PHE A1583      47.650  26.218  35.146  1.00  0.00           N  
ATOM   2345  CA  PHE A1583      47.410  25.628  36.459  1.00  0.00           C  
ATOM   2346  C   PHE A1583      48.733  25.540  37.211  1.00  0.00           C  
ATOM   2347  O   PHE A1583      48.831  25.945  38.369  1.00  0.00           O  
ATOM   2348  CB  PHE A1583      46.810  24.228  36.298  1.00  0.00           C  
ATOM   2349  CG  PHE A1583      46.665  23.468  37.590  1.00  0.00           C  
ATOM   2350  CD1 PHE A1583      45.885  23.969  38.630  1.00  0.00           C  
ATOM   2351  CD2 PHE A1583      47.277  22.227  37.749  1.00  0.00           C  
ATOM   2352  CE1 PHE A1583      45.713  23.243  39.809  1.00  0.00           C  
ATOM   2353  CE2 PHE A1583      47.111  21.487  38.928  1.00  0.00           C  
ATOM   2354  CZ  PHE A1583      46.326  22.000  39.958  1.00  0.00           C  
ATOM   2355  N   ILE A1584      49.749  25.018  36.532  1.00  0.00           N  
ATOM   2356  CA  ILE A1584      51.077  24.864  37.110  1.00  0.00           C  
ATOM   2357  C   ILE A1584      51.687  26.210  37.494  1.00  0.00           C  
ATOM   2358  O   ILE A1584      52.270  26.349  38.569  1.00  0.00           O  
ATOM   2359  CB  ILE A1584      52.025  24.143  36.125  1.00  0.00           C  
ATOM   2360  CG1 ILE A1584      51.535  22.711  35.893  1.00  0.00           C  
ATOM   2361  CG2 ILE A1584      53.449  24.140  36.665  1.00  0.00           C  
ATOM   2362  CD1 ILE A1584      52.278  21.985  34.802  1.00  0.00           C  
ATOM   2363  N   GLN A1585      51.546  27.200  36.616  1.00  0.00           N  
ATOM   2364  CA  GLN A1585      52.095  28.526  36.880  1.00  0.00           C  
ATOM   2365  C   GLN A1585      51.413  29.209  38.060  1.00  0.00           C  
ATOM   2366  O   GLN A1585      52.042  29.970  38.788  1.00  0.00           O  
ATOM   2367  CB  GLN A1585      51.974  29.402  35.628  1.00  0.00           C  
ATOM   2368  CG  GLN A1585      52.694  28.815  34.427  1.00  0.00           C  
ATOM   2369  CD  GLN A1585      52.561  29.663  33.178  1.00  0.00           C  
ATOM   2370  OE1 GLN A1585      51.455  30.024  32.769  1.00  0.00           O  
ATOM   2371  NE2 GLN A1585      53.693  29.974  32.554  1.00  0.00           N  
ATOM   2372  N   ALA A1586      50.130  28.925  38.254  1.00  0.00           N  
ATOM   2373  CA  ALA A1586      49.370  29.525  39.344  1.00  0.00           C  
ATOM   2374  C   ALA A1586      49.321  28.671  40.616  1.00  0.00           C  
ATOM   2375  O   ALA A1586      48.827  29.115  41.657  1.00  0.00           O  
ATOM   2376  CB  ALA A1586      47.950  29.819  38.868  1.00  0.00           C  
ATOM   2377  N   PHE A1587      49.851  27.458  40.547  1.00  0.00           N  
ATOM   2378  CA  PHE A1587      49.797  26.571  41.701  1.00  0.00           C  
ATOM   2379  C   PHE A1587      50.473  27.016  42.993  1.00  0.00           C  
ATOM   2380  O   PHE A1587      51.640  27.391  43.011  1.00  0.00           O  
ATOM   2381  CB  PHE A1587      50.347  25.187  41.357  1.00  0.00           C  
ATOM   2382  CG  PHE A1587      50.059  24.170  42.413  1.00  0.00           C  
ATOM   2383  CD1 PHE A1587      48.812  23.556  42.473  1.00  0.00           C  
ATOM   2384  CD2 PHE A1587      50.993  23.894  43.406  1.00  0.00           C  
ATOM   2385  CE1 PHE A1587      48.494  22.682  43.514  1.00  0.00           C  
ATOM   2386  CE2 PHE A1587      50.687  23.025  44.450  1.00  0.00           C  
ATOM   2387  CZ  PHE A1587      49.436  22.419  44.504  1.00  0.00           C  
ATOM   2388  N   THR A1588      49.719  26.936  44.082  1.00  0.00           N  
ATOM   2389  CA  THR A1588      50.219  27.264  45.410  1.00  0.00           C  
ATOM   2390  C   THR A1588      49.321  26.542  46.405  1.00  0.00           C  
ATOM   2391  O   THR A1588      48.108  26.467  46.207  1.00  0.00           O  
ATOM   2392  CB  THR A1588      50.183  28.788  45.693  1.00  0.00           C  
ATOM   2393  OG1 THR A1588      50.510  29.016  47.067  1.00  0.00           O  
ATOM   2394  CG2 THR A1588      48.807  29.364  45.410  1.00  0.00           C  
ATOM   2395  N   TRP A1589      49.909  26.000  47.466  1.00  0.00           N  
ATOM   2396  CA  TRP A1589      49.120  25.286  48.470  1.00  0.00           C  
ATOM   2397  C   TRP A1589      48.194  26.207  49.252  1.00  0.00           C  
ATOM   2398  O   TRP A1589      47.238  25.746  49.888  1.00  0.00           O  
ATOM   2399  CB  TRP A1589      50.038  24.547  49.439  1.00  0.00           C  
ATOM   2400  CG  TRP A1589      50.741  23.405  48.788  1.00  0.00           C  
ATOM   2401  CD1 TRP A1589      52.063  23.334  48.454  1.00  0.00           C  
ATOM   2402  CD2 TRP A1589      50.149  22.178  48.354  1.00  0.00           C  
ATOM   2403  NE1 TRP A1589      52.329  22.137  47.838  1.00  0.00           N  
ATOM   2404  CE2 TRP A1589      51.174  21.407  47.761  1.00  0.00           C  
ATOM   2405  CE3 TRP A1589      48.850  21.652  48.408  1.00  0.00           C  
ATOM   2406  CZ2 TRP A1589      50.942  20.140  47.224  1.00  0.00           C  
ATOM   2407  CZ3 TRP A1589      48.617  20.391  47.874  1.00  0.00           C  
ATOM   2408  CH2 TRP A1589      49.663  19.648  47.289  1.00  0.00           C  
ATOM   2409  N   GLU A1591      48.472  27.506  49.194  1.00  0.00           N  
ATOM   2410  CA  GLU A1591      47.663  28.496  49.901  1.00  0.00           C  
ATOM   2411  C   GLU A1591      46.257  28.558  49.315  1.00  0.00           C  
ATOM   2412  O   GLU A1591      45.309  28.954  49.996  1.00  0.00           O  
ATOM   2413  CB  GLU A1591      48.311  29.877  49.794  1.00  0.00           C  
ATOM   2414  CG  GLU A1591      49.799  29.885  50.103  1.00  0.00           C  
ATOM   2415  CD  GLU A1591      50.486  31.144  49.605  1.00  0.00           C  
ATOM   2416  OE1 GLU A1591      50.284  32.219  50.213  1.00  0.00           O  
ATOM   2417  OE2 GLU A1591      51.222  31.059  48.595  1.00  0.00           O  
ATOM   2418  N   ARG A1592      46.121  28.170  48.050  1.00  0.00           N  
ATOM   2419  CA  ARG A1592      44.820  28.201  47.395  1.00  0.00           C  
ATOM   2420  C   ARG A1592      44.118  26.849  47.318  1.00  0.00           C  
ATOM   2421  O   ARG A1592      43.131  26.702  46.604  1.00  0.00           O  
ATOM   2422  CB  ARG A1592      44.947  28.794  45.986  1.00  0.00           C  
ATOM   2423  CG  ARG A1592      45.436  30.243  45.966  1.00  0.00           C  
ATOM   2424  CD  ARG A1592      45.123  30.897  44.635  1.00  0.00           C  
ATOM   2425  NE  ARG A1592      43.682  31.054  44.457  1.00  0.00           N  
ATOM   2426  CZ  ARG A1592      42.943  31.953  45.098  1.00  0.00           C  
ATOM   2427  NH1 ARG A1592      43.509  32.791  45.959  1.00  0.00           N  
ATOM   2428  NH2 ARG A1592      41.634  32.001  44.898  1.00  0.00           N  
ATOM   2429  N   VAL A1593      44.624  25.860  48.047  1.00  0.00           N  
ATOM   2430  CA  VAL A1593      43.997  24.545  48.045  1.00  0.00           C  
ATOM   2431  C   VAL A1593      43.032  24.474  49.221  1.00  0.00           C  
ATOM   2432  O   VAL A1593      43.434  24.542  50.385  1.00  0.00           O  
ATOM   2433  CB  VAL A1593      45.044  23.421  48.153  1.00  0.00           C  
ATOM   2434  CG1 VAL A1593      44.353  22.068  48.336  1.00  0.00           C  
ATOM   2435  CG2 VAL A1593      45.892  23.397  46.890  1.00  0.00           C  
ATOM   2436  N   SER A1594      41.751  24.354  48.905  1.00  0.00           N  
ATOM   2437  CA  SER A1594      40.717  24.301  49.927  1.00  0.00           C  
ATOM   2438  C   SER A1594      40.747  22.975  50.678  1.00  0.00           C  
ATOM   2439  O   SER A1594      41.120  21.947  50.116  1.00  0.00           O  
ATOM   2440  CB  SER A1594      39.345  24.509  49.280  1.00  0.00           C  
ATOM   2441  OG  SER A1594      38.331  24.577  50.260  1.00  0.00           O  
ATOM   2442  N   LEU A1596      40.362  23.006  51.952  1.00  0.00           N  
ATOM   2443  CA  LEU A1596      40.339  21.801  52.775  1.00  0.00           C  
ATOM   2444  C   LEU A1596      38.947  21.183  52.803  1.00  0.00           C  
ATOM   2445  O   LEU A1596      38.787  20.007  53.133  1.00  0.00           O  
ATOM   2446  CB  LEU A1596      40.783  22.115  54.206  1.00  0.00           C  
ATOM   2447  CG  LEU A1596      42.215  22.623  54.378  1.00  0.00           C  
ATOM   2448  CD1 LEU A1596      42.504  22.827  55.859  1.00  0.00           C  
ATOM   2449  CD2 LEU A1596      43.197  21.623  53.770  1.00  0.00           C  
ATOM   2450  N   GLY A1601      37.938  21.982  52.473  1.00  0.00           N  
ATOM   2451  CA  GLY A1601      36.584  21.465  52.454  1.00  0.00           C  
ATOM   2452  C   GLY A1601      36.530  20.364  51.412  1.00  0.00           C  
ATOM   2453  O   GLY A1601      37.416  20.276  50.566  1.00  0.00           O  
ATOM   2454  N   GLY A1602      35.512  19.516  51.472  1.00  0.00           N  
ATOM   2455  CA  GLY A1602      35.402  18.447  50.496  1.00  0.00           C  
ATOM   2456  C   GLY A1602      34.924  18.971  49.153  1.00  0.00           C  
ATOM   2457  O   GLY A1602      33.810  19.485  49.058  1.00  0.00           O  
ATOM   2458  N   PRO A1603      35.746  18.862  48.095  1.00  0.00           N  
ATOM   2459  CA  PRO A1603      35.422  19.322  46.736  1.00  0.00           C  
ATOM   2460  C   PRO A1603      34.301  18.491  46.113  1.00  0.00           C  
ATOM   2461  O   PRO A1603      34.388  17.263  46.080  1.00  0.00           O  
ATOM   2462  CB  PRO A1603      36.738  19.124  45.977  1.00  0.00           C  
ATOM   2463  CG  PRO A1603      37.782  19.125  47.060  1.00  0.00           C  
ATOM   2464  CD  PRO A1603      37.122  18.344  48.150  1.00  0.00           C  
ATOM   2465  N   VAL A1604      33.265  19.150  45.605  1.00  0.00           N  
ATOM   2466  CA  VAL A1604      32.157  18.425  44.990  1.00  0.00           C  
ATOM   2467  C   VAL A1604      32.419  18.127  43.517  1.00  0.00           C  
ATOM   2468  O   VAL A1604      32.558  19.038  42.697  1.00  0.00           O  
ATOM   2469  CB  VAL A1604      30.828  19.206  45.104  1.00  0.00           C  
ATOM   2470  CG1 VAL A1604      29.695  18.388  44.505  1.00  0.00           C  
ATOM   2471  CG2 VAL A1604      30.529  19.517  46.564  1.00  0.00           C  
ATOM   2472  N   PHE A1613      32.494  16.840  43.194  1.00  0.00           N  
ATOM   2473  CA  PHE A1613      32.731  16.391  41.829  1.00  0.00           C  
ATOM   2474  C   PHE A1613      31.354  16.126  41.230  1.00  0.00           C  
ATOM   2475  O   PHE A1613      30.764  15.070  41.452  1.00  0.00           O  
ATOM   2476  CB  PHE A1613      33.586  15.121  41.851  1.00  0.00           C  
ATOM   2477  CG  PHE A1613      33.933  14.587  40.489  1.00  0.00           C  
ATOM   2478  CD1 PHE A1613      33.175  13.576  39.908  1.00  0.00           C  
ATOM   2479  CD2 PHE A1613      35.019  15.097  39.786  1.00  0.00           C  
ATOM   2480  CE1 PHE A1613      33.497  13.080  38.646  1.00  0.00           C  
ATOM   2481  CE2 PHE A1613      35.349  14.613  38.526  1.00  0.00           C  
ATOM   2482  CZ  PHE A1613      34.589  13.602  37.953  1.00  0.00           C  
ATOM   2483  N   ASP A1614      30.857  17.108  40.481  1.00  0.00           N  
ATOM   2484  CA  ASP A1614      29.531  17.063  39.868  1.00  0.00           C  
ATOM   2485  C   ASP A1614      29.561  16.789  38.364  1.00  0.00           C  
ATOM   2486  O   ASP A1614      30.099  17.582  37.594  1.00  0.00           O  
ATOM   2487  CB  ASP A1614      28.827  18.396  40.141  1.00  0.00           C  
ATOM   2488  CG  ASP A1614      27.404  18.431  39.631  1.00  0.00           C  
ATOM   2489  OD1 ASP A1614      26.773  19.501  39.746  1.00  0.00           O  
ATOM   2490  OD2 ASP A1614      26.911  17.403  39.125  1.00  0.00           O  
ATOM   2491  N   LEU A1615      28.960  15.677  37.953  1.00  0.00           N  
ATOM   2492  CA  LEU A1615      28.928  15.303  36.544  1.00  0.00           C  
ATOM   2493  C   LEU A1615      28.276  16.372  35.667  1.00  0.00           C  
ATOM   2494  O   LEU A1615      28.681  16.575  34.524  1.00  0.00           O  
ATOM   2495  CB  LEU A1615      28.197  13.966  36.373  1.00  0.00           C  
ATOM   2496  CG  LEU A1615      28.040  13.405  34.952  1.00  0.00           C  
ATOM   2497  CD1 LEU A1615      29.388  13.350  34.243  1.00  0.00           C  
ATOM   2498  CD2 LEU A1615      27.435  12.014  35.030  1.00  0.00           C  
ATOM   2499  N   GLU A1616      27.270  17.058  36.205  1.00  0.00           N  
ATOM   2500  CA  GLU A1616      26.579  18.097  35.451  1.00  0.00           C  
ATOM   2501  C   GLU A1616      27.498  19.273  35.186  1.00  0.00           C  
ATOM   2502  O   GLU A1616      27.432  19.889  34.123  1.00  0.00           O  
ATOM   2503  CB  GLU A1616      25.327  18.570  36.198  1.00  0.00           C  
ATOM   2504  CG  GLU A1616      24.300  17.470  36.406  1.00  0.00           C  
ATOM   2505  CD  GLU A1616      23.929  16.776  35.107  1.00  0.00           C  
ATOM   2506  OE1 GLU A1616      23.897  15.523  35.089  1.00  0.00           O  
ATOM   2507  OE2 GLU A1616      23.669  17.482  34.108  1.00  0.00           O  
ATOM   2508  N   LYS A1617      28.355  19.581  36.152  1.00  0.00           N  
ATOM   2509  CA  LYS A1617      29.298  20.679  36.001  1.00  0.00           C  
ATOM   2510  C   LYS A1617      30.377  20.251  35.006  1.00  0.00           C  
ATOM   2511  O   LYS A1617      30.826  21.046  34.183  1.00  0.00           O  
ATOM   2512  CB  LYS A1617      29.931  21.027  37.352  1.00  0.00           C  
ATOM   2513  CG  LYS A1617      30.929  22.178  37.311  1.00  0.00           C  
ATOM   2514  CD  LYS A1617      30.283  23.474  36.839  1.00  0.00           C  
ATOM   2515  CE  LYS A1617      31.256  24.640  36.935  1.00  0.00           C  
ATOM   2516  NZ  LYS A1617      31.691  24.881  38.345  1.00  0.00           N  
ATOM   2517  N   LEU A1619      30.780  18.984  35.084  1.00  0.00           N  
ATOM   2518  CA  LEU A1619      31.797  18.448  34.181  1.00  0.00           C  
ATOM   2519  C   LEU A1619      31.261  18.531  32.751  1.00  0.00           C  
ATOM   2520  O   LEU A1619      31.950  19.011  31.851  1.00  0.00           O  
ATOM   2521  CB  LEU A1619      32.104  16.985  34.522  1.00  0.00           C  
ATOM   2522  CG  LEU A1619      33.511  16.426  34.256  1.00  0.00           C  
ATOM   2523  CD1 LEU A1619      33.402  14.935  33.935  1.00  0.00           C  
ATOM   2524  CD2 LEU A1619      34.190  17.155  33.117  1.00  0.00           C  
ATOM   2525  N   ARG A1620      30.032  18.056  32.549  1.00  0.00           N  
ATOM   2526  CA  ARG A1620      29.414  18.089  31.225  1.00  0.00           C  
ATOM   2527  C   ARG A1620      29.353  19.512  30.695  1.00  0.00           C  
ATOM   2528  O   ARG A1620      29.556  19.745  29.506  1.00  0.00           O  
ATOM   2529  CB  ARG A1620      28.007  17.476  31.263  1.00  0.00           C  
ATOM   2530  CG  ARG A1620      28.006  15.986  31.550  1.00  0.00           C  
ATOM   2531  CD  ARG A1620      26.611  15.362  31.556  1.00  0.00           C  
ATOM   2532  NE  ARG A1620      26.079  15.172  30.209  1.00  0.00           N  
ATOM   2533  CZ  ARG A1620      25.469  16.115  29.502  1.00  0.00           C  
ATOM   2534  NH1 ARG A1620      25.300  17.327  30.015  1.00  0.00           N  
ATOM   2535  NH2 ARG A1620      25.042  15.852  28.276  1.00  0.00           N  
ATOM   2536  N   TRP A1621      29.085  20.465  31.582  1.00  0.00           N  
ATOM   2537  CA  TRP A1621      29.021  21.870  31.192  1.00  0.00           C  
ATOM   2538  C   TRP A1621      30.388  22.328  30.712  1.00  0.00           C  
ATOM   2539  O   TRP A1621      30.502  23.017  29.695  1.00  0.00           O  
ATOM   2540  CB  TRP A1621      28.602  22.746  32.375  1.00  0.00           C  
ATOM   2541  CG  TRP A1621      28.748  24.222  32.104  1.00  0.00           C  
ATOM   2542  CD1 TRP A1621      27.892  25.017  31.394  1.00  0.00           C  
ATOM   2543  CD2 TRP A1621      29.835  25.066  32.510  1.00  0.00           C  
ATOM   2544  NE1 TRP A1621      28.379  26.304  31.333  1.00  0.00           N  
ATOM   2545  CE2 TRP A1621      29.570  26.361  32.009  1.00  0.00           C  
ATOM   2546  CE3 TRP A1621      31.009  24.854  33.247  1.00  0.00           C  
ATOM   2547  CZ2 TRP A1621      30.436  27.440  32.222  1.00  0.00           C  
ATOM   2548  CZ3 TRP A1621      31.872  25.927  33.459  1.00  0.00           C  
ATOM   2549  CH2 TRP A1621      31.578  27.205  32.946  1.00  0.00           C  
ATOM   2550  N   MET A1622      31.428  21.955  31.452  1.00  0.00           N  
ATOM   2551  CA  MET A1622      32.780  22.349  31.080  1.00  0.00           C  
ATOM   2552  C   MET A1622      33.168  21.710  29.758  1.00  0.00           C  
ATOM   2553  O   MET A1622      33.825  22.337  28.925  1.00  0.00           O  
ATOM   2554  CB  MET A1622      33.782  21.950  32.169  1.00  0.00           C  
ATOM   2555  CG  MET A1622      35.209  22.397  31.875  1.00  0.00           C  
ATOM   2556  SD  MET A1622      36.250  22.448  33.354  1.00  0.00           S  
ATOM   2557  CE  MET A1622      35.671  23.949  34.134  1.00  0.00           C  
ATOM   2558  N   ASN A1632      32.746  20.464  29.564  1.00  0.00           N  
ATOM   2559  CA  ASN A1632      33.056  19.740  28.339  1.00  0.00           C  
ATOM   2560  C   ASN A1632      32.438  20.455  27.143  1.00  0.00           C  
ATOM   2561  O   ASN A1632      33.078  20.604  26.091  1.00  0.00           O  
ATOM   2562  CB  ASN A1632      32.517  18.312  28.423  1.00  0.00           C  
ATOM   2563  CG  ASN A1632      33.308  17.344  27.572  1.00  0.00           C  
ATOM   2564  OD1 ASN A1632      34.519  17.214  27.738  1.00  0.00           O  
ATOM   2565  ND2 ASN A1632      32.631  16.656  26.659  1.00  0.00           N  
ATOM   2566  N   GLY A1635      31.190  20.892  27.311  1.00  0.00           N  
ATOM   2567  CA  GLY A1635      30.491  21.594  26.248  1.00  0.00           C  
ATOM   2568  C   GLY A1635      31.106  22.953  25.978  1.00  0.00           C  
ATOM   2569  O   GLY A1635      31.187  23.391  24.829  1.00  0.00           O  
ATOM   2570  N   LYS A1636      31.547  23.624  27.037  1.00  0.00           N  
ATOM   2571  CA  LYS A1636      32.160  24.934  26.892  1.00  0.00           C  
ATOM   2572  C   LYS A1636      33.480  24.809  26.138  1.00  0.00           C  
ATOM   2573  O   LYS A1636      33.883  25.716  25.408  1.00  0.00           O  
ATOM   2574  CB  LYS A1636      32.377  25.569  28.267  1.00  0.00           C  
ATOM   2575  CG  LYS A1636      33.097  26.903  28.218  1.00  0.00           C  
ATOM   2576  CD  LYS A1636      32.575  27.854  29.282  1.00  0.00           C  
ATOM   2577  CE  LYS A1636      31.231  28.450  28.880  1.00  0.00           C  
ATOM   2578  NZ  LYS A1636      30.181  27.419  28.654  1.00  0.00           N  
ATOM   2579  N   TYR A1637      34.157  23.682  26.323  1.00  0.00           N  
ATOM   2580  CA  TYR A1637      35.409  23.435  25.623  1.00  0.00           C  
ATOM   2581  C   TYR A1637      35.066  23.171  24.157  1.00  0.00           C  
ATOM   2582  O   TYR A1637      35.725  23.679  23.247  1.00  0.00           O  
ATOM   2583  CB  TYR A1637      36.121  22.217  26.221  1.00  0.00           C  
ATOM   2584  CG  TYR A1637      37.256  22.565  27.160  1.00  0.00           C  
ATOM   2585  CD1 TYR A1637      38.564  22.672  26.689  1.00  0.00           C  
ATOM   2586  CD2 TYR A1637      37.021  22.799  28.517  1.00  0.00           C  
ATOM   2587  CE1 TYR A1637      39.611  23.000  27.541  1.00  0.00           C  
ATOM   2588  CE2 TYR A1637      38.066  23.131  29.381  1.00  0.00           C  
ATOM   2589  CZ  TYR A1637      39.356  23.228  28.884  1.00  0.00           C  
ATOM   2590  OH  TYR A1637      40.394  23.563  29.720  1.00  0.00           O  
ATOM   2591  N   ILE A1638      34.015  22.386  23.939  1.00  0.00           N  
ATOM   2592  CA  ILE A1638      33.582  22.045  22.589  1.00  0.00           C  
ATOM   2593  C   ILE A1638      33.163  23.234  21.719  1.00  0.00           C  
ATOM   2594  O   ILE A1638      33.473  23.266  20.529  1.00  0.00           O  
ATOM   2595  CB  ILE A1638      32.423  21.021  22.625  1.00  0.00           C  
ATOM   2596  CG1 ILE A1638      32.959  19.652  23.058  1.00  0.00           C  
ATOM   2597  CG2 ILE A1638      31.762  20.922  21.253  1.00  0.00           C  
ATOM   2598  CD1 ILE A1638      31.900  18.574  23.166  1.00  0.00           C  
ATOM   2599  N   ARG A1639      32.471  24.211  22.293  1.00  0.00           N  
ATOM   2600  CA  ARG A1639      32.038  25.358  21.498  1.00  0.00           C  
ATOM   2601  C   ARG A1639      32.718  26.695  21.776  1.00  0.00           C  
ATOM   2602  O   ARG A1639      32.356  27.701  21.168  1.00  0.00           O  
ATOM   2603  CB  ARG A1639      30.518  25.529  21.604  1.00  0.00           C  
ATOM   2604  CG  ARG A1639      29.975  25.304  22.991  1.00  0.00           C  
ATOM   2605  CD  ARG A1639      28.460  25.419  23.052  1.00  0.00           C  
ATOM   2606  NE  ARG A1639      27.984  24.928  24.339  1.00  0.00           N  
ATOM   2607  CZ  ARG A1639      27.739  23.649  24.604  1.00  0.00           C  
ATOM   2608  NH1 ARG A1639      27.324  23.293  25.810  1.00  0.00           N  
ATOM   2609  NH2 ARG A1639      27.874  22.728  23.655  1.00  0.00           N  
ATOM   2610  N   GLU A1640      33.704  26.721  22.668  1.00  0.00           N  
ATOM   2611  CA  GLU A1640      34.380  27.981  22.976  1.00  0.00           C  
ATOM   2612  C   GLU A1640      35.898  27.890  23.059  1.00  0.00           C  
ATOM   2613  O   GLU A1640      36.587  28.895  22.906  1.00  0.00           O  
ATOM   2614  CB  GLU A1640      33.844  28.567  24.285  1.00  0.00           C  
ATOM   2615  CG  GLU A1640      32.367  28.915  24.247  1.00  0.00           C  
ATOM   2616  CD  GLU A1640      31.870  29.505  25.552  1.00  0.00           C  
ATOM   2617  OE1 GLU A1640      30.651  29.761  25.662  1.00  0.00           O  
ATOM   2618  OE2 GLU A1640      32.693  29.715  26.469  1.00  0.00           O  
ATOM   2619  N   VAL A1641      36.426  26.695  23.298  1.00  0.00           N  
ATOM   2620  CA  VAL A1641      37.872  26.535  23.403  1.00  0.00           C  
ATOM   2621  C   VAL A1641      38.474  25.969  22.124  1.00  0.00           C  
ATOM   2622  O   VAL A1641      39.393  26.552  21.550  1.00  0.00           O  
ATOM   2623  CB  VAL A1641      38.247  25.619  24.589  1.00  0.00           C  
ATOM   2624  CG1 VAL A1641      39.760  25.555  24.740  1.00  0.00           C  
ATOM   2625  CG2 VAL A1641      37.609  26.138  25.866  1.00  0.00           C  
ATOM   2626  N   LEU A1642      37.954  24.833  21.673  1.00  0.00           N  
ATOM   2627  CA  LEU A1642      38.454  24.207  20.456  1.00  0.00           C  
ATOM   2628  C   LEU A1642      37.934  24.891  19.201  1.00  0.00           C  
ATOM   2629  O   LEU A1642      36.953  25.630  19.243  1.00  0.00           O  
ATOM   2630  CB  LEU A1642      38.059  22.728  20.414  1.00  0.00           C  
ATOM   2631  CG  LEU A1642      38.849  21.747  21.283  1.00  0.00           C  
ATOM   2632  CD1 LEU A1642      38.759  22.139  22.747  1.00  0.00           C  
ATOM   2633  CD2 LEU A1642      38.296  20.351  21.067  1.00  0.00           C  
ATOM   2634  N   SER A1662      38.609  24.648  18.083  1.00  0.00           N  
ATOM   2635  CA  SER A1662      38.191  25.216  16.810  1.00  0.00           C  
ATOM   2636  C   SER A1662      37.206  24.226  16.207  1.00  0.00           C  
ATOM   2637  O   SER A1662      37.148  23.067  16.622  1.00  0.00           O  
ATOM   2638  CB  SER A1662      39.385  25.383  15.866  1.00  0.00           C  
ATOM   2639  OG  SER A1662      39.894  24.123  15.462  1.00  0.00           O  
ATOM   2640  N   LEU A1663      36.434  24.680  15.229  1.00  0.00           N  
ATOM   2641  CA  LEU A1663      35.461  23.810  14.590  1.00  0.00           C  
ATOM   2642  C   LEU A1663      36.187  22.593  14.021  1.00  0.00           C  
ATOM   2643  O   LEU A1663      35.696  21.470  14.118  1.00  0.00           O  
ATOM   2644  CB  LEU A1663      34.733  24.567  13.473  1.00  0.00           C  
ATOM   2645  CG  LEU A1663      33.371  24.042  12.998  1.00  0.00           C  
ATOM   2646  CD1 LEU A1663      33.506  22.631  12.461  1.00  0.00           C  
ATOM   2647  CD2 LEU A1663      32.382  24.074  14.154  1.00  0.00           C  
ATOM   2648  N   GLU A1664      37.367  22.821  13.446  1.00  0.00           N  
ATOM   2649  CA  GLU A1664      38.158  21.744  12.849  1.00  0.00           C  
ATOM   2650  C   GLU A1664      38.689  20.737  13.866  1.00  0.00           C  
ATOM   2651  O   GLU A1664      38.807  19.551  13.568  1.00  0.00           O  
ATOM   2652  CB  GLU A1664      39.326  22.323  12.039  1.00  0.00           C  
ATOM   2653  CG  GLU A1664      38.898  23.154  10.836  1.00  0.00           C  
ATOM   2654  CD  GLU A1664      38.329  24.509  11.223  1.00  0.00           C  
ATOM   2655  OE1 GLU A1664      37.750  25.181  10.341  1.00  0.00           O  
ATOM   2656  OE2 GLU A1664      38.467  24.909  12.401  1.00  0.00           O  
ATOM   2657  N   GLU A1665      39.021  21.210  15.061  1.00  0.00           N  
ATOM   2658  CA  GLU A1665      39.520  20.326  16.108  1.00  0.00           C  
ATOM   2659  C   GLU A1665      38.371  19.444  16.587  1.00  0.00           C  
ATOM   2660  O   GLU A1665      38.549  18.251  16.846  1.00  0.00           O  
ATOM   2661  CB  GLU A1665      40.070  21.143  17.279  1.00  0.00           C  
ATOM   2662  CG  GLU A1665      41.317  21.950  16.941  1.00  0.00           C  
ATOM   2663  CD  GLU A1665      41.796  22.806  18.102  1.00  0.00           C  
ATOM   2664  OE1 GLU A1665      41.013  23.653  18.581  1.00  0.00           O  
ATOM   2665  OE2 GLU A1665      42.957  22.635  18.534  1.00  0.00           O  
ATOM   2666  N   VAL A1666      37.188  20.043  16.699  1.00  0.00           N  
ATOM   2667  CA  VAL A1666      36.004  19.312  17.139  1.00  0.00           C  
ATOM   2668  C   VAL A1666      35.659  18.231  16.118  1.00  0.00           C  
ATOM   2669  O   VAL A1666      35.346  17.094  16.478  1.00  0.00           O  
ATOM   2670  CB  VAL A1666      34.796  20.263  17.300  1.00  0.00           C  
ATOM   2671  CG1 VAL A1666      33.552  19.474  17.672  1.00  0.00           C  
ATOM   2672  CG2 VAL A1666      35.098  21.306  18.362  1.00  0.00           C  
ATOM   2673  N   ALA A1667      35.731  18.596  14.840  1.00  0.00           N  
ATOM   2674  CA  ALA A1667      35.430  17.675  13.752  1.00  0.00           C  
ATOM   2675  C   ALA A1667      36.353  16.468  13.780  1.00  0.00           C  
ATOM   2676  O   ALA A1667      35.925  15.337  13.534  1.00  0.00           O  
ATOM   2677  CB  ALA A1667      35.545  18.399  12.408  1.00  0.00           C  
ATOM   2678  N   GLU A1668      37.627  16.705  14.071  1.00  0.00           N  
ATOM   2679  CA  GLU A1668      38.580  15.608  14.133  1.00  0.00           C  
ATOM   2680  C   GLU A1668      38.250  14.650  15.273  1.00  0.00           C  
ATOM   2681  O   GLU A1668      38.236  13.432  15.091  1.00  0.00           O  
ATOM   2682  CB  GLU A1668      40.007  16.139  14.317  1.00  0.00           C  
ATOM   2683  CG  GLU A1668      40.632  16.707  13.050  1.00  0.00           C  
ATOM   2684  CD  GLU A1668      40.547  15.743  11.883  1.00  0.00           C  
ATOM   2685  OE1 GLU A1668      41.046  14.604  12.005  1.00  0.00           O  
ATOM   2686  OE2 GLU A1668      39.975  16.125  10.842  1.00  0.00           O  
ATOM   2687  N   ARG A1669      37.959  15.209  16.442  1.00  0.00           N  
ATOM   2688  CA  ARG A1669      37.668  14.395  17.615  1.00  0.00           C  
ATOM   2689  C   ARG A1669      36.380  13.572  17.583  1.00  0.00           C  
ATOM   2690  O   ARG A1669      36.290  12.557  18.267  1.00  0.00           O  
ATOM   2691  CB  ARG A1669      37.711  15.270  18.869  1.00  0.00           C  
ATOM   2692  CG  ARG A1669      39.049  15.991  19.037  1.00  0.00           C  
ATOM   2693  CD  ARG A1669      39.185  16.593  20.413  1.00  0.00           C  
ATOM   2694  NE  ARG A1669      40.389  17.406  20.559  1.00  0.00           N  
ATOM   2695  CZ  ARG A1669      40.929  17.727  21.732  1.00  0.00           C  
ATOM   2696  NH1 ARG A1669      40.374  17.295  22.853  1.00  0.00           N  
ATOM   2697  NH2 ARG A1669      42.015  18.487  21.787  1.00  0.00           N  
ATOM   2698  N   VAL A1670      35.385  13.981  16.799  1.00  0.00           N  
ATOM   2699  CA  VAL A1670      34.160  13.188  16.740  1.00  0.00           C  
ATOM   2700  C   VAL A1670      34.315  12.004  15.786  1.00  0.00           C  
ATOM   2701  O   VAL A1670      33.517  11.073  15.818  1.00  0.00           O  
ATOM   2702  CB  VAL A1670      32.921  14.023  16.294  1.00  0.00           C  
ATOM   2703  CG1 VAL A1670      32.628  15.120  17.312  1.00  0.00           C  
ATOM   2704  CG2 VAL A1670      33.144  14.607  14.908  1.00  0.00           C  
ATOM   2705  N   LYS A1671      35.350  12.029  14.950  1.00  0.00           N  
ATOM   2706  CA  LYS A1671      35.559  10.945  13.989  1.00  0.00           C  
ATOM   2707  C   LYS A1671      35.577   9.545  14.602  1.00  0.00           C  
ATOM   2708  O   LYS A1671      34.891   8.647  14.111  1.00  0.00           O  
ATOM   2709  CB  LYS A1671      36.843  11.181  13.181  1.00  0.00           C  
ATOM   2710  CG  LYS A1671      36.739  12.360  12.225  1.00  0.00           C  
ATOM   2711  CD  LYS A1671      38.014  12.567  11.428  1.00  0.00           C  
ATOM   2712  CE  LYS A1671      37.877  13.759  10.496  1.00  0.00           C  
ATOM   2713  NZ  LYS A1671      39.111  14.010   9.707  1.00  0.00           N  
ATOM   2714  N   PRO A1672      36.362   9.331  15.674  1.00  0.00           N  
ATOM   2715  CA  PRO A1672      36.394   7.996  16.282  1.00  0.00           C  
ATOM   2716  C   PRO A1672      35.005   7.553  16.740  1.00  0.00           C  
ATOM   2717  O   PRO A1672      34.673   6.369  16.714  1.00  0.00           O  
ATOM   2718  CB  PRO A1672      37.358   8.175  17.455  1.00  0.00           C  
ATOM   2719  CG  PRO A1672      38.306   9.212  16.947  1.00  0.00           C  
ATOM   2720  CD  PRO A1672      37.363  10.212  16.303  1.00  0.00           C  
ATOM   2721  N   PHE A1673      34.190   8.518  17.154  1.00  0.00           N  
ATOM   2722  CA  PHE A1673      32.840   8.220  17.620  1.00  0.00           C  
ATOM   2723  C   PHE A1673      31.898   7.913  16.465  1.00  0.00           C  
ATOM   2724  O   PHE A1673      30.991   7.089  16.597  1.00  0.00           O  
ATOM   2725  CB  PHE A1673      32.334   9.383  18.471  1.00  0.00           C  
ATOM   2726  CG  PHE A1673      33.030   9.484  19.794  1.00  0.00           C  
ATOM   2727  CD1 PHE A1673      32.595   8.727  20.877  1.00  0.00           C  
ATOM   2728  CD2 PHE A1673      34.181  10.254  19.932  1.00  0.00           C  
ATOM   2729  CE1 PHE A1673      33.300   8.731  22.080  1.00  0.00           C  
ATOM   2730  CE2 PHE A1673      34.893  10.265  21.130  1.00  0.00           C  
ATOM   2731  CZ  PHE A1673      34.451   9.499  22.205  1.00  0.00           C  
ATOM   2732  N   LEU A1684      32.112   8.570  15.328  1.00  0.00           N  
ATOM   2733  CA  LEU A1684      31.280   8.299  14.165  1.00  0.00           C  
ATOM   2734  C   LEU A1684      31.583   6.875  13.703  1.00  0.00           C  
ATOM   2735  O   LEU A1684      30.670   6.087  13.466  1.00  0.00           O  
ATOM   2736  CB  LEU A1684      31.577   9.291  13.038  1.00  0.00           C  
ATOM   2737  CG  LEU A1684      30.951  10.679  13.185  1.00  0.00           C  
ATOM   2738  CD1 LEU A1684      31.480  11.607  12.105  1.00  0.00           C  
ATOM   2739  CD2 LEU A1684      29.435  10.563  13.100  1.00  0.00           C  
ATOM   2740  N   ARG A1685      32.870   6.547  13.596  1.00  0.00           N  
ATOM   2741  CA  ARG A1685      33.281   5.213  13.163  1.00  0.00           C  
ATOM   2742  C   ARG A1685      32.703   4.152  14.089  1.00  0.00           C  
ATOM   2743  O   ARG A1685      32.202   3.125  13.638  1.00  0.00           O  
ATOM   2744  CB  ARG A1685      34.809   5.091  13.147  1.00  0.00           C  
ATOM   2745  CG  ARG A1685      35.523   6.145  12.314  1.00  0.00           C  
ATOM   2746  CD  ARG A1685      36.937   5.702  11.964  1.00  0.00           C  
ATOM   2747  NE  ARG A1685      37.697   6.764  11.311  1.00  0.00           N  
ATOM   2748  CZ  ARG A1685      38.356   7.721  11.957  1.00  0.00           C  
ATOM   2749  NH1 ARG A1685      38.359   7.751  13.284  1.00  0.00           N  
ATOM   2750  NH2 ARG A1685      39.009   8.653  11.278  1.00  0.00           N  
ATOM   2751  N   GLU A1688      32.773   4.412  15.389  1.00  0.00           N  
ATOM   2752  CA  GLU A1688      32.254   3.481  16.384  1.00  0.00           C  
ATOM   2753  C   GLU A1688      30.760   3.251  16.182  1.00  0.00           C  
ATOM   2754  O   GLU A1688      30.258   2.147  16.386  1.00  0.00           O  
ATOM   2755  CB  GLU A1688      32.509   4.028  17.785  1.00  0.00           C  
ATOM   2756  CG  GLU A1688      32.036   3.120  18.900  1.00  0.00           C  
ATOM   2757  CD  GLU A1688      32.251   3.734  20.265  1.00  0.00           C  
ATOM   2758  OE1 GLU A1688      31.597   4.756  20.574  1.00  0.00           O  
ATOM   2759  OE2 GLU A1688      33.080   3.197  21.028  1.00  0.00           O  
ATOM   2760  N   ALA A1689      30.052   4.303  15.783  1.00  0.00           N  
ATOM   2761  CA  ALA A1689      28.617   4.215  15.543  1.00  0.00           C  
ATOM   2762  C   ALA A1689      28.357   3.603  14.165  1.00  0.00           C  
ATOM   2763  O   ALA A1689      27.205   3.391  13.771  1.00  0.00           O  
ATOM   2764  CB  ALA A1689      27.987   5.605  15.629  1.00  0.00           C  
ATOM   2765  N   GLY A1690      29.439   3.324  13.442  1.00  0.00           N  
ATOM   2766  CA  GLY A1690      29.331   2.736  12.119  1.00  0.00           C  
ATOM   2767  C   GLY A1690      28.864   3.735  11.080  1.00  0.00           C  
ATOM   2768  O   GLY A1690      28.037   3.413  10.228  1.00  0.00           O  
ATOM   2769  N   LEU A1691      29.403   4.948  11.141  1.00  0.00           N  
ATOM   2770  CA  LEU A1691      29.018   6.004  10.211  1.00  0.00           C  
ATOM   2771  C   LEU A1691      30.215   6.591   9.471  1.00  0.00           C  
ATOM   2772  O   LEU A1691      31.328   6.628   9.999  1.00  0.00           O  
ATOM   2773  CB  LEU A1691      28.297   7.119  10.971  1.00  0.00           C  
ATOM   2774  CG  LEU A1691      27.031   6.720  11.730  1.00  0.00           C  
ATOM   2775  CD1 LEU A1691      26.586   7.871  12.618  1.00  0.00           C  
ATOM   2776  CD2 LEU A1691      25.935   6.342  10.739  1.00  0.00           C  
ATOM   2777  N   SER A1694      29.978   7.055   8.248  1.00  0.00           N  
ATOM   2778  CA  SER A1694      31.030   7.655   7.440  1.00  0.00           C  
ATOM   2779  C   SER A1694      30.600   9.059   7.025  1.00  0.00           C  
ATOM   2780  O   SER A1694      29.470   9.470   7.282  1.00  0.00           O  
ATOM   2781  CB  SER A1694      31.295   6.798   6.199  1.00  0.00           C  
ATOM   2782  OG  SER A1694      32.410   7.280   5.470  1.00  0.00           O  
ATOM   2783  N   TRP A1695      31.505   9.800   6.398  1.00  0.00           N  
ATOM   2784  CA  TRP A1695      31.198  11.149   5.946  1.00  0.00           C  
ATOM   2785  C   TRP A1695      31.757  11.378   4.545  1.00  0.00           C  
ATOM   2786  O   TRP A1695      32.932  11.126   4.282  1.00  0.00           O  
ATOM   2787  CB  TRP A1695      31.747  12.181   6.943  1.00  0.00           C  
ATOM   2788  CG  TRP A1695      33.208  12.036   7.269  1.00  0.00           C  
ATOM   2789  CD1 TRP A1695      34.250  12.696   6.682  1.00  0.00           C  
ATOM   2790  CD2 TRP A1695      33.787  11.172   8.258  1.00  0.00           C  
ATOM   2791  NE1 TRP A1695      35.441  12.298   7.245  1.00  0.00           N  
ATOM   2792  CE2 TRP A1695      35.186  11.363   8.213  1.00  0.00           C  
ATOM   2793  CE3 TRP A1695      33.258  10.254   9.177  1.00  0.00           C  
ATOM   2794  CZ2 TRP A1695      36.067  10.670   9.052  1.00  0.00           C  
ATOM   2795  CZ3 TRP A1695      34.136   9.562  10.015  1.00  0.00           C  
ATOM   2796  CH2 TRP A1695      35.525   9.777   9.943  1.00  0.00           C  
ATOM   2797  N   GLU A1698      30.893  11.841   3.647  1.00  0.00           N  
ATOM   2798  CA  GLU A1698      31.253  12.099   2.258  1.00  0.00           C  
ATOM   2799  C   GLU A1698      32.548  12.887   2.110  1.00  0.00           C  
ATOM   2800  O   GLU A1698      33.388  12.558   1.273  1.00  0.00           O  
ATOM   2801  CB  GLU A1698      30.129  12.864   1.561  1.00  0.00           C  
ATOM   2802  CG  GLU A1698      28.765  12.213   1.672  1.00  0.00           C  
ATOM   2803  CD  GLU A1698      27.669  13.077   1.081  1.00  0.00           C  
ATOM   2804  OE1 GLU A1698      27.724  13.357  -0.136  1.00  0.00           O  
ATOM   2805  OE2 GLU A1698      26.756  13.480   1.835  1.00  0.00           O  
ATOM   2806  N   SER A1708      32.700  13.933   2.915  1.00  0.00           N  
ATOM   2807  CA  SER A1708      33.891  14.769   2.855  1.00  0.00           C  
ATOM   2808  C   SER A1708      34.092  15.557   4.143  1.00  0.00           C  
ATOM   2809  O   SER A1708      33.198  15.631   4.983  1.00  0.00           O  
ATOM   2810  CB  SER A1708      33.786  15.743   1.682  1.00  0.00           C  
ATOM   2811  OG  SER A1708      32.652  16.586   1.821  1.00  0.00           O  
ATOM   2812  N   GLU A1716      35.272  16.150   4.281  1.00  0.00           N  
ATOM   2813  CA  GLU A1716      35.603  16.941   5.457  1.00  0.00           C  
ATOM   2814  C   GLU A1716      34.748  18.202   5.502  1.00  0.00           C  
ATOM   2815  O   GLU A1716      34.346  18.654   6.575  1.00  0.00           O  
ATOM   2816  CB  GLU A1716      37.086  17.322   5.434  1.00  0.00           C  
ATOM   2817  CG  GLU A1716      38.028  16.130   5.374  1.00  0.00           C  
ATOM   2818  CD  GLU A1716      37.874  15.203   6.565  1.00  0.00           C  
ATOM   2819  OE1 GLU A1716      38.000  15.682   7.712  1.00  0.00           O  
ATOM   2820  OE2 GLU A1716      37.631  13.995   6.354  1.00  0.00           O  
ATOM   2821  N   ALA A1717      34.474  18.769   4.330  1.00  0.00           N  
ATOM   2822  CA  ALA A1717      33.661  19.974   4.249  1.00  0.00           C  
ATOM   2823  C   ALA A1717      32.254  19.684   4.767  1.00  0.00           C  
ATOM   2824  O   ALA A1717      31.659  20.506   5.468  1.00  0.00           O  
ATOM   2825  CB  ALA A1717      33.602  20.472   2.811  1.00  0.00           C  
ATOM   2826  N   TYR A1718      31.726  18.512   4.425  1.00  0.00           N  
ATOM   2827  CA  TYR A1718      30.389  18.126   4.867  1.00  0.00           C  
ATOM   2828  C   TYR A1718      30.377  17.892   6.375  1.00  0.00           C  
ATOM   2829  O   TYR A1718      29.446  18.300   7.067  1.00  0.00           O  
ATOM   2830  CB  TYR A1718      29.925  16.849   4.160  1.00  0.00           C  
ATOM   2831  CG  TYR A1718      28.521  16.436   4.548  1.00  0.00           C  
ATOM   2832  CD1 TYR A1718      27.409  17.109   4.041  1.00  0.00           C  
ATOM   2833  CD2 TYR A1718      28.306  15.395   5.454  1.00  0.00           C  
ATOM   2834  CE1 TYR A1718      26.116  16.758   4.428  1.00  0.00           C  
ATOM   2835  CE2 TYR A1718      27.016  15.036   5.849  1.00  0.00           C  
ATOM   2836  CZ  TYR A1718      25.927  15.721   5.333  1.00  0.00           C  
ATOM   2837  OH  TYR A1718      24.651  15.372   5.719  1.00  0.00           O  
ATOM   2838  N   LEU A1719      31.412  17.226   6.876  1.00  0.00           N  
ATOM   2839  CA  LEU A1719      31.520  16.944   8.304  1.00  0.00           C  
ATOM   2840  C   LEU A1719      31.580  18.247   9.090  1.00  0.00           C  
ATOM   2841  O   LEU A1719      30.889  18.407  10.093  1.00  0.00           O  
ATOM   2842  CB  LEU A1719      32.774  16.115   8.589  1.00  0.00           C  
ATOM   2843  CG  LEU A1719      33.019  15.760  10.060  1.00  0.00           C  
ATOM   2844  CD1 LEU A1719      31.841  14.958  10.606  1.00  0.00           C  
ATOM   2845  CD2 LEU A1719      34.311  14.967  10.185  1.00  0.00           C  
ATOM   2846  N   ARG A1720      32.410  19.177   8.625  1.00  0.00           N  
ATOM   2847  CA  ARG A1720      32.561  20.471   9.283  1.00  0.00           C  
ATOM   2848  C   ARG A1720      31.206  21.152   9.433  1.00  0.00           C  
ATOM   2849  O   ARG A1720      30.890  21.705  10.488  1.00  0.00           O  
ATOM   2850  CB  ARG A1720      33.500  21.377   8.478  1.00  0.00           C  
ATOM   2851  CG  ARG A1720      33.850  22.683   9.181  1.00  0.00           C  
ATOM   2852  CD  ARG A1720      34.800  23.552   8.359  1.00  0.00           C  
ATOM   2853  NE  ARG A1720      34.096  24.368   7.372  1.00  0.00           N  
ATOM   2854  CZ  ARG A1720      33.284  25.375   7.679  1.00  0.00           C  
ATOM   2855  NH1 ARG A1720      32.683  26.064   6.718  1.00  0.00           N  
ATOM   2856  NH2 ARG A1720      33.076  25.701   8.947  1.00  0.00           N  
ATOM   2857  N   ARG A1721      30.409  21.110   8.368  1.00  0.00           N  
ATOM   2858  CA  ARG A1721      29.088  21.727   8.368  1.00  0.00           C  
ATOM   2859  C   ARG A1721      28.170  21.068   9.394  1.00  0.00           C  
ATOM   2860  O   ARG A1721      27.495  21.757  10.162  1.00  0.00           O  
ATOM   2861  CB  ARG A1721      28.464  21.638   6.970  1.00  0.00           C  
ATOM   2862  CG  ARG A1721      27.896  22.954   6.466  1.00  0.00           C  
ATOM   2863  CD  ARG A1721      26.555  23.274   7.090  1.00  0.00           C  
ATOM   2864  NE  ARG A1721      26.353  24.715   7.219  1.00  0.00           N  
ATOM   2865  CZ  ARG A1721      25.167  25.303   7.341  1.00  0.00           C  
ATOM   2866  NH1 ARG A1721      24.058  24.577   7.346  1.00  0.00           N  
ATOM   2867  NH2 ARG A1721      25.089  26.620   7.469  1.00  0.00           N  
ATOM   2868  N   ALA A1722      28.154  19.737   9.405  1.00  0.00           N  
ATOM   2869  CA  ALA A1722      27.325  18.981  10.339  1.00  0.00           C  
ATOM   2870  C   ALA A1722      27.705  19.313  11.783  1.00  0.00           C  
ATOM   2871  O   ALA A1722      26.842  19.474  12.648  1.00  0.00           O  
ATOM   2872  CB  ALA A1722      27.487  17.485  10.084  1.00  0.00           C  
ATOM   2873  N   VAL A1723      29.003  19.418  12.037  1.00  0.00           N  
ATOM   2874  CA  VAL A1723      29.490  19.737  13.372  1.00  0.00           C  
ATOM   2875  C   VAL A1723      29.063  21.151  13.740  1.00  0.00           C  
ATOM   2876  O   VAL A1723      28.637  21.408  14.868  1.00  0.00           O  
ATOM   2877  CB  VAL A1723      31.028  19.614  13.435  1.00  0.00           C  
ATOM   2878  CG1 VAL A1723      31.550  20.136  14.765  1.00  0.00           C  
ATOM   2879  CG2 VAL A1723      31.427  18.157  13.248  1.00  0.00           C  
ATOM   2880  N   GLU A1724      29.164  22.061  12.775  1.00  0.00           N  
ATOM   2881  CA  GLU A1724      28.781  23.454  12.981  1.00  0.00           C  
ATOM   2882  C   GLU A1724      27.301  23.554  13.366  1.00  0.00           C  
ATOM   2883  O   GLU A1724      26.937  24.279  14.292  1.00  0.00           O  
ATOM   2884  CB  GLU A1724      29.038  24.252  11.700  1.00  0.00           C  
ATOM   2885  CG  GLU A1724      29.114  25.751  11.901  1.00  0.00           C  
ATOM   2886  CD  GLU A1724      29.294  26.500  10.595  1.00  0.00           C  
ATOM   2887  OE1 GLU A1724      29.835  27.626  10.624  1.00  0.00           O  
ATOM   2888  OE2 GLU A1724      28.883  25.968   9.541  1.00  0.00           O  
ATOM   2889  N   LEU A1725      26.447  22.830  12.650  1.00  0.00           N  
ATOM   2890  CA  LEU A1725      25.016  22.848  12.938  1.00  0.00           C  
ATOM   2891  C   LEU A1725      24.671  22.231  14.293  1.00  0.00           C  
ATOM   2892  O   LEU A1725      23.773  22.705  14.983  1.00  0.00           O  
ATOM   2893  CB  LEU A1725      24.238  22.107  11.841  1.00  0.00           C  
ATOM   2894  CG  LEU A1725      23.870  22.868  10.564  1.00  0.00           C  
ATOM   2895  CD1 LEU A1725      22.881  23.974  10.888  1.00  0.00           C  
ATOM   2896  CD2 LEU A1725      25.118  23.446   9.938  1.00  0.00           C  
ATOM   2897  N   MET A1726      25.397  21.182  14.671  1.00  0.00           N  
ATOM   2898  CA  MET A1726      25.146  20.476  15.929  1.00  0.00           C  
ATOM   2899  C   MET A1726      25.901  21.002  17.148  1.00  0.00           C  
ATOM   2900  O   MET A1726      25.507  20.750  18.285  1.00  0.00           O  
ATOM   2901  CB  MET A1726      25.471  18.989  15.755  1.00  0.00           C  
ATOM   2902  CG  MET A1726      24.541  18.230  14.817  1.00  0.00           C  
ATOM   2903  SD  MET A1726      22.852  18.113  15.445  1.00  0.00           S  
ATOM   2904  CE  MET A1726      23.127  17.263  16.993  1.00  0.00           C  
ATOM   2905  N   ARG A1727      26.982  21.733  16.911  1.00  0.00           N  
ATOM   2906  CA  ARG A1727      27.809  22.261  17.992  1.00  0.00           C  
ATOM   2907  C   ARG A1727      27.064  22.822  19.208  1.00  0.00           C  
ATOM   2908  O   ARG A1727      27.479  22.607  20.347  1.00  0.00           O  
ATOM   2909  CB  ARG A1727      28.756  23.321  17.438  1.00  0.00           C  
ATOM   2910  CG  ARG A1727      30.028  23.481  18.235  1.00  0.00           C  
ATOM   2911  CD  ARG A1727      30.943  24.464  17.552  1.00  0.00           C  
ATOM   2912  NE  ARG A1727      32.276  24.480  18.138  1.00  0.00           N  
ATOM   2913  CZ  ARG A1727      33.215  25.359  17.809  1.00  0.00           C  
ATOM   2914  NH1 ARG A1727      32.955  26.291  16.900  1.00  0.00           N  
ATOM   2915  NH2 ARG A1727      34.409  25.308  18.386  1.00  0.00           N  
ATOM   2916  N   PRO A1728      25.962  23.557  18.988  1.00  0.00           N  
ATOM   2917  CA  PRO A1728      25.232  24.103  20.140  1.00  0.00           C  
ATOM   2918  C   PRO A1728      24.352  23.066  20.837  1.00  0.00           C  
ATOM   2919  O   PRO A1728      23.753  23.352  21.875  1.00  0.00           O  
ATOM   2920  CB  PRO A1728      24.372  25.214  19.521  1.00  0.00           C  
ATOM   2921  CG  PRO A1728      25.033  25.509  18.192  1.00  0.00           C  
ATOM   2922  CD  PRO A1728      25.476  24.152  17.733  1.00  0.00           C  
ATOM   2923  N   ARG A1729      24.293  21.858  20.286  1.00  0.00           N  
ATOM   2924  CA  ARG A1729      23.412  20.830  20.829  1.00  0.00           C  
ATOM   2925  C   ARG A1729      24.007  19.619  21.552  1.00  0.00           C  
ATOM   2926  O   ARG A1729      23.262  18.769  22.036  1.00  0.00           O  
ATOM   2927  CB  ARG A1729      22.488  20.341  19.704  1.00  0.00           C  
ATOM   2928  CG  ARG A1729      21.944  21.470  18.815  1.00  0.00           C  
ATOM   2929  CD  ARG A1729      21.002  20.931  17.748  1.00  0.00           C  
ATOM   2930  NE  ARG A1729      19.801  20.362  18.348  1.00  0.00           N  
ATOM   2931  CZ  ARG A1729      18.756  21.076  18.756  1.00  0.00           C  
ATOM   2932  NH1 ARG A1729      18.751  22.396  18.618  1.00  0.00           N  
ATOM   2933  NH2 ARG A1729      17.726  20.468  19.324  1.00  0.00           N  
ATOM   2934  N   PHE A1730      25.327  19.508  21.629  1.00  0.00           N  
ATOM   2935  CA  PHE A1730      25.895  18.361  22.333  1.00  0.00           C  
ATOM   2936  C   PHE A1730      27.011  18.749  23.295  1.00  0.00           C  
ATOM   2937  O   PHE A1730      27.796  19.655  23.022  1.00  0.00           O  
ATOM   2938  CB  PHE A1730      26.368  17.291  21.332  1.00  0.00           C  
ATOM   2939  CG  PHE A1730      27.498  17.727  20.443  1.00  0.00           C  
ATOM   2940  CD1 PHE A1730      28.821  17.531  20.830  1.00  0.00           C  
ATOM   2941  CD2 PHE A1730      27.241  18.319  19.207  1.00  0.00           C  
ATOM   2942  CE1 PHE A1730      29.873  17.913  20.000  1.00  0.00           C  
ATOM   2943  CE2 PHE A1730      28.285  18.707  18.369  1.00  0.00           C  
ATOM   2944  CZ  PHE A1730      29.606  18.503  18.767  1.00  0.00           C  
ATOM   2945  N   ASP A1731      27.056  18.074  24.439  1.00  0.00           N  
ATOM   2946  CA  ASP A1731      28.071  18.358  25.446  1.00  0.00           C  
ATOM   2947  C   ASP A1731      29.193  17.326  25.472  1.00  0.00           C  
ATOM   2948  O   ASP A1731      30.249  17.584  26.041  1.00  0.00           O  
ATOM   2949  CB  ASP A1731      27.434  18.467  26.834  1.00  0.00           C  
ATOM   2950  CG  ASP A1731      26.538  19.683  26.969  1.00  0.00           C  
ATOM   2951  OD1 ASP A1731      27.006  20.806  26.676  1.00  0.00           O  
ATOM   2952  OD2 ASP A1731      25.366  19.517  27.370  1.00  0.00           O  
ATOM   2953  N   THR A1732      28.964  16.164  24.860  1.00  0.00           N  
ATOM   2954  CA  THR A1732      29.985  15.122  24.800  1.00  0.00           C  
ATOM   2955  C   THR A1732      30.138  14.659  23.355  1.00  0.00           C  
ATOM   2956  O   THR A1732      29.194  14.740  22.570  1.00  0.00           O  
ATOM   2957  CB  THR A1732      29.621  13.902  25.673  1.00  0.00           C  
ATOM   2958  OG1 THR A1732      28.493  13.222  25.107  1.00  0.00           O  
ATOM   2959  CG2 THR A1732      29.282  14.342  27.078  1.00  0.00           C  
ATOM   2960  N   LEU A1733      31.324  14.168  23.006  1.00  0.00           N  
ATOM   2961  CA  LEU A1733      31.582  13.716  21.640  1.00  0.00           C  
ATOM   2962  C   LEU A1733      30.691  12.555  21.224  1.00  0.00           C  
ATOM   2963  O   LEU A1733      30.339  12.420  20.052  1.00  0.00           O  
ATOM   2964  CB  LEU A1733      33.050  13.305  21.484  1.00  0.00           C  
ATOM   2965  CG  LEU A1733      34.065  14.414  21.766  1.00  0.00           C  
ATOM   2966  CD1 LEU A1733      35.475  13.841  21.741  1.00  0.00           C  
ATOM   2967  CD2 LEU A1733      33.908  15.523  20.734  1.00  0.00           C  
ATOM   2968  N   LYS A1734      30.337  11.711  22.184  1.00  0.00           N  
ATOM   2969  CA  LYS A1734      29.499  10.555  21.896  1.00  0.00           C  
ATOM   2970  C   LYS A1734      28.068  10.955  21.540  1.00  0.00           C  
ATOM   2971  O   LYS A1734      27.375  10.222  20.842  1.00  0.00           O  
ATOM   2972  CB  LYS A1734      29.488   9.606  23.097  1.00  0.00           C  
ATOM   2973  CG  LYS A1734      28.880   8.248  22.803  1.00  0.00           C  
ATOM   2974  CD  LYS A1734      28.791   7.394  24.056  1.00  0.00           C  
ATOM   2975  CE  LYS A1734      28.137   6.055  23.756  1.00  0.00           C  
ATOM   2976  NZ  LYS A1734      27.932   5.254  24.997  1.00  0.00           N  
ATOM   2977  N   GLU A1735      27.627  12.120  22.011  1.00  0.00           N  
ATOM   2978  CA  GLU A1735      26.268  12.576  21.724  1.00  0.00           C  
ATOM   2979  C   GLU A1735      26.096  13.035  20.278  1.00  0.00           C  
ATOM   2980  O   GLU A1735      24.989  13.008  19.750  1.00  0.00           O  
ATOM   2981  CB  GLU A1735      25.870  13.717  22.666  1.00  0.00           C  
ATOM   2982  CG  GLU A1735      25.727  13.302  24.117  1.00  0.00           C  
ATOM   2983  CD  GLU A1735      25.348  14.456  25.022  1.00  0.00           C  
ATOM   2984  OE1 GLU A1735      25.537  15.623  24.618  1.00  0.00           O  
ATOM   2985  OE2 GLU A1735      24.872  14.195  26.147  1.00  0.00           O  
ATOM   2986  N   PHE A1736      27.188  13.453  19.643  1.00  0.00           N  
ATOM   2987  CA  PHE A1736      27.124  13.929  18.266  1.00  0.00           C  
ATOM   2988  C   PHE A1736      26.576  12.887  17.291  1.00  0.00           C  
ATOM   2989  O   PHE A1736      25.594  13.144  16.606  1.00  0.00           O  
ATOM   2990  CB  PHE A1736      28.498  14.406  17.781  1.00  0.00           C  
ATOM   2991  CG  PHE A1736      28.501  14.848  16.344  1.00  0.00           C  
ATOM   2992  CD1 PHE A1736      27.813  15.993  15.956  1.00  0.00           C  
ATOM   2993  CD2 PHE A1736      29.158  14.096  15.371  1.00  0.00           C  
ATOM   2994  CE1 PHE A1736      27.776  16.384  14.616  1.00  0.00           C  
ATOM   2995  CE2 PHE A1736      29.128  14.479  14.030  1.00  0.00           C  
ATOM   2996  CZ  PHE A1736      28.436  15.622  13.652  1.00  0.00           C  
ATOM   2997  N   PRO A1737      27.208  11.703  17.206  1.00  0.00           N  
ATOM   2998  CA  PRO A1737      26.709  10.677  16.285  1.00  0.00           C  
ATOM   2999  C   PRO A1737      25.289  10.251  16.648  1.00  0.00           C  
ATOM   3000  O   PRO A1737      24.472   9.955  15.777  1.00  0.00           O  
ATOM   3001  CB  PRO A1737      27.708   9.533  16.468  1.00  0.00           C  
ATOM   3002  CG  PRO A1737      28.973  10.244  16.848  1.00  0.00           C  
ATOM   3003  CD  PRO A1737      28.467  11.266  17.835  1.00  0.00           C  
ATOM   3004  N   GLU A1738      25.012  10.234  17.948  1.00  0.00           N  
ATOM   3005  CA  GLU A1738      23.712   9.839  18.471  1.00  0.00           C  
ATOM   3006  C   GLU A1738      22.601  10.813  18.094  1.00  0.00           C  
ATOM   3007  O   GLU A1738      21.512  10.405  17.695  1.00  0.00           O  
ATOM   3008  CB  GLU A1738      23.787   9.713  19.999  1.00  0.00           C  
ATOM   3009  CG  GLU A1738      24.615   8.531  20.488  1.00  0.00           C  
ATOM   3010  CD  GLU A1738      24.835   8.529  21.994  1.00  0.00           C  
ATOM   3011  OE1 GLU A1738      25.327   7.507  22.516  1.00  0.00           O  
ATOM   3012  OE2 GLU A1738      24.529   9.544  22.656  1.00  0.00           O  
ATOM   3013  N   LYS A1739      22.881  12.104  18.213  1.00  0.00           N  
ATOM   3014  CA  LYS A1739      21.889  13.123  17.909  1.00  0.00           C  
ATOM   3015  C   LYS A1739      21.816  13.553  16.446  1.00  0.00           C  
ATOM   3016  O   LYS A1739      20.816  14.121  16.022  1.00  0.00           O  
ATOM   3017  CB  LYS A1739      22.129  14.344  18.798  1.00  0.00           C  
ATOM   3018  CG  LYS A1739      21.886  14.061  20.277  1.00  0.00           C  
ATOM   3019  CD  LYS A1739      22.198  15.262  21.149  1.00  0.00           C  
ATOM   3020  CE  LYS A1739      21.788  14.989  22.594  1.00  0.00           C  
ATOM   3021  NZ  LYS A1739      22.190  16.093  23.496  1.00  0.00           N  
ATOM   3022  N   ALA A1740      22.859  13.271  15.671  1.00  0.00           N  
ATOM   3023  CA  ALA A1740      22.873  13.666  14.266  1.00  0.00           C  
ATOM   3024  C   ALA A1740      23.043  12.496  13.301  1.00  0.00           C  
ATOM   3025  O   ALA A1740      23.509  12.679  12.175  1.00  0.00           O  
ATOM   3026  CB  ALA A1740      23.977  14.690  14.034  1.00  0.00           C  
ATOM   3027  N   ARG A1741      22.657  11.303  13.737  1.00  0.00           N  
ATOM   3028  CA  ARG A1741      22.793  10.113  12.906  1.00  0.00           C  
ATOM   3029  C   ARG A1741      22.176  10.292  11.515  1.00  0.00           C  
ATOM   3030  O   ARG A1741      22.772   9.896  10.507  1.00  0.00           O  
ATOM   3031  CB  ARG A1741      22.156   8.907  13.609  1.00  0.00           C  
ATOM   3032  CG  ARG A1741      22.463   7.566  12.953  1.00  0.00           C  
ATOM   3033  CD  ARG A1741      21.768   6.418  13.668  1.00  0.00           C  
ATOM   3034  NE  ARG A1741      22.055   5.123  13.051  1.00  0.00           N  
ATOM   3035  CZ  ARG A1741      23.240   4.517  13.081  1.00  0.00           C  
ATOM   3036  NH1 ARG A1741      24.270   5.079  13.702  1.00  0.00           N  
ATOM   3037  NH2 ARG A1741      23.397   3.342  12.484  1.00  0.00           N  
ATOM   3038  N   TYR A1742      20.993  10.903  11.461  1.00  0.00           N  
ATOM   3039  CA  TYR A1742      20.296  11.106  10.190  1.00  0.00           C  
ATOM   3040  C   TYR A1742      21.065  11.945   9.177  1.00  0.00           C  
ATOM   3041  O   TYR A1742      20.674  12.023   8.015  1.00  0.00           O  
ATOM   3042  CB  TYR A1742      18.922  11.745  10.423  1.00  0.00           C  
ATOM   3043  CG  TYR A1742      18.990  13.051  11.177  1.00  0.00           C  
ATOM   3044  CD1 TYR A1742      18.925  13.075  12.571  1.00  0.00           C  
ATOM   3045  CD2 TYR A1742      19.157  14.262  10.499  1.00  0.00           C  
ATOM   3046  CE1 TYR A1742      19.022  14.271  13.274  1.00  0.00           C  
ATOM   3047  CE2 TYR A1742      19.260  15.466  11.192  1.00  0.00           C  
ATOM   3048  CZ  TYR A1742      19.191  15.463  12.580  1.00  0.00           C  
ATOM   3049  OH  TYR A1742      19.296  16.644  13.275  1.00  0.00           O  
ATOM   3050  N   LEU A1743      22.150  12.577   9.607  1.00  0.00           N  
ATOM   3051  CA  LEU A1743      22.950  13.393   8.701  1.00  0.00           C  
ATOM   3052  C   LEU A1743      24.005  12.575   7.964  1.00  0.00           C  
ATOM   3053  O   LEU A1743      24.571  13.031   6.967  1.00  0.00           O  
ATOM   3054  CB  LEU A1743      23.650  14.518   9.469  1.00  0.00           C  
ATOM   3055  CG  LEU A1743      22.793  15.689   9.950  1.00  0.00           C  
ATOM   3056  CD1 LEU A1743      23.662  16.672  10.723  1.00  0.00           C  
ATOM   3057  CD2 LEU A1743      22.147  16.371   8.750  1.00  0.00           C  
ATOM   3058  N   PHE A1744      24.260  11.363   8.445  1.00  0.00           N  
ATOM   3059  CA  PHE A1744      25.283  10.518   7.845  1.00  0.00           C  
ATOM   3060  C   PHE A1744      24.769   9.223   7.240  1.00  0.00           C  
ATOM   3061  O   PHE A1744      25.520   8.507   6.581  1.00  0.00           O  
ATOM   3062  CB  PHE A1744      26.351  10.208   8.893  1.00  0.00           C  
ATOM   3063  CG  PHE A1744      26.976  11.434   9.482  1.00  0.00           C  
ATOM   3064  CD1 PHE A1744      27.956  12.135   8.783  1.00  0.00           C  
ATOM   3065  CD2 PHE A1744      26.548  11.923  10.710  1.00  0.00           C  
ATOM   3066  CE1 PHE A1744      28.501  13.309   9.296  1.00  0.00           C  
ATOM   3067  CE2 PHE A1744      27.085  13.099  11.237  1.00  0.00           C  
ATOM   3068  CZ  PHE A1744      28.065  13.795  10.527  1.00  0.00           C  
ATOM   3069  N   THR A1745      23.496   8.920   7.464  1.00  0.00           N  
ATOM   3070  CA  THR A1745      22.918   7.699   6.923  1.00  0.00           C  
ATOM   3071  C   THR A1745      21.401   7.757   6.829  1.00  0.00           C  
ATOM   3072  O   THR A1745      20.764   8.647   7.392  1.00  0.00           O  
ATOM   3073  CB  THR A1745      23.295   6.489   7.786  1.00  0.00           C  
ATOM   3074  OG1 THR A1745      22.721   5.304   7.222  1.00  0.00           O  
ATOM   3075  CG2 THR A1745      22.776   6.670   9.206  1.00  0.00           C  
ATOM   3076  N   GLU A1746      20.828   6.799   6.106  1.00  0.00           N  
ATOM   3077  CA  GLU A1746      19.382   6.717   5.954  1.00  0.00           C  
ATOM   3078  C   GLU A1746      18.847   5.792   7.040  1.00  0.00           C  
ATOM   3079  O   GLU A1746      17.655   5.785   7.339  1.00  0.00           O  
ATOM   3080  CB  GLU A1746      19.018   6.163   4.575  1.00  0.00           C  
ATOM   3081  CG  GLU A1746      19.535   6.996   3.407  1.00  0.00           C  
ATOM   3082  CD  GLU A1746      19.085   8.445   3.476  1.00  0.00           C  
ATOM   3083  OE1 GLU A1746      17.880   8.685   3.707  1.00  0.00           O  
ATOM   3084  OE2 GLU A1746      19.936   9.343   3.290  1.00  0.00           O  
ATOM   3085  N   ASP A1747      19.743   5.016   7.640  1.00  0.00           N  
ATOM   3086  CA  ASP A1747      19.351   4.090   8.693  1.00  0.00           C  
ATOM   3087  C   ASP A1747      19.364   4.779  10.051  1.00  0.00           C  
ATOM   3088  O   ASP A1747      20.204   4.489  10.907  1.00  0.00           O  
ATOM   3089  CB  ASP A1747      20.285   2.877   8.709  1.00  0.00           C  
ATOM   3090  CG  ASP A1747      19.751   1.742   9.563  1.00  0.00           C  
ATOM   3091  OD1 ASP A1747      19.713   1.887  10.803  1.00  0.00           O  
ATOM   3092  OD2 ASP A1747      19.363   0.701   8.990  1.00  0.00           O  
ATOM   3093  N   TYR A1748      18.433   5.707  10.236  1.00  0.00           N  
ATOM   3094  CA  TYR A1748      18.316   6.432  11.491  1.00  0.00           C  
ATOM   3095  C   TYR A1748      16.988   6.077  12.145  1.00  0.00           C  
ATOM   3096  O   TYR A1748      16.022   5.737  11.465  1.00  0.00           O  
ATOM   3097  CB  TYR A1748      18.384   7.943  11.255  1.00  0.00           C  
ATOM   3098  CG  TYR A1748      17.425   8.450  10.205  1.00  0.00           C  
ATOM   3099  CD1 TYR A1748      17.790   8.489   8.861  1.00  0.00           C  
ATOM   3100  CD2 TYR A1748      16.151   8.894  10.555  1.00  0.00           C  
ATOM   3101  CE1 TYR A1748      16.912   8.962   7.890  1.00  0.00           C  
ATOM   3102  CE2 TYR A1748      15.264   9.366   9.594  1.00  0.00           C  
ATOM   3103  CZ  TYR A1748      15.651   9.399   8.264  1.00  0.00           C  
ATOM   3104  OH  TYR A1748      14.780   9.879   7.312  1.00  0.00           O  
ATOM   3105  N   PRO A1749      16.928   6.146  13.479  1.00  0.00           N  
ATOM   3106  CA  PRO A1749      15.704   5.827  14.215  1.00  0.00           C  
ATOM   3107  C   PRO A1749      14.664   6.938  14.141  1.00  0.00           C  
ATOM   3108  O   PRO A1749      15.002   8.120  14.046  1.00  0.00           O  
ATOM   3109  CB  PRO A1749      16.212   5.609  15.633  1.00  0.00           C  
ATOM   3110  CG  PRO A1749      17.313   6.618  15.730  1.00  0.00           C  
ATOM   3111  CD  PRO A1749      18.037   6.429  14.409  1.00  0.00           C  
ATOM   3112  N   VAL A1750      13.395   6.543  14.176  1.00  0.00           N  
ATOM   3113  CA  VAL A1750      12.289   7.489  14.138  1.00  0.00           C  
ATOM   3114  C   VAL A1750      11.563   7.379  15.465  1.00  0.00           C  
ATOM   3115  O   VAL A1750      10.964   6.347  15.766  1.00  0.00           O  
ATOM   3116  CB  VAL A1750      11.298   7.163  13.010  1.00  0.00           C  
ATOM   3117  CG1 VAL A1750      10.158   8.168  13.024  1.00  0.00           C  
ATOM   3118  CG2 VAL A1750      12.013   7.181  11.668  1.00  0.00           C  
ATOM   3119  N   SER A1751      11.615   8.441  16.260  1.00  0.00           N  
ATOM   3120  CA  SER A1751      10.967   8.431  17.564  1.00  0.00           C  
ATOM   3121  C   SER A1751       9.467   8.208  17.448  1.00  0.00           C  
ATOM   3122  O   SER A1751       8.862   8.446  16.400  1.00  0.00           O  
ATOM   3123  CB  SER A1751      11.237   9.741  18.307  1.00  0.00           C  
ATOM   3124  OG  SER A1751      10.597  10.832  17.675  1.00  0.00           O  
ATOM   3125  N   GLU A1752       8.876   7.746  18.543  1.00  0.00           N  
ATOM   3126  CA  GLU A1752       7.447   7.475  18.611  1.00  0.00           C  
ATOM   3127  C   GLU A1752       6.697   8.794  18.525  1.00  0.00           C  
ATOM   3128  O   GLU A1752       5.626   8.879  17.920  1.00  0.00           O  
ATOM   3129  CB  GLU A1752       7.113   6.784  19.935  1.00  0.00           C  
ATOM   3130  CG  GLU A1752       8.260   5.957  20.512  1.00  0.00           C  
ATOM   3131  CD  GLU A1752       9.410   6.819  21.025  1.00  0.00           C  
ATOM   3132  OE1 GLU A1752      10.467   6.255  21.381  1.00  0.00           O  
ATOM   3133  OE2 GLU A1752       9.257   8.060  21.077  1.00  0.00           O  
ATOM   3134  N   LYS A1753       7.270   9.824  19.140  1.00  0.00           N  
ATOM   3135  CA  LYS A1753       6.661  11.144  19.139  1.00  0.00           C  
ATOM   3136  C   LYS A1753       6.740  11.774  17.751  1.00  0.00           C  
ATOM   3137  O   LYS A1753       5.808  12.450  17.317  1.00  0.00           O  
ATOM   3138  CB  LYS A1753       7.356  12.045  20.165  1.00  0.00           C  
ATOM   3139  CG  LYS A1753       6.748  13.434  20.272  1.00  0.00           C  
ATOM   3140  CD  LYS A1753       7.497  14.312  21.268  1.00  0.00           C  
ATOM   3141  CE  LYS A1753       7.168  13.952  22.711  1.00  0.00           C  
ATOM   3142  NZ  LYS A1753       7.482  12.533  23.040  1.00  0.00           N  
ATOM   3143  N   ALA A1754       7.852  11.551  17.056  1.00  0.00           N  
ATOM   3144  CA  ALA A1754       8.032  12.099  15.716  1.00  0.00           C  
ATOM   3145  C   ALA A1754       7.106  11.399  14.722  1.00  0.00           C  
ATOM   3146  O   ALA A1754       6.576  12.027  13.811  1.00  0.00           O  
ATOM   3147  CB  ALA A1754       9.484  11.945  15.268  1.00  0.00           C  
ATOM   3148  N   GLN A1755       6.918  10.095  14.900  1.00  0.00           N  
ATOM   3149  CA  GLN A1755       6.053   9.331  14.008  1.00  0.00           C  
ATOM   3150  C   GLN A1755       4.615   9.819  14.100  1.00  0.00           C  
ATOM   3151  O   GLN A1755       3.963  10.049  13.083  1.00  0.00           O  
ATOM   3152  CB  GLN A1755       6.112   7.839  14.343  1.00  0.00           C  
ATOM   3153  CG  GLN A1755       5.252   6.986  13.420  1.00  0.00           C  
ATOM   3154  CD  GLN A1755       5.518   7.275  11.953  1.00  0.00           C  
ATOM   3155  OE1 GLN A1755       6.623   7.056  11.452  1.00  0.00           O  
ATOM   3156  NE2 GLN A1755       4.505   7.781  11.258  1.00  0.00           N  
ATOM   3157  N   ARG A1756       4.126   9.990  15.323  1.00  0.00           N  
ATOM   3158  CA  ARG A1756       2.766  10.465  15.529  1.00  0.00           C  
ATOM   3159  C   ARG A1756       2.575  11.861  14.936  1.00  0.00           C  
ATOM   3160  O   ARG A1756       1.521  12.168  14.383  1.00  0.00           O  
ATOM   3161  CB  ARG A1756       2.422  10.478  17.023  1.00  0.00           C  
ATOM   3162  CG  ARG A1756       2.181   9.089  17.612  1.00  0.00           C  
ATOM   3163  CD  ARG A1756       1.663   9.169  19.046  1.00  0.00           C  
ATOM   3164  NE  ARG A1756       2.697   9.545  20.009  1.00  0.00           N  
ATOM   3165  CZ  ARG A1756       3.558   8.695  20.563  1.00  0.00           C  
ATOM   3166  NH1 ARG A1756       3.517   7.406  20.256  1.00  0.00           N  
ATOM   3167  NH2 ARG A1756       4.458   9.132  21.432  1.00  0.00           N  
ATOM   3168  N   LYS A1757       3.596  12.706  15.049  1.00  0.00           N  
ATOM   3169  CA  LYS A1757       3.513  14.061  14.512  1.00  0.00           C  
ATOM   3170  C   LYS A1757       3.515  14.017  12.987  1.00  0.00           C  
ATOM   3171  O   LYS A1757       2.839  14.808  12.327  1.00  0.00           O  
ATOM   3172  CB  LYS A1757       4.692  14.902  15.010  1.00  0.00           C  
ATOM   3173  CG  LYS A1757       4.578  16.389  14.690  1.00  0.00           C  
ATOM   3174  CD  LYS A1757       3.306  16.989  15.287  1.00  0.00           C  
ATOM   3175  CE  LYS A1757       3.375  18.506  15.348  1.00  0.00           C  
ATOM   3176  NZ  LYS A1757       4.453  18.960  16.276  1.00  0.00           N  
ATOM   3177  N   LEU A1759       4.289  13.093  12.431  1.00  0.00           N  
ATOM   3178  CA  LEU A1759       4.364  12.940  10.983  1.00  0.00           C  
ATOM   3179  C   LEU A1759       2.994  12.511  10.462  1.00  0.00           C  
ATOM   3180  O   LEU A1759       2.519  13.012   9.443  1.00  0.00           O  
ATOM   3181  CB  LEU A1759       5.407  11.881  10.616  1.00  0.00           C  
ATOM   3182  CG  LEU A1759       5.503  11.519   9.131  1.00  0.00           C  
ATOM   3183  CD1 LEU A1759       5.968  12.728   8.342  1.00  0.00           C  
ATOM   3184  CD2 LEU A1759       6.468  10.358   8.944  1.00  0.00           C  
ATOM   3185  N   GLU A1760       2.362  11.587  11.179  1.00  0.00           N  
ATOM   3186  CA  GLU A1760       1.052  11.074  10.796  1.00  0.00           C  
ATOM   3187  C   GLU A1760       0.003  12.186  10.814  1.00  0.00           C  
ATOM   3188  O   GLU A1760      -0.820  12.291   9.905  1.00  0.00           O  
ATOM   3189  CB  GLU A1760       0.633   9.951  11.751  1.00  0.00           C  
ATOM   3190  CG  GLU A1760      -0.401   8.999  11.179  1.00  0.00           C  
ATOM   3191  CD  GLU A1760       0.081   8.313   9.907  1.00  0.00           C  
ATOM   3192  OE1 GLU A1760       1.166   7.694   9.929  1.00  0.00           O  
ATOM   3193  OE2 GLU A1760      -0.628   8.391   8.884  1.00  0.00           O  
ATOM   3194  N   GLU A1761       0.042  13.011  11.855  1.00  0.00           N  
ATOM   3195  CA  GLU A1761      -0.892  14.121  12.009  1.00  0.00           C  
ATOM   3196  C   GLU A1761      -0.781  15.125  10.869  1.00  0.00           C  
ATOM   3197  O   GLU A1761      -1.785  15.654  10.404  1.00  0.00           O  
ATOM   3198  CB  GLU A1761      -0.640  14.842  13.340  1.00  0.00           C  
ATOM   3199  CG  GLU A1761      -1.539  16.057  13.573  1.00  0.00           C  
ATOM   3200  CD  GLU A1761      -1.164  16.857  14.819  1.00  0.00           C  
ATOM   3201  OE1 GLU A1761      -1.894  17.821  15.145  1.00  0.00           O  
ATOM   3202  OE2 GLU A1761      -0.144  16.531  15.468  1.00  0.00           O  
ATOM   3203  N   GLY A1762       0.443  15.390  10.420  1.00  0.00           N  
ATOM   3204  CA  GLY A1762       0.635  16.351   9.347  1.00  0.00           C  
ATOM   3205  C   GLY A1762       0.823  15.752   7.967  1.00  0.00           C  
ATOM   3206  O   GLY A1762       1.114  16.474   7.011  1.00  0.00           O  
ATOM   3207  N   LEU A1763       0.639  14.440   7.846  1.00  0.00           N  
ATOM   3208  CA  LEU A1763       0.826  13.772   6.561  1.00  0.00           C  
ATOM   3209  C   LEU A1763       0.056  14.411   5.404  1.00  0.00           C  
ATOM   3210  O   LEU A1763       0.615  14.645   4.333  1.00  0.00           O  
ATOM   3211  CB  LEU A1763       0.464  12.288   6.669  1.00  0.00           C  
ATOM   3212  CG  LEU A1763       1.592  11.354   6.222  1.00  0.00           C  
ATOM   3213  CD1 LEU A1763       1.076   9.925   6.171  1.00  0.00           C  
ATOM   3214  CD2 LEU A1763       2.111  11.778   4.860  1.00  0.00           C  
ATOM   3215  N   PRO A1764      -1.237  14.704   5.601  1.00  0.00           N  
ATOM   3216  CA  PRO A1764      -1.988  15.321   4.504  1.00  0.00           C  
ATOM   3217  C   PRO A1764      -1.380  16.654   4.069  1.00  0.00           C  
ATOM   3218  O   PRO A1764      -1.413  17.000   2.892  1.00  0.00           O  
ATOM   3219  CB  PRO A1764      -3.394  15.469   5.084  1.00  0.00           C  
ATOM   3220  CG  PRO A1764      -3.135  15.614   6.562  1.00  0.00           C  
ATOM   3221  CD  PRO A1764      -2.075  14.571   6.805  1.00  0.00           C  
ATOM   3222  N   LEU A1765      -0.822  17.401   5.018  1.00  0.00           N  
ATOM   3223  CA  LEU A1765      -0.197  18.678   4.690  1.00  0.00           C  
ATOM   3224  C   LEU A1765       1.085  18.448   3.903  1.00  0.00           C  
ATOM   3225  O   LEU A1765       1.356  19.145   2.925  1.00  0.00           O  
ATOM   3226  CB  LEU A1765       0.114  19.470   5.963  1.00  0.00           C  
ATOM   3227  CG  LEU A1765      -1.028  20.325   6.513  1.00  0.00           C  
ATOM   3228  CD1 LEU A1765      -0.676  20.847   7.895  1.00  0.00           C  
ATOM   3229  CD2 LEU A1765      -1.293  21.476   5.553  1.00  0.00           C  
ATOM   3230  N   LEU A1795       1.875  17.471   4.332  1.00  0.00           N  
ATOM   3231  CA  LEU A1795       3.123  17.161   3.648  1.00  0.00           C  
ATOM   3232  C   LEU A1795       2.845  16.641   2.242  1.00  0.00           C  
ATOM   3233  O   LEU A1795       3.552  16.978   1.293  1.00  0.00           O  
ATOM   3234  CB  LEU A1795       3.918  16.112   4.434  1.00  0.00           C  
ATOM   3235  CG  LEU A1795       4.422  16.519   5.823  1.00  0.00           C  
ATOM   3236  CD1 LEU A1795       5.256  15.390   6.410  1.00  0.00           C  
ATOM   3237  CD2 LEU A1795       5.251  17.791   5.725  1.00  0.00           C  
ATOM   3238  N   LYS A1796       1.809  15.817   2.117  1.00  0.00           N  
ATOM   3239  CA  LYS A1796       1.444  15.248   0.828  1.00  0.00           C  
ATOM   3240  C   LYS A1796       1.202  16.368  -0.183  1.00  0.00           C  
ATOM   3241  O   LYS A1796       1.686  16.312  -1.311  1.00  0.00           O  
ATOM   3242  CB  LYS A1796       0.188  14.386   0.977  1.00  0.00           C  
ATOM   3243  CG  LYS A1796       0.133  13.194   0.035  1.00  0.00           C  
ATOM   3244  CD  LYS A1796       0.012  13.616  -1.419  1.00  0.00           C  
ATOM   3245  CE  LYS A1796       0.090  12.412  -2.352  1.00  0.00           C  
ATOM   3246  NZ  LYS A1796      -0.921  11.367  -2.015  1.00  0.00           N  
ATOM   3247  N   GLU A1797       0.469  17.394   0.237  1.00  0.00           N  
ATOM   3248  CA  GLU A1797       0.160  18.528  -0.629  1.00  0.00           C  
ATOM   3249  C   GLU A1797       1.395  19.393  -0.888  1.00  0.00           C  
ATOM   3250  O   GLU A1797       1.522  20.006  -1.950  1.00  0.00           O  
ATOM   3251  CB  GLU A1797      -0.948  19.376   0.005  1.00  0.00           C  
ATOM   3252  CG  GLU A1797      -1.731  20.231  -0.986  1.00  0.00           C  
ATOM   3253  CD  GLU A1797      -2.854  21.018  -0.324  1.00  0.00           C  
ATOM   3254  OE1 GLU A1797      -3.564  20.445   0.531  1.00  0.00           O  
ATOM   3255  OE2 GLU A1797      -3.036  22.206  -0.666  1.00  0.00           O  
ATOM   3256  N   LEU A1805       2.303  19.438   0.086  1.00  0.00           N  
ATOM   3257  CA  LEU A1805       3.527  20.231  -0.034  1.00  0.00           C  
ATOM   3258  C   LEU A1805       4.554  19.599  -0.969  1.00  0.00           C  
ATOM   3259  O   LEU A1805       5.274  20.304  -1.680  1.00  0.00           O  
ATOM   3260  CB  LEU A1805       4.173  20.425   1.344  1.00  0.00           C  
ATOM   3261  CG  LEU A1805       5.565  21.076   1.377  1.00  0.00           C  
ATOM   3262  CD1 LEU A1805       5.470  22.545   0.982  1.00  0.00           C  
ATOM   3263  CD2 LEU A1805       6.155  20.944   2.771  1.00  0.00           C  
ATOM   3264  N   TYR A1810       4.626  18.272  -0.956  1.00  0.00           N  
ATOM   3265  CA  TYR A1810       5.585  17.546  -1.785  1.00  0.00           C  
ATOM   3266  C   TYR A1810       5.727  18.089  -3.208  1.00  0.00           C  
ATOM   3267  O   TYR A1810       6.840  18.336  -3.674  1.00  0.00           O  
ATOM   3268  CB  TYR A1810       5.225  16.057  -1.839  1.00  0.00           C  
ATOM   3269  CG  TYR A1810       6.119  15.268  -2.768  1.00  0.00           C  
ATOM   3270  CD1 TYR A1810       7.450  15.009  -2.435  1.00  0.00           C  
ATOM   3271  CD2 TYR A1810       5.652  14.828  -4.007  1.00  0.00           C  
ATOM   3272  CE1 TYR A1810       8.294  14.336  -3.314  1.00  0.00           C  
ATOM   3273  CE2 TYR A1810       6.486  14.154  -4.892  1.00  0.00           C  
ATOM   3274  CZ  TYR A1810       7.805  13.913  -4.540  1.00  0.00           C  
ATOM   3275  OH  TYR A1810       8.635  13.257  -5.419  1.00  0.00           O  
ATOM   3276  N   PRO A1811       4.603  18.275  -3.922  1.00  0.00           N  
ATOM   3277  CA  PRO A1811       4.675  18.792  -5.294  1.00  0.00           C  
ATOM   3278  C   PRO A1811       5.379  20.148  -5.385  1.00  0.00           C  
ATOM   3279  O   PRO A1811       6.121  20.404  -6.331  1.00  0.00           O  
ATOM   3280  CB  PRO A1811       3.207  18.879  -5.708  1.00  0.00           C  
ATOM   3281  CG  PRO A1811       2.564  17.789  -4.908  1.00  0.00           C  
ATOM   3282  CD  PRO A1811       3.211  17.956  -3.556  1.00  0.00           C  
ATOM   3283  N   ARG A1989       5.142  21.013  -4.403  1.00  0.00           N  
ATOM   3284  CA  ARG A1989       5.762  22.337  -4.395  1.00  0.00           C  
ATOM   3285  C   ARG A1989       7.279  22.211  -4.294  1.00  0.00           C  
ATOM   3286  O   ARG A1989       8.019  22.875  -5.021  1.00  0.00           O  
ATOM   3287  CB  ARG A1989       5.245  23.173  -3.215  1.00  0.00           C  
ATOM   3288  CG  ARG A1989       3.730  23.212  -3.063  1.00  0.00           C  
ATOM   3289  CD  ARG A1989       3.040  23.684  -4.331  1.00  0.00           C  
ATOM   3290  NE  ARG A1989       1.584  23.653  -4.200  1.00  0.00           N  
ATOM   3291  CZ  ARG A1989       0.878  24.492  -3.449  1.00  0.00           C  
ATOM   3292  NH1 ARG A1989       1.490  25.444  -2.756  1.00  0.00           N  
ATOM   3293  NH2 ARG A1989      -0.442  24.374  -3.384  1.00  0.00           N  
ATOM   3294  N   LEU A1990       7.735  21.355  -3.386  1.00  0.00           N  
ATOM   3295  CA  LEU A1990       9.163  21.142  -3.183  1.00  0.00           C  
ATOM   3296  C   LEU A1990       9.821  20.531  -4.409  1.00  0.00           C  
ATOM   3297  O   LEU A1990      10.953  20.870  -4.754  1.00  0.00           O  
ATOM   3298  CB  LEU A1990       9.395  20.228  -1.978  1.00  0.00           C  
ATOM   3299  CG  LEU A1990       9.153  20.857  -0.605  1.00  0.00           C  
ATOM   3300  CD1 LEU A1990       9.282  19.800   0.481  1.00  0.00           C  
ATOM   3301  CD2 LEU A1990      10.157  21.978  -0.387  1.00  0.00           C  
ATOM   3302  N   ARG A1991       9.108  19.622  -5.063  1.00  0.00           N  
ATOM   3303  CA  ARG A1991       9.638  18.967  -6.245  1.00  0.00           C  
ATOM   3304  C   ARG A1991       9.795  19.977  -7.375  1.00  0.00           C  
ATOM   3305  O   ARG A1991      10.729  19.894  -8.167  1.00  0.00           O  
ATOM   3306  CB  ARG A1991       8.709  17.832  -6.673  1.00  0.00           C  
ATOM   3307  CG  ARG A1991       9.269  16.964  -7.777  1.00  0.00           C  
ATOM   3308  CD  ARG A1991       8.409  15.738  -7.992  1.00  0.00           C  
ATOM   3309  NE  ARG A1991       9.002  14.831  -8.969  1.00  0.00           N  
ATOM   3310  CZ  ARG A1991       8.499  13.641  -9.281  1.00  0.00           C  
ATOM   3311  NH1 ARG A1991       7.391  13.212  -8.689  1.00  0.00           N  
ATOM   3312  NH2 ARG A1991       9.105  12.879 -10.184  1.00  0.00           N  
ATOM   3313  N   ALA A1992       8.880  20.939  -7.435  1.00  0.00           N  
ATOM   3314  CA  ALA A1992       8.918  21.967  -8.470  1.00  0.00           C  
ATOM   3315  C   ALA A1992       9.720  23.179  -8.011  1.00  0.00           C  
ATOM   3316  O   ALA A1992       9.762  24.199  -8.696  1.00  0.00           O  
ATOM   3317  CB  ALA A1992       7.497  22.392  -8.836  1.00  0.00           C  
ATOM   3318  N   GLN A1993      10.357  23.060  -6.849  1.00  0.00           N  
ATOM   3319  CA  GLN A1993      11.155  24.148  -6.292  1.00  0.00           C  
ATOM   3320  C   GLN A1993      12.545  24.200  -6.916  1.00  0.00           C  
ATOM   3321  O   GLN A1993      13.358  23.293  -6.729  1.00  0.00           O  
ATOM   3322  CB  GLN A1993      11.280  23.987  -4.774  1.00  0.00           C  
ATOM   3323  CG  GLN A1993      12.115  25.067  -4.096  1.00  0.00           C  
ATOM   3324  CD  GLN A1993      11.575  26.463  -4.341  1.00  0.00           C  
ATOM   3325  OE1 GLN A1993      10.392  26.726  -4.135  1.00  0.00           O  
ATOM   3326  NE2 GLN A1993      12.445  27.367  -4.778  1.00  0.00           N  
ATOM   3327  N   GLU A1994      12.811  25.273  -7.653  1.00  0.00           N  
ATOM   3328  CA  GLU A1994      14.099  25.452  -8.311  1.00  0.00           C  
ATOM   3329  C   GLU A1994      15.139  26.013  -7.347  1.00  0.00           C  
ATOM   3330  O   GLU A1994      16.255  25.502  -7.260  1.00  0.00           O  
ATOM   3331  CB  GLU A1994      13.943  26.386  -9.518  1.00  0.00           C  
ATOM   3332  CG  GLU A1994      15.221  26.599 -10.325  1.00  0.00           C  
ATOM   3333  CD  GLU A1994      16.145  27.645  -9.719  1.00  0.00           C  
ATOM   3334  OE1 GLU A1994      17.299  27.761 -10.187  1.00  0.00           O  
ATOM   3335  OE2 GLU A1994      15.718  28.357  -8.784  1.00  0.00           O  
ATOM   3336  N   GLU A1995      14.762  27.064  -6.624  1.00  0.00           N  
ATOM   3337  CA  GLU A1995      15.657  27.709  -5.668  1.00  0.00           C  
ATOM   3338  C   GLU A1995      15.720  26.892  -4.376  1.00  0.00           C  
ATOM   3339  O   GLU A1995      14.825  26.976  -3.533  1.00  0.00           O  
ATOM   3340  CB  GLU A1995      15.157  29.125  -5.366  1.00  0.00           C  
ATOM   3341  CG  GLU A1995      16.189  30.034  -4.719  1.00  0.00           C  
ATOM   3342  CD  GLU A1995      15.629  31.404  -4.375  1.00  0.00           C  
ATOM   3343  OE1 GLU A1995      15.003  32.034  -5.257  1.00  0.00           O  
ATOM   3344  OE2 GLU A1995      15.820  31.854  -3.224  1.00  0.00           O  
ATOM   3345  N   TRP A2012      16.781  26.106  -4.224  1.00  0.00           N  
ATOM   3346  CA  TRP A2012      16.936  25.271  -3.040  1.00  0.00           C  
ATOM   3347  C   TRP A2012      17.946  25.840  -2.044  1.00  0.00           C  
ATOM   3348  O   TRP A2012      19.099  25.410  -1.994  1.00  0.00           O  
ATOM   3349  CB  TRP A2012      17.343  23.853  -3.452  1.00  0.00           C  
ATOM   3350  CG  TRP A2012      17.048  22.819  -2.403  1.00  0.00           C  
ATOM   3351  CD1 TRP A2012      17.886  22.383  -1.414  1.00  0.00           C  
ATOM   3352  CD2 TRP A2012      15.811  22.118  -2.218  1.00  0.00           C  
ATOM   3353  NE1 TRP A2012      17.246  21.456  -0.625  1.00  0.00           N  
ATOM   3354  CE2 TRP A2012      15.971  21.275  -1.097  1.00  0.00           C  
ATOM   3355  CE3 TRP A2012      14.581  22.121  -2.893  1.00  0.00           C  
ATOM   3356  CZ2 TRP A2012      14.945  20.440  -0.632  1.00  0.00           C  
ATOM   3357  CZ3 TRP A2012      13.561  21.292  -2.432  1.00  0.00           C  
ATOM   3358  CH2 TRP A2012      13.752  20.463  -1.311  1.00  0.00           C  
ATOM   3359  N   THR A2013      17.493  26.811  -1.256  1.00  0.00           N  
ATOM   3360  CA  THR A2013      18.322  27.458  -0.241  1.00  0.00           C  
ATOM   3361  C   THR A2013      17.480  27.672   1.014  1.00  0.00           C  
ATOM   3362  O   THR A2013      16.249  27.628   0.961  1.00  0.00           O  
ATOM   3363  CB  THR A2013      18.836  28.834  -0.716  1.00  0.00           C  
ATOM   3364  OG1 THR A2013      17.722  29.702  -0.959  1.00  0.00           O  
ATOM   3365  CG2 THR A2013      19.649  28.692  -1.992  1.00  0.00           C  
ATOM   3366  N   GLU A2014      18.145  27.910   2.140  1.00  0.00           N  
ATOM   3367  CA  GLU A2014      17.449  28.129   3.400  1.00  0.00           C  
ATOM   3368  C   GLU A2014      16.353  29.177   3.268  1.00  0.00           C  
ATOM   3369  O   GLU A2014      15.212  28.947   3.666  1.00  0.00           O  
ATOM   3370  CB  GLU A2014      18.438  28.571   4.480  1.00  0.00           C  
ATOM   3371  CG  GLU A2014      19.450  27.516   4.870  1.00  0.00           C  
ATOM   3372  CD  GLU A2014      20.482  28.047   5.843  1.00  0.00           C  
ATOM   3373  OE1 GLU A2014      20.083  28.588   6.895  1.00  0.00           O  
ATOM   3374  OE2 GLU A2014      21.692  27.924   5.556  1.00  0.00           O  
ATOM   3375  N   ALA A2015      16.708  30.327   2.703  1.00  0.00           N  
ATOM   3376  CA  ALA A2015      15.771  31.431   2.532  1.00  0.00           C  
ATOM   3377  C   ALA A2015      14.624  31.109   1.585  1.00  0.00           C  
ATOM   3378  O   ALA A2015      13.470  31.428   1.869  1.00  0.00           O  
ATOM   3379  CB  ALA A2015      16.517  32.676   2.041  1.00  0.00           C  
ATOM   3380  N   ALA A2016      14.941  30.483   0.458  1.00  0.00           N  
ATOM   3381  CA  ALA A2016      13.919  30.134  -0.523  1.00  0.00           C  
ATOM   3382  C   ALA A2016      12.942  29.111   0.044  1.00  0.00           C  
ATOM   3383  O   ALA A2016      11.726  29.262  -0.090  1.00  0.00           O  
ATOM   3384  CB  ALA A2016      14.574  29.596  -1.787  1.00  0.00           C  
ATOM   3385  N   LEU A2017      13.481  28.072   0.677  1.00  0.00           N  
ATOM   3386  CA  LEU A2017      12.659  27.024   1.272  1.00  0.00           C  
ATOM   3387  C   LEU A2017      11.767  27.610   2.357  1.00  0.00           C  
ATOM   3388  O   LEU A2017      10.593  27.258   2.477  1.00  0.00           O  
ATOM   3389  CB  LEU A2017      13.552  25.934   1.867  1.00  0.00           C  
ATOM   3390  CG  LEU A2017      14.391  25.161   0.848  1.00  0.00           C  
ATOM   3391  CD1 LEU A2017      15.382  24.266   1.570  1.00  0.00           C  
ATOM   3392  CD2 LEU A2017      13.472  24.342  -0.055  1.00  0.00           C  
ATOM   3393  N   GLU A2018      12.339  28.510   3.148  1.00  0.00           N  
ATOM   3394  CA  GLU A2018      11.605  29.162   4.222  1.00  0.00           C  
ATOM   3395  C   GLU A2018      10.441  29.933   3.612  1.00  0.00           C  
ATOM   3396  O   GLU A2018       9.300  29.828   4.065  1.00  0.00           O  
ATOM   3397  CB  GLU A2018      12.541  30.111   4.973  1.00  0.00           C  
ATOM   3398  CG  GLU A2018      11.919  30.821   6.151  1.00  0.00           C  
ATOM   3399  CD  GLU A2018      12.906  31.738   6.844  1.00  0.00           C  
ATOM   3400  OE1 GLU A2018      13.922  31.227   7.368  1.00  0.00           O  
ATOM   3401  OE2 GLU A2018      12.670  32.965   6.857  1.00  0.00           O  
ATOM   3402  N   ALA A2019      10.737  30.700   2.568  1.00  0.00           N  
ATOM   3403  CA  ALA A2019       9.712  31.486   1.891  1.00  0.00           C  
ATOM   3404  C   ALA A2019       8.616  30.584   1.317  1.00  0.00           C  
ATOM   3405  O   ALA A2019       7.437  30.924   1.353  1.00  0.00           O  
ATOM   3406  CB  ALA A2019      10.351  32.320   0.776  1.00  0.00           C  
ATOM   3407  N   LEU A2020       9.014  29.428   0.796  1.00  0.00           N  
ATOM   3408  CA  LEU A2020       8.069  28.476   0.205  1.00  0.00           C  
ATOM   3409  C   LEU A2020       7.062  27.995   1.251  1.00  0.00           C  
ATOM   3410  O   LEU A2020       5.849  28.056   1.038  1.00  0.00           O  
ATOM   3411  CB  LEU A2020       8.833  27.275  -0.370  1.00  0.00           C  
ATOM   3412  CG  LEU A2020       8.201  26.419  -1.474  1.00  0.00           C  
ATOM   3413  CD1 LEU A2020       9.126  25.245  -1.782  1.00  0.00           C  
ATOM   3414  CD2 LEU A2020       6.837  25.916  -1.049  1.00  0.00           C  
ATOM   3415  N   LEU A2021       7.570  27.508   2.380  1.00  0.00           N  
ATOM   3416  CA  LEU A2021       6.705  27.024   3.446  1.00  0.00           C  
ATOM   3417  C   LEU A2021       5.880  28.151   4.045  1.00  0.00           C  
ATOM   3418  O   LEU A2021       4.755  27.937   4.500  1.00  0.00           O  
ATOM   3419  CB  LEU A2021       7.530  26.330   4.537  1.00  0.00           C  
ATOM   3420  CG  LEU A2021       7.702  24.820   4.327  1.00  0.00           C  
ATOM   3421  CD1 LEU A2021       8.655  24.564   3.174  1.00  0.00           C  
ATOM   3422  CD2 LEU A2021       8.222  24.174   5.605  1.00  0.00           C  
ATOM   3423  N   ARG A2022       6.435  29.357   4.044  1.00  0.00           N  
ATOM   3424  CA  ARG A2022       5.707  30.500   4.570  1.00  0.00           C  
ATOM   3425  C   ARG A2022       4.470  30.706   3.697  1.00  0.00           C  
ATOM   3426  O   ARG A2022       3.350  30.785   4.197  1.00  0.00           O  
ATOM   3427  CB  ARG A2022       6.594  31.750   4.542  1.00  0.00           C  
ATOM   3428  CG  ARG A2022       5.879  33.028   4.950  1.00  0.00           C  
ATOM   3429  CD  ARG A2022       6.867  34.175   5.115  1.00  0.00           C  
ATOM   3430  NE  ARG A2022       7.801  33.916   6.210  1.00  0.00           N  
ATOM   3431  CZ  ARG A2022       9.117  33.817   6.063  1.00  0.00           C  
ATOM   3432  NH1 ARG A2022       9.665  33.960   4.865  1.00  0.00           N  
ATOM   3433  NH2 ARG A2022       9.888  33.565   7.113  1.00  0.00           N  
ATOM   3434  N   GLY A2023       4.679  30.781   2.387  1.00  0.00           N  
ATOM   3435  CA  GLY A2023       3.566  30.969   1.472  1.00  0.00           C  
ATOM   3436  C   GLY A2023       2.566  29.826   1.533  1.00  0.00           C  
ATOM   3437  O   GLY A2023       1.352  30.041   1.496  1.00  0.00           O  
ATOM   3438  N   PHE A2024       3.076  28.604   1.639  1.00  0.00           N  
ATOM   3439  CA  PHE A2024       2.217  27.431   1.708  1.00  0.00           C  
ATOM   3440  C   PHE A2024       1.317  27.476   2.945  1.00  0.00           C  
ATOM   3441  O   PHE A2024       0.113  27.231   2.852  1.00  0.00           O  
ATOM   3442  CB  PHE A2024       3.077  26.160   1.708  1.00  0.00           C  
ATOM   3443  CG  PHE A2024       2.282  24.882   1.688  1.00  0.00           C  
ATOM   3444  CD1 PHE A2024       1.967  24.219   2.871  1.00  0.00           C  
ATOM   3445  CD2 PHE A2024       1.840  24.344   0.481  1.00  0.00           C  
ATOM   3446  CE1 PHE A2024       1.224  23.037   2.854  1.00  0.00           C  
ATOM   3447  CE2 PHE A2024       1.094  23.161   0.454  1.00  0.00           C  
ATOM   3448  CZ  PHE A2024       0.788  22.509   1.641  1.00  0.00           C  
ATOM   3449  N   ALA A2025       1.895  27.802   4.100  1.00  0.00           N  
ATOM   3450  CA  ALA A2025       1.120  27.870   5.338  1.00  0.00           C  
ATOM   3451  C   ALA A2025       0.002  28.902   5.236  1.00  0.00           C  
ATOM   3452  O   ALA A2025      -1.128  28.652   5.656  1.00  0.00           O  
ATOM   3453  CB  ALA A2025       2.029  28.206   6.515  1.00  0.00           C  
ATOM   3454  N   ALA A2026       0.324  30.069   4.686  1.00  0.00           N  
ATOM   3455  CA  ALA A2026      -0.666  31.126   4.526  1.00  0.00           C  
ATOM   3456  C   ALA A2026      -1.756  30.618   3.585  1.00  0.00           C  
ATOM   3457  O   ALA A2026      -2.948  30.823   3.820  1.00  0.00           O  
ATOM   3458  CB  ALA A2026      -0.008  32.376   3.948  1.00  0.00           C  
ATOM   3459  N   GLU A2027      -1.330  29.943   2.523  1.00  0.00           N  
ATOM   3460  CA  GLU A2027      -2.248  29.391   1.538  1.00  0.00           C  
ATOM   3461  C   GLU A2027      -3.204  28.381   2.165  1.00  0.00           C  
ATOM   3462  O   GLU A2027      -4.373  28.314   1.795  1.00  0.00           O  
ATOM   3463  CB  GLU A2027      -1.459  28.719   0.412  1.00  0.00           C  
ATOM   3464  CG  GLU A2027      -2.326  28.117  -0.678  1.00  0.00           C  
ATOM   3465  CD  GLU A2027      -1.515  27.396  -1.734  1.00  0.00           C  
ATOM   3466  OE1 GLU A2027      -0.607  28.021  -2.322  1.00  0.00           O  
ATOM   3467  OE2 GLU A2027      -1.788  26.203  -1.978  1.00  0.00           O  
ATOM   3468  N   LYS A2039      -2.706  27.599   3.119  1.00  0.00           N  
ATOM   3469  CA  LYS A2039      -3.527  26.592   3.783  1.00  0.00           C  
ATOM   3470  C   LYS A2039      -4.210  27.103   5.045  1.00  0.00           C  
ATOM   3471  O   LYS A2039      -4.944  26.365   5.698  1.00  0.00           O  
ATOM   3472  CB  LYS A2039      -2.677  25.366   4.126  1.00  0.00           C  
ATOM   3473  CG  LYS A2039      -2.130  24.632   2.910  1.00  0.00           C  
ATOM   3474  CD  LYS A2039      -3.250  24.035   2.059  1.00  0.00           C  
ATOM   3475  CE  LYS A2039      -4.070  23.018   2.852  1.00  0.00           C  
ATOM   3476  NZ  LYS A2039      -5.101  22.334   2.018  1.00  0.00           N  
ATOM   3477  N   GLY A2040      -3.970  28.363   5.389  1.00  0.00           N  
ATOM   3478  CA  GLY A2040      -4.587  28.926   6.577  1.00  0.00           C  
ATOM   3479  C   GLY A2040      -4.059  28.361   7.887  1.00  0.00           C  
ATOM   3480  O   GLY A2040      -4.776  28.321   8.889  1.00  0.00           O  
ATOM   3481  N   VAL A2041      -2.805  27.921   7.886  1.00  0.00           N  
ATOM   3482  CA  VAL A2041      -2.194  27.373   9.094  1.00  0.00           C  
ATOM   3483  C   VAL A2041      -0.900  28.108   9.415  1.00  0.00           C  
ATOM   3484  O   VAL A2041      -0.332  28.793   8.563  1.00  0.00           O  
ATOM   3485  CB  VAL A2041      -1.860  25.862   8.945  1.00  0.00           C  
ATOM   3486  CG1 VAL A2041      -3.135  25.055   8.753  1.00  0.00           C  
ATOM   3487  CG2 VAL A2041      -0.911  25.654   7.781  1.00  0.00           C  
ATOM   3488  N   LYS A2042      -0.436  27.969  10.650  1.00  0.00           N  
ATOM   3489  CA  LYS A2042       0.806  28.610  11.049  1.00  0.00           C  
ATOM   3490  C   LYS A2042       1.971  27.788  10.524  1.00  0.00           C  
ATOM   3491  O   LYS A2042       1.853  26.573  10.348  1.00  0.00           O  
ATOM   3492  CB  LYS A2042       0.884  28.729  12.571  1.00  0.00           C  
ATOM   3493  CG  LYS A2042      -0.045  29.788  13.141  1.00  0.00           C  
ATOM   3494  CD  LYS A2042       0.183  29.976  14.627  1.00  0.00           C  
ATOM   3495  CE  LYS A2042      -0.671  31.109  15.164  1.00  0.00           C  
ATOM   3496  NZ  LYS A2042      -0.432  32.357  14.389  1.00  0.00           N  
ATOM   3497  N   LEU A2043       3.090  28.459  10.263  1.00  0.00           N  
ATOM   3498  CA  LEU A2043       4.286  27.802   9.744  1.00  0.00           C  
ATOM   3499  C   LEU A2043       4.657  26.559  10.548  1.00  0.00           C  
ATOM   3500  O   LEU A2043       5.021  25.521   9.985  1.00  0.00           O  
ATOM   3501  CB  LEU A2043       5.461  28.784   9.753  1.00  0.00           C  
ATOM   3502  CG  LEU A2043       6.819  28.221   9.324  1.00  0.00           C  
ATOM   3503  CD1 LEU A2043       6.769  27.831   7.852  1.00  0.00           C  
ATOM   3504  CD2 LEU A2043       7.906  29.253   9.569  1.00  0.00           C  
ATOM   3505  N   GLY A2044       4.555  26.673  11.867  1.00  0.00           N  
ATOM   3506  CA  GLY A2044       4.893  25.567  12.741  1.00  0.00           C  
ATOM   3507  C   GLY A2044       4.135  24.281  12.479  1.00  0.00           C  
ATOM   3508  O   GLY A2044       4.675  23.195  12.687  1.00  0.00           O  
ATOM   3509  N   GLN A2045       2.887  24.396  12.026  1.00  0.00           N  
ATOM   3510  CA  GLN A2045       2.063  23.223  11.745  1.00  0.00           C  
ATOM   3511  C   GLN A2045       2.609  22.425  10.570  1.00  0.00           C  
ATOM   3512  O   GLN A2045       2.386  21.219  10.468  1.00  0.00           O  
ATOM   3513  CB  GLN A2045       0.622  23.645  11.448  1.00  0.00           C  
ATOM   3514  CG  GLN A2045      -0.065  24.337  12.613  1.00  0.00           C  
ATOM   3515  CD  GLN A2045      -1.457  24.832  12.264  1.00  0.00           C  
ATOM   3516  OE1 GLN A2045      -2.352  24.041  11.955  1.00  0.00           O  
ATOM   3517  NE2 GLN A2045      -1.644  26.147  12.310  1.00  0.00           N  
ATOM   3518  N   VAL A2046       3.320  23.110   9.681  1.00  0.00           N  
ATOM   3519  CA  VAL A2046       3.909  22.474   8.508  1.00  0.00           C  
ATOM   3520  C   VAL A2046       5.336  22.036   8.820  1.00  0.00           C  
ATOM   3521  O   VAL A2046       5.748  20.921   8.496  1.00  0.00           O  
ATOM   3522  CB  VAL A2046       3.968  23.449   7.316  1.00  0.00           C  
ATOM   3523  CG1 VAL A2046       4.570  22.752   6.105  1.00  0.00           C  
ATOM   3524  CG2 VAL A2046       2.580  23.974   7.004  1.00  0.00           C  
ATOM   3525  N   ALA A2047       6.077  22.932   9.462  1.00  0.00           N  
ATOM   3526  CA  ALA A2047       7.473  22.698   9.811  1.00  0.00           C  
ATOM   3527  C   ALA A2047       7.758  21.429  10.617  1.00  0.00           C  
ATOM   3528  O   ALA A2047       8.678  20.688  10.293  1.00  0.00           O  
ATOM   3529  CB  ALA A2047       8.021  23.918  10.559  1.00  0.00           C  
ATOM   3530  N   GLN A2048       6.975  21.180  11.662  1.00  0.00           N  
ATOM   3531  CA  GLN A2048       7.197  20.011  12.512  1.00  0.00           C  
ATOM   3532  C   GLN A2048       7.020  18.659  11.813  1.00  0.00           C  
ATOM   3533  O   GLN A2048       7.838  17.755  11.987  1.00  0.00           O  
ATOM   3534  CB  GLN A2048       6.305  20.095  13.749  1.00  0.00           C  
ATOM   3535  CG  GLN A2048       7.060  19.868  15.058  1.00  0.00           C  
ATOM   3536  CD  GLN A2048       8.415  20.581  15.107  1.00  0.00           C  
ATOM   3537  OE1 GLN A2048       8.553  21.719  14.661  1.00  0.00           O  
ATOM   3538  NE2 GLN A2048       9.417  19.907  15.663  1.00  0.00           N  
ATOM   3539  N   PRO A2049       5.942  18.495  11.026  1.00  0.00           N  
ATOM   3540  CA  PRO A2049       5.758  17.212  10.339  1.00  0.00           C  
ATOM   3541  C   PRO A2049       6.932  16.997   9.388  1.00  0.00           C  
ATOM   3542  O   PRO A2049       7.475  15.898   9.279  1.00  0.00           O  
ATOM   3543  CB  PRO A2049       4.447  17.407   9.572  1.00  0.00           C  
ATOM   3544  CG  PRO A2049       3.703  18.402  10.393  1.00  0.00           C  
ATOM   3545  CD  PRO A2049       4.781  19.379  10.814  1.00  0.00           C  
ATOM   3546  N   LEU A2050       7.327  18.069   8.708  1.00  0.00           N  
ATOM   3547  CA  LEU A2050       8.426  17.996   7.758  1.00  0.00           C  
ATOM   3548  C   LEU A2050       9.743  17.610   8.426  1.00  0.00           C  
ATOM   3549  O   LEU A2050      10.538  16.870   7.850  1.00  0.00           O  
ATOM   3550  CB  LEU A2050       8.587  19.328   7.029  1.00  0.00           C  
ATOM   3551  CG  LEU A2050       9.629  19.328   5.907  1.00  0.00           C  
ATOM   3552  CD1 LEU A2050       9.289  18.251   4.879  1.00  0.00           C  
ATOM   3553  CD2 LEU A2050       9.674  20.695   5.260  1.00  0.00           C  
ATOM   3554  N   ARG A2074       9.971  18.116   9.637  1.00  0.00           N  
ATOM   3555  CA  ARG A2074      11.193  17.807  10.375  1.00  0.00           C  
ATOM   3556  C   ARG A2074      11.220  16.310  10.689  1.00  0.00           C  
ATOM   3557  O   ARG A2074      12.248  15.648  10.547  1.00  0.00           O  
ATOM   3558  CB  ARG A2074      11.241  18.599  11.687  1.00  0.00           C  
ATOM   3559  CG  ARG A2074      12.587  18.533  12.413  1.00  0.00           C  
ATOM   3560  CD  ARG A2074      12.456  18.940  13.878  1.00  0.00           C  
ATOM   3561  NE  ARG A2074      11.894  20.280  14.055  1.00  0.00           N  
ATOM   3562  CZ  ARG A2074      12.547  21.415  13.819  1.00  0.00           C  
ATOM   3563  NH1 ARG A2074      13.801  21.391  13.391  1.00  0.00           N  
ATOM   3564  NH2 ARG A2074      11.945  22.580  14.021  1.00  0.00           N  
ATOM   3565  N   ALA A2083      10.085  15.784  11.129  1.00  0.00           N  
ATOM   3566  CA  ALA A2083       9.990  14.369  11.463  1.00  0.00           C  
ATOM   3567  C   ALA A2083      10.314  13.506  10.247  1.00  0.00           C  
ATOM   3568  O   ALA A2083      11.065  12.541  10.348  1.00  0.00           O  
ATOM   3569  CB  ALA A2083       8.596  14.048  11.977  1.00  0.00           C  
ATOM   3570  N   ALA A2086       9.759  13.871   9.097  1.00  0.00           N  
ATOM   3571  CA  ALA A2086       9.975  13.121   7.860  1.00  0.00           C  
ATOM   3572  C   ALA A2086      11.432  13.090   7.409  1.00  0.00           C  
ATOM   3573  O   ALA A2086      11.949  12.046   7.009  1.00  0.00           O  
ATOM   3574  CB  ALA A2086       9.106  13.705   6.743  1.00  0.00           C  
ATOM   3575  N   LEU A2087      12.096  14.237   7.484  1.00  0.00           N  
ATOM   3576  CA  LEU A2087      13.481  14.340   7.048  1.00  0.00           C  
ATOM   3577  C   LEU A2087      14.537  13.895   8.052  1.00  0.00           C  
ATOM   3578  O   LEU A2087      15.671  13.616   7.665  1.00  0.00           O  
ATOM   3579  CB  LEU A2087      13.785  15.783   6.639  1.00  0.00           C  
ATOM   3580  CG  LEU A2087      13.101  16.328   5.389  1.00  0.00           C  
ATOM   3581  CD1 LEU A2087      13.333  17.826   5.303  1.00  0.00           C  
ATOM   3582  CD2 LEU A2087      13.644  15.625   4.158  1.00  0.00           C  
ATOM   3583  N   THR A2088      14.181  13.820   9.329  1.00  0.00           N  
ATOM   3584  CA  THR A2088      15.174  13.460  10.337  1.00  0.00           C  
ATOM   3585  C   THR A2088      14.775  12.378  11.331  1.00  0.00           C  
ATOM   3586  O   THR A2088      15.625  11.861  12.058  1.00  0.00           O  
ATOM   3587  CB  THR A2088      15.564  14.690  11.160  1.00  0.00           C  
ATOM   3588  OG1 THR A2088      14.480  15.027  12.034  1.00  0.00           O  
ATOM   3589  CG2 THR A2088      15.863  15.872  10.247  1.00  0.00           C  
ATOM   3590  N   GLY A2089      13.489  12.055  11.380  1.00  0.00           N  
ATOM   3591  CA  GLY A2089      13.021  11.045  12.308  1.00  0.00           C  
ATOM   3592  C   GLY A2089      13.013  11.573  13.729  1.00  0.00           C  
ATOM   3593  O   GLY A2089      12.781  10.822  14.677  1.00  0.00           O  
ATOM   3594  N   SER A2090      13.259  12.873  13.872  1.00  0.00           N  
ATOM   3595  CA  SER A2090      13.298  13.518  15.184  1.00  0.00           C  
ATOM   3596  C   SER A2090      12.546  14.846  15.217  1.00  0.00           C  
ATOM   3597  O   SER A2090      12.372  15.501  14.189  1.00  0.00           O  
ATOM   3598  CB  SER A2090      14.756  13.756  15.594  1.00  0.00           C  
ATOM   3599  OG  SER A2090      14.840  14.598  16.732  1.00  0.00           O  
ATOM   3600  N   LEU A2091      12.109  15.241  16.409  1.00  0.00           N  
ATOM   3601  CA  LEU A2091      11.397  16.503  16.580  1.00  0.00           C  
ATOM   3602  C   LEU A2091      12.318  17.575  17.148  1.00  0.00           C  
ATOM   3603  O   LEU A2091      11.907  18.718  17.348  1.00  0.00           O  
ATOM   3604  CB  LEU A2091      10.197  16.324  17.508  1.00  0.00           C  
ATOM   3605  CG  LEU A2091       9.034  15.516  16.936  1.00  0.00           C  
ATOM   3606  CD1 LEU A2091       7.896  15.499  17.944  1.00  0.00           C  
ATOM   3607  CD2 LEU A2091       8.574  16.133  15.624  1.00  0.00           C  
ATOM   3608  N   GLU A2092      13.566  17.202  17.408  1.00  0.00           N  
ATOM   3609  CA  GLU A2092      14.535  18.148  17.941  1.00  0.00           C  
ATOM   3610  C   GLU A2092      15.840  18.057  17.168  1.00  0.00           C  
ATOM   3611  O   GLU A2092      16.603  17.097  17.298  1.00  0.00           O  
ATOM   3612  CB  GLU A2092      14.758  17.887  19.427  1.00  0.00           C  
ATOM   3613  CG  GLU A2092      13.453  17.881  20.206  1.00  0.00           C  
ATOM   3614  CD  GLU A2092      13.649  17.969  21.698  1.00  0.00           C  
ATOM   3615  OE1 GLU A2092      12.650  17.816  22.430  1.00  0.00           O  
ATOM   3616  OE2 GLU A2092      14.794  18.198  22.139  1.00  0.00           O  
ATOM   3617  N   THR A2093      16.075  19.072  16.346  1.00  0.00           N  
ATOM   3618  CA  THR A2093      17.260  19.145  15.510  1.00  0.00           C  
ATOM   3619  C   THR A2093      17.569  20.622  15.306  1.00  0.00           C  
ATOM   3620  O   THR A2093      16.844  21.488  15.795  1.00  0.00           O  
ATOM   3621  CB  THR A2093      16.990  18.535  14.113  1.00  0.00           C  
ATOM   3622  OG1 THR A2093      16.217  19.460  13.335  1.00  0.00           O  
ATOM   3623  CG2 THR A2093      16.211  17.231  14.232  1.00  0.00           C  
ATOM   3624  N   PRO A2094      18.656  20.929  14.587  1.00  0.00           N  
ATOM   3625  CA  PRO A2094      18.959  22.344  14.369  1.00  0.00           C  
ATOM   3626  C   PRO A2094      17.993  22.915  13.329  1.00  0.00           C  
ATOM   3627  O   PRO A2094      17.080  22.220  12.877  1.00  0.00           O  
ATOM   3628  CB  PRO A2094      20.408  22.319  13.890  1.00  0.00           C  
ATOM   3629  CG  PRO A2094      20.529  20.985  13.223  1.00  0.00           C  
ATOM   3630  CD  PRO A2094      19.780  20.076  14.160  1.00  0.00           C  
ATOM   3631  N   GLY A2095      18.197  24.176  12.962  1.00  0.00           N  
ATOM   3632  CA  GLY A2095      17.341  24.831  11.988  1.00  0.00           C  
ATOM   3633  C   GLY A2095      16.801  23.921  10.901  1.00  0.00           C  
ATOM   3634  O   GLY A2095      17.551  23.372  10.098  1.00  0.00           O  
ATOM   3635  N   LEU A2096      15.483  23.770  10.877  1.00  0.00           N  
ATOM   3636  CA  LEU A2096      14.821  22.929   9.888  1.00  0.00           C  
ATOM   3637  C   LEU A2096      15.248  23.268   8.461  1.00  0.00           C  
ATOM   3638  O   LEU A2096      15.525  22.381   7.659  1.00  0.00           O  
ATOM   3639  CB  LEU A2096      13.302  23.083  10.003  1.00  0.00           C  
ATOM   3640  CG  LEU A2096      12.483  22.310   8.963  1.00  0.00           C  
ATOM   3641  CD1 LEU A2096      12.605  20.820   9.233  1.00  0.00           C  
ATOM   3642  CD2 LEU A2096      11.032  22.746   9.018  1.00  0.00           C  
ATOM   3643  N   PHE A2097      15.313  24.558   8.154  1.00  0.00           N  
ATOM   3644  CA  PHE A2097      15.671  24.997   6.813  1.00  0.00           C  
ATOM   3645  C   PHE A2097      17.134  24.816   6.457  1.00  0.00           C  
ATOM   3646  O   PHE A2097      17.479  24.688   5.279  1.00  0.00           O  
ATOM   3647  CB  PHE A2097      15.228  26.451   6.628  1.00  0.00           C  
ATOM   3648  CG  PHE A2097      13.753  26.639   6.817  1.00  0.00           C  
ATOM   3649  CD1 PHE A2097      12.852  26.080   5.916  1.00  0.00           C  
ATOM   3650  CD2 PHE A2097      13.258  27.299   7.937  1.00  0.00           C  
ATOM   3651  CE1 PHE A2097      11.477  26.168   6.132  1.00  0.00           C  
ATOM   3652  CE2 PHE A2097      11.887  27.392   8.162  1.00  0.00           C  
ATOM   3653  CZ  PHE A2097      10.996  26.824   7.259  1.00  0.00           C  
ATOM   3654  N   GLU A2098      17.995  24.795   7.468  1.00  0.00           N  
ATOM   3655  CA  GLU A2098      19.418  24.596   7.229  1.00  0.00           C  
ATOM   3656  C   GLU A2098      19.641  23.120   6.914  1.00  0.00           C  
ATOM   3657  O   GLU A2098      20.483  22.769   6.093  1.00  0.00           O  
ATOM   3658  CB  GLU A2098      20.229  24.988   8.463  1.00  0.00           C  
ATOM   3659  CG  GLU A2098      20.014  26.416   8.911  1.00  0.00           C  
ATOM   3660  CD  GLU A2098      21.032  26.851   9.939  1.00  0.00           C  
ATOM   3661  OE1 GLU A2098      22.231  26.909   9.594  1.00  0.00           O  
ATOM   3662  OE2 GLU A2098      20.637  27.130  11.090  1.00  0.00           O  
ATOM   3663  N   ILE A2099      18.867  22.265   7.574  1.00  0.00           N  
ATOM   3664  CA  ILE A2099      18.955  20.820   7.378  1.00  0.00           C  
ATOM   3665  C   ILE A2099      18.348  20.405   6.037  1.00  0.00           C  
ATOM   3666  O   ILE A2099      18.874  19.531   5.345  1.00  0.00           O  
ATOM   3667  CB  ILE A2099      18.215  20.070   8.507  1.00  0.00           C  
ATOM   3668  CG1 ILE A2099      18.848  20.417   9.855  1.00  0.00           C  
ATOM   3669  CG2 ILE A2099      18.263  18.570   8.261  1.00  0.00           C  
ATOM   3670  CD1 ILE A2099      18.162  19.773  11.041  1.00  0.00           C  
ATOM   3671  N   LEU A2100      17.240  21.042   5.678  1.00  0.00           N  
ATOM   3672  CA  LEU A2100      16.540  20.747   4.433  1.00  0.00           C  
ATOM   3673  C   LEU A2100      17.353  21.123   3.195  1.00  0.00           C  
ATOM   3674  O   LEU A2100      17.126  20.591   2.109  1.00  0.00           O  
ATOM   3675  CB  LEU A2100      15.194  21.481   4.421  1.00  0.00           C  
ATOM   3676  CG  LEU A2100      14.303  21.411   3.180  1.00  0.00           C  
ATOM   3677  CD1 LEU A2100      13.998  19.965   2.827  1.00  0.00           C  
ATOM   3678  CD2 LEU A2100      13.017  22.178   3.449  1.00  0.00           C  
ATOM   3679  N   ALA A2101      18.306  22.034   3.358  1.00  0.00           N  
ATOM   3680  CA  ALA A2101      19.126  22.472   2.235  1.00  0.00           C  
ATOM   3681  C   ALA A2101      20.502  21.817   2.221  1.00  0.00           C  
ATOM   3682  O   ALA A2101      21.181  21.808   1.194  1.00  0.00           O  
ATOM   3683  CB  ALA A2101      19.274  23.990   2.263  1.00  0.00           C  
ATOM   3684  N   LEU A2102      20.907  21.265   3.360  1.00  0.00           N  
ATOM   3685  CA  LEU A2102      22.212  20.626   3.476  1.00  0.00           C  
ATOM   3686  C   LEU A2102      22.458  19.509   2.462  1.00  0.00           C  
ATOM   3687  O   LEU A2102      23.417  19.568   1.691  1.00  0.00           O  
ATOM   3688  CB  LEU A2102      22.405  20.079   4.894  1.00  0.00           C  
ATOM   3689  CG  LEU A2102      23.734  19.364   5.164  1.00  0.00           C  
ATOM   3690  CD1 LEU A2102      24.897  20.298   4.855  1.00  0.00           C  
ATOM   3691  CD2 LEU A2102      23.786  18.907   6.615  1.00  0.00           C  
ATOM   3692  N   LEU A2103      21.595  18.496   2.460  1.00  0.00           N  
ATOM   3693  CA  LEU A2103      21.746  17.365   1.547  1.00  0.00           C  
ATOM   3694  C   LEU A2103      21.582  17.744   0.074  1.00  0.00           C  
ATOM   3695  O   LEU A2103      22.363  17.320  -0.779  1.00  0.00           O  
ATOM   3696  CB  LEU A2103      20.739  16.266   1.903  1.00  0.00           C  
ATOM   3697  CG  LEU A2103      20.733  15.750   3.349  1.00  0.00           C  
ATOM   3698  CD1 LEU A2103      19.709  14.631   3.483  1.00  0.00           C  
ATOM   3699  CD2 LEU A2103      22.119  15.246   3.734  1.00  0.00           C  
ATOM   3700  N   GLY A2104      20.566  18.547  -0.219  1.00  0.00           N  
ATOM   3701  CA  GLY A2104      20.316  18.949  -1.591  1.00  0.00           C  
ATOM   3702  C   GLY A2104      18.918  18.530  -1.994  1.00  0.00           C  
ATOM   3703  O   GLY A2104      18.377  17.573  -1.443  1.00  0.00           O  
ATOM   3704  N   LYS A2105      18.332  19.237  -2.955  1.00  0.00           N  
ATOM   3705  CA  LYS A2105      16.979  18.940  -3.412  1.00  0.00           C  
ATOM   3706  C   LYS A2105      16.705  17.455  -3.624  1.00  0.00           C  
ATOM   3707  O   LYS A2105      15.892  16.858  -2.916  1.00  0.00           O  
ATOM   3708  CB  LYS A2105      16.677  19.694  -4.710  1.00  0.00           C  
ATOM   3709  CG  LYS A2105      15.285  19.415  -5.265  1.00  0.00           C  
ATOM   3710  CD  LYS A2105      14.998  20.239  -6.506  1.00  0.00           C  
ATOM   3711  CE  LYS A2105      13.596  19.965  -7.031  1.00  0.00           C  
ATOM   3712  NZ  LYS A2105      13.264  20.819  -8.204  1.00  0.00           N  
ATOM   3713  N   GLU A2107      17.386  16.865  -4.601  1.00  0.00           N  
ATOM   3714  CA  GLU A2107      17.197  15.455  -4.925  1.00  0.00           C  
ATOM   3715  C   GLU A2107      17.332  14.514  -3.732  1.00  0.00           C  
ATOM   3716  O   GLU A2107      16.454  13.687  -3.482  1.00  0.00           O  
ATOM   3717  CB  GLU A2107      18.174  15.043  -6.028  1.00  0.00           C  
ATOM   3718  CG  GLU A2107      18.035  15.876  -7.293  1.00  0.00           C  
ATOM   3719  CD  GLU A2107      16.599  15.948  -7.787  1.00  0.00           C  
ATOM   3720  OE1 GLU A2107      16.021  14.887  -8.098  1.00  0.00           O  
ATOM   3721  OE2 GLU A2107      16.046  17.067  -7.861  1.00  0.00           O  
ATOM   3722  N   ARG A2108      18.426  14.639  -2.991  1.00  0.00           N  
ATOM   3723  CA  ARG A2108      18.637  13.775  -1.839  1.00  0.00           C  
ATOM   3724  C   ARG A2108      17.579  14.007  -0.764  1.00  0.00           C  
ATOM   3725  O   ARG A2108      17.209  13.088  -0.037  1.00  0.00           O  
ATOM   3726  CB  ARG A2108      20.047  13.983  -1.279  1.00  0.00           C  
ATOM   3727  CG  ARG A2108      21.135  13.686  -2.302  1.00  0.00           C  
ATOM   3728  CD  ARG A2108      22.489  13.472  -1.654  1.00  0.00           C  
ATOM   3729  NE  ARG A2108      22.975  14.665  -0.969  1.00  0.00           N  
ATOM   3730  CZ  ARG A2108      24.127  14.725  -0.309  1.00  0.00           C  
ATOM   3731  NH1 ARG A2108      24.911  13.657  -0.244  1.00  0.00           N  
ATOM   3732  NH2 ARG A2108      24.499  15.854   0.281  1.00  0.00           N  
ATOM   3733  N   ALA A2109      17.083  15.236  -0.678  1.00  0.00           N  
ATOM   3734  CA  ALA A2109      16.054  15.577   0.298  1.00  0.00           C  
ATOM   3735  C   ALA A2109      14.709  14.998  -0.136  1.00  0.00           C  
ATOM   3736  O   ALA A2109      13.997  14.388   0.667  1.00  0.00           O  
ATOM   3737  CB  ALA A2109      15.952  17.091   0.443  1.00  0.00           C  
ATOM   3738  N   LEU A2110      14.366  15.192  -1.408  1.00  0.00           N  
ATOM   3739  CA  LEU A2110      13.109  14.682  -1.945  1.00  0.00           C  
ATOM   3740  C   LEU A2110      13.044  13.166  -1.805  1.00  0.00           C  
ATOM   3741  O   LEU A2110      12.012  12.614  -1.423  1.00  0.00           O  
ATOM   3742  CB  LEU A2110      12.959  15.073  -3.419  1.00  0.00           C  
ATOM   3743  CG  LEU A2110      12.796  16.562  -3.738  1.00  0.00           C  
ATOM   3744  CD1 LEU A2110      12.856  16.768  -5.243  1.00  0.00           C  
ATOM   3745  CD2 LEU A2110      11.479  17.075  -3.180  1.00  0.00           C  
ATOM   3746  N   ARG A2111      14.152  12.497  -2.115  1.00  0.00           N  
ATOM   3747  CA  ARG A2111      14.218  11.041  -2.015  1.00  0.00           C  
ATOM   3748  C   ARG A2111      13.792  10.566  -0.632  1.00  0.00           C  
ATOM   3749  O   ARG A2111      12.921   9.706  -0.499  1.00  0.00           O  
ATOM   3750  CB  ARG A2111      15.641  10.545  -2.292  1.00  0.00           C  
ATOM   3751  CG  ARG A2111      15.856   9.904  -3.659  1.00  0.00           C  
ATOM   3752  CD  ARG A2111      15.861  10.917  -4.796  1.00  0.00           C  
ATOM   3753  NE  ARG A2111      14.530  11.426  -5.111  1.00  0.00           N  
ATOM   3754  CZ  ARG A2111      14.281  12.313  -6.071  1.00  0.00           C  
ATOM   3755  NH1 ARG A2111      15.276  12.789  -6.807  1.00  0.00           N  
ATOM   3756  NH2 ARG A2111      13.041  12.722  -6.298  1.00  0.00           N  
ATOM   3757  N   ARG A2112      14.413  11.129   0.398  1.00  0.00           N  
ATOM   3758  CA  ARG A2112      14.103  10.752   1.772  1.00  0.00           C  
ATOM   3759  C   ARG A2112      12.671  11.103   2.155  1.00  0.00           C  
ATOM   3760  O   ARG A2112      12.047  10.414   2.959  1.00  0.00           O  
ATOM   3761  CB  ARG A2112      15.084  11.431   2.737  1.00  0.00           C  
ATOM   3762  CG  ARG A2112      14.812  11.132   4.202  1.00  0.00           C  
ATOM   3763  CD  ARG A2112      15.845  11.772   5.119  1.00  0.00           C  
ATOM   3764  NE  ARG A2112      17.169  11.167   4.992  1.00  0.00           N  
ATOM   3765  CZ  ARG A2112      18.187  11.425   5.808  1.00  0.00           C  
ATOM   3766  NH1 ARG A2112      18.034  12.280   6.811  1.00  0.00           N  
ATOM   3767  NH2 ARG A2112      19.356  10.822   5.631  1.00  0.00           N  
ATOM   3768  N   LEU A2113      12.147  12.176   1.574  1.00  0.00           N  
ATOM   3769  CA  LEU A2113      10.789  12.616   1.873  1.00  0.00           C  
ATOM   3770  C   LEU A2113       9.759  11.651   1.289  1.00  0.00           C  
ATOM   3771  O   LEU A2113       8.760  11.325   1.931  1.00  0.00           O  
ATOM   3772  CB  LEU A2113      10.565  14.020   1.313  1.00  0.00           C  
ATOM   3773  CG  LEU A2113       9.732  14.973   2.172  1.00  0.00           C  
ATOM   3774  CD1 LEU A2113       9.584  16.292   1.433  1.00  0.00           C  
ATOM   3775  CD2 LEU A2113       8.368  14.373   2.474  1.00  0.00           C  
ATOM   3776  N   GLU A2121      10.005  11.202   0.063  1.00  0.00           N  
ATOM   3777  CA  GLU A2121       9.105  10.266  -0.603  1.00  0.00           C  
ATOM   3778  C   GLU A2121       9.003   8.996   0.231  1.00  0.00           C  
ATOM   3779  O   GLU A2121       7.932   8.407   0.367  1.00  0.00           O  
ATOM   3780  CB  GLU A2121       9.646   9.940  -1.993  1.00  0.00           C  
ATOM   3781  CG  GLU A2121       9.789  11.165  -2.872  1.00  0.00           C  
ATOM   3782  CD  GLU A2121      10.721  10.946  -4.042  1.00  0.00           C  
ATOM   3783  OE1 GLU A2121      10.882  11.882  -4.851  1.00  0.00           O  
ATOM   3784  OE2 GLU A2121      11.295   9.842  -4.150  1.00  0.00           O  
ATOM   3785  N   ARG A2122      10.137   8.591   0.794  1.00  0.00           N  
ATOM   3786  CA  ARG A2122      10.224   7.400   1.633  1.00  0.00           C  
ATOM   3787  C   ARG A2122       9.304   7.564   2.839  1.00  0.00           C  
ATOM   3788  O   ARG A2122       8.601   6.633   3.235  1.00  0.00           O  
ATOM   3789  CB  ARG A2122      11.668   7.220   2.105  1.00  0.00           C  
ATOM   3790  CG  ARG A2122      11.972   5.897   2.779  1.00  0.00           C  
ATOM   3791  CD  ARG A2122      13.362   5.921   3.414  1.00  0.00           C  
ATOM   3792  NE  ARG A2122      14.357   6.587   2.571  1.00  0.00           N  
ATOM   3793  CZ  ARG A2122      14.683   6.206   1.338  1.00  0.00           C  
ATOM   3794  NH1 ARG A2122      14.096   5.152   0.785  1.00  0.00           N  
ATOM   3795  NH2 ARG A2122      15.599   6.882   0.656  1.00  0.00           N  
ATOM   3796  N   ALA A2123       9.316   8.761   3.416  1.00  0.00           N  
ATOM   3797  CA  ALA A2123       8.494   9.062   4.580  1.00  0.00           C  
ATOM   3798  C   ALA A2123       7.018   9.155   4.215  1.00  0.00           C  
ATOM   3799  O   ALA A2123       6.150   8.829   5.024  1.00  0.00           O  
ATOM   3800  CB  ALA A2123       8.959  10.369   5.219  1.00  0.00           C  
ATOM   3801  N   LEU A2124       6.739   9.602   2.993  1.00  0.00           N  
ATOM   3802  CA  LEU A2124       5.365   9.742   2.524  1.00  0.00           C  
ATOM   3803  C   LEU A2124       4.805   8.425   2.003  1.00  0.00           C  
ATOM   3804  O   LEU A2124       3.591   8.251   1.917  1.00  0.00           O  
ATOM   3805  CB  LEU A2124       5.285  10.801   1.421  1.00  0.00           C  
ATOM   3806  CG  LEU A2124       5.657  12.233   1.805  1.00  0.00           C  
ATOM   3807  CD1 LEU A2124       5.649  13.105   0.563  1.00  0.00           C  
ATOM   3808  CD2 LEU A2124       4.679  12.765   2.839  1.00  0.00           C  
ATOM   3809  N   ALA A2126       5.694   7.503   1.649  1.00  0.00           N  
ATOM   3810  CA  ALA A2126       5.284   6.197   1.139  1.00  0.00           C  
ATOM   3811  C   ALA A2126       4.638   5.371   2.247  1.00  0.00           C  
ATOM   3812  O   ALA A2126       3.506   4.885   2.038  1.00  0.00           O  
ATOM   3813  CB  ALA A2126       6.486   5.458   0.571  1.00  0.00           C  
ATOM   3814  OXT ALA A2126       5.276   5.213   3.311  1.00  0.00           O  
HETATM 3815  PG  ATP A 501      35.666   1.817  47.551  1.00  0.00           P  
HETATM 3816  O1G ATP A 501      36.700   2.104  48.628  1.00  0.00           O  
HETATM 3817  O2G ATP A 501      34.385   2.566  47.852  1.00  0.00           O  
HETATM 3818  O3G ATP A 501      35.372   0.327  47.512  1.00  0.00           O  
HETATM 3819  PB  ATP A 501      36.983   3.704  45.873  1.00  0.00           P  
HETATM 3820  O1B ATP A 501      37.452   4.229  47.183  1.00  0.00           O  
HETATM 3821  O2B ATP A 501      36.080   4.522  45.023  1.00  0.00           O  
HETATM 3822  O3B ATP A 501      36.246   2.269  46.096  1.00  0.00           O  
HETATM 3823  PA  ATP A 501      39.590   2.591  45.595  1.00  0.00           P  
HETATM 3824  O1A ATP A 501      39.288   2.284  47.017  1.00  0.00           O  
HETATM 3825  O2A ATP A 501      39.926   1.490  44.660  1.00  0.00           O  
HETATM 3826  O3A ATP A 501      38.286   3.340  44.960  1.00  0.00           O  
HETATM 3827  O5' ATP A 501      40.738   3.690  45.521  1.00  0.00           O  
HETATM 3828  C5' ATP A 501      41.431   3.939  44.300  1.00  0.00           C  
HETATM 3829  C4' ATP A 501      42.260   5.194  44.420  1.00  0.00           C  
HETATM 3830  O4' ATP A 501      41.384   6.354  44.357  1.00  0.00           O  
HETATM 3831  C3' ATP A 501      43.062   5.342  45.709  1.00  0.00           C  
HETATM 3832  O3' ATP A 501      44.290   6.014  45.448  1.00  0.00           O  
HETATM 3833  C2' ATP A 501      42.146   6.196  46.578  1.00  0.00           C  
HETATM 3834  O2' ATP A 501      42.832   6.929  47.574  1.00  0.00           O  
HETATM 3835  C1' ATP A 501      41.528   7.127  45.536  1.00  0.00           C  
HETATM 3836  N9  ATP A 501      40.203   7.621  45.908  1.00  0.00           N  
HETATM 3837  C8  ATP A 501      39.076   6.876  46.154  1.00  0.00           C  
HETATM 3838  N7  ATP A 501      38.020   7.595  46.444  1.00  0.00           N  
HETATM 3839  C5  ATP A 501      38.481   8.900  46.387  1.00  0.00           C  
HETATM 3840  C6  ATP A 501      37.842  10.134  46.592  1.00  0.00           C  
HETATM 3841  N6  ATP A 501      36.541  10.253  46.886  1.00  0.00           N  
HETATM 3842  N1  ATP A 501      38.589  11.255  46.478  1.00  0.00           N  
HETATM 3843  C2  ATP A 501      39.891  11.130  46.167  1.00  0.00           C  
HETATM 3844  N3  ATP A 501      40.601  10.024  45.939  1.00  0.00           N  
HETATM 3845  C4  ATP A 501      39.828   8.932  46.067  1.00  0.00           C  
TER
END
