# Supplementary material for: Backbone Brackets and Arginine Tweezers delineate Class I and Class II aminoacyl tRNA synthetases
Source: PLoS Comput Biol. 2018 Apr 16;14(4):e1006101. doi: 10.1371/journal.pcbi.1006101 (PMC5919687; doi:10.1371/journal.pcbi.1006101)
Supplement: S11 File — All structures of Class I aaRS with residues renumbered according to the MSA. (GZ) [file pcbi.1006101.s023.tar.gz › 1n77_A_renum.pdb]

ATOM      1  N   MET A 264      35.197  83.212  29.463  1.00  0.00           N  
ATOM      2  CA  MET A 264      34.784  81.861  29.947  1.00  0.00           C  
ATOM      3  C   MET A 264      34.415  81.894  31.430  1.00  0.00           C  
ATOM      4  O   MET A 264      33.895  82.891  31.935  1.00  0.00           O  
ATOM      5  CB  MET A 264      35.923  80.860  29.737  1.00  0.00           C  
ATOM      6  CG  MET A 264      37.162  81.138  30.577  1.00  0.00           C  
ATOM      7  SD  MET A 264      38.250  79.690  30.651  1.00  0.00           S  
ATOM      8  CE  MET A 264      39.809  80.366  29.956  1.00  0.00           C  
ATOM      9  N   VAL A 266      34.678  80.794  32.122  1.00  0.00           N  
ATOM     10  CA  VAL A 266      34.390  80.711  33.544  1.00  0.00           C  
ATOM     11  C   VAL A 266      35.662  80.383  34.273  1.00  0.00           C  
ATOM     12  O   VAL A 266      36.373  79.446  33.909  1.00  0.00           O  
ATOM     13  CB  VAL A 266      33.352  79.620  33.865  1.00  0.00           C  
ATOM     14  CG1 VAL A 266      33.412  79.265  35.329  1.00  0.00           C  
ATOM     15  CG2 VAL A 266      31.962  80.110  33.522  1.00  0.00           C  
ATOM     16  N   VAL A 267      35.950  81.172  35.301  1.00  0.00           N  
ATOM     17  CA  VAL A 267      37.144  80.963  36.117  1.00  0.00           C  
ATOM     18  C   VAL A 267      36.751  80.939  37.589  1.00  0.00           C  
ATOM     19  O   VAL A 267      36.198  81.912  38.093  1.00  0.00           O  
ATOM     20  CB  VAL A 267      38.186  82.092  35.899  1.00  0.00           C  
ATOM     21  CG1 VAL A 267      39.446  81.805  36.695  1.00  0.00           C  
ATOM     22  CG2 VAL A 267      38.513  82.217  34.435  1.00  0.00           C  
ATOM     23  N   THR A 268      37.020  79.829  38.267  1.00  0.00           N  
ATOM     24  CA  THR A 268      36.703  79.708  39.691  1.00  0.00           C  
ATOM     25  C   THR A 268      37.987  79.509  40.482  1.00  0.00           C  
ATOM     26  O   THR A 268      39.061  79.363  39.902  1.00  0.00           O  
ATOM     27  CB  THR A 268      35.802  78.493  39.993  1.00  0.00           C  
ATOM     28  OG1 THR A 268      36.469  77.275  39.616  1.00  0.00           O  
ATOM     29  CG2 THR A 268      34.492  78.630  39.268  1.00  0.00           C  
ATOM     30  N   ARG A 269      37.881  79.496  41.807  1.00  0.00           N  
ATOM     31  CA  ARG A 269      39.062  79.284  42.630  1.00  0.00           C  
ATOM     32  C   ARG A 269      38.758  78.883  44.054  1.00  0.00           C  
ATOM     33  O   ARG A 269      37.614  78.928  44.492  1.00  0.00           O  
ATOM     34  CB  ARG A 269      39.936  80.542  42.654  1.00  0.00           C  
ATOM     35  CG  ARG A 269      39.253  81.841  43.137  1.00  0.00           C  
ATOM     36  CD  ARG A 269      38.646  81.764  44.537  1.00  0.00           C  
ATOM     37  NE  ARG A 269      38.371  83.096  45.078  1.00  0.00           N  
ATOM     38  CZ  ARG A 269      37.680  83.324  46.194  1.00  0.00           C  
ATOM     39  NH1 ARG A 269      37.178  82.315  46.887  1.00  0.00           N  
ATOM     40  NH2 ARG A 269      37.515  84.561  46.642  1.00  0.00           N  
ATOM     41  N   ILE A 270      39.805  78.449  44.751  1.00  0.00           N  
ATOM     42  CA  ILE A 270      39.732  78.112  46.172  1.00  0.00           C  
ATOM     43  C   ILE A 270      40.863  78.902  46.795  1.00  0.00           C  
ATOM     44  O   ILE A 270      41.956  78.983  46.232  1.00  0.00           O  
ATOM     45  CB  ILE A 270      40.001  76.634  46.520  1.00  0.00           C  
ATOM     46  CG1 ILE A 270      40.959  76.028  45.509  1.00  0.00           C  
ATOM     47  CG2 ILE A 270      38.692  75.882  46.693  1.00  0.00           C  
ATOM     48  CD1 ILE A 270      41.369  74.641  45.879  1.00  0.00           C  
ATOM     49  N   ALA A 272      40.594  79.479  47.957  1.00  0.00           N  
ATOM     50  CA  ALA A 272      41.575  80.284  48.654  1.00  0.00           C  
ATOM     51  C   ALA A 272      41.862  79.661  50.021  1.00  0.00           C  
ATOM     52  O   ALA A 272      41.505  80.220  51.061  1.00  0.00           O  
ATOM     53  CB  ALA A 272      41.046  81.701  48.811  1.00  0.00           C  
ATOM     54  N   PRO A 273      42.508  78.485  50.030  1.00  0.00           N  
ATOM     55  CA  PRO A 273      42.834  77.795  51.279  1.00  0.00           C  
ATOM     56  C   PRO A 273      43.778  78.627  52.141  1.00  0.00           C  
ATOM     57  O   PRO A 273      44.622  79.358  51.618  1.00  0.00           O  
ATOM     58  CB  PRO A 273      43.511  76.500  50.804  1.00  0.00           C  
ATOM     59  CG  PRO A 273      43.024  76.320  49.422  1.00  0.00           C  
ATOM     60  CD  PRO A 273      42.994  77.720  48.872  1.00  0.00           C  
ATOM     61  N   SER A 274      43.625  78.511  53.456  1.00  0.00           N  
ATOM     62  CA  SER A 274      44.474  79.212  54.400  1.00  0.00           C  
ATOM     63  C   SER A 274      45.314  78.125  55.043  1.00  0.00           C  
ATOM     64  O   SER A 274      44.765  77.181  55.600  1.00  0.00           O  
ATOM     65  CB  SER A 274      43.608  79.911  55.448  1.00  0.00           C  
ATOM     66  OG  SER A 274      44.376  80.260  56.585  1.00  0.00           O  
ATOM     67  N   PRO A 275      46.651  78.215  54.947  1.00  0.00           N  
ATOM     68  CA  PRO A 275      47.503  77.183  55.555  1.00  0.00           C  
ATOM     69  C   PRO A 275      47.613  77.417  57.056  1.00  0.00           C  
ATOM     70  O   PRO A 275      48.630  77.908  57.521  1.00  0.00           O  
ATOM     71  CB  PRO A 275      48.829  77.384  54.839  1.00  0.00           C  
ATOM     72  CG  PRO A 275      48.878  78.860  54.671  1.00  0.00           C  
ATOM     73  CD  PRO A 275      47.466  79.208  54.218  1.00  0.00           C  
ATOM     74  N   THR A 276      46.575  77.063  57.808  1.00  0.00           N  
ATOM     75  CA  THR A 276      46.575  77.295  59.245  1.00  0.00           C  
ATOM     76  C   THR A 276      46.065  76.116  60.074  1.00  0.00           C  
ATOM     77  O   THR A 276      45.464  76.314  61.124  1.00  0.00           O  
ATOM     78  CB  THR A 276      45.707  78.527  59.558  1.00  0.00           C  
ATOM     79  OG1 THR A 276      44.383  78.303  59.056  1.00  0.00           O  
ATOM     80  CG2 THR A 276      46.275  79.777  58.883  1.00  0.00           C  
ATOM     81  N   GLY A 277      46.310  74.898  59.606  1.00  0.00           N  
ATOM     82  CA  GLY A 277      45.842  73.718  60.314  1.00  0.00           C  
ATOM     83  C   GLY A 277      45.738  72.538  59.364  1.00  0.00           C  
ATOM     84  O   GLY A 277      46.165  72.642  58.211  1.00  0.00           O  
ATOM     85  N   ASP A 279      45.175  71.421  59.822  1.00  0.00           N  
ATOM     86  CA  ASP A 279      45.058  70.252  58.957  1.00  0.00           C  
ATOM     87  C   ASP A 279      44.152  70.542  57.756  1.00  0.00           C  
ATOM     88  O   ASP A 279      43.361  71.490  57.777  1.00  0.00           O  
ATOM     89  CB  ASP A 279      44.483  69.058  59.730  1.00  0.00           C  
ATOM     90  CG  ASP A 279      45.233  68.763  61.018  1.00  0.00           C  
ATOM     91  OD1 ASP A 279      46.482  68.794  61.016  1.00  0.00           O  
ATOM     92  OD2 ASP A 279      44.558  68.484  62.034  1.00  0.00           O  
ATOM     93  N   PRO A 280      44.271  69.737  56.683  1.00  0.00           N  
ATOM     94  CA  PRO A 280      43.429  69.940  55.497  1.00  0.00           C  
ATOM     95  C   PRO A 280      41.991  69.736  55.969  1.00  0.00           C  
ATOM     96  O   PRO A 280      41.642  68.678  56.498  1.00  0.00           O  
ATOM     97  CB  PRO A 280      43.903  68.844  54.548  1.00  0.00           C  
ATOM     98  CG  PRO A 280      45.359  68.678  54.932  1.00  0.00           C  
ATOM     99  CD  PRO A 280      45.283  68.696  56.438  1.00  0.00           C  
ATOM    100  N   HIS A 281      41.173  70.762  55.775  1.00  0.00           N  
ATOM    101  CA  HIS A 281      39.795  70.778  56.238  1.00  0.00           C  
ATOM    102  C   HIS A 281      38.767  70.288  55.225  1.00  0.00           C  
ATOM    103  O   HIS A 281      38.776  70.709  54.071  1.00  0.00           O  
ATOM    104  CB  HIS A 281      39.478  72.209  56.680  1.00  0.00           C  
ATOM    105  CG  HIS A 281      38.308  72.322  57.597  1.00  0.00           C  
ATOM    106  ND1 HIS A 281      37.008  72.166  57.168  1.00  0.00           N  
ATOM    107  CD2 HIS A 281      38.243  72.563  58.926  1.00  0.00           C  
ATOM    108  CE1 HIS A 281      36.189  72.305  58.196  1.00  0.00           C  
ATOM    109  NE2 HIS A 281      36.913  72.545  59.274  1.00  0.00           N  
ATOM    110  N   VAL A 282      37.877  69.403  55.670  1.00  0.00           N  
ATOM    111  CA  VAL A 282      36.841  68.852  54.814  1.00  0.00           C  
ATOM    112  C   VAL A 282      35.958  69.950  54.227  1.00  0.00           C  
ATOM    113  O   VAL A 282      35.402  69.800  53.138  1.00  0.00           O  
ATOM    114  CB  VAL A 282      35.969  67.827  55.584  1.00  0.00           C  
ATOM    115  CG1 VAL A 282      35.460  68.434  56.879  1.00  0.00           C  
ATOM    116  CG2 VAL A 282      34.799  67.382  54.720  1.00  0.00           C  
ATOM    117  N   GLY A 283      35.827  71.061  54.944  1.00  0.00           N  
ATOM    118  CA  GLY A 283      35.025  72.156  54.430  1.00  0.00           C  
ATOM    119  C   GLY A 283      35.666  72.697  53.160  1.00  0.00           C  
ATOM    120  O   GLY A 283      34.990  73.114  52.211  1.00  0.00           O  
ATOM    121  N   THR A 284      36.993  72.697  53.149  1.00  0.00           N  
ATOM    122  CA  THR A 284      37.749  73.170  51.996  1.00  0.00           C  
ATOM    123  C   THR A 284      37.524  72.234  50.817  1.00  0.00           C  
ATOM    124  O   THR A 284      37.313  72.677  49.698  1.00  0.00           O  
ATOM    125  CB  THR A 284      39.258  73.208  52.286  1.00  0.00           C  
ATOM    126  OG1 THR A 284      39.502  73.978  53.469  1.00  0.00           O  
ATOM    127  CG2 THR A 284      40.004  73.848  51.126  1.00  0.00           C  
ATOM    128  N   ALA A 285      37.570  70.937  51.075  1.00  0.00           N  
ATOM    129  CA  ALA A 285      37.370  69.955  50.021  1.00  0.00           C  
ATOM    130  C   ALA A 285      35.984  70.154  49.421  1.00  0.00           C  
ATOM    131  O   ALA A 285      35.802  70.135  48.203  1.00  0.00           O  
ATOM    132  CB  ALA A 285      37.510  68.547  50.592  1.00  0.00           C  
ATOM    133  N   TYR A 286      35.011  70.360  50.297  1.00  0.00           N  
ATOM    134  CA  TYR A 286      33.634  70.573  49.888  1.00  0.00           C  
ATOM    135  C   TYR A 286      33.534  71.789  48.967  1.00  0.00           C  
ATOM    136  O   TYR A 286      33.013  71.694  47.859  1.00  0.00           O  
ATOM    137  CB  TYR A 286      32.786  70.730  51.147  1.00  0.00           C  
ATOM    138  CG  TYR A 286      31.435  71.372  50.975  1.00  0.00           C  
ATOM    139  CD1 TYR A 286      30.398  70.718  50.316  1.00  0.00           C  
ATOM    140  CD2 TYR A 286      31.170  72.609  51.563  1.00  0.00           C  
ATOM    141  CE1 TYR A 286      29.127  71.279  50.263  1.00  0.00           C  
ATOM    142  CE2 TYR A 286      29.917  73.176  51.514  1.00  0.00           C  
ATOM    143  CZ  TYR A 286      28.898  72.512  50.872  1.00  0.00           C  
ATOM    144  OH  TYR A 286      27.650  73.091  50.879  1.00  0.00           O  
ATOM    145  N   ILE A 288      34.047  72.932  49.403  1.00  0.00           N  
ATOM    146  CA  ILE A 288      33.978  74.111  48.562  1.00  0.00           C  
ATOM    147  C   ILE A 288      34.777  73.917  47.283  1.00  0.00           C  
ATOM    148  O   ILE A 288      34.372  74.366  46.219  1.00  0.00           O  
ATOM    149  CB  ILE A 288      34.492  75.342  49.296  1.00  0.00           C  
ATOM    150  CG1 ILE A 288      33.597  75.611  50.511  1.00  0.00           C  
ATOM    151  CG2 ILE A 288      34.521  76.557  48.332  1.00  0.00           C  
ATOM    152  CD1 ILE A 288      32.127  75.788  50.166  1.00  0.00           C  
ATOM    153  N   ALA A 289      35.913  73.244  47.384  1.00  0.00           N  
ATOM    154  CA  ALA A 289      36.753  73.003  46.220  1.00  0.00           C  
ATOM    155  C   ALA A 289      36.016  72.137  45.209  1.00  0.00           C  
ATOM    156  O   ALA A 289      36.100  72.358  44.006  1.00  0.00           O  
ATOM    157  CB  ALA A 289      38.032  72.316  46.643  1.00  0.00           C  
ATOM    158  N   LEU A 290      35.294  71.144  45.710  1.00  0.00           N  
ATOM    159  CA  LEU A 290      34.533  70.236  44.871  1.00  0.00           C  
ATOM    160  C   LEU A 290      33.580  70.986  43.958  1.00  0.00           C  
ATOM    161  O   LEU A 290      33.485  70.699  42.762  1.00  0.00           O  
ATOM    162  CB  LEU A 290      33.735  69.284  45.754  1.00  0.00           C  
ATOM    163  CG  LEU A 290      32.866  68.217  45.103  1.00  0.00           C  
ATOM    164  CD1 LEU A 290      33.647  67.451  44.057  1.00  0.00           C  
ATOM    165  CD2 LEU A 290      32.387  67.275  46.196  1.00  0.00           C  
ATOM    166  N   PHE A 291      32.874  71.955  44.522  1.00  0.00           N  
ATOM    167  CA  PHE A 291      31.920  72.722  43.738  1.00  0.00           C  
ATOM    168  C   PHE A 291      32.553  73.740  42.805  1.00  0.00           C  
ATOM    169  O   PHE A 291      32.009  74.037  41.748  1.00  0.00           O  
ATOM    170  CB  PHE A 291      30.876  73.386  44.653  1.00  0.00           C  
ATOM    171  CG  PHE A 291      29.867  72.420  45.190  1.00  0.00           C  
ATOM    172  CD1 PHE A 291      30.162  71.622  46.283  1.00  0.00           C  
ATOM    173  CD2 PHE A 291      28.660  72.225  44.538  1.00  0.00           C  
ATOM    174  CE1 PHE A 291      29.269  70.627  46.718  1.00  0.00           C  
ATOM    175  CE2 PHE A 291      27.762  71.236  44.963  1.00  0.00           C  
ATOM    176  CZ  PHE A 291      28.073  70.434  46.057  1.00  0.00           C  
ATOM    177  N   ASN A 292      33.696  74.286  43.180  1.00  0.00           N  
ATOM    178  CA  ASN A 292      34.349  75.236  42.288  1.00  0.00           C  
ATOM    179  C   ASN A 292      34.926  74.461  41.118  1.00  0.00           C  
ATOM    180  O   ASN A 292      34.858  74.915  39.971  1.00  0.00           O  
ATOM    181  CB  ASN A 292      35.461  75.972  43.002  1.00  0.00           C  
ATOM    182  CG  ASN A 292      34.954  77.119  43.823  1.00  0.00           C  
ATOM    183  OD1 ASN A 292      34.713  78.201  43.299  1.00  0.00           O  
ATOM    184  ND2 ASN A 292      34.781  76.893  45.125  1.00  0.00           N  
ATOM    185  N   TYR A 293      35.485  73.285  41.413  1.00  0.00           N  
ATOM    186  CA  TYR A 293      36.063  72.434  40.374  1.00  0.00           C  
ATOM    187  C   TYR A 293      34.992  72.057  39.344  1.00  0.00           C  
ATOM    188  O   TYR A 293      35.184  72.220  38.142  1.00  0.00           O  
ATOM    189  CB  TYR A 293      36.683  71.170  40.991  1.00  0.00           C  
ATOM    190  CG  TYR A 293      36.983  70.040  40.011  1.00  0.00           C  
ATOM    191  CD1 TYR A 293      36.003  69.099  39.671  1.00  0.00           C  
ATOM    192  CD2 TYR A 293      38.246  69.907  39.432  1.00  0.00           C  
ATOM    193  CE1 TYR A 293      36.272  68.049  38.775  1.00  0.00           C  
ATOM    194  CE2 TYR A 293      38.532  68.863  38.534  1.00  0.00           C  
ATOM    195  CZ  TYR A 293      37.542  67.937  38.207  1.00  0.00           C  
ATOM    196  OH  TYR A 293      37.817  66.916  37.305  1.00  0.00           O  
ATOM    197  N   ALA A 294      33.856  71.572  39.831  1.00  0.00           N  
ATOM    198  CA  ALA A 294      32.775  71.160  38.953  1.00  0.00           C  
ATOM    199  C   ALA A 294      32.223  72.296  38.093  1.00  0.00           C  
ATOM    200  O   ALA A 294      32.050  72.138  36.892  1.00  0.00           O  
ATOM    201  CB  ALA A 294      31.654  70.534  39.779  1.00  0.00           C  
ATOM    202  N   TRP A 295      31.956  73.441  38.707  1.00  0.00           N  
ATOM    203  CA  TRP A 295      31.393  74.573  37.989  1.00  0.00           C  
ATOM    204  C   TRP A 295      32.297  75.007  36.854  1.00  0.00           C  
ATOM    205  O   TRP A 295      31.821  75.376  35.780  1.00  0.00           O  
ATOM    206  CB  TRP A 295      31.164  75.726  38.950  1.00  0.00           C  
ATOM    207  CG  TRP A 295      30.478  76.920  38.364  1.00  0.00           C  
ATOM    208  CD1 TRP A 295      30.863  78.221  38.488  1.00  0.00           C  
ATOM    209  CD2 TRP A 295      29.272  76.933  37.598  1.00  0.00           C  
ATOM    210  NE1 TRP A 295      29.977  79.041  37.842  1.00  0.00           N  
ATOM    211  CE2 TRP A 295      28.996  78.276  37.282  1.00  0.00           C  
ATOM    212  CE3 TRP A 295      28.412  75.941  37.130  1.00  0.00           C  
ATOM    213  CZ2 TRP A 295      27.877  78.653  36.540  1.00  0.00           C  
ATOM    214  CZ3 TRP A 295      27.302  76.318  36.391  1.00  0.00           C  
ATOM    215  CH2 TRP A 295      27.049  77.659  36.096  1.00  0.00           C  
ATOM    216  N   ALA A 296      33.603  74.968  37.079  1.00  0.00           N  
ATOM    217  CA  ALA A 296      34.517  75.353  36.023  1.00  0.00           C  
ATOM    218  C   ALA A 296      34.517  74.286  34.928  1.00  0.00           C  
ATOM    219  O   ALA A 296      34.350  74.595  33.758  1.00  0.00           O  
ATOM    220  CB  ALA A 296      35.909  75.541  36.578  1.00  0.00           C  
ATOM    221  N   ARG A 297      34.704  73.028  35.299  1.00  0.00           N  
ATOM    222  CA  ARG A 297      34.728  71.958  34.309  1.00  0.00           C  
ATOM    223  C   ARG A 297      33.434  71.886  33.505  1.00  0.00           C  
ATOM    224  O   ARG A 297      33.456  71.673  32.295  1.00  0.00           O  
ATOM    225  CB  ARG A 297      34.997  70.626  34.994  1.00  0.00           C  
ATOM    226  CG  ARG A 297      36.428  70.493  35.471  1.00  0.00           C  
ATOM    227  CD  ARG A 297      37.364  70.302  34.295  1.00  0.00           C  
ATOM    228  NE  ARG A 297      38.747  70.122  34.716  1.00  0.00           N  
ATOM    229  CZ  ARG A 297      39.615  71.113  34.896  1.00  0.00           C  
ATOM    230  NH1 ARG A 297      39.251  72.371  34.684  1.00  0.00           N  
ATOM    231  NH2 ARG A 297      40.849  70.844  35.299  1.00  0.00           N  
ATOM    232  N   ARG A 298      32.305  72.076  34.175  1.00  0.00           N  
ATOM    233  CA  ARG A 298      31.006  72.046  33.514  1.00  0.00           C  
ATOM    234  C   ARG A 298      30.954  73.096  32.407  1.00  0.00           C  
ATOM    235  O   ARG A 298      30.374  72.855  31.355  1.00  0.00           O  
ATOM    236  CB  ARG A 298      29.896  72.318  34.540  1.00  0.00           C  
ATOM    237  CG  ARG A 298      28.481  72.449  33.983  1.00  0.00           C  
ATOM    238  CD  ARG A 298      27.910  71.103  33.572  1.00  0.00           C  
ATOM    239  NE  ARG A 298      26.502  71.184  33.184  1.00  0.00           N  
ATOM    240  CZ  ARG A 298      26.062  71.616  32.003  1.00  0.00           C  
ATOM    241  NH1 ARG A 298      26.917  72.011  31.066  1.00  0.00           N  
ATOM    242  NH2 ARG A 298      24.757  71.658  31.761  1.00  0.00           N  
ATOM    243  N   ASN A 299      31.563  74.257  32.647  1.00  0.00           N  
ATOM    244  CA  ASN A 299      31.576  75.354  31.675  1.00  0.00           C  
ATOM    245  C   ASN A 299      32.860  75.418  30.862  1.00  0.00           C  
ATOM    246  O   ASN A 299      33.167  76.448  30.254  1.00  0.00           O  
ATOM    247  CB  ASN A 299      31.413  76.705  32.380  1.00  0.00           C  
ATOM    248  CG  ASN A 299      30.116  76.820  33.133  1.00  0.00           C  
ATOM    249  OD1 ASN A 299      29.889  76.116  34.111  1.00  0.00           O  
ATOM    250  ND2 ASN A 299      29.252  77.710  32.682  1.00  0.00           N  
ATOM    251  N   GLY A 305      33.610  74.325  30.850  1.00  0.00           N  
ATOM    252  CA  GLY A 305      34.868  74.323  30.129  1.00  0.00           C  
ATOM    253  C   GLY A 305      35.728  75.518  30.511  1.00  0.00           C  
ATOM    254  O   GLY A 305      36.266  76.194  29.645  1.00  0.00           O  
ATOM    255  N   GLY A 306      35.864  75.785  31.805  1.00  0.00           N  
ATOM    256  CA  GLY A 306      36.658  76.922  32.233  1.00  0.00           C  
ATOM    257  C   GLY A 306      37.889  76.532  33.025  1.00  0.00           C  
ATOM    258  O   GLY A 306      38.374  75.415  32.889  1.00  0.00           O  
ATOM    259  N   ARG A 307      38.381  77.460  33.850  1.00  0.00           N  
ATOM    260  CA  ARG A 307      39.563  77.249  34.689  1.00  0.00           C  
ATOM    261  C   ARG A 307      39.241  77.239  36.191  1.00  0.00           C  
ATOM    262  O   ARG A 307      38.360  77.968  36.662  1.00  0.00           O  
ATOM    263  CB  ARG A 307      40.601  78.348  34.421  1.00  0.00           C  
ATOM    264  CG  ARG A 307      41.451  78.157  33.186  1.00  0.00           C  
ATOM    265  CD  ARG A 307      41.789  79.492  32.542  1.00  0.00           C  
ATOM    266  NE  ARG A 307      42.360  80.427  33.506  1.00  0.00           N  
ATOM    267  CZ  ARG A 307      42.380  81.751  33.345  1.00  0.00           C  
ATOM    268  NH1 ARG A 307      41.855  82.295  32.247  1.00  0.00           N  
ATOM    269  NH2 ARG A 307      42.917  82.533  34.284  1.00  0.00           N  
ATOM    270  N   PHE A 308      39.990  76.422  36.928  1.00  0.00           N  
ATOM    271  CA  PHE A 308      39.847  76.286  38.372  1.00  0.00           C  
ATOM    272  C   PHE A 308      41.202  76.608  39.015  1.00  0.00           C  
ATOM    273  O   PHE A 308      42.149  75.829  38.920  1.00  0.00           O  
ATOM    274  CB  PHE A 308      39.427  74.859  38.710  1.00  0.00           C  
ATOM    275  CG  PHE A 308      39.502  74.536  40.172  1.00  0.00           C  
ATOM    276  CD1 PHE A 308      40.132  73.375  40.602  1.00  0.00           C  
ATOM    277  CD2 PHE A 308      38.946  75.390  41.119  1.00  0.00           C  
ATOM    278  CE1 PHE A 308      40.207  73.074  41.942  1.00  0.00           C  
ATOM    279  CE2 PHE A 308      39.016  75.096  42.466  1.00  0.00           C  
ATOM    280  CZ  PHE A 308      39.646  73.940  42.882  1.00  0.00           C  
ATOM    281  N   ILE A 309      41.277  77.757  39.673  1.00  0.00           N  
ATOM    282  CA  ILE A 309      42.506  78.236  40.299  1.00  0.00           C  
ATOM    283  C   ILE A 309      42.640  77.896  41.782  1.00  0.00           C  
ATOM    284  O   ILE A 309      41.644  77.815  42.517  1.00  0.00           O  
ATOM    285  CB  ILE A 309      42.613  79.785  40.238  1.00  0.00           C  
ATOM    286  CG1 ILE A 309      42.088  80.326  38.913  1.00  0.00           C  
ATOM    287  CG2 ILE A 309      44.050  80.208  40.400  1.00  0.00           C  
ATOM    288  CD1 ILE A 309      42.869  79.888  37.720  1.00  0.00           C  
ATOM    289  N   VAL A 310      43.887  77.719  42.215  1.00  0.00           N  
ATOM    290  CA  VAL A 310      44.190  77.479  43.618  1.00  0.00           C  
ATOM    291  C   VAL A 310      45.119  78.610  44.050  1.00  0.00           C  
ATOM    292  O   VAL A 310      46.192  78.774  43.487  1.00  0.00           O  
ATOM    293  CB  VAL A 310      44.933  76.141  43.861  1.00  0.00           C  
ATOM    294  CG1 VAL A 310      45.394  76.070  45.304  1.00  0.00           C  
ATOM    295  CG2 VAL A 310      44.034  74.974  43.565  1.00  0.00           C  
ATOM    296  N   ARG A 311      44.694  79.395  45.033  1.00  0.00           N  
ATOM    297  CA  ARG A 311      45.498  80.499  45.548  1.00  0.00           C  
ATOM    298  C   ARG A 311      45.631  80.296  47.053  1.00  0.00           C  
ATOM    299  O   ARG A 311      44.638  80.048  47.737  1.00  0.00           O  
ATOM    300  CB  ARG A 311      44.809  81.827  45.265  1.00  0.00           C  
ATOM    301  CG  ARG A 311      45.601  83.053  45.683  1.00  0.00           C  
ATOM    302  CD  ARG A 311      44.901  84.321  45.190  1.00  0.00           C  
ATOM    303  NE  ARG A 311      43.586  84.506  45.804  1.00  0.00           N  
ATOM    304  CZ  ARG A 311      42.468  84.732  45.124  1.00  0.00           C  
ATOM    305  NH1 ARG A 311      42.486  84.801  43.803  1.00  0.00           N  
ATOM    306  NH2 ARG A 311      41.326  84.896  45.768  1.00  0.00           N  
ATOM    307  N   ILE A 312      46.849  80.380  47.574  1.00  0.00           N  
ATOM    308  CA  ILE A 312      47.056  80.171  49.006  1.00  0.00           C  
ATOM    309  C   ILE A 312      46.933  81.465  49.799  1.00  0.00           C  
ATOM    310  O   ILE A 312      47.567  82.467  49.484  1.00  0.00           O  
ATOM    311  CB  ILE A 312      48.436  79.521  49.285  1.00  0.00           C  
ATOM    312  CG1 ILE A 312      48.534  78.159  48.585  1.00  0.00           C  
ATOM    313  CG2 ILE A 312      48.639  79.342  50.785  1.00  0.00           C  
ATOM    314  CD1 ILE A 312      47.493  77.114  49.051  1.00  0.00           C  
ATOM    315  N   GLU A 313      46.102  81.444  50.827  1.00  0.00           N  
ATOM    316  CA  GLU A 313      45.906  82.626  51.657  1.00  0.00           C  
ATOM    317  C   GLU A 313      46.805  82.565  52.887  1.00  0.00           C  
ATOM    318  O   GLU A 313      46.345  82.222  53.977  1.00  0.00           O  
ATOM    319  CB  GLU A 313      44.444  82.712  52.095  1.00  0.00           C  
ATOM    320  CG  GLU A 313      43.715  83.959  51.623  1.00  0.00           C  
ATOM    321  CD  GLU A 313      43.024  83.780  50.275  1.00  0.00           C  
ATOM    322  OE1 GLU A 313      43.652  83.253  49.328  1.00  0.00           O  
ATOM    323  OE2 GLU A 313      41.843  84.183  50.165  1.00  0.00           O  
ATOM    324  N   ASP A 314      48.086  82.879  52.712  1.00  0.00           N  
ATOM    325  CA  ASP A 314      49.035  82.854  53.823  1.00  0.00           C  
ATOM    326  C   ASP A 314      49.476  84.270  54.205  1.00  0.00           C  
ATOM    327  O   ASP A 314      50.664  84.587  54.211  1.00  0.00           O  
ATOM    328  CB  ASP A 314      50.264  82.003  53.475  1.00  0.00           C  
ATOM    329  CG  ASP A 314      50.991  82.488  52.223  1.00  0.00           C  
ATOM    330  OD1 ASP A 314      52.152  82.078  51.999  1.00  0.00           O  
ATOM    331  OD2 ASP A 314      50.403  83.269  51.455  1.00  0.00           O  
ATOM    332  N   THR A 315      48.503  85.110  54.541  1.00  0.00           N  
ATOM    333  CA  THR A 315      48.764  86.495  54.908  1.00  0.00           C  
ATOM    334  C   THR A 315      48.659  86.754  56.415  1.00  0.00           C  
ATOM    335  O   THR A 315      48.822  87.883  56.865  1.00  0.00           O  
ATOM    336  CB  THR A 315      47.790  87.432  54.164  1.00  0.00           C  
ATOM    337  OG1 THR A 315      46.438  87.041  54.450  1.00  0.00           O  
ATOM    338  CG2 THR A 315      48.026  87.356  52.664  1.00  0.00           C  
ATOM    339  N   ASP A 316      48.381  85.717  57.194  1.00  0.00           N  
ATOM    340  CA  ASP A 316      48.298  85.886  58.640  1.00  0.00           C  
ATOM    341  C   ASP A 316      49.520  85.208  59.233  1.00  0.00           C  
ATOM    342  O   ASP A 316      49.490  84.027  59.561  1.00  0.00           O  
ATOM    343  CB  ASP A 316      47.015  85.255  59.179  1.00  0.00           C  
ATOM    344  CG  ASP A 316      46.905  85.356  60.694  1.00  0.00           C  
ATOM    345  OD1 ASP A 316      45.775  85.256  61.205  1.00  0.00           O  
ATOM    346  OD2 ASP A 316      47.941  85.522  61.381  1.00  0.00           O  
ATOM    347  N   ARG A 317      50.608  85.942  59.386  1.00  0.00           N  
ATOM    348  CA  ARG A 317      51.800  85.293  59.885  1.00  0.00           C  
ATOM    349  C   ARG A 317      51.663  84.665  61.264  1.00  0.00           C  
ATOM    350  O   ARG A 317      52.483  83.837  61.650  1.00  0.00           O  
ATOM    351  CB  ARG A 317      53.000  86.256  59.807  1.00  0.00           C  
ATOM    352  CG  ARG A 317      52.742  87.679  60.217  1.00  0.00           C  
ATOM    353  CD  ARG A 317      53.958  88.545  59.919  1.00  0.00           C  
ATOM    354  NE  ARG A 317      53.923  89.817  60.644  1.00  0.00           N  
ATOM    355  CZ  ARG A 317      54.106  89.947  61.959  1.00  0.00           C  
ATOM    356  NH1 ARG A 317      54.344  88.879  62.712  1.00  0.00           N  
ATOM    357  NH2 ARG A 317      54.046  91.145  62.529  1.00  0.00           N  
ATOM    358  N   ALA A 333      50.599  85.015  61.980  1.00  0.00           N  
ATOM    359  CA  ALA A 333      50.369  84.495  63.330  1.00  0.00           C  
ATOM    360  C   ALA A 333      49.758  83.095  63.366  1.00  0.00           C  
ATOM    361  O   ALA A 333      50.174  82.250  64.162  1.00  0.00           O  
ATOM    362  CB  ALA A 333      49.483  85.467  64.115  1.00  0.00           C  
ATOM    363  N   ARG A 421      48.771  82.847  62.510  1.00  0.00           N  
ATOM    364  CA  ARG A 421      48.113  81.542  62.477  1.00  0.00           C  
ATOM    365  C   ARG A 421      48.712  80.575  61.464  1.00  0.00           C  
ATOM    366  O   ARG A 421      48.217  79.460  61.298  1.00  0.00           O  
ATOM    367  CB  ARG A 421      46.617  81.704  62.183  1.00  0.00           C  
ATOM    368  CG  ARG A 421      45.878  82.613  63.151  1.00  0.00           C  
ATOM    369  CD  ARG A 421      44.393  82.285  63.181  1.00  0.00           C  
ATOM    370  NE  ARG A 421      43.765  82.411  61.867  1.00  0.00           N  
ATOM    371  CZ  ARG A 421      42.964  81.495  61.325  1.00  0.00           C  
ATOM    372  NH1 ARG A 421      42.684  80.371  61.984  1.00  0.00           N  
ATOM    373  NH2 ARG A 421      42.450  81.700  60.113  1.00  0.00           N  
ATOM    374  N   TYR A 422      49.779  80.999  60.798  1.00  0.00           N  
ATOM    375  CA  TYR A 422      50.425  80.171  59.788  1.00  0.00           C  
ATOM    376  C   TYR A 422      51.122  78.931  60.319  1.00  0.00           C  
ATOM    377  O   TYR A 422      52.081  79.015  61.079  1.00  0.00           O  
ATOM    378  CB  TYR A 422      51.423  80.997  58.986  1.00  0.00           C  
ATOM    379  CG  TYR A 422      52.118  80.218  57.901  1.00  0.00           C  
ATOM    380  CD1 TYR A 422      53.371  79.642  58.122  1.00  0.00           C  
ATOM    381  CD2 TYR A 422      51.517  80.042  56.648  1.00  0.00           C  
ATOM    382  CE1 TYR A 422      54.012  78.912  57.130  1.00  0.00           C  
ATOM    383  CE2 TYR A 422      52.151  79.314  55.646  1.00  0.00           C  
ATOM    384  CZ  TYR A 422      53.398  78.753  55.899  1.00  0.00           C  
ATOM    385  OH  TYR A 422      54.022  78.025  54.921  1.00  0.00           O  
ATOM    386  N   VAL A 423      50.625  77.780  59.890  1.00  0.00           N  
ATOM    387  CA  VAL A 423      51.167  76.494  60.277  1.00  0.00           C  
ATOM    388  C   VAL A 423      52.144  76.014  59.210  1.00  0.00           C  
ATOM    389  O   VAL A 423      51.726  75.627  58.112  1.00  0.00           O  
ATOM    390  CB  VAL A 423      50.056  75.440  60.380  1.00  0.00           C  
ATOM    391  CG1 VAL A 423      50.662  74.089  60.698  1.00  0.00           C  
ATOM    392  CG2 VAL A 423      49.045  75.843  61.427  1.00  0.00           C  
ATOM    393  N   PRO A 424      53.453  76.041  59.499  1.00  0.00           N  
ATOM    394  CA  PRO A 424      54.369  75.564  58.458  1.00  0.00           C  
ATOM    395  C   PRO A 424      54.056  74.112  58.083  1.00  0.00           C  
ATOM    396  O   PRO A 424      53.746  73.295  58.951  1.00  0.00           O  
ATOM    397  CB  PRO A 424      55.749  75.744  59.091  1.00  0.00           C  
ATOM    398  CG  PRO A 424      55.469  75.807  60.558  1.00  0.00           C  
ATOM    399  CD  PRO A 424      54.191  76.578  60.648  1.00  0.00           C  
ATOM    400  N   GLY A 425      54.106  73.810  56.785  1.00  0.00           N  
ATOM    401  CA  GLY A 425      53.816  72.467  56.316  1.00  0.00           C  
ATOM    402  C   GLY A 425      52.353  72.236  55.966  1.00  0.00           C  
ATOM    403  O   GLY A 425      51.961  71.145  55.554  1.00  0.00           O  
ATOM    404  N   ALA A 426      51.530  73.265  56.122  1.00  0.00           N  
ATOM    405  CA  ALA A 426      50.113  73.121  55.826  1.00  0.00           C  
ATOM    406  C   ALA A 426      49.769  73.329  54.354  1.00  0.00           C  
ATOM    407  O   ALA A 426      48.749  72.826  53.897  1.00  0.00           O  
ATOM    408  CB  ALA A 426      49.288  74.071  56.712  1.00  0.00           C  
ATOM    409  N   GLU A 427      50.609  74.042  53.602  1.00  0.00           N  
ATOM    410  CA  GLU A 427      50.286  74.248  52.203  1.00  0.00           C  
ATOM    411  C   GLU A 427      50.362  72.913  51.450  1.00  0.00           C  
ATOM    412  O   GLU A 427      49.429  72.547  50.740  1.00  0.00           O  
ATOM    413  CB  GLU A 427      51.237  75.276  51.586  1.00  0.00           C  
ATOM    414  CG  GLU A 427      50.922  75.590  50.132  1.00  0.00           C  
ATOM    415  CD  GLU A 427      51.900  76.570  49.496  1.00  0.00           C  
ATOM    416  OE1 GLU A 427      52.233  76.380  48.302  1.00  0.00           O  
ATOM    417  OE2 GLU A 427      52.323  77.530  50.179  1.00  0.00           O  
ATOM    418  N   GLU A 429      51.456  72.175  51.624  1.00  0.00           N  
ATOM    419  CA  GLU A 429      51.625  70.884  50.942  1.00  0.00           C  
ATOM    420  C   GLU A 429      50.476  69.937  51.235  1.00  0.00           C  
ATOM    421  O   GLU A 429      49.951  69.284  50.349  1.00  0.00           O  
ATOM    422  CB  GLU A 429      52.901  70.154  51.389  1.00  0.00           C  
ATOM    423  CG  GLU A 429      54.189  70.948  51.401  1.00  0.00           C  
ATOM    424  CD  GLU A 429      54.446  71.628  52.742  1.00  0.00           C  
ATOM    425  OE1 GLU A 429      53.860  72.707  52.987  1.00  0.00           O  
ATOM    426  OE2 GLU A 429      55.228  71.077  53.554  1.00  0.00           O  
ATOM    427  N   ARG A 431      50.113  69.861  52.506  1.00  0.00           N  
ATOM    428  CA  ARG A 431      49.061  68.970  52.967  1.00  0.00           C  
ATOM    429  C   ARG A 431      47.707  69.214  52.330  1.00  0.00           C  
ATOM    430  O   ARG A 431      47.032  68.260  51.945  1.00  0.00           O  
ATOM    431  CB  ARG A 431      48.967  69.049  54.488  1.00  0.00           C  
ATOM    432  CG  ARG A 431      50.275  68.645  55.173  1.00  0.00           C  
ATOM    433  CD  ARG A 431      50.212  68.866  56.662  1.00  0.00           C  
ATOM    434  NE  ARG A 431      49.109  68.121  57.258  1.00  0.00           N  
ATOM    435  CZ  ARG A 431      48.568  68.402  58.438  1.00  0.00           C  
ATOM    436  NH1 ARG A 431      49.025  69.419  59.161  1.00  0.00           N  
ATOM    437  NH2 ARG A 431      47.566  67.662  58.894  1.00  0.00           N  
ATOM    438  N   ILE A 432      47.310  70.479  52.203  1.00  0.00           N  
ATOM    439  CA  ILE A 432      46.028  70.809  51.589  1.00  0.00           C  
ATOM    440  C   ILE A 432      46.048  70.487  50.088  1.00  0.00           C  
ATOM    441  O   ILE A 432      45.074  69.990  49.529  1.00  0.00           O  
ATOM    442  CB  ILE A 432      45.683  72.312  51.782  1.00  0.00           C  
ATOM    443  CG1 ILE A 432      44.245  72.585  51.348  1.00  0.00           C  
ATOM    444  CG2 ILE A 432      46.579  73.163  50.929  1.00  0.00           C  
ATOM    445  CD1 ILE A 432      43.195  71.754  52.098  1.00  0.00           C  
ATOM    446  N   LEU A 433      47.167  70.778  49.439  1.00  0.00           N  
ATOM    447  CA  LEU A 433      47.314  70.521  48.017  1.00  0.00           C  
ATOM    448  C   LEU A 433      47.293  69.032  47.713  1.00  0.00           C  
ATOM    449  O   LEU A 433      46.802  68.608  46.666  1.00  0.00           O  
ATOM    450  CB  LEU A 433      48.611  71.159  47.514  1.00  0.00           C  
ATOM    451  CG  LEU A 433      48.565  72.692  47.523  1.00  0.00           C  
ATOM    452  CD1 LEU A 433      49.914  73.272  47.193  1.00  0.00           C  
ATOM    453  CD2 LEU A 433      47.526  73.167  46.527  1.00  0.00           C  
ATOM    454  N   ALA A 434      47.815  68.238  48.640  1.00  0.00           N  
ATOM    455  CA  ALA A 434      47.840  66.799  48.462  1.00  0.00           C  
ATOM    456  C   ALA A 434      46.449  66.217  48.671  1.00  0.00           C  
ATOM    457  O   ALA A 434      46.033  65.313  47.944  1.00  0.00           O  
ATOM    458  CB  ALA A 434      48.807  66.180  49.423  1.00  0.00           C  
ATOM    459  N   ALA A 435      45.723  66.743  49.651  1.00  0.00           N  
ATOM    460  CA  ALA A 435      44.388  66.243  49.940  1.00  0.00           C  
ATOM    461  C   ALA A 435      43.428  66.498  48.786  1.00  0.00           C  
ATOM    462  O   ALA A 435      42.529  65.695  48.529  1.00  0.00           O  
ATOM    463  CB  ALA A 435      43.866  66.880  51.193  1.00  0.00           C  
ATOM    464  N   LEU A 436      43.616  67.621  48.098  1.00  0.00           N  
ATOM    465  CA  LEU A 436      42.761  67.967  46.975  1.00  0.00           C  
ATOM    466  C   LEU A 436      43.032  67.005  45.839  1.00  0.00           C  
ATOM    467  O   LEU A 436      42.107  66.581  45.150  1.00  0.00           O  
ATOM    468  CB  LEU A 436      43.012  69.411  46.532  1.00  0.00           C  
ATOM    469  CG  LEU A 436      42.570  70.437  47.577  1.00  0.00           C  
ATOM    470  CD1 LEU A 436      42.777  71.831  47.067  1.00  0.00           C  
ATOM    471  CD2 LEU A 436      41.118  70.220  47.908  1.00  0.00           C  
ATOM    472  N   LYS A 437      44.300  66.652  45.653  1.00  0.00           N  
ATOM    473  CA  LYS A 437      44.679  65.713  44.604  1.00  0.00           C  
ATOM    474  C   LYS A 437      44.220  64.317  44.993  1.00  0.00           C  
ATOM    475  O   LYS A 437      43.827  63.509  44.152  1.00  0.00           O  
ATOM    476  CB  LYS A 437      46.193  65.739  44.399  1.00  0.00           C  
ATOM    477  CG  LYS A 437      46.673  67.006  43.704  1.00  0.00           C  
ATOM    478  CD  LYS A 437      48.173  67.018  43.587  1.00  0.00           C  
ATOM    479  CE  LYS A 437      48.653  68.299  42.953  1.00  0.00           C  
ATOM    480  NZ  LYS A 437      50.135  68.299  42.839  1.00  0.00           N  
ATOM    481  N   TRP A 438      44.263  64.049  46.288  1.00  0.00           N  
ATOM    482  CA  TRP A 438      43.830  62.775  46.821  1.00  0.00           C  
ATOM    483  C   TRP A 438      42.339  62.556  46.531  1.00  0.00           C  
ATOM    484  O   TRP A 438      41.933  61.446  46.181  1.00  0.00           O  
ATOM    485  CB  TRP A 438      44.096  62.755  48.317  1.00  0.00           C  
ATOM    486  CG  TRP A 438      43.697  61.506  48.958  1.00  0.00           C  
ATOM    487  CD1 TRP A 438      44.171  60.264  48.689  1.00  0.00           C  
ATOM    488  CD2 TRP A 438      42.718  61.355  49.983  1.00  0.00           C  
ATOM    489  NE1 TRP A 438      43.547  59.338  49.482  1.00  0.00           N  
ATOM    490  CE2 TRP A 438      42.648  59.982  50.288  1.00  0.00           C  
ATOM    491  CE3 TRP A 438      41.888  62.249  50.674  1.00  0.00           C  
ATOM    492  CZ2 TRP A 438      41.784  59.475  51.252  1.00  0.00           C  
ATOM    493  CZ3 TRP A 438      41.028  61.748  51.633  1.00  0.00           C  
ATOM    494  CH2 TRP A 438      40.982  60.368  51.912  1.00  0.00           C  
ATOM    495  N   LEU A 439      41.532  63.609  46.667  1.00  0.00           N  
ATOM    496  CA  LEU A 439      40.097  63.507  46.398  1.00  0.00           C  
ATOM    497  C   LEU A 439      39.753  63.430  44.912  1.00  0.00           C  
ATOM    498  O   LEU A 439      38.610  63.142  44.560  1.00  0.00           O  
ATOM    499  CB  LEU A 439      39.331  64.685  46.991  1.00  0.00           C  
ATOM    500  CG  LEU A 439      38.899  64.695  48.449  1.00  0.00           C  
ATOM    501  CD1 LEU A 439      37.961  65.875  48.611  1.00  0.00           C  
ATOM    502  CD2 LEU A 439      38.183  63.421  48.837  1.00  0.00           C  
ATOM    503  N   GLY A 444      40.723  63.714  44.046  1.00  0.00           N  
ATOM    504  CA  GLY A 444      40.468  63.633  42.616  1.00  0.00           C  
ATOM    505  C   GLY A 444      40.221  64.946  41.900  1.00  0.00           C  
ATOM    506  O   GLY A 444      39.804  64.975  40.736  1.00  0.00           O  
ATOM    507  N   LEU A 445      40.468  66.045  42.599  1.00  0.00           N  
ATOM    508  CA  LEU A 445      40.289  67.358  42.018  1.00  0.00           C  
ATOM    509  C   LEU A 445      41.608  67.716  41.381  1.00  0.00           C  
ATOM    510  O   LEU A 445      42.659  67.326  41.870  1.00  0.00           O  
ATOM    511  CB  LEU A 445      39.948  68.376  43.095  1.00  0.00           C  
ATOM    512  CG  LEU A 445      38.741  67.968  43.944  1.00  0.00           C  
ATOM    513  CD1 LEU A 445      38.460  69.059  44.942  1.00  0.00           C  
ATOM    514  CD2 LEU A 445      37.512  67.723  43.064  1.00  0.00           C  
ATOM    515  N   SER A 457      41.553  68.437  40.275  1.00  0.00           N  
ATOM    516  CA  SER A 457      42.755  68.854  39.586  1.00  0.00           C  
ATOM    517  C   SER A 457      42.560  70.326  39.321  1.00  0.00           C  
ATOM    518  O   SER A 457      41.468  70.743  38.946  1.00  0.00           O  
ATOM    519  CB  SER A 457      42.885  68.121  38.252  1.00  0.00           C  
ATOM    520  OG  SER A 457      42.646  66.731  38.405  1.00  0.00           O  
ATOM    521  N   TYR A 461      43.592  71.122  39.538  1.00  0.00           N  
ATOM    522  CA  TYR A 461      43.468  72.537  39.260  1.00  0.00           C  
ATOM    523  C   TYR A 461      44.295  72.898  38.042  1.00  0.00           C  
ATOM    524  O   TYR A 461      45.287  72.244  37.727  1.00  0.00           O  
ATOM    525  CB  TYR A 461      43.886  73.390  40.463  1.00  0.00           C  
ATOM    526  CG  TYR A 461      45.014  72.834  41.295  1.00  0.00           C  
ATOM    527  CD1 TYR A 461      44.826  71.703  42.084  1.00  0.00           C  
ATOM    528  CD2 TYR A 461      46.247  73.487  41.362  1.00  0.00           C  
ATOM    529  CE1 TYR A 461      45.826  71.241  42.925  1.00  0.00           C  
ATOM    530  CE2 TYR A 461      47.256  73.026  42.206  1.00  0.00           C  
ATOM    531  CZ  TYR A 461      47.031  71.910  42.983  1.00  0.00           C  
ATOM    532  OH  TYR A 461      47.990  71.478  43.859  1.00  0.00           O  
ATOM    533  N   ASP A 463      43.874  73.957  37.368  1.00  0.00           N  
ATOM    534  CA  ASP A 463      44.527  74.421  36.156  1.00  0.00           C  
ATOM    535  C   ASP A 463      45.679  75.393  36.434  1.00  0.00           C  
ATOM    536  O   ASP A 463      46.630  75.474  35.662  1.00  0.00           O  
ATOM    537  CB  ASP A 463      43.465  75.063  35.267  1.00  0.00           C  
ATOM    538  CG  ASP A 463      42.337  74.099  34.942  1.00  0.00           C  
ATOM    539  OD1 ASP A 463      41.151  74.503  34.955  1.00  0.00           O  
ATOM    540  OD2 ASP A 463      42.644  72.923  34.672  1.00  0.00           O  
ATOM    541  N   GLU A 464      45.581  76.129  37.534  1.00  0.00           N  
ATOM    542  CA  GLU A 464      46.616  77.075  37.944  1.00  0.00           C  
ATOM    543  C   GLU A 464      46.814  76.933  39.444  1.00  0.00           C  
ATOM    544  O   GLU A 464      45.854  76.670  40.170  1.00  0.00           O  
ATOM    545  CB  GLU A 464      46.205  78.506  37.599  1.00  0.00           C  
ATOM    546  CG  GLU A 464      46.435  78.848  36.151  1.00  0.00           C  
ATOM    547  CD  GLU A 464      45.662  80.068  35.668  1.00  0.00           C  
ATOM    548  OE1 GLU A 464      45.671  81.127  36.328  1.00  0.00           O  
ATOM    549  OE2 GLU A 464      45.042  79.973  34.598  1.00  0.00           O  
ATOM    550  N   GLY A 465      48.054  77.092  39.904  1.00  0.00           N  
ATOM    551  CA  GLY A 465      48.338  76.959  41.320  1.00  0.00           C  
ATOM    552  C   GLY A 465      49.812  76.993  41.673  1.00  0.00           C  
ATOM    553  O   GLY A 465      50.659  77.002  40.787  1.00  0.00           O  
ATOM    554  N   PRO A 466      50.146  76.984  42.974  1.00  0.00           N  
ATOM    555  CA  PRO A 466      51.509  77.018  43.517  1.00  0.00           C  
ATOM    556  C   PRO A 466      52.434  75.988  42.903  1.00  0.00           C  
ATOM    557  O   PRO A 466      53.571  76.300  42.557  1.00  0.00           O  
ATOM    558  CB  PRO A 466      51.301  76.744  45.003  1.00  0.00           C  
ATOM    559  CG  PRO A 466      49.926  77.255  45.267  1.00  0.00           C  
ATOM    560  CD  PRO A 466      49.172  76.766  44.058  1.00  0.00           C  
ATOM    561  N   ASP A 467      51.957  74.752  42.781  1.00  0.00           N  
ATOM    562  CA  ASP A 467      52.793  73.695  42.220  1.00  0.00           C  
ATOM    563  C   ASP A 467      52.500  73.227  40.784  1.00  0.00           C  
ATOM    564  O   ASP A 467      52.901  72.133  40.395  1.00  0.00           O  
ATOM    565  CB  ASP A 467      52.831  72.483  43.164  1.00  0.00           C  
ATOM    566  CG  ASP A 467      51.455  71.940  43.487  1.00  0.00           C  
ATOM    567  OD1 ASP A 467      50.457  72.519  43.014  1.00  0.00           O  
ATOM    568  OD2 ASP A 467      51.376  70.928  44.218  1.00  0.00           O  
ATOM    569  N   VAL A 468      51.799  74.042  40.002  1.00  0.00           N  
ATOM    570  CA  VAL A 468      51.532  73.704  38.598  1.00  0.00           C  
ATOM    571  C   VAL A 468      51.732  74.936  37.723  1.00  0.00           C  
ATOM    572  O   VAL A 468      51.486  74.902  36.527  1.00  0.00           O  
ATOM    573  CB  VAL A 468      50.091  73.180  38.338  1.00  0.00           C  
ATOM    574  CG1 VAL A 468      49.845  71.901  39.113  1.00  0.00           C  
ATOM    575  CG2 VAL A 468      49.075  74.246  38.681  1.00  0.00           C  
ATOM    576  N   GLY A 469      52.170  76.027  38.334  1.00  0.00           N  
ATOM    577  CA  GLY A 469      52.393  77.244  37.582  1.00  0.00           C  
ATOM    578  C   GLY A 469      51.115  77.859  37.057  1.00  0.00           C  
ATOM    579  O   GLY A 469      50.013  77.420  37.395  1.00  0.00           O  
ATOM    580  N   GLY A 470      51.268  78.881  36.225  1.00  0.00           N  
ATOM    581  CA  GLY A 470      50.122  79.556  35.654  1.00  0.00           C  
ATOM    582  C   GLY A 470      50.540  80.933  35.195  1.00  0.00           C  
ATOM    583  O   GLY A 470      51.529  81.464  35.694  1.00  0.00           O  
ATOM    584  N   PRO A 471      49.789  81.554  34.279  1.00  0.00           N  
ATOM    585  CA  PRO A 471      50.043  82.883  33.713  1.00  0.00           C  
ATOM    586  C   PRO A 471      49.956  84.047  34.689  1.00  0.00           C  
ATOM    587  O   PRO A 471      50.511  85.112  34.420  1.00  0.00           O  
ATOM    588  CB  PRO A 471      48.966  83.039  32.631  1.00  0.00           C  
ATOM    589  CG  PRO A 471      48.372  81.690  32.472  1.00  0.00           C  
ATOM    590  CD  PRO A 471      48.484  81.057  33.831  1.00  0.00           C  
ATOM    591  N   HIS A 472      49.245  83.869  35.803  1.00  0.00           N  
ATOM    592  CA  HIS A 472      49.078  84.967  36.749  1.00  0.00           C  
ATOM    593  C   HIS A 472      49.629  84.760  38.150  1.00  0.00           C  
ATOM    594  O   HIS A 472      49.018  85.209  39.126  1.00  0.00           O  
ATOM    595  CB  HIS A 472      47.605  85.332  36.849  1.00  0.00           C  
ATOM    596  CG  HIS A 472      46.972  85.606  35.527  1.00  0.00           C  
ATOM    597  ND1 HIS A 472      47.453  86.564  34.656  1.00  0.00           N  
ATOM    598  CD2 HIS A 472      45.916  85.031  34.905  1.00  0.00           C  
ATOM    599  CE1 HIS A 472      46.722  86.567  33.558  1.00  0.00           C  
ATOM    600  NE2 HIS A 472      45.782  85.644  33.682  1.00  0.00           N  
ATOM    601  N   GLY A 473      50.783  84.105  38.249  1.00  0.00           N  
ATOM    602  CA  GLY A 473      51.388  83.873  39.550  1.00  0.00           C  
ATOM    603  C   GLY A 473      52.036  85.129  40.098  1.00  0.00           C  
ATOM    604  O   GLY A 473      52.009  86.167  39.429  1.00  0.00           O  
ATOM    605  N   PRO A 474      52.595  85.089  41.323  1.00  0.00           N  
ATOM    606  CA  PRO A 474      52.628  83.913  42.204  1.00  0.00           C  
ATOM    607  C   PRO A 474      51.222  83.523  42.640  1.00  0.00           C  
ATOM    608  O   PRO A 474      50.286  84.303  42.505  1.00  0.00           O  
ATOM    609  CB  PRO A 474      53.472  84.384  43.384  1.00  0.00           C  
ATOM    610  CG  PRO A 474      54.390  85.386  42.772  1.00  0.00           C  
ATOM    611  CD  PRO A 474      53.456  86.157  41.862  1.00  0.00           C  
ATOM    612  N   TYR A 475      51.076  82.306  43.149  1.00  0.00           N  
ATOM    613  CA  TYR A 475      49.783  81.827  43.608  1.00  0.00           C  
ATOM    614  C   TYR A 475      49.803  81.609  45.117  1.00  0.00           C  
ATOM    615  O   TYR A 475      49.012  80.850  45.670  1.00  0.00           O  
ATOM    616  CB  TYR A 475      49.388  80.542  42.870  1.00  0.00           C  
ATOM    617  CG  TYR A 475      49.062  80.788  41.411  1.00  0.00           C  
ATOM    618  CD1 TYR A 475      50.054  80.743  40.437  1.00  0.00           C  
ATOM    619  CD2 TYR A 475      47.776  81.133  41.015  1.00  0.00           C  
ATOM    620  CE1 TYR A 475      49.773  81.036  39.115  1.00  0.00           C  
ATOM    621  CE2 TYR A 475      47.487  81.433  39.692  1.00  0.00           C  
ATOM    622  CZ  TYR A 475      48.489  81.382  38.751  1.00  0.00           C  
ATOM    623  OH  TYR A 475      48.215  81.687  37.434  1.00  0.00           O  
ATOM    624  N   ARG A 476      50.726  82.301  45.764  1.00  0.00           N  
ATOM    625  CA  ARG A 476      50.897  82.265  47.205  1.00  0.00           C  
ATOM    626  C   ARG A 476      50.872  83.768  47.553  1.00  0.00           C  
ATOM    627  O   ARG A 476      51.729  84.527  47.099  1.00  0.00           O  
ATOM    628  CB  ARG A 476      52.248  81.619  47.495  1.00  0.00           C  
ATOM    629  CG  ARG A 476      52.580  81.391  48.940  1.00  0.00           C  
ATOM    630  CD  ARG A 476      53.850  80.559  49.031  1.00  0.00           C  
ATOM    631  NE  ARG A 476      53.713  79.276  48.337  1.00  0.00           N  
ATOM    632  CZ  ARG A 476      54.555  78.836  47.405  1.00  0.00           C  
ATOM    633  NH1 ARG A 476      55.598  79.573  47.044  1.00  0.00           N  
ATOM    634  NH2 ARG A 476      54.361  77.651  46.840  1.00  0.00           N  
ATOM    635  N   GLN A 477      49.890  84.205  48.334  1.00  0.00           N  
ATOM    636  CA  GLN A 477      49.783  85.628  48.627  1.00  0.00           C  
ATOM    637  C   GLN A 477      50.967  86.264  49.332  1.00  0.00           C  
ATOM    638  O   GLN A 477      51.239  87.453  49.140  1.00  0.00           O  
ATOM    639  CB  GLN A 477      48.472  85.917  49.365  1.00  0.00           C  
ATOM    640  CG  GLN A 477      47.258  85.461  48.563  1.00  0.00           C  
ATOM    641  CD  GLN A 477      45.938  85.899  49.162  1.00  0.00           C  
ATOM    642  OE1 GLN A 477      45.712  85.769  50.367  1.00  0.00           O  
ATOM    643  NE2 GLN A 477      45.051  86.412  48.318  1.00  0.00           N  
ATOM    644  N   SER A 478      51.684  85.480  50.123  1.00  0.00           N  
ATOM    645  CA  SER A 478      52.848  85.999  50.825  1.00  0.00           C  
ATOM    646  C   SER A 478      53.848  86.577  49.820  1.00  0.00           C  
ATOM    647  O   SER A 478      54.560  87.527  50.116  1.00  0.00           O  
ATOM    648  CB  SER A 478      53.487  84.883  51.653  1.00  0.00           C  
ATOM    649  OG  SER A 478      53.655  83.703  50.875  1.00  0.00           O  
ATOM    650  N   GLU A 479      53.869  86.016  48.619  1.00  0.00           N  
ATOM    651  CA  GLU A 479      54.769  86.473  47.578  1.00  0.00           C  
ATOM    652  C   GLU A 479      54.206  87.592  46.721  1.00  0.00           C  
ATOM    653  O   GLU A 479      54.831  88.004  45.747  1.00  0.00           O  
ATOM    654  CB  GLU A 479      55.147  85.294  46.704  1.00  0.00           C  
ATOM    655  CG  GLU A 479      55.933  84.254  47.470  1.00  0.00           C  
ATOM    656  CD  GLU A 479      56.109  82.990  46.688  1.00  0.00           C  
ATOM    657  OE1 GLU A 479      56.390  83.094  45.471  1.00  0.00           O  
ATOM    658  OE2 GLU A 479      55.973  81.906  47.296  1.00  0.00           O  
ATOM    659  N   ARG A 482      53.037  88.095  47.093  1.00  0.00           N  
ATOM    660  CA  ARG A 482      52.388  89.148  46.333  1.00  0.00           C  
ATOM    661  C   ARG A 482      52.215  90.413  47.162  1.00  0.00           C  
ATOM    662  O   ARG A 482      51.449  91.302  46.794  1.00  0.00           O  
ATOM    663  CB  ARG A 482      51.005  88.675  45.885  1.00  0.00           C  
ATOM    664  CG  ARG A 482      50.989  87.386  45.083  1.00  0.00           C  
ATOM    665  CD  ARG A 482      49.565  86.832  44.949  1.00  0.00           C  
ATOM    666  NE  ARG A 482      48.714  87.670  44.109  1.00  0.00           N  
ATOM    667  CZ  ARG A 482      48.831  87.767  42.787  1.00  0.00           C  
ATOM    668  NH1 ARG A 482      49.767  87.073  42.143  1.00  0.00           N  
ATOM    669  NH2 ARG A 482      48.016  88.562  42.108  1.00  0.00           N  
ATOM    670  N   LEU A 485      52.939  90.509  48.266  1.00  0.00           N  
ATOM    671  CA  LEU A 485      52.799  91.651  49.152  1.00  0.00           C  
ATOM    672  C   LEU A 485      52.907  93.043  48.535  1.00  0.00           C  
ATOM    673  O   LEU A 485      52.059  93.896  48.773  1.00  0.00           O  
ATOM    674  CB  LEU A 485      53.770  91.501  50.327  1.00  0.00           C  
ATOM    675  CG  LEU A 485      53.148  90.919  51.611  1.00  0.00           C  
ATOM    676  CD1 LEU A 485      52.209  89.761  51.284  1.00  0.00           C  
ATOM    677  CD2 LEU A 485      54.242  90.459  52.557  1.00  0.00           C  
ATOM    678  N   PRO A 490      53.937  93.294  47.724  1.00  0.00           N  
ATOM    679  CA  PRO A 490      54.094  94.614  47.106  1.00  0.00           C  
ATOM    680  C   PRO A 490      52.849  94.996  46.297  1.00  0.00           C  
ATOM    681  O   PRO A 490      52.479  96.169  46.179  1.00  0.00           O  
ATOM    682  CB  PRO A 490      55.313  94.430  46.213  1.00  0.00           C  
ATOM    683  CG  PRO A 490      56.058  93.309  46.870  1.00  0.00           C  
ATOM    684  CD  PRO A 490      54.971  92.365  47.250  1.00  0.00           C  
ATOM    685  N   LEU A 494      52.207  93.982  45.732  1.00  0.00           N  
ATOM    686  CA  LEU A 494      51.011  94.195  44.939  1.00  0.00           C  
ATOM    687  C   LEU A 494      49.933  94.837  45.804  1.00  0.00           C  
ATOM    688  O   LEU A 494      49.391  95.884  45.475  1.00  0.00           O  
ATOM    689  CB  LEU A 494      50.525  92.858  44.401  1.00  0.00           C  
ATOM    690  CG  LEU A 494      49.991  92.885  42.980  1.00  0.00           C  
ATOM    691  CD1 LEU A 494      51.087  93.338  42.027  1.00  0.00           C  
ATOM    692  CD2 LEU A 494      49.510  91.496  42.620  1.00  0.00           C  
ATOM    693  N   TYR A 495      49.626  94.206  46.926  1.00  0.00           N  
ATOM    694  CA  TYR A 495      48.615  94.730  47.821  1.00  0.00           C  
ATOM    695  C   TYR A 495      48.992  96.138  48.305  1.00  0.00           C  
ATOM    696  O   TYR A 495      48.142  97.018  48.398  1.00  0.00           O  
ATOM    697  CB  TYR A 495      48.437  93.763  48.984  1.00  0.00           C  
ATOM    698  CG  TYR A 495      48.290  92.322  48.529  1.00  0.00           C  
ATOM    699  CD1 TYR A 495      47.322  91.953  47.592  1.00  0.00           C  
ATOM    700  CD2 TYR A 495      49.134  91.323  49.025  1.00  0.00           C  
ATOM    701  CE1 TYR A 495      47.203  90.623  47.164  1.00  0.00           C  
ATOM    702  CE2 TYR A 495      49.019  90.005  48.606  1.00  0.00           C  
ATOM    703  CZ  TYR A 495      48.053  89.665  47.677  1.00  0.00           C  
ATOM    704  OH  TYR A 495      47.949  88.354  47.268  1.00  0.00           O  
ATOM    705  N   GLN A 496      50.269  96.353  48.607  1.00  0.00           N  
ATOM    706  CA  GLN A 496      50.734  97.675  49.038  1.00  0.00           C  
ATOM    707  C   GLN A 496      50.297  98.696  48.005  1.00  0.00           C  
ATOM    708  O   GLN A 496      49.663  99.689  48.326  1.00  0.00           O  
ATOM    709  CB  GLN A 496      52.265  97.717  49.121  1.00  0.00           C  
ATOM    710  CG  GLN A 496      52.854  97.118  50.383  1.00  0.00           C  
ATOM    711  CD  GLN A 496      52.673  98.019  51.595  1.00  0.00           C  
ATOM    712  OE1 GLN A 496      52.798  97.569  52.737  1.00  0.00           O  
ATOM    713  NE2 GLN A 496      52.389  99.300  51.351  1.00  0.00           N  
ATOM    714  N   LYS A 498      50.675  98.421  46.760  1.00  0.00           N  
ATOM    715  CA  LYS A 498      50.383  99.261  45.608  1.00  0.00           C  
ATOM    716  C   LYS A 498      48.903  99.593  45.495  1.00  0.00           C  
ATOM    717  O   LYS A 498      48.540 100.756  45.385  1.00  0.00           O  
ATOM    718  CB  LYS A 498      50.879  98.547  44.343  1.00  0.00           C  
ATOM    719  CG  LYS A 498      50.507  99.165  42.991  1.00  0.00           C  
ATOM    720  CD  LYS A 498      50.879  98.190  41.852  1.00  0.00           C  
ATOM    721  CE  LYS A 498      50.564  98.737  40.468  1.00  0.00           C  
ATOM    722  NZ  LYS A 498      49.106  99.007  40.297  1.00  0.00           N  
ATOM    723  N   TYR A 499      48.042  98.582  45.537  1.00  0.00           N  
ATOM    724  CA  TYR A 499      46.604  98.828  45.424  1.00  0.00           C  
ATOM    725  C   TYR A 499      46.013  99.560  46.632  1.00  0.00           C  
ATOM    726  O   TYR A 499      45.093 100.368  46.489  1.00  0.00           O  
ATOM    727  CB  TYR A 499      45.851  97.515  45.164  1.00  0.00           C  
ATOM    728  CG  TYR A 499      45.952  97.066  43.721  1.00  0.00           C  
ATOM    729  CD1 TYR A 499      46.897  96.124  43.320  1.00  0.00           C  
ATOM    730  CD2 TYR A 499      45.132  97.624  42.745  1.00  0.00           C  
ATOM    731  CE1 TYR A 499      47.020  95.749  41.982  1.00  0.00           C  
ATOM    732  CE2 TYR A 499      45.249  97.264  41.408  1.00  0.00           C  
ATOM    733  CZ  TYR A 499      46.191  96.326  41.031  1.00  0.00           C  
ATOM    734  OH  TYR A 499      46.299  95.970  39.703  1.00  0.00           O  
ATOM    735  N   ALA A 500      46.547  99.293  47.818  1.00  0.00           N  
ATOM    736  CA  ALA A 500      46.061  99.958  49.008  1.00  0.00           C  
ATOM    737  C   ALA A 500      46.272 101.456  48.851  1.00  0.00           C  
ATOM    738  O   ALA A 500      45.364 102.251  49.078  1.00  0.00           O  
ATOM    739  CB  ALA A 500      46.803  99.459  50.220  1.00  0.00           C  
ATOM    740  N   GLU A 501      47.475 101.843  48.456  1.00  0.00           N  
ATOM    741  CA  GLU A 501      47.784 103.254  48.272  1.00  0.00           C  
ATOM    742  C   GLU A 501      46.933 103.865  47.156  1.00  0.00           C  
ATOM    743  O   GLU A 501      46.639 105.056  47.180  1.00  0.00           O  
ATOM    744  CB  GLU A 501      49.271 103.423  47.966  1.00  0.00           C  
ATOM    745  CG  GLU A 501      50.174 102.870  49.050  1.00  0.00           C  
ATOM    746  CD  GLU A 501      51.627 102.809  48.622  1.00  0.00           C  
ATOM    747  OE1 GLU A 501      51.904 103.133  47.447  1.00  0.00           O  
ATOM    748  OE2 GLU A 501      52.491 102.438  49.449  1.00  0.00           O  
ATOM    749  N   GLU A 502      46.535 103.051  46.182  1.00  0.00           N  
ATOM    750  CA  GLU A 502      45.706 103.540  45.088  1.00  0.00           C  
ATOM    751  C   GLU A 502      44.356 103.976  45.647  1.00  0.00           C  
ATOM    752  O   GLU A 502      43.821 105.009  45.254  1.00  0.00           O  
ATOM    753  CB  GLU A 502      45.523 102.449  44.030  1.00  0.00           C  
ATOM    754  CG  GLU A 502      44.652 102.847  42.839  1.00  0.00           C  
ATOM    755  CD  GLU A 502      45.083 104.160  42.199  1.00  0.00           C  
ATOM    756  OE1 GLU A 502      46.301 104.462  42.188  1.00  0.00           O  
ATOM    757  OE2 GLU A 502      44.197 104.883  41.689  1.00  0.00           O  
ATOM    758  N   LEU A 503      43.804 103.193  46.566  1.00  0.00           N  
ATOM    759  CA  LEU A 503      42.530 103.554  47.184  1.00  0.00           C  
ATOM    760  C   LEU A 503      42.758 104.821  47.990  1.00  0.00           C  
ATOM    761  O   LEU A 503      41.914 105.713  48.028  1.00  0.00           O  
ATOM    762  CB  LEU A 503      42.041 102.438  48.111  1.00  0.00           C  
ATOM    763  CG  LEU A 503      41.007 101.495  47.489  1.00  0.00           C  
ATOM    764  CD1 LEU A 503      41.313 101.308  46.009  1.00  0.00           C  
ATOM    765  CD2 LEU A 503      40.989 100.171  48.236  1.00  0.00           C  
ATOM    766  N   LEU A 504      43.923 104.883  48.629  1.00  0.00           N  
ATOM    767  CA  LEU A 504      44.319 106.027  49.448  1.00  0.00           C  
ATOM    768  C   LEU A 504      44.233 107.292  48.624  1.00  0.00           C  
ATOM    769  O   LEU A 504      43.616 108.268  49.033  1.00  0.00           O  
ATOM    770  CB  LEU A 504      45.755 105.856  49.944  1.00  0.00           C  
ATOM    771  CG  LEU A 504      45.992 105.879  51.451  1.00  0.00           C  
ATOM    772  CD1 LEU A 504      45.039 104.914  52.130  1.00  0.00           C  
ATOM    773  CD2 LEU A 504      47.435 105.501  51.751  1.00  0.00           C  
ATOM    774  N   LYS A 505      44.857 107.270  47.455  1.00  0.00           N  
ATOM    775  CA  LYS A 505      44.837 108.424  46.581  1.00  0.00           C  
ATOM    776  C   LYS A 505      43.438 108.711  46.044  1.00  0.00           C  
ATOM    777  O   LYS A 505      43.106 109.869  45.775  1.00  0.00           O  
ATOM    778  CB  LYS A 505      45.829 108.228  45.436  1.00  0.00           C  
ATOM    779  CG  LYS A 505      47.270 108.279  45.911  1.00  0.00           C  
ATOM    780  CD  LYS A 505      48.290 107.945  44.824  1.00  0.00           C  
ATOM    781  CE  LYS A 505      49.716 108.045  45.399  1.00  0.00           C  
ATOM    782  NZ  LYS A 505      50.794 107.472  44.526  1.00  0.00           N  
ATOM    783  N   ARG A 506      42.609 107.676  45.906  1.00  0.00           N  
ATOM    784  CA  ARG A 506      41.252 107.872  45.391  1.00  0.00           C  
ATOM    785  C   ARG A 506      40.241 108.263  46.451  1.00  0.00           C  
ATOM    786  O   ARG A 506      39.054 108.385  46.168  1.00  0.00           O  
ATOM    787  CB  ARG A 506      40.753 106.621  44.669  1.00  0.00           C  
ATOM    788  CG  ARG A 506      41.424 106.409  43.347  1.00  0.00           C  
ATOM    789  CD  ARG A 506      40.813 105.259  42.601  1.00  0.00           C  
ATOM    790  NE  ARG A 506      41.489 105.062  41.325  1.00  0.00           N  
ATOM    791  CZ  ARG A 506      41.179 104.109  40.456  1.00  0.00           C  
ATOM    792  NH1 ARG A 506      40.192 103.261  40.730  1.00  0.00           N  
ATOM    793  NH2 ARG A 506      41.862 104.000  39.318  1.00  0.00           N  
ATOM    794  N   GLY A 507      40.710 108.458  47.674  1.00  0.00           N  
ATOM    795  CA  GLY A 507      39.803 108.830  48.739  1.00  0.00           C  
ATOM    796  C   GLY A 507      38.946 107.689  49.260  1.00  0.00           C  
ATOM    797  O   GLY A 507      38.090 107.903  50.130  1.00  0.00           O  
ATOM    798  N   TRP A 508      39.172 106.479  48.746  1.00  0.00           N  
ATOM    799  CA  TRP A 508      38.412 105.313  49.180  1.00  0.00           C  
ATOM    800  C   TRP A 508      38.970 104.615  50.426  1.00  0.00           C  
ATOM    801  O   TRP A 508      38.379 103.659  50.927  1.00  0.00           O  
ATOM    802  CB  TRP A 508      38.303 104.300  48.045  1.00  0.00           C  
ATOM    803  CG  TRP A 508      37.150 104.548  47.117  1.00  0.00           C  
ATOM    804  CD1 TRP A 508      37.176 105.227  45.930  1.00  0.00           C  
ATOM    805  CD2 TRP A 508      35.807 104.079  47.281  1.00  0.00           C  
ATOM    806  NE1 TRP A 508      35.932 105.200  45.339  1.00  0.00           N  
ATOM    807  CE2 TRP A 508      35.073 104.499  46.145  1.00  0.00           C  
ATOM    808  CE3 TRP A 508      35.152 103.337  48.272  1.00  0.00           C  
ATOM    809  CZ2 TRP A 508      33.713 104.203  45.976  1.00  0.00           C  
ATOM    810  CZ3 TRP A 508      33.792 103.044  48.102  1.00  0.00           C  
ATOM    811  CH2 TRP A 508      33.093 103.475  46.961  1.00  0.00           C  
ATOM    812  N   ALA A 509      40.104 105.085  50.929  1.00  0.00           N  
ATOM    813  CA  ALA A 509      40.704 104.490  52.120  1.00  0.00           C  
ATOM    814  C   ALA A 509      41.448 105.551  52.898  1.00  0.00           C  
ATOM    815  O   ALA A 509      41.612 106.669  52.420  1.00  0.00           O  
ATOM    816  CB  ALA A 509      41.670 103.382  51.729  1.00  0.00           C  
ATOM    817  N   TYR A 510      41.919 105.193  54.089  1.00  0.00           N  
ATOM    818  CA  TYR A 510      42.674 106.122  54.923  1.00  0.00           C  
ATOM    819  C   TYR A 510      43.563 105.396  55.933  1.00  0.00           C  
ATOM    820  O   TYR A 510      43.330 104.229  56.246  1.00  0.00           O  
ATOM    821  CB  TYR A 510      41.715 107.068  55.646  1.00  0.00           C  
ATOM    822  CG  TYR A 510      40.752 106.384  56.591  1.00  0.00           C  
ATOM    823  CD1 TYR A 510      41.038 106.277  57.950  1.00  0.00           C  
ATOM    824  CD2 TYR A 510      39.541 105.851  56.125  1.00  0.00           C  
ATOM    825  CE1 TYR A 510      40.147 105.667  58.826  1.00  0.00           C  
ATOM    826  CE2 TYR A 510      38.641 105.232  56.995  1.00  0.00           C  
ATOM    827  CZ  TYR A 510      38.951 105.147  58.345  1.00  0.00           C  
ATOM    828  OH  TYR A 510      38.066 104.552  59.219  1.00  0.00           O  
ATOM    829  N   ARG A 511      44.588 106.092  56.429  1.00  0.00           N  
ATOM    830  CA  ARG A 511      45.522 105.544  57.414  1.00  0.00           C  
ATOM    831  C   ARG A 511      44.992 105.752  58.835  1.00  0.00           C  
ATOM    832  O   ARG A 511      44.491 106.828  59.165  1.00  0.00           O  
ATOM    833  CB  ARG A 511      46.885 106.227  57.265  1.00  0.00           C  
ATOM    834  CG  ARG A 511      47.513 106.089  55.880  1.00  0.00           C  
ATOM    835  CD  ARG A 511      48.868 106.783  55.833  1.00  0.00           C  
ATOM    836  NE  ARG A 511      49.390 106.906  54.470  1.00  0.00           N  
ATOM    837  CZ  ARG A 511      49.997 105.924  53.804  1.00  0.00           C  
ATOM    838  NH1 ARG A 511      50.434 106.121  52.561  1.00  0.00           N  
ATOM    839  NH2 ARG A 511      50.188 104.747  54.389  1.00  0.00           N  
ATOM    840  N   ALA A 512      45.084 104.720  59.662  1.00  0.00           N  
ATOM    841  CA  ALA A 512      44.610 104.784  61.048  1.00  0.00           C  
ATOM    842  C   ALA A 512      45.737 104.315  61.957  1.00  0.00           C  
ATOM    843  O   ALA A 512      46.281 103.232  61.758  1.00  0.00           O  
ATOM    844  CB  ALA A 512      43.399 103.902  61.221  1.00  0.00           C  
ATOM    845  N   PHE A 513      46.072 105.111  62.966  1.00  0.00           N  
ATOM    846  CA  PHE A 513      47.187 104.779  63.843  1.00  0.00           C  
ATOM    847  C   PHE A 513      46.868 104.309  65.254  1.00  0.00           C  
ATOM    848  O   PHE A 513      47.763 104.268  66.103  1.00  0.00           O  
ATOM    849  CB  PHE A 513      48.129 105.981  63.921  1.00  0.00           C  
ATOM    850  CG  PHE A 513      48.482 106.554  62.584  1.00  0.00           C  
ATOM    851  CD1 PHE A 513      47.530 107.203  61.819  1.00  0.00           C  
ATOM    852  CD2 PHE A 513      49.770 106.430  62.083  1.00  0.00           C  
ATOM    853  CE1 PHE A 513      47.847 107.722  60.573  1.00  0.00           C  
ATOM    854  CE2 PHE A 513      50.104 106.946  60.838  1.00  0.00           C  
ATOM    855  CZ  PHE A 513      49.133 107.596  60.081  1.00  0.00           C  
ATOM    856  N   GLU A 514      45.615 103.949  65.516  1.00  0.00           N  
ATOM    857  CA  GLU A 514      45.239 103.490  66.856  1.00  0.00           C  
ATOM    858  C   GLU A 514      46.035 102.249  67.253  1.00  0.00           C  
ATOM    859  O   GLU A 514      46.258 101.360  66.435  1.00  0.00           O  
ATOM    860  CB  GLU A 514      43.741 103.144  66.933  1.00  0.00           C  
ATOM    861  CG  GLU A 514      42.783 104.306  66.779  1.00  0.00           C  
ATOM    862  CD  GLU A 514      42.578 104.697  65.339  1.00  0.00           C  
ATOM    863  OE1 GLU A 514      41.899 105.718  65.076  1.00  0.00           O  
ATOM    864  OE2 GLU A 514      43.096 103.982  64.466  1.00  0.00           O  
ATOM    865  N   THR A 515      46.459 102.188  68.511  1.00  0.00           N  
ATOM    866  CA  THR A 515      47.188 101.025  68.990  1.00  0.00           C  
ATOM    867  C   THR A 515      46.134  99.944  69.144  1.00  0.00           C  
ATOM    868  O   THR A 515      44.938 100.245  69.236  1.00  0.00           O  
ATOM    869  CB  THR A 515      47.788 101.234  70.388  1.00  0.00           C  
ATOM    870  OG1 THR A 515      46.727 101.503  71.306  1.00  0.00           O  
ATOM    871  CG2 THR A 515      48.786 102.377  70.401  1.00  0.00           C  
ATOM    872  N   PRO A 516      46.556  98.669  69.179  1.00  0.00           N  
ATOM    873  CA  PRO A 516      45.593  97.578  69.334  1.00  0.00           C  
ATOM    874  C   PRO A 516      44.766  97.764  70.606  1.00  0.00           C  
ATOM    875  O   PRO A 516      43.634  97.293  70.696  1.00  0.00           O  
ATOM    876  CB  PRO A 516      46.483  96.339  69.405  1.00  0.00           C  
ATOM    877  CG  PRO A 516      47.630  96.700  68.554  1.00  0.00           C  
ATOM    878  CD  PRO A 516      47.910  98.138  68.956  1.00  0.00           C  
ATOM    879  N   GLU A 517      45.331  98.464  71.585  1.00  0.00           N  
ATOM    880  CA  GLU A 517      44.636  98.680  72.844  1.00  0.00           C  
ATOM    881  C   GLU A 517      43.632  99.824  72.815  1.00  0.00           C  
ATOM    882  O   GLU A 517      42.646  99.791  73.552  1.00  0.00           O  
ATOM    883  CB  GLU A 517      45.644  98.885  73.971  1.00  0.00           C  
ATOM    884  CG  GLU A 517      46.494  97.660  74.268  1.00  0.00           C  
ATOM    885  CD  GLU A 517      47.730  97.549  73.375  1.00  0.00           C  
ATOM    886  OE1 GLU A 517      48.398  96.493  73.424  1.00  0.00           O  
ATOM    887  OE2 GLU A 517      48.043  98.515  72.638  1.00  0.00           O  
ATOM    888  N   GLU A 518      43.872 100.841  71.986  1.00  0.00           N  
ATOM    889  CA  GLU A 518      42.910 101.932  71.899  1.00  0.00           C  
ATOM    890  C   GLU A 518      41.685 101.371  71.196  1.00  0.00           C  
ATOM    891  O   GLU A 518      40.555 101.603  71.622  1.00  0.00           O  
ATOM    892  CB  GLU A 518      43.445 103.125  71.096  1.00  0.00           C  
ATOM    893  CG  GLU A 518      42.501 104.347  71.159  1.00  0.00           C  
ATOM    894  CD  GLU A 518      42.912 105.498  70.242  1.00  0.00           C  
ATOM    895  OE1 GLU A 518      44.125 105.743  70.079  1.00  0.00           O  
ATOM    896  OE2 GLU A 518      42.019 106.183  69.695  1.00  0.00           O  
ATOM    897  N   LEU A 519      41.917 100.618  70.122  1.00  0.00           N  
ATOM    898  CA  LEU A 519      40.826 100.015  69.366  1.00  0.00           C  
ATOM    899  C   LEU A 519      39.930  99.167  70.263  1.00  0.00           C  
ATOM    900  O   LEU A 519      38.705  99.198  70.128  1.00  0.00           O  
ATOM    901  CB  LEU A 519      41.376  99.169  68.217  1.00  0.00           C  
ATOM    902  CG  LEU A 519      42.019  99.960  67.075  1.00  0.00           C  
ATOM    903  CD1 LEU A 519      42.581  99.016  66.032  1.00  0.00           C  
ATOM    904  CD2 LEU A 519      40.980 100.864  66.443  1.00  0.00           C  
ATOM    905  N   GLU A 520      40.533  98.415  71.180  1.00  0.00           N  
ATOM    906  CA  GLU A 520      39.764  97.581  72.104  1.00  0.00           C  
ATOM    907  C   GLU A 520      38.846  98.453  72.946  1.00  0.00           C  
ATOM    908  O   GLU A 520      37.673  98.137  73.153  1.00  0.00           O  
ATOM    909  CB  GLU A 520      40.690  96.816  73.048  1.00  0.00           C  
ATOM    910  CG  GLU A 520      39.941  95.971  74.071  1.00  0.00           C  
ATOM    911  CD  GLU A 520      40.858  95.359  75.112  1.00  0.00           C  
ATOM    912  OE1 GLU A 520      40.358  94.598  75.972  1.00  0.00           O  
ATOM    913  OE2 GLU A 520      42.077  95.643  75.072  1.00  0.00           O  
ATOM    914  N   GLN A 743      39.407  99.553  73.435  1.00  0.00           N  
ATOM    915  CA  GLN A 743      38.683 100.503  74.262  1.00  0.00           C  
ATOM    916  C   GLN A 743      37.558 101.159  73.457  1.00  0.00           C  
ATOM    917  O   GLN A 743      36.490 101.455  74.002  1.00  0.00           O  
ATOM    918  CB  GLN A 743      39.662 101.554  74.782  1.00  0.00           C  
ATOM    919  CG  GLN A 743      39.186 102.347  75.979  1.00  0.00           C  
ATOM    920  CD  GLN A 743      39.037 101.500  77.228  1.00  0.00           C  
ATOM    921  OE1 GLN A 743      39.959 100.784  77.616  1.00  0.00           O  
ATOM    922  NE2 GLN A 743      37.876 101.585  77.870  1.00  0.00           N  
ATOM    923  N   ILE A 744      37.796 101.378  72.163  1.00  0.00           N  
ATOM    924  CA  ILE A 744      36.791 101.980  71.287  1.00  0.00           C  
ATOM    925  C   ILE A 744      35.663 100.982  71.070  1.00  0.00           C  
ATOM    926  O   ILE A 744      34.488 101.339  71.035  1.00  0.00           O  
ATOM    927  CB  ILE A 744      37.357 102.313  69.893  1.00  0.00           C  
ATOM    928  CG1 ILE A 744      38.418 103.397  69.984  1.00  0.00           C  
ATOM    929  CG2 ILE A 744      36.244 102.788  68.986  1.00  0.00           C  
ATOM    930  CD1 ILE A 744      39.074 103.696  68.660  1.00  0.00           C  
ATOM    931  N   ARG A 745      36.043  99.723  70.905  1.00  0.00           N  
ATOM    932  CA  ARG A 745      35.091  98.643  70.677  1.00  0.00           C  
ATOM    933  C   ARG A 745      34.251  98.436  71.938  1.00  0.00           C  
ATOM    934  O   ARG A 745      33.058  98.142  71.862  1.00  0.00           O  
ATOM    935  CB  ARG A 745      35.866  97.378  70.326  1.00  0.00           C  
ATOM    936  CG  ARG A 745      35.163  96.415  69.409  1.00  0.00           C  
ATOM    937  CD  ARG A 745      36.190  95.713  68.542  1.00  0.00           C  
ATOM    938  NE  ARG A 745      37.347  95.291  69.327  1.00  0.00           N  
ATOM    939  CZ  ARG A 745      38.607  95.378  68.907  1.00  0.00           C  
ATOM    940  NH1 ARG A 745      38.881  95.873  67.701  1.00  0.00           N  
ATOM    941  NH2 ARG A 745      39.597  94.981  69.698  1.00  0.00           N  
ATOM    942  N   LYS A 746      34.881  98.604  73.097  1.00  0.00           N  
ATOM    943  CA  LYS A 746      34.193  98.448  74.369  1.00  0.00           C  
ATOM    944  C   LYS A 746      33.134  99.527  74.563  1.00  0.00           C  
ATOM    945  O   LYS A 746      31.997  99.229  74.924  1.00  0.00           O  
ATOM    946  CB  LYS A 746      35.185  98.519  75.530  1.00  0.00           C  
ATOM    947  CG  LYS A 746      34.523  98.452  76.902  1.00  0.00           C  
ATOM    948  CD  LYS A 746      35.464  98.888  78.030  1.00  0.00           C  
ATOM    949  CE  LYS A 746      36.613  97.905  78.271  1.00  0.00           C  
ATOM    950  NZ  LYS A 746      36.227  96.676  79.037  1.00  0.00           N  
ATOM    951  N   GLU A 747      33.507 100.780  74.318  1.00  0.00           N  
ATOM    952  CA  GLU A 747      32.590 101.907  74.498  1.00  0.00           C  
ATOM    953  C   GLU A 747      31.529 102.044  73.411  1.00  0.00           C  
ATOM    954  O   GLU A 747      30.330 101.971  73.681  1.00  0.00           O  
ATOM    955  CB  GLU A 747      33.376 103.219  74.561  1.00  0.00           C  
ATOM    956  CG  GLU A 747      34.537 103.234  75.547  1.00  0.00           C  
ATOM    957  CD  GLU A 747      34.107 103.532  76.970  1.00  0.00           C  
ATOM    958  OE1 GLU A 747      33.469 104.591  77.181  1.00  0.00           O  
ATOM    959  OE2 GLU A 747      34.418 102.716  77.871  1.00  0.00           O  
ATOM    960  N   LYS A 750      31.985 102.256  72.181  1.00  0.00           N  
ATOM    961  CA  LYS A 750      31.096 102.450  71.047  1.00  0.00           C  
ATOM    962  C   LYS A 750      30.837 101.190  70.217  1.00  0.00           C  
ATOM    963  O   LYS A 750      30.229 101.264  69.148  1.00  0.00           O  
ATOM    964  CB  LYS A 750      31.666 103.559  70.154  1.00  0.00           C  
ATOM    965  CG  LYS A 750      32.133 104.792  70.930  1.00  0.00           C  
ATOM    966  CD  LYS A 750      32.485 105.943  70.000  1.00  0.00           C  
ATOM    967  CE  LYS A 750      32.948 107.169  70.782  1.00  0.00           C  
ATOM    968  NZ  LYS A 750      33.323 108.318  69.892  1.00  0.00           N  
ATOM    969  N   GLY A 758      31.293 100.041  70.708  1.00  0.00           N  
ATOM    970  CA  GLY A 758      31.093  98.796  69.984  1.00  0.00           C  
ATOM    971  C   GLY A 758      31.490  98.862  68.518  1.00  0.00           C  
ATOM    972  O   GLY A 758      30.669  99.174  67.656  1.00  0.00           O  
ATOM    973  N   GLY A 759      32.752  98.559  68.227  1.00  0.00           N  
ATOM    974  CA  GLY A 759      33.229  98.596  66.853  1.00  0.00           C  
ATOM    975  C   GLY A 759      33.912  99.915  66.591  1.00  0.00           C  
ATOM    976  O   GLY A 759      33.545 100.910  67.195  1.00  0.00           O  
ATOM    977  N   TYR A 760      34.902  99.935  65.704  1.00  0.00           N  
ATOM    978  CA  TYR A 760      35.619 101.172  65.393  1.00  0.00           C  
ATOM    979  C   TYR A 760      34.656 102.262  64.891  1.00  0.00           C  
ATOM    980  O   TYR A 760      33.704 101.966  64.168  1.00  0.00           O  
ATOM    981  CB  TYR A 760      36.704 100.896  64.347  1.00  0.00           C  
ATOM    982  CG  TYR A 760      37.646 102.056  64.094  1.00  0.00           C  
ATOM    983  CD1 TYR A 760      38.363 102.650  65.143  1.00  0.00           C  
ATOM    984  CD2 TYR A 760      37.861 102.534  62.801  1.00  0.00           C  
ATOM    985  CE1 TYR A 760      39.273 103.684  64.904  1.00  0.00           C  
ATOM    986  CE2 TYR A 760      38.765 103.564  62.557  1.00  0.00           C  
ATOM    987  CZ  TYR A 760      39.467 104.133  63.608  1.00  0.00           C  
ATOM    988  OH  TYR A 760      40.366 105.143  63.347  1.00  0.00           O  
ATOM    989  N   ASP A 761      34.900 103.516  65.279  1.00  0.00           N  
ATOM    990  CA  ASP A 761      34.032 104.627  64.859  1.00  0.00           C  
ATOM    991  C   ASP A 761      34.600 105.469  63.711  1.00  0.00           C  
ATOM    992  O   ASP A 761      34.095 106.551  63.423  1.00  0.00           O  
ATOM    993  CB  ASP A 761      33.707 105.549  66.046  1.00  0.00           C  
ATOM    994  CG  ASP A 761      34.950 106.028  66.777  1.00  0.00           C  
ATOM    995  OD1 ASP A 761      35.961 106.323  66.105  1.00  0.00           O  
ATOM    996  OD2 ASP A 761      34.922 106.122  68.021  1.00  0.00           O  
ATOM    997  N   GLY A 762      35.648 104.973  63.062  1.00  0.00           N  
ATOM    998  CA  GLY A 762      36.235 105.692  61.948  1.00  0.00           C  
ATOM    999  C   GLY A 762      36.741 107.068  62.300  1.00  0.00           C  
ATOM   1000  O   GLY A 762      36.695 107.977  61.471  1.00  0.00           O  
ATOM   1001  N   ARG A 763      37.241 107.220  63.523  1.00  0.00           N  
ATOM   1002  CA  ARG A 763      37.753 108.500  63.991  1.00  0.00           C  
ATOM   1003  C   ARG A 763      38.969 108.989  63.202  1.00  0.00           C  
ATOM   1004  O   ARG A 763      39.206 110.198  63.097  1.00  0.00           O  
ATOM   1005  CB  ARG A 763      38.123 108.399  65.464  1.00  0.00           C  
ATOM   1006  CG  ARG A 763      39.306 107.503  65.736  1.00  0.00           C  
ATOM   1007  CD  ARG A 763      39.526 107.346  67.228  1.00  0.00           C  
ATOM   1008  NE  ARG A 763      38.268 107.059  67.903  1.00  0.00           N  
ATOM   1009  CZ  ARG A 763      38.130 106.964  69.216  1.00  0.00           C  
ATOM   1010  NH1 ARG A 763      39.181 107.131  70.012  1.00  0.00           N  
ATOM   1011  NH2 ARG A 763      36.934 106.722  69.732  1.00  0.00           N  
ATOM   1012  N   ALA A 766      39.737 108.056  62.648  1.00  0.00           N  
ATOM   1013  CA  ALA A 766      40.934 108.421  61.895  1.00  0.00           C  
ATOM   1014  C   ALA A 766      40.642 109.087  60.554  1.00  0.00           C  
ATOM   1015  O   ALA A 766      41.559 109.546  59.869  1.00  0.00           O  
ATOM   1016  CB  ALA A 766      41.810 107.198  61.695  1.00  0.00           C  
ATOM   1017  N   ARG A 767      39.370 109.149  60.178  1.00  0.00           N  
ATOM   1018  CA  ARG A 767      39.003 109.781  58.916  1.00  0.00           C  
ATOM   1019  C   ARG A 767      39.197 111.283  59.033  1.00  0.00           C  
ATOM   1020  O   ARG A 767      39.339 111.976  58.028  1.00  0.00           O  
ATOM   1021  CB  ARG A 767      37.544 109.455  58.543  1.00  0.00           C  
ATOM   1022  CG  ARG A 767      37.337 108.003  58.107  1.00  0.00           C  
ATOM   1023  CD  ARG A 767      35.879 107.591  57.934  1.00  0.00           C  
ATOM   1024  NE  ARG A 767      35.302 108.137  56.711  1.00  0.00           N  
ATOM   1025  CZ  ARG A 767      34.304 107.579  56.031  1.00  0.00           C  
ATOM   1026  NH1 ARG A 767      33.856 108.160  54.927  1.00  0.00           N  
ATOM   1027  NH2 ARG A 767      33.767 106.440  56.437  1.00  0.00           N  
ATOM   1028  N   ASN A 768      39.227 111.779  60.268  1.00  0.00           N  
ATOM   1029  CA  ASN A 768      39.407 113.209  60.529  1.00  0.00           C  
ATOM   1030  C   ASN A 768      40.844 113.686  60.530  1.00  0.00           C  
ATOM   1031  O   ASN A 768      41.102 114.867  60.734  1.00  0.00           O  
ATOM   1032  CB  ASN A 768      38.767 113.590  61.856  1.00  0.00           C  
ATOM   1033  CG  ASN A 768      37.286 113.392  61.837  1.00  0.00           C  
ATOM   1034  OD1 ASN A 768      36.609 113.843  60.911  1.00  0.00           O  
ATOM   1035  ND2 ASN A 768      36.762 112.711  62.849  1.00  0.00           N  
ATOM   1036  N   ILE A 769      41.785 112.777  60.320  1.00  0.00           N  
ATOM   1037  CA  ILE A 769      43.190 113.156  60.283  1.00  0.00           C  
ATOM   1038  C   ILE A 769      43.508 113.740  58.903  1.00  0.00           C  
ATOM   1039  O   ILE A 769      43.161 113.158  57.880  1.00  0.00           O  
ATOM   1040  CB  ILE A 769      44.080 111.939  60.562  1.00  0.00           C  
ATOM   1041  CG1 ILE A 769      43.755 111.389  61.962  1.00  0.00           C  
ATOM   1042  CG2 ILE A 769      45.546 112.327  60.419  1.00  0.00           C  
ATOM   1043  CD1 ILE A 769      44.468 110.112  62.332  1.00  0.00           C  
ATOM   1044  N   PRO A 770      44.132 114.924  58.858  1.00  0.00           N  
ATOM   1045  CA  PRO A 770      44.460 115.527  57.563  1.00  0.00           C  
ATOM   1046  C   PRO A 770      45.343 114.588  56.747  1.00  0.00           C  
ATOM   1047  O   PRO A 770      46.375 114.123  57.235  1.00  0.00           O  
ATOM   1048  CB  PRO A 770      45.188 116.808  57.961  1.00  0.00           C  
ATOM   1049  CG  PRO A 770      44.523 117.174  59.251  1.00  0.00           C  
ATOM   1050  CD  PRO A 770      44.435 115.851  59.964  1.00  0.00           C  
ATOM   1051  N   PRO A 771      44.954 114.300  55.495  1.00  0.00           N  
ATOM   1052  CA  PRO A 771      45.735 113.404  54.637  1.00  0.00           C  
ATOM   1053  C   PRO A 771      47.241 113.684  54.646  1.00  0.00           C  
ATOM   1054  O   PRO A 771      48.049 112.756  54.730  1.00  0.00           O  
ATOM   1055  CB  PRO A 771      45.099 113.610  53.272  1.00  0.00           C  
ATOM   1056  CG  PRO A 771      43.670 113.804  53.633  1.00  0.00           C  
ATOM   1057  CD  PRO A 771      43.760 114.781  54.787  1.00  0.00           C  
ATOM   1058  N   GLU A 772      47.620 114.955  54.574  1.00  0.00           N  
ATOM   1059  CA  GLU A 772      49.033 115.289  54.580  1.00  0.00           C  
ATOM   1060  C   GLU A 772      49.694 114.934  55.898  1.00  0.00           C  
ATOM   1061  O   GLU A 772      50.879 114.610  55.931  1.00  0.00           O  
ATOM   1062  CB  GLU A 772      49.243 116.770  54.260  1.00  0.00           C  
ATOM   1063  CG  GLU A 772      49.653 117.006  52.813  1.00  0.00           C  
ATOM   1064  CD  GLU A 772      50.725 116.016  52.342  1.00  0.00           C  
ATOM   1065  OE1 GLU A 772      51.825 115.980  52.949  1.00  0.00           O  
ATOM   1066  OE2 GLU A 772      50.461 115.271  51.365  1.00  0.00           O  
ATOM   1067  N   GLU A 773      48.931 114.985  56.985  1.00  0.00           N  
ATOM   1068  CA  GLU A 773      49.484 114.639  58.290  1.00  0.00           C  
ATOM   1069  C   GLU A 773      49.619 113.125  58.385  1.00  0.00           C  
ATOM   1070  O   GLU A 773      50.593 112.611  58.927  1.00  0.00           O  
ATOM   1071  CB  GLU A 773      48.588 115.152  59.416  1.00  0.00           C  
ATOM   1072  CG  GLU A 773      48.922 114.565  60.778  1.00  0.00           C  
ATOM   1073  CD  GLU A 773      48.005 115.074  61.875  1.00  0.00           C  
ATOM   1074  OE1 GLU A 773      47.887 114.379  62.908  1.00  0.00           O  
ATOM   1075  OE2 GLU A 773      47.412 116.169  61.707  1.00  0.00           O  
ATOM   1076  N   ALA A 791      48.634 112.414  57.845  1.00  0.00           N  
ATOM   1077  CA  ALA A 791      48.651 110.956  57.854  1.00  0.00           C  
ATOM   1078  C   ALA A 791      49.817 110.508  56.993  1.00  0.00           C  
ATOM   1079  O   ALA A 791      50.584 109.641  57.381  1.00  0.00           O  
ATOM   1080  CB  ALA A 791      47.351 110.410  57.298  1.00  0.00           C  
ATOM   1081  N   GLU A 792      49.946 111.118  55.822  1.00  0.00           N  
ATOM   1082  CA  GLU A 792      51.028 110.792  54.899  1.00  0.00           C  
ATOM   1083  C   GLU A 792      52.393 111.043  55.517  1.00  0.00           C  
ATOM   1084  O   GLU A 792      53.353 110.323  55.233  1.00  0.00           O  
ATOM   1085  CB  GLU A 792      50.899 111.612  53.616  1.00  0.00           C  
ATOM   1086  CG  GLU A 792      49.753 111.174  52.735  1.00  0.00           C  
ATOM   1087  CD  GLU A 792      49.716 109.672  52.590  1.00  0.00           C  
ATOM   1088  OE1 GLU A 792      50.775 109.091  52.263  1.00  0.00           O  
ATOM   1089  OE2 GLU A 792      48.635 109.079  52.809  1.00  0.00           O  
ATOM   1090  N   GLU A 794      52.462 112.066  56.365  1.00  0.00           N  
ATOM   1091  CA  GLU A 794      53.695 112.435  57.044  1.00  0.00           C  
ATOM   1092  C   GLU A 794      53.991 111.476  58.194  1.00  0.00           C  
ATOM   1093  O   GLU A 794      55.115 111.010  58.353  1.00  0.00           O  
ATOM   1094  CB  GLU A 794      53.585 113.863  57.583  1.00  0.00           C  
ATOM   1095  CG  GLU A 794      54.692 114.793  57.111  1.00  0.00           C  
ATOM   1096  CD  GLU A 794      56.077 114.361  57.569  1.00  0.00           C  
ATOM   1097  OE1 GLU A 794      56.373 114.487  58.780  1.00  0.00           O  
ATOM   1098  OE2 GLU A 794      56.866 113.895  56.714  1.00  0.00           O  
ATOM   1099  N   ARG A 795      52.980 111.187  59.001  1.00  0.00           N  
ATOM   1100  CA  ARG A 795      53.159 110.283  60.121  1.00  0.00           C  
ATOM   1101  C   ARG A 795      53.554 108.903  59.604  1.00  0.00           C  
ATOM   1102  O   ARG A 795      54.207 108.123  60.302  1.00  0.00           O  
ATOM   1103  CB  ARG A 795      51.870 110.223  60.932  1.00  0.00           C  
ATOM   1104  CG  ARG A 795      51.563 111.543  61.617  1.00  0.00           C  
ATOM   1105  CD  ARG A 795      50.157 111.598  62.188  1.00  0.00           C  
ATOM   1106  NE  ARG A 795      49.958 110.663  63.292  1.00  0.00           N  
ATOM   1107  CZ  ARG A 795      48.819 110.541  63.964  1.00  0.00           C  
ATOM   1108  NH1 ARG A 795      47.779 111.293  63.647  1.00  0.00           N  
ATOM   1109  NH2 ARG A 795      48.718 109.663  64.949  1.00  0.00           N  
ATOM   1110  N   ALA A 826      53.171 108.621  58.363  1.00  0.00           N  
ATOM   1111  CA  ALA A 826      53.487 107.351  57.723  1.00  0.00           C  
ATOM   1112  C   ALA A 826      54.965 107.293  57.351  1.00  0.00           C  
ATOM   1113  O   ALA A 826      55.636 106.291  57.595  1.00  0.00           O  
ATOM   1114  CB  ALA A 826      52.628 107.167  56.472  1.00  0.00           C  
ATOM   1115  N   ARG A 827      55.462 108.371  56.753  1.00  0.00           N  
ATOM   1116  CA  ARG A 827      56.858 108.443  56.352  1.00  0.00           C  
ATOM   1117  C   ARG A 827      57.770 108.414  57.572  1.00  0.00           C  
ATOM   1118  O   ARG A 827      58.887 107.905  57.504  1.00  0.00           O  
ATOM   1119  CB  ARG A 827      57.111 109.710  55.537  1.00  0.00           C  
ATOM   1120  CG  ARG A 827      56.279 109.793  54.260  1.00  0.00           C  
ATOM   1121  CD  ARG A 827      56.620 111.030  53.436  1.00  0.00           C  
ATOM   1122  NE  ARG A 827      56.084 112.257  54.020  1.00  0.00           N  
ATOM   1123  CZ  ARG A 827      55.139 113.001  53.450  1.00  0.00           C  
ATOM   1124  NH1 ARG A 827      54.629 112.642  52.276  1.00  0.00           N  
ATOM   1125  NH2 ARG A 827      54.696 114.097  54.052  1.00  0.00           N  
ATOM   1126  N   ARG A 829      57.301 108.962  58.688  1.00  0.00           N  
ATOM   1127  CA  ARG A 829      58.088 108.956  59.914  1.00  0.00           C  
ATOM   1128  C   ARG A 829      58.102 107.531  60.446  1.00  0.00           C  
ATOM   1129  O   ARG A 829      58.666 107.258  61.502  1.00  0.00           O  
ATOM   1130  CB  ARG A 829      57.467 109.866  60.972  1.00  0.00           C  
ATOM   1131  CG  ARG A 829      57.547 111.350  60.699  1.00  0.00           C  
ATOM   1132  CD  ARG A 829      56.780 112.098  61.784  1.00  0.00           C  
ATOM   1133  NE  ARG A 829      56.739 113.543  61.560  1.00  0.00           N  
ATOM   1134  CZ  ARG A 829      55.986 114.391  62.261  1.00  0.00           C  
ATOM   1135  NH1 ARG A 829      55.203 113.942  63.239  1.00  0.00           N  
ATOM   1136  NH2 ARG A 829      56.013 115.691  61.985  1.00  0.00           N  
ATOM   1137  N   GLY A 830      57.445 106.630  59.722  1.00  0.00           N  
ATOM   1138  CA  GLY A 830      57.417 105.239  60.122  1.00  0.00           C  
ATOM   1139  C   GLY A 830      56.448 104.889  61.230  1.00  0.00           C  
ATOM   1140  O   GLY A 830      56.490 103.783  61.764  1.00  0.00           O  
ATOM   1141  N   GLU A 831      55.565 105.806  61.591  1.00  0.00           N  
ATOM   1142  CA  GLU A 831      54.614 105.499  62.648  1.00  0.00           C  
ATOM   1143  C   GLU A 831      53.807 104.263  62.236  1.00  0.00           C  
ATOM   1144  O   GLU A 831      53.271 104.201  61.133  1.00  0.00           O  
ATOM   1145  CB  GLU A 831      53.687 106.695  62.886  1.00  0.00           C  
ATOM   1146  CG  GLU A 831      52.788 106.569  64.114  1.00  0.00           C  
ATOM   1147  CD  GLU A 831      51.959 107.818  64.363  1.00  0.00           C  
ATOM   1148  OE1 GLU A 831      52.348 108.889  63.852  1.00  0.00           O  
ATOM   1149  OE2 GLU A 831      50.933 107.732  65.079  1.00  0.00           O  
ATOM   1150  N   PRO A 832      53.739 103.246  63.103  1.00  0.00           N  
ATOM   1151  CA  PRO A 832      52.973 102.049  62.747  1.00  0.00           C  
ATOM   1152  C   PRO A 832      51.493 102.375  62.561  1.00  0.00           C  
ATOM   1153  O   PRO A 832      50.915 103.138  63.336  1.00  0.00           O  
ATOM   1154  CB  PRO A 832      53.231 101.110  63.923  1.00  0.00           C  
ATOM   1155  CG  PRO A 832      53.493 102.045  65.062  1.00  0.00           C  
ATOM   1156  CD  PRO A 832      54.358 103.100  64.429  1.00  0.00           C  
ATOM   1157  N   HIS A 833      50.884 101.796  61.530  1.00  0.00           N  
ATOM   1158  CA  HIS A 833      49.474 102.052  61.247  1.00  0.00           C  
ATOM   1159  C   HIS A 833      48.870 101.004  60.316  1.00  0.00           C  
ATOM   1160  O   HIS A 833      49.572 100.111  59.843  1.00  0.00           O  
ATOM   1161  CB  HIS A 833      49.323 103.416  60.579  1.00  0.00           C  
ATOM   1162  CG  HIS A 833      49.960 103.489  59.228  1.00  0.00           C  
ATOM   1163  ND1 HIS A 833      51.323 103.462  59.050  1.00  0.00           N  
ATOM   1164  CD2 HIS A 833      49.417 103.535  57.989  1.00  0.00           C  
ATOM   1165  CE1 HIS A 833      51.596 103.489  57.757  1.00  0.00           C  
ATOM   1166  NE2 HIS A 833      50.457 103.532  57.093  1.00  0.00           N  
ATOM   1167  N   VAL A 834      47.566 101.131  60.062  1.00  0.00           N  
ATOM   1168  CA  VAL A 834      46.850 100.244  59.151  1.00  0.00           C  
ATOM   1169  C   VAL A 834      46.127 101.117  58.139  1.00  0.00           C  
ATOM   1170  O   VAL A 834      46.040 102.325  58.305  1.00  0.00           O  
ATOM   1171  CB  VAL A 834      45.773  99.380  59.860  1.00  0.00           C  
ATOM   1172  CG1 VAL A 834      46.395  98.570  60.970  1.00  0.00           C  
ATOM   1173  CG2 VAL A 834      44.657 100.262  60.385  1.00  0.00           C  
ATOM   1174  N   ILE A 835      45.622 100.502  57.082  1.00  0.00           N  
ATOM   1175  CA  ILE A 835      44.876 101.232  56.081  1.00  0.00           C  
ATOM   1176  C   ILE A 835      43.472 100.649  56.106  1.00  0.00           C  
ATOM   1177  O   ILE A 835      43.289  99.435  55.999  1.00  0.00           O  
ATOM   1178  CB  ILE A 835      45.476 101.058  54.698  1.00  0.00           C  
ATOM   1179  CG1 ILE A 835      46.798 101.821  54.606  1.00  0.00           C  
ATOM   1180  CG2 ILE A 835      44.505 101.550  53.656  1.00  0.00           C  
ATOM   1181  CD1 ILE A 835      47.475 101.707  53.241  1.00  0.00           C  
ATOM   1182  N   ARG A 836      42.481 101.514  56.279  1.00  0.00           N  
ATOM   1183  CA  ARG A 836      41.099 101.076  56.339  1.00  0.00           C  
ATOM   1184  C   ARG A 836      40.294 101.509  55.129  1.00  0.00           C  
ATOM   1185  O   ARG A 836      40.586 102.523  54.490  1.00  0.00           O  
ATOM   1186  CB  ARG A 836      40.424 101.629  57.594  1.00  0.00           C  
ATOM   1187  CG  ARG A 836      40.899 101.040  58.899  1.00  0.00           C  
ATOM   1188  CD  ARG A 836      40.239 101.772  60.054  1.00  0.00           C  
ATOM   1189  NE  ARG A 836      40.619 101.238  61.362  1.00  0.00           N  
ATOM   1190  CZ  ARG A 836      40.164 100.099  61.878  1.00  0.00           C  
ATOM   1191  NH1 ARG A 836      39.305  99.350  61.204  1.00  0.00           N  
ATOM   1192  NH2 ARG A 836      40.558  99.713  63.084  1.00  0.00           N  
ATOM   1193  N   LEU A 837      39.271 100.721  54.823  1.00  0.00           N  
ATOM   1194  CA  LEU A 837      38.367 101.005  53.722  1.00  0.00           C  
ATOM   1195  C   LEU A 837      37.502 102.162  54.182  1.00  0.00           C  
ATOM   1196  O   LEU A 837      36.938 102.122  55.275  1.00  0.00           O  
ATOM   1197  CB  LEU A 837      37.483  99.787  53.450  1.00  0.00           C  
ATOM   1198  CG  LEU A 837      36.220  99.989  52.611  1.00  0.00           C  
ATOM   1199  CD1 LEU A 837      36.591 100.499  51.231  1.00  0.00           C  
ATOM   1200  CD2 LEU A 837      35.464  98.665  52.517  1.00  0.00           C  
ATOM   1201  N   LYS A 838      37.409 103.200  53.361  1.00  0.00           N  
ATOM   1202  CA  LYS A 838      36.595 104.353  53.717  1.00  0.00           C  
ATOM   1203  C   LYS A 838      35.198 104.172  53.133  1.00  0.00           C  
ATOM   1204  O   LYS A 838      34.942 104.577  52.005  1.00  0.00           O  
ATOM   1205  CB  LYS A 838      37.226 105.633  53.177  1.00  0.00           C  
ATOM   1206  CG  LYS A 838      36.594 106.893  53.737  1.00  0.00           C  
ATOM   1207  CD  LYS A 838      37.210 108.153  53.161  1.00  0.00           C  
ATOM   1208  CE  LYS A 838      36.594 109.385  53.813  1.00  0.00           C  
ATOM   1209  NZ  LYS A 838      37.179 110.669  53.320  1.00  0.00           N  
ATOM   1210  N   VAL A 839      34.303 103.558  53.905  1.00  0.00           N  
ATOM   1211  CA  VAL A 839      32.933 103.313  53.465  1.00  0.00           C  
ATOM   1212  C   VAL A 839      32.126 104.580  53.272  1.00  0.00           C  
ATOM   1213  O   VAL A 839      32.144 105.482  54.117  1.00  0.00           O  
ATOM   1214  CB  VAL A 839      32.149 102.434  54.463  1.00  0.00           C  
ATOM   1215  CG1 VAL A 839      30.671 102.410  54.088  1.00  0.00           C  
ATOM   1216  CG2 VAL A 839      32.703 101.029  54.463  1.00  0.00           C  
ATOM   1217  N   PRO A 840      31.396 104.658  52.150  1.00  0.00           N  
ATOM   1218  CA  PRO A 840      30.562 105.817  51.833  1.00  0.00           C  
ATOM   1219  C   PRO A 840      29.448 105.940  52.870  1.00  0.00           C  
ATOM   1220  O   PRO A 840      28.610 105.047  52.999  1.00  0.00           O  
ATOM   1221  CB  PRO A 840      30.012 105.476  50.448  1.00  0.00           C  
ATOM   1222  CG  PRO A 840      31.074 104.605  49.861  1.00  0.00           C  
ATOM   1223  CD  PRO A 840      31.418 103.712  51.024  1.00  0.00           C  
ATOM   1224  N   ARG A 841      29.439 107.048  53.603  1.00  0.00           N  
ATOM   1225  CA  ARG A 841      28.420 107.265  54.616  1.00  0.00           C  
ATOM   1226  C   ARG A 841      27.704 108.592  54.389  1.00  0.00           C  
ATOM   1227  O   ARG A 841      28.351 109.614  54.119  1.00  0.00           O  
ATOM   1228  CB  ARG A 841      29.075 107.252  55.996  1.00  0.00           C  
ATOM   1229  CG  ARG A 841      29.875 106.007  56.252  1.00  0.00           C  
ATOM   1230  CD  ARG A 841      30.517 106.026  57.631  1.00  0.00           C  
ATOM   1231  NE  ARG A 841      31.291 104.809  57.828  1.00  0.00           N  
ATOM   1232  CZ  ARG A 841      30.762 103.593  57.783  1.00  0.00           C  
ATOM   1233  NH1 ARG A 841      29.459 103.451  57.558  1.00  0.00           N  
ATOM   1234  NH2 ARG A 841      31.534 102.524  57.940  1.00  0.00           N  
ATOM   1235  N   PRO A 844      26.357 108.584  54.438  1.00  0.00           N  
ATOM   1236  CA  PRO A 844      25.524 107.411  54.709  1.00  0.00           C  
ATOM   1237  C   PRO A 844      25.263 106.757  53.358  1.00  0.00           C  
ATOM   1238  O   PRO A 844      25.631 107.307  52.314  1.00  0.00           O  
ATOM   1239  CB  PRO A 844      24.267 108.025  55.280  1.00  0.00           C  
ATOM   1240  CG  PRO A 844      24.080 109.195  54.353  1.00  0.00           C  
ATOM   1241  CD  PRO A 844      25.510 109.768  54.202  1.00  0.00           C  
ATOM   1242  N   GLY A 869      24.613 105.604  53.366  1.00  0.00           N  
ATOM   1243  CA  GLY A 869      24.346 104.948  52.106  1.00  0.00           C  
ATOM   1244  C   GLY A 869      23.875 103.514  52.188  1.00  0.00           C  
ATOM   1245  O   GLY A 869      23.622 102.959  53.258  1.00  0.00           O  
ATOM   1246  N   THR A 870      23.773 102.908  51.020  1.00  0.00           N  
ATOM   1247  CA  THR A 870      23.311 101.547  50.911  1.00  0.00           C  
ATOM   1248  C   THR A 870      24.175 100.835  49.877  1.00  0.00           C  
ATOM   1249  O   THR A 870      24.737 101.470  48.984  1.00  0.00           O  
ATOM   1250  CB  THR A 870      21.832 101.552  50.479  1.00  0.00           C  
ATOM   1251  OG1 THR A 870      21.352 100.208  50.383  1.00  0.00           O  
ATOM   1252  CG2 THR A 870      21.671 102.259  49.129  1.00  0.00           C  
ATOM   1253  N   THR A 872      24.280  99.518  50.007  1.00  0.00           N  
ATOM   1254  CA  THR A 872      25.086  98.722  49.096  1.00  0.00           C  
ATOM   1255  C   THR A 872      24.382  97.424  48.705  1.00  0.00           C  
ATOM   1256  O   THR A 872      24.097  96.570  49.552  1.00  0.00           O  
ATOM   1257  CB  THR A 872      26.448  98.409  49.735  1.00  0.00           C  
ATOM   1258  OG1 THR A 872      27.171  99.631  49.923  1.00  0.00           O  
ATOM   1259  CG2 THR A 872      27.254  97.482  48.856  1.00  0.00           C  
ATOM   1260  N   GLU A 873      24.100  97.287  47.413  1.00  0.00           N  
ATOM   1261  CA  GLU A 873      23.435  96.099  46.901  1.00  0.00           C  
ATOM   1262  C   GLU A 873      24.378  94.958  46.578  1.00  0.00           C  
ATOM   1263  O   GLU A 873      25.312  95.113  45.791  1.00  0.00           O  
ATOM   1264  CB  GLU A 873      22.643  96.417  45.637  1.00  0.00           C  
ATOM   1265  CG  GLU A 873      21.225  96.877  45.887  1.00  0.00           C  
ATOM   1266  CD  GLU A 873      20.327  96.571  44.711  1.00  0.00           C  
ATOM   1267  OE1 GLU A 873      19.121  96.905  44.780  1.00  0.00           O  
ATOM   1268  OE2 GLU A 873      20.833  95.988  43.723  1.00  0.00           O  
ATOM   1269  N   VAL A 874      24.123  93.809  47.188  1.00  0.00           N  
ATOM   1270  CA  VAL A 874      24.919  92.622  46.930  1.00  0.00           C  
ATOM   1271  C   VAL A 874      24.014  91.617  46.240  1.00  0.00           C  
ATOM   1272  O   VAL A 874      22.819  91.539  46.531  1.00  0.00           O  
ATOM   1273  CB  VAL A 874      25.451  91.971  48.219  1.00  0.00           C  
ATOM   1274  CG1 VAL A 874      26.035  90.605  47.892  1.00  0.00           C  
ATOM   1275  CG2 VAL A 874      26.514  92.847  48.850  1.00  0.00           C  
ATOM   1276  N   LYS A1082      24.575  90.849  45.320  1.00  0.00           N  
ATOM   1277  CA  LYS A1082      23.787  89.856  44.619  1.00  0.00           C  
ATOM   1278  C   LYS A1082      24.374  88.461  44.751  1.00  0.00           C  
ATOM   1279  O   LYS A1082      25.474  88.193  44.272  1.00  0.00           O  
ATOM   1280  CB  LYS A1082      23.670  90.202  43.141  1.00  0.00           C  
ATOM   1281  CG  LYS A1082      22.896  89.155  42.353  1.00  0.00           C  
ATOM   1282  CD  LYS A1082      22.964  89.429  40.861  1.00  0.00           C  
ATOM   1283  CE  LYS A1082      22.119  88.437  40.075  1.00  0.00           C  
ATOM   1284  NZ  LYS A1082      22.171  88.719  38.613  1.00  0.00           N  
ATOM   1285  N   ASP A1083      23.634  87.587  45.420  1.00  0.00           N  
ATOM   1286  CA  ASP A1083      24.038  86.203  45.590  1.00  0.00           C  
ATOM   1287  C   ASP A1083      23.266  85.439  44.526  1.00  0.00           C  
ATOM   1288  O   ASP A1083      22.046  85.528  44.460  1.00  0.00           O  
ATOM   1289  CB  ASP A1083      23.659  85.712  46.985  1.00  0.00           C  
ATOM   1290  CG  ASP A1083      23.913  84.235  47.172  1.00  0.00           C  
ATOM   1291  OD1 ASP A1083      23.013  83.426  46.857  1.00  0.00           O  
ATOM   1292  OD2 ASP A1083      25.019  83.876  47.628  1.00  0.00           O  
ATOM   1293  N   GLU A1084      23.978  84.710  43.682  1.00  0.00           N  
ATOM   1294  CA  GLU A1084      23.347  83.957  42.611  1.00  0.00           C  
ATOM   1295  C   GLU A1084      22.324  82.918  43.055  1.00  0.00           C  
ATOM   1296  O   GLU A1084      21.533  82.450  42.242  1.00  0.00           O  
ATOM   1297  CB  GLU A1084      24.415  83.260  41.768  1.00  0.00           C  
ATOM   1298  CG  GLU A1084      25.283  84.191  40.958  1.00  0.00           C  
ATOM   1299  CD  GLU A1084      24.476  84.986  39.967  1.00  0.00           C  
ATOM   1300  OE1 GLU A1084      23.719  84.360  39.194  1.00  0.00           O  
ATOM   1301  OE2 GLU A1084      24.595  86.228  39.962  1.00  0.00           O  
ATOM   1302  N   LEU A1085      22.325  82.548  44.330  1.00  0.00           N  
ATOM   1303  CA  LEU A1085      21.385  81.528  44.784  1.00  0.00           C  
ATOM   1304  C   LEU A1085      20.279  82.026  45.685  1.00  0.00           C  
ATOM   1305  O   LEU A1085      19.278  81.337  45.862  1.00  0.00           O  
ATOM   1306  CB  LEU A1085      22.123  80.398  45.505  1.00  0.00           C  
ATOM   1307  CG  LEU A1085      23.186  79.626  44.719  1.00  0.00           C  
ATOM   1308  CD1 LEU A1085      24.000  78.758  45.657  1.00  0.00           C  
ATOM   1309  CD2 LEU A1085      22.523  78.791  43.647  1.00  0.00           C  
ATOM   1310  N   ARG A1087      20.450  83.210  46.262  1.00  0.00           N  
ATOM   1311  CA  ARG A1087      19.442  83.743  47.167  1.00  0.00           C  
ATOM   1312  C   ARG A1087      18.748  84.986  46.630  1.00  0.00           C  
ATOM   1313  O   ARG A1087      17.652  85.315  47.065  1.00  0.00           O  
ATOM   1314  CB  ARG A1087      20.081  84.043  48.526  1.00  0.00           C  
ATOM   1315  CG  ARG A1087      20.774  82.843  49.147  1.00  0.00           C  
ATOM   1316  CD  ARG A1087      21.893  83.272  50.073  1.00  0.00           C  
ATOM   1317  NE  ARG A1087      23.018  82.335  50.046  1.00  0.00           N  
ATOM   1318  CZ  ARG A1087      22.998  81.113  50.568  1.00  0.00           C  
ATOM   1319  NH1 ARG A1087      21.908  80.658  51.171  1.00  0.00           N  
ATOM   1320  NH2 ARG A1087      24.069  80.340  50.492  1.00  0.00           N  
ATOM   1321  N   GLY A1088      19.382  85.669  45.683  1.00  0.00           N  
ATOM   1322  CA  GLY A1088      18.801  86.879  45.132  1.00  0.00           C  
ATOM   1323  C   GLY A1088      19.513  88.109  45.668  1.00  0.00           C  
ATOM   1324  O   GLY A1088      20.524  87.998  46.355  1.00  0.00           O  
ATOM   1325  N   VAL A1089      18.996  89.288  45.356  1.00  0.00           N  
ATOM   1326  CA  VAL A1089      19.613  90.520  45.830  1.00  0.00           C  
ATOM   1327  C   VAL A1089      19.466  90.669  47.338  1.00  0.00           C  
ATOM   1328  O   VAL A1089      18.546  90.115  47.932  1.00  0.00           O  
ATOM   1329  CB  VAL A1089      18.975  91.737  45.171  1.00  0.00           C  
ATOM   1330  CG1 VAL A1089      19.750  92.982  45.539  1.00  0.00           C  
ATOM   1331  CG2 VAL A1089      18.942  91.543  43.673  1.00  0.00           C  
ATOM   1332  N   VAL A1090      20.384  91.410  47.953  1.00  0.00           N  
ATOM   1333  CA  VAL A1090      20.359  91.661  49.395  1.00  0.00           C  
ATOM   1334  C   VAL A1090      20.881  93.068  49.639  1.00  0.00           C  
ATOM   1335  O   VAL A1090      22.076  93.307  49.523  1.00  0.00           O  
ATOM   1336  CB  VAL A1090      21.276  90.694  50.170  1.00  0.00           C  
ATOM   1337  CG1 VAL A1090      21.162  90.965  51.652  1.00  0.00           C  
ATOM   1338  CG2 VAL A1090      20.915  89.249  49.861  1.00  0.00           C  
ATOM   1339  N   VAL A1091      19.998  94.001  49.971  1.00  0.00           N  
ATOM   1340  CA  VAL A1091      20.425  95.371  50.209  1.00  0.00           C  
ATOM   1341  C   VAL A1091      20.928  95.573  51.630  1.00  0.00           C  
ATOM   1342  O   VAL A1091      20.227  95.282  52.593  1.00  0.00           O  
ATOM   1343  CB  VAL A1091      19.283  96.357  49.954  1.00  0.00           C  
ATOM   1344  CG1 VAL A1091      19.685  97.736  50.440  1.00  0.00           C  
ATOM   1345  CG2 VAL A1091      18.940  96.380  48.464  1.00  0.00           C  
ATOM   1346  N   TYR A1093      22.153  96.077  51.750  1.00  0.00           N  
ATOM   1347  CA  TYR A1093      22.774  96.329  53.046  1.00  0.00           C  
ATOM   1348  C   TYR A1093      22.799  97.817  53.325  1.00  0.00           C  
ATOM   1349  O   TYR A1093      22.779  98.640  52.412  1.00  0.00           O  
ATOM   1350  CB  TYR A1093      24.211  95.810  53.072  1.00  0.00           C  
ATOM   1351  CG  TYR A1093      24.317  94.317  53.152  1.00  0.00           C  
ATOM   1352  CD1 TYR A1093      24.042  93.647  54.338  1.00  0.00           C  
ATOM   1353  CD2 TYR A1093      24.663  93.564  52.032  1.00  0.00           C  
ATOM   1354  CE1 TYR A1093      24.103  92.262  54.407  1.00  0.00           C  
ATOM   1355  CE2 TYR A1093      24.729  92.177  52.088  1.00  0.00           C  
ATOM   1356  CZ  TYR A1093      24.445  91.535  53.276  1.00  0.00           C  
ATOM   1357  OH  TYR A1093      24.473  90.165  53.327  1.00  0.00           O  
ATOM   1358  N   ASP A1094      22.847  98.164  54.600  1.00  0.00           N  
ATOM   1359  CA  ASP A1094      22.895  99.555  54.963  1.00  0.00           C  
ATOM   1360  C   ASP A1094      24.341  99.815  55.323  1.00  0.00           C  
ATOM   1361  O   ASP A1094      24.887  99.147  56.199  1.00  0.00           O  
ATOM   1362  CB  ASP A1094      21.990  99.814  56.153  1.00  0.00           C  
ATOM   1363  CG  ASP A1094      21.746 101.274  56.371  1.00  0.00           C  
ATOM   1364  OD1 ASP A1094      20.998 101.606  57.309  1.00  0.00           O  
ATOM   1365  OD2 ASP A1094      22.304 102.087  55.602  1.00  0.00           O  
ATOM   1366  N   ASN A1099      24.960 100.770  54.634  1.00  0.00           N  
ATOM   1367  CA  ASN A1099      26.357 101.102  54.866  1.00  0.00           C  
ATOM   1368  C   ASN A1099      26.721 101.227  56.342  1.00  0.00           C  
ATOM   1369  O   ASN A1099      27.882 101.086  56.709  1.00  0.00           O  
ATOM   1370  CB  ASN A1099      26.711 102.390  54.129  1.00  0.00           C  
ATOM   1371  CG  ASN A1099      26.861 102.185  52.624  1.00  0.00           C  
ATOM   1372  OD1 ASN A1099      26.371 101.204  52.064  1.00  0.00           O  
ATOM   1373  ND2 ASN A1099      27.538 103.123  51.962  1.00  0.00           N  
ATOM   1374  N   GLN A1165      25.734 101.479  57.193  1.00  0.00           N  
ATOM   1375  CA  GLN A1165      26.013 101.611  58.612  1.00  0.00           C  
ATOM   1376  C   GLN A1165      26.329 100.249  59.209  1.00  0.00           C  
ATOM   1377  O   GLN A1165      26.786 100.149  60.345  1.00  0.00           O  
ATOM   1378  CB  GLN A1165      24.833 102.270  59.335  1.00  0.00           C  
ATOM   1379  CG  GLN A1165      24.759 103.793  59.140  1.00  0.00           C  
ATOM   1380  CD  GLN A1165      24.156 104.227  57.791  1.00  0.00           C  
ATOM   1381  OE1 GLN A1165      24.618 103.819  56.719  1.00  0.00           O  
ATOM   1382  NE2 GLN A1165      23.124 105.074  57.851  1.00  0.00           N  
ATOM   1383  N   GLU A1166      26.098  99.207  58.417  1.00  0.00           N  
ATOM   1384  CA  GLU A1166      26.357  97.824  58.825  1.00  0.00           C  
ATOM   1385  C   GLU A1166      27.736  97.408  58.303  1.00  0.00           C  
ATOM   1386  O   GLU A1166      28.325  96.429  58.769  1.00  0.00           O  
ATOM   1387  CB  GLU A1166      25.302  96.871  58.224  1.00  0.00           C  
ATOM   1388  CG  GLU A1166      23.828  97.314  58.376  1.00  0.00           C  
ATOM   1389  CD  GLU A1166      22.823  96.443  57.579  1.00  0.00           C  
ATOM   1390  OE1 GLU A1166      21.637  96.835  57.476  1.00  0.00           O  
ATOM   1391  OE2 GLU A1166      23.207  95.370  57.059  1.00  0.00           O  
ATOM   1392  N   ILE A1168      28.234  98.159  57.324  1.00  0.00           N  
ATOM   1393  CA  ILE A1168      29.519  97.877  56.694  1.00  0.00           C  
ATOM   1394  C   ILE A1168      30.618  98.684  57.357  1.00  0.00           C  
ATOM   1395  O   ILE A1168      30.749  99.875  57.104  1.00  0.00           O  
ATOM   1396  CB  ILE A1168      29.496  98.263  55.206  1.00  0.00           C  
ATOM   1397  CG1 ILE A1168      28.268  97.666  54.526  1.00  0.00           C  
ATOM   1398  CG2 ILE A1168      30.766  97.788  54.529  1.00  0.00           C  
ATOM   1399  CD1 ILE A1168      27.988  98.295  53.185  1.00  0.00           C  
ATOM   1400  N   PRO A1169      31.444  98.042  58.189  1.00  0.00           N  
ATOM   1401  CA  PRO A1169      32.544  98.700  58.902  1.00  0.00           C  
ATOM   1402  C   PRO A1169      33.732  99.128  58.036  1.00  0.00           C  
ATOM   1403  O   PRO A1169      33.990  98.546  56.997  1.00  0.00           O  
ATOM   1404  CB  PRO A1169      32.938  97.648  59.927  1.00  0.00           C  
ATOM   1405  CG  PRO A1169      32.757  96.383  59.152  1.00  0.00           C  
ATOM   1406  CD  PRO A1169      31.424  96.597  58.479  1.00  0.00           C  
ATOM   1407  N   ASP A1170      34.451 100.155  58.472  1.00  0.00           N  
ATOM   1408  CA  ASP A1170      35.622 100.620  57.740  1.00  0.00           C  
ATOM   1409  C   ASP A1170      36.715  99.601  58.006  1.00  0.00           C  
ATOM   1410  O   ASP A1170      37.706  99.912  58.662  1.00  0.00           O  
ATOM   1411  CB  ASP A1170      36.078 101.991  58.252  1.00  0.00           C  
ATOM   1412  CG  ASP A1170      35.207 103.138  57.749  1.00  0.00           C  
ATOM   1413  OD1 ASP A1170      34.321 102.915  56.895  1.00  0.00           O  
ATOM   1414  OD2 ASP A1170      35.421 104.277  58.209  1.00  0.00           O  
ATOM   1415  N   VAL A1171      36.516  98.383  57.508  1.00  0.00           N  
ATOM   1416  CA  VAL A1171      37.460  97.283  57.698  1.00  0.00           C  
ATOM   1417  C   VAL A1171      38.892  97.613  57.311  1.00  0.00           C  
ATOM   1418  O   VAL A1171      39.137  98.388  56.401  1.00  0.00           O  
ATOM   1419  CB  VAL A1171      37.035  96.031  56.886  1.00  0.00           C  
ATOM   1420  CG1 VAL A1171      35.676  95.548  57.339  1.00  0.00           C  
ATOM   1421  CG2 VAL A1171      37.020  96.356  55.398  1.00  0.00           C  
ATOM   1422  N   VAL A1177      39.848  97.009  58.002  1.00  0.00           N  
ATOM   1423  CA  VAL A1177      41.244  97.264  57.666  1.00  0.00           C  
ATOM   1424  C   VAL A1177      41.572  96.505  56.377  1.00  0.00           C  
ATOM   1425  O   VAL A1177      41.229  95.333  56.236  1.00  0.00           O  
ATOM   1426  CB  VAL A1177      42.222  96.830  58.823  1.00  0.00           C  
ATOM   1427  CG1 VAL A1177      41.627  97.180  60.170  1.00  0.00           C  
ATOM   1428  CG2 VAL A1177      42.539  95.377  58.732  1.00  0.00           C  
ATOM   1429  N   LEU A1178      42.211  97.185  55.432  1.00  0.00           N  
ATOM   1430  CA  LEU A1178      42.580  96.552  54.175  1.00  0.00           C  
ATOM   1431  C   LEU A1178      44.027  96.080  54.238  1.00  0.00           C  
ATOM   1432  O   LEU A1178      44.350  94.994  53.752  1.00  0.00           O  
ATOM   1433  CB  LEU A1178      42.388  97.517  53.001  1.00  0.00           C  
ATOM   1434  CG  LEU A1178      40.944  97.951  52.719  1.00  0.00           C  
ATOM   1435  CD1 LEU A1178      40.908  98.945  51.577  1.00  0.00           C  
ATOM   1436  CD2 LEU A1178      40.099  96.739  52.387  1.00  0.00           C  
ATOM   1437  N   LEU A1191      44.893  96.891  54.838  1.00  0.00           N  
ATOM   1438  CA  LEU A1191      46.303  96.529  54.966  1.00  0.00           C  
ATOM   1439  C   LEU A1191      46.758  96.634  56.424  1.00  0.00           C  
ATOM   1440  O   LEU A1191      46.773  97.722  56.998  1.00  0.00           O  
ATOM   1441  CB  LEU A1191      47.175  97.432  54.093  1.00  0.00           C  
ATOM   1442  CG  LEU A1191      48.601  96.938  53.840  1.00  0.00           C  
ATOM   1443  CD1 LEU A1191      48.563  95.805  52.819  1.00  0.00           C  
ATOM   1444  CD2 LEU A1191      49.458  98.078  53.316  1.00  0.00           C  
ATOM   1445  N   LYS A1192      47.129  95.496  57.012  1.00  0.00           N  
ATOM   1446  CA  LYS A1192      47.569  95.449  58.401  1.00  0.00           C  
ATOM   1447  C   LYS A1192      48.823  96.286  58.637  1.00  0.00           C  
ATOM   1448  O   LYS A1192      49.505  96.700  57.688  1.00  0.00           O  
ATOM   1449  CB  LYS A1192      47.836  94.008  58.838  1.00  0.00           C  
ATOM   1450  CG  LYS A1192      46.690  93.042  58.614  1.00  0.00           C  
ATOM   1451  CD  LYS A1192      47.170  91.612  58.865  1.00  0.00           C  
ATOM   1452  CE  LYS A1192      46.265  90.584  58.212  1.00  0.00           C  
ATOM   1453  NZ  LYS A1192      46.669  89.191  58.560  1.00  0.00           N  
ATOM   1454  N   SER A1193      49.129  96.519  59.915  1.00  0.00           N  
ATOM   1455  CA  SER A1193      50.277  97.345  60.292  1.00  0.00           C  
ATOM   1456  C   SER A1193      51.610  96.674  60.040  1.00  0.00           C  
ATOM   1457  O   SER A1193      52.655  97.327  60.079  1.00  0.00           O  
ATOM   1458  CB  SER A1193      50.168  97.801  61.766  1.00  0.00           C  
ATOM   1459  OG  SER A1193      50.290  96.741  62.693  1.00  0.00           O  
ATOM   1460  N   ASP A1194      51.582  95.375  59.776  1.00  0.00           N  
ATOM   1461  CA  ASP A1194      52.816  94.668  59.487  1.00  0.00           C  
ATOM   1462  C   ASP A1194      53.032  94.576  57.977  1.00  0.00           C  
ATOM   1463  O   ASP A1194      53.898  93.839  57.510  1.00  0.00           O  
ATOM   1464  CB  ASP A1194      52.805  93.271  60.126  1.00  0.00           C  
ATOM   1465  CG  ASP A1194      51.753  92.358  59.538  1.00  0.00           C  
ATOM   1466  OD1 ASP A1194      51.608  91.225  60.046  1.00  0.00           O  
ATOM   1467  OD2 ASP A1194      51.071  92.763  58.571  1.00  0.00           O  
ATOM   1468  N   GLY A1195      52.233  95.329  57.221  1.00  0.00           N  
ATOM   1469  CA  GLY A1195      52.356  95.341  55.773  1.00  0.00           C  
ATOM   1470  C   GLY A1195      51.597  94.236  55.065  1.00  0.00           C  
ATOM   1471  O   GLY A1195      51.557  94.183  53.841  1.00  0.00           O  
ATOM   1472  N   TYR A1196      51.004  93.337  55.830  1.00  0.00           N  
ATOM   1473  CA  TYR A1196      50.243  92.253  55.240  1.00  0.00           C  
ATOM   1474  C   TYR A1196      48.803  92.697  55.034  1.00  0.00           C  
ATOM   1475  O   TYR A1196      48.269  93.484  55.808  1.00  0.00           O  
ATOM   1476  CB  TYR A1196      50.283  91.022  56.144  1.00  0.00           C  
ATOM   1477  CG  TYR A1196      51.562  90.225  56.052  1.00  0.00           C  
ATOM   1478  CD1 TYR A1196      51.581  88.962  55.445  1.00  0.00           C  
ATOM   1479  CD2 TYR A1196      52.747  90.715  56.597  1.00  0.00           C  
ATOM   1480  CE1 TYR A1196      52.763  88.197  55.392  1.00  0.00           C  
ATOM   1481  CE2 TYR A1196      53.920  89.970  56.553  1.00  0.00           C  
ATOM   1482  CZ  TYR A1196      53.925  88.713  55.956  1.00  0.00           C  
ATOM   1483  OH  TYR A1196      55.085  87.978  55.957  1.00  0.00           O  
ATOM   1484  N   PRO A1198      48.151  92.191  53.985  1.00  0.00           N  
ATOM   1485  CA  PRO A1198      46.766  92.577  53.725  1.00  0.00           C  
ATOM   1486  C   PRO A1198      45.809  91.604  54.402  1.00  0.00           C  
ATOM   1487  O   PRO A1198      46.228  90.553  54.896  1.00  0.00           O  
ATOM   1488  CB  PRO A1198      46.686  92.475  52.214  1.00  0.00           C  
ATOM   1489  CG  PRO A1198      47.444  91.174  51.983  1.00  0.00           C  
ATOM   1490  CD  PRO A1198      48.655  91.304  52.919  1.00  0.00           C  
ATOM   1491  N   THR A1199      44.528  91.956  54.417  1.00  0.00           N  
ATOM   1492  CA  THR A1199      43.503  91.089  54.987  1.00  0.00           C  
ATOM   1493  C   THR A1199      42.817  90.400  53.802  1.00  0.00           C  
ATOM   1494  O   THR A1199      42.980  90.826  52.657  1.00  0.00           O  
ATOM   1495  CB  THR A1199      42.428  91.891  55.765  1.00  0.00           C  
ATOM   1496  OG1 THR A1199      41.782  92.808  54.876  1.00  0.00           O  
ATOM   1497  CG2 THR A1199      43.042  92.667  56.914  1.00  0.00           C  
ATOM   1498  N   TYR A1200      42.061  89.341  54.072  1.00  0.00           N  
ATOM   1499  CA  TYR A1200      41.344  88.643  53.017  1.00  0.00           C  
ATOM   1500  C   TYR A1200      40.588  89.633  52.146  1.00  0.00           C  
ATOM   1501  O   TYR A1200      40.589  89.520  50.939  1.00  0.00           O  
ATOM   1502  CB  TYR A1200      40.317  87.651  53.582  1.00  0.00           C  
ATOM   1503  CG  TYR A1200      39.456  86.980  52.498  1.00  0.00           C  
ATOM   1504  CD1 TYR A1200      39.828  85.745  51.936  1.00  0.00           C  
ATOM   1505  CD2 TYR A1200      38.254  87.562  52.059  1.00  0.00           C  
ATOM   1506  CE1 TYR A1200      39.023  85.099  50.978  1.00  0.00           C  
ATOM   1507  CE2 TYR A1200      37.439  86.920  51.094  1.00  0.00           C  
ATOM   1508  CZ  TYR A1200      37.828  85.683  50.563  1.00  0.00           C  
ATOM   1509  OH  TYR A1200      37.013  85.000  49.670  1.00  0.00           O  
ATOM   1510  N   HIS A1201      39.928  90.596  52.772  1.00  0.00           N  
ATOM   1511  CA  HIS A1201      39.148  91.570  52.041  1.00  0.00           C  
ATOM   1512  C   HIS A1201      39.902  92.248  50.916  1.00  0.00           C  
ATOM   1513  O   HIS A1201      39.413  92.307  49.793  1.00  0.00           O  
ATOM   1514  CB  HIS A1201      38.591  92.583  53.019  1.00  0.00           C  
ATOM   1515  CG  HIS A1201      37.698  91.966  54.050  1.00  0.00           C  
ATOM   1516  ND1 HIS A1201      37.926  92.086  55.398  1.00  0.00           N  
ATOM   1517  CD2 HIS A1201      36.576  91.220  53.916  1.00  0.00           C  
ATOM   1518  CE1 HIS A1201      36.977  91.440  56.062  1.00  0.00           C  
ATOM   1519  NE2 HIS A1201      36.150  90.908  55.186  1.00  0.00           N  
ATOM   1520  N   LEU A1202      41.102  92.733  51.187  1.00  0.00           N  
ATOM   1521  CA  LEU A1202      41.856  93.404  50.144  1.00  0.00           C  
ATOM   1522  C   LEU A1202      42.416  92.396  49.156  1.00  0.00           C  
ATOM   1523  O   LEU A1202      42.207  92.514  47.950  1.00  0.00           O  
ATOM   1524  CB  LEU A1202      43.007  94.194  50.744  1.00  0.00           C  
ATOM   1525  CG  LEU A1202      43.514  95.395  49.954  1.00  0.00           C  
ATOM   1526  CD1 LEU A1202      44.964  95.647  50.341  1.00  0.00           C  
ATOM   1527  CD2 LEU A1202      43.407  95.147  48.473  1.00  0.00           C  
ATOM   1528  N   ALA A1203      43.121  91.395  49.669  1.00  0.00           N  
ATOM   1529  CA  ALA A1203      43.744  90.410  48.802  1.00  0.00           C  
ATOM   1530  C   ALA A1203      42.774  89.616  47.940  1.00  0.00           C  
ATOM   1531  O   ALA A1203      43.076  89.321  46.793  1.00  0.00           O  
ATOM   1532  CB  ALA A1203      44.617  89.487  49.613  1.00  0.00           C  
ATOM   1533  N   ASN A1204      41.615  89.274  48.489  1.00  0.00           N  
ATOM   1534  CA  ASN A1204      40.578  88.542  47.771  1.00  0.00           C  
ATOM   1535  C   ASN A1204      40.221  89.268  46.477  1.00  0.00           C  
ATOM   1536  O   ASN A1204      40.323  88.714  45.381  1.00  0.00           O  
ATOM   1537  CB  ASN A1204      39.331  88.465  48.656  1.00  0.00           C  
ATOM   1538  CG  ASN A1204      38.092  88.022  47.896  1.00  0.00           C  
ATOM   1539  OD1 ASN A1204      37.002  88.599  48.057  1.00  0.00           O  
ATOM   1540  ND2 ASN A1204      38.245  86.983  47.074  1.00  0.00           N  
ATOM   1541  N   VAL A1205      39.798  90.519  46.622  1.00  0.00           N  
ATOM   1542  CA  VAL A1205      39.401  91.334  45.485  1.00  0.00           C  
ATOM   1543  C   VAL A1205      40.511  91.537  44.485  1.00  0.00           C  
ATOM   1544  O   VAL A1205      40.326  91.278  43.299  1.00  0.00           O  
ATOM   1545  CB  VAL A1205      38.921  92.717  45.923  1.00  0.00           C  
ATOM   1546  CG1 VAL A1205      38.523  93.517  44.712  1.00  0.00           C  
ATOM   1547  CG2 VAL A1205      37.761  92.575  46.883  1.00  0.00           C  
ATOM   1548  N   VAL A1206      41.656  92.015  44.961  1.00  0.00           N  
ATOM   1549  CA  VAL A1206      42.792  92.242  44.071  1.00  0.00           C  
ATOM   1550  C   VAL A1206      43.176  90.984  43.300  1.00  0.00           C  
ATOM   1551  O   VAL A1206      43.238  91.004  42.075  1.00  0.00           O  
ATOM   1552  CB  VAL A1206      44.065  92.735  44.822  1.00  0.00           C  
ATOM   1553  CG1 VAL A1206      45.219  92.818  43.843  1.00  0.00           C  
ATOM   1554  CG2 VAL A1206      43.834  94.109  45.463  1.00  0.00           C  
ATOM   1555  N   ASP A1207      43.430  89.891  44.011  1.00  0.00           N  
ATOM   1556  CA  ASP A1207      43.823  88.668  43.350  1.00  0.00           C  
ATOM   1557  C   ASP A1207      42.752  88.034  42.492  1.00  0.00           C  
ATOM   1558  O   ASP A1207      43.070  87.475  41.443  1.00  0.00           O  
ATOM   1559  CB  ASP A1207      44.362  87.672  44.366  1.00  0.00           C  
ATOM   1560  CG  ASP A1207      45.726  88.070  44.879  1.00  0.00           C  
ATOM   1561  OD1 ASP A1207      46.254  87.386  45.784  1.00  0.00           O  
ATOM   1562  OD2 ASP A1207      46.264  89.072  44.362  1.00  0.00           O  
ATOM   1563  N   ASP A1208      41.490  88.100  42.902  1.00  0.00           N  
ATOM   1564  CA  ASP A1208      40.456  87.514  42.063  1.00  0.00           C  
ATOM   1565  C   ASP A1208      40.421  88.292  40.751  1.00  0.00           C  
ATOM   1566  O   ASP A1208      40.294  87.710  39.676  1.00  0.00           O  
ATOM   1567  CB  ASP A1208      39.098  87.546  42.754  1.00  0.00           C  
ATOM   1568  CG  ASP A1208      38.903  86.380  43.709  1.00  0.00           C  
ATOM   1569  OD1 ASP A1208      37.894  86.382  44.442  1.00  0.00           O  
ATOM   1570  OD2 ASP A1208      39.747  85.453  43.728  1.00  0.00           O  
ATOM   1571  N   HIS A1209      40.565  89.608  40.834  1.00  0.00           N  
ATOM   1572  CA  HIS A1209      40.567  90.422  39.634  1.00  0.00           C  
ATOM   1573  C   HIS A1209      41.702  90.062  38.679  1.00  0.00           C  
ATOM   1574  O   HIS A1209      41.471  89.698  37.526  1.00  0.00           O  
ATOM   1575  CB  HIS A1209      40.690  91.898  39.980  1.00  0.00           C  
ATOM   1576  CG  HIS A1209      40.661  92.782  38.776  1.00  0.00           C  
ATOM   1577  ND1 HIS A1209      41.790  93.380  38.262  1.00  0.00           N  
ATOM   1578  CD2 HIS A1209      39.649  93.105  37.939  1.00  0.00           C  
ATOM   1579  CE1 HIS A1209      41.475  94.036  37.158  1.00  0.00           C  
ATOM   1580  NE2 HIS A1209      40.181  93.883  36.941  1.00  0.00           N  
ATOM   1581  N   LEU A1210      42.933  90.191  39.163  1.00  0.00           N  
ATOM   1582  CA  LEU A1210      44.116  89.890  38.374  1.00  0.00           C  
ATOM   1583  C   LEU A1210      44.146  88.489  37.774  1.00  0.00           C  
ATOM   1584  O   LEU A1210      44.619  88.305  36.653  1.00  0.00           O  
ATOM   1585  CB  LEU A1210      45.359  90.102  39.222  1.00  0.00           C  
ATOM   1586  CG  LEU A1210      46.014  91.483  39.201  1.00  0.00           C  
ATOM   1587  CD1 LEU A1210      45.011  92.562  38.875  1.00  0.00           C  
ATOM   1588  CD2 LEU A1210      46.667  91.721  40.558  1.00  0.00           C  
ATOM   1589  N   MET A1211      43.648  87.499  38.510  1.00  0.00           N  
ATOM   1590  CA  MET A1211      43.638  86.133  38.003  1.00  0.00           C  
ATOM   1591  C   MET A1211      42.387  85.869  37.166  1.00  0.00           C  
ATOM   1592  O   MET A1211      42.130  84.740  36.744  1.00  0.00           O  
ATOM   1593  CB  MET A1211      43.718  85.139  39.159  1.00  0.00           C  
ATOM   1594  CG  MET A1211      44.868  85.417  40.092  1.00  0.00           C  
ATOM   1595  SD  MET A1211      45.117  84.093  41.252  1.00  0.00           S  
ATOM   1596  CE  MET A1211      46.800  84.334  41.667  1.00  0.00           C  
ATOM   1597  N   GLY A1291      41.617  86.928  36.936  1.00  0.00           N  
ATOM   1598  CA  GLY A1291      40.409  86.836  36.147  1.00  0.00           C  
ATOM   1599  C   GLY A1291      39.292  85.924  36.623  1.00  0.00           C  
ATOM   1600  O   GLY A1291      38.605  85.346  35.780  1.00  0.00           O  
ATOM   1601  N   VAL A1292      39.073  85.773  37.930  1.00  0.00           N  
ATOM   1602  CA  VAL A1292      37.982  84.892  38.351  1.00  0.00           C  
ATOM   1603  C   VAL A1292      36.630  85.590  38.137  1.00  0.00           C  
ATOM   1604  O   VAL A1292      36.434  86.767  38.463  1.00  0.00           O  
ATOM   1605  CB  VAL A1292      38.120  84.373  39.834  1.00  0.00           C  
ATOM   1606  CG1 VAL A1292      39.579  84.142  40.178  1.00  0.00           C  
ATOM   1607  CG2 VAL A1292      37.455  85.300  40.802  1.00  0.00           C  
ATOM   1608  N   THR A1293      35.700  84.842  37.561  1.00  0.00           N  
ATOM   1609  CA  THR A1293      34.387  85.363  37.238  1.00  0.00           C  
ATOM   1610  C   THR A1293      33.317  84.821  38.151  1.00  0.00           C  
ATOM   1611  O   THR A1293      32.249  85.424  38.290  1.00  0.00           O  
ATOM   1612  CB  THR A1293      34.012  84.983  35.816  1.00  0.00           C  
ATOM   1613  OG1 THR A1293      34.272  83.585  35.627  1.00  0.00           O  
ATOM   1614  CG2 THR A1293      34.831  85.774  34.822  1.00  0.00           C  
ATOM   1615  N   ASP A1294      33.593  83.673  38.764  1.00  0.00           N  
ATOM   1616  CA  ASP A1294      32.621  83.058  39.660  1.00  0.00           C  
ATOM   1617  C   ASP A1294      33.222  82.734  41.017  1.00  0.00           C  
ATOM   1618  O   ASP A1294      34.027  81.818  41.145  1.00  0.00           O  
ATOM   1619  CB  ASP A1294      32.032  81.792  39.014  1.00  0.00           C  
ATOM   1620  CG  ASP A1294      31.209  82.104  37.773  1.00  0.00           C  
ATOM   1621  OD1 ASP A1294      29.970  81.982  37.822  1.00  0.00           O  
ATOM   1622  OD2 ASP A1294      31.798  82.489  36.746  1.00  0.00           O  
ATOM   1623  N   VAL A1295      32.830  83.501  42.028  1.00  0.00           N  
ATOM   1624  CA  VAL A1295      33.333  83.274  43.365  1.00  0.00           C  
ATOM   1625  C   VAL A1295      32.338  82.420  44.141  1.00  0.00           C  
ATOM   1626  O   VAL A1295      31.239  82.865  44.483  1.00  0.00           O  
ATOM   1627  CB  VAL A1295      33.584  84.599  44.112  1.00  0.00           C  
ATOM   1628  CG1 VAL A1295      34.114  84.305  45.515  1.00  0.00           C  
ATOM   1629  CG2 VAL A1295      34.601  85.436  43.362  1.00  0.00           C  
ATOM   1630  N   ILE A1296      32.730  81.177  44.387  1.00  0.00           N  
ATOM   1631  CA  ILE A1296      31.904  80.226  45.107  1.00  0.00           C  
ATOM   1632  C   ILE A1296      32.621  80.001  46.434  1.00  0.00           C  
ATOM   1633  O   ILE A1296      33.747  79.507  46.457  1.00  0.00           O  
ATOM   1634  CB  ILE A1296      31.805  78.899  44.326  1.00  0.00           C  
ATOM   1635  CG1 ILE A1296      31.376  79.190  42.894  1.00  0.00           C  
ATOM   1636  CG2 ILE A1296      30.777  77.971  44.959  1.00  0.00           C  
ATOM   1637  CD1 ILE A1296      31.463  77.998  42.001  1.00  0.00           C  
ATOM   1638  N   ARG A1297      31.981  80.382  47.533  1.00  0.00           N  
ATOM   1639  CA  ARG A1297      32.596  80.241  48.846  1.00  0.00           C  
ATOM   1640  C   ARG A1297      31.547  79.917  49.911  1.00  0.00           C  
ATOM   1641  O   ARG A1297      30.342  79.977  49.657  1.00  0.00           O  
ATOM   1642  CB  ARG A1297      33.345  81.533  49.214  1.00  0.00           C  
ATOM   1643  CG  ARG A1297      32.481  82.573  49.904  1.00  0.00           C  
ATOM   1644  CD  ARG A1297      32.325  83.882  49.128  1.00  0.00           C  
ATOM   1645  NE  ARG A1297      33.538  84.691  49.047  1.00  0.00           N  
ATOM   1646  CZ  ARG A1297      33.567  86.020  49.137  1.00  0.00           C  
ATOM   1647  NH1 ARG A1297      32.446  86.715  49.324  1.00  0.00           N  
ATOM   1648  NH2 ARG A1297      34.728  86.659  49.023  1.00  0.00           N  
ATOM   1649  N   ALA A1298      32.014  79.570  51.104  1.00  0.00           N  
ATOM   1650  CA  ALA A1298      31.113  79.221  52.195  1.00  0.00           C  
ATOM   1651  C   ALA A1298      30.279  80.404  52.645  1.00  0.00           C  
ATOM   1652  O   ALA A1298      30.740  81.550  52.667  1.00  0.00           O  
ATOM   1653  CB  ALA A1298      31.893  78.662  53.372  1.00  0.00           C  
ATOM   1654  N   GLU A1299      29.041  80.101  53.006  1.00  0.00           N  
ATOM   1655  CA  GLU A1299      28.065  81.077  53.467  1.00  0.00           C  
ATOM   1656  C   GLU A1299      28.571  82.003  54.587  1.00  0.00           C  
ATOM   1657  O   GLU A1299      28.005  83.069  54.825  1.00  0.00           O  
ATOM   1658  CB  GLU A1299      26.826  80.322  53.936  1.00  0.00           C  
ATOM   1659  CG  GLU A1299      25.597  81.162  54.140  1.00  0.00           C  
ATOM   1660  CD  GLU A1299      24.447  80.337  54.671  1.00  0.00           C  
ATOM   1661  OE1 GLU A1299      23.321  80.869  54.774  1.00  0.00           O  
ATOM   1662  OE2 GLU A1299      24.677  79.150  54.989  1.00  0.00           O  
ATOM   1663  N   GLU A1300      29.634  81.610  55.274  1.00  0.00           N  
ATOM   1664  CA  GLU A1300      30.159  82.441  56.342  1.00  0.00           C  
ATOM   1665  C   GLU A1300      30.660  83.787  55.822  1.00  0.00           C  
ATOM   1666  O   GLU A1300      30.872  84.712  56.600  1.00  0.00           O  
ATOM   1667  CB  GLU A1300      31.290  81.713  57.068  1.00  0.00           C  
ATOM   1668  CG  GLU A1300      32.508  81.415  56.216  1.00  0.00           C  
ATOM   1669  CD  GLU A1300      33.573  80.644  56.984  1.00  0.00           C  
ATOM   1670  OE1 GLU A1300      33.830  80.997  58.155  1.00  0.00           O  
ATOM   1671  OE2 GLU A1300      34.163  79.695  56.420  1.00  0.00           O  
ATOM   1672  N   TRP A1301      30.839  83.895  54.508  1.00  0.00           N  
ATOM   1673  CA  TRP A1301      31.322  85.132  53.883  1.00  0.00           C  
ATOM   1674  C   TRP A1301      30.234  86.004  53.287  1.00  0.00           C  
ATOM   1675  O   TRP A1301      30.530  87.056  52.722  1.00  0.00           O  
ATOM   1676  CB  TRP A1301      32.269  84.836  52.737  1.00  0.00           C  
ATOM   1677  CG  TRP A1301      33.435  84.037  53.087  1.00  0.00           C  
ATOM   1678  CD1 TRP A1301      33.539  82.680  53.064  1.00  0.00           C  
ATOM   1679  CD2 TRP A1301      34.711  84.537  53.467  1.00  0.00           C  
ATOM   1680  NE1 TRP A1301      34.811  82.301  53.400  1.00  0.00           N  
ATOM   1681  CE2 TRP A1301      35.556  83.423  53.653  1.00  0.00           C  
ATOM   1682  CE3 TRP A1301      35.230  85.825  53.666  1.00  0.00           C  
ATOM   1683  CZ2 TRP A1301      36.897  83.552  54.031  1.00  0.00           C  
ATOM   1684  CZ3 TRP A1301      36.559  85.957  54.043  1.00  0.00           C  
ATOM   1685  CH2 TRP A1301      37.380  84.822  54.220  1.00  0.00           C  
ATOM   1686  N   LEU A1302      28.988  85.559  53.370  1.00  0.00           N  
ATOM   1687  CA  LEU A1302      27.894  86.324  52.801  1.00  0.00           C  
ATOM   1688  C   LEU A1302      27.857  87.770  53.260  1.00  0.00           C  
ATOM   1689  O   LEU A1302      27.718  88.667  52.439  1.00  0.00           O  
ATOM   1690  CB  LEU A1302      26.556  85.649  53.105  1.00  0.00           C  
ATOM   1691  CG  LEU A1302      25.359  86.313  52.417  1.00  0.00           C  
ATOM   1692  CD1 LEU A1302      25.635  86.473  50.916  1.00  0.00           C  
ATOM   1693  CD2 LEU A1302      24.104  85.483  52.660  1.00  0.00           C  
ATOM   1694  N   VAL A1303      27.994  87.997  54.563  1.00  0.00           N  
ATOM   1695  CA  VAL A1303      27.967  89.355  55.118  1.00  0.00           C  
ATOM   1696  C   VAL A1303      29.168  90.196  54.740  1.00  0.00           C  
ATOM   1697  O   VAL A1303      29.091  91.428  54.768  1.00  0.00           O  
ATOM   1698  CB  VAL A1303      27.904  89.372  56.664  1.00  0.00           C  
ATOM   1699  CG1 VAL A1303      26.517  89.006  57.142  1.00  0.00           C  
ATOM   1700  CG2 VAL A1303      28.960  88.428  57.229  1.00  0.00           C  
ATOM   1701  N   SER A1304      30.288  89.557  54.417  1.00  0.00           N  
ATOM   1702  CA  SER A1304      31.460  90.327  54.045  1.00  0.00           C  
ATOM   1703  C   SER A1304      31.364  90.738  52.575  1.00  0.00           C  
ATOM   1704  O   SER A1304      32.084  91.622  52.124  1.00  0.00           O  
ATOM   1705  CB  SER A1304      32.732  89.518  54.280  1.00  0.00           C  
ATOM   1706  OG  SER A1304      32.893  88.524  53.282  1.00  0.00           O  
ATOM   1707  N   THR A1306      30.455  90.116  51.833  1.00  0.00           N  
ATOM   1708  CA  THR A1306      30.310  90.441  50.423  1.00  0.00           C  
ATOM   1709  C   THR A1306      30.146  91.928  50.101  1.00  0.00           C  
ATOM   1710  O   THR A1306      30.760  92.417  49.167  1.00  0.00           O  
ATOM   1711  CB  THR A1306      29.155  89.653  49.791  1.00  0.00           C  
ATOM   1712  OG1 THR A1306      29.365  88.250  50.003  1.00  0.00           O  
ATOM   1713  CG2 THR A1306      29.111  89.913  48.274  1.00  0.00           C  
ATOM   1714  N   PRO A1310      29.324  92.671  50.865  1.00  0.00           N  
ATOM   1715  CA  PRO A1310      29.206  94.090  50.510  1.00  0.00           C  
ATOM   1716  C   PRO A1310      30.519  94.877  50.607  1.00  0.00           C  
ATOM   1717  O   PRO A1310      30.648  95.947  50.019  1.00  0.00           O  
ATOM   1718  CB  PRO A1310      28.114  94.604  51.455  1.00  0.00           C  
ATOM   1719  CG  PRO A1310      28.201  93.676  52.629  1.00  0.00           C  
ATOM   1720  CD  PRO A1310      28.401  92.337  51.968  1.00  0.00           C  
ATOM   1721  N   ILE A1312      31.487  94.348  51.349  1.00  0.00           N  
ATOM   1722  CA  ILE A1312      32.791  94.992  51.480  1.00  0.00           C  
ATOM   1723  C   ILE A1312      33.519  94.793  50.156  1.00  0.00           C  
ATOM   1724  O   ILE A1312      34.171  95.701  49.649  1.00  0.00           O  
ATOM   1725  CB  ILE A1312      33.607  94.339  52.625  1.00  0.00           C  
ATOM   1726  CG1 ILE A1312      33.014  94.746  53.971  1.00  0.00           C  
ATOM   1727  CG2 ILE A1312      35.072  94.716  52.526  1.00  0.00           C  
ATOM   1728  CD1 ILE A1312      33.570  93.968  55.128  1.00  0.00           C  
ATOM   1729  N   HIS A1314      33.395  93.594  49.593  1.00  0.00           N  
ATOM   1730  CA  HIS A1314      34.035  93.276  48.329  1.00  0.00           C  
ATOM   1731  C   HIS A1314      33.381  94.045  47.187  1.00  0.00           C  
ATOM   1732  O   HIS A1314      34.074  94.534  46.297  1.00  0.00           O  
ATOM   1733  CB  HIS A1314      33.965  91.775  48.095  1.00  0.00           C  
ATOM   1734  CG  HIS A1314      34.303  90.974  49.310  1.00  0.00           C  
ATOM   1735  ND1 HIS A1314      35.365  91.288  50.132  1.00  0.00           N  
ATOM   1736  CD2 HIS A1314      33.717  89.882  49.855  1.00  0.00           C  
ATOM   1737  CE1 HIS A1314      35.418  90.425  51.132  1.00  0.00           C  
ATOM   1738  NE2 HIS A1314      34.430  89.562  50.989  1.00  0.00           N  
ATOM   1739  N   VAL A1316      32.052  94.164  47.214  1.00  0.00           N  
ATOM   1740  CA  VAL A1316      31.335  94.907  46.179  1.00  0.00           C  
ATOM   1741  C   VAL A1316      31.856  96.332  46.168  1.00  0.00           C  
ATOM   1742  O   VAL A1316      32.080  96.919  45.106  1.00  0.00           O  
ATOM   1743  CB  VAL A1316      29.804  94.964  46.437  1.00  0.00           C  
ATOM   1744  CG1 VAL A1316      29.156  96.023  45.553  1.00  0.00           C  
ATOM   1745  CG2 VAL A1316      29.178  93.628  46.117  1.00  0.00           C  
ATOM   1746  N   LEU A1317      32.049  96.884  47.359  1.00  0.00           N  
ATOM   1747  CA  LEU A1317      32.556  98.243  47.500  1.00  0.00           C  
ATOM   1748  C   LEU A1317      33.969  98.374  46.942  1.00  0.00           C  
ATOM   1749  O   LEU A1317      34.272  99.325  46.225  1.00  0.00           O  
ATOM   1750  CB  LEU A1317      32.542  98.651  48.973  1.00  0.00           C  
ATOM   1751  CG  LEU A1317      31.640  99.790  49.446  1.00  0.00           C  
ATOM   1752  CD1 LEU A1317      30.373  99.901  48.599  1.00  0.00           C  
ATOM   1753  CD2 LEU A1317      31.312  99.538  50.894  1.00  0.00           C  
ATOM   1754  N   LEU A1318      34.834  97.420  47.272  1.00  0.00           N  
ATOM   1755  CA  LEU A1318      36.215  97.456  46.795  1.00  0.00           C  
ATOM   1756  C   LEU A1318      36.283  97.360  45.275  1.00  0.00           C  
ATOM   1757  O   LEU A1318      37.073  98.065  44.641  1.00  0.00           O  
ATOM   1758  CB  LEU A1318      37.043  96.325  47.420  1.00  0.00           C  
ATOM   1759  CG  LEU A1318      37.502  96.508  48.866  1.00  0.00           C  
ATOM   1760  CD1 LEU A1318      37.912  95.181  49.453  1.00  0.00           C  
ATOM   1761  CD2 LEU A1318      38.649  97.497  48.914  1.00  0.00           C  
ATOM   1762  N   TYR A1319      35.465  96.488  44.687  1.00  0.00           N  
ATOM   1763  CA  TYR A1319      35.460  96.362  43.236  1.00  0.00           C  
ATOM   1764  C   TYR A1319      35.017  97.700  42.654  1.00  0.00           C  
ATOM   1765  O   TYR A1319      35.476  98.107  41.579  1.00  0.00           O  
ATOM   1766  CB  TYR A1319      34.515  95.254  42.775  1.00  0.00           C  
ATOM   1767  CG  TYR A1319      35.124  93.865  42.760  1.00  0.00           C  
ATOM   1768  CD1 TYR A1319      34.767  92.914  43.717  1.00  0.00           C  
ATOM   1769  CD2 TYR A1319      36.053  93.500  41.786  1.00  0.00           C  
ATOM   1770  CE1 TYR A1319      35.320  91.633  43.703  1.00  0.00           C  
ATOM   1771  CE2 TYR A1319      36.615  92.230  41.761  1.00  0.00           C  
ATOM   1772  CZ  TYR A1319      36.247  91.300  42.719  1.00  0.00           C  
ATOM   1773  OH  TYR A1319      36.803  90.042  42.699  1.00  0.00           O  
ATOM   1774  N   ARG A1321      34.131  98.390  43.369  1.00  0.00           N  
ATOM   1775  CA  ARG A1321      33.667  99.685  42.901  1.00  0.00           C  
ATOM   1776  C   ARG A1321      34.811 100.687  42.994  1.00  0.00           C  
ATOM   1777  O   ARG A1321      35.105 101.400  42.038  1.00  0.00           O  
ATOM   1778  CB  ARG A1321      32.488 100.189  43.734  1.00  0.00           C  
ATOM   1779  CG  ARG A1321      31.958 101.523  43.226  1.00  0.00           C  
ATOM   1780  CD  ARG A1321      31.112 102.254  44.255  1.00  0.00           C  
ATOM   1781  NE  ARG A1321      29.920 101.505  44.622  1.00  0.00           N  
ATOM   1782  CZ  ARG A1321      29.027 101.928  45.509  1.00  0.00           C  
ATOM   1783  NH1 ARG A1321      29.196 103.099  46.119  1.00  0.00           N  
ATOM   1784  NH2 ARG A1321      27.969 101.176  45.789  1.00  0.00           N  
ATOM   1785  N   ALA A1322      35.451 100.733  44.159  1.00  0.00           N  
ATOM   1786  CA  ALA A1322      36.563 101.640  44.396  1.00  0.00           C  
ATOM   1787  C   ALA A1322      37.625 101.524  43.305  1.00  0.00           C  
ATOM   1788  O   ALA A1322      38.138 102.533  42.816  1.00  0.00           O  
ATOM   1789  CB  ALA A1322      37.172 101.341  45.741  1.00  0.00           C  
ATOM   1790  N   PHE A1323      37.951 100.294  42.922  1.00  0.00           N  
ATOM   1791  CA  PHE A1323      38.961 100.065  41.896  1.00  0.00           C  
ATOM   1792  C   PHE A1323      38.454 100.318  40.488  1.00  0.00           C  
ATOM   1793  O   PHE A1323      39.249 100.443  39.552  1.00  0.00           O  
ATOM   1794  CB  PHE A1323      39.491  98.628  41.967  1.00  0.00           C  
ATOM   1795  CG  PHE A1323      40.384  98.374  43.134  1.00  0.00           C  
ATOM   1796  CD1 PHE A1323      41.580  99.069  43.268  1.00  0.00           C  
ATOM   1797  CD2 PHE A1323      40.020  97.462  44.122  1.00  0.00           C  
ATOM   1798  CE1 PHE A1323      42.399  98.861  44.369  1.00  0.00           C  
ATOM   1799  CE2 PHE A1323      40.835  97.247  45.232  1.00  0.00           C  
ATOM   1800  CZ  PHE A1323      42.029  97.951  45.355  1.00  0.00           C  
ATOM   1801  N   GLY A1324      37.134 100.392  40.341  1.00  0.00           N  
ATOM   1802  CA  GLY A1324      36.553 100.588  39.028  1.00  0.00           C  
ATOM   1803  C   GLY A1324      36.544  99.273  38.263  1.00  0.00           C  
ATOM   1804  O   GLY A1324      36.549  99.259  37.033  1.00  0.00           O  
ATOM   1805  N   TRP A1342      36.540  98.160  38.992  1.00  0.00           N  
ATOM   1806  CA  TRP A1342      36.523  96.842  38.367  1.00  0.00           C  
ATOM   1807  C   TRP A1342      35.119  96.243  38.384  1.00  0.00           C  
ATOM   1808  O   TRP A1342      34.285  96.589  39.227  1.00  0.00           O  
ATOM   1809  CB  TRP A1342      37.475  95.884  39.092  1.00  0.00           C  
ATOM   1810  CG  TRP A1342      38.891  96.305  39.080  1.00  0.00           C  
ATOM   1811  CD1 TRP A1342      39.497  97.088  38.150  1.00  0.00           C  
ATOM   1812  CD2 TRP A1342      39.919  95.898  39.996  1.00  0.00           C  
ATOM   1813  NE1 TRP A1342      40.836  97.193  38.421  1.00  0.00           N  
ATOM   1814  CE2 TRP A1342      41.124  96.473  39.548  1.00  0.00           C  
ATOM   1815  CE3 TRP A1342      39.937  95.097  41.148  1.00  0.00           C  
ATOM   1816  CZ2 TRP A1342      42.340  96.280  40.208  1.00  0.00           C  
ATOM   1817  CZ3 TRP A1342      41.156  94.900  41.810  1.00  0.00           C  
ATOM   1818  CH2 TRP A1342      42.339  95.493  41.333  1.00  0.00           C  
ATOM   1819  N   GLU A1344      34.863  95.342  37.446  1.00  0.00           N  
ATOM   1820  CA  GLU A1344      33.573  94.687  37.369  1.00  0.00           C  
ATOM   1821  C   GLU A1344      33.572  93.558  38.395  1.00  0.00           C  
ATOM   1822  O   GLU A1344      34.528  92.776  38.477  1.00  0.00           O  
ATOM   1823  CB  GLU A1344      33.359  94.113  35.968  1.00  0.00           C  
ATOM   1824  CG  GLU A1344      31.943  93.642  35.710  1.00  0.00           C  
ATOM   1825  CD  GLU A1344      31.860  92.618  34.595  1.00  0.00           C  
ATOM   1826  OE1 GLU A1344      32.449  91.526  34.756  1.00  0.00           O  
ATOM   1827  OE2 GLU A1344      31.207  92.898  33.564  1.00  0.00           O  
ATOM   1828  N   ALA A1345      32.508  93.475  39.183  1.00  0.00           N  
ATOM   1829  CA  ALA A1345      32.407  92.428  40.190  1.00  0.00           C  
ATOM   1830  C   ALA A1345      32.032  91.080  39.575  1.00  0.00           C  
ATOM   1831  O   ALA A1345      31.283  91.011  38.611  1.00  0.00           O  
ATOM   1832  CB  ALA A1345      31.383  92.813  41.231  1.00  0.00           C  
ATOM   1833  N   PRO A1347      32.552  89.984  40.133  1.00  0.00           N  
ATOM   1834  CA  PRO A1347      32.241  88.653  39.611  1.00  0.00           C  
ATOM   1835  C   PRO A1347      30.900  88.190  40.180  1.00  0.00           C  
ATOM   1836  O   PRO A1347      30.261  88.920  40.950  1.00  0.00           O  
ATOM   1837  CB  PRO A1347      33.389  87.815  40.148  1.00  0.00           C  
ATOM   1838  CG  PRO A1347      33.579  88.391  41.508  1.00  0.00           C  
ATOM   1839  CD  PRO A1347      33.488  89.893  41.273  1.00  0.00           C  
ATOM   1840  N   ARG A1348      30.473  86.984  39.807  1.00  0.00           N  
ATOM   1841  CA  ARG A1348      29.224  86.431  40.332  1.00  0.00           C  
ATOM   1842  C   ARG A1348      29.544  85.807  41.689  1.00  0.00           C  
ATOM   1843  O   ARG A1348      30.633  85.273  41.893  1.00  0.00           O  
ATOM   1844  CB  ARG A1348      28.672  85.332  39.425  1.00  0.00           C  
ATOM   1845  CG  ARG A1348      28.354  85.747  38.009  1.00  0.00           C  
ATOM   1846  CD  ARG A1348      28.025  84.511  37.165  1.00  0.00           C  
ATOM   1847  NE  ARG A1348      28.117  84.785  35.733  1.00  0.00           N  
ATOM   1848  CZ  ARG A1348      29.245  84.747  35.030  1.00  0.00           C  
ATOM   1849  NH1 ARG A1348      30.396  84.435  35.613  1.00  0.00           N  
ATOM   1850  NH2 ARG A1348      29.228  85.041  33.738  1.00  0.00           N  
ATOM   1851  N   PHE A1349      28.595  85.870  42.613  1.00  0.00           N  
ATOM   1852  CA  PHE A1349      28.787  85.297  43.937  1.00  0.00           C  
ATOM   1853  C   PHE A1349      27.869  84.124  44.225  1.00  0.00           C  
ATOM   1854  O   PHE A1349      26.659  84.210  44.039  1.00  0.00           O  
ATOM   1855  CB  PHE A1349      28.577  86.355  45.012  1.00  0.00           C  
ATOM   1856  CG  PHE A1349      29.634  87.405  45.030  1.00  0.00           C  
ATOM   1857  CD1 PHE A1349      30.933  87.093  45.420  1.00  0.00           C  
ATOM   1858  CD2 PHE A1349      29.347  88.703  44.621  1.00  0.00           C  
ATOM   1859  CE1 PHE A1349      31.939  88.059  45.404  1.00  0.00           C  
ATOM   1860  CE2 PHE A1349      30.349  89.681  44.598  1.00  0.00           C  
ATOM   1861  CZ  PHE A1349      31.648  89.356  44.991  1.00  0.00           C  
ATOM   1862  N   TYR A1350      28.456  83.020  44.667  1.00  0.00           N  
ATOM   1863  CA  TYR A1350      27.687  81.839  45.018  1.00  0.00           C  
ATOM   1864  C   TYR A1350      28.123  81.423  46.412  1.00  0.00           C  
ATOM   1865  O   TYR A1350      29.274  81.054  46.613  1.00  0.00           O  
ATOM   1866  CB  TYR A1350      27.969  80.679  44.068  1.00  0.00           C  
ATOM   1867  CG  TYR A1350      27.627  80.908  42.616  1.00  0.00           C  
ATOM   1868  CD1 TYR A1350      28.555  81.467  41.740  1.00  0.00           C  
ATOM   1869  CD2 TYR A1350      26.399  80.505  42.106  1.00  0.00           C  
ATOM   1870  CE1 TYR A1350      28.272  81.608  40.388  1.00  0.00           C  
ATOM   1871  CE2 TYR A1350      26.103  80.642  40.763  1.00  0.00           C  
ATOM   1872  CZ  TYR A1350      27.043  81.193  39.908  1.00  0.00           C  
ATOM   1873  OH  TYR A1350      26.748  81.327  38.574  1.00  0.00           O  
ATOM   1874  N   HIS A1351      27.219  81.486  47.380  1.00  0.00           N  
ATOM   1875  CA  HIS A1351      27.569  81.090  48.733  1.00  0.00           C  
ATOM   1876  C   HIS A1351      27.000  79.735  49.074  1.00  0.00           C  
ATOM   1877  O   HIS A1351      25.800  79.521  49.000  1.00  0.00           O  
ATOM   1878  CB  HIS A1351      27.091  82.143  49.725  1.00  0.00           C  
ATOM   1879  CG  HIS A1351      27.860  83.419  49.630  1.00  0.00           C  
ATOM   1880  ND1 HIS A1351      29.101  83.582  50.203  1.00  0.00           N  
ATOM   1881  CD2 HIS A1351      27.606  84.562  48.951  1.00  0.00           C  
ATOM   1882  CE1 HIS A1351      29.581  84.771  49.881  1.00  0.00           C  
ATOM   1883  NE2 HIS A1351      28.695  85.383  49.121  1.00  0.00           N  
ATOM   1884  N   MET A1352      27.880  78.812  49.429  1.00  0.00           N  
ATOM   1885  CA  MET A1352      27.471  77.459  49.777  1.00  0.00           C  
ATOM   1886  C   MET A1352      27.166  77.347  51.264  1.00  0.00           C  
ATOM   1887  O   MET A1352      27.813  77.992  52.092  1.00  0.00           O  
ATOM   1888  CB  MET A1352      28.582  76.476  49.441  1.00  0.00           C  
ATOM   1889  CG  MET A1352      28.846  76.332  47.974  1.00  0.00           C  
ATOM   1890  SD  MET A1352      27.380  75.673  47.216  1.00  0.00           S  
ATOM   1891  CE  MET A1352      27.482  73.933  47.770  1.00  0.00           C  
ATOM   1892  N   PRO A1356      26.166  76.539  51.627  1.00  0.00           N  
ATOM   1893  CA  PRO A1356      25.871  76.413  53.055  1.00  0.00           C  
ATOM   1894  C   PRO A1356      27.005  75.693  53.791  1.00  0.00           C  
ATOM   1895  O   PRO A1356      27.717  74.877  53.211  1.00  0.00           O  
ATOM   1896  CB  PRO A1356      24.544  75.640  53.074  1.00  0.00           C  
ATOM   1897  CG  PRO A1356      24.561  74.876  51.774  1.00  0.00           C  
ATOM   1898  CD  PRO A1356      25.133  75.882  50.809  1.00  0.00           C  
ATOM   1899  N   LEU A1360      27.173  76.021  55.063  1.00  0.00           N  
ATOM   1900  CA  LEU A1360      28.209  75.415  55.882  1.00  0.00           C  
ATOM   1901  C   LEU A1360      27.906  73.976  56.244  1.00  0.00           C  
ATOM   1902  O   LEU A1360      26.752  73.600  56.448  1.00  0.00           O  
ATOM   1903  CB  LEU A1360      28.395  76.205  57.184  1.00  0.00           C  
ATOM   1904  CG  LEU A1360      29.343  77.402  57.150  1.00  0.00           C  
ATOM   1905  CD1 LEU A1360      30.738  76.926  56.797  1.00  0.00           C  
ATOM   1906  CD2 LEU A1360      28.874  78.397  56.128  1.00  0.00           C  
ATOM   1907  N   LEU A1361      28.957  73.169  56.302  1.00  0.00           N  
ATOM   1908  CA  LEU A1361      28.836  71.775  56.697  1.00  0.00           C  
ATOM   1909  C   LEU A1361      28.595  71.905  58.196  1.00  0.00           C  
ATOM   1910  O   LEU A1361      29.219  72.746  58.845  1.00  0.00           O  
ATOM   1911  CB  LEU A1361      30.154  71.046  56.425  1.00  0.00           C  
ATOM   1912  CG  LEU A1361      30.291  70.186  55.163  1.00  0.00           C  
ATOM   1913  CD1 LEU A1361      29.540  70.783  54.012  1.00  0.00           C  
ATOM   1914  CD2 LEU A1361      31.771  70.037  54.840  1.00  0.00           C  
ATOM   1915  N   ARG A1365      27.713  71.084  58.752  1.00  0.00           N  
ATOM   1916  CA  ARG A1365      27.395  71.201  60.167  1.00  0.00           C  
ATOM   1917  C   ARG A1365      27.713  69.967  61.001  1.00  0.00           C  
ATOM   1918  O   ARG A1365      27.682  68.840  60.501  1.00  0.00           O  
ATOM   1919  CB  ARG A1365      25.906  71.535  60.324  1.00  0.00           C  
ATOM   1920  CG  ARG A1365      25.356  72.640  59.396  1.00  0.00           C  
ATOM   1921  CD  ARG A1365      25.992  74.014  59.648  1.00  0.00           C  
ATOM   1922  NE  ARG A1365      25.256  75.090  58.986  1.00  0.00           N  
ATOM   1923  CZ  ARG A1365      24.010  75.437  59.297  1.00  0.00           C  
ATOM   1924  NH1 ARG A1365      23.359  74.801  60.256  1.00  0.00           N  
ATOM   1925  NH2 ARG A1365      23.407  76.414  58.647  1.00  0.00           N  
ATOM   1926  N   ASN A1366      28.019  70.200  62.277  1.00  0.00           N  
ATOM   1927  CA  ASN A1366      28.296  69.128  63.220  1.00  0.00           C  
ATOM   1928  C   ASN A1366      26.941  68.492  63.452  1.00  0.00           C  
ATOM   1929  O   ASN A1366      25.942  68.941  62.895  1.00  0.00           O  
ATOM   1930  CB  ASN A1366      28.818  69.687  64.535  1.00  0.00           C  
ATOM   1931  CG  ASN A1366      30.185  70.313  64.402  1.00  0.00           C  
ATOM   1932  OD1 ASN A1366      31.141  69.663  63.971  1.00  0.00           O  
ATOM   1933  ND2 ASN A1366      30.293  71.585  64.780  1.00  0.00           N  
ATOM   1934  N   PRO A1368      26.877  67.441  64.272  1.00  0.00           N  
ATOM   1935  CA  PRO A1368      25.559  66.832  64.485  1.00  0.00           C  
ATOM   1936  C   PRO A1368      24.585  67.784  65.176  1.00  0.00           C  
ATOM   1937  O   PRO A1368      23.370  67.681  64.992  1.00  0.00           O  
ATOM   1938  CB  PRO A1368      25.880  65.602  65.338  1.00  0.00           C  
ATOM   1939  CG  PRO A1368      27.289  65.254  64.917  1.00  0.00           C  
ATOM   1940  CD  PRO A1368      27.944  66.615  64.869  1.00  0.00           C  
ATOM   1941  N   ASP A1369      25.117  68.721  65.954  1.00  0.00           N  
ATOM   1942  CA  ASP A1369      24.263  69.670  66.669  1.00  0.00           C  
ATOM   1943  C   ASP A1369      23.910  70.889  65.833  1.00  0.00           C  
ATOM   1944  O   ASP A1369      23.467  71.904  66.367  1.00  0.00           O  
ATOM   1945  CB  ASP A1369      24.929  70.117  67.974  1.00  0.00           C  
ATOM   1946  CG  ASP A1369      26.111  71.034  67.742  1.00  0.00           C  
ATOM   1947  OD1 ASP A1369      26.600  71.100  66.595  1.00  0.00           O  
ATOM   1948  OD2 ASP A1369      26.563  71.681  68.711  1.00  0.00           O  
ATOM   1949  N   LYS A1370      24.129  70.782  64.526  1.00  0.00           N  
ATOM   1950  CA  LYS A1370      23.814  71.841  63.569  1.00  0.00           C  
ATOM   1951  C   LYS A1370      24.719  73.062  63.545  1.00  0.00           C  
ATOM   1952  O   LYS A1370      24.517  73.960  62.726  1.00  0.00           O  
ATOM   1953  CB  LYS A1370      22.366  72.304  63.754  1.00  0.00           C  
ATOM   1954  CG  LYS A1370      21.331  71.208  63.561  1.00  0.00           C  
ATOM   1955  CD  LYS A1370      21.252  70.771  62.124  1.00  0.00           C  
ATOM   1956  CE  LYS A1370      19.984  69.957  61.889  1.00  0.00           C  
ATOM   1957  NZ  LYS A1370      19.617  69.890  60.431  1.00  0.00           N  
ATOM   1958  N   THR A1373      25.700  73.125  64.434  1.00  0.00           N  
ATOM   1959  CA  THR A1373      26.616  74.266  64.434  1.00  0.00           C  
ATOM   1960  C   THR A1373      27.658  74.030  63.324  1.00  0.00           C  
ATOM   1961  O   THR A1373      27.863  72.892  62.921  1.00  0.00           O  
ATOM   1962  CB  THR A1373      27.272  74.411  65.823  1.00  0.00           C  
ATOM   1963  OG1 THR A1373      27.974  73.210  66.164  1.00  0.00           O  
ATOM   1964  CG2 THR A1373      26.204  74.660  66.871  1.00  0.00           C  
ATOM   1965  N   LYS A1412      28.301  75.075  62.809  1.00  0.00           N  
ATOM   1966  CA  LYS A1412      29.276  74.848  61.734  1.00  0.00           C  
ATOM   1967  C   LYS A1412      30.295  73.819  62.170  1.00  0.00           C  
ATOM   1968  O   LYS A1412      30.910  73.950  63.223  1.00  0.00           O  
ATOM   1969  CB  LYS A1412      29.997  76.143  61.297  1.00  0.00           C  
ATOM   1970  CG  LYS A1412      30.911  76.779  62.338  1.00  0.00           C  
ATOM   1971  CD  LYS A1412      31.828  77.846  61.740  1.00  0.00           C  
ATOM   1972  CE  LYS A1412      32.723  78.452  62.834  1.00  0.00           C  
ATOM   1973  NZ  LYS A1412      33.841  79.301  62.339  1.00  0.00           N  
ATOM   1974  N   ILE A1415      30.447  72.788  61.345  1.00  0.00           N  
ATOM   1975  CA  ILE A1415      31.356  71.675  61.603  1.00  0.00           C  
ATOM   1976  C   ILE A1415      32.652  72.155  62.250  1.00  0.00           C  
ATOM   1977  O   ILE A1415      33.285  73.087  61.765  1.00  0.00           O  
ATOM   1978  CB  ILE A1415      31.646  70.881  60.274  1.00  0.00           C  
ATOM   1979  CG1 ILE A1415      32.129  69.470  60.602  1.00  0.00           C  
ATOM   1980  CG2 ILE A1415      32.686  71.600  59.418  1.00  0.00           C  
ATOM   1981  CD1 ILE A1415      32.356  68.602  59.383  1.00  0.00           C  
ATOM   1982  N   SER A1416      33.028  71.534  63.364  1.00  0.00           N  
ATOM   1983  CA  SER A1416      34.250  71.924  64.057  1.00  0.00           C  
ATOM   1984  C   SER A1416      35.066  70.718  64.486  1.00  0.00           C  
ATOM   1985  O   SER A1416      34.553  69.603  64.566  1.00  0.00           O  
ATOM   1986  CB  SER A1416      33.928  72.792  65.276  1.00  0.00           C  
ATOM   1987  OG  SER A1416      33.286  72.037  66.279  1.00  0.00           O  
ATOM   1988  N   LYS A1441      36.340  70.966  64.772  1.00  0.00           N  
ATOM   1989  CA  LYS A1441      37.296  69.936  65.171  1.00  0.00           C  
ATOM   1990  C   LYS A1441      36.952  69.152  66.437  1.00  0.00           C  
ATOM   1991  O   LYS A1441      37.501  68.076  66.664  1.00  0.00           O  
ATOM   1992  CB  LYS A1441      38.681  70.580  65.337  1.00  0.00           C  
ATOM   1993  CG  LYS A1441      39.831  69.592  65.460  1.00  0.00           C  
ATOM   1994  CD  LYS A1441      41.185  70.314  65.515  1.00  0.00           C  
ATOM   1995  CE  LYS A1441      42.361  69.333  65.446  1.00  0.00           C  
ATOM   1996  NZ  LYS A1441      42.388  68.387  66.601  1.00  0.00           N  
ATOM   1997  N   ARG A1442      36.059  69.678  67.270  1.00  0.00           N  
ATOM   1998  CA  ARG A1442      35.709  68.978  68.506  1.00  0.00           C  
ATOM   1999  C   ARG A1442      34.425  68.152  68.499  1.00  0.00           C  
ATOM   2000  O   ARG A1442      34.357  67.120  69.165  1.00  0.00           O  
ATOM   2001  CB  ARG A1442      35.683  69.955  69.687  1.00  0.00           C  
ATOM   2002  CG  ARG A1442      37.002  69.988  70.466  1.00  0.00           C  
ATOM   2003  CD  ARG A1442      37.369  68.593  71.024  1.00  0.00           C  
ATOM   2004  NE  ARG A1442      38.659  68.581  71.722  1.00  0.00           N  
ATOM   2005  CZ  ARG A1442      39.121  67.554  72.434  1.00  0.00           C  
ATOM   2006  NH1 ARG A1442      38.403  66.444  72.549  1.00  0.00           N  
ATOM   2007  NH2 ARG A1442      40.301  67.636  73.039  1.00  0.00           N  
ATOM   2008  N   LYS A1450      33.414  68.594  67.757  1.00  0.00           N  
ATOM   2009  CA  LYS A1450      32.150  67.868  67.677  1.00  0.00           C  
ATOM   2010  C   LYS A1450      32.159  66.921  66.477  1.00  0.00           C  
ATOM   2011  O   LYS A1450      31.279  66.067  66.346  1.00  0.00           O  
ATOM   2012  CB  LYS A1450      30.977  68.850  67.541  1.00  0.00           C  
ATOM   2013  CG  LYS A1450      30.900  69.901  68.645  1.00  0.00           C  
ATOM   2014  CD  LYS A1450      29.723  70.846  68.440  1.00  0.00           C  
ATOM   2015  CE  LYS A1450      29.695  71.935  69.503  1.00  0.00           C  
ATOM   2016  NZ  LYS A1450      28.869  73.107  69.071  1.00  0.00           N  
ATOM   2017  N   SER A1452      33.154  67.084  65.602  1.00  0.00           N  
ATOM   2018  CA  SER A1452      33.288  66.245  64.410  1.00  0.00           C  
ATOM   2019  C   SER A1452      34.722  66.035  63.947  1.00  0.00           C  
ATOM   2020  O   SER A1452      35.662  66.555  64.536  1.00  0.00           O  
ATOM   2021  CB  SER A1452      32.495  66.837  63.248  1.00  0.00           C  
ATOM   2022  OG  SER A1452      31.118  66.535  63.366  1.00  0.00           O  
ATOM   2023  N   HIS A1455      34.874  65.241  62.890  1.00  0.00           N  
ATOM   2024  CA  HIS A1455      36.175  64.982  62.282  1.00  0.00           C  
ATOM   2025  C   HIS A1455      36.252  65.860  61.050  1.00  0.00           C  
ATOM   2026  O   HIS A1455      35.572  65.607  60.061  1.00  0.00           O  
ATOM   2027  CB  HIS A1455      36.305  63.522  61.878  1.00  0.00           C  
ATOM   2028  CG  HIS A1455      36.579  62.617  63.028  1.00  0.00           C  
ATOM   2029  ND1 HIS A1455      37.642  62.817  63.885  1.00  0.00           N  
ATOM   2030  CD2 HIS A1455      35.918  61.533  63.491  1.00  0.00           C  
ATOM   2031  CE1 HIS A1455      37.620  61.895  64.828  1.00  0.00           C  
ATOM   2032  NE2 HIS A1455      36.584  61.103  64.612  1.00  0.00           N  
ATOM   2033  N   THR A1456      37.073  66.901  61.122  1.00  0.00           N  
ATOM   2034  CA  THR A1456      37.204  67.815  60.013  1.00  0.00           C  
ATOM   2035  C   THR A1456      38.508  67.641  59.235  1.00  0.00           C  
ATOM   2036  O   THR A1456      38.639  68.160  58.116  1.00  0.00           O  
ATOM   2037  CB  THR A1456      37.090  69.271  60.495  1.00  0.00           C  
ATOM   2038  OG1 THR A1456      38.179  69.582  61.375  1.00  0.00           O  
ATOM   2039  CG2 THR A1456      35.775  69.472  61.220  1.00  0.00           C  
ATOM   2040  N   SER A1457      39.463  66.909  59.804  1.00  0.00           N  
ATOM   2041  CA  SER A1457      40.732  66.706  59.119  1.00  0.00           C  
ATOM   2042  C   SER A1457      40.677  65.616  58.063  1.00  0.00           C  
ATOM   2043  O   SER A1457      40.392  64.467  58.371  1.00  0.00           O  
ATOM   2044  CB  SER A1457      41.836  66.367  60.111  1.00  0.00           C  
ATOM   2045  OG  SER A1457      43.063  66.203  59.420  1.00  0.00           O  
ATOM   2046  N   LEU A1458      40.953  65.989  56.817  1.00  0.00           N  
ATOM   2047  CA  LEU A1458      40.972  65.049  55.709  1.00  0.00           C  
ATOM   2048  C   LEU A1458      41.984  63.934  55.947  1.00  0.00           C  
ATOM   2049  O   LEU A1458      41.810  62.820  55.467  1.00  0.00           O  
ATOM   2050  CB  LEU A1458      41.320  65.782  54.425  1.00  0.00           C  
ATOM   2051  CG  LEU A1458      40.295  66.847  54.043  1.00  0.00           C  
ATOM   2052  CD1 LEU A1458      40.879  67.755  52.966  1.00  0.00           C  
ATOM   2053  CD2 LEU A1458      38.999  66.167  53.570  1.00  0.00           C  
ATOM   2054  N   ASP A1459      43.046  64.229  56.687  1.00  0.00           N  
ATOM   2055  CA  ASP A1459      44.061  63.216  56.970  1.00  0.00           C  
ATOM   2056  C   ASP A1459      43.512  62.142  57.896  1.00  0.00           C  
ATOM   2057  O   ASP A1459      43.960  60.995  57.867  1.00  0.00           O  
ATOM   2058  CB  ASP A1459      45.303  63.857  57.580  1.00  0.00           C  
ATOM   2059  CG  ASP A1459      46.114  64.625  56.558  1.00  0.00           C  
ATOM   2060  OD1 ASP A1459      46.978  65.431  56.968  1.00  0.00           O  
ATOM   2061  OD2 ASP A1459      45.889  64.415  55.343  1.00  0.00           O  
ATOM   2062  N   TRP A1460      42.547  62.515  58.724  1.00  0.00           N  
ATOM   2063  CA  TRP A1460      41.937  61.551  59.621  1.00  0.00           C  
ATOM   2064  C   TRP A1460      41.143  60.557  58.775  1.00  0.00           C  
ATOM   2065  O   TRP A1460      41.159  59.355  59.047  1.00  0.00           O  
ATOM   2066  CB  TRP A1460      40.988  62.232  60.590  1.00  0.00           C  
ATOM   2067  CG  TRP A1460      40.323  61.260  61.486  1.00  0.00           C  
ATOM   2068  CD1 TRP A1460      40.786  60.805  62.686  1.00  0.00           C  
ATOM   2069  CD2 TRP A1460      39.087  60.576  61.248  1.00  0.00           C  
ATOM   2070  NE1 TRP A1460      39.914  59.879  63.214  1.00  0.00           N  
ATOM   2071  CE2 TRP A1460      38.862  59.719  62.352  1.00  0.00           C  
ATOM   2072  CE3 TRP A1460      38.148  60.600  60.209  1.00  0.00           C  
ATOM   2073  CZ2 TRP A1460      37.733  58.897  62.450  1.00  0.00           C  
ATOM   2074  CZ3 TRP A1460      37.023  59.776  60.305  1.00  0.00           C  
ATOM   2075  CH2 TRP A1460      36.831  58.936  61.424  1.00  0.00           C  
ATOM   2076  N   TYR A1461      40.457  61.060  57.747  1.00  0.00           N  
ATOM   2077  CA  TYR A1461      39.653  60.205  56.876  1.00  0.00           C  
ATOM   2078  C   TYR A1461      40.520  59.233  56.101  1.00  0.00           C  
ATOM   2079  O   TYR A1461      40.191  58.042  55.985  1.00  0.00           O  
ATOM   2080  CB  TYR A1461      38.803  61.053  55.919  1.00  0.00           C  
ATOM   2081  CG  TYR A1461      37.689  61.771  56.640  1.00  0.00           C  
ATOM   2082  CD1 TYR A1461      37.793  63.120  56.981  1.00  0.00           C  
ATOM   2083  CD2 TYR A1461      36.567  61.071  57.078  1.00  0.00           C  
ATOM   2084  CE1 TYR A1461      36.803  63.747  57.751  1.00  0.00           C  
ATOM   2085  CE2 TYR A1461      35.582  61.681  57.843  1.00  0.00           C  
ATOM   2086  CZ  TYR A1461      35.703  63.012  58.181  1.00  0.00           C  
ATOM   2087  OH  TYR A1461      34.731  63.568  58.981  1.00  0.00           O  
ATOM   2088  N   LYS A1462      41.632  59.737  55.573  1.00  0.00           N  
ATOM   2089  CA  LYS A1462      42.527  58.884  54.820  1.00  0.00           C  
ATOM   2090  C   LYS A1462      43.165  57.872  55.755  1.00  0.00           C  
ATOM   2091  O   LYS A1462      43.417  56.727  55.363  1.00  0.00           O  
ATOM   2092  CB  LYS A1462      43.611  59.695  54.124  1.00  0.00           C  
ATOM   2093  CG  LYS A1462      44.663  58.826  53.476  1.00  0.00           C  
ATOM   2094  CD  LYS A1462      45.367  59.538  52.333  1.00  0.00           C  
ATOM   2095  CE  LYS A1462      46.835  59.805  52.626  1.00  0.00           C  
ATOM   2096  NZ  LYS A1462      47.582  58.567  52.947  1.00  0.00           N  
ATOM   2097  N   ALA A1463      43.411  58.284  56.996  1.00  0.00           N  
ATOM   2098  CA  ALA A1463      44.027  57.404  57.977  1.00  0.00           C  
ATOM   2099  C   ALA A1463      43.091  56.285  58.403  1.00  0.00           C  
ATOM   2100  O   ALA A1463      43.534  55.169  58.667  1.00  0.00           O  
ATOM   2101  CB  ALA A1463      44.452  58.202  59.189  1.00  0.00           C  
ATOM   2102  N   GLU A1464      41.801  56.598  58.478  1.00  0.00           N  
ATOM   2103  CA  GLU A1464      40.775  55.646  58.884  1.00  0.00           C  
ATOM   2104  C   GLU A1464      40.376  54.640  57.818  1.00  0.00           C  
ATOM   2105  O   GLU A1464      39.581  53.751  58.086  1.00  0.00           O  
ATOM   2106  CB  GLU A1464      39.523  56.392  59.347  1.00  0.00           C  
ATOM   2107  CG  GLU A1464      39.554  56.827  60.804  1.00  0.00           C  
ATOM   2108  CD  GLU A1464      39.510  55.648  61.766  1.00  0.00           C  
ATOM   2109  OE1 GLU A1464      40.556  54.988  61.938  1.00  0.00           O  
ATOM   2110  OE2 GLU A1464      38.427  55.370  62.338  1.00  0.00           O  
ATOM   2111  N   GLY A1465      40.915  54.783  56.614  1.00  0.00           N  
ATOM   2112  CA  GLY A1465      40.585  53.855  55.547  1.00  0.00           C  
ATOM   2113  C   GLY A1465      39.391  54.220  54.674  1.00  0.00           C  
ATOM   2114  O   GLY A1465      38.815  53.351  54.023  1.00  0.00           O  
ATOM   2115  N   PHE A1467      38.987  55.487  54.680  1.00  0.00           N  
ATOM   2116  CA  PHE A1467      37.883  55.941  53.839  1.00  0.00           C  
ATOM   2117  C   PHE A1467      38.466  56.152  52.431  1.00  0.00           C  
ATOM   2118  O   PHE A1467      39.566  56.669  52.293  1.00  0.00           O  
ATOM   2119  CB  PHE A1467      37.297  57.265  54.378  1.00  0.00           C  
ATOM   2120  CG  PHE A1467      36.404  57.097  55.590  1.00  0.00           C  
ATOM   2121  CD1 PHE A1467      36.936  57.125  56.873  1.00  0.00           C  
ATOM   2122  CD2 PHE A1467      35.029  56.849  55.436  1.00  0.00           C  
ATOM   2123  CE1 PHE A1467      36.124  56.903  58.000  1.00  0.00           C  
ATOM   2124  CE2 PHE A1467      34.212  56.625  56.547  1.00  0.00           C  
ATOM   2125  CZ  PHE A1467      34.765  56.652  57.839  1.00  0.00           C  
ATOM   2126  N   LEU A1506      37.748  55.728  51.395  1.00  0.00           N  
ATOM   2127  CA  LEU A1506      38.219  55.887  50.022  1.00  0.00           C  
ATOM   2128  C   LEU A1506      37.954  57.315  49.552  1.00  0.00           C  
ATOM   2129  O   LEU A1506      36.836  57.833  49.686  1.00  0.00           O  
ATOM   2130  CB  LEU A1506      37.487  54.930  49.073  1.00  0.00           C  
ATOM   2131  CG  LEU A1506      37.452  53.414  49.299  1.00  0.00           C  
ATOM   2132  CD1 LEU A1506      36.452  52.800  48.330  1.00  0.00           C  
ATOM   2133  CD2 LEU A1506      38.811  52.795  49.092  1.00  0.00           C  
ATOM   2134  N   PRO A1507      38.975  57.977  48.993  1.00  0.00           N  
ATOM   2135  CA  PRO A1507      38.761  59.349  48.520  1.00  0.00           C  
ATOM   2136  C   PRO A1507      37.533  59.466  47.620  1.00  0.00           C  
ATOM   2137  O   PRO A1507      36.779  60.444  47.691  1.00  0.00           O  
ATOM   2138  CB  PRO A1507      40.060  59.672  47.776  1.00  0.00           C  
ATOM   2139  CG  PRO A1507      40.618  58.304  47.421  1.00  0.00           C  
ATOM   2140  CD  PRO A1507      40.320  57.495  48.645  1.00  0.00           C  
ATOM   2141  N   GLU A1508      37.333  58.456  46.779  1.00  0.00           N  
ATOM   2142  CA  GLU A1508      36.204  58.447  45.861  1.00  0.00           C  
ATOM   2143  C   GLU A1508      34.890  58.523  46.633  1.00  0.00           C  
ATOM   2144  O   GLU A1508      33.985  59.289  46.282  1.00  0.00           O  
ATOM   2145  CB  GLU A1508      36.214  57.179  44.998  1.00  0.00           C  
ATOM   2146  CG  GLU A1508      37.359  57.090  44.000  1.00  0.00           C  
ATOM   2147  CD  GLU A1508      38.661  56.588  44.609  1.00  0.00           C  
ATOM   2148  OE1 GLU A1508      38.741  56.481  45.849  1.00  0.00           O  
ATOM   2149  OE2 GLU A1508      39.610  56.307  43.842  1.00  0.00           O  
ATOM   2150  N   ALA A1509      34.802  57.730  47.693  1.00  0.00           N  
ATOM   2151  CA  ALA A1509      33.614  57.674  48.522  1.00  0.00           C  
ATOM   2152  C   ALA A1509      33.395  59.006  49.220  1.00  0.00           C  
ATOM   2153  O   ALA A1509      32.289  59.533  49.229  1.00  0.00           O  
ATOM   2154  CB  ALA A1509      33.757  56.546  49.546  1.00  0.00           C  
ATOM   2155  N   LEU A1510      34.453  59.559  49.791  1.00  0.00           N  
ATOM   2156  CA  LEU A1510      34.340  60.826  50.496  1.00  0.00           C  
ATOM   2157  C   LEU A1510      33.908  61.941  49.562  1.00  0.00           C  
ATOM   2158  O   LEU A1510      33.082  62.783  49.914  1.00  0.00           O  
ATOM   2159  CB  LEU A1510      35.668  61.185  51.157  1.00  0.00           C  
ATOM   2160  CG  LEU A1510      35.680  62.501  51.942  1.00  0.00           C  
ATOM   2161  CD1 LEU A1510      34.606  62.492  53.009  1.00  0.00           C  
ATOM   2162  CD2 LEU A1510      37.053  62.688  52.575  1.00  0.00           C  
ATOM   2163  N   ARG A1511      34.464  61.940  48.364  1.00  0.00           N  
ATOM   2164  CA  ARG A1511      34.136  62.951  47.380  1.00  0.00           C  
ATOM   2165  C   ARG A1511      32.683  62.809  46.970  1.00  0.00           C  
ATOM   2166  O   ARG A1511      31.979  63.806  46.764  1.00  0.00           O  
ATOM   2167  CB  ARG A1511      35.042  62.792  46.150  1.00  0.00           C  
ATOM   2168  CG  ARG A1511      34.647  63.643  44.944  1.00  0.00           C  
ATOM   2169  CD  ARG A1511      34.388  62.758  43.739  1.00  0.00           C  
ATOM   2170  NE  ARG A1511      32.994  62.335  43.618  1.00  0.00           N  
ATOM   2171  CZ  ARG A1511      32.599  61.110  43.258  1.00  0.00           C  
ATOM   2172  NH1 ARG A1511      33.486  60.153  42.985  1.00  0.00           N  
ATOM   2173  NH2 ARG A1511      31.304  60.846  43.144  1.00  0.00           N  
ATOM   2174  N   ASN A1516      32.235  61.567  46.851  1.00  0.00           N  
ATOM   2175  CA  ASN A1516      30.866  61.293  46.451  1.00  0.00           C  
ATOM   2176  C   ASN A1516      29.899  61.731  47.554  1.00  0.00           C  
ATOM   2177  O   ASN A1516      28.845  62.295  47.278  1.00  0.00           O  
ATOM   2178  CB  ASN A1516      30.718  59.793  46.123  1.00  0.00           C  
ATOM   2179  CG  ASN A1516      29.367  59.442  45.488  1.00  0.00           C  
ATOM   2180  OD1 ASN A1516      29.231  58.398  44.840  1.00  0.00           O  
ATOM   2181  ND2 ASN A1516      28.365  60.299  45.684  1.00  0.00           N  
ATOM   2182  N   TYR A1517      30.258  61.482  48.803  1.00  0.00           N  
ATOM   2183  CA  TYR A1517      29.404  61.872  49.906  1.00  0.00           C  
ATOM   2184  C   TYR A1517      29.299  63.394  49.943  1.00  0.00           C  
ATOM   2185  O   TYR A1517      28.221  63.958  50.135  1.00  0.00           O  
ATOM   2186  CB  TYR A1517      29.979  61.365  51.234  1.00  0.00           C  
ATOM   2187  CG  TYR A1517      29.101  61.702  52.417  1.00  0.00           C  
ATOM   2188  CD1 TYR A1517      27.765  61.309  52.435  1.00  0.00           C  
ATOM   2189  CD2 TYR A1517      29.581  62.460  53.485  1.00  0.00           C  
ATOM   2190  CE1 TYR A1517      26.922  61.664  53.473  1.00  0.00           C  
ATOM   2191  CE2 TYR A1517      28.739  62.824  54.541  1.00  0.00           C  
ATOM   2192  CZ  TYR A1517      27.405  62.422  54.518  1.00  0.00           C  
ATOM   2193  OH  TYR A1517      26.517  62.794  55.503  1.00  0.00           O  
ATOM   2194  N   LEU A1518      30.431  64.060  49.761  1.00  0.00           N  
ATOM   2195  CA  LEU A1518      30.467  65.506  49.776  1.00  0.00           C  
ATOM   2196  C   LEU A1518      29.537  66.103  48.709  1.00  0.00           C  
ATOM   2197  O   LEU A1518      28.978  67.168  48.908  1.00  0.00           O  
ATOM   2198  CB  LEU A1518      31.914  65.959  49.583  1.00  0.00           C  
ATOM   2199  CG  LEU A1518      32.639  66.775  50.661  1.00  0.00           C  
ATOM   2200  CD1 LEU A1518      32.171  66.442  52.086  1.00  0.00           C  
ATOM   2201  CD2 LEU A1518      34.129  66.496  50.502  1.00  0.00           C  
ATOM   2202  N   CYS A1527      29.357  65.429  47.578  1.00  0.00           N  
ATOM   2203  CA  CYS A1527      28.459  65.969  46.558  1.00  0.00           C  
ATOM   2204  C   CYS A1527      27.024  65.960  47.060  1.00  0.00           C  
ATOM   2205  O   CYS A1527      26.217  66.811  46.705  1.00  0.00           O  
ATOM   2206  CB  CYS A1527      28.532  65.150  45.277  1.00  0.00           C  
ATOM   2207  SG  CYS A1527      30.112  65.263  44.469  1.00  0.00           S  
ATOM   2208  N   LEU A1528      26.710  64.976  47.885  1.00  0.00           N  
ATOM   2209  CA  LEU A1528      25.380  64.855  48.436  1.00  0.00           C  
ATOM   2210  C   LEU A1528      25.091  65.934  49.471  1.00  0.00           C  
ATOM   2211  O   LEU A1528      23.941  66.091  49.901  1.00  0.00           O  
ATOM   2212  CB  LEU A1528      25.210  63.461  49.037  1.00  0.00           C  
ATOM   2213  CG  LEU A1528      24.648  62.396  48.083  1.00  0.00           C  
ATOM   2214  CD1 LEU A1528      24.875  62.790  46.642  1.00  0.00           C  
ATOM   2215  CD2 LEU A1528      25.279  61.041  48.387  1.00  0.00           C  
ATOM   2216  N   MET A1549      26.132  66.679  49.859  1.00  0.00           N  
ATOM   2217  CA  MET A1549      26.008  67.770  50.837  1.00  0.00           C  
ATOM   2218  C   MET A1549      25.543  69.042  50.137  1.00  0.00           C  
ATOM   2219  O   MET A1549      26.310  69.991  49.978  1.00  0.00           O  
ATOM   2220  CB  MET A1549      27.348  68.072  51.512  1.00  0.00           C  
ATOM   2221  CG  MET A1549      27.931  66.952  52.339  1.00  0.00           C  
ATOM   2222  SD  MET A1549      27.014  66.596  53.838  1.00  0.00           S  
ATOM   2223  CE  MET A1549      25.825  65.413  53.219  1.00  0.00           C  
ATOM   2224  N   GLY A1563      24.287  69.063  49.714  1.00  0.00           N  
ATOM   2225  CA  GLY A1563      23.767  70.241  49.053  1.00  0.00           C  
ATOM   2226  C   GLY A1563      23.382  70.013  47.608  1.00  0.00           C  
ATOM   2227  O   GLY A1563      22.820  70.900  46.971  1.00  0.00           O  
ATOM   2228  N   PHE A1569      23.671  68.833  47.078  1.00  0.00           N  
ATOM   2229  CA  PHE A1569      23.320  68.564  45.695  1.00  0.00           C  
ATOM   2230  C   PHE A1569      22.774  67.154  45.511  1.00  0.00           C  
ATOM   2231  O   PHE A1569      23.099  66.248  46.275  1.00  0.00           O  
ATOM   2232  CB  PHE A1569      24.544  68.808  44.807  1.00  0.00           C  
ATOM   2233  CG  PHE A1569      24.351  68.403  43.383  1.00  0.00           C  
ATOM   2234  CD1 PHE A1569      24.644  67.102  42.972  1.00  0.00           C  
ATOM   2235  CD2 PHE A1569      23.857  69.309  42.453  1.00  0.00           C  
ATOM   2236  CE1 PHE A1569      24.451  66.699  41.651  1.00  0.00           C  
ATOM   2237  CE2 PHE A1569      23.660  68.922  41.141  1.00  0.00           C  
ATOM   2238  CZ  PHE A1569      23.960  67.605  40.735  1.00  0.00           C  
ATOM   2239  N   SER A1570      21.924  66.980  44.502  1.00  0.00           N  
ATOM   2240  CA  SER A1570      21.334  65.675  44.217  1.00  0.00           C  
ATOM   2241  C   SER A1570      21.051  65.506  42.729  1.00  0.00           C  
ATOM   2242  O   SER A1570      20.706  66.461  42.039  1.00  0.00           O  
ATOM   2243  CB  SER A1570      20.031  65.483  45.008  1.00  0.00           C  
ATOM   2244  OG  SER A1570      18.961  66.225  44.443  1.00  0.00           O  
ATOM   2245  N   MET A1571      21.198  64.280  42.242  1.00  0.00           N  
ATOM   2246  CA  MET A1571      20.966  63.981  40.832  1.00  0.00           C  
ATOM   2247  C   MET A1571      19.477  63.881  40.549  1.00  0.00           C  
ATOM   2248  O   MET A1571      18.718  63.401  41.388  1.00  0.00           O  
ATOM   2249  CB  MET A1571      21.638  62.661  40.463  1.00  0.00           C  
ATOM   2250  CG  MET A1571      23.147  62.695  40.572  1.00  0.00           C  
ATOM   2251  SD  MET A1571      23.908  63.373  39.094  1.00  0.00           S  
ATOM   2252  CE  MET A1571      25.295  62.262  38.904  1.00  0.00           C  
ATOM   2253  N   PRO A1572      19.039  64.337  39.362  1.00  0.00           N  
ATOM   2254  CA  PRO A1572      17.635  64.311  38.933  1.00  0.00           C  
ATOM   2255  C   PRO A1572      16.934  62.989  39.247  1.00  0.00           C  
ATOM   2256  O   PRO A1572      15.840  62.976  39.821  1.00  0.00           O  
ATOM   2257  CB  PRO A1572      17.742  64.560  37.437  1.00  0.00           C  
ATOM   2258  CG  PRO A1572      18.866  65.519  37.362  1.00  0.00           C  
ATOM   2259  CD  PRO A1572      19.887  64.910  38.300  1.00  0.00           C  
ATOM   2260  N   ASP A1573      17.569  61.883  38.867  1.00  0.00           N  
ATOM   2261  CA  ASP A1573      17.014  60.558  39.107  1.00  0.00           C  
ATOM   2262  C   ASP A1573      17.226  60.099  40.541  1.00  0.00           C  
ATOM   2263  O   ASP A1573      16.938  58.961  40.878  1.00  0.00           O  
ATOM   2264  CB  ASP A1573      17.633  59.544  38.149  1.00  0.00           C  
ATOM   2265  CG  ASP A1573      19.126  59.379  38.354  1.00  0.00           C  
ATOM   2266  OD1 ASP A1573      19.795  58.815  37.455  1.00  0.00           O  
ATOM   2267  OD2 ASP A1573      19.632  59.802  39.419  1.00  0.00           O  
ATOM   2268  N   GLY A1574      17.745  60.980  41.384  1.00  0.00           N  
ATOM   2269  CA  GLY A1574      17.947  60.629  42.780  1.00  0.00           C  
ATOM   2270  C   GLY A1574      18.975  59.557  43.090  1.00  0.00           C  
ATOM   2271  O   GLY A1574      19.036  59.059  44.215  1.00  0.00           O  
ATOM   2272  N   ARG A1575      19.776  59.192  42.098  1.00  0.00           N  
ATOM   2273  CA  ARG A1575      20.818  58.199  42.284  1.00  0.00           C  
ATOM   2274  C   ARG A1575      21.878  58.790  43.216  1.00  0.00           C  
ATOM   2275  O   ARG A1575      22.263  59.952  43.056  1.00  0.00           O  
ATOM   2276  CB  ARG A1575      21.431  57.873  40.929  1.00  0.00           C  
ATOM   2277  CG  ARG A1575      22.640  56.975  40.984  1.00  0.00           C  
ATOM   2278  CD  ARG A1575      23.267  56.939  39.621  1.00  0.00           C  
ATOM   2279  NE  ARG A1575      23.003  58.184  38.907  1.00  0.00           N  
ATOM   2280  CZ  ARG A1575      23.673  58.582  37.833  1.00  0.00           C  
ATOM   2281  NH1 ARG A1575      24.657  57.832  37.346  1.00  0.00           N  
ATOM   2282  NH2 ARG A1575      23.360  59.731  37.247  1.00  0.00           N  
ATOM   2283  N   GLU A1576      22.362  57.995  44.172  1.00  0.00           N  
ATOM   2284  CA  GLU A1576      23.354  58.479  45.135  1.00  0.00           C  
ATOM   2285  C   GLU A1576      24.811  58.084  44.897  1.00  0.00           C  
ATOM   2286  O   GLU A1576      25.729  58.723  45.417  1.00  0.00           O  
ATOM   2287  CB  GLU A1576      22.936  58.074  46.547  1.00  0.00           C  
ATOM   2288  CG  GLU A1576      21.626  58.715  46.970  1.00  0.00           C  
ATOM   2289  CD  GLU A1576      21.238  58.357  48.388  1.00  0.00           C  
ATOM   2290  OE1 GLU A1576      21.200  57.146  48.712  1.00  0.00           O  
ATOM   2291  OE2 GLU A1576      20.967  59.287  49.175  1.00  0.00           O  
ATOM   2292  N   ILE A1577      25.034  57.029  44.130  1.00  0.00           N  
ATOM   2293  CA  ILE A1577      26.395  56.620  43.847  1.00  0.00           C  
ATOM   2294  C   ILE A1577      26.694  57.062  42.432  1.00  0.00           C  
ATOM   2295  O   ILE A1577      26.006  56.657  41.501  1.00  0.00           O  
ATOM   2296  CB  ILE A1577      26.566  55.093  43.929  1.00  0.00           C  
ATOM   2297  CG1 ILE A1577      26.074  54.570  45.281  1.00  0.00           C  
ATOM   2298  CG2 ILE A1577      28.027  54.734  43.726  1.00  0.00           C  
ATOM   2299  CD1 ILE A1577      27.006  54.836  46.429  1.00  0.00           C  
ATOM   2300  N   PHE A1578      27.705  57.909  42.279  1.00  0.00           N  
ATOM   2301  CA  PHE A1578      28.102  58.389  40.964  1.00  0.00           C  
ATOM   2302  C   PHE A1578      29.558  58.827  40.959  1.00  0.00           C  
ATOM   2303  O   PHE A1578      30.161  59.017  42.012  1.00  0.00           O  
ATOM   2304  CB  PHE A1578      27.200  59.547  40.519  1.00  0.00           C  
ATOM   2305  CG  PHE A1578      26.949  60.581  41.585  1.00  0.00           C  
ATOM   2306  CD1 PHE A1578      25.738  60.600  42.280  1.00  0.00           C  
ATOM   2307  CD2 PHE A1578      27.895  61.556  41.864  1.00  0.00           C  
ATOM   2308  CE1 PHE A1578      25.467  61.582  43.238  1.00  0.00           C  
ATOM   2309  CE2 PHE A1578      27.640  62.534  42.814  1.00  0.00           C  
ATOM   2310  CZ  PHE A1578      26.417  62.549  43.505  1.00  0.00           C  
ATOM   2311  N   THR A1579      30.116  58.995  39.765  1.00  0.00           N  
ATOM   2312  CA  THR A1579      31.507  59.403  39.611  1.00  0.00           C  
ATOM   2313  C   THR A1579      31.709  60.925  39.637  1.00  0.00           C  
ATOM   2314  O   THR A1579      30.758  61.709  39.549  1.00  0.00           O  
ATOM   2315  CB  THR A1579      32.076  58.871  38.295  1.00  0.00           C  
ATOM   2316  OG1 THR A1579      31.697  59.748  37.225  1.00  0.00           O  
ATOM   2317  CG2 THR A1579      31.517  57.472  38.012  1.00  0.00           C  
ATOM   2318  N   LEU A1580      32.965  61.335  39.762  1.00  0.00           N  
ATOM   2319  CA  LEU A1580      33.291  62.743  39.797  1.00  0.00           C  
ATOM   2320  C   LEU A1580      32.878  63.355  38.460  1.00  0.00           C  
ATOM   2321  O   LEU A1580      32.331  64.458  38.402  1.00  0.00           O  
ATOM   2322  CB  LEU A1580      34.798  62.906  39.996  1.00  0.00           C  
ATOM   2323  CG  LEU A1580      35.357  64.177  40.631  1.00  0.00           C  
ATOM   2324  CD1 LEU A1580      36.760  64.408  40.128  1.00  0.00           C  
ATOM   2325  CD2 LEU A1580      34.494  65.358  40.300  1.00  0.00           C  
ATOM   2326  N   GLU A1581      33.145  62.620  37.388  1.00  0.00           N  
ATOM   2327  CA  GLU A1581      32.828  63.090  36.053  1.00  0.00           C  
ATOM   2328  C   GLU A1581      31.325  63.241  35.850  1.00  0.00           C  
ATOM   2329  O   GLU A1581      30.868  64.217  35.243  1.00  0.00           O  
ATOM   2330  CB  GLU A1581      33.430  62.135  35.025  1.00  0.00           C  
ATOM   2331  CG  GLU A1581      33.411  62.658  33.603  1.00  0.00           C  
ATOM   2332  CD  GLU A1581      34.085  64.018  33.453  1.00  0.00           C  
ATOM   2333  OE1 GLU A1581      35.208  64.199  33.986  1.00  0.00           O  
ATOM   2334  OE2 GLU A1581      33.487  64.897  32.788  1.00  0.00           O  
ATOM   2335  N   GLU A1582      30.555  62.288  36.367  1.00  0.00           N  
ATOM   2336  CA  GLU A1582      29.104  62.348  36.242  1.00  0.00           C  
ATOM   2337  C   GLU A1582      28.576  63.558  37.008  1.00  0.00           C  
ATOM   2338  O   GLU A1582      27.564  64.155  36.653  1.00  0.00           O  
ATOM   2339  CB  GLU A1582      28.475  61.082  36.807  1.00  0.00           C  
ATOM   2340  CG  GLU A1582      28.796  59.810  36.055  1.00  0.00           C  
ATOM   2341  CD  GLU A1582      28.166  58.594  36.718  1.00  0.00           C  
ATOM   2342  OE1 GLU A1582      28.754  58.065  37.682  1.00  0.00           O  
ATOM   2343  OE2 GLU A1582      27.069  58.180  36.292  1.00  0.00           O  
ATOM   2344  N   PHE A1583      29.276  63.910  38.072  1.00  0.00           N  
ATOM   2345  CA  PHE A1583      28.898  65.030  38.900  1.00  0.00           C  
ATOM   2346  C   PHE A1583      29.029  66.321  38.095  1.00  0.00           C  
ATOM   2347  O   PHE A1583      28.119  67.137  38.047  1.00  0.00           O  
ATOM   2348  CB  PHE A1583      29.800  65.047  40.132  1.00  0.00           C  
ATOM   2349  CG  PHE A1583      29.562  66.202  41.032  1.00  0.00           C  
ATOM   2350  CD1 PHE A1583      28.282  66.470  41.510  1.00  0.00           C  
ATOM   2351  CD2 PHE A1583      30.607  67.037  41.385  1.00  0.00           C  
ATOM   2352  CE1 PHE A1583      28.043  67.568  42.331  1.00  0.00           C  
ATOM   2353  CE2 PHE A1583      30.389  68.129  42.198  1.00  0.00           C  
ATOM   2354  CZ  PHE A1583      29.097  68.400  42.676  1.00  0.00           C  
ATOM   2355  N   ILE A1584      30.176  66.484  37.456  1.00  0.00           N  
ATOM   2356  CA  ILE A1584      30.473  67.640  36.623  1.00  0.00           C  
ATOM   2357  C   ILE A1584      29.392  67.845  35.570  1.00  0.00           C  
ATOM   2358  O   ILE A1584      28.904  68.950  35.360  1.00  0.00           O  
ATOM   2359  CB  ILE A1584      31.811  67.428  35.852  1.00  0.00           C  
ATOM   2360  CG1 ILE A1584      32.998  67.502  36.811  1.00  0.00           C  
ATOM   2361  CG2 ILE A1584      31.939  68.442  34.720  1.00  0.00           C  
ATOM   2362  CD1 ILE A1584      34.324  67.242  36.135  1.00  0.00           C  
ATOM   2363  N   GLN A1585      29.031  66.758  34.904  1.00  0.00           N  
ATOM   2364  CA  GLN A1585      28.063  66.812  33.822  1.00  0.00           C  
ATOM   2365  C   GLN A1585      26.638  67.087  34.249  1.00  0.00           C  
ATOM   2366  O   GLN A1585      25.876  67.725  33.521  1.00  0.00           O  
ATOM   2367  CB  GLN A1585      28.146  65.515  33.029  1.00  0.00           C  
ATOM   2368  CG  GLN A1585      29.584  65.172  32.716  1.00  0.00           C  
ATOM   2369  CD  GLN A1585      29.729  64.047  31.731  1.00  0.00           C  
ATOM   2370  OE1 GLN A1585      29.100  62.987  31.871  1.00  0.00           O  
ATOM   2371  NE2 GLN A1585      30.577  64.259  30.724  1.00  0.00           N  
ATOM   2372  N   ALA A1586      26.282  66.621  35.438  1.00  0.00           N  
ATOM   2373  CA  ALA A1586      24.939  66.815  35.950  1.00  0.00           C  
ATOM   2374  C   ALA A1586      24.793  68.058  36.824  1.00  0.00           C  
ATOM   2375  O   ALA A1586      23.686  68.397  37.244  1.00  0.00           O  
ATOM   2376  CB  ALA A1586      24.519  65.587  36.727  1.00  0.00           C  
ATOM   2377  N   PHE A1587      25.895  68.753  37.087  1.00  0.00           N  
ATOM   2378  CA  PHE A1587      25.822  69.930  37.948  1.00  0.00           C  
ATOM   2379  C   PHE A1587      24.940  71.075  37.440  1.00  0.00           C  
ATOM   2380  O   PHE A1587      24.968  71.419  36.257  1.00  0.00           O  
ATOM   2381  CB  PHE A1587      27.211  70.480  38.239  1.00  0.00           C  
ATOM   2382  CG  PHE A1587      27.211  71.529  39.305  1.00  0.00           C  
ATOM   2383  CD1 PHE A1587      27.368  71.180  40.639  1.00  0.00           C  
ATOM   2384  CD2 PHE A1587      26.971  72.860  38.986  1.00  0.00           C  
ATOM   2385  CE1 PHE A1587      27.279  72.142  41.635  1.00  0.00           C  
ATOM   2386  CE2 PHE A1587      26.879  73.827  39.974  1.00  0.00           C  
ATOM   2387  CZ  PHE A1587      27.033  73.468  41.300  1.00  0.00           C  
ATOM   2388  N   THR A1588      24.173  71.663  38.358  1.00  0.00           N  
ATOM   2389  CA  THR A1588      23.262  72.775  38.069  1.00  0.00           C  
ATOM   2390  C   THR A1588      22.919  73.471  39.374  1.00  0.00           C  
ATOM   2391  O   THR A1588      22.489  72.814  40.318  1.00  0.00           O  
ATOM   2392  CB  THR A1588      21.922  72.294  37.515  1.00  0.00           C  
ATOM   2393  OG1 THR A1588      22.129  71.565  36.304  1.00  0.00           O  
ATOM   2394  CG2 THR A1588      21.021  73.474  37.238  1.00  0.00           C  
ATOM   2395  N   TRP A1589      23.070  74.790  39.430  1.00  0.00           N  
ATOM   2396  CA  TRP A1589      22.754  75.513  40.653  1.00  0.00           C  
ATOM   2397  C   TRP A1589      21.277  75.377  41.024  1.00  0.00           C  
ATOM   2398  O   TRP A1589      20.838  75.831  42.092  1.00  0.00           O  
ATOM   2399  CB  TRP A1589      23.122  76.989  40.519  1.00  0.00           C  
ATOM   2400  CG  TRP A1589      24.603  77.235  40.439  1.00  0.00           C  
ATOM   2401  CD1 TRP A1589      25.306  77.631  39.339  1.00  0.00           C  
ATOM   2402  CD2 TRP A1589      25.567  77.044  41.483  1.00  0.00           C  
ATOM   2403  NE1 TRP A1589      26.640  77.691  39.626  1.00  0.00           N  
ATOM   2404  CE2 TRP A1589      26.832  77.337  40.936  1.00  0.00           C  
ATOM   2405  CE3 TRP A1589      25.486  76.654  42.824  1.00  0.00           C  
ATOM   2406  CZ2 TRP A1589      28.014  77.250  41.688  1.00  0.00           C  
ATOM   2407  CZ3 TRP A1589      26.658  76.567  43.570  1.00  0.00           C  
ATOM   2408  CH2 TRP A1589      27.905  76.865  42.999  1.00  0.00           C  
ATOM   2409  N   GLU A1591      20.513  74.742  40.144  1.00  0.00           N  
ATOM   2410  CA  GLU A1591      19.097  74.540  40.391  1.00  0.00           C  
ATOM   2411  C   GLU A1591      18.919  73.403  41.376  1.00  0.00           C  
ATOM   2412  O   GLU A1591      17.972  73.410  42.168  1.00  0.00           O  
ATOM   2413  CB  GLU A1591      18.353  74.198  39.098  1.00  0.00           C  
ATOM   2414  CG  GLU A1591      17.851  75.390  38.301  1.00  0.00           C  
ATOM   2415  CD  GLU A1591      17.073  74.958  37.054  1.00  0.00           C  
ATOM   2416  OE1 GLU A1591      16.338  75.794  36.464  1.00  0.00           O  
ATOM   2417  OE2 GLU A1591      17.204  73.774  36.660  1.00  0.00           O  
ATOM   2418  N   ARG A1592      19.828  72.430  41.340  1.00  0.00           N  
ATOM   2419  CA  ARG A1592      19.715  71.292  42.239  1.00  0.00           C  
ATOM   2420  C   ARG A1592      20.578  71.375  43.495  1.00  0.00           C  
ATOM   2421  O   ARG A1592      20.918  70.361  44.104  1.00  0.00           O  
ATOM   2422  CB  ARG A1592      19.981  69.995  41.475  1.00  0.00           C  
ATOM   2423  CG  ARG A1592      18.957  69.743  40.381  1.00  0.00           C  
ATOM   2424  CD  ARG A1592      19.085  68.344  39.845  1.00  0.00           C  
ATOM   2425  NE  ARG A1592      18.605  67.350  40.802  1.00  0.00           N  
ATOM   2426  CZ  ARG A1592      17.324  67.178  41.121  1.00  0.00           C  
ATOM   2427  NH1 ARG A1592      16.392  67.934  40.560  1.00  0.00           N  
ATOM   2428  NH2 ARG A1592      16.971  66.251  42.000  1.00  0.00           N  
ATOM   2429  N   VAL A1593      20.913  72.593  43.897  1.00  0.00           N  
ATOM   2430  CA  VAL A1593      21.703  72.797  45.102  1.00  0.00           C  
ATOM   2431  C   VAL A1593      20.769  73.295  46.201  1.00  0.00           C  
ATOM   2432  O   VAL A1593      20.165  74.347  46.058  1.00  0.00           O  
ATOM   2433  CB  VAL A1593      22.820  73.856  44.896  1.00  0.00           C  
ATOM   2434  CG1 VAL A1593      23.495  74.171  46.237  1.00  0.00           C  
ATOM   2435  CG2 VAL A1593      23.852  73.349  43.898  1.00  0.00           C  
ATOM   2436  N   SER A1594      20.646  72.543  47.289  1.00  0.00           N  
ATOM   2437  CA  SER A1594      19.775  72.957  48.384  1.00  0.00           C  
ATOM   2438  C   SER A1594      20.549  73.916  49.278  1.00  0.00           C  
ATOM   2439  O   SER A1594      21.775  73.900  49.278  1.00  0.00           O  
ATOM   2440  CB  SER A1594      19.302  71.728  49.172  1.00  0.00           C  
ATOM   2441  OG  SER A1594      20.362  70.805  49.339  1.00  0.00           O  
ATOM   2442  N   LEU A1596      19.853  74.742  50.048  1.00  0.00           N  
ATOM   2443  CA  LEU A1596      20.550  75.700  50.893  1.00  0.00           C  
ATOM   2444  C   LEU A1596      20.498  75.468  52.400  1.00  0.00           C  
ATOM   2445  O   LEU A1596      20.851  76.349  53.172  1.00  0.00           O  
ATOM   2446  CB  LEU A1596      20.068  77.111  50.575  1.00  0.00           C  
ATOM   2447  CG  LEU A1596      20.193  77.559  49.116  1.00  0.00           C  
ATOM   2448  CD1 LEU A1596      19.488  78.893  48.943  1.00  0.00           C  
ATOM   2449  CD2 LEU A1596      21.661  77.662  48.717  1.00  0.00           C  
ATOM   2450  N   GLY A1601      20.073  74.287  52.827  1.00  0.00           N  
ATOM   2451  CA  GLY A1601      20.037  74.021  54.253  1.00  0.00           C  
ATOM   2452  C   GLY A1601      21.428  73.641  54.742  1.00  0.00           C  
ATOM   2453  O   GLY A1601      22.242  73.145  53.958  1.00  0.00           O  
ATOM   2454  N   GLY A1602      21.717  73.875  56.020  1.00  0.00           N  
ATOM   2455  CA  GLY A1602      23.028  73.524  56.543  1.00  0.00           C  
ATOM   2456  C   GLY A1602      23.088  72.027  56.745  1.00  0.00           C  
ATOM   2457  O   GLY A1602      22.571  71.537  57.740  1.00  0.00           O  
ATOM   2458  N   PRO A1603      23.723  71.270  55.837  1.00  0.00           N  
ATOM   2459  CA  PRO A1603      23.805  69.812  55.966  1.00  0.00           C  
ATOM   2460  C   PRO A1603      24.674  69.285  57.107  1.00  0.00           C  
ATOM   2461  O   PRO A1603      25.776  69.774  57.360  1.00  0.00           O  
ATOM   2462  CB  PRO A1603      24.323  69.390  54.600  1.00  0.00           C  
ATOM   2463  CG  PRO A1603      25.292  70.468  54.313  1.00  0.00           C  
ATOM   2464  CD  PRO A1603      24.564  71.732  54.719  1.00  0.00           C  
ATOM   2465  N   VAL A1604      24.157  68.280  57.799  1.00  0.00           N  
ATOM   2466  CA  VAL A1604      24.885  67.663  58.890  1.00  0.00           C  
ATOM   2467  C   VAL A1604      25.770  66.590  58.275  1.00  0.00           C  
ATOM   2468  O   VAL A1604      25.330  65.850  57.397  1.00  0.00           O  
ATOM   2469  CB  VAL A1604      23.935  67.002  59.894  1.00  0.00           C  
ATOM   2470  CG1 VAL A1604      24.730  66.215  60.927  1.00  0.00           C  
ATOM   2471  CG2 VAL A1604      23.101  68.062  60.571  1.00  0.00           C  
ATOM   2472  N   PHE A1613      27.020  66.520  58.716  1.00  0.00           N  
ATOM   2473  CA  PHE A1613      27.929  65.521  58.189  1.00  0.00           C  
ATOM   2474  C   PHE A1613      27.670  64.268  58.993  1.00  0.00           C  
ATOM   2475  O   PHE A1613      28.019  64.200  60.165  1.00  0.00           O  
ATOM   2476  CB  PHE A1613      29.380  65.968  58.355  1.00  0.00           C  
ATOM   2477  CG  PHE A1613      30.355  65.188  57.518  1.00  0.00           C  
ATOM   2478  CD1 PHE A1613      30.728  63.895  57.874  1.00  0.00           C  
ATOM   2479  CD2 PHE A1613      30.899  65.744  56.366  1.00  0.00           C  
ATOM   2480  CE1 PHE A1613      31.631  63.168  57.096  1.00  0.00           C  
ATOM   2481  CE2 PHE A1613      31.799  65.025  55.583  1.00  0.00           C  
ATOM   2482  CZ  PHE A1613      32.164  63.736  55.952  1.00  0.00           C  
ATOM   2483  N   ASP A1614      27.043  63.293  58.342  1.00  0.00           N  
ATOM   2484  CA  ASP A1614      26.676  62.010  58.932  1.00  0.00           C  
ATOM   2485  C   ASP A1614      27.736  60.948  58.647  1.00  0.00           C  
ATOM   2486  O   ASP A1614      27.798  60.383  57.555  1.00  0.00           O  
ATOM   2487  CB  ASP A1614      25.327  61.574  58.346  1.00  0.00           C  
ATOM   2488  CG  ASP A1614      24.785  60.293  58.967  1.00  0.00           C  
ATOM   2489  OD1 ASP A1614      23.730  59.829  58.480  1.00  0.00           O  
ATOM   2490  OD2 ASP A1614      25.387  59.757  59.929  1.00  0.00           O  
ATOM   2491  N   LEU A1615      28.559  60.669  59.647  1.00  0.00           N  
ATOM   2492  CA  LEU A1615      29.622  59.680  59.522  1.00  0.00           C  
ATOM   2493  C   LEU A1615      29.073  58.308  59.168  1.00  0.00           C  
ATOM   2494  O   LEU A1615      29.621  57.594  58.323  1.00  0.00           O  
ATOM   2495  CB  LEU A1615      30.384  59.583  60.830  1.00  0.00           C  
ATOM   2496  CG  LEU A1615      31.768  58.971  60.732  1.00  0.00           C  
ATOM   2497  CD1 LEU A1615      32.683  59.924  59.985  1.00  0.00           C  
ATOM   2498  CD2 LEU A1615      32.300  58.715  62.127  1.00  0.00           C  
ATOM   2499  N   GLU A1616      27.996  57.919  59.828  1.00  0.00           N  
ATOM   2500  CA  GLU A1616      27.419  56.627  59.542  1.00  0.00           C  
ATOM   2501  C   GLU A1616      27.115  56.500  58.066  1.00  0.00           C  
ATOM   2502  O   GLU A1616      27.397  55.467  57.463  1.00  0.00           O  
ATOM   2503  CB  GLU A1616      26.148  56.392  60.359  1.00  0.00           C  
ATOM   2504  CG  GLU A1616      26.417  56.025  61.805  1.00  0.00           C  
ATOM   2505  CD  GLU A1616      27.550  55.017  61.944  1.00  0.00           C  
ATOM   2506  OE1 GLU A1616      28.642  55.411  62.423  1.00  0.00           O  
ATOM   2507  OE2 GLU A1616      27.352  53.836  61.565  1.00  0.00           O  
ATOM   2508  N   LYS A1617      26.556  57.543  57.462  1.00  0.00           N  
ATOM   2509  CA  LYS A1617      26.246  57.433  56.052  1.00  0.00           C  
ATOM   2510  C   LYS A1617      27.515  57.369  55.209  1.00  0.00           C  
ATOM   2511  O   LYS A1617      27.536  56.699  54.181  1.00  0.00           O  
ATOM   2512  CB  LYS A1617      25.342  58.563  55.563  1.00  0.00           C  
ATOM   2513  CG  LYS A1617      25.007  58.372  54.083  1.00  0.00           C  
ATOM   2514  CD  LYS A1617      23.743  59.092  53.613  1.00  0.00           C  
ATOM   2515  CE  LYS A1617      23.348  58.656  52.181  1.00  0.00           C  
ATOM   2516  NZ  LYS A1617      22.199  59.457  51.596  1.00  0.00           N  
ATOM   2517  N   LEU A1619      28.575  58.044  55.640  1.00  0.00           N  
ATOM   2518  CA  LEU A1619      29.838  57.994  54.898  1.00  0.00           C  
ATOM   2519  C   LEU A1619      30.345  56.550  54.935  1.00  0.00           C  
ATOM   2520  O   LEU A1619      30.767  56.005  53.920  1.00  0.00           O  
ATOM   2521  CB  LEU A1619      30.894  58.903  55.534  1.00  0.00           C  
ATOM   2522  CG  LEU A1619      31.923  59.633  54.659  1.00  0.00           C  
ATOM   2523  CD1 LEU A1619      33.230  59.784  55.438  1.00  0.00           C  
ATOM   2524  CD2 LEU A1619      32.177  58.886  53.368  1.00  0.00           C  
ATOM   2525  N   ARG A1620      30.289  55.923  56.108  1.00  0.00           N  
ATOM   2526  CA  ARG A1620      30.762  54.557  56.232  1.00  0.00           C  
ATOM   2527  C   ARG A1620      29.990  53.680  55.273  1.00  0.00           C  
ATOM   2528  O   ARG A1620      30.583  52.900  54.527  1.00  0.00           O  
ATOM   2529  CB  ARG A1620      30.620  54.058  57.679  1.00  0.00           C  
ATOM   2530  CG  ARG A1620      31.380  54.932  58.675  1.00  0.00           C  
ATOM   2531  CD  ARG A1620      31.263  54.478  60.123  1.00  0.00           C  
ATOM   2532  NE  ARG A1620      32.475  53.803  60.571  1.00  0.00           N  
ATOM   2533  CZ  ARG A1620      32.786  52.546  60.274  1.00  0.00           C  
ATOM   2534  NH1 ARG A1620      31.968  51.807  59.531  1.00  0.00           N  
ATOM   2535  NH2 ARG A1620      33.936  52.039  60.698  1.00  0.00           N  
ATOM   2536  N   TRP A1621      28.668  53.808  55.286  1.00  0.00           N  
ATOM   2537  CA  TRP A1621      27.838  53.027  54.376  1.00  0.00           C  
ATOM   2538  C   TRP A1621      28.357  53.212  52.955  1.00  0.00           C  
ATOM   2539  O   TRP A1621      28.639  52.249  52.242  1.00  0.00           O  
ATOM   2540  CB  TRP A1621      26.391  53.503  54.404  1.00  0.00           C  
ATOM   2541  CG  TRP A1621      25.575  52.918  53.278  1.00  0.00           C  
ATOM   2542  CD1 TRP A1621      25.093  51.642  53.190  1.00  0.00           C  
ATOM   2543  CD2 TRP A1621      25.166  53.583  52.076  1.00  0.00           C  
ATOM   2544  NE1 TRP A1621      24.408  51.473  52.014  1.00  0.00           N  
ATOM   2545  CE2 TRP A1621      24.433  52.648  51.311  1.00  0.00           C  
ATOM   2546  CE3 TRP A1621      25.346  54.878  51.570  1.00  0.00           C  
ATOM   2547  CZ2 TRP A1621      23.876  52.968  50.065  1.00  0.00           C  
ATOM   2548  CZ3 TRP A1621      24.793  55.198  50.333  1.00  0.00           C  
ATOM   2549  CH2 TRP A1621      24.065  54.243  49.595  1.00  0.00           C  
ATOM   2550  N   MET A1622      28.476  54.465  52.546  1.00  0.00           N  
ATOM   2551  CA  MET A1622      28.945  54.768  51.208  1.00  0.00           C  
ATOM   2552  C   MET A1622      30.321  54.175  50.937  1.00  0.00           C  
ATOM   2553  O   MET A1622      30.563  53.614  49.868  1.00  0.00           O  
ATOM   2554  CB  MET A1622      28.963  56.280  50.988  1.00  0.00           C  
ATOM   2555  CG  MET A1622      29.456  56.697  49.612  1.00  0.00           C  
ATOM   2556  SD  MET A1622      28.800  58.303  49.102  1.00  0.00           S  
ATOM   2557  CE  MET A1622      27.318  57.789  48.183  1.00  0.00           C  
ATOM   2558  N   ASN A1632      31.225  54.283  51.900  1.00  0.00           N  
ATOM   2559  CA  ASN A1632      32.556  53.747  51.702  1.00  0.00           C  
ATOM   2560  C   ASN A1632      32.460  52.251  51.437  1.00  0.00           C  
ATOM   2561  O   ASN A1632      33.111  51.731  50.533  1.00  0.00           O  
ATOM   2562  CB  ASN A1632      33.417  54.000  52.930  1.00  0.00           C  
ATOM   2563  CG  ASN A1632      34.888  54.017  52.603  1.00  0.00           C  
ATOM   2564  OD1 ASN A1632      35.343  54.845  51.812  1.00  0.00           O  
ATOM   2565  ND2 ASN A1632      35.644  53.104  53.205  1.00  0.00           N  
ATOM   2566  N   GLY A1635      31.649  51.558  52.232  1.00  0.00           N  
ATOM   2567  CA  GLY A1635      31.492  50.126  52.047  1.00  0.00           C  
ATOM   2568  C   GLY A1635      30.914  49.811  50.675  1.00  0.00           C  
ATOM   2569  O   GLY A1635      31.285  48.830  50.026  1.00  0.00           O  
ATOM   2570  N   LYS A1636      30.005  50.666  50.228  1.00  0.00           N  
ATOM   2571  CA  LYS A1636      29.363  50.502  48.932  1.00  0.00           C  
ATOM   2572  C   LYS A1636      30.402  50.585  47.806  1.00  0.00           C  
ATOM   2573  O   LYS A1636      30.324  49.844  46.822  1.00  0.00           O  
ATOM   2574  CB  LYS A1636      28.294  51.589  48.762  1.00  0.00           C  
ATOM   2575  CG  LYS A1636      27.273  51.322  47.678  1.00  0.00           C  
ATOM   2576  CD  LYS A1636      26.155  50.420  48.160  1.00  0.00           C  
ATOM   2577  CE  LYS A1636      25.132  50.184  47.048  1.00  0.00           C  
ATOM   2578  NZ  LYS A1636      24.010  49.300  47.476  1.00  0.00           N  
ATOM   2579  N   TYR A1637      31.367  51.495  47.949  1.00  0.00           N  
ATOM   2580  CA  TYR A1637      32.414  51.660  46.946  1.00  0.00           C  
ATOM   2581  C   TYR A1637      33.291  50.436  46.951  1.00  0.00           C  
ATOM   2582  O   TYR A1637      33.616  49.882  45.909  1.00  0.00           O  
ATOM   2583  CB  TYR A1637      33.257  52.904  47.246  1.00  0.00           C  
ATOM   2584  CG  TYR A1637      32.805  54.097  46.449  1.00  0.00           C  
ATOM   2585  CD1 TYR A1637      33.489  54.500  45.298  1.00  0.00           C  
ATOM   2586  CD2 TYR A1637      31.623  54.754  46.772  1.00  0.00           C  
ATOM   2587  CE1 TYR A1637      32.989  55.529  44.486  1.00  0.00           C  
ATOM   2588  CE2 TYR A1637      31.123  55.769  45.971  1.00  0.00           C  
ATOM   2589  CZ  TYR A1637      31.803  56.153  44.835  1.00  0.00           C  
ATOM   2590  OH  TYR A1637      31.274  57.160  44.065  1.00  0.00           O  
ATOM   2591  N   ILE A1638      33.656  50.005  48.145  1.00  0.00           N  
ATOM   2592  CA  ILE A1638      34.496  48.839  48.314  1.00  0.00           C  
ATOM   2593  C   ILE A1638      33.909  47.608  47.639  1.00  0.00           C  
ATOM   2594  O   ILE A1638      34.615  46.851  46.986  1.00  0.00           O  
ATOM   2595  CB  ILE A1638      34.687  48.530  49.792  1.00  0.00           C  
ATOM   2596  CG1 ILE A1638      35.566  49.616  50.415  1.00  0.00           C  
ATOM   2597  CG2 ILE A1638      35.223  47.118  49.969  1.00  0.00           C  
ATOM   2598  CD1 ILE A1638      36.152  49.255  51.775  1.00  0.00           C  
ATOM   2599  N   ARG A1639      32.612  47.405  47.775  1.00  0.00           N  
ATOM   2600  CA  ARG A1639      32.053  46.224  47.174  1.00  0.00           C  
ATOM   2601  C   ARG A1639      31.328  46.343  45.835  1.00  0.00           C  
ATOM   2602  O   ARG A1639      31.064  45.323  45.210  1.00  0.00           O  
ATOM   2603  CB  ARG A1639      31.174  45.518  48.204  1.00  0.00           C  
ATOM   2604  CG  ARG A1639      29.767  46.023  48.338  1.00  0.00           C  
ATOM   2605  CD  ARG A1639      29.123  45.301  49.513  1.00  0.00           C  
ATOM   2606  NE  ARG A1639      29.475  45.952  50.760  1.00  0.00           N  
ATOM   2607  CZ  ARG A1639      28.723  46.876  51.343  1.00  0.00           C  
ATOM   2608  NH1 ARG A1639      29.121  47.427  52.477  1.00  0.00           N  
ATOM   2609  NH2 ARG A1639      27.565  47.235  50.802  1.00  0.00           N  
ATOM   2610  N   GLU A1640      31.034  47.550  45.362  1.00  0.00           N  
ATOM   2611  CA  GLU A1640      30.324  47.665  44.087  1.00  0.00           C  
ATOM   2612  C   GLU A1640      30.921  48.573  43.025  1.00  0.00           C  
ATOM   2613  O   GLU A1640      30.534  48.485  41.861  1.00  0.00           O  
ATOM   2614  CB  GLU A1640      28.876  48.099  44.324  1.00  0.00           C  
ATOM   2615  CG  GLU A1640      28.121  47.199  45.273  1.00  0.00           C  
ATOM   2616  CD  GLU A1640      26.628  47.500  45.314  1.00  0.00           C  
ATOM   2617  OE1 GLU A1640      25.989  47.196  46.349  1.00  0.00           O  
ATOM   2618  OE2 GLU A1640      26.090  48.027  44.317  1.00  0.00           O  
ATOM   2619  N   VAL A1641      31.853  49.441  43.403  1.00  0.00           N  
ATOM   2620  CA  VAL A1641      32.440  50.366  42.442  1.00  0.00           C  
ATOM   2621  C   VAL A1641      33.876  50.033  42.072  1.00  0.00           C  
ATOM   2622  O   VAL A1641      34.221  50.026  40.897  1.00  0.00           O  
ATOM   2623  CB  VAL A1641      32.329  51.817  42.969  1.00  0.00           C  
ATOM   2624  CG1 VAL A1641      32.955  52.801  41.989  1.00  0.00           C  
ATOM   2625  CG2 VAL A1641      30.882  52.162  43.165  1.00  0.00           C  
ATOM   2626  N   LEU A1642      34.714  49.766  43.066  1.00  0.00           N  
ATOM   2627  CA  LEU A1642      36.094  49.402  42.805  1.00  0.00           C  
ATOM   2628  C   LEU A1642      36.103  47.928  42.437  1.00  0.00           C  
ATOM   2629  O   LEU A1642      35.209  47.175  42.836  1.00  0.00           O  
ATOM   2630  CB  LEU A1642      36.954  49.595  44.052  1.00  0.00           C  
ATOM   2631  CG  LEU A1642      37.006  50.990  44.663  1.00  0.00           C  
ATOM   2632  CD1 LEU A1642      38.210  51.084  45.595  1.00  0.00           C  
ATOM   2633  CD2 LEU A1642      37.120  52.019  43.563  1.00  0.00           C  
ATOM   2634  N   SER A1662      37.113  47.512  41.682  1.00  0.00           N  
ATOM   2635  CA  SER A1662      37.242  46.117  41.300  1.00  0.00           C  
ATOM   2636  C   SER A1662      37.906  45.379  42.454  1.00  0.00           C  
ATOM   2637  O   SER A1662      38.468  45.989  43.373  1.00  0.00           O  
ATOM   2638  CB  SER A1662      38.121  45.989  40.060  1.00  0.00           C  
ATOM   2639  OG  SER A1662      39.452  46.388  40.360  1.00  0.00           O  
ATOM   2640  N   LEU A1663      37.851  44.060  42.399  1.00  0.00           N  
ATOM   2641  CA  LEU A1663      38.465  43.255  43.433  1.00  0.00           C  
ATOM   2642  C   LEU A1663      39.936  43.637  43.544  1.00  0.00           C  
ATOM   2643  O   LEU A1663      40.454  43.903  44.628  1.00  0.00           O  
ATOM   2644  CB  LEU A1663      38.340  41.776  43.077  1.00  0.00           C  
ATOM   2645  CG  LEU A1663      39.060  40.802  44.016  1.00  0.00           C  
ATOM   2646  CD1 LEU A1663      38.667  41.075  45.455  1.00  0.00           C  
ATOM   2647  CD2 LEU A1663      38.713  39.370  43.622  1.00  0.00           C  
ATOM   2648  N   GLU A1664      40.597  43.670  42.399  1.00  0.00           N  
ATOM   2649  CA  GLU A1664      42.009  43.997  42.328  1.00  0.00           C  
ATOM   2650  C   GLU A1664      42.335  45.375  42.928  1.00  0.00           C  
ATOM   2651  O   GLU A1664      43.355  45.531  43.596  1.00  0.00           O  
ATOM   2652  CB  GLU A1664      42.478  43.900  40.863  1.00  0.00           C  
ATOM   2653  CG  GLU A1664      42.173  42.534  40.177  1.00  0.00           C  
ATOM   2654  CD  GLU A1664      40.689  42.337  39.835  1.00  0.00           C  
ATOM   2655  OE1 GLU A1664      40.297  41.216  39.455  1.00  0.00           O  
ATOM   2656  OE2 GLU A1664      39.906  43.305  39.937  1.00  0.00           O  
ATOM   2657  N   GLU A1665      41.472  46.366  42.705  1.00  0.00           N  
ATOM   2658  CA  GLU A1665      41.704  47.709  43.244  1.00  0.00           C  
ATOM   2659  C   GLU A1665      41.647  47.737  44.765  1.00  0.00           C  
ATOM   2660  O   GLU A1665      42.455  48.400  45.411  1.00  0.00           O  
ATOM   2661  CB  GLU A1665      40.683  48.713  42.691  1.00  0.00           C  
ATOM   2662  CG  GLU A1665      40.885  49.094  41.235  1.00  0.00           C  
ATOM   2663  CD  GLU A1665      39.921  50.181  40.774  1.00  0.00           C  
ATOM   2664  OE1 GLU A1665      38.705  49.900  40.646  1.00  0.00           O  
ATOM   2665  OE2 GLU A1665      40.390  51.324  40.549  1.00  0.00           O  
ATOM   2666  N   VAL A1666      40.680  47.032  45.342  1.00  0.00           N  
ATOM   2667  CA  VAL A1666      40.558  46.999  46.793  1.00  0.00           C  
ATOM   2668  C   VAL A1666      41.802  46.334  47.372  1.00  0.00           C  
ATOM   2669  O   VAL A1666      42.395  46.826  48.330  1.00  0.00           O  
ATOM   2670  CB  VAL A1666      39.304  46.223  47.236  1.00  0.00           C  
ATOM   2671  CG1 VAL A1666      39.323  46.006  48.734  1.00  0.00           C  
ATOM   2672  CG2 VAL A1666      38.059  46.990  46.830  1.00  0.00           C  
ATOM   2673  N   ALA A1667      42.206  45.222  46.768  1.00  0.00           N  
ATOM   2674  CA  ALA A1667      43.388  44.496  47.215  1.00  0.00           C  
ATOM   2675  C   ALA A1667      44.594  45.426  47.295  1.00  0.00           C  
ATOM   2676  O   ALA A1667      45.373  45.375  48.252  1.00  0.00           O  
ATOM   2677  CB  ALA A1667      43.682  43.337  46.267  1.00  0.00           C  
ATOM   2678  N   GLU A1668      44.739  46.281  46.292  1.00  0.00           N  
ATOM   2679  CA  GLU A1668      45.852  47.213  46.269  1.00  0.00           C  
ATOM   2680  C   GLU A1668      45.748  48.264  47.375  1.00  0.00           C  
ATOM   2681  O   GLU A1668      46.732  48.551  48.070  1.00  0.00           O  
ATOM   2682  CB  GLU A1668      45.928  47.907  44.908  1.00  0.00           C  
ATOM   2683  CG  GLU A1668      47.201  48.711  44.716  1.00  0.00           C  
ATOM   2684  CD  GLU A1668      48.451  47.838  44.719  1.00  0.00           C  
ATOM   2685  OE1 GLU A1668      49.544  48.362  45.055  1.00  0.00           O  
ATOM   2686  OE2 GLU A1668      48.343  46.636  44.377  1.00  0.00           O  
ATOM   2687  N   ARG A1669      44.550  48.817  47.550  1.00  0.00           N  
ATOM   2688  CA  ARG A1669      44.326  49.863  48.541  1.00  0.00           C  
ATOM   2689  C   ARG A1669      44.377  49.397  49.976  1.00  0.00           C  
ATOM   2690  O   ARG A1669      44.551  50.206  50.894  1.00  0.00           O  
ATOM   2691  CB  ARG A1669      42.983  50.541  48.290  1.00  0.00           C  
ATOM   2692  CG  ARG A1669      42.911  51.179  46.945  1.00  0.00           C  
ATOM   2693  CD  ARG A1669      41.688  52.001  46.805  1.00  0.00           C  
ATOM   2694  NE  ARG A1669      41.634  52.585  45.481  1.00  0.00           N  
ATOM   2695  CZ  ARG A1669      40.902  53.642  45.172  1.00  0.00           C  
ATOM   2696  NH1 ARG A1669      40.156  54.233  46.105  1.00  0.00           N  
ATOM   2697  NH2 ARG A1669      40.926  54.108  43.934  1.00  0.00           N  
ATOM   2698  N   VAL A1670      44.230  48.094  50.167  1.00  0.00           N  
ATOM   2699  CA  VAL A1670      44.243  47.514  51.502  1.00  0.00           C  
ATOM   2700  C   VAL A1670      45.662  47.240  52.003  1.00  0.00           C  
ATOM   2701  O   VAL A1670      45.886  47.131  53.203  1.00  0.00           O  
ATOM   2702  CB  VAL A1670      43.398  46.203  51.522  1.00  0.00           C  
ATOM   2703  CG1 VAL A1670      44.289  44.982  51.670  1.00  0.00           C  
ATOM   2704  CG2 VAL A1670      42.370  46.270  52.621  1.00  0.00           C  
ATOM   2705  N   LYS A1671      46.621  47.155  51.084  1.00  0.00           N  
ATOM   2706  CA  LYS A1671      48.011  46.865  51.443  1.00  0.00           C  
ATOM   2707  C   LYS A1671      48.624  47.758  52.518  1.00  0.00           C  
ATOM   2708  O   LYS A1671      49.160  47.264  53.512  1.00  0.00           O  
ATOM   2709  CB  LYS A1671      48.890  46.891  50.190  1.00  0.00           C  
ATOM   2710  CG  LYS A1671      48.680  45.701  49.270  1.00  0.00           C  
ATOM   2711  CD  LYS A1671      49.580  45.764  48.053  1.00  0.00           C  
ATOM   2712  CE  LYS A1671      49.319  44.592  47.123  1.00  0.00           C  
ATOM   2713  NZ  LYS A1671      50.057  44.719  45.831  1.00  0.00           N  
ATOM   2714  N   PRO A1672      48.559  49.082  52.336  1.00  0.00           N  
ATOM   2715  CA  PRO A1672      49.124  50.004  53.320  1.00  0.00           C  
ATOM   2716  C   PRO A1672      48.646  49.703  54.731  1.00  0.00           C  
ATOM   2717  O   PRO A1672      49.407  49.767  55.699  1.00  0.00           O  
ATOM   2718  CB  PRO A1672      48.620  51.361  52.841  1.00  0.00           C  
ATOM   2719  CG  PRO A1672      48.525  51.183  51.387  1.00  0.00           C  
ATOM   2720  CD  PRO A1672      47.913  49.821  51.242  1.00  0.00           C  
ATOM   2721  N   PHE A1673      47.366  49.375  54.836  1.00  0.00           N  
ATOM   2722  CA  PHE A1673      46.742  49.102  56.116  1.00  0.00           C  
ATOM   2723  C   PHE A1673      47.205  47.792  56.727  1.00  0.00           C  
ATOM   2724  O   PHE A1673      47.260  47.658  57.949  1.00  0.00           O  
ATOM   2725  CB  PHE A1673      45.218  49.154  55.950  1.00  0.00           C  
ATOM   2726  CG  PHE A1673      44.700  50.546  55.724  1.00  0.00           C  
ATOM   2727  CD1 PHE A1673      44.403  51.370  56.802  1.00  0.00           C  
ATOM   2728  CD2 PHE A1673      44.609  51.069  54.439  1.00  0.00           C  
ATOM   2729  CE1 PHE A1673      44.035  52.687  56.606  1.00  0.00           C  
ATOM   2730  CE2 PHE A1673      44.245  52.387  54.226  1.00  0.00           C  
ATOM   2731  CZ  PHE A1673      43.960  53.201  55.314  1.00  0.00           C  
ATOM   2732  N   LEU A1684      47.530  46.819  55.884  1.00  0.00           N  
ATOM   2733  CA  LEU A1684      48.030  45.555  56.389  1.00  0.00           C  
ATOM   2734  C   LEU A1684      49.416  45.880  56.924  1.00  0.00           C  
ATOM   2735  O   LEU A1684      49.777  45.474  58.023  1.00  0.00           O  
ATOM   2736  CB  LEU A1684      48.122  44.514  55.275  1.00  0.00           C  
ATOM   2737  CG  LEU A1684      46.841  43.735  54.973  1.00  0.00           C  
ATOM   2738  CD1 LEU A1684      47.005  42.908  53.710  1.00  0.00           C  
ATOM   2739  CD2 LEU A1684      46.503  42.852  56.161  1.00  0.00           C  
ATOM   2740  N   ARG A1685      50.186  46.639  56.149  1.00  0.00           N  
ATOM   2741  CA  ARG A1685      51.528  47.020  56.574  1.00  0.00           C  
ATOM   2742  C   ARG A1685      51.511  47.806  57.877  1.00  0.00           C  
ATOM   2743  O   ARG A1685      52.381  47.630  58.724  1.00  0.00           O  
ATOM   2744  CB  ARG A1685      52.239  47.831  55.487  1.00  0.00           C  
ATOM   2745  CG  ARG A1685      52.673  46.978  54.324  1.00  0.00           C  
ATOM   2746  CD  ARG A1685      53.715  47.649  53.446  1.00  0.00           C  
ATOM   2747  NE  ARG A1685      53.212  47.837  52.089  1.00  0.00           N  
ATOM   2748  CZ  ARG A1685      52.458  48.863  51.710  1.00  0.00           C  
ATOM   2749  NH1 ARG A1685      52.128  49.805  52.588  1.00  0.00           N  
ATOM   2750  NH2 ARG A1685      52.014  48.941  50.460  1.00  0.00           N  
ATOM   2751  N   GLU A1688      50.514  48.666  58.045  1.00  0.00           N  
ATOM   2752  CA  GLU A1688      50.406  49.459  59.258  1.00  0.00           C  
ATOM   2753  C   GLU A1688      50.047  48.599  60.476  1.00  0.00           C  
ATOM   2754  O   GLU A1688      50.311  48.985  61.616  1.00  0.00           O  
ATOM   2755  CB  GLU A1688      49.359  50.554  59.073  1.00  0.00           C  
ATOM   2756  CG  GLU A1688      49.046  51.304  60.349  1.00  0.00           C  
ATOM   2757  CD  GLU A1688      47.679  51.959  60.318  1.00  0.00           C  
ATOM   2758  OE1 GLU A1688      47.084  52.157  61.407  1.00  0.00           O  
ATOM   2759  OE2 GLU A1688      47.208  52.280  59.205  1.00  0.00           O  
ATOM   2760  N   ALA A1689      49.441  47.439  60.233  1.00  0.00           N  
ATOM   2761  CA  ALA A1689      49.048  46.529  61.307  1.00  0.00           C  
ATOM   2762  C   ALA A1689      50.130  45.475  61.566  1.00  0.00           C  
ATOM   2763  O   ALA A1689      49.917  44.521  62.321  1.00  0.00           O  
ATOM   2764  CB  ALA A1689      47.735  45.853  60.953  1.00  0.00           C  
ATOM   2765  N   GLY A1690      51.288  45.651  60.935  1.00  0.00           N  
ATOM   2766  CA  GLY A1690      52.382  44.713  61.120  1.00  0.00           C  
ATOM   2767  C   GLY A1690      52.120  43.345  60.518  1.00  0.00           C  
ATOM   2768  O   GLY A1690      52.754  42.357  60.900  1.00  0.00           O  
ATOM   2769  N   LEU A1691      51.183  43.284  59.574  1.00  0.00           N  
ATOM   2770  CA  LEU A1691      50.833  42.033  58.911  1.00  0.00           C  
ATOM   2771  C   LEU A1691      51.412  41.952  57.507  1.00  0.00           C  
ATOM   2772  O   LEU A1691      51.775  42.968  56.898  1.00  0.00           O  
ATOM   2773  CB  LEU A1691      49.316  41.869  58.819  1.00  0.00           C  
ATOM   2774  CG  LEU A1691      48.493  41.725  60.091  1.00  0.00           C  
ATOM   2775  CD1 LEU A1691      47.051  41.494  59.678  1.00  0.00           C  
ATOM   2776  CD2 LEU A1691      48.986  40.573  60.936  1.00  0.00           C  
ATOM   2777  N   SER A1694      51.478  40.725  56.997  1.00  0.00           N  
ATOM   2778  CA  SER A1694      52.005  40.455  55.669  1.00  0.00           C  
ATOM   2779  C   SER A1694      51.216  39.362  54.955  1.00  0.00           C  
ATOM   2780  O   SER A1694      50.702  38.434  55.580  1.00  0.00           O  
ATOM   2781  CB  SER A1694      53.472  40.026  55.770  1.00  0.00           C  
ATOM   2782  OG  SER A1694      53.981  39.622  54.511  1.00  0.00           O  
ATOM   2783  N   TRP A1695      51.126  39.481  53.636  1.00  0.00           N  
ATOM   2784  CA  TRP A1695      50.432  38.494  52.819  1.00  0.00           C  
ATOM   2785  C   TRP A1695      51.512  37.686  52.113  1.00  0.00           C  
ATOM   2786  O   TRP A1695      52.595  38.198  51.850  1.00  0.00           O  
ATOM   2787  CB  TRP A1695      49.511  39.189  51.812  1.00  0.00           C  
ATOM   2788  CG  TRP A1695      50.173  40.274  51.031  1.00  0.00           C  
ATOM   2789  CD1 TRP A1695      50.621  40.202  49.743  1.00  0.00           C  
ATOM   2790  CD2 TRP A1695      50.460  41.604  51.483  1.00  0.00           C  
ATOM   2791  NE1 TRP A1695      51.168  41.405  49.362  1.00  0.00           N  
ATOM   2792  CE2 TRP A1695      51.084  42.283  50.411  1.00  0.00           C  
ATOM   2793  CE3 TRP A1695      50.254  42.287  52.688  1.00  0.00           C  
ATOM   2794  CZ2 TRP A1695      51.502  43.617  50.510  1.00  0.00           C  
ATOM   2795  CZ3 TRP A1695      50.670  43.617  52.787  1.00  0.00           C  
ATOM   2796  CH2 TRP A1695      51.287  44.264  51.705  1.00  0.00           C  
ATOM   2797  N   GLU A1698      51.220  36.427  51.818  1.00  0.00           N  
ATOM   2798  CA  GLU A1698      52.187  35.541  51.179  1.00  0.00           C  
ATOM   2799  C   GLU A1698      52.416  35.835  49.697  1.00  0.00           C  
ATOM   2800  O   GLU A1698      53.510  35.614  49.177  1.00  0.00           O  
ATOM   2801  CB  GLU A1698      51.723  34.099  51.359  1.00  0.00           C  
ATOM   2802  CG  GLU A1698      51.195  33.831  52.761  1.00  0.00           C  
ATOM   2803  CD  GLU A1698      50.440  32.523  52.868  1.00  0.00           C  
ATOM   2804  OE1 GLU A1698      51.089  31.454  52.845  1.00  0.00           O  
ATOM   2805  OE2 GLU A1698      49.193  32.570  52.970  1.00  0.00           O  
ATOM   2806  N   SER A1708      51.380  36.317  49.016  1.00  0.00           N  
ATOM   2807  CA  SER A1708      51.485  36.648  47.598  1.00  0.00           C  
ATOM   2808  C   SER A1708      50.248  37.425  47.167  1.00  0.00           C  
ATOM   2809  O   SER A1708      49.284  37.548  47.931  1.00  0.00           O  
ATOM   2810  CB  SER A1708      51.603  35.384  46.752  1.00  0.00           C  
ATOM   2811  OG  SER A1708      50.347  34.758  46.616  1.00  0.00           O  
ATOM   2812  N   GLU A1716      50.278  37.959  45.949  1.00  0.00           N  
ATOM   2813  CA  GLU A1716      49.146  38.722  45.430  1.00  0.00           C  
ATOM   2814  C   GLU A1716      47.938  37.810  45.375  1.00  0.00           C  
ATOM   2815  O   GLU A1716      46.847  38.170  45.822  1.00  0.00           O  
ATOM   2816  CB  GLU A1716      49.439  39.247  44.021  1.00  0.00           C  
ATOM   2817  CG  GLU A1716      50.473  40.365  43.961  1.00  0.00           C  
ATOM   2818  CD  GLU A1716      49.995  41.636  44.634  1.00  0.00           C  
ATOM   2819  OE1 GLU A1716      49.085  42.297  44.091  1.00  0.00           O  
ATOM   2820  OE2 GLU A1716      50.527  41.968  45.714  1.00  0.00           O  
ATOM   2821  N   ALA A1717      48.153  36.621  44.825  1.00  0.00           N  
ATOM   2822  CA  ALA A1717      47.107  35.627  44.701  1.00  0.00           C  
ATOM   2823  C   ALA A1717      46.404  35.398  46.034  1.00  0.00           C  
ATOM   2824  O   ALA A1717      45.178  35.363  46.103  1.00  0.00           O  
ATOM   2825  CB  ALA A1717      47.698  34.330  44.194  1.00  0.00           C  
ATOM   2826  N   TYR A1718      47.181  35.246  47.097  1.00  0.00           N  
ATOM   2827  CA  TYR A1718      46.593  35.012  48.403  1.00  0.00           C  
ATOM   2828  C   TYR A1718      45.791  36.218  48.884  1.00  0.00           C  
ATOM   2829  O   TYR A1718      44.635  36.081  49.283  1.00  0.00           O  
ATOM   2830  CB  TYR A1718      47.676  34.677  49.430  1.00  0.00           C  
ATOM   2831  CG  TYR A1718      47.121  34.298  50.789  1.00  0.00           C  
ATOM   2832  CD1 TYR A1718      46.696  33.001  51.050  1.00  0.00           C  
ATOM   2833  CD2 TYR A1718      46.985  35.253  51.804  1.00  0.00           C  
ATOM   2834  CE1 TYR A1718      46.155  32.659  52.278  1.00  0.00           C  
ATOM   2835  CE2 TYR A1718      46.439  34.923  53.038  1.00  0.00           C  
ATOM   2836  CZ  TYR A1718      46.025  33.623  53.267  1.00  0.00           C  
ATOM   2837  OH  TYR A1718      45.468  33.282  54.483  1.00  0.00           O  
ATOM   2838  N   LEU A1719      46.402  37.397  48.842  1.00  0.00           N  
ATOM   2839  CA  LEU A1719      45.737  38.610  49.295  1.00  0.00           C  
ATOM   2840  C   LEU A1719      44.414  38.839  48.581  1.00  0.00           C  
ATOM   2841  O   LEU A1719      43.409  39.168  49.207  1.00  0.00           O  
ATOM   2842  CB  LEU A1719      46.656  39.819  49.090  1.00  0.00           C  
ATOM   2843  CG  LEU A1719      46.125  41.232  49.374  1.00  0.00           C  
ATOM   2844  CD1 LEU A1719      45.775  41.388  50.844  1.00  0.00           C  
ATOM   2845  CD2 LEU A1719      47.183  42.250  48.985  1.00  0.00           C  
ATOM   2846  N   ARG A1720      44.418  38.658  47.267  1.00  0.00           N  
ATOM   2847  CA  ARG A1720      43.219  38.869  46.480  1.00  0.00           C  
ATOM   2848  C   ARG A1720      42.088  37.957  46.935  1.00  0.00           C  
ATOM   2849  O   ARG A1720      40.953  38.389  47.102  1.00  0.00           O  
ATOM   2850  CB  ARG A1720      43.516  38.645  44.995  1.00  0.00           C  
ATOM   2851  CG  ARG A1720      42.326  38.914  44.094  1.00  0.00           C  
ATOM   2852  CD  ARG A1720      42.574  38.441  42.682  1.00  0.00           C  
ATOM   2853  NE  ARG A1720      43.625  39.199  42.007  1.00  0.00           N  
ATOM   2854  CZ  ARG A1720      44.088  38.906  40.795  1.00  0.00           C  
ATOM   2855  NH1 ARG A1720      43.594  37.869  40.129  1.00  0.00           N  
ATOM   2856  NH2 ARG A1720      45.042  39.648  40.246  1.00  0.00           N  
ATOM   2857  N   ARG A1721      42.383  36.685  47.131  1.00  0.00           N  
ATOM   2858  CA  ARG A1721      41.340  35.789  47.572  1.00  0.00           C  
ATOM   2859  C   ARG A1721      40.903  36.144  48.993  1.00  0.00           C  
ATOM   2860  O   ARG A1721      39.737  36.013  49.336  1.00  0.00           O  
ATOM   2861  CB  ARG A1721      41.818  34.348  47.492  1.00  0.00           C  
ATOM   2862  CG  ARG A1721      40.776  33.339  47.954  1.00  0.00           C  
ATOM   2863  CD  ARG A1721      39.398  33.532  47.312  1.00  0.00           C  
ATOM   2864  NE  ARG A1721      38.564  32.360  47.575  1.00  0.00           N  
ATOM   2865  CZ  ARG A1721      37.271  32.258  47.269  1.00  0.00           C  
ATOM   2866  NH1 ARG A1721      36.635  33.265  46.683  1.00  0.00           N  
ATOM   2867  NH2 ARG A1721      36.610  31.140  47.544  1.00  0.00           N  
ATOM   2868  N   ALA A1722      41.833  36.613  49.810  1.00  0.00           N  
ATOM   2869  CA  ALA A1722      41.509  37.004  51.168  1.00  0.00           C  
ATOM   2870  C   ALA A1722      40.562  38.204  51.130  1.00  0.00           C  
ATOM   2871  O   ALA A1722      39.559  38.229  51.841  1.00  0.00           O  
ATOM   2872  CB  ALA A1722      42.781  37.351  51.923  1.00  0.00           C  
ATOM   2873  N   VAL A1723      40.879  39.187  50.292  1.00  0.00           N  
ATOM   2874  CA  VAL A1723      40.055  40.383  50.148  1.00  0.00           C  
ATOM   2875  C   VAL A1723      38.679  40.048  49.584  1.00  0.00           C  
ATOM   2876  O   VAL A1723      37.671  40.649  49.958  1.00  0.00           O  
ATOM   2877  CB  VAL A1723      40.714  41.412  49.194  1.00  0.00           C  
ATOM   2878  CG1 VAL A1723      39.777  42.588  48.952  1.00  0.00           C  
ATOM   2879  CG2 VAL A1723      42.014  41.916  49.789  1.00  0.00           C  
ATOM   2880  N   GLU A1724      38.639  39.089  48.673  1.00  0.00           N  
ATOM   2881  CA  GLU A1724      37.388  38.693  48.065  1.00  0.00           C  
ATOM   2882  C   GLU A1724      36.427  38.145  49.109  1.00  0.00           C  
ATOM   2883  O   GLU A1724      35.240  38.460  49.100  1.00  0.00           O  
ATOM   2884  CB  GLU A1724      37.646  37.631  46.998  1.00  0.00           C  
ATOM   2885  CG  GLU A1724      36.487  37.406  46.065  1.00  0.00           C  
ATOM   2886  CD  GLU A1724      36.828  36.439  44.942  1.00  0.00           C  
ATOM   2887  OE1 GLU A1724      36.102  36.456  43.917  1.00  0.00           O  
ATOM   2888  OE2 GLU A1724      37.808  35.659  45.083  1.00  0.00           O  
ATOM   2889  N   LEU A1725      36.947  37.321  50.008  1.00  0.00           N  
ATOM   2890  CA  LEU A1725      36.126  36.695  51.041  1.00  0.00           C  
ATOM   2891  C   LEU A1725      35.592  37.703  52.035  1.00  0.00           C  
ATOM   2892  O   LEU A1725      34.518  37.519  52.603  1.00  0.00           O  
ATOM   2893  CB  LEU A1725      36.935  35.648  51.809  1.00  0.00           C  
ATOM   2894  CG  LEU A1725      37.497  34.452  51.042  1.00  0.00           C  
ATOM   2895  CD1 LEU A1725      38.337  33.549  51.972  1.00  0.00           C  
ATOM   2896  CD2 LEU A1725      36.341  33.697  50.438  1.00  0.00           C  
ATOM   2897  N   MET A1726      36.352  38.767  52.246  1.00  0.00           N  
ATOM   2898  CA  MET A1726      35.967  39.784  53.216  1.00  0.00           C  
ATOM   2899  C   MET A1726      35.244  40.984  52.657  1.00  0.00           C  
ATOM   2900  O   MET A1726      34.643  41.723  53.424  1.00  0.00           O  
ATOM   2901  CB  MET A1726      37.191  40.306  53.983  1.00  0.00           C  
ATOM   2902  CG  MET A1726      37.827  39.322  54.926  1.00  0.00           C  
ATOM   2903  SD  MET A1726      36.732  38.798  56.253  1.00  0.00           S  
ATOM   2904  CE  MET A1726      36.724  40.260  57.271  1.00  0.00           C  
ATOM   2905  N   ARG A1727      35.310  41.190  51.341  1.00  0.00           N  
ATOM   2906  CA  ARG A1727      34.688  42.359  50.719  1.00  0.00           C  
ATOM   2907  C   ARG A1727      33.381  42.828  51.334  1.00  0.00           C  
ATOM   2908  O   ARG A1727      33.233  44.004  51.639  1.00  0.00           O  
ATOM   2909  CB  ARG A1727      34.480  42.149  49.214  1.00  0.00           C  
ATOM   2910  CG  ARG A1727      35.572  42.771  48.356  1.00  0.00           C  
ATOM   2911  CD  ARG A1727      35.018  43.752  47.329  1.00  0.00           C  
ATOM   2912  NE  ARG A1727      34.877  43.158  46.004  1.00  0.00           N  
ATOM   2913  CZ  ARG A1727      34.792  43.851  44.872  1.00  0.00           C  
ATOM   2914  NH1 ARG A1727      34.834  45.170  44.883  1.00  0.00           N  
ATOM   2915  NH2 ARG A1727      34.662  43.219  43.718  1.00  0.00           N  
ATOM   2916  N   PRO A1728      32.419  41.922  51.534  1.00  0.00           N  
ATOM   2917  CA  PRO A1728      31.156  42.374  52.118  1.00  0.00           C  
ATOM   2918  C   PRO A1728      31.179  42.526  53.633  1.00  0.00           C  
ATOM   2919  O   PRO A1728      30.142  42.770  54.242  1.00  0.00           O  
ATOM   2920  CB  PRO A1728      30.182  41.292  51.684  1.00  0.00           C  
ATOM   2921  CG  PRO A1728      31.030  40.067  51.780  1.00  0.00           C  
ATOM   2922  CD  PRO A1728      32.332  40.508  51.126  1.00  0.00           C  
ATOM   2923  N   ARG A1729      32.349  42.404  54.245  1.00  0.00           N  
ATOM   2924  CA  ARG A1729      32.430  42.490  55.699  1.00  0.00           C  
ATOM   2925  C   ARG A1729      33.244  43.636  56.289  1.00  0.00           C  
ATOM   2926  O   ARG A1729      33.495  43.662  57.490  1.00  0.00           O  
ATOM   2927  CB  ARG A1729      32.926  41.150  56.263  1.00  0.00           C  
ATOM   2928  CG  ARG A1729      31.952  40.009  56.004  1.00  0.00           C  
ATOM   2929  CD  ARG A1729      32.554  38.643  56.329  1.00  0.00           C  
ATOM   2930  NE  ARG A1729      31.561  37.585  56.164  1.00  0.00           N  
ATOM   2931  CZ  ARG A1729      31.234  37.019  55.008  1.00  0.00           C  
ATOM   2932  NH1 ARG A1729      31.823  37.389  53.878  1.00  0.00           N  
ATOM   2933  NH2 ARG A1729      30.289  36.091  54.982  1.00  0.00           N  
ATOM   2934  N   PHE A1730      33.675  44.579  55.462  1.00  0.00           N  
ATOM   2935  CA  PHE A1730      34.411  45.719  55.999  1.00  0.00           C  
ATOM   2936  C   PHE A1730      34.018  46.981  55.250  1.00  0.00           C  
ATOM   2937  O   PHE A1730      33.944  46.995  54.014  1.00  0.00           O  
ATOM   2938  CB  PHE A1730      35.929  45.478  55.977  1.00  0.00           C  
ATOM   2939  CG  PHE A1730      36.510  45.282  54.611  1.00  0.00           C  
ATOM   2940  CD1 PHE A1730      36.945  46.368  53.862  1.00  0.00           C  
ATOM   2941  CD2 PHE A1730      36.640  44.005  54.076  1.00  0.00           C  
ATOM   2942  CE1 PHE A1730      37.506  46.192  52.601  1.00  0.00           C  
ATOM   2943  CE2 PHE A1730      37.195  43.814  52.818  1.00  0.00           C  
ATOM   2944  CZ  PHE A1730      37.631  44.911  52.076  1.00  0.00           C  
ATOM   2945  N   ASP A1731      33.727  48.033  56.010  1.00  0.00           N  
ATOM   2946  CA  ASP A1731      33.308  49.295  55.430  1.00  0.00           C  
ATOM   2947  C   ASP A1731      34.409  50.345  55.317  1.00  0.00           C  
ATOM   2948  O   ASP A1731      34.195  51.396  54.719  1.00  0.00           O  
ATOM   2949  CB  ASP A1731      32.089  49.830  56.195  1.00  0.00           C  
ATOM   2950  CG  ASP A1731      30.823  49.002  55.928  1.00  0.00           C  
ATOM   2951  OD1 ASP A1731      30.875  48.071  55.095  1.00  0.00           O  
ATOM   2952  OD2 ASP A1731      29.768  49.273  56.542  1.00  0.00           O  
ATOM   2953  N   THR A1732      35.585  50.056  55.874  1.00  0.00           N  
ATOM   2954  CA  THR A1732      36.739  50.960  55.781  1.00  0.00           C  
ATOM   2955  C   THR A1732      37.952  50.074  55.580  1.00  0.00           C  
ATOM   2956  O   THR A1732      37.993  48.978  56.109  1.00  0.00           O  
ATOM   2957  CB  THR A1732      36.998  51.761  57.065  1.00  0.00           C  
ATOM   2958  OG1 THR A1732      37.361  50.865  58.118  1.00  0.00           O  
ATOM   2959  CG2 THR A1732      35.781  52.543  57.471  1.00  0.00           C  
ATOM   2960  N   LEU A1733      38.941  50.542  54.827  1.00  0.00           N  
ATOM   2961  CA  LEU A1733      40.141  49.742  54.585  1.00  0.00           C  
ATOM   2962  C   LEU A1733      40.828  49.352  55.886  1.00  0.00           C  
ATOM   2963  O   LEU A1733      41.437  48.288  55.980  1.00  0.00           O  
ATOM   2964  CB  LEU A1733      41.135  50.503  53.703  1.00  0.00           C  
ATOM   2965  CG  LEU A1733      40.654  50.937  52.319  1.00  0.00           C  
ATOM   2966  CD1 LEU A1733      41.739  51.743  51.617  1.00  0.00           C  
ATOM   2967  CD2 LEU A1733      40.289  49.712  51.524  1.00  0.00           C  
ATOM   2968  N   LYS A1734      40.721  50.212  56.891  1.00  0.00           N  
ATOM   2969  CA  LYS A1734      41.342  49.944  58.185  1.00  0.00           C  
ATOM   2970  C   LYS A1734      40.699  48.739  58.893  1.00  0.00           C  
ATOM   2971  O   LYS A1734      41.338  48.051  59.687  1.00  0.00           O  
ATOM   2972  CB  LYS A1734      41.243  51.185  59.074  1.00  0.00           C  
ATOM   2973  CG  LYS A1734      42.091  51.094  60.316  1.00  0.00           C  
ATOM   2974  CD  LYS A1734      41.851  52.261  61.265  1.00  0.00           C  
ATOM   2975  CE  LYS A1734      42.884  52.244  62.380  1.00  0.00           C  
ATOM   2976  NZ  LYS A1734      42.440  53.045  63.546  1.00  0.00           N  
ATOM   2977  N   GLU A1735      39.430  48.490  58.597  1.00  0.00           N  
ATOM   2978  CA  GLU A1735      38.713  47.380  59.200  1.00  0.00           C  
ATOM   2979  C   GLU A1735      39.177  46.022  58.700  1.00  0.00           C  
ATOM   2980  O   GLU A1735      39.086  45.041  59.433  1.00  0.00           O  
ATOM   2981  CB  GLU A1735      37.214  47.527  58.947  1.00  0.00           C  
ATOM   2982  CG  GLU A1735      36.485  48.225  60.077  1.00  0.00           C  
ATOM   2983  CD  GLU A1735      35.059  48.597  59.728  1.00  0.00           C  
ATOM   2984  OE1 GLU A1735      34.307  47.765  59.159  1.00  0.00           O  
ATOM   2985  OE2 GLU A1735      34.685  49.739  60.046  1.00  0.00           O  
ATOM   2986  N   PHE A1736      39.682  45.960  57.467  1.00  0.00           N  
ATOM   2987  CA  PHE A1736      40.127  44.689  56.905  1.00  0.00           C  
ATOM   2988  C   PHE A1736      41.126  43.918  57.773  1.00  0.00           C  
ATOM   2989  O   PHE A1736      40.888  42.760  58.109  1.00  0.00           O  
ATOM   2990  CB  PHE A1736      40.711  44.888  55.510  1.00  0.00           C  
ATOM   2991  CG  PHE A1736      41.169  43.608  54.861  1.00  0.00           C  
ATOM   2992  CD1 PHE A1736      40.282  42.564  54.653  1.00  0.00           C  
ATOM   2993  CD2 PHE A1736      42.487  43.454  54.442  1.00  0.00           C  
ATOM   2994  CE1 PHE A1736      40.702  41.385  54.033  1.00  0.00           C  
ATOM   2995  CE2 PHE A1736      42.912  42.283  53.826  1.00  0.00           C  
ATOM   2996  CZ  PHE A1736      42.018  41.248  53.620  1.00  0.00           C  
ATOM   2997  N   PRO A1737      42.261  44.538  58.139  1.00  0.00           N  
ATOM   2998  CA  PRO A1737      43.248  43.843  58.973  1.00  0.00           C  
ATOM   2999  C   PRO A1737      42.693  43.487  60.340  1.00  0.00           C  
ATOM   3000  O   PRO A1737      43.182  42.582  61.005  1.00  0.00           O  
ATOM   3001  CB  PRO A1737      44.386  44.854  59.074  1.00  0.00           C  
ATOM   3002  CG  PRO A1737      44.297  45.579  57.773  1.00  0.00           C  
ATOM   3003  CD  PRO A1737      42.809  45.813  57.652  1.00  0.00           C  
ATOM   3004  N   GLU A1738      41.668  44.209  60.759  1.00  0.00           N  
ATOM   3005  CA  GLU A1738      41.050  43.967  62.052  1.00  0.00           C  
ATOM   3006  C   GLU A1738      40.189  42.718  62.089  1.00  0.00           C  
ATOM   3007  O   GLU A1738      40.347  41.878  62.968  1.00  0.00           O  
ATOM   3008  CB  GLU A1738      40.186  45.164  62.466  1.00  0.00           C  
ATOM   3009  CG  GLU A1738      40.935  46.268  63.203  1.00  0.00           C  
ATOM   3010  CD  GLU A1738      40.161  47.581  63.269  1.00  0.00           C  
ATOM   3011  OE1 GLU A1738      38.913  47.549  63.224  1.00  0.00           O  
ATOM   3012  OE2 GLU A1738      40.808  48.648  63.378  1.00  0.00           O  
ATOM   3013  N   LYS A1739      39.282  42.593  61.130  1.00  0.00           N  
ATOM   3014  CA  LYS A1739      38.369  41.462  61.101  1.00  0.00           C  
ATOM   3015  C   LYS A1739      38.925  40.228  60.396  1.00  0.00           C  
ATOM   3016  O   LYS A1739      38.384  39.128  60.539  1.00  0.00           O  
ATOM   3017  CB  LYS A1739      37.048  41.885  60.439  1.00  0.00           C  
ATOM   3018  CG  LYS A1739      36.500  43.220  60.945  1.00  0.00           C  
ATOM   3019  CD  LYS A1739      35.139  43.587  60.343  1.00  0.00           C  
ATOM   3020  CE  LYS A1739      34.025  42.664  60.860  1.00  0.00           C  
ATOM   3021  NZ  LYS A1739      32.670  42.940  60.269  1.00  0.00           N  
ATOM   3022  N   ALA A1740      40.008  40.400  59.643  1.00  0.00           N  
ATOM   3023  CA  ALA A1740      40.597  39.286  58.911  1.00  0.00           C  
ATOM   3024  C   ALA A1740      41.996  38.983  59.406  1.00  0.00           C  
ATOM   3025  O   ALA A1740      42.769  38.291  58.739  1.00  0.00           O  
ATOM   3026  CB  ALA A1740      40.634  39.609  57.429  1.00  0.00           C  
ATOM   3027  N   ARG A1741      42.325  39.504  60.580  1.00  0.00           N  
ATOM   3028  CA  ARG A1741      43.650  39.294  61.151  1.00  0.00           C  
ATOM   3029  C   ARG A1741      44.130  37.831  61.084  1.00  0.00           C  
ATOM   3030  O   ARG A1741      45.277  37.560  60.713  1.00  0.00           O  
ATOM   3031  CB  ARG A1741      43.680  39.778  62.604  1.00  0.00           C  
ATOM   3032  CG  ARG A1741      45.083  39.801  63.200  1.00  0.00           C  
ATOM   3033  CD  ARG A1741      45.126  40.297  64.638  1.00  0.00           C  
ATOM   3034  NE  ARG A1741      46.493  40.229  65.146  1.00  0.00           N  
ATOM   3035  CZ  ARG A1741      47.488  41.019  64.744  1.00  0.00           C  
ATOM   3036  NH1 ARG A1741      47.271  41.959  63.830  1.00  0.00           N  
ATOM   3037  NH2 ARG A1741      48.713  40.847  65.236  1.00  0.00           N  
ATOM   3038  N   TYR A1742      43.247  36.899  61.434  1.00  0.00           N  
ATOM   3039  CA  TYR A1742      43.567  35.473  61.433  1.00  0.00           C  
ATOM   3040  C   TYR A1742      43.922  34.882  60.062  1.00  0.00           C  
ATOM   3041  O   TYR A1742      44.288  33.716  59.975  1.00  0.00           O  
ATOM   3042  CB  TYR A1742      42.402  34.677  62.022  1.00  0.00           C  
ATOM   3043  CG  TYR A1742      41.100  34.916  61.296  1.00  0.00           C  
ATOM   3044  CD1 TYR A1742      40.207  35.890  61.729  1.00  0.00           C  
ATOM   3045  CD2 TYR A1742      40.791  34.208  60.137  1.00  0.00           C  
ATOM   3046  CE1 TYR A1742      39.047  36.155  61.027  1.00  0.00           C  
ATOM   3047  CE2 TYR A1742      39.636  34.467  59.431  1.00  0.00           C  
ATOM   3048  CZ  TYR A1742      38.772  35.440  59.876  1.00  0.00           C  
ATOM   3049  OH  TYR A1742      37.640  35.718  59.149  1.00  0.00           O  
ATOM   3050  N   LEU A1743      43.796  35.665  58.997  1.00  0.00           N  
ATOM   3051  CA  LEU A1743      44.134  35.178  57.662  1.00  0.00           C  
ATOM   3052  C   LEU A1743      45.565  35.538  57.292  1.00  0.00           C  
ATOM   3053  O   LEU A1743      46.054  35.122  56.246  1.00  0.00           O  
ATOM   3054  CB  LEU A1743      43.197  35.770  56.608  1.00  0.00           C  
ATOM   3055  CG  LEU A1743      41.757  35.255  56.567  1.00  0.00           C  
ATOM   3056  CD1 LEU A1743      40.959  36.014  55.525  1.00  0.00           C  
ATOM   3057  CD2 LEU A1743      41.755  33.776  56.254  1.00  0.00           C  
ATOM   3058  N   PHE A1744      46.244  36.294  58.148  1.00  0.00           N  
ATOM   3059  CA  PHE A1744      47.603  36.711  57.828  1.00  0.00           C  
ATOM   3060  C   PHE A1744      48.647  36.418  58.896  1.00  0.00           C  
ATOM   3061  O   PHE A1744      49.852  36.509  58.638  1.00  0.00           O  
ATOM   3062  CB  PHE A1744      47.602  38.211  57.498  1.00  0.00           C  
ATOM   3063  CG  PHE A1744      46.757  38.560  56.305  1.00  0.00           C  
ATOM   3064  CD1 PHE A1744      47.189  38.254  55.022  1.00  0.00           C  
ATOM   3065  CD2 PHE A1744      45.500  39.130  56.469  1.00  0.00           C  
ATOM   3066  CE1 PHE A1744      46.385  38.505  53.932  1.00  0.00           C  
ATOM   3067  CE2 PHE A1744      44.691  39.380  55.374  1.00  0.00           C  
ATOM   3068  CZ  PHE A1744      45.134  39.067  54.107  1.00  0.00           C  
ATOM   3069  N   THR A1745      48.188  36.068  60.091  1.00  0.00           N  
ATOM   3070  CA  THR A1745      49.093  35.773  61.190  1.00  0.00           C  
ATOM   3071  C   THR A1745      48.497  34.732  62.119  1.00  0.00           C  
ATOM   3072  O   THR A1745      47.306  34.427  62.050  1.00  0.00           O  
ATOM   3073  CB  THR A1745      49.388  37.031  62.030  1.00  0.00           C  
ATOM   3074  OG1 THR A1745      50.401  36.738  63.001  1.00  0.00           O  
ATOM   3075  CG2 THR A1745      48.131  37.479  62.765  1.00  0.00           C  
ATOM   3076  N   GLU A1746      49.339  34.185  62.989  1.00  0.00           N  
ATOM   3077  CA  GLU A1746      48.886  33.194  63.959  1.00  0.00           C  
ATOM   3078  C   GLU A1746      48.549  33.933  65.244  1.00  0.00           C  
ATOM   3079  O   GLU A1746      47.863  33.414  66.123  1.00  0.00           O  
ATOM   3080  CB  GLU A1746      49.976  32.162  64.226  1.00  0.00           C  
ATOM   3081  CG  GLU A1746      49.520  30.745  63.967  1.00  0.00           C  
ATOM   3082  CD  GLU A1746      49.189  30.490  62.508  1.00  0.00           C  
ATOM   3083  OE1 GLU A1746      48.510  29.482  62.221  1.00  0.00           O  
ATOM   3084  OE2 GLU A1746      49.613  31.290  61.646  1.00  0.00           O  
ATOM   3085  N   ASP A1747      49.035  35.164  65.335  1.00  0.00           N  
ATOM   3086  CA  ASP A1747      48.786  35.979  66.507  1.00  0.00           C  
ATOM   3087  C   ASP A1747      47.436  36.685  66.404  1.00  0.00           C  
ATOM   3088  O   ASP A1747      47.367  37.905  66.221  1.00  0.00           O  
ATOM   3089  CB  ASP A1747      49.903  37.014  66.689  1.00  0.00           C  
ATOM   3090  CG  ASP A1747      49.789  37.770  68.007  1.00  0.00           C  
ATOM   3091  OD1 ASP A1747      50.479  38.805  68.162  1.00  0.00           O  
ATOM   3092  OD2 ASP A1747      49.016  37.325  68.889  1.00  0.00           O  
ATOM   3093  N   TYR A1748      46.361  35.912  66.506  1.00  0.00           N  
ATOM   3094  CA  TYR A1748      45.022  36.479  66.454  1.00  0.00           C  
ATOM   3095  C   TYR A1748      44.299  36.189  67.767  1.00  0.00           C  
ATOM   3096  O   TYR A1748      44.631  35.245  68.472  1.00  0.00           O  
ATOM   3097  CB  TYR A1748      44.227  35.924  65.262  1.00  0.00           C  
ATOM   3098  CG  TYR A1748      44.094  34.418  65.201  1.00  0.00           C  
ATOM   3099  CD1 TYR A1748      45.162  33.612  64.800  1.00  0.00           C  
ATOM   3100  CD2 TYR A1748      42.890  33.799  65.524  1.00  0.00           C  
ATOM   3101  CE1 TYR A1748      45.027  32.220  64.721  1.00  0.00           C  
ATOM   3102  CE2 TYR A1748      42.744  32.415  65.450  1.00  0.00           C  
ATOM   3103  CZ  TYR A1748      43.811  31.629  65.049  1.00  0.00           C  
ATOM   3104  OH  TYR A1748      43.641  30.258  64.983  1.00  0.00           O  
ATOM   3105  N   PRO A1749      43.302  37.008  68.114  1.00  0.00           N  
ATOM   3106  CA  PRO A1749      42.571  36.795  69.362  1.00  0.00           C  
ATOM   3107  C   PRO A1749      41.499  35.718  69.260  1.00  0.00           C  
ATOM   3108  O   PRO A1749      41.051  35.382  68.159  1.00  0.00           O  
ATOM   3109  CB  PRO A1749      41.974  38.165  69.626  1.00  0.00           C  
ATOM   3110  CG  PRO A1749      41.590  38.594  68.246  1.00  0.00           C  
ATOM   3111  CD  PRO A1749      42.819  38.220  67.430  1.00  0.00           C  
ATOM   3112  N   VAL A1750      41.098  35.178  70.412  1.00  0.00           N  
ATOM   3113  CA  VAL A1750      40.046  34.161  70.464  1.00  0.00           C  
ATOM   3114  C   VAL A1750      38.922  34.618  71.393  1.00  0.00           C  
ATOM   3115  O   VAL A1750      39.120  34.767  72.596  1.00  0.00           O  
ATOM   3116  CB  VAL A1750      40.584  32.799  70.951  1.00  0.00           C  
ATOM   3117  CG1 VAL A1750      39.502  31.736  70.808  1.00  0.00           C  
ATOM   3118  CG2 VAL A1750      41.817  32.413  70.154  1.00  0.00           C  
ATOM   3119  N   SER A1751      37.742  34.847  70.826  1.00  0.00           N  
ATOM   3120  CA  SER A1751      36.599  35.309  71.607  1.00  0.00           C  
ATOM   3121  C   SER A1751      36.102  34.267  72.593  1.00  0.00           C  
ATOM   3122  O   SER A1751      36.106  33.068  72.302  1.00  0.00           O  
ATOM   3123  CB  SER A1751      35.440  35.686  70.688  1.00  0.00           C  
ATOM   3124  OG  SER A1751      34.845  34.531  70.136  1.00  0.00           O  
ATOM   3125  N   GLU A1752      35.653  34.729  73.756  1.00  0.00           N  
ATOM   3126  CA  GLU A1752      35.138  33.824  74.778  1.00  0.00           C  
ATOM   3127  C   GLU A1752      34.075  32.924  74.156  1.00  0.00           C  
ATOM   3128  O   GLU A1752      34.067  31.724  74.396  1.00  0.00           O  
ATOM   3129  CB  GLU A1752      34.536  34.613  75.958  1.00  0.00           C  
ATOM   3130  CG  GLU A1752      34.156  33.744  77.175  1.00  0.00           C  
ATOM   3131  CD  GLU A1752      33.603  34.545  78.360  1.00  0.00           C  
ATOM   3132  OE1 GLU A1752      34.319  35.434  78.880  1.00  0.00           O  
ATOM   3133  OE2 GLU A1752      32.450  34.275  78.776  1.00  0.00           O  
ATOM   3134  N   LYS A1753      33.193  33.510  73.348  1.00  0.00           N  
ATOM   3135  CA  LYS A1753      32.126  32.755  72.698  1.00  0.00           C  
ATOM   3136  C   LYS A1753      32.692  31.710  71.734  1.00  0.00           C  
ATOM   3137  O   LYS A1753      32.107  30.637  71.550  1.00  0.00           O  
ATOM   3138  CB  LYS A1753      31.178  33.709  71.964  1.00  0.00           C  
ATOM   3139  CG  LYS A1753      30.534  34.747  72.878  1.00  0.00           C  
ATOM   3140  CD  LYS A1753      29.652  35.731  72.118  1.00  0.00           C  
ATOM   3141  CE  LYS A1753      28.393  35.051  71.580  1.00  0.00           C  
ATOM   3142  NZ  LYS A1753      27.506  34.523  72.666  1.00  0.00           N  
ATOM   3143  N   ALA A1754      33.836  32.019  71.130  1.00  0.00           N  
ATOM   3144  CA  ALA A1754      34.484  31.089  70.212  1.00  0.00           C  
ATOM   3145  C   ALA A1754      35.084  29.947  71.023  1.00  0.00           C  
ATOM   3146  O   ALA A1754      35.008  28.779  70.641  1.00  0.00           O  
ATOM   3147  CB  ALA A1754      35.588  31.800  69.421  1.00  0.00           C  
ATOM   3148  N   GLN A1755      35.682  30.299  72.154  1.00  0.00           N  
ATOM   3149  CA  GLN A1755      36.295  29.310  73.022  1.00  0.00           C  
ATOM   3150  C   GLN A1755      35.232  28.358  73.565  1.00  0.00           C  
ATOM   3151  O   GLN A1755      35.408  27.144  73.555  1.00  0.00           O  
ATOM   3152  CB  GLN A1755      37.023  30.009  74.168  1.00  0.00           C  
ATOM   3153  CG  GLN A1755      37.915  29.092  74.962  1.00  0.00           C  
ATOM   3154  CD  GLN A1755      38.885  28.327  74.083  1.00  0.00           C  
ATOM   3155  OE1 GLN A1755      39.650  28.922  73.322  1.00  0.00           O  
ATOM   3156  NE2 GLN A1755      38.859  26.998  74.184  1.00  0.00           N  
ATOM   3157  N   ARG A1756      34.129  28.917  74.041  1.00  0.00           N  
ATOM   3158  CA  ARG A1756      33.023  28.124  74.562  1.00  0.00           C  
ATOM   3159  C   ARG A1756      32.589  27.140  73.478  1.00  0.00           C  
ATOM   3160  O   ARG A1756      32.427  25.947  73.735  1.00  0.00           O  
ATOM   3161  CB  ARG A1756      31.856  29.065  74.956  1.00  0.00           C  
ATOM   3162  CG  ARG A1756      30.432  28.445  75.008  1.00  0.00           C  
ATOM   3163  CD  ARG A1756      29.323  29.540  75.098  1.00  0.00           C  
ATOM   3164  NE  ARG A1756      28.046  29.147  74.476  1.00  0.00           N  
ATOM   3165  CZ  ARG A1756      27.063  29.997  74.167  1.00  0.00           C  
ATOM   3166  NH1 ARG A1756      27.197  31.291  74.418  1.00  0.00           N  
ATOM   3167  NH2 ARG A1756      25.949  29.562  73.597  1.00  0.00           N  
ATOM   3168  N   LYS A1757      32.425  27.646  72.259  1.00  0.00           N  
ATOM   3169  CA  LYS A1757      31.997  26.819  71.131  1.00  0.00           C  
ATOM   3170  C   LYS A1757      33.034  25.763  70.732  1.00  0.00           C  
ATOM   3171  O   LYS A1757      32.677  24.671  70.291  1.00  0.00           O  
ATOM   3172  CB  LYS A1757      31.683  27.704  69.923  1.00  0.00           C  
ATOM   3173  CG  LYS A1757      30.501  27.236  69.097  1.00  0.00           C  
ATOM   3174  CD  LYS A1757      29.180  27.506  69.816  1.00  0.00           C  
ATOM   3175  CE  LYS A1757      27.998  27.299  68.876  1.00  0.00           C  
ATOM   3176  NZ  LYS A1757      26.689  27.626  69.503  1.00  0.00           N  
ATOM   3177  N   LEU A1759      34.313  26.092  70.881  1.00  0.00           N  
ATOM   3178  CA  LEU A1759      35.376  25.155  70.539  1.00  0.00           C  
ATOM   3179  C   LEU A1759      35.401  23.990  71.523  1.00  0.00           C  
ATOM   3180  O   LEU A1759      35.410  22.828  71.119  1.00  0.00           O  
ATOM   3181  CB  LEU A1759      36.741  25.860  70.529  1.00  0.00           C  
ATOM   3182  CG  LEU A1759      37.994  24.980  70.403  1.00  0.00           C  
ATOM   3183  CD1 LEU A1759      37.884  24.082  69.187  1.00  0.00           C  
ATOM   3184  CD2 LEU A1759      39.227  25.855  70.309  1.00  0.00           C  
ATOM   3185  N   GLU A1760      35.408  24.301  72.816  1.00  0.00           N  
ATOM   3186  CA  GLU A1760      35.434  23.265  73.841  1.00  0.00           C  
ATOM   3187  C   GLU A1760      34.188  22.389  73.781  1.00  0.00           C  
ATOM   3188  O   GLU A1760      34.254  21.193  74.033  1.00  0.00           O  
ATOM   3189  CB  GLU A1760      35.569  23.901  75.226  1.00  0.00           C  
ATOM   3190  CG  GLU A1760      36.876  24.664  75.423  1.00  0.00           C  
ATOM   3191  CD  GLU A1760      36.910  25.459  76.724  1.00  0.00           C  
ATOM   3192  OE1 GLU A1760      35.979  26.262  76.966  1.00  0.00           O  
ATOM   3193  OE2 GLU A1760      37.873  25.294  77.506  1.00  0.00           O  
ATOM   3194  N   GLU A1761      33.056  22.982  73.429  1.00  0.00           N  
ATOM   3195  CA  GLU A1761      31.816  22.228  73.351  1.00  0.00           C  
ATOM   3196  C   GLU A1761      31.753  21.276  72.163  1.00  0.00           C  
ATOM   3197  O   GLU A1761      30.927  20.367  72.134  1.00  0.00           O  
ATOM   3198  CB  GLU A1761      30.621  23.187  73.326  1.00  0.00           C  
ATOM   3199  CG  GLU A1761      30.405  23.903  74.655  1.00  0.00           C  
ATOM   3200  CD  GLU A1761      29.123  24.715  74.696  1.00  0.00           C  
ATOM   3201  OE1 GLU A1761      28.823  25.294  75.770  1.00  0.00           O  
ATOM   3202  OE2 GLU A1761      28.424  24.773  73.658  1.00  0.00           O  
ATOM   3203  N   GLY A1762      32.632  21.467  71.189  1.00  0.00           N  
ATOM   3204  CA  GLY A1762      32.621  20.597  70.027  1.00  0.00           C  
ATOM   3205  C   GLY A1762      33.895  19.802  69.811  1.00  0.00           C  
ATOM   3206  O   GLY A1762      34.066  19.165  68.772  1.00  0.00           O  
ATOM   3207  N   LEU A1763      34.797  19.835  70.785  1.00  0.00           N  
ATOM   3208  CA  LEU A1763      36.054  19.104  70.673  1.00  0.00           C  
ATOM   3209  C   LEU A1763      35.865  17.646  70.270  1.00  0.00           C  
ATOM   3210  O   LEU A1763      36.565  17.153  69.391  1.00  0.00           O  
ATOM   3211  CB  LEU A1763      36.831  19.175  71.986  1.00  0.00           C  
ATOM   3212  CG  LEU A1763      37.634  20.458  72.167  1.00  0.00           C  
ATOM   3213  CD1 LEU A1763      38.068  20.629  73.608  1.00  0.00           C  
ATOM   3214  CD2 LEU A1763      38.826  20.395  71.250  1.00  0.00           C  
ATOM   3215  N   PRO A1764      34.920  16.933  70.908  1.00  0.00           N  
ATOM   3216  CA  PRO A1764      34.679  15.525  70.574  1.00  0.00           C  
ATOM   3217  C   PRO A1764      34.428  15.313  69.078  1.00  0.00           C  
ATOM   3218  O   PRO A1764      34.982  14.392  68.469  1.00  0.00           O  
ATOM   3219  CB  PRO A1764      33.460  15.180  71.422  1.00  0.00           C  
ATOM   3220  CG  PRO A1764      33.670  16.015  72.640  1.00  0.00           C  
ATOM   3221  CD  PRO A1764      34.079  17.345  72.046  1.00  0.00           C  
ATOM   3222  N   LEU A1765      33.587  16.168  68.497  1.00  0.00           N  
ATOM   3223  CA  LEU A1765      33.264  16.093  67.074  1.00  0.00           C  
ATOM   3224  C   LEU A1765      34.488  16.394  66.227  1.00  0.00           C  
ATOM   3225  O   LEU A1765      34.804  15.656  65.303  1.00  0.00           O  
ATOM   3226  CB  LEU A1765      32.158  17.083  66.710  1.00  0.00           C  
ATOM   3227  CG  LEU A1765      30.719  16.622  66.919  1.00  0.00           C  
ATOM   3228  CD1 LEU A1765      29.786  17.750  66.557  1.00  0.00           C  
ATOM   3229  CD2 LEU A1765      30.429  15.408  66.060  1.00  0.00           C  
ATOM   3230  N   LEU A1795      35.177  17.485  66.539  1.00  0.00           N  
ATOM   3231  CA  LEU A1795      36.362  17.848  65.776  1.00  0.00           C  
ATOM   3232  C   LEU A1795      37.409  16.742  65.839  1.00  0.00           C  
ATOM   3233  O   LEU A1795      38.072  16.462  64.846  1.00  0.00           O  
ATOM   3234  CB  LEU A1795      36.958  19.162  66.289  1.00  0.00           C  
ATOM   3235  CG  LEU A1795      36.056  20.381  66.109  1.00  0.00           C  
ATOM   3236  CD1 LEU A1795      36.770  21.619  66.620  1.00  0.00           C  
ATOM   3237  CD2 LEU A1795      35.694  20.535  64.641  1.00  0.00           C  
ATOM   3238  N   LYS A1796      37.552  16.120  67.008  1.00  0.00           N  
ATOM   3239  CA  LYS A1796      38.512  15.030  67.199  1.00  0.00           C  
ATOM   3240  C   LYS A1796      38.223  13.892  66.227  1.00  0.00           C  
ATOM   3241  O   LYS A1796      39.140  13.294  65.668  1.00  0.00           O  
ATOM   3242  CB  LYS A1796      38.418  14.483  68.623  1.00  0.00           C  
ATOM   3243  CG  LYS A1796      38.832  15.447  69.711  1.00  0.00           C  
ATOM   3244  CD  LYS A1796      40.330  15.501  69.879  1.00  0.00           C  
ATOM   3245  CE  LYS A1796      40.688  16.408  71.042  1.00  0.00           C  
ATOM   3246  NZ  LYS A1796      39.913  16.067  72.273  1.00  0.00           N  
ATOM   3247  N   GLU A1797      36.938  13.595  66.044  1.00  0.00           N  
ATOM   3248  CA  GLU A1797      36.503  12.532  65.143  1.00  0.00           C  
ATOM   3249  C   GLU A1797      36.509  12.950  63.678  1.00  0.00           C  
ATOM   3250  O   GLU A1797      36.453  12.101  62.785  1.00  0.00           O  
ATOM   3251  CB  GLU A1797      35.102  12.061  65.519  1.00  0.00           C  
ATOM   3252  CG  GLU A1797      35.061  11.155  66.729  1.00  0.00           C  
ATOM   3253  CD  GLU A1797      33.659  10.690  67.048  1.00  0.00           C  
ATOM   3254  OE1 GLU A1797      32.926  10.318  66.102  1.00  0.00           O  
ATOM   3255  OE2 GLU A1797      33.296  10.688  68.245  1.00  0.00           O  
ATOM   3256  N   LEU A1805      36.569  14.255  63.432  1.00  0.00           N  
ATOM   3257  CA  LEU A1805      36.589  14.779  62.073  1.00  0.00           C  
ATOM   3258  C   LEU A1805      38.023  14.879  61.572  1.00  0.00           C  
ATOM   3259  O   LEU A1805      38.303  14.593  60.409  1.00  0.00           O  
ATOM   3260  CB  LEU A1805      35.929  16.159  62.029  1.00  0.00           C  
ATOM   3261  CG  LEU A1805      35.814  16.846  60.666  1.00  0.00           C  
ATOM   3262  CD1 LEU A1805      34.953  16.018  59.730  1.00  0.00           C  
ATOM   3263  CD2 LEU A1805      35.212  18.227  60.853  1.00  0.00           C  
ATOM   3264  N   TYR A1810      38.927  15.267  62.464  1.00  0.00           N  
ATOM   3265  CA  TYR A1810      40.334  15.424  62.124  1.00  0.00           C  
ATOM   3266  C   TYR A1810      40.914  14.313  61.265  1.00  0.00           C  
ATOM   3267  O   TYR A1810      41.532  14.590  60.240  1.00  0.00           O  
ATOM   3268  CB  TYR A1810      41.186  15.538  63.376  1.00  0.00           C  
ATOM   3269  CG  TYR A1810      42.635  15.779  63.051  1.00  0.00           C  
ATOM   3270  CD1 TYR A1810      43.098  17.062  62.774  1.00  0.00           C  
ATOM   3271  CD2 TYR A1810      43.539  14.724  62.982  1.00  0.00           C  
ATOM   3272  CE1 TYR A1810      44.424  17.292  62.438  1.00  0.00           C  
ATOM   3273  CE2 TYR A1810      44.873  14.942  62.644  1.00  0.00           C  
ATOM   3274  CZ  TYR A1810      45.307  16.230  62.373  1.00  0.00           C  
ATOM   3275  OH  TYR A1810      46.618  16.459  62.025  1.00  0.00           O  
ATOM   3276  N   PRO A1811      40.757  13.043  61.683  1.00  0.00           N  
ATOM   3277  CA  PRO A1811      41.305  11.947  60.878  1.00  0.00           C  
ATOM   3278  C   PRO A1811      40.791  11.966  59.432  1.00  0.00           C  
ATOM   3279  O   PRO A1811      41.535  11.663  58.497  1.00  0.00           O  
ATOM   3280  CB  PRO A1811      40.876  10.704  61.659  1.00  0.00           C  
ATOM   3281  CG  PRO A1811      39.619  11.145  62.344  1.00  0.00           C  
ATOM   3282  CD  PRO A1811      39.993  12.516  62.827  1.00  0.00           C  
ATOM   3283  N   ARG A1989      39.524  12.339  59.255  1.00  0.00           N  
ATOM   3284  CA  ARG A1989      38.925  12.409  57.924  1.00  0.00           C  
ATOM   3285  C   ARG A1989      39.617  13.497  57.099  1.00  0.00           C  
ATOM   3286  O   ARG A1989      39.865  13.326  55.905  1.00  0.00           O  
ATOM   3287  CB  ARG A1989      37.432  12.745  58.011  1.00  0.00           C  
ATOM   3288  CG  ARG A1989      36.609  11.903  58.973  1.00  0.00           C  
ATOM   3289  CD  ARG A1989      36.520  10.455  58.549  1.00  0.00           C  
ATOM   3290  NE  ARG A1989      35.491   9.749  59.306  1.00  0.00           N  
ATOM   3291  CZ  ARG A1989      34.182   9.906  59.118  1.00  0.00           C  
ATOM   3292  NH1 ARG A1989      33.736  10.747  58.191  1.00  0.00           N  
ATOM   3293  NH2 ARG A1989      33.316   9.230  59.865  1.00  0.00           N  
ATOM   3294  N   LEU A1990      39.909  14.623  57.743  1.00  0.00           N  
ATOM   3295  CA  LEU A1990      40.569  15.747  57.087  1.00  0.00           C  
ATOM   3296  C   LEU A1990      42.017  15.463  56.701  1.00  0.00           C  
ATOM   3297  O   LEU A1990      42.469  15.898  55.637  1.00  0.00           O  
ATOM   3298  CB  LEU A1990      40.528  16.983  57.985  1.00  0.00           C  
ATOM   3299  CG  LEU A1990      39.414  18.001  57.746  1.00  0.00           C  
ATOM   3300  CD1 LEU A1990      38.056  17.324  57.590  1.00  0.00           C  
ATOM   3301  CD2 LEU A1990      39.417  18.965  58.915  1.00  0.00           C  
ATOM   3302  N   ARG A1991      42.762  14.752  57.546  1.00  0.00           N  
ATOM   3303  CA  ARG A1991      44.148  14.488  57.179  1.00  0.00           C  
ATOM   3304  C   ARG A1991      44.229  13.479  56.045  1.00  0.00           C  
ATOM   3305  O   ARG A1991      45.271  13.341  55.410  1.00  0.00           O  
ATOM   3306  CB  ARG A1991      44.999  14.011  58.363  1.00  0.00           C  
ATOM   3307  CG  ARG A1991      46.483  13.911  57.974  1.00  0.00           C  
ATOM   3308  CD  ARG A1991      47.424  14.671  58.908  1.00  0.00           C  
ATOM   3309  NE  ARG A1991      47.723  13.919  60.130  1.00  0.00           N  
ATOM   3310  CZ  ARG A1991      48.592  14.304  61.067  1.00  0.00           C  
ATOM   3311  NH1 ARG A1991      49.262  15.440  60.934  1.00  0.00           N  
ATOM   3312  NH2 ARG A1991      48.791  13.555  62.145  1.00  0.00           N  
ATOM   3313  N   ALA A1992      43.113  12.806  55.776  1.00  0.00           N  
ATOM   3314  CA  ALA A1992      43.038  11.805  54.715  1.00  0.00           C  
ATOM   3315  C   ALA A1992      42.323  12.334  53.473  1.00  0.00           C  
ATOM   3316  O   ALA A1992      42.127  11.598  52.501  1.00  0.00           O  
ATOM   3317  CB  ALA A1992      42.316  10.557  55.229  1.00  0.00           C  
ATOM   3318  N   GLN A1993      41.922  13.601  53.508  1.00  0.00           N  
ATOM   3319  CA  GLN A1993      41.228  14.207  52.373  1.00  0.00           C  
ATOM   3320  C   GLN A1993      42.236  14.661  51.323  1.00  0.00           C  
ATOM   3321  O   GLN A1993      43.002  15.601  51.549  1.00  0.00           O  
ATOM   3322  CB  GLN A1993      40.396  15.403  52.830  1.00  0.00           C  
ATOM   3323  CG  GLN A1993      38.927  15.297  52.492  1.00  0.00           C  
ATOM   3324  CD  GLN A1993      38.694  14.859  51.061  1.00  0.00           C  
ATOM   3325  OE1 GLN A1993      39.429  15.248  50.153  1.00  0.00           O  
ATOM   3326  NE2 GLN A1993      37.657  14.055  50.849  1.00  0.00           N  
ATOM   3327  N   GLU A1994      42.227  13.995  50.173  1.00  0.00           N  
ATOM   3328  CA  GLU A1994      43.159  14.319  49.098  1.00  0.00           C  
ATOM   3329  C   GLU A1994      42.740  15.584  48.342  1.00  0.00           C  
ATOM   3330  O   GLU A1994      43.514  16.539  48.236  1.00  0.00           O  
ATOM   3331  CB  GLU A1994      43.258  13.127  48.141  1.00  0.00           C  
ATOM   3332  CG  GLU A1994      44.606  12.973  47.454  1.00  0.00           C  
ATOM   3333  CD  GLU A1994      44.745  11.636  46.736  1.00  0.00           C  
ATOM   3334  OE1 GLU A1994      44.637  10.588  47.411  1.00  0.00           O  
ATOM   3335  OE2 GLU A1994      44.964  11.633  45.501  1.00  0.00           O  
ATOM   3336  N   GLU A1995      41.513  15.586  47.825  1.00  0.00           N  
ATOM   3337  CA  GLU A1995      40.984  16.729  47.089  1.00  0.00           C  
ATOM   3338  C   GLU A1995      40.629  17.839  48.077  1.00  0.00           C  
ATOM   3339  O   GLU A1995      39.578  17.797  48.718  1.00  0.00           O  
ATOM   3340  CB  GLU A1995      39.735  16.312  46.310  1.00  0.00           C  
ATOM   3341  CG  GLU A1995      39.143  17.405  45.432  1.00  0.00           C  
ATOM   3342  CD  GLU A1995      37.727  17.085  44.964  1.00  0.00           C  
ATOM   3343  OE1 GLU A1995      37.163  17.875  44.172  1.00  0.00           O  
ATOM   3344  OE2 GLU A1995      37.175  16.048  45.394  1.00  0.00           O  
ATOM   3345  N   TRP A2012      41.502  18.833  48.197  1.00  0.00           N  
ATOM   3346  CA  TRP A2012      41.264  19.929  49.126  1.00  0.00           C  
ATOM   3347  C   TRP A2012      40.616  21.143  48.455  1.00  0.00           C  
ATOM   3348  O   TRP A2012      41.241  22.192  48.300  1.00  0.00           O  
ATOM   3349  CB  TRP A2012      42.585  20.321  49.804  1.00  0.00           C  
ATOM   3350  CG  TRP A2012      42.388  21.008  51.124  1.00  0.00           C  
ATOM   3351  CD1 TRP A2012      42.152  22.335  51.330  1.00  0.00           C  
ATOM   3352  CD2 TRP A2012      42.333  20.386  52.418  1.00  0.00           C  
ATOM   3353  NE1 TRP A2012      41.950  22.580  52.669  1.00  0.00           N  
ATOM   3354  CE2 TRP A2012      42.054  21.402  53.359  1.00  0.00           C  
ATOM   3355  CE3 TRP A2012      42.488  19.069  52.873  1.00  0.00           C  
ATOM   3356  CZ2 TRP A2012      41.927  21.143  54.726  1.00  0.00           C  
ATOM   3357  CZ3 TRP A2012      42.361  18.813  54.234  1.00  0.00           C  
ATOM   3358  CH2 TRP A2012      42.084  19.848  55.142  1.00  0.00           C  
ATOM   3359  N   THR A2013      39.352  20.987  48.070  1.00  0.00           N  
ATOM   3360  CA  THR A2013      38.602  22.053  47.417  1.00  0.00           C  
ATOM   3361  C   THR A2013      37.340  22.398  48.203  1.00  0.00           C  
ATOM   3362  O   THR A2013      36.835  21.594  48.986  1.00  0.00           O  
ATOM   3363  CB  THR A2013      38.165  21.644  45.998  1.00  0.00           C  
ATOM   3364  OG1 THR A2013      37.021  20.782  46.075  1.00  0.00           O  
ATOM   3365  CG2 THR A2013      39.295  20.917  45.286  1.00  0.00           C  
ATOM   3366  N   GLU A2014      36.822  23.594  47.968  1.00  0.00           N  
ATOM   3367  CA  GLU A2014      35.627  24.059  48.648  1.00  0.00           C  
ATOM   3368  C   GLU A2014      34.435  23.154  48.366  1.00  0.00           C  
ATOM   3369  O   GLU A2014      33.541  23.018  49.198  1.00  0.00           O  
ATOM   3370  CB  GLU A2014      35.341  25.493  48.210  1.00  0.00           C  
ATOM   3371  CG  GLU A2014      36.582  26.367  48.284  1.00  0.00           C  
ATOM   3372  CD  GLU A2014      36.359  27.778  47.784  1.00  0.00           C  
ATOM   3373  OE1 GLU A2014      37.334  28.562  47.809  1.00  0.00           O  
ATOM   3374  OE2 GLU A2014      35.222  28.104  47.369  1.00  0.00           O  
ATOM   3375  N   ALA A2015      34.431  22.535  47.190  1.00  0.00           N  
ATOM   3376  CA  ALA A2015      33.347  21.641  46.804  1.00  0.00           C  
ATOM   3377  C   ALA A2015      33.480  20.312  47.539  1.00  0.00           C  
ATOM   3378  O   ALA A2015      32.515  19.810  48.118  1.00  0.00           O  
ATOM   3379  CB  ALA A2015      33.375  21.411  45.296  1.00  0.00           C  
ATOM   3380  N   ALA A2016      34.687  19.755  47.515  1.00  0.00           N  
ATOM   3381  CA  ALA A2016      34.966  18.484  48.170  1.00  0.00           C  
ATOM   3382  C   ALA A2016      34.807  18.609  49.677  1.00  0.00           C  
ATOM   3383  O   ALA A2016      34.157  17.775  50.312  1.00  0.00           O  
ATOM   3384  CB  ALA A2016      36.376  18.020  47.835  1.00  0.00           C  
ATOM   3385  N   LEU A2017      35.402  19.653  50.248  1.00  0.00           N  
ATOM   3386  CA  LEU A2017      35.309  19.862  51.681  1.00  0.00           C  
ATOM   3387  C   LEU A2017      33.872  19.967  52.160  1.00  0.00           C  
ATOM   3388  O   LEU A2017      33.539  19.437  53.210  1.00  0.00           O  
ATOM   3389  CB  LEU A2017      36.080  21.108  52.100  1.00  0.00           C  
ATOM   3390  CG  LEU A2017      37.524  20.888  52.553  1.00  0.00           C  
ATOM   3391  CD1 LEU A2017      37.561  19.819  53.627  1.00  0.00           C  
ATOM   3392  CD2 LEU A2017      38.375  20.475  51.388  1.00  0.00           C  
ATOM   3393  N   GLU A2018      33.008  20.635  51.406  1.00  0.00           N  
ATOM   3394  CA  GLU A2018      31.632  20.749  51.858  1.00  0.00           C  
ATOM   3395  C   GLU A2018      31.013  19.370  51.905  1.00  0.00           C  
ATOM   3396  O   GLU A2018      30.354  19.013  52.877  1.00  0.00           O  
ATOM   3397  CB  GLU A2018      30.796  21.656  50.950  1.00  0.00           C  
ATOM   3398  CG  GLU A2018      29.308  21.648  51.330  1.00  0.00           C  
ATOM   3399  CD  GLU A2018      28.465  22.614  50.516  1.00  0.00           C  
ATOM   3400  OE1 GLU A2018      28.689  22.716  49.291  1.00  0.00           O  
ATOM   3401  OE2 GLU A2018      27.562  23.258  51.093  1.00  0.00           O  
ATOM   3402  N   ALA A2019      31.239  18.592  50.852  1.00  0.00           N  
ATOM   3403  CA  ALA A2019      30.701  17.235  50.768  1.00  0.00           C  
ATOM   3404  C   ALA A2019      31.119  16.386  51.979  1.00  0.00           C  
ATOM   3405  O   ALA A2019      30.295  15.710  52.602  1.00  0.00           O  
ATOM   3406  CB  ALA A2019      31.169  16.563  49.468  1.00  0.00           C  
ATOM   3407  N   LEU A2020      32.403  16.415  52.308  1.00  0.00           N  
ATOM   3408  CA  LEU A2020      32.894  15.651  53.445  1.00  0.00           C  
ATOM   3409  C   LEU A2020      32.207  16.065  54.748  1.00  0.00           C  
ATOM   3410  O   LEU A2020      31.667  15.224  55.464  1.00  0.00           O  
ATOM   3411  CB  LEU A2020      34.408  15.826  53.591  1.00  0.00           C  
ATOM   3412  CG  LEU A2020      35.016  15.141  54.813  1.00  0.00           C  
ATOM   3413  CD1 LEU A2020      34.738  13.653  54.738  1.00  0.00           C  
ATOM   3414  CD2 LEU A2020      36.510  15.399  54.869  1.00  0.00           C  
ATOM   3415  N   LEU A2021      32.226  17.361  55.046  1.00  0.00           N  
ATOM   3416  CA  LEU A2021      31.630  17.885  56.267  1.00  0.00           C  
ATOM   3417  C   LEU A2021      30.129  17.625  56.380  1.00  0.00           C  
ATOM   3418  O   LEU A2021      29.636  17.280  57.455  1.00  0.00           O  
ATOM   3419  CB  LEU A2021      31.925  19.384  56.382  1.00  0.00           C  
ATOM   3420  CG  LEU A2021      33.089  19.826  57.279  1.00  0.00           C  
ATOM   3421  CD1 LEU A2021      34.331  19.001  57.021  1.00  0.00           C  
ATOM   3422  CD2 LEU A2021      33.365  21.296  57.023  1.00  0.00           C  
ATOM   3423  N   ARG A2022      29.400  17.798  55.284  1.00  0.00           N  
ATOM   3424  CA  ARG A2022      27.959  17.549  55.300  1.00  0.00           C  
ATOM   3425  C   ARG A2022      27.754  16.071  55.625  1.00  0.00           C  
ATOM   3426  O   ARG A2022      26.967  15.716  56.506  1.00  0.00           O  
ATOM   3427  CB  ARG A2022      27.338  17.851  53.927  1.00  0.00           C  
ATOM   3428  CG  ARG A2022      27.389  19.304  53.470  1.00  0.00           C  
ATOM   3429  CD  ARG A2022      26.187  20.097  53.938  1.00  0.00           C  
ATOM   3430  NE  ARG A2022      26.232  21.464  53.423  1.00  0.00           N  
ATOM   3431  CZ  ARG A2022      25.372  22.425  53.753  1.00  0.00           C  
ATOM   3432  NH1 ARG A2022      24.386  22.177  54.604  1.00  0.00           N  
ATOM   3433  NH2 ARG A2022      25.502  23.641  53.236  1.00  0.00           N  
ATOM   3434  N   GLY A2023      28.475  15.218  54.900  1.00  0.00           N  
ATOM   3435  CA  GLY A2023      28.376  13.786  55.111  1.00  0.00           C  
ATOM   3436  C   GLY A2023      28.710  13.394  56.540  1.00  0.00           C  
ATOM   3437  O   GLY A2023      28.029  12.570  57.154  1.00  0.00           O  
ATOM   3438  N   PHE A2024      29.770  13.988  57.071  1.00  0.00           N  
ATOM   3439  CA  PHE A2024      30.191  13.713  58.432  1.00  0.00           C  
ATOM   3440  C   PHE A2024      29.094  14.131  59.400  1.00  0.00           C  
ATOM   3441  O   PHE A2024      28.829  13.442  60.377  1.00  0.00           O  
ATOM   3442  CB  PHE A2024      31.489  14.468  58.728  1.00  0.00           C  
ATOM   3443  CG  PHE A2024      31.940  14.386  60.163  1.00  0.00           C  
ATOM   3444  CD1 PHE A2024      31.270  15.085  61.163  1.00  0.00           C  
ATOM   3445  CD2 PHE A2024      33.060  13.633  60.509  1.00  0.00           C  
ATOM   3446  CE1 PHE A2024      31.709  15.038  62.484  1.00  0.00           C  
ATOM   3447  CE2 PHE A2024      33.509  13.580  61.832  1.00  0.00           C  
ATOM   3448  CZ  PHE A2024      32.832  14.285  62.819  1.00  0.00           C  
ATOM   3449  N   ALA A2025      28.454  15.262  59.124  1.00  0.00           N  
ATOM   3450  CA  ALA A2025      27.391  15.765  59.989  1.00  0.00           C  
ATOM   3451  C   ALA A2025      26.197  14.827  59.990  1.00  0.00           C  
ATOM   3452  O   ALA A2025      25.613  14.554  61.036  1.00  0.00           O  
ATOM   3453  CB  ALA A2025      26.955  17.153  59.545  1.00  0.00           C  
ATOM   3454  N   ALA A2026      25.827  14.343  58.814  1.00  0.00           N  
ATOM   3455  CA  ALA A2026      24.701  13.429  58.711  1.00  0.00           C  
ATOM   3456  C   ALA A2026      25.069  12.103  59.372  1.00  0.00           C  
ATOM   3457  O   ALA A2026      24.338  11.609  60.234  1.00  0.00           O  
ATOM   3458  CB  ALA A2026      24.334  13.208  57.246  1.00  0.00           C  
ATOM   3459  N   GLU A2027      26.211  11.542  58.975  1.00  0.00           N  
ATOM   3460  CA  GLU A2027      26.661  10.269  59.527  1.00  0.00           C  
ATOM   3461  C   GLU A2027      26.740  10.323  61.053  1.00  0.00           C  
ATOM   3462  O   GLU A2027      26.609   9.298  61.721  1.00  0.00           O  
ATOM   3463  CB  GLU A2027      28.025   9.867  58.941  1.00  0.00           C  
ATOM   3464  CG  GLU A2027      29.215  10.235  59.803  1.00  0.00           C  
ATOM   3465  CD  GLU A2027      30.466   9.462  59.432  1.00  0.00           C  
ATOM   3466  OE1 GLU A2027      30.998   9.673  58.325  1.00  0.00           O  
ATOM   3467  OE2 GLU A2027      30.918   8.637  60.251  1.00  0.00           O  
ATOM   3468  N   LYS A2039      26.953  11.519  61.596  1.00  0.00           N  
ATOM   3469  CA  LYS A2039      27.039  11.706  63.040  1.00  0.00           C  
ATOM   3470  C   LYS A2039      25.686  12.171  63.573  1.00  0.00           C  
ATOM   3471  O   LYS A2039      25.549  12.525  64.745  1.00  0.00           O  
ATOM   3472  CB  LYS A2039      28.124  12.734  63.369  1.00  0.00           C  
ATOM   3473  CG  LYS A2039      29.316  12.163  64.114  1.00  0.00           C  
ATOM   3474  CD  LYS A2039      28.896  11.652  65.484  1.00  0.00           C  
ATOM   3475  CE  LYS A2039      30.091  11.185  66.298  1.00  0.00           C  
ATOM   3476  NZ  LYS A2039      29.727  10.875  67.711  1.00  0.00           N  
ATOM   3477  N   GLY A2040      24.689  12.157  62.691  1.00  0.00           N  
ATOM   3478  CA  GLY A2040      23.343  12.569  63.054  1.00  0.00           C  
ATOM   3479  C   GLY A2040      23.293  13.895  63.790  1.00  0.00           C  
ATOM   3480  O   GLY A2040      22.857  13.958  64.944  1.00  0.00           O  
ATOM   3481  N   VAL A2041      23.737  14.957  63.122  1.00  0.00           N  
ATOM   3482  CA  VAL A2041      23.763  16.293  63.717  1.00  0.00           C  
ATOM   3483  C   VAL A2041      23.688  17.347  62.620  1.00  0.00           C  
ATOM   3484  O   VAL A2041      23.985  17.061  61.461  1.00  0.00           O  
ATOM   3485  CB  VAL A2041      25.064  16.525  64.521  1.00  0.00           C  
ATOM   3486  CG1 VAL A2041      26.249  16.674  63.565  1.00  0.00           C  
ATOM   3487  CG2 VAL A2041      24.920  17.752  65.409  1.00  0.00           C  
ATOM   3488  N   LYS A2042      23.295  18.564  62.987  1.00  0.00           N  
ATOM   3489  CA  LYS A2042      23.190  19.655  62.023  1.00  0.00           C  
ATOM   3490  C   LYS A2042      24.582  20.201  61.695  1.00  0.00           C  
ATOM   3491  O   LYS A2042      25.434  20.319  62.580  1.00  0.00           O  
ATOM   3492  CB  LYS A2042      22.304  20.772  62.584  1.00  0.00           C  
ATOM   3493  CG  LYS A2042      20.934  20.300  63.066  1.00  0.00           C  
ATOM   3494  CD  LYS A2042      20.138  21.433  63.702  1.00  0.00           C  
ATOM   3495  CE  LYS A2042      19.764  22.489  62.676  1.00  0.00           C  
ATOM   3496  NZ  LYS A2042      19.098  23.669  63.290  1.00  0.00           N  
ATOM   3497  N   LEU A2043      24.804  20.525  60.422  1.00  0.00           N  
ATOM   3498  CA  LEU A2043      26.088  21.047  59.948  1.00  0.00           C  
ATOM   3499  C   LEU A2043      26.678  22.103  60.874  1.00  0.00           C  
ATOM   3500  O   LEU A2043      27.853  22.032  61.244  1.00  0.00           O  
ATOM   3501  CB  LEU A2043      25.931  21.639  58.545  1.00  0.00           C  
ATOM   3502  CG  LEU A2043      27.186  22.291  57.966  1.00  0.00           C  
ATOM   3503  CD1 LEU A2043      28.297  21.261  57.844  1.00  0.00           C  
ATOM   3504  CD2 LEU A2043      26.864  22.898  56.616  1.00  0.00           C  
ATOM   3505  N   GLY A2044      25.860  23.086  61.238  1.00  0.00           N  
ATOM   3506  CA  GLY A2044      26.323  24.137  62.120  1.00  0.00           C  
ATOM   3507  C   GLY A2044      27.050  23.601  63.339  1.00  0.00           C  
ATOM   3508  O   GLY A2044      28.020  24.204  63.799  1.00  0.00           O  
ATOM   3509  N   GLN A2045      26.595  22.465  63.862  1.00  0.00           N  
ATOM   3510  CA  GLN A2045      27.226  21.887  65.042  1.00  0.00           C  
ATOM   3511  C   GLN A2045      28.640  21.382  64.778  1.00  0.00           C  
ATOM   3512  O   GLN A2045      29.394  21.127  65.714  1.00  0.00           O  
ATOM   3513  CB  GLN A2045      26.357  20.773  65.636  1.00  0.00           C  
ATOM   3514  CG  GLN A2045      24.967  21.259  66.090  1.00  0.00           C  
ATOM   3515  CD  GLN A2045      24.518  20.662  67.423  1.00  0.00           C  
ATOM   3516  OE1 GLN A2045      25.029  21.026  68.486  1.00  0.00           O  
ATOM   3517  NE2 GLN A2045      23.558  19.738  67.367  1.00  0.00           N  
ATOM   3518  N   VAL A2046      29.009  21.235  63.510  1.00  0.00           N  
ATOM   3519  CA  VAL A2046      30.367  20.812  63.196  1.00  0.00           C  
ATOM   3520  C   VAL A2046      31.120  21.991  62.574  1.00  0.00           C  
ATOM   3521  O   VAL A2046      32.309  22.178  62.813  1.00  0.00           O  
ATOM   3522  CB  VAL A2046      30.393  19.597  62.245  1.00  0.00           C  
ATOM   3523  CG1 VAL A2046      29.793  19.964  60.901  1.00  0.00           C  
ATOM   3524  CG2 VAL A2046      31.823  19.109  62.082  1.00  0.00           C  
ATOM   3525  N   ALA A2047      30.408  22.803  61.799  1.00  0.00           N  
ATOM   3526  CA  ALA A2047      30.996  23.975  61.158  1.00  0.00           C  
ATOM   3527  C   ALA A2047      31.350  25.073  62.168  1.00  0.00           C  
ATOM   3528  O   ALA A2047      32.440  25.643  62.129  1.00  0.00           O  
ATOM   3529  CB  ALA A2047      30.034  24.527  60.123  1.00  0.00           C  
ATOM   3530  N   GLN A2048      30.425  25.370  63.074  1.00  0.00           N  
ATOM   3531  CA  GLN A2048      30.648  26.418  64.066  1.00  0.00           C  
ATOM   3532  C   GLN A2048      31.903  26.193  64.910  1.00  0.00           C  
ATOM   3533  O   GLN A2048      32.736  27.087  65.042  1.00  0.00           O  
ATOM   3534  CB  GLN A2048      29.423  26.548  64.971  1.00  0.00           C  
ATOM   3535  CG  GLN A2048      29.267  27.913  65.605  1.00  0.00           C  
ATOM   3536  CD  GLN A2048      29.142  29.037  64.576  1.00  0.00           C  
ATOM   3537  OE1 GLN A2048      30.123  29.440  63.947  1.00  0.00           O  
ATOM   3538  NE2 GLN A2048      27.927  29.542  64.401  1.00  0.00           N  
ATOM   3539  N   PRO A2049      32.056  24.997  65.498  1.00  0.00           N  
ATOM   3540  CA  PRO A2049      33.251  24.746  66.313  1.00  0.00           C  
ATOM   3541  C   PRO A2049      34.534  24.765  65.481  1.00  0.00           C  
ATOM   3542  O   PRO A2049      35.594  25.167  65.958  1.00  0.00           O  
ATOM   3543  CB  PRO A2049      32.968  23.375  66.927  1.00  0.00           C  
ATOM   3544  CG  PRO A2049      32.085  22.716  65.888  1.00  0.00           C  
ATOM   3545  CD  PRO A2049      31.154  23.833  65.501  1.00  0.00           C  
ATOM   3546  N   LEU A2050      34.437  24.330  64.230  1.00  0.00           N  
ATOM   3547  CA  LEU A2050      35.600  24.314  63.346  1.00  0.00           C  
ATOM   3548  C   LEU A2050      36.012  25.754  63.024  1.00  0.00           C  
ATOM   3549  O   LEU A2050      37.202  26.086  62.988  1.00  0.00           O  
ATOM   3550  CB  LEU A2050      35.275  23.555  62.056  1.00  0.00           C  
ATOM   3551  CG  LEU A2050      36.450  23.320  61.105  1.00  0.00           C  
ATOM   3552  CD1 LEU A2050      37.508  22.481  61.786  1.00  0.00           C  
ATOM   3553  CD2 LEU A2050      35.957  22.636  59.850  1.00  0.00           C  
ATOM   3554  N   ARG A2074      35.019  26.607  62.797  1.00  0.00           N  
ATOM   3555  CA  ARG A2074      35.272  28.014  62.494  1.00  0.00           C  
ATOM   3556  C   ARG A2074      36.059  28.617  63.650  1.00  0.00           C  
ATOM   3557  O   ARG A2074      37.002  29.380  63.453  1.00  0.00           O  
ATOM   3558  CB  ARG A2074      33.961  28.783  62.338  1.00  0.00           C  
ATOM   3559  CG  ARG A2074      34.138  30.183  61.784  1.00  0.00           C  
ATOM   3560  CD  ARG A2074      32.848  31.008  61.867  1.00  0.00           C  
ATOM   3561  NE  ARG A2074      31.667  30.259  61.443  1.00  0.00           N  
ATOM   3562  CZ  ARG A2074      31.353  29.955  60.188  1.00  0.00           C  
ATOM   3563  NH1 ARG A2074      32.117  30.331  59.175  1.00  0.00           N  
ATOM   3564  NH2 ARG A2074      30.266  29.248  59.947  1.00  0.00           N  
ATOM   3565  N   ALA A2083      35.662  28.268  64.866  1.00  0.00           N  
ATOM   3566  CA  ALA A2083      36.343  28.788  66.037  1.00  0.00           C  
ATOM   3567  C   ALA A2083      37.799  28.330  66.058  1.00  0.00           C  
ATOM   3568  O   ALA A2083      38.696  29.117  66.333  1.00  0.00           O  
ATOM   3569  CB  ALA A2083      35.619  28.337  67.304  1.00  0.00           C  
ATOM   3570  N   ALA A2086      38.028  27.057  65.751  1.00  0.00           N  
ATOM   3571  CA  ALA A2086      39.376  26.499  65.739  1.00  0.00           C  
ATOM   3572  C   ALA A2086      40.267  27.213  64.731  1.00  0.00           C  
ATOM   3573  O   ALA A2086      41.414  27.564  65.023  1.00  0.00           O  
ATOM   3574  CB  ALA A2086      39.308  25.025  65.409  1.00  0.00           C  
ATOM   3575  N   LEU A2087      39.711  27.443  63.547  1.00  0.00           N  
ATOM   3576  CA  LEU A2087      40.434  28.074  62.457  1.00  0.00           C  
ATOM   3577  C   LEU A2087      40.606  29.577  62.537  1.00  0.00           C  
ATOM   3578  O   LEU A2087      41.654  30.107  62.157  1.00  0.00           O  
ATOM   3579  CB  LEU A2087      39.736  27.752  61.145  1.00  0.00           C  
ATOM   3580  CG  LEU A2087      39.728  26.274  60.783  1.00  0.00           C  
ATOM   3581  CD1 LEU A2087      38.699  26.008  59.693  1.00  0.00           C  
ATOM   3582  CD2 LEU A2087      41.126  25.868  60.342  1.00  0.00           C  
ATOM   3583  N   THR A2088      39.592  30.268  63.042  1.00  0.00           N  
ATOM   3584  CA  THR A2088      39.638  31.719  63.068  1.00  0.00           C  
ATOM   3585  C   THR A2088      39.654  32.432  64.418  1.00  0.00           C  
ATOM   3586  O   THR A2088      39.878  33.644  64.479  1.00  0.00           O  
ATOM   3587  CB  THR A2088      38.466  32.266  62.257  1.00  0.00           C  
ATOM   3588  OG1 THR A2088      37.243  32.018  62.964  1.00  0.00           O  
ATOM   3589  CG2 THR A2088      38.399  31.579  60.895  1.00  0.00           C  
ATOM   3590  N   GLY A2089      39.430  31.696  65.498  1.00  0.00           N  
ATOM   3591  CA  GLY A2089      39.418  32.331  66.804  1.00  0.00           C  
ATOM   3592  C   GLY A2089      38.244  33.285  66.873  1.00  0.00           C  
ATOM   3593  O   GLY A2089      38.217  34.186  67.702  1.00  0.00           O  
ATOM   3594  N   SER A2090      37.267  33.073  65.993  1.00  0.00           N  
ATOM   3595  CA  SER A2090      36.080  33.917  65.930  1.00  0.00           C  
ATOM   3596  C   SER A2090      34.837  33.149  65.477  1.00  0.00           C  
ATOM   3597  O   SER A2090      34.940  32.067  64.906  1.00  0.00           O  
ATOM   3598  CB  SER A2090      36.334  35.085  64.971  1.00  0.00           C  
ATOM   3599  OG  SER A2090      35.143  35.815  64.718  1.00  0.00           O  
ATOM   3600  N   LEU A2091      33.663  33.723  65.727  1.00  0.00           N  
ATOM   3601  CA  LEU A2091      32.401  33.104  65.338  1.00  0.00           C  
ATOM   3602  C   LEU A2091      31.656  33.966  64.325  1.00  0.00           C  
ATOM   3603  O   LEU A2091      30.504  33.700  63.984  1.00  0.00           O  
ATOM   3604  CB  LEU A2091      31.524  32.855  66.572  1.00  0.00           C  
ATOM   3605  CG  LEU A2091      31.515  31.438  67.179  1.00  0.00           C  
ATOM   3606  CD1 LEU A2091      32.918  30.892  67.327  1.00  0.00           C  
ATOM   3607  CD2 LEU A2091      30.843  31.473  68.533  1.00  0.00           C  
ATOM   3608  N   GLU A2092      32.329  35.012  63.860  1.00  0.00           N  
ATOM   3609  CA  GLU A2092      31.788  35.928  62.857  1.00  0.00           C  
ATOM   3610  C   GLU A2092      32.837  35.956  61.768  1.00  0.00           C  
ATOM   3611  O   GLU A2092      33.841  36.670  61.861  1.00  0.00           O  
ATOM   3612  CB  GLU A2092      31.605  37.321  63.435  1.00  0.00           C  
ATOM   3613  CG  GLU A2092      30.407  37.427  64.333  1.00  0.00           C  
ATOM   3614  CD  GLU A2092      30.218  38.826  64.855  1.00  0.00           C  
ATOM   3615  OE1 GLU A2092      29.102  39.117  65.341  1.00  0.00           O  
ATOM   3616  OE2 GLU A2092      31.183  39.626  64.787  1.00  0.00           O  
ATOM   3617  N   THR A2093      32.588  35.185  60.722  1.00  0.00           N  
ATOM   3618  CA  THR A2093      33.556  35.047  59.659  1.00  0.00           C  
ATOM   3619  C   THR A2093      32.884  34.717  58.323  1.00  0.00           C  
ATOM   3620  O   THR A2093      31.670  34.529  58.259  1.00  0.00           O  
ATOM   3621  CB  THR A2093      34.518  33.902  60.067  1.00  0.00           C  
ATOM   3622  OG1 THR A2093      35.845  34.211  59.649  1.00  0.00           O  
ATOM   3623  CG2 THR A2093      34.094  32.590  59.444  1.00  0.00           C  
ATOM   3624  N   PRO A2094      33.660  34.675  57.226  1.00  0.00           N  
ATOM   3625  CA  PRO A2094      32.996  34.337  55.964  1.00  0.00           C  
ATOM   3626  C   PRO A2094      32.758  32.826  55.924  1.00  0.00           C  
ATOM   3627  O   PRO A2094      33.142  32.109  56.849  1.00  0.00           O  
ATOM   3628  CB  PRO A2094      33.987  34.809  54.908  1.00  0.00           C  
ATOM   3629  CG  PRO A2094      35.303  34.657  55.591  1.00  0.00           C  
ATOM   3630  CD  PRO A2094      35.030  35.162  56.986  1.00  0.00           C  
ATOM   3631  N   GLY A2095      32.125  32.354  54.855  1.00  0.00           N  
ATOM   3632  CA  GLY A2095      31.815  30.938  54.705  1.00  0.00           C  
ATOM   3633  C   GLY A2095      32.887  29.969  55.162  1.00  0.00           C  
ATOM   3634  O   GLY A2095      34.067  30.150  54.864  1.00  0.00           O  
ATOM   3635  N   LEU A2096      32.475  28.916  55.862  1.00  0.00           N  
ATOM   3636  CA  LEU A2096      33.424  27.933  56.373  1.00  0.00           C  
ATOM   3637  C   LEU A2096      34.214  27.178  55.314  1.00  0.00           C  
ATOM   3638  O   LEU A2096      35.419  26.982  55.460  1.00  0.00           O  
ATOM   3639  CB  LEU A2096      32.724  26.913  57.276  1.00  0.00           C  
ATOM   3640  CG  LEU A2096      33.713  25.903  57.880  1.00  0.00           C  
ATOM   3641  CD1 LEU A2096      34.593  26.606  58.903  1.00  0.00           C  
ATOM   3642  CD2 LEU A2096      32.975  24.755  58.519  1.00  0.00           C  
ATOM   3643  N   PHE A2097      33.551  26.745  54.253  1.00  0.00           N  
ATOM   3644  CA  PHE A2097      34.253  25.994  53.224  1.00  0.00           C  
ATOM   3645  C   PHE A2097      35.330  26.812  52.526  1.00  0.00           C  
ATOM   3646  O   PHE A2097      36.403  26.286  52.227  1.00  0.00           O  
ATOM   3647  CB  PHE A2097      33.261  25.430  52.200  1.00  0.00           C  
ATOM   3648  CG  PHE A2097      32.059  24.775  52.827  1.00  0.00           C  
ATOM   3649  CD1 PHE A2097      32.215  23.798  53.812  1.00  0.00           C  
ATOM   3650  CD2 PHE A2097      30.774  25.159  52.462  1.00  0.00           C  
ATOM   3651  CE1 PHE A2097      31.109  23.219  54.428  1.00  0.00           C  
ATOM   3652  CE2 PHE A2097      29.661  24.588  53.070  1.00  0.00           C  
ATOM   3653  CZ  PHE A2097      29.828  23.617  54.056  1.00  0.00           C  
ATOM   3654  N   GLU A2098      35.067  28.090  52.268  1.00  0.00           N  
ATOM   3655  CA  GLU A2098      36.075  28.904  51.598  1.00  0.00           C  
ATOM   3656  C   GLU A2098      37.209  29.282  52.543  1.00  0.00           C  
ATOM   3657  O   GLU A2098      38.357  29.428  52.120  1.00  0.00           O  
ATOM   3658  CB  GLU A2098      35.439  30.150  50.992  1.00  0.00           C  
ATOM   3659  CG  GLU A2098      34.315  30.719  51.817  1.00  0.00           C  
ATOM   3660  CD  GLU A2098      32.993  30.698  51.082  1.00  0.00           C  
ATOM   3661  OE1 GLU A2098      32.909  31.349  50.009  1.00  0.00           O  
ATOM   3662  OE2 GLU A2098      32.050  30.033  51.584  1.00  0.00           O  
ATOM   3663  N   ILE A2099      36.888  29.433  53.823  1.00  0.00           N  
ATOM   3664  CA  ILE A2099      37.894  29.764  54.821  1.00  0.00           C  
ATOM   3665  C   ILE A2099      38.758  28.535  55.050  1.00  0.00           C  
ATOM   3666  O   ILE A2099      39.962  28.643  55.262  1.00  0.00           O  
ATOM   3667  CB  ILE A2099      37.256  30.161  56.167  1.00  0.00           C  
ATOM   3668  CG1 ILE A2099      36.696  31.582  56.088  1.00  0.00           C  
ATOM   3669  CG2 ILE A2099      38.278  30.062  57.276  1.00  0.00           C  
ATOM   3670  CD1 ILE A2099      37.755  32.661  55.977  1.00  0.00           C  
ATOM   3671  N   LEU A2100      38.135  27.363  55.009  1.00  0.00           N  
ATOM   3672  CA  LEU A2100      38.859  26.114  55.225  1.00  0.00           C  
ATOM   3673  C   LEU A2100      39.801  25.848  54.046  1.00  0.00           C  
ATOM   3674  O   LEU A2100      40.938  25.408  54.225  1.00  0.00           O  
ATOM   3675  CB  LEU A2100      37.871  24.945  55.368  1.00  0.00           C  
ATOM   3676  CG  LEU A2100      38.148  23.814  56.371  1.00  0.00           C  
ATOM   3677  CD1 LEU A2100      37.329  22.582  55.980  1.00  0.00           C  
ATOM   3678  CD2 LEU A2100      39.623  23.460  56.388  1.00  0.00           C  
ATOM   3679  N   ALA A2101      39.320  26.135  52.842  1.00  0.00           N  
ATOM   3680  CA  ALA A2101      40.088  25.908  51.627  1.00  0.00           C  
ATOM   3681  C   ALA A2101      41.266  26.860  51.432  1.00  0.00           C  
ATOM   3682  O   ALA A2101      42.389  26.429  51.146  1.00  0.00           O  
ATOM   3683  CB  ALA A2101      39.160  25.987  50.421  1.00  0.00           C  
ATOM   3684  N   LEU A2102      40.989  28.152  51.580  1.00  0.00           N  
ATOM   3685  CA  LEU A2102      41.970  29.225  51.405  1.00  0.00           C  
ATOM   3686  C   LEU A2102      43.406  28.884  51.797  1.00  0.00           C  
ATOM   3687  O   LEU A2102      44.338  29.055  51.007  1.00  0.00           O  
ATOM   3688  CB  LEU A2102      41.520  30.459  52.208  1.00  0.00           C  
ATOM   3689  CG  LEU A2102      41.910  31.879  51.778  1.00  0.00           C  
ATOM   3690  CD1 LEU A2102      41.530  32.847  52.872  1.00  0.00           C  
ATOM   3691  CD2 LEU A2102      43.380  31.973  51.504  1.00  0.00           C  
ATOM   3692  N   LEU A2103      43.571  28.400  53.021  1.00  0.00           N  
ATOM   3693  CA  LEU A2103      44.885  28.086  53.564  1.00  0.00           C  
ATOM   3694  C   LEU A2103      45.617  26.857  53.034  1.00  0.00           C  
ATOM   3695  O   LEU A2103      46.850  26.812  53.032  1.00  0.00           O  
ATOM   3696  CB  LEU A2103      44.777  27.986  55.083  1.00  0.00           C  
ATOM   3697  CG  LEU A2103      44.487  29.319  55.772  1.00  0.00           C  
ATOM   3698  CD1 LEU A2103      45.592  30.316  55.363  1.00  0.00           C  
ATOM   3699  CD2 LEU A2103      43.088  29.852  55.386  1.00  0.00           C  
ATOM   3700  N   GLY A2104      44.863  25.862  52.589  1.00  0.00           N  
ATOM   3701  CA  GLY A2104      45.481  24.648  52.100  1.00  0.00           C  
ATOM   3702  C   GLY A2104      45.453  23.602  53.199  1.00  0.00           C  
ATOM   3703  O   GLY A2104      45.376  23.941  54.382  1.00  0.00           O  
ATOM   3704  N   LYS A2105      45.517  22.333  52.809  1.00  0.00           N  
ATOM   3705  CA  LYS A2105      45.493  21.217  53.748  1.00  0.00           C  
ATOM   3706  C   LYS A2105      46.419  21.377  54.956  1.00  0.00           C  
ATOM   3707  O   LYS A2105      45.970  21.426  56.097  1.00  0.00           O  
ATOM   3708  CB  LYS A2105      45.847  19.924  53.005  1.00  0.00           C  
ATOM   3709  CG  LYS A2105      45.816  18.665  53.855  1.00  0.00           C  
ATOM   3710  CD  LYS A2105      45.844  17.426  52.974  1.00  0.00           C  
ATOM   3711  CE  LYS A2105      45.461  16.176  53.752  1.00  0.00           C  
ATOM   3712  NZ  LYS A2105      45.263  14.999  52.854  1.00  0.00           N  
ATOM   3713  N   GLU A2107      47.714  21.457  54.696  1.00  0.00           N  
ATOM   3714  CA  GLU A2107      48.709  21.568  55.757  1.00  0.00           C  
ATOM   3715  C   GLU A2107      48.510  22.696  56.755  1.00  0.00           C  
ATOM   3716  O   GLU A2107      48.471  22.469  57.969  1.00  0.00           O  
ATOM   3717  CB  GLU A2107      50.107  21.690  55.143  1.00  0.00           C  
ATOM   3718  CG  GLU A2107      50.689  20.376  54.623  1.00  0.00           C  
ATOM   3719  CD  GLU A2107      49.675  19.538  53.851  1.00  0.00           C  
ATOM   3720  OE1 GLU A2107      48.726  19.017  54.482  1.00  0.00           O  
ATOM   3721  OE2 GLU A2107      49.822  19.403  52.614  1.00  0.00           O  
ATOM   3722  N   ARG A2108      48.397  23.916  56.244  1.00  0.00           N  
ATOM   3723  CA  ARG A2108      48.236  25.082  57.105  1.00  0.00           C  
ATOM   3724  C   ARG A2108      46.983  24.958  57.965  1.00  0.00           C  
ATOM   3725  O   ARG A2108      46.987  25.323  59.141  1.00  0.00           O  
ATOM   3726  CB  ARG A2108      48.183  26.353  56.250  1.00  0.00           C  
ATOM   3727  CG  ARG A2108      48.694  27.626  56.937  1.00  0.00           C  
ATOM   3728  CD  ARG A2108      47.663  28.267  57.879  1.00  0.00           C  
ATOM   3729  NE  ARG A2108      47.764  29.730  57.861  1.00  0.00           N  
ATOM   3730  CZ  ARG A2108      48.720  30.430  58.467  1.00  0.00           C  
ATOM   3731  NH1 ARG A2108      49.666  29.811  59.162  1.00  0.00           N  
ATOM   3732  NH2 ARG A2108      48.746  31.753  58.352  1.00  0.00           N  
ATOM   3733  N   ALA A2109      45.920  24.426  57.375  1.00  0.00           N  
ATOM   3734  CA  ALA A2109      44.661  24.252  58.083  1.00  0.00           C  
ATOM   3735  C   ALA A2109      44.751  23.199  59.185  1.00  0.00           C  
ATOM   3736  O   ALA A2109      44.328  23.443  60.316  1.00  0.00           O  
ATOM   3737  CB  ALA A2109      43.553  23.884  57.097  1.00  0.00           C  
ATOM   3738  N   LEU A2110      45.293  22.030  58.859  1.00  0.00           N  
ATOM   3739  CA  LEU A2110      45.409  20.971  59.850  1.00  0.00           C  
ATOM   3740  C   LEU A2110      46.312  21.407  60.998  1.00  0.00           C  
ATOM   3741  O   LEU A2110      45.993  21.183  62.163  1.00  0.00           O  
ATOM   3742  CB  LEU A2110      45.947  19.693  59.206  1.00  0.00           C  
ATOM   3743  CG  LEU A2110      45.109  19.128  58.057  1.00  0.00           C  
ATOM   3744  CD1 LEU A2110      45.795  17.882  57.487  1.00  0.00           C  
ATOM   3745  CD2 LEU A2110      43.701  18.806  58.557  1.00  0.00           C  
ATOM   3746  N   ARG A2111      47.432  22.041  60.669  1.00  0.00           N  
ATOM   3747  CA  ARG A2111      48.365  22.503  61.683  1.00  0.00           C  
ATOM   3748  C   ARG A2111      47.607  23.332  62.721  1.00  0.00           C  
ATOM   3749  O   ARG A2111      47.671  23.056  63.924  1.00  0.00           O  
ATOM   3750  CB  ARG A2111      49.462  23.335  61.014  1.00  0.00           C  
ATOM   3751  CG  ARG A2111      50.818  23.249  61.698  1.00  0.00           C  
ATOM   3752  CD  ARG A2111      50.892  24.164  62.900  1.00  0.00           C  
ATOM   3753  NE  ARG A2111      50.884  25.561  62.482  1.00  0.00           N  
ATOM   3754  CZ  ARG A2111      50.980  26.595  63.310  1.00  0.00           C  
ATOM   3755  NH1 ARG A2111      51.091  26.401  64.620  1.00  0.00           N  
ATOM   3756  NH2 ARG A2111      50.973  27.830  62.824  1.00  0.00           N  
ATOM   3757  N   ARG A2112      46.877  24.338  62.241  1.00  0.00           N  
ATOM   3758  CA  ARG A2112      46.094  25.213  63.110  1.00  0.00           C  
ATOM   3759  C   ARG A2112      45.004  24.450  63.857  1.00  0.00           C  
ATOM   3760  O   ARG A2112      44.743  24.729  65.026  1.00  0.00           O  
ATOM   3761  CB  ARG A2112      45.459  26.347  62.301  1.00  0.00           C  
ATOM   3762  CG  ARG A2112      44.527  27.224  63.113  1.00  0.00           C  
ATOM   3763  CD  ARG A2112      44.166  28.487  62.366  1.00  0.00           C  
ATOM   3764  NE  ARG A2112      45.338  29.319  62.107  1.00  0.00           N  
ATOM   3765  CZ  ARG A2112      45.285  30.512  61.525  1.00  0.00           C  
ATOM   3766  NH1 ARG A2112      44.113  31.011  61.145  1.00  0.00           N  
ATOM   3767  NH2 ARG A2112      46.400  31.203  61.314  1.00  0.00           N  
ATOM   3768  N   LEU A2113      44.373  23.493  63.178  1.00  0.00           N  
ATOM   3769  CA  LEU A2113      43.318  22.688  63.788  1.00  0.00           C  
ATOM   3770  C   LEU A2113      43.907  21.841  64.907  1.00  0.00           C  
ATOM   3771  O   LEU A2113      43.241  21.564  65.901  1.00  0.00           O  
ATOM   3772  CB  LEU A2113      42.672  21.764  62.751  1.00  0.00           C  
ATOM   3773  CG  LEU A2113      41.244  21.249  62.987  1.00  0.00           C  
ATOM   3774  CD1 LEU A2113      40.969  20.135  62.001  1.00  0.00           C  
ATOM   3775  CD2 LEU A2113      41.056  20.732  64.399  1.00  0.00           C  
ATOM   3776  N   GLU A2121      45.160  21.430  64.742  1.00  0.00           N  
ATOM   3777  CA  GLU A2121      45.824  20.605  65.744  1.00  0.00           C  
ATOM   3778  C   GLU A2121      46.089  21.371  67.038  1.00  0.00           C  
ATOM   3779  O   GLU A2121      46.032  20.800  68.129  1.00  0.00           O  
ATOM   3780  CB  GLU A2121      47.145  20.063  65.192  1.00  0.00           C  
ATOM   3781  CG  GLU A2121      46.992  19.259  63.914  1.00  0.00           C  
ATOM   3782  CD  GLU A2121      48.320  18.795  63.340  1.00  0.00           C  
ATOM   3783  OE1 GLU A2121      48.324  18.317  62.183  1.00  0.00           O  
ATOM   3784  OE2 GLU A2121      49.352  18.902  64.042  1.00  0.00           O  
ATOM   3785  N   ARG A2122      46.379  22.662  66.927  1.00  0.00           N  
ATOM   3786  CA  ARG A2122      46.649  23.458  68.116  1.00  0.00           C  
ATOM   3787  C   ARG A2122      45.409  23.632  68.983  1.00  0.00           C  
ATOM   3788  O   ARG A2122      45.507  23.788  70.199  1.00  0.00           O  
ATOM   3789  CB  ARG A2122      47.206  24.824  67.722  1.00  0.00           C  
ATOM   3790  CG  ARG A2122      48.588  24.765  67.084  1.00  0.00           C  
ATOM   3791  CD  ARG A2122      49.129  26.162  66.891  1.00  0.00           C  
ATOM   3792  NE  ARG A2122      48.150  26.998  66.203  1.00  0.00           N  
ATOM   3793  CZ  ARG A2122      48.335  28.277  65.894  1.00  0.00           C  
ATOM   3794  NH1 ARG A2122      49.473  28.883  66.214  1.00  0.00           N  
ATOM   3795  NH2 ARG A2122      47.376  28.948  65.265  1.00  0.00           N  
ATOM   3796  N   ALA A2123      44.243  23.595  68.352  1.00  0.00           N  
ATOM   3797  CA  ALA A2123      42.994  23.758  69.069  1.00  0.00           C  
ATOM   3798  C   ALA A2123      42.576  22.449  69.724  1.00  0.00           C  
ATOM   3799  O   ALA A2123      41.780  22.443  70.663  1.00  0.00           O  
ATOM   3800  CB  ALA A2123      41.917  24.238  68.118  1.00  0.00           C  
ATOM   3801  N   LEU A2124      43.117  21.341  69.229  1.00  0.00           N  
ATOM   3802  CA  LEU A2124      42.790  20.022  69.773  1.00  0.00           C  
ATOM   3803  C   LEU A2124      43.849  19.576  70.777  1.00  0.00           C  
ATOM   3804  O   LEU A2124      43.595  18.725  71.631  1.00  0.00           O  
ATOM   3805  CB  LEU A2124      42.704  18.986  68.648  1.00  0.00           C  
ATOM   3806  CG  LEU A2124      41.732  19.255  67.500  1.00  0.00           C  
ATOM   3807  CD1 LEU A2124      41.812  18.114  66.495  1.00  0.00           C  
ATOM   3808  CD2 LEU A2124      40.319  19.398  68.045  1.00  0.00           C  
ATOM   3809  N   ALA A2126      45.042  20.151  70.657  1.00  0.00           N  
ATOM   3810  CA  ALA A2126      46.150  19.824  71.544  1.00  0.00           C  
ATOM   3811  C   ALA A2126      45.788  20.128  72.998  1.00  0.00           C  
ATOM   3812  O   ALA A2126      46.035  19.253  73.857  1.00  0.00           O  
ATOM   3813  CB  ALA A2126      47.399  20.605  71.129  1.00  0.00           C  
ATOM   3814  OXT ALA A2126      45.270  21.237  73.262  1.00  0.00           O  
HETATM 3815  PG  ATP A 600      40.307  79.655  58.450  1.00  0.00           P  
HETATM 3816  O1G ATP A 600      39.122  80.475  57.954  1.00  0.00           O  
HETATM 3817  O2G ATP A 600      40.250  79.562  59.969  1.00  0.00           O  
HETATM 3818  O3G ATP A 600      41.604  80.337  58.037  1.00  0.00           O  
HETATM 3819  PB  ATP A 600      38.969  77.624  56.949  1.00  0.00           P  
HETATM 3820  O1B ATP A 600      38.181  78.809  56.512  1.00  0.00           O  
HETATM 3821  O2B ATP A 600      38.312  76.536  57.721  1.00  0.00           O  
HETATM 3822  O3B ATP A 600      40.256  78.151  57.809  1.00  0.00           O  
HETATM 3823  PA  ATP A 600      39.901  77.817  54.266  1.00  0.00           P  
HETATM 3824  O1A ATP A 600      40.087  79.235  54.676  1.00  0.00           O  
HETATM 3825  O2A ATP A 600      40.987  77.116  53.529  1.00  0.00           O  
HETATM 3826  O3A ATP A 600      39.616  76.941  55.615  1.00  0.00           O  
HETATM 3827  O5' ATP A 600      38.547  77.708  53.428  1.00  0.00           O  
HETATM 3828  C5' ATP A 600      38.557  77.221  52.086  1.00  0.00           C  
HETATM 3829  C4' ATP A 600      37.196  77.384  51.440  1.00  0.00           C  
HETATM 3830  O4' ATP A 600      36.241  76.545  52.150  1.00  0.00           O  
HETATM 3831  C3' ATP A 600      36.640  78.802  51.535  1.00  0.00           C  
HETATM 3832  O3' ATP A 600      36.376  79.521  50.332  1.00  0.00           O  
HETATM 3833  C2' ATP A 600      35.650  78.826  52.697  1.00  0.00           C  
HETATM 3834  O2' ATP A 600      34.458  79.476  52.303  1.00  0.00           O  
HETATM 3835  C1' ATP A 600      35.317  77.340  52.880  1.00  0.00           C  
HETATM 3836  N9  ATP A 600      35.252  76.863  54.270  1.00  0.00           N  
HETATM 3837  C8  ATP A 600      36.133  77.102  55.297  1.00  0.00           C  
HETATM 3838  N7  ATP A 600      35.783  76.550  56.437  1.00  0.00           N  
HETATM 3839  C5  ATP A 600      34.591  75.899  56.142  1.00  0.00           C  
HETATM 3840  C6  ATP A 600      33.706  75.126  56.930  1.00  0.00           C  
HETATM 3841  N6  ATP A 600      33.890  74.877  58.231  1.00  0.00           N  
HETATM 3842  N1  ATP A 600      32.608  74.615  56.325  1.00  0.00           N  
HETATM 3843  C2  ATP A 600      32.417  74.872  55.025  1.00  0.00           C  
HETATM 3844  N3  ATP A 600      33.168  75.586  54.185  1.00  0.00           N  
HETATM 3845  C4  ATP A 600      34.254  76.078  54.811  1.00  0.00           C  
TER
END
