# Supplementary material for: Backbone Brackets and Arginine Tweezers delineate Class I and Class II aminoacyl tRNA synthetases
Source: PLoS Comput Biol. 2018 Apr 16;14(4):e1006101. doi: 10.1371/journal.pcbi.1006101 (PMC5919687; doi:10.1371/journal.pcbi.1006101)
Supplement: S11 File — All structures of Class I aaRS with residues renumbered according to the MSA. (GZ) [file pcbi.1006101.s023.tar.gz › 1n77_B_renum.pdb]

ATOM      1  N   MET B 264      89.082  83.805  91.039  1.00  0.00           N  
ATOM      2  CA  MET B 264      88.652  82.471  91.568  1.00  0.00           C  
ATOM      3  C   MET B 264      88.547  82.461  93.093  1.00  0.00           C  
ATOM      4  O   MET B 264      88.099  83.434  93.704  1.00  0.00           O  
ATOM      5  CB  MET B 264      89.618  81.375  91.100  1.00  0.00           C  
ATOM      6  CG  MET B 264      91.027  81.883  90.821  1.00  0.00           C  
ATOM      7  SD  MET B 264      92.348  81.088  91.760  1.00  0.00           S  
ATOM      8  CE  MET B 264      92.518  79.484  90.891  1.00  0.00           C  
ATOM      9  N   VAL B 266      88.953  81.355  93.704  1.00  0.00           N  
ATOM     10  CA  VAL B 266      88.882  81.222  95.147  1.00  0.00           C  
ATOM     11  C   VAL B 266      90.260  80.942  95.714  1.00  0.00           C  
ATOM     12  O   VAL B 266      90.939  80.019  95.279  1.00  0.00           O  
ATOM     13  CB  VAL B 266      87.906  80.068  95.540  1.00  0.00           C  
ATOM     14  CG1 VAL B 266      88.068  79.697  97.008  1.00  0.00           C  
ATOM     15  CG2 VAL B 266      86.473  80.493  95.271  1.00  0.00           C  
ATOM     16  N   VAL B 267      90.678  81.748  96.682  1.00  0.00           N  
ATOM     17  CA  VAL B 267      91.974  81.548  97.318  1.00  0.00           C  
ATOM     18  C   VAL B 267      91.799  81.516  98.833  1.00  0.00           C  
ATOM     19  O   VAL B 267      91.296  82.472  99.426  1.00  0.00           O  
ATOM     20  CB  VAL B 267      92.970  82.669  96.942  1.00  0.00           C  
ATOM     21  CG1 VAL B 267      94.236  82.546  97.774  1.00  0.00           C  
ATOM     22  CG2 VAL B 267      93.299  82.586  95.475  1.00  0.00           C  
ATOM     23  N   THR B 268      92.188  80.406  99.450  1.00  0.00           N  
ATOM     24  CA  THR B 268      92.087  80.264 100.894  1.00  0.00           C  
ATOM     25  C   THR B 268      93.485  80.169 101.465  1.00  0.00           C  
ATOM     26  O   THR B 268      94.461  80.087 100.713  1.00  0.00           O  
ATOM     27  CB  THR B 268      91.328  79.003 101.298  1.00  0.00           C  
ATOM     28  OG1 THR B 268      91.897  77.868 100.635  1.00  0.00           O  
ATOM     29  CG2 THR B 268      89.871  79.138 100.948  1.00  0.00           C  
ATOM     30  N   ARG B 269      93.584  80.177 102.791  1.00  0.00           N  
ATOM     31  CA  ARG B 269      94.881  80.100 103.436  1.00  0.00           C  
ATOM     32  C   ARG B 269      94.825  79.610 104.861  1.00  0.00           C  
ATOM     33  O   ARG B 269      93.767  79.582 105.470  1.00  0.00           O  
ATOM     34  CB  ARG B 269      95.564  81.477 103.398  1.00  0.00           C  
ATOM     35  CG  ARG B 269      94.709  82.673 103.858  1.00  0.00           C  
ATOM     36  CD  ARG B 269      94.332  82.580 105.323  1.00  0.00           C  
ATOM     37  NE  ARG B 269      94.035  83.878 105.916  1.00  0.00           N  
ATOM     38  CZ  ARG B 269      93.685  84.042 107.186  1.00  0.00           C  
ATOM     39  NH1 ARG B 269      93.589  82.990 107.987  1.00  0.00           N  
ATOM     40  NH2 ARG B 269      93.434  85.251 107.662  1.00  0.00           N  
ATOM     41  N   ILE B 270      95.988  79.219 105.369  1.00  0.00           N  
ATOM     42  CA  ILE B 270      96.159  78.768 106.736  1.00  0.00           C  
ATOM     43  C   ILE B 270      97.364  79.592 107.201  1.00  0.00           C  
ATOM     44  O   ILE B 270      98.329  79.782 106.446  1.00  0.00           O  
ATOM     45  CB  ILE B 270      96.485  77.247 106.800  1.00  0.00           C  
ATOM     46  CG1 ILE B 270      96.306  76.735 108.220  1.00  0.00           C  
ATOM     47  CG2 ILE B 270      97.915  76.969 106.392  1.00  0.00           C  
ATOM     48  CD1 ILE B 270      94.856  76.600 108.620  1.00  0.00           C  
ATOM     49  N   ALA B 272      97.308  80.117 108.415  1.00  0.00           N  
ATOM     50  CA  ALA B 272      98.418  80.912 108.929  1.00  0.00           C  
ATOM     51  C   ALA B 272      98.879  80.346 110.275  1.00  0.00           C  
ATOM     52  O   ALA B 272      98.675  80.955 111.324  1.00  0.00           O  
ATOM     53  CB  ALA B 272      97.993  82.374 109.065  1.00  0.00           C  
ATOM     54  N   PRO B 273      99.511  79.163 110.255  1.00  0.00           N  
ATOM     55  CA  PRO B 273      99.980  78.543 111.492  1.00  0.00           C  
ATOM     56  C   PRO B 273     101.103  79.335 112.142  1.00  0.00           C  
ATOM     57  O   PRO B 273     101.846  80.058 111.480  1.00  0.00           O  
ATOM     58  CB  PRO B 273     100.465  77.165 111.041  1.00  0.00           C  
ATOM     59  CG  PRO B 273      99.824  76.963 109.706  1.00  0.00           C  
ATOM     60  CD  PRO B 273      99.872  78.333 109.100  1.00  0.00           C  
ATOM     61  N   SER B 274     101.212  79.196 113.452  1.00  0.00           N  
ATOM     62  CA  SER B 274     102.264  79.855 114.202  1.00  0.00           C  
ATOM     63  C   SER B 274     103.150  78.719 114.666  1.00  0.00           C  
ATOM     64  O   SER B 274     102.655  77.744 115.217  1.00  0.00           O  
ATOM     65  CB  SER B 274     101.695  80.574 115.423  1.00  0.00           C  
ATOM     66  OG  SER B 274     100.832  81.636 115.048  1.00  0.00           O  
ATOM     67  N   PRO B 275     104.464  78.800 114.417  1.00  0.00           N  
ATOM     68  CA  PRO B 275     105.307  77.690 114.883  1.00  0.00           C  
ATOM     69  C   PRO B 275     105.739  77.949 116.332  1.00  0.00           C  
ATOM     70  O   PRO B 275     106.841  78.434 116.594  1.00  0.00           O  
ATOM     71  CB  PRO B 275     106.493  77.709 113.915  1.00  0.00           C  
ATOM     72  CG  PRO B 275     106.022  78.551 112.764  1.00  0.00           C  
ATOM     73  CD  PRO B 275     105.191  79.607 113.431  1.00  0.00           C  
ATOM     74  N   THR B 276     104.860  77.635 117.273  1.00  0.00           N  
ATOM     75  CA  THR B 276     105.156  77.869 118.679  1.00  0.00           C  
ATOM     76  C   THR B 276     104.734  76.692 119.549  1.00  0.00           C  
ATOM     77  O   THR B 276     104.269  76.870 120.683  1.00  0.00           O  
ATOM     78  CB  THR B 276     104.451  79.149 119.179  1.00  0.00           C  
ATOM     79  OG1 THR B 276     103.055  79.091 118.842  1.00  0.00           O  
ATOM     80  CG2 THR B 276     105.085  80.395 118.543  1.00  0.00           C  
ATOM     81  N   GLY B 277     104.908  75.488 119.011  1.00  0.00           N  
ATOM     82  CA  GLY B 277     104.546  74.286 119.742  1.00  0.00           C  
ATOM     83  C   GLY B 277     104.328  73.112 118.805  1.00  0.00           C  
ATOM     84  O   GLY B 277     104.632  73.209 117.613  1.00  0.00           O  
ATOM     85  N   ASP B 279     103.808  72.009 119.341  1.00  0.00           N  
ATOM     86  CA  ASP B 279     103.537  70.811 118.547  1.00  0.00           C  
ATOM     87  C   ASP B 279     102.457  71.098 117.515  1.00  0.00           C  
ATOM     88  O   ASP B 279     101.610  71.960 117.717  1.00  0.00           O  
ATOM     89  CB  ASP B 279     103.025  69.673 119.433  1.00  0.00           C  
ATOM     90  CG  ASP B 279     103.895  69.433 120.640  1.00  0.00           C  
ATOM     91  OD1 ASP B 279     105.028  68.938 120.467  1.00  0.00           O  
ATOM     92  OD2 ASP B 279     103.442  69.743 121.764  1.00  0.00           O  
ATOM     93  N   PRO B 280     102.476  70.382 116.385  1.00  0.00           N  
ATOM     94  CA  PRO B 280     101.424  70.652 115.401  1.00  0.00           C  
ATOM     95  C   PRO B 280     100.076  70.359 116.069  1.00  0.00           C  
ATOM     96  O   PRO B 280      99.830  69.248 116.544  1.00  0.00           O  
ATOM     97  CB  PRO B 280     101.773  69.706 114.250  1.00  0.00           C  
ATOM     98  CG  PRO B 280     102.622  68.634 114.905  1.00  0.00           C  
ATOM     99  CD  PRO B 280     103.451  69.408 115.873  1.00  0.00           C  
ATOM    100  N   HIS B 281      99.211  71.368 116.108  1.00  0.00           N  
ATOM    101  CA  HIS B 281      97.921  71.252 116.781  1.00  0.00           C  
ATOM    102  C   HIS B 281      96.760  70.763 115.913  1.00  0.00           C  
ATOM    103  O   HIS B 281      96.621  71.140 114.751  1.00  0.00           O  
ATOM    104  CB  HIS B 281      97.596  72.608 117.420  1.00  0.00           C  
ATOM    105  CG  HIS B 281      96.484  72.573 118.421  1.00  0.00           C  
ATOM    106  ND1 HIS B 281      95.177  72.299 118.077  1.00  0.00           N  
ATOM    107  CD2 HIS B 281      96.473  72.850 119.748  1.00  0.00           C  
ATOM    108  CE1 HIS B 281      94.409  72.416 119.146  1.00  0.00           C  
ATOM    109  NE2 HIS B 281      95.171  72.750 120.174  1.00  0.00           N  
ATOM    110  N   VAL B 282      95.923  69.916 116.502  1.00  0.00           N  
ATOM    111  CA  VAL B 282      94.766  69.340 115.820  1.00  0.00           C  
ATOM    112  C   VAL B 282      93.790  70.421 115.353  1.00  0.00           C  
ATOM    113  O   VAL B 282      93.101  70.262 114.349  1.00  0.00           O  
ATOM    114  CB  VAL B 282      94.042  68.338 116.760  1.00  0.00           C  
ATOM    115  CG1 VAL B 282      93.544  69.058 117.992  1.00  0.00           C  
ATOM    116  CG2 VAL B 282      92.914  67.650 116.046  1.00  0.00           C  
ATOM    117  N   GLY B 283      93.732  71.526 116.087  1.00  0.00           N  
ATOM    118  CA  GLY B 283      92.843  72.603 115.705  1.00  0.00           C  
ATOM    119  C   GLY B 283      93.268  73.161 114.366  1.00  0.00           C  
ATOM    120  O   GLY B 283      92.440  73.577 113.567  1.00  0.00           O  
ATOM    121  N   THR B 284      94.571  73.160 114.121  1.00  0.00           N  
ATOM    122  CA  THR B 284      95.117  73.674 112.882  1.00  0.00           C  
ATOM    123  C   THR B 284      94.732  72.762 111.732  1.00  0.00           C  
ATOM    124  O   THR B 284      94.311  73.231 110.670  1.00  0.00           O  
ATOM    125  CB  THR B 284      96.641  73.775 112.966  1.00  0.00           C  
ATOM    126  OG1 THR B 284      96.988  74.695 114.007  1.00  0.00           O  
ATOM    127  CG2 THR B 284      97.223  74.257 111.640  1.00  0.00           C  
ATOM    128  N   ALA B 285      94.870  71.457 111.946  1.00  0.00           N  
ATOM    129  CA  ALA B 285      94.531  70.499 110.908  1.00  0.00           C  
ATOM    130  C   ALA B 285      93.064  70.700 110.559  1.00  0.00           C  
ATOM    131  O   ALA B 285      92.681  70.688 109.388  1.00  0.00           O  
ATOM    132  CB  ALA B 285      94.763  69.088 111.398  1.00  0.00           C  
ATOM    133  N   TYR B 286      92.249  70.896 111.592  1.00  0.00           N  
ATOM    134  CA  TYR B 286      90.812  71.100 111.424  1.00  0.00           C  
ATOM    135  C   TYR B 286      90.513  72.295 110.519  1.00  0.00           C  
ATOM    136  O   TYR B 286      89.803  72.158 109.527  1.00  0.00           O  
ATOM    137  CB  TYR B 286      90.165  71.290 112.790  1.00  0.00           C  
ATOM    138  CG  TYR B 286      88.737  71.786 112.755  1.00  0.00           C  
ATOM    139  CD1 TYR B 286      87.704  70.996 112.248  1.00  0.00           C  
ATOM    140  CD2 TYR B 286      88.412  73.027 113.280  1.00  0.00           C  
ATOM    141  CE1 TYR B 286      86.370  71.440 112.276  1.00  0.00           C  
ATOM    142  CE2 TYR B 286      87.092  73.482 113.316  1.00  0.00           C  
ATOM    143  CZ  TYR B 286      86.082  72.686 112.819  1.00  0.00           C  
ATOM    144  OH  TYR B 286      84.790  73.141 112.904  1.00  0.00           O  
ATOM    145  N   ILE B 288      91.052  73.464 110.859  1.00  0.00           N  
ATOM    146  CA  ILE B 288      90.830  74.654 110.047  1.00  0.00           C  
ATOM    147  C   ILE B 288      91.446  74.455 108.657  1.00  0.00           C  
ATOM    148  O   ILE B 288      90.839  74.846 107.656  1.00  0.00           O  
ATOM    149  CB  ILE B 288      91.409  75.943 110.725  1.00  0.00           C  
ATOM    150  CG1 ILE B 288      90.299  76.731 111.416  1.00  0.00           C  
ATOM    151  CG2 ILE B 288      91.939  76.888 109.703  1.00  0.00           C  
ATOM    152  CD1 ILE B 288      89.619  76.009 112.542  1.00  0.00           C  
ATOM    153  N   ALA B 289      92.626  73.831 108.601  1.00  0.00           N  
ATOM    154  CA  ALA B 289      93.306  73.565 107.339  1.00  0.00           C  
ATOM    155  C   ALA B 289      92.446  72.694 106.437  1.00  0.00           C  
ATOM    156  O   ALA B 289      92.328  72.945 105.231  1.00  0.00           O  
ATOM    157  CB  ALA B 289      94.635  72.871 107.591  1.00  0.00           C  
ATOM    158  N   LEU B 290      91.858  71.659 107.027  1.00  0.00           N  
ATOM    159  CA  LEU B 290      91.005  70.733 106.292  1.00  0.00           C  
ATOM    160  C   LEU B 290      89.874  71.441 105.562  1.00  0.00           C  
ATOM    161  O   LEU B 290      89.562  71.105 104.413  1.00  0.00           O  
ATOM    162  CB  LEU B 290      90.415  69.697 107.241  1.00  0.00           C  
ATOM    163  CG  LEU B 290      89.265  68.820 106.736  1.00  0.00           C  
ATOM    164  CD1 LEU B 290      89.709  67.913 105.593  1.00  0.00           C  
ATOM    165  CD2 LEU B 290      88.770  67.991 107.909  1.00  0.00           C  
ATOM    166  N   PHE B 291      89.253  72.414 106.220  1.00  0.00           N  
ATOM    167  CA  PHE B 291      88.157  73.120 105.582  1.00  0.00           C  
ATOM    168  C   PHE B 291      88.621  74.153 104.560  1.00  0.00           C  
ATOM    169  O   PHE B 291      87.929  74.421 103.577  1.00  0.00           O  
ATOM    170  CB  PHE B 291      87.235  73.755 106.636  1.00  0.00           C  
ATOM    171  CG  PHE B 291      86.242  72.790 107.212  1.00  0.00           C  
ATOM    172  CD1 PHE B 291      86.616  71.907 108.209  1.00  0.00           C  
ATOM    173  CD2 PHE B 291      84.948  72.714 106.693  1.00  0.00           C  
ATOM    174  CE1 PHE B 291      85.722  70.955 108.683  1.00  0.00           C  
ATOM    175  CE2 PHE B 291      84.041  71.768 107.155  1.00  0.00           C  
ATOM    176  CZ  PHE B 291      84.427  70.884 108.151  1.00  0.00           C  
ATOM    177  N   ASN B 292      89.791  74.735 104.780  1.00  0.00           N  
ATOM    178  CA  ASN B 292      90.278  75.703 103.832  1.00  0.00           C  
ATOM    179  C   ASN B 292      90.656  74.959 102.568  1.00  0.00           C  
ATOM    180  O   ASN B 292      90.342  75.399 101.457  1.00  0.00           O  
ATOM    181  CB  ASN B 292      91.460  76.450 104.412  1.00  0.00           C  
ATOM    182  CG  ASN B 292      91.035  77.689 105.156  1.00  0.00           C  
ATOM    183  OD1 ASN B 292      90.945  77.701 106.386  1.00  0.00           O  
ATOM    184  ND2 ASN B 292      90.750  78.743 104.411  1.00  0.00           N  
ATOM    185  N   TYR B 293      91.312  73.816 102.758  1.00  0.00           N  
ATOM    186  CA  TYR B 293      91.739  72.953 101.663  1.00  0.00           C  
ATOM    187  C   TYR B 293      90.550  72.560 100.787  1.00  0.00           C  
ATOM    188  O   TYR B 293      90.580  72.712  99.567  1.00  0.00           O  
ATOM    189  CB  TYR B 293      92.404  71.695 102.229  1.00  0.00           C  
ATOM    190  CG  TYR B 293      92.737  70.640 101.200  1.00  0.00           C  
ATOM    191  CD1 TYR B 293      91.937  69.508 101.048  1.00  0.00           C  
ATOM    192  CD2 TYR B 293      93.851  70.771 100.377  1.00  0.00           C  
ATOM    193  CE1 TYR B 293      92.241  68.529 100.101  1.00  0.00           C  
ATOM    194  CE2 TYR B 293      94.165  69.803  99.425  1.00  0.00           C  
ATOM    195  CZ  TYR B 293      93.358  68.686  99.293  1.00  0.00           C  
ATOM    196  OH  TYR B 293      93.679  67.726  98.359  1.00  0.00           O  
ATOM    197  N   ALA B 294      89.499  72.066 101.423  1.00  0.00           N  
ATOM    198  CA  ALA B 294      88.312  71.647 100.711  1.00  0.00           C  
ATOM    199  C   ALA B 294      87.626  72.778  99.966  1.00  0.00           C  
ATOM    200  O   ALA B 294      87.297  72.627  98.793  1.00  0.00           O  
ATOM    201  CB  ALA B 294      87.332  71.001 101.675  1.00  0.00           C  
ATOM    202  N   TRP B 295      87.408  73.913 100.625  1.00  0.00           N  
ATOM    203  CA  TRP B 295      86.715  75.017  99.961  1.00  0.00           C  
ATOM    204  C   TRP B 295      87.454  75.439  98.703  1.00  0.00           C  
ATOM    205  O   TRP B 295      86.838  75.758  97.696  1.00  0.00           O  
ATOM    206  CB  TRP B 295      86.551  76.224 100.893  1.00  0.00           C  
ATOM    207  CG  TRP B 295      85.710  77.316 100.300  1.00  0.00           C  
ATOM    208  CD1 TRP B 295      86.026  78.642 100.212  1.00  0.00           C  
ATOM    209  CD2 TRP B 295      84.403  77.180  99.734  1.00  0.00           C  
ATOM    210  NE1 TRP B 295      84.993  79.343  99.630  1.00  0.00           N  
ATOM    211  CE2 TRP B 295      83.983  78.470  99.327  1.00  0.00           C  
ATOM    212  CE3 TRP B 295      83.540  76.097  99.533  1.00  0.00           C  
ATOM    213  CZ2 TRP B 295      82.740  78.704  98.734  1.00  0.00           C  
ATOM    214  CZ3 TRP B 295      82.298  76.337  98.943  1.00  0.00           C  
ATOM    215  CH2 TRP B 295      81.914  77.632  98.553  1.00  0.00           C  
ATOM    216  N   ALA B 296      88.776  75.436  98.759  1.00  0.00           N  
ATOM    217  CA  ALA B 296      89.571  75.819  97.599  1.00  0.00           C  
ATOM    218  C   ALA B 296      89.378  74.799  96.474  1.00  0.00           C  
ATOM    219  O   ALA B 296      88.970  75.146  95.364  1.00  0.00           O  
ATOM    220  CB  ALA B 296      91.046  75.903  97.981  1.00  0.00           C  
ATOM    221  N   ARG B 297      89.672  73.538  96.770  1.00  0.00           N  
ATOM    222  CA  ARG B 297      89.539  72.481  95.781  1.00  0.00           C  
ATOM    223  C   ARG B 297      88.141  72.398  95.197  1.00  0.00           C  
ATOM    224  O   ARG B 297      87.993  72.204  94.001  1.00  0.00           O  
ATOM    225  CB  ARG B 297      89.926  71.124  96.385  1.00  0.00           C  
ATOM    226  CG  ARG B 297      91.426  70.932  96.602  1.00  0.00           C  
ATOM    227  CD  ARG B 297      92.186  70.677  95.299  1.00  0.00           C  
ATOM    228  NE  ARG B 297      93.632  70.641  95.511  1.00  0.00           N  
ATOM    229  CZ  ARG B 297      94.398  71.718  95.576  1.00  0.00           C  
ATOM    230  NH1 ARG B 297      93.862  72.919  95.432  1.00  0.00           N  
ATOM    231  NH2 ARG B 297      95.695  71.602  95.812  1.00  0.00           N  
ATOM    232  N   ARG B 298      87.116  72.547  96.029  1.00  0.00           N  
ATOM    233  CA  ARG B 298      85.750  72.468  95.530  1.00  0.00           C  
ATOM    234  C   ARG B 298      85.476  73.537  94.493  1.00  0.00           C  
ATOM    235  O   ARG B 298      84.710  73.311  93.560  1.00  0.00           O  
ATOM    236  CB  ARG B 298      84.734  72.596  96.662  1.00  0.00           C  
ATOM    237  CG  ARG B 298      83.305  72.775  96.174  1.00  0.00           C  
ATOM    238  CD  ARG B 298      82.947  71.706  95.146  1.00  0.00           C  
ATOM    239  NE  ARG B 298      81.779  72.086  94.356  1.00  0.00           N  
ATOM    240  CZ  ARG B 298      80.520  71.918  94.745  1.00  0.00           C  
ATOM    241  NH1 ARG B 298      80.249  71.359  95.918  1.00  0.00           N  
ATOM    242  NH2 ARG B 298      79.531  72.337  93.968  1.00  0.00           N  
ATOM    243  N   ASN B 299      86.097  74.701  94.648  1.00  0.00           N  
ATOM    244  CA  ASN B 299      85.894  75.789  93.702  1.00  0.00           C  
ATOM    245  C   ASN B 299      87.058  75.924  92.716  1.00  0.00           C  
ATOM    246  O   ASN B 299      87.221  76.964  92.063  1.00  0.00           O  
ATOM    247  CB  ASN B 299      85.692  77.099  94.457  1.00  0.00           C  
ATOM    248  CG  ASN B 299      84.442  77.086  95.310  1.00  0.00           C  
ATOM    249  OD1 ASN B 299      84.339  76.327  96.276  1.00  0.00           O  
ATOM    250  ND2 ASN B 299      83.478  77.926  94.954  1.00  0.00           N  
ATOM    251  N   GLY B 305      87.855  74.862  92.608  1.00  0.00           N  
ATOM    252  CA  GLY B 305      88.992  74.871  91.710  1.00  0.00           C  
ATOM    253  C   GLY B 305      89.867  76.086  91.936  1.00  0.00           C  
ATOM    254  O   GLY B 305      90.258  76.763  90.988  1.00  0.00           O  
ATOM    255  N   GLY B 306      90.183  76.366  93.197  1.00  0.00           N  
ATOM    256  CA  GLY B 306      91.010  77.517  93.509  1.00  0.00           C  
ATOM    257  C   GLY B 306      92.360  77.153  94.094  1.00  0.00           C  
ATOM    258  O   GLY B 306      92.890  76.066  93.859  1.00  0.00           O  
ATOM    259  N   ARG B 307      92.921  78.070  94.868  1.00  0.00           N  
ATOM    260  CA  ARG B 307      94.215  77.849  95.493  1.00  0.00           C  
ATOM    261  C   ARG B 307      94.156  77.863  97.023  1.00  0.00           C  
ATOM    262  O   ARG B 307      93.396  78.631  97.615  1.00  0.00           O  
ATOM    263  CB  ARG B 307      95.201  78.913  95.016  1.00  0.00           C  
ATOM    264  CG  ARG B 307      96.132  78.449  93.921  1.00  0.00           C  
ATOM    265  CD  ARG B 307      96.292  79.514  92.870  1.00  0.00           C  
ATOM    266  NE  ARG B 307      96.800  80.766  93.417  1.00  0.00           N  
ATOM    267  CZ  ARG B 307      96.347  81.963  93.055  1.00  0.00           C  
ATOM    268  NH1 ARG B 307      95.372  82.046  92.156  1.00  0.00           N  
ATOM    269  NH2 ARG B 307      96.883  83.070  93.569  1.00  0.00           N  
ATOM    270  N   PHE B 308      94.954  76.992  97.644  1.00  0.00           N  
ATOM    271  CA  PHE B 308      95.059  76.892  99.105  1.00  0.00           C  
ATOM    272  C   PHE B 308      96.488  77.251  99.469  1.00  0.00           C  
ATOM    273  O   PHE B 308      97.428  76.525  99.143  1.00  0.00           O  
ATOM    274  CB  PHE B 308      94.757  75.474  99.596  1.00  0.00           C  
ATOM    275  CG  PHE B 308      94.961  75.283 101.083  1.00  0.00           C  
ATOM    276  CD1 PHE B 308      95.350  74.044 101.590  1.00  0.00           C  
ATOM    277  CD2 PHE B 308      94.772  76.331 101.971  1.00  0.00           C  
ATOM    278  CE1 PHE B 308      95.549  73.856 102.958  1.00  0.00           C  
ATOM    279  CE2 PHE B 308      94.967  76.151 103.335  1.00  0.00           C  
ATOM    280  CZ  PHE B 308      95.358  74.915 103.830  1.00  0.00           C  
ATOM    281  N   ILE B 309      96.621  78.383 100.146  1.00  0.00           N  
ATOM    282  CA  ILE B 309      97.897  78.946 100.564  1.00  0.00           C  
ATOM    283  C   ILE B 309      98.286  78.640 102.011  1.00  0.00           C  
ATOM    284  O   ILE B 309      97.428  78.571 102.885  1.00  0.00           O  
ATOM    285  CB  ILE B 309      97.847  80.491 100.408  1.00  0.00           C  
ATOM    286  CG1 ILE B 309      98.030  80.880  98.949  1.00  0.00           C  
ATOM    287  CG2 ILE B 309      98.894  81.155 101.270  1.00  0.00           C  
ATOM    288  CD1 ILE B 309      98.006  82.380  98.740  1.00  0.00           C  
ATOM    289  N   VAL B 310      99.583  78.454 102.255  1.00  0.00           N  
ATOM    290  CA  VAL B 310     100.069  78.249 103.611  1.00  0.00           C  
ATOM    291  C   VAL B 310     101.068  79.366 103.883  1.00  0.00           C  
ATOM    292  O   VAL B 310     102.063  79.537 103.170  1.00  0.00           O  
ATOM    293  CB  VAL B 310     100.761  76.895 103.815  1.00  0.00           C  
ATOM    294  CG1 VAL B 310     101.231  76.778 105.260  1.00  0.00           C  
ATOM    295  CG2 VAL B 310      99.803  75.768 103.518  1.00  0.00           C  
ATOM    296  N   ARG B 311     100.778  80.136 104.917  1.00  0.00           N  
ATOM    297  CA  ARG B 311     101.615  81.254 105.315  1.00  0.00           C  
ATOM    298  C   ARG B 311     102.046  80.983 106.770  1.00  0.00           C  
ATOM    299  O   ARG B 311     101.229  80.574 107.588  1.00  0.00           O  
ATOM    300  CB  ARG B 311     100.774  82.537 105.217  1.00  0.00           C  
ATOM    301  CG  ARG B 311     101.469  83.836 105.578  1.00  0.00           C  
ATOM    302  CD  ARG B 311     100.434  84.867 106.057  1.00  0.00           C  
ATOM    303  NE  ARG B 311      99.361  85.038 105.086  1.00  0.00           N  
ATOM    304  CZ  ARG B 311      98.147  85.511 105.369  1.00  0.00           C  
ATOM    305  NH1 ARG B 311      97.820  85.878 106.606  1.00  0.00           N  
ATOM    306  NH2 ARG B 311      97.243  85.597 104.405  1.00  0.00           N  
ATOM    307  N   ILE B 312     103.316  81.189 107.093  1.00  0.00           N  
ATOM    308  CA  ILE B 312     103.787  80.950 108.453  1.00  0.00           C  
ATOM    309  C   ILE B 312     103.768  82.219 109.278  1.00  0.00           C  
ATOM    310  O   ILE B 312     104.317  83.230 108.868  1.00  0.00           O  
ATOM    311  CB  ILE B 312     105.216  80.429 108.460  1.00  0.00           C  
ATOM    312  CG1 ILE B 312     105.281  79.142 107.662  1.00  0.00           C  
ATOM    313  CG2 ILE B 312     105.686  80.223 109.890  1.00  0.00           C  
ATOM    314  CD1 ILE B 312     104.360  78.081 108.202  1.00  0.00           C  
ATOM    315  N   GLU B 313     103.138  82.170 110.442  1.00  0.00           N  
ATOM    316  CA  GLU B 313     103.093  83.339 111.305  1.00  0.00           C  
ATOM    317  C   GLU B 313     104.174  83.244 112.369  1.00  0.00           C  
ATOM    318  O   GLU B 313     103.916  82.825 113.494  1.00  0.00           O  
ATOM    319  CB  GLU B 313     101.725  83.465 111.975  1.00  0.00           C  
ATOM    320  CG  GLU B 313     100.654  84.071 111.089  1.00  0.00           C  
ATOM    321  CD  GLU B 313      99.332  84.276 111.827  1.00  0.00           C  
ATOM    322  OE1 GLU B 313      98.411  84.907 111.252  1.00  0.00           O  
ATOM    323  OE2 GLU B 313      99.212  83.803 112.980  1.00  0.00           O  
ATOM    324  N   ASP B 314     105.386  83.639 112.002  1.00  0.00           N  
ATOM    325  CA  ASP B 314     106.521  83.597 112.914  1.00  0.00           C  
ATOM    326  C   ASP B 314     107.017  84.995 113.304  1.00  0.00           C  
ATOM    327  O   ASP B 314     108.214  85.268 113.250  1.00  0.00           O  
ATOM    328  CB  ASP B 314     107.665  82.803 112.274  1.00  0.00           C  
ATOM    329  CG  ASP B 314     108.111  83.379 110.932  1.00  0.00           C  
ATOM    330  OD1 ASP B 314     108.973  82.755 110.275  1.00  0.00           O  
ATOM    331  OD2 ASP B 314     107.606  84.451 110.533  1.00  0.00           O  
ATOM    332  N   THR B 315     106.099  85.871 113.704  1.00  0.00           N  
ATOM    333  CA  THR B 315     106.470  87.226 114.082  1.00  0.00           C  
ATOM    334  C   THR B 315     106.551  87.432 115.587  1.00  0.00           C  
ATOM    335  O   THR B 315     106.704  88.565 116.040  1.00  0.00           O  
ATOM    336  CB  THR B 315     105.499  88.290 113.506  1.00  0.00           C  
ATOM    337  OG1 THR B 315     104.205  88.148 114.107  1.00  0.00           O  
ATOM    338  CG2 THR B 315     105.372  88.143 112.002  1.00  0.00           C  
ATOM    339  N   ASP B 316     106.430  86.357 116.366  1.00  0.00           N  
ATOM    340  CA  ASP B 316     106.547  86.472 117.823  1.00  0.00           C  
ATOM    341  C   ASP B 316     107.962  86.064 118.195  1.00  0.00           C  
ATOM    342  O   ASP B 316     108.222  84.894 118.492  1.00  0.00           O  
ATOM    343  CB  ASP B 316     105.579  85.551 118.565  1.00  0.00           C  
ATOM    344  CG  ASP B 316     105.868  85.505 120.069  1.00  0.00           C  
ATOM    345  OD1 ASP B 316     105.722  86.558 120.731  1.00  0.00           O  
ATOM    346  OD2 ASP B 316     106.259  84.430 120.585  1.00  0.00           O  
ATOM    347  N   ARG B 317     108.857  87.051 118.177  1.00  0.00           N  
ATOM    348  CA  ARG B 317     110.280  86.887 118.470  1.00  0.00           C  
ATOM    349  C   ARG B 317     110.691  85.985 119.634  1.00  0.00           C  
ATOM    350  O   ARG B 317     111.733  85.331 119.569  1.00  0.00           O  
ATOM    351  CB  ARG B 317     110.923  88.254 118.684  1.00  0.00           C  
ATOM    352  CG  ARG B 317     110.956  89.151 117.465  1.00  0.00           C  
ATOM    353  CD  ARG B 317     111.768  90.396 117.786  1.00  0.00           C  
ATOM    354  NE  ARG B 317     111.297  91.022 119.018  1.00  0.00           N  
ATOM    355  CZ  ARG B 317     111.974  91.937 119.704  1.00  0.00           C  
ATOM    356  NH1 ARG B 317     113.165  92.340 119.279  1.00  0.00           N  
ATOM    357  NH2 ARG B 317     111.461  92.443 120.819  1.00  0.00           N  
ATOM    358  N   ALA B 333     109.908  85.969 120.706  1.00  0.00           N  
ATOM    359  CA  ALA B 333     110.240  85.132 121.855  1.00  0.00           C  
ATOM    360  C   ALA B 333     110.375  83.669 121.422  1.00  0.00           C  
ATOM    361  O   ALA B 333     111.483  83.133 121.323  1.00  0.00           O  
ATOM    362  CB  ALA B 333     109.163  85.269 122.935  1.00  0.00           C  
ATOM    363  N   ARG B 421     109.234  83.040 121.157  1.00  0.00           N  
ATOM    364  CA  ARG B 421     109.172  81.643 120.735  1.00  0.00           C  
ATOM    365  C   ARG B 421     109.476  81.537 119.233  1.00  0.00           C  
ATOM    366  O   ARG B 421     108.803  80.812 118.498  1.00  0.00           O  
ATOM    367  CB  ARG B 421     107.772  81.104 121.045  1.00  0.00           C  
ATOM    368  CG  ARG B 421     107.373  81.269 122.516  1.00  0.00           C  
ATOM    369  CD  ARG B 421     105.861  81.223 122.720  1.00  0.00           C  
ATOM    370  NE  ARG B 421     105.195  82.426 122.220  1.00  0.00           N  
ATOM    371  CZ  ARG B 421     103.879  82.631 122.263  1.00  0.00           C  
ATOM    372  NH1 ARG B 421     103.077  81.712 122.784  1.00  0.00           N  
ATOM    373  NH2 ARG B 421     103.362  83.759 121.788  1.00  0.00           N  
ATOM    374  N   TYR B 422     110.504  82.261 118.794  1.00  0.00           N  
ATOM    375  CA  TYR B 422     110.913  82.307 117.388  1.00  0.00           C  
ATOM    376  C   TYR B 422     112.164  81.489 117.060  1.00  0.00           C  
ATOM    377  O   TYR B 422     113.241  81.750 117.592  1.00  0.00           O  
ATOM    378  CB  TYR B 422     111.148  83.768 116.985  1.00  0.00           C  
ATOM    379  CG  TYR B 422     111.850  83.965 115.656  1.00  0.00           C  
ATOM    380  CD1 TYR B 422     112.789  84.986 115.493  1.00  0.00           C  
ATOM    381  CD2 TYR B 422     111.571  83.144 114.557  1.00  0.00           C  
ATOM    382  CE1 TYR B 422     113.437  85.186 114.267  1.00  0.00           C  
ATOM    383  CE2 TYR B 422     112.214  83.336 113.326  1.00  0.00           C  
ATOM    384  CZ  TYR B 422     113.145  84.357 113.190  1.00  0.00           C  
ATOM    385  OH  TYR B 422     113.782  84.553 111.985  1.00  0.00           O  
ATOM    386  N   VAL B 423     112.018  80.514 116.166  1.00  0.00           N  
ATOM    387  CA  VAL B 423     113.140  79.669 115.758  1.00  0.00           C  
ATOM    388  C   VAL B 423     113.095  79.392 114.257  1.00  0.00           C  
ATOM    389  O   VAL B 423     112.041  79.075 113.705  1.00  0.00           O  
ATOM    390  CB  VAL B 423     113.134  78.317 116.498  1.00  0.00           C  
ATOM    391  CG1 VAL B 423     114.372  77.515 116.123  1.00  0.00           C  
ATOM    392  CG2 VAL B 423     113.087  78.548 117.996  1.00  0.00           C  
ATOM    393  N   PRO B 424     114.249  79.510 113.579  1.00  0.00           N  
ATOM    394  CA  PRO B 424     114.353  79.277 112.136  1.00  0.00           C  
ATOM    395  C   PRO B 424     114.080  77.833 111.710  1.00  0.00           C  
ATOM    396  O   PRO B 424     114.989  77.005 111.707  1.00  0.00           O  
ATOM    397  CB  PRO B 424     115.790  79.699 111.824  1.00  0.00           C  
ATOM    398  CG  PRO B 424     116.087  80.720 112.871  1.00  0.00           C  
ATOM    399  CD  PRO B 424     115.506  80.073 114.099  1.00  0.00           C  
ATOM    400  N   GLY B 425     112.831  77.531 111.362  1.00  0.00           N  
ATOM    401  CA  GLY B 425     112.512  76.188 110.912  1.00  0.00           C  
ATOM    402  C   GLY B 425     111.636  75.289 111.768  1.00  0.00           C  
ATOM    403  O   GLY B 425     111.448  74.129 111.412  1.00  0.00           O  
ATOM    404  N   ALA B 426     111.098  75.787 112.878  1.00  0.00           N  
ATOM    405  CA  ALA B 426     110.243  74.954 113.728  1.00  0.00           C  
ATOM    406  C   ALA B 426     108.952  74.607 112.978  1.00  0.00           C  
ATOM    407  O   ALA B 426     108.281  73.613 113.267  1.00  0.00           O  
ATOM    408  CB  ALA B 426     109.922  75.688 115.019  1.00  0.00           C  
ATOM    409  N   GLU B 427     108.626  75.466 112.019  1.00  0.00           N  
ATOM    410  CA  GLU B 427     107.468  75.357 111.145  1.00  0.00           C  
ATOM    411  C   GLU B 427     107.516  74.060 110.349  1.00  0.00           C  
ATOM    412  O   GLU B 427     106.516  73.637 109.775  1.00  0.00           O  
ATOM    413  CB  GLU B 427     107.453  76.530 110.162  1.00  0.00           C  
ATOM    414  CG  GLU B 427     107.995  76.176 108.780  1.00  0.00           C  
ATOM    415  CD  GLU B 427     109.083  77.116 108.290  1.00  0.00           C  
ATOM    416  OE1 GLU B 427     109.519  76.944 107.129  1.00  0.00           O  
ATOM    417  OE2 GLU B 427     109.503  78.013 109.059  1.00  0.00           O  
ATOM    418  N   GLU B 429     108.687  73.440 110.295  1.00  0.00           N  
ATOM    419  CA  GLU B 429     108.834  72.199 109.546  1.00  0.00           C  
ATOM    420  C   GLU B 429     107.865  71.129 110.040  1.00  0.00           C  
ATOM    421  O   GLU B 429     107.303  70.379 109.241  1.00  0.00           O  
ATOM    422  CB  GLU B 429     110.282  71.694 109.631  1.00  0.00           C  
ATOM    423  CG  GLU B 429     110.764  71.344 111.045  1.00  0.00           C  
ATOM    424  CD  GLU B 429     112.287  71.365 111.183  1.00  0.00           C  
ATOM    425  OE1 GLU B 429     112.793  70.988 112.270  1.00  0.00           O  
ATOM    426  OE2 GLU B 429     112.969  71.768 110.209  1.00  0.00           O  
ATOM    427  N   ARG B 431     107.653  71.081 111.354  1.00  0.00           N  
ATOM    428  CA  ARG B 431     106.768  70.097 111.956  1.00  0.00           C  
ATOM    429  C   ARG B 431     105.316  70.264 111.546  1.00  0.00           C  
ATOM    430  O   ARG B 431     104.640  69.277 111.252  1.00  0.00           O  
ATOM    431  CB  ARG B 431     106.891  70.152 113.473  1.00  0.00           C  
ATOM    432  CG  ARG B 431     108.297  69.870 113.969  1.00  0.00           C  
ATOM    433  CD  ARG B 431     108.342  69.938 115.474  1.00  0.00           C  
ATOM    434  NE  ARG B 431     107.465  68.933 116.063  1.00  0.00           N  
ATOM    435  CZ  ARG B 431     106.853  69.075 117.233  1.00  0.00           C  
ATOM    436  NH1 ARG B 431     107.020  70.185 117.937  1.00  0.00           N  
ATOM    437  NH2 ARG B 431     106.078  68.105 117.699  1.00  0.00           N  
ATOM    438  N   ILE B 432     104.827  71.502 111.516  1.00  0.00           N  
ATOM    439  CA  ILE B 432     103.436  71.721 111.137  1.00  0.00           C  
ATOM    440  C   ILE B 432     103.190  71.460 109.649  1.00  0.00           C  
ATOM    441  O   ILE B 432     102.115  71.000 109.259  1.00  0.00           O  
ATOM    442  CB  ILE B 432     102.973  73.135 111.489  1.00  0.00           C  
ATOM    443  CG1 ILE B 432     101.492  73.285 111.156  1.00  0.00           C  
ATOM    444  CG2 ILE B 432     103.751  74.142 110.702  1.00  0.00           C  
ATOM    445  CD1 ILE B 432     100.614  72.220 111.784  1.00  0.00           C  
ATOM    446  N   LEU B 433     104.179  71.749 108.813  1.00  0.00           N  
ATOM    447  CA  LEU B 433     104.023  71.503 107.381  1.00  0.00           C  
ATOM    448  C   LEU B 433     104.043  70.000 107.111  1.00  0.00           C  
ATOM    449  O   LEU B 433     103.382  69.513 106.188  1.00  0.00           O  
ATOM    450  CB  LEU B 433     105.133  72.181 106.583  1.00  0.00           C  
ATOM    451  CG  LEU B 433     105.104  73.704 106.588  1.00  0.00           C  
ATOM    452  CD1 LEU B 433     106.377  74.193 105.971  1.00  0.00           C  
ATOM    453  CD2 LEU B 433     103.895  74.224 105.822  1.00  0.00           C  
ATOM    454  N   ALA B 434     104.797  69.266 107.922  1.00  0.00           N  
ATOM    455  CA  ALA B 434     104.884  67.818 107.762  1.00  0.00           C  
ATOM    456  C   ALA B 434     103.565  67.169 108.186  1.00  0.00           C  
ATOM    457  O   ALA B 434     103.087  66.226 107.550  1.00  0.00           O  
ATOM    458  CB  ALA B 434     106.050  67.258 108.599  1.00  0.00           C  
ATOM    459  N   ALA B 435     102.989  67.686 109.266  1.00  0.00           N  
ATOM    460  CA  ALA B 435     101.725  67.193 109.795  1.00  0.00           C  
ATOM    461  C   ALA B 435     100.591  67.387 108.785  1.00  0.00           C  
ATOM    462  O   ALA B 435      99.719  66.524 108.643  1.00  0.00           O  
ATOM    463  CB  ALA B 435     101.393  67.913 111.106  1.00  0.00           C  
ATOM    464  N   LEU B 436     100.598  68.515 108.082  1.00  0.00           N  
ATOM    465  CA  LEU B 436      99.564  68.768 107.085  1.00  0.00           C  
ATOM    466  C   LEU B 436      99.696  67.795 105.916  1.00  0.00           C  
ATOM    467  O   LEU B 436      98.702  67.311 105.387  1.00  0.00           O  
ATOM    468  CB  LEU B 436      99.654  70.200 106.548  1.00  0.00           C  
ATOM    469  CG  LEU B 436      99.184  71.347 107.437  1.00  0.00           C  
ATOM    470  CD1 LEU B 436      99.266  72.631 106.651  1.00  0.00           C  
ATOM    471  CD2 LEU B 436      97.761  71.105 107.888  1.00  0.00           C  
ATOM    472  N   LYS B 437     100.928  67.524 105.505  1.00  0.00           N  
ATOM    473  CA  LYS B 437     101.166  66.602 104.407  1.00  0.00           C  
ATOM    474  C   LYS B 437     100.879  65.186 104.884  1.00  0.00           C  
ATOM    475  O   LYS B 437     100.445  64.331 104.110  1.00  0.00           O  
ATOM    476  CB  LYS B 437     102.609  66.725 103.927  1.00  0.00           C  
ATOM    477  CG  LYS B 437     102.927  68.096 103.371  1.00  0.00           C  
ATOM    478  CD  LYS B 437     104.373  68.185 102.964  1.00  0.00           C  
ATOM    479  CE  LYS B 437     104.740  69.590 102.547  1.00  0.00           C  
ATOM    480  NZ  LYS B 437     106.180  69.652 102.183  1.00  0.00           N  
ATOM    481  N   TRP B 438     101.112  64.938 106.168  1.00  0.00           N  
ATOM    482  CA  TRP B 438     100.839  63.623 106.734  1.00  0.00           C  
ATOM    483  C   TRP B 438      99.354  63.330 106.650  1.00  0.00           C  
ATOM    484  O   TRP B 438      98.962  62.211 106.360  1.00  0.00           O  
ATOM    485  CB  TRP B 438     101.253  63.552 108.202  1.00  0.00           C  
ATOM    486  CG  TRP B 438     100.897  62.238 108.858  1.00  0.00           C  
ATOM    487  CD1 TRP B 438     101.424  61.006 108.578  1.00  0.00           C  
ATOM    488  CD2 TRP B 438      99.969  62.039 109.928  1.00  0.00           C  
ATOM    489  NE1 TRP B 438     100.886  60.058 109.413  1.00  0.00           N  
ATOM    490  CE2 TRP B 438      99.991  60.664 110.253  1.00  0.00           C  
ATOM    491  CE3 TRP B 438      99.123  62.888 110.648  1.00  0.00           C  
ATOM    492  CZ2 TRP B 438      99.202  60.120 111.264  1.00  0.00           C  
ATOM    493  CZ3 TRP B 438      98.332  62.340 111.659  1.00  0.00           C  
ATOM    494  CH2 TRP B 438      98.380  60.972 111.954  1.00  0.00           C  
ATOM    495  N   LEU B 439      98.535  64.343 106.924  1.00  0.00           N  
ATOM    496  CA  LEU B 439      97.081  64.197 106.891  1.00  0.00           C  
ATOM    497  C   LEU B 439      96.510  64.085 105.490  1.00  0.00           C  
ATOM    498  O   LEU B 439      95.336  63.757 105.332  1.00  0.00           O  
ATOM    499  CB  LEU B 439      96.401  65.361 107.608  1.00  0.00           C  
ATOM    500  CG  LEU B 439      96.370  65.271 109.128  1.00  0.00           C  
ATOM    501  CD1 LEU B 439      96.108  66.633 109.714  1.00  0.00           C  
ATOM    502  CD2 LEU B 439      95.310  64.298 109.549  1.00  0.00           C  
ATOM    503  N   GLY B 444      97.324  64.363 104.477  1.00  0.00           N  
ATOM    504  CA  GLY B 444      96.849  64.257 103.107  1.00  0.00           C  
ATOM    505  C   GLY B 444      96.433  65.566 102.460  1.00  0.00           C  
ATOM    506  O   GLY B 444      95.834  65.585 101.386  1.00  0.00           O  
ATOM    507  N   LEU B 445      96.742  66.673 103.113  1.00  0.00           N  
ATOM    508  CA  LEU B 445      96.390  67.959 102.555  1.00  0.00           C  
ATOM    509  C   LEU B 445      97.595  68.416 101.754  1.00  0.00           C  
ATOM    510  O   LEU B 445      98.729  68.052 102.068  1.00  0.00           O  
ATOM    511  CB  LEU B 445      96.076  68.937 103.688  1.00  0.00           C  
ATOM    512  CG  LEU B 445      95.054  68.326 104.643  1.00  0.00           C  
ATOM    513  CD1 LEU B 445      94.969  69.158 105.876  1.00  0.00           C  
ATOM    514  CD2 LEU B 445      93.700  68.212 103.962  1.00  0.00           C  
ATOM    515  N   SER B 457      97.350  69.172 100.696  1.00  0.00           N  
ATOM    516  CA  SER B 457      98.432  69.691  99.878  1.00  0.00           C  
ATOM    517  C   SER B 457      98.084  71.134  99.598  1.00  0.00           C  
ATOM    518  O   SER B 457      96.936  71.458  99.341  1.00  0.00           O  
ATOM    519  CB  SER B 457      98.545  68.904  98.576  1.00  0.00           C  
ATOM    520  OG  SER B 457      97.294  68.838  97.928  1.00  0.00           O  
ATOM    521  N   TYR B 461      99.059  72.015  99.695  1.00  0.00           N  
ATOM    522  CA  TYR B 461      98.786  73.407  99.431  1.00  0.00           C  
ATOM    523  C   TYR B 461      99.393  73.783  98.103  1.00  0.00           C  
ATOM    524  O   TYR B 461     100.341  73.153  97.644  1.00  0.00           O  
ATOM    525  CB  TYR B 461      99.349  74.281 100.534  1.00  0.00           C  
ATOM    526  CG  TYR B 461     100.632  73.764 101.126  1.00  0.00           C  
ATOM    527  CD1 TYR B 461     100.617  72.793 102.128  1.00  0.00           C  
ATOM    528  CD2 TYR B 461     101.862  74.258 100.702  1.00  0.00           C  
ATOM    529  CE1 TYR B 461     101.794  72.332 102.693  1.00  0.00           C  
ATOM    530  CE2 TYR B 461     103.044  73.801 101.261  1.00  0.00           C  
ATOM    531  CZ  TYR B 461     103.004  72.842 102.253  1.00  0.00           C  
ATOM    532  OH  TYR B 461     104.180  72.392 102.798  1.00  0.00           O  
ATOM    533  N   ASP B 463      98.847  74.812  97.477  1.00  0.00           N  
ATOM    534  CA  ASP B 463      99.356  75.213  96.190  1.00  0.00           C  
ATOM    535  C   ASP B 463     100.445  76.267  96.302  1.00  0.00           C  
ATOM    536  O   ASP B 463     101.212  76.476  95.367  1.00  0.00           O  
ATOM    537  CB  ASP B 463      98.197  75.667  95.316  1.00  0.00           C  
ATOM    538  CG  ASP B 463      97.138  74.580  95.155  1.00  0.00           C  
ATOM    539  OD1 ASP B 463      96.247  74.483  96.027  1.00  0.00           O  
ATOM    540  OD2 ASP B 463      97.200  73.814  94.167  1.00  0.00           O  
ATOM    541  N   GLU B 464     100.524  76.913  97.458  1.00  0.00           N  
ATOM    542  CA  GLU B 464     101.541  77.922  97.706  1.00  0.00           C  
ATOM    543  C   GLU B 464     101.966  77.837  99.153  1.00  0.00           C  
ATOM    544  O   GLU B 464     101.156  77.545 100.027  1.00  0.00           O  
ATOM    545  CB  GLU B 464     101.010  79.313  97.395  1.00  0.00           C  
ATOM    546  CG  GLU B 464     100.947  79.586  95.919  1.00  0.00           C  
ATOM    547  CD  GLU B 464     100.197  80.841  95.610  1.00  0.00           C  
ATOM    548  OE1 GLU B 464     100.408  81.835  96.337  1.00  0.00           O  
ATOM    549  OE2 GLU B 464      99.407  80.831  94.642  1.00  0.00           O  
ATOM    550  N   GLY B 465     103.245  78.073  99.402  1.00  0.00           N  
ATOM    551  CA  GLY B 465     103.741  78.005 100.754  1.00  0.00           C  
ATOM    552  C   GLY B 465     105.243  78.158 100.828  1.00  0.00           C  
ATOM    553  O   GLY B 465     105.918  78.209  99.804  1.00  0.00           O  
ATOM    554  N   PRO B 466     105.795  78.214 102.047  1.00  0.00           N  
ATOM    555  CA  PRO B 466     107.220  78.365 102.351  1.00  0.00           C  
ATOM    556  C   PRO B 466     108.129  77.404 101.606  1.00  0.00           C  
ATOM    557  O   PRO B 466     109.146  77.814 101.055  1.00  0.00           O  
ATOM    558  CB  PRO B 466     107.277  78.135 103.859  1.00  0.00           C  
ATOM    559  CG  PRO B 466     105.932  78.582 104.318  1.00  0.00           C  
ATOM    560  CD  PRO B 466     105.033  77.985 103.284  1.00  0.00           C  
ATOM    561  N   ASP B 467     107.755  76.131 101.579  1.00  0.00           N  
ATOM    562  CA  ASP B 467     108.577  75.126 100.917  1.00  0.00           C  
ATOM    563  C   ASP B 467     108.109  74.632  99.550  1.00  0.00           C  
ATOM    564  O   ASP B 467     108.491  73.543  99.129  1.00  0.00           O  
ATOM    565  CB  ASP B 467     108.745  73.936 101.853  1.00  0.00           C  
ATOM    566  CG  ASP B 467     107.424  73.323 102.249  1.00  0.00           C  
ATOM    567  OD1 ASP B 467     106.376  73.960 102.022  1.00  0.00           O  
ATOM    568  OD2 ASP B 467     107.437  72.203 102.794  1.00  0.00           O  
ATOM    569  N   VAL B 468     107.290  75.418  98.861  1.00  0.00           N  
ATOM    570  CA  VAL B 468     106.802  75.029  97.541  1.00  0.00           C  
ATOM    571  C   VAL B 468     106.747  76.278  96.670  1.00  0.00           C  
ATOM    572  O   VAL B 468     106.321  76.239  95.512  1.00  0.00           O  
ATOM    573  CB  VAL B 468     105.400  74.383  97.635  1.00  0.00           C  
ATOM    574  CG1 VAL B 468     104.960  73.872  96.260  1.00  0.00           C  
ATOM    575  CG2 VAL B 468     105.427  73.234  98.644  1.00  0.00           C  
ATOM    576  N   GLY B 469     107.193  77.390  97.244  1.00  0.00           N  
ATOM    577  CA  GLY B 469     107.200  78.652  96.530  1.00  0.00           C  
ATOM    578  C   GLY B 469     105.818  79.144  96.149  1.00  0.00           C  
ATOM    579  O   GLY B 469     104.801  78.573  96.547  1.00  0.00           O  
ATOM    580  N   GLY B 470     105.788  80.215  95.366  1.00  0.00           N  
ATOM    581  CA  GLY B 470     104.530  80.779  94.935  1.00  0.00           C  
ATOM    582  C   GLY B 470     104.759  82.166  94.390  1.00  0.00           C  
ATOM    583  O   GLY B 470     105.775  82.778  94.689  1.00  0.00           O  
ATOM    584  N   PRO B 471     103.811  82.694  93.608  1.00  0.00           N  
ATOM    585  CA  PRO B 471     103.832  84.017  92.971  1.00  0.00           C  
ATOM    586  C   PRO B 471     103.825  85.190  93.935  1.00  0.00           C  
ATOM    587  O   PRO B 471     104.218  86.292  93.564  1.00  0.00           O  
ATOM    588  CB  PRO B 471     102.554  84.025  92.121  1.00  0.00           C  
ATOM    589  CG  PRO B 471     102.169  82.568  92.000  1.00  0.00           C  
ATOM    590  CD  PRO B 471     102.540  82.005  93.335  1.00  0.00           C  
ATOM    591  N   HIS B 472     103.385  84.958  95.169  1.00  0.00           N  
ATOM    592  CA  HIS B 472     103.273  86.043  96.143  1.00  0.00           C  
ATOM    593  C   HIS B 472     104.058  85.903  97.452  1.00  0.00           C  
ATOM    594  O   HIS B 472     103.575  86.318  98.512  1.00  0.00           O  
ATOM    595  CB  HIS B 472     101.792  86.252  96.462  1.00  0.00           C  
ATOM    596  CG  HIS B 472     100.898  86.129  95.266  1.00  0.00           C  
ATOM    597  ND1 HIS B 472     100.916  87.032  94.224  1.00  0.00           N  
ATOM    598  CD2 HIS B 472      99.969  85.195  94.940  1.00  0.00           C  
ATOM    599  CE1 HIS B 472     100.038  86.660  93.308  1.00  0.00           C  
ATOM    600  NE2 HIS B 472      99.450  85.548  93.718  1.00  0.00           N  
ATOM    601  N   GLY B 473     105.259  85.336  97.377  1.00  0.00           N  
ATOM    602  CA  GLY B 473     106.075  85.173  98.570  1.00  0.00           C  
ATOM    603  C   GLY B 473     106.664  86.493  99.030  1.00  0.00           C  
ATOM    604  O   GLY B 473     106.446  87.510  98.379  1.00  0.00           O  
ATOM    605  N   PRO B 474     107.399  86.527 100.157  1.00  0.00           N  
ATOM    606  CA  PRO B 474     107.715  85.412 101.059  1.00  0.00           C  
ATOM    607  C   PRO B 474     106.425  84.879 101.664  1.00  0.00           C  
ATOM    608  O   PRO B 474     105.417  85.581 101.673  1.00  0.00           O  
ATOM    609  CB  PRO B 474     108.586  86.071 102.134  1.00  0.00           C  
ATOM    610  CG  PRO B 474     109.165  87.267 101.449  1.00  0.00           C  
ATOM    611  CD  PRO B 474     108.011  87.775 100.642  1.00  0.00           C  
ATOM    612  N   TYR B 475     106.457  83.645 102.155  1.00  0.00           N  
ATOM    613  CA  TYR B 475     105.295  83.045 102.798  1.00  0.00           C  
ATOM    614  C   TYR B 475     105.567  82.845 104.294  1.00  0.00           C  
ATOM    615  O   TYR B 475     104.950  82.015 104.950  1.00  0.00           O  
ATOM    616  CB  TYR B 475     104.922  81.726 102.122  1.00  0.00           C  
ATOM    617  CG  TYR B 475     104.361  81.925 100.742  1.00  0.00           C  
ATOM    618  CD1 TYR B 475     105.193  81.974  99.623  1.00  0.00           C  
ATOM    619  CD2 TYR B 475     103.000  82.148 100.558  1.00  0.00           C  
ATOM    620  CE1 TYR B 475     104.671  82.248  98.352  1.00  0.00           C  
ATOM    621  CE2 TYR B 475     102.475  82.424  99.304  1.00  0.00           C  
ATOM    622  CZ  TYR B 475     103.308  82.475  98.204  1.00  0.00           C  
ATOM    623  OH  TYR B 475     102.761  82.760  96.968  1.00  0.00           O  
ATOM    624  N   ARG B 476     106.522  83.613 104.810  1.00  0.00           N  
ATOM    625  CA  ARG B 476     106.892  83.615 106.227  1.00  0.00           C  
ATOM    626  C   ARG B 476     106.819  85.095 106.575  1.00  0.00           C  
ATOM    627  O   ARG B 476     107.504  85.913 105.962  1.00  0.00           O  
ATOM    628  CB  ARG B 476     108.335  83.143 106.463  1.00  0.00           C  
ATOM    629  CG  ARG B 476     108.632  81.741 106.008  1.00  0.00           C  
ATOM    630  CD  ARG B 476     109.924  81.219 106.605  1.00  0.00           C  
ATOM    631  NE  ARG B 476     110.282  79.907 106.065  1.00  0.00           N  
ATOM    632  CZ  ARG B 476     110.684  79.693 104.815  1.00  0.00           C  
ATOM    633  NH1 ARG B 476     110.784  80.703 103.965  1.00  0.00           N  
ATOM    634  NH2 ARG B 476     110.992  78.468 104.408  1.00  0.00           N  
ATOM    635  N   GLN B 477     106.005  85.450 107.557  1.00  0.00           N  
ATOM    636  CA  GLN B 477     105.863  86.854 107.918  1.00  0.00           C  
ATOM    637  C   GLN B 477     107.158  87.537 108.353  1.00  0.00           C  
ATOM    638  O   GLN B 477     107.326  88.740 108.151  1.00  0.00           O  
ATOM    639  CB  GLN B 477     104.810  87.030 109.025  1.00  0.00           C  
ATOM    640  CG  GLN B 477     103.416  86.522 108.668  1.00  0.00           C  
ATOM    641  CD  GLN B 477     102.352  86.975 109.657  1.00  0.00           C  
ATOM    642  OE1 GLN B 477     102.656  87.337 110.801  1.00  0.00           O  
ATOM    643  NE2 GLN B 477     101.092  86.946 109.222  1.00  0.00           N  
ATOM    644  N   SER B 478     108.068  86.783 108.958  1.00  0.00           N  
ATOM    645  CA  SER B 478     109.324  87.368 109.413  1.00  0.00           C  
ATOM    646  C   SER B 478     110.100  87.946 108.234  1.00  0.00           C  
ATOM    647  O   SER B 478     110.875  88.888 108.384  1.00  0.00           O  
ATOM    648  CB  SER B 478     110.190  86.325 110.122  1.00  0.00           C  
ATOM    649  OG  SER B 478     110.740  85.416 109.191  1.00  0.00           O  
ATOM    650  N   GLU B 479     109.876  87.389 107.051  1.00  0.00           N  
ATOM    651  CA  GLU B 479     110.570  87.846 105.854  1.00  0.00           C  
ATOM    652  C   GLU B 479     109.885  89.016 105.153  1.00  0.00           C  
ATOM    653  O   GLU B 479     110.369  89.487 104.124  1.00  0.00           O  
ATOM    654  CB  GLU B 479     110.720  86.690 104.858  1.00  0.00           C  
ATOM    655  CG  GLU B 479     111.207  85.403 105.485  1.00  0.00           C  
ATOM    656  CD  GLU B 479     111.304  84.273 104.494  1.00  0.00           C  
ATOM    657  OE1 GLU B 479     110.430  84.199 103.609  1.00  0.00           O  
ATOM    658  OE2 GLU B 479     112.237  83.449 104.611  1.00  0.00           O  
ATOM    659  N   ARG B 482     108.763  89.489 105.684  1.00  0.00           N  
ATOM    660  CA  ARG B 482     108.093  90.604 105.035  1.00  0.00           C  
ATOM    661  C   ARG B 482     107.838  91.791 105.947  1.00  0.00           C  
ATOM    662  O   ARG B 482     106.889  92.553 105.760  1.00  0.00           O  
ATOM    663  CB  ARG B 482     106.802  90.148 104.334  1.00  0.00           C  
ATOM    664  CG  ARG B 482     105.927  89.163 105.071  1.00  0.00           C  
ATOM    665  CD  ARG B 482     104.545  89.077 104.390  1.00  0.00           C  
ATOM    666  NE  ARG B 482     104.650  88.699 102.984  1.00  0.00           N  
ATOM    667  CZ  ARG B 482     103.711  88.913 102.066  1.00  0.00           C  
ATOM    668  NH1 ARG B 482     102.578  89.510 102.392  1.00  0.00           N  
ATOM    669  NH2 ARG B 482     103.910  88.524 100.813  1.00  0.00           N  
ATOM    670  N   LEU B 485     108.728  91.960 106.914  1.00  0.00           N  
ATOM    671  CA  LEU B 485     108.636  93.058 107.863  1.00  0.00           C  
ATOM    672  C   LEU B 485     108.533  94.439 107.213  1.00  0.00           C  
ATOM    673  O   LEU B 485     107.627  95.208 107.529  1.00  0.00           O  
ATOM    674  CB  LEU B 485     109.834  93.009 108.807  1.00  0.00           C  
ATOM    675  CG  LEU B 485     109.608  92.316 110.159  1.00  0.00           C  
ATOM    676  CD1 LEU B 485     108.511  91.244 110.060  1.00  0.00           C  
ATOM    677  CD2 LEU B 485     110.937  91.730 110.644  1.00  0.00           C  
ATOM    678  N   PRO B 490     109.462  94.774 106.297  1.00  0.00           N  
ATOM    679  CA  PRO B 490     109.447  96.079 105.620  1.00  0.00           C  
ATOM    680  C   PRO B 490     108.062  96.396 105.065  1.00  0.00           C  
ATOM    681  O   PRO B 490     107.586  97.537 105.114  1.00  0.00           O  
ATOM    682  CB  PRO B 490     110.473  95.897 104.505  1.00  0.00           C  
ATOM    683  CG  PRO B 490     111.465  94.952 105.117  1.00  0.00           C  
ATOM    684  CD  PRO B 490     110.572  93.938 105.798  1.00  0.00           C  
ATOM    685  N   LEU B 494     107.427  95.361 104.534  1.00  0.00           N  
ATOM    686  CA  LEU B 494     106.099  95.475 103.954  1.00  0.00           C  
ATOM    687  C   LEU B 494     105.127  96.070 104.979  1.00  0.00           C  
ATOM    688  O   LEU B 494     104.467  97.072 104.718  1.00  0.00           O  
ATOM    689  CB  LEU B 494     105.642  94.083 103.501  1.00  0.00           C  
ATOM    690  CG  LEU B 494     104.716  93.944 102.294  1.00  0.00           C  
ATOM    691  CD1 LEU B 494     104.945  95.066 101.293  1.00  0.00           C  
ATOM    692  CD2 LEU B 494     104.978  92.597 101.649  1.00  0.00           C  
ATOM    693  N   TYR B 495     105.061  95.452 106.151  1.00  0.00           N  
ATOM    694  CA  TYR B 495     104.185  95.906 107.225  1.00  0.00           C  
ATOM    695  C   TYR B 495     104.493  97.343 107.640  1.00  0.00           C  
ATOM    696  O   TYR B 495     103.582  98.153 107.840  1.00  0.00           O  
ATOM    697  CB  TYR B 495     104.335  94.977 108.427  1.00  0.00           C  
ATOM    698  CG  TYR B 495     104.065  93.522 108.100  1.00  0.00           C  
ATOM    699  CD1 TYR B 495     102.843  93.128 107.560  1.00  0.00           C  
ATOM    700  CD2 TYR B 495     105.029  92.541 108.333  1.00  0.00           C  
ATOM    701  CE1 TYR B 495     102.581  91.797 107.259  1.00  0.00           C  
ATOM    702  CE2 TYR B 495     104.780  91.197 108.036  1.00  0.00           C  
ATOM    703  CZ  TYR B 495     103.549  90.836 107.498  1.00  0.00           C  
ATOM    704  OH  TYR B 495     103.276  89.519 107.203  1.00  0.00           O  
ATOM    705  N   GLN B 496     105.777  97.662 107.772  1.00  0.00           N  
ATOM    706  CA  GLN B 496     106.158  99.013 108.154  1.00  0.00           C  
ATOM    707  C   GLN B 496     105.602  99.990 107.126  1.00  0.00           C  
ATOM    708  O   GLN B 496     104.996 100.994 107.488  1.00  0.00           O  
ATOM    709  CB  GLN B 496     107.684  99.126 108.276  1.00  0.00           C  
ATOM    710  CG  GLN B 496     108.173  98.994 109.724  1.00  0.00           C  
ATOM    711  CD  GLN B 496     109.231  97.918 109.918  1.00  0.00           C  
ATOM    712  OE1 GLN B 496     110.398  98.109 109.577  1.00  0.00           O  
ATOM    713  NE2 GLN B 496     108.822  96.774 110.465  1.00  0.00           N  
ATOM    714  N   LYS B 498     105.783  99.659 105.846  1.00  0.00           N  
ATOM    715  CA  LYS B 498     105.297 100.470 104.728  1.00  0.00           C  
ATOM    716  C   LYS B 498     103.792 100.760 104.816  1.00  0.00           C  
ATOM    717  O   LYS B 498     103.363 101.916 104.747  1.00  0.00           O  
ATOM    718  CB  LYS B 498     105.598  99.758 103.400  1.00  0.00           C  
ATOM    719  CG  LYS B 498     104.879 100.358 102.191  1.00  0.00           C  
ATOM    720  CD  LYS B 498     104.962  99.461 100.958  1.00  0.00           C  
ATOM    721  CE  LYS B 498     104.169 100.059  99.793  1.00  0.00           C  
ATOM    722  NZ  LYS B 498     104.250  99.241  98.542  1.00  0.00           N  
ATOM    723  N   TYR B 499     102.988  99.712 104.957  1.00  0.00           N  
ATOM    724  CA  TYR B 499     101.544  99.896 105.046  1.00  0.00           C  
ATOM    725  C   TYR B 499     101.110 100.604 106.332  1.00  0.00           C  
ATOM    726  O   TYR B 499     100.140 101.365 106.332  1.00  0.00           O  
ATOM    727  CB  TYR B 499     100.818  98.552 104.898  1.00  0.00           C  
ATOM    728  CG  TYR B 499     100.802  98.043 103.472  1.00  0.00           C  
ATOM    729  CD1 TYR B 499     101.795  97.187 102.998  1.00  0.00           C  
ATOM    730  CD2 TYR B 499      99.836  98.485 102.573  1.00  0.00           C  
ATOM    731  CE1 TYR B 499     101.826  96.794 101.659  1.00  0.00           C  
ATOM    732  CE2 TYR B 499      99.862  98.099 101.234  1.00  0.00           C  
ATOM    733  CZ  TYR B 499     100.856  97.258 100.786  1.00  0.00           C  
ATOM    734  OH  TYR B 499     100.872  96.892  99.464  1.00  0.00           O  
ATOM    735  N   ALA B 500     101.829 100.366 107.424  1.00  0.00           N  
ATOM    736  CA  ALA B 500     101.503 101.010 108.687  1.00  0.00           C  
ATOM    737  C   ALA B 500     101.576 102.522 108.493  1.00  0.00           C  
ATOM    738  O   ALA B 500     100.647 103.254 108.843  1.00  0.00           O  
ATOM    739  CB  ALA B 500     102.485 100.569 109.764  1.00  0.00           C  
ATOM    740  N   GLU B 501     102.689 102.979 107.920  1.00  0.00           N  
ATOM    741  CA  GLU B 501     102.907 104.403 107.673  1.00  0.00           C  
ATOM    742  C   GLU B 501     101.830 104.925 106.731  1.00  0.00           C  
ATOM    743  O   GLU B 501     101.390 106.070 106.845  1.00  0.00           O  
ATOM    744  CB  GLU B 501     104.291 104.630 107.062  1.00  0.00           C  
ATOM    745  CG  GLU B 501     105.411 103.933 107.831  1.00  0.00           C  
ATOM    746  CD  GLU B 501     106.783 104.182 107.232  1.00  0.00           C  
ATOM    747  OE1 GLU B 501     106.904 104.211 105.984  1.00  0.00           O  
ATOM    748  OE2 GLU B 501     107.744 104.334 108.013  1.00  0.00           O  
ATOM    749  N   GLU B 502     101.400 104.073 105.807  1.00  0.00           N  
ATOM    750  CA  GLU B 502     100.367 104.447 104.857  1.00  0.00           C  
ATOM    751  C   GLU B 502      99.086 104.854 105.579  1.00  0.00           C  
ATOM    752  O   GLU B 502      98.441 105.833 105.210  1.00  0.00           O  
ATOM    753  CB  GLU B 502     100.083 103.279 103.917  1.00  0.00           C  
ATOM    754  CG  GLU B 502      98.890 103.497 103.002  1.00  0.00           C  
ATOM    755  CD  GLU B 502      99.192 103.128 101.559  1.00  0.00           C  
ATOM    756  OE1 GLU B 502     100.079 103.784 100.966  1.00  0.00           O  
ATOM    757  OE2 GLU B 502      98.551 102.191 101.020  1.00  0.00           O  
ATOM    758  N   LEU B 503      98.718 104.086 106.601  1.00  0.00           N  
ATOM    759  CA  LEU B 503      97.523 104.365 107.391  1.00  0.00           C  
ATOM    760  C   LEU B 503      97.786 105.644 108.163  1.00  0.00           C  
ATOM    761  O   LEU B 503      96.909 106.491 108.311  1.00  0.00           O  
ATOM    762  CB  LEU B 503      97.249 103.222 108.379  1.00  0.00           C  
ATOM    763  CG  LEU B 503      97.003 101.796 107.865  1.00  0.00           C  
ATOM    764  CD1 LEU B 503      96.980 100.842 109.037  1.00  0.00           C  
ATOM    765  CD2 LEU B 503      95.696 101.711 107.109  1.00  0.00           C  
ATOM    766  N   LEU B 504      99.019 105.767 108.640  1.00  0.00           N  
ATOM    767  CA  LEU B 504      99.448 106.926 109.406  1.00  0.00           C  
ATOM    768  C   LEU B 504      99.200 108.198 108.596  1.00  0.00           C  
ATOM    769  O   LEU B 504      98.588 109.148 109.085  1.00  0.00           O  
ATOM    770  CB  LEU B 504     100.932 106.779 109.743  1.00  0.00           C  
ATOM    771  CG  LEU B 504     101.455 107.490 110.989  1.00  0.00           C  
ATOM    772  CD1 LEU B 504     100.663 107.034 112.204  1.00  0.00           C  
ATOM    773  CD2 LEU B 504     102.937 107.184 111.164  1.00  0.00           C  
ATOM    774  N   LYS B 505      99.666 108.199 107.351  1.00  0.00           N  
ATOM    775  CA  LYS B 505      99.495 109.342 106.465  1.00  0.00           C  
ATOM    776  C   LYS B 505      98.022 109.569 106.134  1.00  0.00           C  
ATOM    777  O   LYS B 505      97.593 110.706 105.933  1.00  0.00           O  
ATOM    778  CB  LYS B 505     100.295 109.128 105.173  1.00  0.00           C  
ATOM    779  CG  LYS B 505     101.631 109.885 105.107  1.00  0.00           C  
ATOM    780  CD  LYS B 505     102.593 109.525 106.243  1.00  0.00           C  
ATOM    781  CE  LYS B 505     103.918 110.278 106.105  1.00  0.00           C  
ATOM    782  NZ  LYS B 505     104.890 109.939 107.185  1.00  0.00           N  
ATOM    783  N   ARG B 506      97.256 108.482 106.093  1.00  0.00           N  
ATOM    784  CA  ARG B 506      95.827 108.531 105.783  1.00  0.00           C  
ATOM    785  C   ARG B 506      94.942 108.902 106.975  1.00  0.00           C  
ATOM    786  O   ARG B 506      93.716 108.939 106.859  1.00  0.00           O  
ATOM    787  CB  ARG B 506      95.380 107.178 105.210  1.00  0.00           C  
ATOM    788  CG  ARG B 506      95.553 107.042 103.690  1.00  0.00           C  
ATOM    789  CD  ARG B 506      95.355 105.605 103.199  1.00  0.00           C  
ATOM    790  NE  ARG B 506      94.760 105.557 101.863  1.00  0.00           N  
ATOM    791  CZ  ARG B 506      94.821 104.510 101.042  1.00  0.00           C  
ATOM    792  NH1 ARG B 506      95.462 103.411 101.410  1.00  0.00           N  
ATOM    793  NH2 ARG B 506      94.234 104.557  99.852  1.00  0.00           N  
ATOM    794  N   GLY B 507      95.562 109.175 108.119  1.00  0.00           N  
ATOM    795  CA  GLY B 507      94.791 109.539 109.294  1.00  0.00           C  
ATOM    796  C   GLY B 507      94.073 108.376 109.964  1.00  0.00           C  
ATOM    797  O   GLY B 507      93.385 108.568 110.972  1.00  0.00           O  
ATOM    798  N   TRP B 508      94.225 107.173 109.409  1.00  0.00           N  
ATOM    799  CA  TRP B 508      93.593 105.982 109.980  1.00  0.00           C  
ATOM    800  C   TRP B 508      94.385 105.344 111.130  1.00  0.00           C  
ATOM    801  O   TRP B 508      93.928 104.380 111.734  1.00  0.00           O  
ATOM    802  CB  TRP B 508      93.342 104.919 108.904  1.00  0.00           C  
ATOM    803  CG  TRP B 508      92.107 105.131 108.076  1.00  0.00           C  
ATOM    804  CD1 TRP B 508      92.032 105.713 106.845  1.00  0.00           C  
ATOM    805  CD2 TRP B 508      90.769 104.760 108.424  1.00  0.00           C  
ATOM    806  NE1 TRP B 508      90.729 105.727 106.399  1.00  0.00           N  
ATOM    807  CE2 TRP B 508      89.933 105.151 107.351  1.00  0.00           C  
ATOM    808  CE3 TRP B 508      90.192 104.136 109.538  1.00  0.00           C  
ATOM    809  CZ2 TRP B 508      88.553 104.940 107.362  1.00  0.00           C  
ATOM    810  CZ3 TRP B 508      88.819 103.927 109.548  1.00  0.00           C  
ATOM    811  CH2 TRP B 508      88.016 104.329 108.467  1.00  0.00           C  
ATOM    812  N   ALA B 509      95.562 105.873 111.438  1.00  0.00           N  
ATOM    813  CA  ALA B 509      96.371 105.327 112.521  1.00  0.00           C  
ATOM    814  C   ALA B 509      97.148 106.452 113.176  1.00  0.00           C  
ATOM    815  O   ALA B 509      97.323 107.514 112.591  1.00  0.00           O  
ATOM    816  CB  ALA B 509      97.326 104.286 111.980  1.00  0.00           C  
ATOM    817  N   TYR B 510      97.604 106.233 114.398  1.00  0.00           N  
ATOM    818  CA  TYR B 510      98.368 107.257 115.081  1.00  0.00           C  
ATOM    819  C   TYR B 510      99.495 106.609 115.845  1.00  0.00           C  
ATOM    820  O   TYR B 510      99.522 105.389 116.016  1.00  0.00           O  
ATOM    821  CB  TYR B 510      97.475 108.066 116.024  1.00  0.00           C  
ATOM    822  CG  TYR B 510      96.784 107.269 117.109  1.00  0.00           C  
ATOM    823  CD1 TYR B 510      97.453 106.909 118.279  1.00  0.00           C  
ATOM    824  CD2 TYR B 510      95.449 106.899 116.978  1.00  0.00           C  
ATOM    825  CE1 TYR B 510      96.804 106.203 119.294  1.00  0.00           C  
ATOM    826  CE2 TYR B 510      94.793 106.192 117.982  1.00  0.00           C  
ATOM    827  CZ  TYR B 510      95.473 105.848 119.136  1.00  0.00           C  
ATOM    828  OH  TYR B 510      94.814 105.152 120.125  1.00  0.00           O  
ATOM    829  N   ARG B 511     100.428 107.431 116.301  1.00  0.00           N  
ATOM    830  CA  ARG B 511     101.577 106.933 117.038  1.00  0.00           C  
ATOM    831  C   ARG B 511     101.346 107.102 118.531  1.00  0.00           C  
ATOM    832  O   ARG B 511     100.917 108.161 118.986  1.00  0.00           O  
ATOM    833  CB  ARG B 511     102.826 107.693 116.597  1.00  0.00           C  
ATOM    834  CG  ARG B 511     102.640 108.375 115.249  1.00  0.00           C  
ATOM    835  CD  ARG B 511     103.959 108.683 114.591  1.00  0.00           C  
ATOM    836  NE  ARG B 511     104.744 107.476 114.359  1.00  0.00           N  
ATOM    837  CZ  ARG B 511     105.530 107.306 113.304  1.00  0.00           C  
ATOM    838  NH1 ARG B 511     105.623 108.265 112.390  1.00  0.00           N  
ATOM    839  NH2 ARG B 511     106.226 106.186 113.163  1.00  0.00           N  
ATOM    840  N   ALA B 512     101.623 106.045 119.283  1.00  0.00           N  
ATOM    841  CA  ALA B 512     101.450 106.061 120.724  1.00  0.00           C  
ATOM    842  C   ALA B 512     102.804 105.779 121.349  1.00  0.00           C  
ATOM    843  O   ALA B 512     103.458 104.801 120.984  1.00  0.00           O  
ATOM    844  CB  ALA B 512     100.460 104.999 121.131  1.00  0.00           C  
ATOM    845  N   PHE B 513     103.227 106.624 122.291  1.00  0.00           N  
ATOM    846  CA  PHE B 513     104.530 106.440 122.932  1.00  0.00           C  
ATOM    847  C   PHE B 513     104.470 105.930 124.371  1.00  0.00           C  
ATOM    848  O   PHE B 513     105.502 105.838 125.035  1.00  0.00           O  
ATOM    849  CB  PHE B 513     105.332 107.744 122.890  1.00  0.00           C  
ATOM    850  CG  PHE B 513     105.467 108.330 121.513  1.00  0.00           C  
ATOM    851  CD1 PHE B 513     104.451 109.110 120.971  1.00  0.00           C  
ATOM    852  CD2 PHE B 513     106.603 108.085 120.749  1.00  0.00           C  
ATOM    853  CE1 PHE B 513     104.565 109.639 119.685  1.00  0.00           C  
ATOM    854  CE2 PHE B 513     106.730 108.608 119.459  1.00  0.00           C  
ATOM    855  CZ  PHE B 513     105.710 109.386 118.926  1.00  0.00           C  
ATOM    856  N   GLU B 514     103.276 105.594 124.852  1.00  0.00           N  
ATOM    857  CA  GLU B 514     103.128 105.087 126.213  1.00  0.00           C  
ATOM    858  C   GLU B 514     104.074 103.928 126.453  1.00  0.00           C  
ATOM    859  O   GLU B 514     104.297 103.102 125.571  1.00  0.00           O  
ATOM    860  CB  GLU B 514     101.696 104.610 126.477  1.00  0.00           C  
ATOM    861  CG  GLU B 514     100.683 105.715 126.686  1.00  0.00           C  
ATOM    862  CD  GLU B 514     100.454 106.544 125.443  1.00  0.00           C  
ATOM    863  OE1 GLU B 514      99.706 107.538 125.529  1.00  0.00           O  
ATOM    864  OE2 GLU B 514     101.015 106.205 124.381  1.00  0.00           O  
ATOM    865  N   THR B 515     104.628 103.874 127.656  1.00  0.00           N  
ATOM    866  CA  THR B 515     105.545 102.812 128.036  1.00  0.00           C  
ATOM    867  C   THR B 515     104.718 101.597 128.441  1.00  0.00           C  
ATOM    868  O   THR B 515     103.551 101.730 128.812  1.00  0.00           O  
ATOM    869  CB  THR B 515     106.407 103.252 129.221  1.00  0.00           C  
ATOM    870  OG1 THR B 515     105.564 103.517 130.350  1.00  0.00           O  
ATOM    871  CG2 THR B 515     107.172 104.519 128.870  1.00  0.00           C  
ATOM    872  N   PRO B 516     105.312 100.395 128.374  1.00  0.00           N  
ATOM    873  CA  PRO B 516     104.606  99.163 128.740  1.00  0.00           C  
ATOM    874  C   PRO B 516     103.947  99.274 130.109  1.00  0.00           C  
ATOM    875  O   PRO B 516     102.928  98.635 130.378  1.00  0.00           O  
ATOM    876  CB  PRO B 516     105.714  98.115 128.717  1.00  0.00           C  
ATOM    877  CG  PRO B 516     106.613  98.617 127.633  1.00  0.00           C  
ATOM    878  CD  PRO B 516     106.690 100.096 127.946  1.00  0.00           C  
ATOM    879  N   GLU B 517     104.541 100.095 130.969  1.00  0.00           N  
ATOM    880  CA  GLU B 517     104.028 100.297 132.316  1.00  0.00           C  
ATOM    881  C   GLU B 517     102.874 101.293 132.304  1.00  0.00           C  
ATOM    882  O   GLU B 517     101.842 101.060 132.930  1.00  0.00           O  
ATOM    883  CB  GLU B 517     105.142 100.802 133.235  1.00  0.00           C  
ATOM    884  CG  GLU B 517     106.378  99.905 133.289  1.00  0.00           C  
ATOM    885  CD  GLU B 517     107.116  99.824 131.958  1.00  0.00           C  
ATOM    886  OE1 GLU B 517     107.390 100.888 131.363  1.00  0.00           O  
ATOM    887  OE2 GLU B 517     107.432  98.697 131.513  1.00  0.00           O  
ATOM    888  N   GLU B 518     103.048 102.405 131.595  1.00  0.00           N  
ATOM    889  CA  GLU B 518     101.993 103.405 131.517  1.00  0.00           C  
ATOM    890  C   GLU B 518     100.694 102.739 131.085  1.00  0.00           C  
ATOM    891  O   GLU B 518      99.650 102.921 131.711  1.00  0.00           O  
ATOM    892  CB  GLU B 518     102.357 104.496 130.514  1.00  0.00           C  
ATOM    893  CG  GLU B 518     102.968 105.731 131.136  1.00  0.00           C  
ATOM    894  CD  GLU B 518     103.114 106.866 130.140  1.00  0.00           C  
ATOM    895  OE1 GLU B 518     103.949 106.753 129.217  1.00  0.00           O  
ATOM    896  OE2 GLU B 518     102.386 107.871 130.277  1.00  0.00           O  
ATOM    897  N   LEU B 519     100.772 101.959 130.014  1.00  0.00           N  
ATOM    898  CA  LEU B 519      99.603 101.266 129.494  1.00  0.00           C  
ATOM    899  C   LEU B 519      98.939 100.435 130.579  1.00  0.00           C  
ATOM    900  O   LEU B 519      97.719 100.474 130.741  1.00  0.00           O  
ATOM    901  CB  LEU B 519     100.000 100.372 128.318  1.00  0.00           C  
ATOM    902  CG  LEU B 519     100.488 101.119 127.074  1.00  0.00           C  
ATOM    903  CD1 LEU B 519     100.923 100.129 126.008  1.00  0.00           C  
ATOM    904  CD2 LEU B 519      99.371 102.012 126.554  1.00  0.00           C  
ATOM    905  N   GLU B 520      99.747  99.686 131.323  1.00  0.00           N  
ATOM    906  CA  GLU B 520      99.226  98.850 132.398  1.00  0.00           C  
ATOM    907  C   GLU B 520      98.471  99.733 133.386  1.00  0.00           C  
ATOM    908  O   GLU B 520      97.441  99.337 133.936  1.00  0.00           O  
ATOM    909  CB  GLU B 520     100.373  98.116 133.103  1.00  0.00           C  
ATOM    910  CG  GLU B 520      99.935  97.185 134.227  1.00  0.00           C  
ATOM    911  CD  GLU B 520      98.945  96.123 133.770  1.00  0.00           C  
ATOM    912  OE1 GLU B 520      97.835  96.487 133.325  1.00  0.00           O  
ATOM    913  OE2 GLU B 520      99.278  94.922 133.860  1.00  0.00           O  
ATOM    914  N   GLN B 743      98.993 100.937 133.598  1.00  0.00           N  
ATOM    915  CA  GLN B 743      98.369 101.897 134.496  1.00  0.00           C  
ATOM    916  C   GLN B 743      96.996 102.243 133.943  1.00  0.00           C  
ATOM    917  O   GLN B 743      95.987 102.118 134.636  1.00  0.00           O  
ATOM    918  CB  GLN B 743      99.215 103.172 134.583  1.00  0.00           C  
ATOM    919  CG  GLN B 743     100.540 103.004 135.322  1.00  0.00           C  
ATOM    920  CD  GLN B 743     100.370 102.950 136.830  1.00  0.00           C  
ATOM    921  OE1 GLN B 743      99.582 102.155 137.355  1.00  0.00           O  
ATOM    922  NE2 GLN B 743     101.114 103.796 137.539  1.00  0.00           N  
ATOM    923  N   ILE B 744      96.972 102.672 132.684  1.00  0.00           N  
ATOM    924  CA  ILE B 744      95.730 103.044 132.021  1.00  0.00           C  
ATOM    925  C   ILE B 744      94.701 101.911 132.015  1.00  0.00           C  
ATOM    926  O   ILE B 744      93.525 102.141 132.288  1.00  0.00           O  
ATOM    927  CB  ILE B 744      95.983 103.500 130.558  1.00  0.00           C  
ATOM    928  CG1 ILE B 744      96.627 104.889 130.531  1.00  0.00           C  
ATOM    929  CG2 ILE B 744      94.672 103.559 129.798  1.00  0.00           C  
ATOM    930  CD1 ILE B 744      97.997 104.968 131.153  1.00  0.00           C  
ATOM    931  N   ARG B 745      95.134 100.693 131.706  1.00  0.00           N  
ATOM    932  CA  ARG B 745      94.213  99.560 131.668  1.00  0.00           C  
ATOM    933  C   ARG B 745      93.677  99.234 133.061  1.00  0.00           C  
ATOM    934  O   ARG B 745      92.632  98.596 133.208  1.00  0.00           O  
ATOM    935  CB  ARG B 745      94.907  98.331 131.071  1.00  0.00           C  
ATOM    936  CG  ARG B 745      93.970  97.156 130.822  1.00  0.00           C  
ATOM    937  CD  ARG B 745      94.029  96.121 131.935  1.00  0.00           C  
ATOM    938  NE  ARG B 745      95.194  95.253 131.791  1.00  0.00           N  
ATOM    939  CZ  ARG B 745      95.370  94.408 130.778  1.00  0.00           C  
ATOM    940  NH1 ARG B 745      94.452  94.318 129.825  1.00  0.00           N  
ATOM    941  NH2 ARG B 745      96.466  93.659 130.709  1.00  0.00           N  
ATOM    942  N   LYS B 746      94.396  99.688 134.081  1.00  0.00           N  
ATOM    943  CA  LYS B 746      94.018  99.455 135.471  1.00  0.00           C  
ATOM    944  C   LYS B 746      92.941 100.442 135.918  1.00  0.00           C  
ATOM    945  O   LYS B 746      91.954 100.057 136.550  1.00  0.00           O  
ATOM    946  CB  LYS B 746      95.270  99.579 136.350  1.00  0.00           C  
ATOM    947  CG  LYS B 746      95.058  99.480 137.855  1.00  0.00           C  
ATOM    948  CD  LYS B 746      94.878 100.854 138.484  1.00  0.00           C  
ATOM    949  CE  LYS B 746      95.275 100.849 139.952  1.00  0.00           C  
ATOM    950  NZ  LYS B 746      96.734 100.591 140.112  1.00  0.00           N  
ATOM    951  N   GLU B 747      93.133 101.712 135.569  1.00  0.00           N  
ATOM    952  CA  GLU B 747      92.200 102.773 135.936  1.00  0.00           C  
ATOM    953  C   GLU B 747      90.974 102.787 135.032  1.00  0.00           C  
ATOM    954  O   GLU B 747      89.857 102.523 135.476  1.00  0.00           O  
ATOM    955  CB  GLU B 747      92.890 104.144 135.854  1.00  0.00           C  
ATOM    956  CG  GLU B 747      94.244 104.226 136.559  1.00  0.00           C  
ATOM    957  CD  GLU B 747      94.144 104.114 138.076  1.00  0.00           C  
ATOM    958  OE1 GLU B 747      95.198 103.974 138.741  1.00  0.00           O  
ATOM    959  OE2 GLU B 747      93.014 104.174 138.606  1.00  0.00           O  
ATOM    960  N   LYS B 750      91.198 103.091 133.758  1.00  0.00           N  
ATOM    961  CA  LYS B 750      90.126 103.184 132.772  1.00  0.00           C  
ATOM    962  C   LYS B 750      89.800 101.862 132.074  1.00  0.00           C  
ATOM    963  O   LYS B 750      88.958 101.827 131.177  1.00  0.00           O  
ATOM    964  CB  LYS B 750      90.496 104.235 131.718  1.00  0.00           C  
ATOM    965  CG  LYS B 750      91.571 105.216 132.177  1.00  0.00           C  
ATOM    966  CD  LYS B 750      91.094 106.093 133.321  1.00  0.00           C  
ATOM    967  CE  LYS B 750      90.275 107.252 132.793  1.00  0.00           C  
ATOM    968  NZ  LYS B 750      91.109 108.112 131.906  1.00  0.00           N  
ATOM    969  N   GLY B 758      90.462 100.783 132.484  1.00  0.00           N  
ATOM    970  CA  GLY B 758      90.215  99.485 131.874  1.00  0.00           C  
ATOM    971  C   GLY B 758      90.377  99.519 130.366  1.00  0.00           C  
ATOM    972  O   GLY B 758      89.398  99.663 129.634  1.00  0.00           O  
ATOM    973  N   GLY B 759      91.616  99.381 129.902  1.00  0.00           N  
ATOM    974  CA  GLY B 759      91.887  99.417 128.475  1.00  0.00           C  
ATOM    975  C   GLY B 759      92.434 100.777 128.090  1.00  0.00           C  
ATOM    976  O   GLY B 759      92.206 101.755 128.803  1.00  0.00           O  
ATOM    977  N   TYR B 760      93.155 100.855 126.976  1.00  0.00           N  
ATOM    978  CA  TYR B 760      93.721 102.126 126.534  1.00  0.00           C  
ATOM    979  C   TYR B 760      92.617 103.125 126.194  1.00  0.00           C  
ATOM    980  O   TYR B 760      91.554 102.747 125.700  1.00  0.00           O  
ATOM    981  CB  TYR B 760      94.615 101.914 125.311  1.00  0.00           C  
ATOM    982  CG  TYR B 760      95.452 103.121 124.945  1.00  0.00           C  
ATOM    983  CD1 TYR B 760      96.394 103.635 125.834  1.00  0.00           C  
ATOM    984  CD2 TYR B 760      95.316 103.740 123.703  1.00  0.00           C  
ATOM    985  CE1 TYR B 760      97.181 104.732 125.494  1.00  0.00           C  
ATOM    986  CE2 TYR B 760      96.100 104.839 123.356  1.00  0.00           C  
ATOM    987  CZ  TYR B 760      97.028 105.327 124.256  1.00  0.00           C  
ATOM    988  OH  TYR B 760      97.809 106.404 123.916  1.00  0.00           O  
ATOM    989  N   ASP B 761      92.875 104.402 126.457  1.00  0.00           N  
ATOM    990  CA  ASP B 761      91.896 105.447 126.185  1.00  0.00           C  
ATOM    991  C   ASP B 761      92.234 106.295 124.966  1.00  0.00           C  
ATOM    992  O   ASP B 761      91.657 107.362 124.773  1.00  0.00           O  
ATOM    993  CB  ASP B 761      91.738 106.352 127.404  1.00  0.00           C  
ATOM    994  CG  ASP B 761      93.056 106.907 127.889  1.00  0.00           C  
ATOM    995  OD1 ASP B 761      93.764 107.553 127.084  1.00  0.00           O  
ATOM    996  OD2 ASP B 761      93.382 106.696 129.078  1.00  0.00           O  
ATOM    997  N   GLY B 762      93.170 105.818 124.151  1.00  0.00           N  
ATOM    998  CA  GLY B 762      93.551 106.538 122.946  1.00  0.00           C  
ATOM    999  C   GLY B 762      93.957 107.976 123.180  1.00  0.00           C  
ATOM   1000  O   GLY B 762      93.651 108.860 122.381  1.00  0.00           O  
ATOM   1001  N   ARG B 763      94.657 108.214 124.278  1.00  0.00           N  
ATOM   1002  CA  ARG B 763      95.090 109.560 124.602  1.00  0.00           C  
ATOM   1003  C   ARG B 763      96.118 110.070 123.605  1.00  0.00           C  
ATOM   1004  O   ARG B 763      96.236 111.273 123.397  1.00  0.00           O  
ATOM   1005  CB  ARG B 763      95.679 109.597 126.009  1.00  0.00           C  
ATOM   1006  CG  ARG B 763      96.898 108.724 126.179  1.00  0.00           C  
ATOM   1007  CD  ARG B 763      97.309 108.663 127.631  1.00  0.00           C  
ATOM   1008  NE  ARG B 763      96.216 108.188 128.473  1.00  0.00           N  
ATOM   1009  CZ  ARG B 763      96.285 108.088 129.796  1.00  0.00           C  
ATOM   1010  NH1 ARG B 763      97.402 108.430 130.430  1.00  0.00           N  
ATOM   1011  NH2 ARG B 763      95.238 107.653 130.487  1.00  0.00           N  
ATOM   1012  N   ALA B 766      96.859 109.155 122.986  1.00  0.00           N  
ATOM   1013  CA  ALA B 766      97.885 109.538 122.019  1.00  0.00           C  
ATOM   1014  C   ALA B 766      97.292 110.189 120.772  1.00  0.00           C  
ATOM   1015  O   ALA B 766      98.016 110.786 119.971  1.00  0.00           O  
ATOM   1016  CB  ALA B 766      98.716 108.320 121.625  1.00  0.00           C  
ATOM   1017  N   ARG B 767      95.978 110.073 120.605  1.00  0.00           N  
ATOM   1018  CA  ARG B 767      95.318 110.664 119.452  1.00  0.00           C  
ATOM   1019  C   ARG B 767      95.504 112.175 119.451  1.00  0.00           C  
ATOM   1020  O   ARG B 767      95.455 112.818 118.401  1.00  0.00           O  
ATOM   1021  CB  ARG B 767      93.823 110.354 119.472  1.00  0.00           C  
ATOM   1022  CG  ARG B 767      93.455 108.899 119.258  1.00  0.00           C  
ATOM   1023  CD  ARG B 767      91.989 108.790 118.856  1.00  0.00           C  
ATOM   1024  NE  ARG B 767      91.601 107.430 118.500  1.00  0.00           N  
ATOM   1025  CZ  ARG B 767      90.481 107.121 117.852  1.00  0.00           C  
ATOM   1026  NH1 ARG B 767      89.639 108.079 117.486  1.00  0.00           N  
ATOM   1027  NH2 ARG B 767      90.203 105.855 117.571  1.00  0.00           N  
ATOM   1028  N   ASN B 768      95.718 112.734 120.639  1.00  0.00           N  
ATOM   1029  CA  ASN B 768      95.889 114.174 120.807  1.00  0.00           C  
ATOM   1030  C   ASN B 768      97.239 114.692 120.329  1.00  0.00           C  
ATOM   1031  O   ASN B 768      97.357 115.844 119.916  1.00  0.00           O  
ATOM   1032  CB  ASN B 768      95.706 114.554 122.279  1.00  0.00           C  
ATOM   1033  CG  ASN B 768      94.452 113.957 122.881  1.00  0.00           C  
ATOM   1034  OD1 ASN B 768      93.391 113.946 122.251  1.00  0.00           O  
ATOM   1035  ND2 ASN B 768      94.563 113.464 124.113  1.00  0.00           N  
ATOM   1036  N   ILE B 769      98.259 113.847 120.394  1.00  0.00           N  
ATOM   1037  CA  ILE B 769      99.590 114.251 119.969  1.00  0.00           C  
ATOM   1038  C   ILE B 769      99.561 114.791 118.538  1.00  0.00           C  
ATOM   1039  O   ILE B 769      99.082 114.127 117.619  1.00  0.00           O  
ATOM   1040  CB  ILE B 769     100.587 113.066 120.050  1.00  0.00           C  
ATOM   1041  CG1 ILE B 769     100.618 112.504 121.473  1.00  0.00           C  
ATOM   1042  CG2 ILE B 769     101.987 113.530 119.661  1.00  0.00           C  
ATOM   1043  CD1 ILE B 769     101.532 111.305 121.645  1.00  0.00           C  
ATOM   1044  N   PRO B 770     100.059 116.022 118.341  1.00  0.00           N  
ATOM   1045  CA  PRO B 770     100.091 116.650 117.015  1.00  0.00           C  
ATOM   1046  C   PRO B 770     100.885 115.817 116.016  1.00  0.00           C  
ATOM   1047  O   PRO B 770     101.998 115.379 116.311  1.00  0.00           O  
ATOM   1048  CB  PRO B 770     100.753 117.998 117.289  1.00  0.00           C  
ATOM   1049  CG  PRO B 770     100.290 118.312 118.682  1.00  0.00           C  
ATOM   1050  CD  PRO B 770     100.469 116.981 119.383  1.00  0.00           C  
ATOM   1051  N   PRO B 771     100.320 115.593 114.818  1.00  0.00           N  
ATOM   1052  CA  PRO B 771     100.977 114.809 113.770  1.00  0.00           C  
ATOM   1053  C   PRO B 771     102.466 115.124 113.664  1.00  0.00           C  
ATOM   1054  O   PRO B 771     103.312 114.227 113.704  1.00  0.00           O  
ATOM   1055  CB  PRO B 771     100.207 115.212 112.520  1.00  0.00           C  
ATOM   1056  CG  PRO B 771      98.818 115.361 113.043  1.00  0.00           C  
ATOM   1057  CD  PRO B 771      99.039 116.138 114.330  1.00  0.00           C  
ATOM   1058  N   GLU B 772     102.774 116.409 113.539  1.00  0.00           N  
ATOM   1059  CA  GLU B 772     104.154 116.856 113.423  1.00  0.00           C  
ATOM   1060  C   GLU B 772     104.998 116.476 114.631  1.00  0.00           C  
ATOM   1061  O   GLU B 772     106.123 115.992 114.482  1.00  0.00           O  
ATOM   1062  CB  GLU B 772     104.184 118.367 113.212  1.00  0.00           C  
ATOM   1063  CG  GLU B 772     103.564 118.763 111.892  1.00  0.00           C  
ATOM   1064  CD  GLU B 772     104.225 118.051 110.724  1.00  0.00           C  
ATOM   1065  OE1 GLU B 772     105.335 118.466 110.325  1.00  0.00           O  
ATOM   1066  OE2 GLU B 772     103.640 117.065 110.218  1.00  0.00           O  
ATOM   1067  N   GLU B 773     104.455 116.694 115.825  1.00  0.00           N  
ATOM   1068  CA  GLU B 773     105.172 116.364 117.047  1.00  0.00           C  
ATOM   1069  C   GLU B 773     105.493 114.872 117.082  1.00  0.00           C  
ATOM   1070  O   GLU B 773     106.632 114.472 117.337  1.00  0.00           O  
ATOM   1071  CB  GLU B 773     104.340 116.764 118.271  1.00  0.00           C  
ATOM   1072  CG  GLU B 773     104.926 116.314 119.607  1.00  0.00           C  
ATOM   1073  CD  GLU B 773     104.359 117.085 120.791  1.00  0.00           C  
ATOM   1074  OE1 GLU B 773     104.571 116.653 121.946  1.00  0.00           O  
ATOM   1075  OE2 GLU B 773     103.712 118.132 120.568  1.00  0.00           O  
ATOM   1076  N   ALA B 791     104.485 114.050 116.815  1.00  0.00           N  
ATOM   1077  CA  ALA B 791     104.675 112.609 116.815  1.00  0.00           C  
ATOM   1078  C   ALA B 791     105.704 112.236 115.758  1.00  0.00           C  
ATOM   1079  O   ALA B 791     106.683 111.552 116.054  1.00  0.00           O  
ATOM   1080  CB  ALA B 791     103.354 111.908 116.537  1.00  0.00           C  
ATOM   1081  N   GLU B 792     105.481 112.702 114.530  1.00  0.00           N  
ATOM   1082  CA  GLU B 792     106.385 112.417 113.421  1.00  0.00           C  
ATOM   1083  C   GLU B 792     107.826 112.752 113.785  1.00  0.00           C  
ATOM   1084  O   GLU B 792     108.752 112.021 113.426  1.00  0.00           O  
ATOM   1085  CB  GLU B 792     105.965 113.204 112.176  1.00  0.00           C  
ATOM   1086  CG  GLU B 792     104.632 112.758 111.589  1.00  0.00           C  
ATOM   1087  CD  GLU B 792     104.665 111.333 111.050  1.00  0.00           C  
ATOM   1088  OE1 GLU B 792     105.265 111.112 109.975  1.00  0.00           O  
ATOM   1089  OE2 GLU B 792     104.093 110.433 111.706  1.00  0.00           O  
ATOM   1090  N   GLU B 794     108.014 113.855 114.502  1.00  0.00           N  
ATOM   1091  CA  GLU B 794     109.349 114.261 114.909  1.00  0.00           C  
ATOM   1092  C   GLU B 794     109.851 113.359 116.031  1.00  0.00           C  
ATOM   1093  O   GLU B 794     110.998 112.910 116.007  1.00  0.00           O  
ATOM   1094  CB  GLU B 794     109.351 115.729 115.360  1.00  0.00           C  
ATOM   1095  CG  GLU B 794     110.119 116.669 114.419  1.00  0.00           C  
ATOM   1096  CD  GLU B 794     111.641 116.547 114.544  1.00  0.00           C  
ATOM   1097  OE1 GLU B 794     112.341 116.781 113.534  1.00  0.00           O  
ATOM   1098  OE2 GLU B 794     112.139 116.237 115.650  1.00  0.00           O  
ATOM   1099  N   ARG B 795     108.989 113.088 117.006  1.00  0.00           N  
ATOM   1100  CA  ARG B 795     109.360 112.237 118.129  1.00  0.00           C  
ATOM   1101  C   ARG B 795     109.763 110.853 117.630  1.00  0.00           C  
ATOM   1102  O   ARG B 795     110.560 110.157 118.263  1.00  0.00           O  
ATOM   1103  CB  ARG B 795     108.193 112.150 119.112  1.00  0.00           C  
ATOM   1104  CG  ARG B 795     107.858 113.496 119.745  1.00  0.00           C  
ATOM   1105  CD  ARG B 795     106.566 113.463 120.542  1.00  0.00           C  
ATOM   1106  NE  ARG B 795     106.643 112.576 121.699  1.00  0.00           N  
ATOM   1107  CZ  ARG B 795     105.672 112.436 122.596  1.00  0.00           C  
ATOM   1108  NH1 ARG B 795     104.545 113.127 122.469  1.00  0.00           N  
ATOM   1109  NH2 ARG B 795     105.825 111.605 123.619  1.00  0.00           N  
ATOM   1110  N   ALA B 826     109.214 110.468 116.482  1.00  0.00           N  
ATOM   1111  CA  ALA B 826     109.524 109.181 115.870  1.00  0.00           C  
ATOM   1112  C   ALA B 826     110.884 109.292 115.190  1.00  0.00           C  
ATOM   1113  O   ALA B 826     111.713 108.387 115.281  1.00  0.00           O  
ATOM   1114  CB  ALA B 826     108.459 108.818 114.847  1.00  0.00           C  
ATOM   1115  N   ARG B 827     111.100 110.414 114.509  1.00  0.00           N  
ATOM   1116  CA  ARG B 827     112.355 110.677 113.814  1.00  0.00           C  
ATOM   1117  C   ARG B 827     113.520 110.669 114.800  1.00  0.00           C  
ATOM   1118  O   ARG B 827     114.644 110.303 114.446  1.00  0.00           O  
ATOM   1119  CB  ARG B 827     112.277 112.033 113.107  1.00  0.00           C  
ATOM   1120  CG  ARG B 827     111.297 112.058 111.941  1.00  0.00           C  
ATOM   1121  CD  ARG B 827     110.849 113.475 111.600  1.00  0.00           C  
ATOM   1122  NE  ARG B 827     110.040 113.516 110.383  1.00  0.00           N  
ATOM   1123  CZ  ARG B 827     109.328 114.568 109.990  1.00  0.00           C  
ATOM   1124  NH1 ARG B 827     109.316 115.677 110.720  1.00  0.00           N  
ATOM   1125  NH2 ARG B 827     108.632 114.512 108.863  1.00  0.00           N  
ATOM   1126  N   ARG B 829     113.246 111.072 116.039  1.00  0.00           N  
ATOM   1127  CA  ARG B 829     114.273 111.100 117.076  1.00  0.00           C  
ATOM   1128  C   ARG B 829     114.525 109.684 117.590  1.00  0.00           C  
ATOM   1129  O   ARG B 829     115.346 109.472 118.486  1.00  0.00           O  
ATOM   1130  CB  ARG B 829     113.845 112.007 118.236  1.00  0.00           C  
ATOM   1131  CG  ARG B 829     113.425 113.418 117.826  1.00  0.00           C  
ATOM   1132  CD  ARG B 829     114.362 114.034 116.787  1.00  0.00           C  
ATOM   1133  NE  ARG B 829     115.772 113.920 117.155  1.00  0.00           N  
ATOM   1134  CZ  ARG B 829     116.773 114.448 116.455  1.00  0.00           C  
ATOM   1135  NH1 ARG B 829     116.525 115.134 115.345  1.00  0.00           N  
ATOM   1136  NH2 ARG B 829     118.025 114.289 116.863  1.00  0.00           N  
ATOM   1137  N   GLY B 830     113.805 108.722 117.015  1.00  0.00           N  
ATOM   1138  CA  GLY B 830     113.955 107.329 117.400  1.00  0.00           C  
ATOM   1139  C   GLY B 830     113.211 106.934 118.661  1.00  0.00           C  
ATOM   1140  O   GLY B 830     113.397 105.829 119.170  1.00  0.00           O  
ATOM   1141  N   GLU B 831     112.363 107.824 119.169  1.00  0.00           N  
ATOM   1142  CA  GLU B 831     111.614 107.536 120.387  1.00  0.00           C  
ATOM   1143  C   GLU B 831     110.780 106.272 120.210  1.00  0.00           C  
ATOM   1144  O   GLU B 831     109.971 106.182 119.285  1.00  0.00           O  
ATOM   1145  CB  GLU B 831     110.694 108.705 120.735  1.00  0.00           C  
ATOM   1146  CG  GLU B 831     110.205 108.693 122.173  1.00  0.00           C  
ATOM   1147  CD  GLU B 831     109.227 109.815 122.461  1.00  0.00           C  
ATOM   1148  OE1 GLU B 831     109.424 110.929 121.929  1.00  0.00           O  
ATOM   1149  OE2 GLU B 831     108.265 109.590 123.229  1.00  0.00           O  
ATOM   1150  N   PRO B 832     110.980 105.271 121.086  1.00  0.00           N  
ATOM   1151  CA  PRO B 832     110.228 104.012 121.008  1.00  0.00           C  
ATOM   1152  C   PRO B 832     108.717 104.250 121.027  1.00  0.00           C  
ATOM   1153  O   PRO B 832     108.200 104.963 121.891  1.00  0.00           O  
ATOM   1154  CB  PRO B 832     110.715 103.249 122.238  1.00  0.00           C  
ATOM   1155  CG  PRO B 832     112.141 103.687 122.339  1.00  0.00           C  
ATOM   1156  CD  PRO B 832     112.031 105.185 122.116  1.00  0.00           C  
ATOM   1157  N   HIS B 833     108.016 103.653 120.069  1.00  0.00           N  
ATOM   1158  CA  HIS B 833     106.568 103.809 119.975  1.00  0.00           C  
ATOM   1159  C   HIS B 833     105.914 102.688 119.169  1.00  0.00           C  
ATOM   1160  O   HIS B 833     106.588 101.779 118.668  1.00  0.00           O  
ATOM   1161  CB  HIS B 833     106.226 105.161 119.335  1.00  0.00           C  
ATOM   1162  CG  HIS B 833     106.667 105.287 117.910  1.00  0.00           C  
ATOM   1163  ND1 HIS B 833     107.982 105.133 117.518  1.00  0.00           N  
ATOM   1164  CD2 HIS B 833     105.969 105.546 116.779  1.00  0.00           C  
ATOM   1165  CE1 HIS B 833     108.073 105.291 116.211  1.00  0.00           C  
ATOM   1166  NE2 HIS B 833     106.865 105.543 115.737  1.00  0.00           N  
ATOM   1167  N   VAL B 834     104.591 102.759 119.067  1.00  0.00           N  
ATOM   1168  CA  VAL B 834     103.808 101.788 118.317  1.00  0.00           C  
ATOM   1169  C   VAL B 834     102.816 102.562 117.464  1.00  0.00           C  
ATOM   1170  O   VAL B 834     102.592 103.752 117.678  1.00  0.00           O  
ATOM   1171  CB  VAL B 834     103.002 100.822 119.247  1.00  0.00           C  
ATOM   1172  CG1 VAL B 834     103.947  99.955 120.064  1.00  0.00           C  
ATOM   1173  CG2 VAL B 834     102.075 101.618 120.155  1.00  0.00           C  
ATOM   1174  N   ILE B 835     102.236 101.882 116.486  1.00  0.00           N  
ATOM   1175  CA  ILE B 835     101.242 102.497 115.626  1.00  0.00           C  
ATOM   1176  C   ILE B 835      99.930 101.784 115.918  1.00  0.00           C  
ATOM   1177  O   ILE B 835      99.843 100.564 115.797  1.00  0.00           O  
ATOM   1178  CB  ILE B 835     101.613 102.335 114.147  1.00  0.00           C  
ATOM   1179  CG1 ILE B 835     102.926 103.076 113.873  1.00  0.00           C  
ATOM   1180  CG2 ILE B 835     100.488 102.858 113.269  1.00  0.00           C  
ATOM   1181  CD1 ILE B 835     103.406 102.984 112.442  1.00  0.00           C  
ATOM   1182  N   ARG B 836      98.922 102.551 116.326  1.00  0.00           N  
ATOM   1183  CA  ARG B 836      97.614 101.997 116.663  1.00  0.00           C  
ATOM   1184  C   ARG B 836      96.587 102.356 115.612  1.00  0.00           C  
ATOM   1185  O   ARG B 836      96.731 103.364 114.925  1.00  0.00           O  
ATOM   1186  CB  ARG B 836      97.128 102.539 118.019  1.00  0.00           C  
ATOM   1187  CG  ARG B 836      97.914 102.061 119.237  1.00  0.00           C  
ATOM   1188  CD  ARG B 836      97.450 102.768 120.512  1.00  0.00           C  
ATOM   1189  NE  ARG B 836      97.967 102.146 121.733  1.00  0.00           N  
ATOM   1190  CZ  ARG B 836      97.511 101.005 122.243  1.00  0.00           C  
ATOM   1191  NH1 ARG B 836      96.525 100.356 121.641  1.00  0.00           N  
ATOM   1192  NH2 ARG B 836      98.029 100.518 123.361  1.00  0.00           N  
ATOM   1193  N   LEU B 837      95.556 101.523 115.483  1.00  0.00           N  
ATOM   1194  CA  LEU B 837      94.476 101.786 114.537  1.00  0.00           C  
ATOM   1195  C   LEU B 837      93.684 102.927 115.135  1.00  0.00           C  
ATOM   1196  O   LEU B 837      93.436 102.945 116.335  1.00  0.00           O  
ATOM   1197  CB  LEU B 837      93.564 100.567 114.393  1.00  0.00           C  
ATOM   1198  CG  LEU B 837      92.216 100.759 113.685  1.00  0.00           C  
ATOM   1199  CD1 LEU B 837      92.392 101.096 112.221  1.00  0.00           C  
ATOM   1200  CD2 LEU B 837      91.430  99.486 113.814  1.00  0.00           C  
ATOM   1201  N   LYS B 838      93.312 103.890 114.304  1.00  0.00           N  
ATOM   1202  CA  LYS B 838      92.534 105.025 114.769  1.00  0.00           C  
ATOM   1203  C   LYS B 838      91.080 104.793 114.394  1.00  0.00           C  
ATOM   1204  O   LYS B 838      90.611 105.270 113.362  1.00  0.00           O  
ATOM   1205  CB  LYS B 838      93.048 106.321 114.134  1.00  0.00           C  
ATOM   1206  CG  LYS B 838      92.364 107.580 114.649  1.00  0.00           C  
ATOM   1207  CD  LYS B 838      93.232 108.822 114.417  1.00  0.00           C  
ATOM   1208  CE  LYS B 838      92.555 110.081 114.953  1.00  0.00           C  
ATOM   1209  NZ  LYS B 838      93.393 111.304 114.799  1.00  0.00           N  
ATOM   1210  N   VAL B 839      90.374 104.049 115.241  1.00  0.00           N  
ATOM   1211  CA  VAL B 839      88.971 103.740 115.002  1.00  0.00           C  
ATOM   1212  C   VAL B 839      88.084 104.974 114.953  1.00  0.00           C  
ATOM   1213  O   VAL B 839      88.180 105.860 115.806  1.00  0.00           O  
ATOM   1214  CB  VAL B 839      88.399 102.796 116.089  1.00  0.00           C  
ATOM   1215  CG1 VAL B 839      86.922 102.558 115.841  1.00  0.00           C  
ATOM   1216  CG2 VAL B 839      89.145 101.471 116.079  1.00  0.00           C  
ATOM   1217  N   PRO B 840      87.206 105.048 113.942  1.00  0.00           N  
ATOM   1218  CA  PRO B 840      86.283 106.174 113.773  1.00  0.00           C  
ATOM   1219  C   PRO B 840      85.319 106.213 114.954  1.00  0.00           C  
ATOM   1220  O   PRO B 840      84.593 105.252 115.192  1.00  0.00           O  
ATOM   1221  CB  PRO B 840      85.553 105.833 112.479  1.00  0.00           C  
ATOM   1222  CG  PRO B 840      86.561 105.022 111.727  1.00  0.00           C  
ATOM   1223  CD  PRO B 840      87.134 104.134 112.790  1.00  0.00           C  
ATOM   1224  N   ARG B 841      85.318 107.310 115.699  1.00  0.00           N  
ATOM   1225  CA  ARG B 841      84.411 107.437 116.834  1.00  0.00           C  
ATOM   1226  C   ARG B 841      83.619 108.735 116.759  1.00  0.00           C  
ATOM   1227  O   ARG B 841      84.171 109.793 116.430  1.00  0.00           O  
ATOM   1228  CB  ARG B 841      85.181 107.404 118.156  1.00  0.00           C  
ATOM   1229  CG  ARG B 841      85.892 106.104 118.417  1.00  0.00           C  
ATOM   1230  CD  ARG B 841      86.728 106.155 119.697  1.00  0.00           C  
ATOM   1231  NE  ARG B 841      87.666 105.036 119.742  1.00  0.00           N  
ATOM   1232  CZ  ARG B 841      87.297 103.760 119.720  1.00  0.00           C  
ATOM   1233  NH1 ARG B 841      86.006 103.446 119.670  1.00  0.00           N  
ATOM   1234  NH2 ARG B 841      88.216 102.802 119.702  1.00  0.00           N  
ATOM   1235  N   PRO B 844      82.302 108.665 117.017  1.00  0.00           N  
ATOM   1236  CA  PRO B 844      81.593 107.430 117.362  1.00  0.00           C  
ATOM   1237  C   PRO B 844      81.183 106.762 116.062  1.00  0.00           C  
ATOM   1238  O   PRO B 844      81.380 107.322 114.985  1.00  0.00           O  
ATOM   1239  CB  PRO B 844      80.370 107.921 118.134  1.00  0.00           C  
ATOM   1240  CG  PRO B 844      80.742 109.317 118.565  1.00  0.00           C  
ATOM   1241  CD  PRO B 844      81.483 109.833 117.373  1.00  0.00           C  
ATOM   1242  N   GLY B 869      80.603 105.576 116.149  1.00  0.00           N  
ATOM   1243  CA  GLY B 869      80.197 104.920 114.925  1.00  0.00           C  
ATOM   1244  C   GLY B 869      79.917 103.445 115.073  1.00  0.00           C  
ATOM   1245  O   GLY B 869      79.935 102.905 116.177  1.00  0.00           O  
ATOM   1246  N   THR B 870      79.635 102.794 113.953  1.00  0.00           N  
ATOM   1247  CA  THR B 870      79.365 101.373 113.966  1.00  0.00           C  
ATOM   1248  C   THR B 870      80.027 100.738 112.769  1.00  0.00           C  
ATOM   1249  O   THR B 870      80.353 101.405 111.782  1.00  0.00           O  
ATOM   1250  CB  THR B 870      77.874 101.069 113.928  1.00  0.00           C  
ATOM   1251  OG1 THR B 870      77.359 101.397 112.636  1.00  0.00           O  
ATOM   1252  CG2 THR B 870      77.145 101.874 114.998  1.00  0.00           C  
ATOM   1253  N   THR B 872      80.231  99.434 112.870  1.00  0.00           N  
ATOM   1254  CA  THR B 872      80.890  98.686 111.822  1.00  0.00           C  
ATOM   1255  C   THR B 872      80.161  97.383 111.545  1.00  0.00           C  
ATOM   1256  O   THR B 872      79.983  96.548 112.429  1.00  0.00           O  
ATOM   1257  CB  THR B 872      82.342  98.407 112.216  1.00  0.00           C  
ATOM   1258  OG1 THR B 872      83.021  99.655 112.379  1.00  0.00           O  
ATOM   1259  CG2 THR B 872      83.040  97.586 111.154  1.00  0.00           C  
ATOM   1260  N   GLU B 873      79.751  97.227 110.293  1.00  0.00           N  
ATOM   1261  CA  GLU B 873      79.016  96.059 109.842  1.00  0.00           C  
ATOM   1262  C   GLU B 873      79.951  94.936 109.415  1.00  0.00           C  
ATOM   1263  O   GLU B 873      80.771  95.106 108.518  1.00  0.00           O  
ATOM   1264  CB  GLU B 873      78.117  96.469 108.677  1.00  0.00           C  
ATOM   1265  CG  GLU B 873      76.842  95.672 108.548  1.00  0.00           C  
ATOM   1266  CD  GLU B 873      75.835  96.354 107.642  1.00  0.00           C  
ATOM   1267  OE1 GLU B 873      75.440  97.497 107.963  1.00  0.00           O  
ATOM   1268  OE2 GLU B 873      75.441  95.750 106.617  1.00  0.00           O  
ATOM   1269  N   VAL B 874      79.824  93.791 110.072  1.00  0.00           N  
ATOM   1270  CA  VAL B 874      80.636  92.624 109.759  1.00  0.00           C  
ATOM   1271  C   VAL B 874      79.723  91.549 109.174  1.00  0.00           C  
ATOM   1272  O   VAL B 874      78.592  91.389 109.607  1.00  0.00           O  
ATOM   1273  CB  VAL B 874      81.329  92.084 111.030  1.00  0.00           C  
ATOM   1274  CG1 VAL B 874      81.853  90.698 110.799  1.00  0.00           C  
ATOM   1275  CG2 VAL B 874      82.472  92.986 111.408  1.00  0.00           C  
ATOM   1276  N   LYS B1082      80.194  90.820 108.175  1.00  0.00           N  
ATOM   1277  CA  LYS B1082      79.360  89.778 107.610  1.00  0.00           C  
ATOM   1278  C   LYS B1082      80.042  88.422 107.608  1.00  0.00           C  
ATOM   1279  O   LYS B1082      81.051  88.226 106.930  1.00  0.00           O  
ATOM   1280  CB  LYS B1082      78.949  90.108 106.178  1.00  0.00           C  
ATOM   1281  CG  LYS B1082      78.091  89.008 105.573  1.00  0.00           C  
ATOM   1282  CD  LYS B1082      77.812  89.236 104.116  1.00  0.00           C  
ATOM   1283  CE  LYS B1082      76.853  88.177 103.589  1.00  0.00           C  
ATOM   1284  NZ  LYS B1082      76.628  88.333 102.125  1.00  0.00           N  
ATOM   1285  N   ASP B1083      79.487  87.493 108.379  1.00  0.00           N  
ATOM   1286  CA  ASP B1083      80.012  86.142 108.434  1.00  0.00           C  
ATOM   1287  C   ASP B1083      79.125  85.370 107.480  1.00  0.00           C  
ATOM   1288  O   ASP B1083      77.904  85.467 107.546  1.00  0.00           O  
ATOM   1289  CB  ASP B1083      79.912  85.572 109.850  1.00  0.00           C  
ATOM   1290  CG  ASP B1083      80.338  84.111 109.924  1.00  0.00           C  
ATOM   1291  OD1 ASP B1083      79.492  83.229 109.666  1.00  0.00           O  
ATOM   1292  OD2 ASP B1083      81.519  83.839 110.227  1.00  0.00           O  
ATOM   1293  N   GLU B1084      79.732  84.615 106.578  1.00  0.00           N  
ATOM   1294  CA  GLU B1084      78.952  83.865 105.607  1.00  0.00           C  
ATOM   1295  C   GLU B1084      78.070  82.767 106.206  1.00  0.00           C  
ATOM   1296  O   GLU B1084      77.175  82.254 105.533  1.00  0.00           O  
ATOM   1297  CB  GLU B1084      79.878  83.280 104.548  1.00  0.00           C  
ATOM   1298  CG  GLU B1084      80.572  84.323 103.681  1.00  0.00           C  
ATOM   1299  CD  GLU B1084      79.596  85.125 102.821  1.00  0.00           C  
ATOM   1300  OE1 GLU B1084      78.713  84.500 102.195  1.00  0.00           O  
ATOM   1301  OE2 GLU B1084      79.713  86.372 102.756  1.00  0.00           O  
ATOM   1302  N   LEU B1085      78.290  82.436 107.477  1.00  0.00           N  
ATOM   1303  CA  LEU B1085      77.523  81.387 108.134  1.00  0.00           C  
ATOM   1304  C   LEU B1085      76.496  81.865 109.148  1.00  0.00           C  
ATOM   1305  O   LEU B1085      75.494  81.183 109.406  1.00  0.00           O  
ATOM   1306  CB  LEU B1085      78.473  80.425 108.837  1.00  0.00           C  
ATOM   1307  CG  LEU B1085      79.464  79.679 107.951  1.00  0.00           C  
ATOM   1308  CD1 LEU B1085      80.135  78.588 108.767  1.00  0.00           C  
ATOM   1309  CD2 LEU B1085      78.738  79.076 106.766  1.00  0.00           C  
ATOM   1310  N   ARG B1087      76.740  83.033 109.727  1.00  0.00           N  
ATOM   1311  CA  ARG B1087      75.848  83.552 110.746  1.00  0.00           C  
ATOM   1312  C   ARG B1087      74.983  84.704 110.293  1.00  0.00           C  
ATOM   1313  O   ARG B1087      73.908  84.927 110.842  1.00  0.00           O  
ATOM   1314  CB  ARG B1087      76.670  83.973 111.960  1.00  0.00           C  
ATOM   1315  CG  ARG B1087      77.393  82.811 112.590  1.00  0.00           C  
ATOM   1316  CD  ARG B1087      78.485  83.255 113.524  1.00  0.00           C  
ATOM   1317  NE  ARG B1087      79.209  82.100 114.045  1.00  0.00           N  
ATOM   1318  CZ  ARG B1087      80.031  81.344 113.329  1.00  0.00           C  
ATOM   1319  NH1 ARG B1087      80.250  81.618 112.049  1.00  0.00           N  
ATOM   1320  NH2 ARG B1087      80.622  80.304 113.893  1.00  0.00           N  
ATOM   1321  N   GLY B1088      75.453  85.433 109.292  1.00  0.00           N  
ATOM   1322  CA  GLY B1088      74.706  86.572 108.799  1.00  0.00           C  
ATOM   1323  C   GLY B1088      75.411  87.842 109.220  1.00  0.00           C  
ATOM   1324  O   GLY B1088      76.502  87.796 109.788  1.00  0.00           O  
ATOM   1325  N   VAL B1089      74.805  88.986 108.949  1.00  0.00           N  
ATOM   1326  CA  VAL B1089      75.418  90.249 109.326  1.00  0.00           C  
ATOM   1327  C   VAL B1089      75.426  90.423 110.848  1.00  0.00           C  
ATOM   1328  O   VAL B1089      74.594  89.855 111.558  1.00  0.00           O  
ATOM   1329  CB  VAL B1089      74.689  91.427 108.645  1.00  0.00           C  
ATOM   1330  CG1 VAL B1089      75.209  92.757 109.172  1.00  0.00           C  
ATOM   1331  CG2 VAL B1089      74.903  91.345 107.141  1.00  0.00           C  
ATOM   1332  N   VAL B1090      76.381  91.206 111.336  1.00  0.00           N  
ATOM   1333  CA  VAL B1090      76.551  91.465 112.759  1.00  0.00           C  
ATOM   1334  C   VAL B1090      77.041  92.898 112.933  1.00  0.00           C  
ATOM   1335  O   VAL B1090      78.210  93.177 112.691  1.00  0.00           O  
ATOM   1336  CB  VAL B1090      77.620  90.511 113.362  1.00  0.00           C  
ATOM   1337  CG1 VAL B1090      77.967  90.938 114.783  1.00  0.00           C  
ATOM   1338  CG2 VAL B1090      77.122  89.061 113.322  1.00  0.00           C  
ATOM   1339  N   VAL B1091      76.174  93.813 113.347  1.00  0.00           N  
ATOM   1340  CA  VAL B1091      76.629  95.182 113.516  1.00  0.00           C  
ATOM   1341  C   VAL B1091      77.273  95.393 114.878  1.00  0.00           C  
ATOM   1342  O   VAL B1091      76.706  95.050 115.912  1.00  0.00           O  
ATOM   1343  CB  VAL B1091      75.487  96.190 113.324  1.00  0.00           C  
ATOM   1344  CG1 VAL B1091      76.027  97.602 113.359  1.00  0.00           C  
ATOM   1345  CG2 VAL B1091      74.801  95.936 112.001  1.00  0.00           C  
ATOM   1346  N   TYR B1093      78.477  95.952 114.857  1.00  0.00           N  
ATOM   1347  CA  TYR B1093      79.242  96.229 116.065  1.00  0.00           C  
ATOM   1348  C   TYR B1093      79.218  97.725 116.369  1.00  0.00           C  
ATOM   1349  O   TYR B1093      78.997  98.548 115.482  1.00  0.00           O  
ATOM   1350  CB  TYR B1093      80.694  95.788 115.867  1.00  0.00           C  
ATOM   1351  CG  TYR B1093      80.965  94.309 116.057  1.00  0.00           C  
ATOM   1352  CD1 TYR B1093      81.292  93.800 117.314  1.00  0.00           C  
ATOM   1353  CD2 TYR B1093      80.915  93.419 114.981  1.00  0.00           C  
ATOM   1354  CE1 TYR B1093      81.564  92.450 117.498  1.00  0.00           C  
ATOM   1355  CE2 TYR B1093      81.187  92.061 115.158  1.00  0.00           C  
ATOM   1356  CZ  TYR B1093      81.512  91.588 116.420  1.00  0.00           C  
ATOM   1357  OH  TYR B1093      81.790  90.252 116.615  1.00  0.00           O  
ATOM   1358  N   ASP B1094      79.435  98.074 117.631  1.00  0.00           N  
ATOM   1359  CA  ASP B1094      79.484  99.471 118.047  1.00  0.00           C  
ATOM   1360  C   ASP B1094      80.963  99.806 118.141  1.00  0.00           C  
ATOM   1361  O   ASP B1094      81.689  99.167 118.896  1.00  0.00           O  
ATOM   1362  CB  ASP B1094      78.829  99.655 119.420  1.00  0.00           C  
ATOM   1363  CG  ASP B1094      79.087 101.045 120.022  1.00  0.00           C  
ATOM   1364  OD1 ASP B1094      78.499 101.348 121.085  1.00  0.00           O  
ATOM   1365  OD2 ASP B1094      79.877 101.833 119.448  1.00  0.00           O  
ATOM   1366  N   ASN B1099      81.405 100.799 117.376  1.00  0.00           N  
ATOM   1367  CA  ASN B1099      82.806 101.197 117.368  1.00  0.00           C  
ATOM   1368  C   ASN B1099      83.375 101.409 118.767  1.00  0.00           C  
ATOM   1369  O   ASN B1099      84.589 101.394 118.958  1.00  0.00           O  
ATOM   1370  CB  ASN B1099      82.980 102.451 116.517  1.00  0.00           C  
ATOM   1371  CG  ASN B1099      83.002 102.140 115.028  1.00  0.00           C  
ATOM   1372  OD1 ASN B1099      82.380 101.181 114.572  1.00  0.00           O  
ATOM   1373  ND2 ASN B1099      83.714 102.959 114.263  1.00  0.00           N  
ATOM   1374  N   GLN B1165      82.499 101.593 119.748  1.00  0.00           N  
ATOM   1375  CA  GLN B1165      82.927 101.776 121.132  1.00  0.00           C  
ATOM   1376  C   GLN B1165      83.474 100.448 121.668  1.00  0.00           C  
ATOM   1377  O   GLN B1165      84.147 100.407 122.694  1.00  0.00           O  
ATOM   1378  CB  GLN B1165      81.741 102.241 121.986  1.00  0.00           C  
ATOM   1379  CG  GLN B1165      82.075 102.529 123.445  1.00  0.00           C  
ATOM   1380  CD  GLN B1165      82.987 103.739 123.625  1.00  0.00           C  
ATOM   1381  OE1 GLN B1165      83.537 103.964 124.707  1.00  0.00           O  
ATOM   1382  NE2 GLN B1165      83.146 104.526 122.566  1.00  0.00           N  
ATOM   1383  N   GLU B1166      83.178  99.360 120.964  1.00  0.00           N  
ATOM   1384  CA  GLU B1166      83.643  98.037 121.368  1.00  0.00           C  
ATOM   1385  C   GLU B1166      84.901  97.634 120.607  1.00  0.00           C  
ATOM   1386  O   GLU B1166      85.580  96.677 120.968  1.00  0.00           O  
ATOM   1387  CB  GLU B1166      82.541  97.006 121.137  1.00  0.00           C  
ATOM   1388  CG  GLU B1166      81.363  97.184 122.064  1.00  0.00           C  
ATOM   1389  CD  GLU B1166      81.716  96.911 123.520  1.00  0.00           C  
ATOM   1390  OE1 GLU B1166      80.887  97.228 124.405  1.00  0.00           O  
ATOM   1391  OE2 GLU B1166      82.817  96.376 123.776  1.00  0.00           O  
ATOM   1392  N   ILE B1168      85.201  98.378 119.550  1.00  0.00           N  
ATOM   1393  CA  ILE B1168      86.372  98.115 118.732  1.00  0.00           C  
ATOM   1394  C   ILE B1168      87.509  99.024 119.196  1.00  0.00           C  
ATOM   1395  O   ILE B1168      87.512 100.234 118.943  1.00  0.00           O  
ATOM   1396  CB  ILE B1168      86.052  98.372 117.261  1.00  0.00           C  
ATOM   1397  CG1 ILE B1168      84.801  97.590 116.875  1.00  0.00           C  
ATOM   1398  CG2 ILE B1168      87.215  97.951 116.395  1.00  0.00           C  
ATOM   1399  CD1 ILE B1168      84.168  98.066 115.599  1.00  0.00           C  
ATOM   1400  N   PRO B1169      88.495  98.443 119.886  1.00  0.00           N  
ATOM   1401  CA  PRO B1169      89.653  99.162 120.413  1.00  0.00           C  
ATOM   1402  C   PRO B1169      90.648  99.643 119.369  1.00  0.00           C  
ATOM   1403  O   PRO B1169      90.759  99.070 118.293  1.00  0.00           O  
ATOM   1404  CB  PRO B1169      90.275  98.142 121.356  1.00  0.00           C  
ATOM   1405  CG  PRO B1169      90.042  96.872 120.638  1.00  0.00           C  
ATOM   1406  CD  PRO B1169      88.601  97.005 120.187  1.00  0.00           C  
ATOM   1407  N   ASP B1170      91.360 100.715 119.687  1.00  0.00           N  
ATOM   1408  CA  ASP B1170      92.379 101.214 118.779  1.00  0.00           C  
ATOM   1409  C   ASP B1170      93.541 100.245 118.948  1.00  0.00           C  
ATOM   1410  O   ASP B1170      94.577 100.605 119.520  1.00  0.00           O  
ATOM   1411  CB  ASP B1170      92.850 102.610 119.183  1.00  0.00           C  
ATOM   1412  CG  ASP B1170      91.794 103.663 118.994  1.00  0.00           C  
ATOM   1413  OD1 ASP B1170      90.667 103.316 118.577  1.00  0.00           O  
ATOM   1414  OD2 ASP B1170      92.106 104.844 119.267  1.00  0.00           O  
ATOM   1415  N   VAL B1171      93.370  99.018 118.466  1.00  0.00           N  
ATOM   1416  CA  VAL B1171      94.422  98.020 118.601  1.00  0.00           C  
ATOM   1417  C   VAL B1171      95.735  98.454 117.964  1.00  0.00           C  
ATOM   1418  O   VAL B1171      95.772  99.236 117.012  1.00  0.00           O  
ATOM   1419  CB  VAL B1171      94.028  96.658 117.980  1.00  0.00           C  
ATOM   1420  CG1 VAL B1171      92.673  96.224 118.494  1.00  0.00           C  
ATOM   1421  CG2 VAL B1171      94.033  96.752 116.456  1.00  0.00           C  
ATOM   1422  N   VAL B1177      96.817  97.929 118.509  1.00  0.00           N  
ATOM   1423  CA  VAL B1177      98.142  98.214 118.003  1.00  0.00           C  
ATOM   1424  C   VAL B1177      98.330  97.439 116.691  1.00  0.00           C  
ATOM   1425  O   VAL B1177      98.091  96.228 116.633  1.00  0.00           O  
ATOM   1426  CB  VAL B1177      99.193  97.755 119.015  1.00  0.00           C  
ATOM   1427  CG1 VAL B1177      98.864  96.355 119.451  1.00  0.00           C  
ATOM   1428  CG2 VAL B1177     100.576  97.783 118.398  1.00  0.00           C  
ATOM   1429  N   LEU B1178      98.752  98.142 115.646  1.00  0.00           N  
ATOM   1430  CA  LEU B1178      98.980  97.524 114.348  1.00  0.00           C  
ATOM   1431  C   LEU B1178     100.449  97.139 114.200  1.00  0.00           C  
ATOM   1432  O   LEU B1178     100.768  96.053 113.728  1.00  0.00           O  
ATOM   1433  CB  LEU B1178      98.567  98.488 113.241  1.00  0.00           C  
ATOM   1434  CG  LEU B1178      97.126  98.949 113.418  1.00  0.00           C  
ATOM   1435  CD1 LEU B1178      96.786 100.008 112.410  1.00  0.00           C  
ATOM   1436  CD2 LEU B1178      96.208  97.759 113.285  1.00  0.00           C  
ATOM   1437  N   LEU B1191     101.338  98.030 114.625  1.00  0.00           N  
ATOM   1438  CA  LEU B1191     102.772  97.776 114.544  1.00  0.00           C  
ATOM   1439  C   LEU B1191     103.402  97.890 115.934  1.00  0.00           C  
ATOM   1440  O   LEU B1191     103.427  98.971 116.517  1.00  0.00           O  
ATOM   1441  CB  LEU B1191     103.435  98.794 113.604  1.00  0.00           C  
ATOM   1442  CG  LEU B1191     104.665  98.379 112.784  1.00  0.00           C  
ATOM   1443  CD1 LEU B1191     105.504  99.618 112.534  1.00  0.00           C  
ATOM   1444  CD2 LEU B1191     105.492  97.328 113.508  1.00  0.00           C  
ATOM   1445  N   LYS B1192     103.914  96.777 116.452  1.00  0.00           N  
ATOM   1446  CA  LYS B1192     104.544  96.747 117.771  1.00  0.00           C  
ATOM   1447  C   LYS B1192     105.778  97.652 117.817  1.00  0.00           C  
ATOM   1448  O   LYS B1192     106.322  98.031 116.772  1.00  0.00           O  
ATOM   1449  CB  LYS B1192     104.929  95.311 118.124  1.00  0.00           C  
ATOM   1450  CG  LYS B1192     103.761  94.357 118.083  1.00  0.00           C  
ATOM   1451  CD  LYS B1192     104.215  92.941 117.831  1.00  0.00           C  
ATOM   1452  CE  LYS B1192     105.040  92.419 118.978  1.00  0.00           C  
ATOM   1453  NZ  LYS B1192     105.326  90.972 118.775  1.00  0.00           N  
ATOM   1454  N   SER B1193     106.221  97.997 119.026  1.00  0.00           N  
ATOM   1455  CA  SER B1193     107.373  98.877 119.176  1.00  0.00           C  
ATOM   1456  C   SER B1193     108.689  98.252 118.724  1.00  0.00           C  
ATOM   1457  O   SER B1193     109.678  98.960 118.561  1.00  0.00           O  
ATOM   1458  CB  SER B1193     107.507  99.355 120.628  1.00  0.00           C  
ATOM   1459  OG  SER B1193     107.993  98.319 121.466  1.00  0.00           O  
ATOM   1460  N   ASP B1194     108.724  96.938 118.526  1.00  0.00           N  
ATOM   1461  CA  ASP B1194     109.965  96.320 118.080  1.00  0.00           C  
ATOM   1462  C   ASP B1194     109.965  96.159 116.563  1.00  0.00           C  
ATOM   1463  O   ASP B1194     110.758  95.409 115.999  1.00  0.00           O  
ATOM   1464  CB  ASP B1194     110.180  94.977 118.777  1.00  0.00           C  
ATOM   1465  CG  ASP B1194     109.121  93.968 118.433  1.00  0.00           C  
ATOM   1466  OD1 ASP B1194     109.094  92.901 119.085  1.00  0.00           O  
ATOM   1467  OD2 ASP B1194     108.324  94.238 117.511  1.00  0.00           O  
ATOM   1468  N   GLY B1195     109.066  96.888 115.910  1.00  0.00           N  
ATOM   1469  CA  GLY B1195     108.972  96.837 114.464  1.00  0.00           C  
ATOM   1470  C   GLY B1195     108.132  95.707 113.896  1.00  0.00           C  
ATOM   1471  O   GLY B1195     107.837  95.696 112.702  1.00  0.00           O  
ATOM   1472  N   TYR B1196     107.749  94.753 114.735  1.00  0.00           N  
ATOM   1473  CA  TYR B1196     106.942  93.635 114.275  1.00  0.00           C  
ATOM   1474  C   TYR B1196     105.457  93.968 114.307  1.00  0.00           C  
ATOM   1475  O   TYR B1196     104.993  94.686 115.186  1.00  0.00           O  
ATOM   1476  CB  TYR B1196     107.223  92.409 115.130  1.00  0.00           C  
ATOM   1477  CG  TYR B1196     108.563  91.779 114.854  1.00  0.00           C  
ATOM   1478  CD1 TYR B1196     108.648  90.471 114.379  1.00  0.00           C  
ATOM   1479  CD2 TYR B1196     109.750  92.482 115.072  1.00  0.00           C  
ATOM   1480  CE1 TYR B1196     109.881  89.874 114.132  1.00  0.00           C  
ATOM   1481  CE2 TYR B1196     110.988  91.895 114.826  1.00  0.00           C  
ATOM   1482  CZ  TYR B1196     111.046  90.591 114.360  1.00  0.00           C  
ATOM   1483  OH  TYR B1196     112.259  89.983 114.143  1.00  0.00           O  
ATOM   1484  N   PRO B1198     104.690  93.448 113.337  1.00  0.00           N  
ATOM   1485  CA  PRO B1198     103.253  93.692 113.249  1.00  0.00           C  
ATOM   1486  C   PRO B1198     102.446  92.731 114.111  1.00  0.00           C  
ATOM   1487  O   PRO B1198     102.973  91.749 114.627  1.00  0.00           O  
ATOM   1488  CB  PRO B1198     102.978  93.467 111.772  1.00  0.00           C  
ATOM   1489  CG  PRO B1198     103.827  92.280 111.501  1.00  0.00           C  
ATOM   1490  CD  PRO B1198     105.137  92.661 112.173  1.00  0.00           C  
ATOM   1491  N   THR B1199     101.157  93.021 114.235  1.00  0.00           N  
ATOM   1492  CA  THR B1199     100.231  92.195 114.994  1.00  0.00           C  
ATOM   1493  C   THR B1199      99.366  91.423 113.978  1.00  0.00           C  
ATOM   1494  O   THR B1199      99.345  91.790 112.801  1.00  0.00           O  
ATOM   1495  CB  THR B1199      99.358  93.091 115.880  1.00  0.00           C  
ATOM   1496  OG1 THR B1199      98.797  94.138 115.084  1.00  0.00           O  
ATOM   1497  CG2 THR B1199     100.200  93.725 116.979  1.00  0.00           C  
ATOM   1498  N   TYR B1200      98.672  90.363 114.409  1.00  0.00           N  
ATOM   1499  CA  TYR B1200      97.831  89.580 113.491  1.00  0.00           C  
ATOM   1500  C   TYR B1200      96.931  90.505 112.697  1.00  0.00           C  
ATOM   1501  O   TYR B1200      96.712  90.314 111.509  1.00  0.00           O  
ATOM   1502  CB  TYR B1200      96.917  88.604 114.243  1.00  0.00           C  
ATOM   1503  CG  TYR B1200      96.013  87.747 113.342  1.00  0.00           C  
ATOM   1504  CD1 TYR B1200      96.408  86.463 112.921  1.00  0.00           C  
ATOM   1505  CD2 TYR B1200      94.737  88.188 112.956  1.00  0.00           C  
ATOM   1506  CE1 TYR B1200      95.544  85.629 112.144  1.00  0.00           C  
ATOM   1507  CE2 TYR B1200      93.867  87.358 112.175  1.00  0.00           C  
ATOM   1508  CZ  TYR B1200      94.280  86.084 111.781  1.00  0.00           C  
ATOM   1509  OH  TYR B1200      93.438  85.264 111.049  1.00  0.00           O  
ATOM   1510  N   HIS B1201      96.403  91.509 113.378  1.00  0.00           N  
ATOM   1511  CA  HIS B1201      95.480  92.445 112.763  1.00  0.00           C  
ATOM   1512  C   HIS B1201      96.019  93.132 111.521  1.00  0.00           C  
ATOM   1513  O   HIS B1201      95.358  93.165 110.489  1.00  0.00           O  
ATOM   1514  CB  HIS B1201      95.021  93.480 113.799  1.00  0.00           C  
ATOM   1515  CG  HIS B1201      94.277  92.881 114.958  1.00  0.00           C  
ATOM   1516  ND1 HIS B1201      94.762  92.903 116.250  1.00  0.00           N  
ATOM   1517  CD2 HIS B1201      93.112  92.193 115.009  1.00  0.00           C  
ATOM   1518  CE1 HIS B1201      93.931  92.251 117.043  1.00  0.00           C  
ATOM   1519  NE2 HIS B1201      92.922  91.810 116.315  1.00  0.00           N  
ATOM   1520  N   LEU B1202      97.224  93.670 111.606  1.00  0.00           N  
ATOM   1521  CA  LEU B1202      97.801  94.355 110.455  1.00  0.00           C  
ATOM   1522  C   LEU B1202      98.263  93.340 109.413  1.00  0.00           C  
ATOM   1523  O   LEU B1202      97.901  93.423 108.240  1.00  0.00           O  
ATOM   1524  CB  LEU B1202      98.960  95.244 110.926  1.00  0.00           C  
ATOM   1525  CG  LEU B1202      99.603  96.274 109.996  1.00  0.00           C  
ATOM   1526  CD1 LEU B1202     100.760  95.642 109.291  1.00  0.00           C  
ATOM   1527  CD2 LEU B1202      98.588  96.815 109.006  1.00  0.00           C  
ATOM   1528  N   ALA B1203      99.032  92.360 109.870  1.00  0.00           N  
ATOM   1529  CA  ALA B1203      99.574  91.314 109.009  1.00  0.00           C  
ATOM   1530  C   ALA B1203      98.539  90.519 108.219  1.00  0.00           C  
ATOM   1531  O   ALA B1203      98.684  90.328 107.011  1.00  0.00           O  
ATOM   1532  CB  ALA B1203     100.420  90.359 109.844  1.00  0.00           C  
ATOM   1533  N   ASN B1204      97.490  90.051 108.885  1.00  0.00           N  
ATOM   1534  CA  ASN B1204      96.510  89.248 108.175  1.00  0.00           C  
ATOM   1535  C   ASN B1204      95.826  90.019 107.060  1.00  0.00           C  
ATOM   1536  O   ASN B1204      95.642  89.486 105.971  1.00  0.00           O  
ATOM   1537  CB  ASN B1204      95.508  88.593 109.150  1.00  0.00           C  
ATOM   1538  CG  ASN B1204      94.179  89.325 109.250  1.00  0.00           C  
ATOM   1539  OD1 ASN B1204      93.221  89.022 108.523  1.00  0.00           O  
ATOM   1540  ND2 ASN B1204      94.106  90.284 110.171  1.00  0.00           N  
ATOM   1541  N   VAL B1205      95.481  91.277 107.291  1.00  0.00           N  
ATOM   1542  CA  VAL B1205      94.842  92.032 106.222  1.00  0.00           C  
ATOM   1543  C   VAL B1205      95.810  92.276 105.052  1.00  0.00           C  
ATOM   1544  O   VAL B1205      95.484  91.976 103.897  1.00  0.00           O  
ATOM   1545  CB  VAL B1205      94.304  93.380 106.724  1.00  0.00           C  
ATOM   1546  CG1 VAL B1205      93.923  94.261 105.534  1.00  0.00           C  
ATOM   1547  CG2 VAL B1205      93.090  93.142 107.622  1.00  0.00           C  
ATOM   1548  N   VAL B1206      96.993  92.813 105.364  1.00  0.00           N  
ATOM   1549  CA  VAL B1206      98.022  93.097 104.366  1.00  0.00           C  
ATOM   1550  C   VAL B1206      98.367  91.850 103.545  1.00  0.00           C  
ATOM   1551  O   VAL B1206      98.305  91.869 102.319  1.00  0.00           O  
ATOM   1552  CB  VAL B1206      99.335  93.630 105.039  1.00  0.00           C  
ATOM   1553  CG1 VAL B1206     100.422  93.834 103.989  1.00  0.00           C  
ATOM   1554  CG2 VAL B1206      99.077  94.947 105.755  1.00  0.00           C  
ATOM   1555  N   ASP B1207      98.731  90.770 104.228  1.00  0.00           N  
ATOM   1556  CA  ASP B1207      99.092  89.517 103.569  1.00  0.00           C  
ATOM   1557  C   ASP B1207      97.944  88.910 102.773  1.00  0.00           C  
ATOM   1558  O   ASP B1207      98.123  88.478 101.630  1.00  0.00           O  
ATOM   1559  CB  ASP B1207      99.591  88.501 104.601  1.00  0.00           C  
ATOM   1560  CG  ASP B1207     100.993  88.826 105.114  1.00  0.00           C  
ATOM   1561  OD1 ASP B1207     101.466  88.166 106.071  1.00  0.00           O  
ATOM   1562  OD2 ASP B1207     101.630  89.742 104.557  1.00  0.00           O  
ATOM   1563  N   ASP B1208      96.766  88.860 103.376  1.00  0.00           N  
ATOM   1564  CA  ASP B1208      95.606  88.318 102.687  1.00  0.00           C  
ATOM   1565  C   ASP B1208      95.374  89.053 101.366  1.00  0.00           C  
ATOM   1566  O   ASP B1208      95.161  88.430 100.328  1.00  0.00           O  
ATOM   1567  CB  ASP B1208      94.363  88.449 103.564  1.00  0.00           C  
ATOM   1568  CG  ASP B1208      94.212  87.307 104.535  1.00  0.00           C  
ATOM   1569  OD1 ASP B1208      93.260  87.337 105.344  1.00  0.00           O  
ATOM   1570  OD2 ASP B1208      95.038  86.379 104.480  1.00  0.00           O  
ATOM   1571  N   HIS B1209      95.413  90.381 101.404  1.00  0.00           N  
ATOM   1572  CA  HIS B1209      95.202  91.160 100.193  1.00  0.00           C  
ATOM   1573  C   HIS B1209      96.255  90.862  99.131  1.00  0.00           C  
ATOM   1574  O   HIS B1209      95.929  90.436  98.026  1.00  0.00           O  
ATOM   1575  CB  HIS B1209      95.210  92.654 100.498  1.00  0.00           C  
ATOM   1576  CG  HIS B1209      94.959  93.509  99.295  1.00  0.00           C  
ATOM   1577  ND1 HIS B1209      95.920  94.335  98.755  1.00  0.00           N  
ATOM   1578  CD2 HIS B1209      93.863  93.641  98.510  1.00  0.00           C  
ATOM   1579  CE1 HIS B1209      95.428  94.940  97.688  1.00  0.00           C  
ATOM   1580  NE2 HIS B1209      94.182  94.536  97.518  1.00  0.00           N  
ATOM   1581  N   LEU B1210      97.519  91.084  99.472  1.00  0.00           N  
ATOM   1582  CA  LEU B1210      98.621  90.840  98.546  1.00  0.00           C  
ATOM   1583  C   LEU B1210      98.649  89.433  97.940  1.00  0.00           C  
ATOM   1584  O   LEU B1210      99.060  89.263  96.792  1.00  0.00           O  
ATOM   1585  CB  LEU B1210      99.952  91.111  99.249  1.00  0.00           C  
ATOM   1586  CG  LEU B1210     100.254  92.558  99.648  1.00  0.00           C  
ATOM   1587  CD1 LEU B1210     101.599  92.639 100.348  1.00  0.00           C  
ATOM   1588  CD2 LEU B1210     100.273  93.432  98.401  1.00  0.00           C  
ATOM   1589  N   MET B1211      98.230  88.428  98.712  1.00  0.00           N  
ATOM   1590  CA  MET B1211      98.224  87.049  98.235  1.00  0.00           C  
ATOM   1591  C   MET B1211      96.909  86.695  97.550  1.00  0.00           C  
ATOM   1592  O   MET B1211      96.675  85.539  97.171  1.00  0.00           O  
ATOM   1593  CB  MET B1211      98.486  86.098  99.397  1.00  0.00           C  
ATOM   1594  CG  MET B1211      99.816  86.343 100.082  1.00  0.00           C  
ATOM   1595  SD  MET B1211     100.296  85.082 101.298  1.00  0.00           S  
ATOM   1596  CE  MET B1211     101.690  85.915 102.078  1.00  0.00           C  
ATOM   1597  N   GLY B1291      96.062  87.711  97.398  1.00  0.00           N  
ATOM   1598  CA  GLY B1291      94.775  87.551  96.746  1.00  0.00           C  
ATOM   1599  C   GLY B1291      93.786  86.589  97.373  1.00  0.00           C  
ATOM   1600  O   GLY B1291      93.013  85.964  96.655  1.00  0.00           O  
ATOM   1601  N   VAL B1292      93.786  86.465  98.697  1.00  0.00           N  
ATOM   1602  CA  VAL B1292      92.851  85.554  99.350  1.00  0.00           C  
ATOM   1603  C   VAL B1292      91.436  86.145  99.273  1.00  0.00           C  
ATOM   1604  O   VAL B1292      91.215  87.325  99.550  1.00  0.00           O  
ATOM   1605  CB  VAL B1292      93.277  85.291 100.827  1.00  0.00           C  
ATOM   1606  CG1 VAL B1292      94.757  85.031 100.890  1.00  0.00           C  
ATOM   1607  CG2 VAL B1292      92.944  86.457 101.688  1.00  0.00           C  
ATOM   1608  N   THR B1293      90.481  85.316  98.884  1.00  0.00           N  
ATOM   1609  CA  THR B1293      89.104  85.771  98.741  1.00  0.00           C  
ATOM   1610  C   THR B1293      88.200  85.180  99.813  1.00  0.00           C  
ATOM   1611  O   THR B1293      87.152  85.735 100.121  1.00  0.00           O  
ATOM   1612  CB  THR B1293      88.553  85.359  97.376  1.00  0.00           C  
ATOM   1613  OG1 THR B1293      88.608  83.928  97.266  1.00  0.00           O  
ATOM   1614  CG2 THR B1293      89.385  85.976  96.253  1.00  0.00           C  
ATOM   1615  N   ASP B1294      88.602  84.044 100.368  1.00  0.00           N  
ATOM   1616  CA  ASP B1294      87.812  83.385 101.391  1.00  0.00           C  
ATOM   1617  C   ASP B1294      88.604  83.108 102.656  1.00  0.00           C  
ATOM   1618  O   ASP B1294      89.449  82.221 102.686  1.00  0.00           O  
ATOM   1619  CB  ASP B1294      87.245  82.090 100.828  1.00  0.00           C  
ATOM   1620  CG  ASP B1294      86.298  82.341  99.672  1.00  0.00           C  
ATOM   1621  OD1 ASP B1294      85.091  82.051  99.807  1.00  0.00           O  
ATOM   1622  OD2 ASP B1294      86.764  82.844  98.626  1.00  0.00           O  
ATOM   1623  N   VAL B1295      88.325  83.888 103.696  1.00  0.00           N  
ATOM   1624  CA  VAL B1295      88.990  83.736 104.980  1.00  0.00           C  
ATOM   1625  C   VAL B1295      88.187  82.788 105.861  1.00  0.00           C  
ATOM   1626  O   VAL B1295      87.132  83.158 106.355  1.00  0.00           O  
ATOM   1627  CB  VAL B1295      89.096  85.086 105.688  1.00  0.00           C  
ATOM   1628  CG1 VAL B1295      89.710  84.911 107.072  1.00  0.00           C  
ATOM   1629  CG2 VAL B1295      89.923  86.040 104.852  1.00  0.00           C  
ATOM   1630  N   ILE B1296      88.687  81.570 106.040  1.00  0.00           N  
ATOM   1631  CA  ILE B1296      88.032  80.552 106.857  1.00  0.00           C  
ATOM   1632  C   ILE B1296      88.902  80.374 108.096  1.00  0.00           C  
ATOM   1633  O   ILE B1296      90.013  79.845 108.005  1.00  0.00           O  
ATOM   1634  CB  ILE B1296      87.965  79.214 106.100  1.00  0.00           C  
ATOM   1635  CG1 ILE B1296      87.221  79.416 104.778  1.00  0.00           C  
ATOM   1636  CG2 ILE B1296      87.322  78.140 106.973  1.00  0.00           C  
ATOM   1637  CD1 ILE B1296      87.412  78.281 103.774  1.00  0.00           C  
ATOM   1638  N   ARG B1297      88.401  80.812 109.249  1.00  0.00           N  
ATOM   1639  CA  ARG B1297      89.175  80.736 110.484  1.00  0.00           C  
ATOM   1640  C   ARG B1297      88.318  80.346 111.684  1.00  0.00           C  
ATOM   1641  O   ARG B1297      87.086  80.325 111.605  1.00  0.00           O  
ATOM   1642  CB  ARG B1297      89.845  82.094 110.747  1.00  0.00           C  
ATOM   1643  CG  ARG B1297      88.976  83.090 111.514  1.00  0.00           C  
ATOM   1644  CD  ARG B1297      88.779  84.458 110.832  1.00  0.00           C  
ATOM   1645  NE  ARG B1297      89.985  85.258 110.672  1.00  0.00           N  
ATOM   1646  CZ  ARG B1297      89.992  86.589 110.610  1.00  0.00           C  
ATOM   1647  NH1 ARG B1297      88.863  87.281 110.709  1.00  0.00           N  
ATOM   1648  NH2 ARG B1297      91.134  87.232 110.410  1.00  0.00           N  
ATOM   1649  N   ALA B1298      88.985  80.039 112.792  1.00  0.00           N  
ATOM   1650  CA  ALA B1298      88.297  79.656 114.016  1.00  0.00           C  
ATOM   1651  C   ALA B1298      87.435  80.795 114.547  1.00  0.00           C  
ATOM   1652  O   ALA B1298      87.789  81.969 114.439  1.00  0.00           O  
ATOM   1653  CB  ALA B1298      89.296  79.233 115.075  1.00  0.00           C  
ATOM   1654  N   GLU B1299      86.304  80.413 115.127  1.00  0.00           N  
ATOM   1655  CA  GLU B1299      85.331  81.335 115.687  1.00  0.00           C  
ATOM   1656  C   GLU B1299      85.946  82.283 116.714  1.00  0.00           C  
ATOM   1657  O   GLU B1299      85.391  83.343 116.992  1.00  0.00           O  
ATOM   1658  CB  GLU B1299      84.203  80.511 116.312  1.00  0.00           C  
ATOM   1659  CG  GLU B1299      82.961  81.265 116.735  1.00  0.00           C  
ATOM   1660  CD  GLU B1299      81.888  80.308 117.232  1.00  0.00           C  
ATOM   1661  OE1 GLU B1299      82.180  79.485 118.132  1.00  0.00           O  
ATOM   1662  OE2 GLU B1299      80.752  80.368 116.718  1.00  0.00           O  
ATOM   1663  N   GLU B1300      87.099  81.923 117.273  1.00  0.00           N  
ATOM   1664  CA  GLU B1300      87.702  82.805 118.262  1.00  0.00           C  
ATOM   1665  C   GLU B1300      88.097  84.164 117.683  1.00  0.00           C  
ATOM   1666  O   GLU B1300      88.382  85.097 118.427  1.00  0.00           O  
ATOM   1667  CB  GLU B1300      88.887  82.125 118.981  1.00  0.00           C  
ATOM   1668  CG  GLU B1300      90.008  81.548 118.120  1.00  0.00           C  
ATOM   1669  CD  GLU B1300      91.014  80.719 118.951  1.00  0.00           C  
ATOM   1670  OE1 GLU B1300      91.411  81.178 120.046  1.00  0.00           O  
ATOM   1671  OE2 GLU B1300      91.418  79.617 118.509  1.00  0.00           O  
ATOM   1672  N   TRP B1301      88.061  84.286 116.360  1.00  0.00           N  
ATOM   1673  CA  TRP B1301      88.413  85.535 115.690  1.00  0.00           C  
ATOM   1674  C   TRP B1301      87.213  86.350 115.222  1.00  0.00           C  
ATOM   1675  O   TRP B1301      87.380  87.427 114.639  1.00  0.00           O  
ATOM   1676  CB  TRP B1301      89.277  85.255 114.465  1.00  0.00           C  
ATOM   1677  CG  TRP B1301      90.521  84.509 114.750  1.00  0.00           C  
ATOM   1678  CD1 TRP B1301      90.680  83.154 114.805  1.00  0.00           C  
ATOM   1679  CD2 TRP B1301      91.799  85.075 115.021  1.00  0.00           C  
ATOM   1680  NE1 TRP B1301      91.986  82.841 115.093  1.00  0.00           N  
ATOM   1681  CE2 TRP B1301      92.696  84.005 115.232  1.00  0.00           C  
ATOM   1682  CE3 TRP B1301      92.278  86.389 115.112  1.00  0.00           C  
ATOM   1683  CZ2 TRP B1301      94.049  84.210 115.520  1.00  0.00           C  
ATOM   1684  CZ3 TRP B1301      93.618  86.592 115.400  1.00  0.00           C  
ATOM   1685  CH2 TRP B1301      94.488  85.508 115.601  1.00  0.00           C  
ATOM   1686  N   LEU B1302      86.004  85.849 115.456  1.00  0.00           N  
ATOM   1687  CA  LEU B1302      84.826  86.573 115.006  1.00  0.00           C  
ATOM   1688  C   LEU B1302      84.793  88.002 115.517  1.00  0.00           C  
ATOM   1689  O   LEU B1302      84.477  88.921 114.755  1.00  0.00           O  
ATOM   1690  CB  LEU B1302      83.546  85.853 115.414  1.00  0.00           C  
ATOM   1691  CG  LEU B1302      82.268  86.483 114.843  1.00  0.00           C  
ATOM   1692  CD1 LEU B1302      82.381  86.663 113.325  1.00  0.00           C  
ATOM   1693  CD2 LEU B1302      81.088  85.606 115.192  1.00  0.00           C  
ATOM   1694  N   VAL B1303      85.129  88.186 116.797  1.00  0.00           N  
ATOM   1695  CA  VAL B1303      85.140  89.508 117.438  1.00  0.00           C  
ATOM   1696  C   VAL B1303      86.180  90.443 116.833  1.00  0.00           C  
ATOM   1697  O   VAL B1303      86.014  91.660 116.863  1.00  0.00           O  
ATOM   1698  CB  VAL B1303      85.428  89.401 118.978  1.00  0.00           C  
ATOM   1699  CG1 VAL B1303      85.545  90.779 119.595  1.00  0.00           C  
ATOM   1700  CG2 VAL B1303      84.312  88.656 119.675  1.00  0.00           C  
ATOM   1701  N   SER B1304      87.259  89.878 116.303  1.00  0.00           N  
ATOM   1702  CA  SER B1304      88.307  90.687 115.698  1.00  0.00           C  
ATOM   1703  C   SER B1304      87.962  91.117 114.278  1.00  0.00           C  
ATOM   1704  O   SER B1304      88.521  92.088 113.765  1.00  0.00           O  
ATOM   1705  CB  SER B1304      89.629  89.923 115.658  1.00  0.00           C  
ATOM   1706  OG  SER B1304      90.292  89.952 116.909  1.00  0.00           O  
ATOM   1707  N   THR B1306      87.043  90.402 113.639  1.00  0.00           N  
ATOM   1708  CA  THR B1306      86.671  90.730 112.271  1.00  0.00           C  
ATOM   1709  C   THR B1306      86.383  92.220 112.000  1.00  0.00           C  
ATOM   1710  O   THR B1306      86.810  92.753 110.981  1.00  0.00           O  
ATOM   1711  CB  THR B1306      85.487  89.864 111.808  1.00  0.00           C  
ATOM   1712  OG1 THR B1306      85.814  88.481 111.997  1.00  0.00           O  
ATOM   1713  CG2 THR B1306      85.205  90.086 110.323  1.00  0.00           C  
ATOM   1714  N   PRO B1310      85.675  92.918 112.909  1.00  0.00           N  
ATOM   1715  CA  PRO B1310      85.376  94.342 112.699  1.00  0.00           C  
ATOM   1716  C   PRO B1310      86.641  95.172 112.509  1.00  0.00           C  
ATOM   1717  O   PRO B1310      86.633  96.206 111.834  1.00  0.00           O  
ATOM   1718  CB  PRO B1310      84.664  94.739 113.984  1.00  0.00           C  
ATOM   1719  CG  PRO B1310      84.041  93.479 114.430  1.00  0.00           C  
ATOM   1720  CD  PRO B1310      85.110  92.461 114.188  1.00  0.00           C  
ATOM   1721  N   ILE B1312      87.721  94.725 113.142  1.00  0.00           N  
ATOM   1722  CA  ILE B1312      89.000  95.409 113.053  1.00  0.00           C  
ATOM   1723  C   ILE B1312      89.597  95.230 111.661  1.00  0.00           C  
ATOM   1724  O   ILE B1312      90.194  96.148 111.108  1.00  0.00           O  
ATOM   1725  CB  ILE B1312      89.961  94.858 114.112  1.00  0.00           C  
ATOM   1726  CG1 ILE B1312      89.397  95.175 115.498  1.00  0.00           C  
ATOM   1727  CG2 ILE B1312      91.367  95.422 113.909  1.00  0.00           C  
ATOM   1728  CD1 ILE B1312      90.189  94.595 116.627  1.00  0.00           C  
ATOM   1729  N   HIS B1314      89.425  94.042 111.095  1.00  0.00           N  
ATOM   1730  CA  HIS B1314      89.933  93.764 109.759  1.00  0.00           C  
ATOM   1731  C   HIS B1314      89.062  94.476 108.722  1.00  0.00           C  
ATOM   1732  O   HIS B1314      89.575  94.996 107.731  1.00  0.00           O  
ATOM   1733  CB  HIS B1314      89.944  92.252 109.489  1.00  0.00           C  
ATOM   1734  CG  HIS B1314      90.473  91.441 110.632  1.00  0.00           C  
ATOM   1735  ND1 HIS B1314      91.620  91.779 111.315  1.00  0.00           N  
ATOM   1736  CD2 HIS B1314      89.996  90.322 111.224  1.00  0.00           C  
ATOM   1737  CE1 HIS B1314      91.828  90.903 112.284  1.00  0.00           C  
ATOM   1738  NE2 HIS B1314      90.857  90.010 112.249  1.00  0.00           N  
ATOM   1739  N   VAL B1316      87.751  94.509 108.951  1.00  0.00           N  
ATOM   1740  CA  VAL B1316      86.849  95.187 108.023  1.00  0.00           C  
ATOM   1741  C   VAL B1316      87.264  96.651 107.918  1.00  0.00           C  
ATOM   1742  O   VAL B1316      87.298  97.226 106.829  1.00  0.00           O  
ATOM   1743  CB  VAL B1316      85.376  95.106 108.503  1.00  0.00           C  
ATOM   1744  CG1 VAL B1316      84.487  95.987 107.641  1.00  0.00           C  
ATOM   1745  CG2 VAL B1316      84.893  93.677 108.424  1.00  0.00           C  
ATOM   1746  N   LEU B1317      87.586  97.238 109.067  1.00  0.00           N  
ATOM   1747  CA  LEU B1317      88.005  98.632 109.148  1.00  0.00           C  
ATOM   1748  C   LEU B1317      89.309  98.849 108.389  1.00  0.00           C  
ATOM   1749  O   LEU B1317      89.447  99.811 107.633  1.00  0.00           O  
ATOM   1750  CB  LEU B1317      88.194  99.031 110.611  1.00  0.00           C  
ATOM   1751  CG  LEU B1317      87.212 100.011 111.248  1.00  0.00           C  
ATOM   1752  CD1 LEU B1317      85.799  99.631 110.907  1.00  0.00           C  
ATOM   1753  CD2 LEU B1317      87.430 100.016 112.754  1.00  0.00           C  
ATOM   1754  N   LEU B1318      90.265  97.950 108.601  1.00  0.00           N  
ATOM   1755  CA  LEU B1318      91.559  98.041 107.936  1.00  0.00           C  
ATOM   1756  C   LEU B1318      91.415  97.943 106.424  1.00  0.00           C  
ATOM   1757  O   LEU B1318      92.075  98.665 105.679  1.00  0.00           O  
ATOM   1758  CB  LEU B1318      92.487  96.941 108.443  1.00  0.00           C  
ATOM   1759  CG  LEU B1318      93.123  97.224 109.805  1.00  0.00           C  
ATOM   1760  CD1 LEU B1318      93.860  95.989 110.326  1.00  0.00           C  
ATOM   1761  CD2 LEU B1318      94.082  98.409 109.654  1.00  0.00           C  
ATOM   1762  N   TYR B1319      90.559  97.041 105.965  1.00  0.00           N  
ATOM   1763  CA  TYR B1319      90.358  96.895 104.537  1.00  0.00           C  
ATOM   1764  C   TYR B1319      89.783  98.206 104.027  1.00  0.00           C  
ATOM   1765  O   TYR B1319      90.074  98.635 102.913  1.00  0.00           O  
ATOM   1766  CB  TYR B1319      89.395  95.746 104.247  1.00  0.00           C  
ATOM   1767  CG  TYR B1319      90.053  94.391 104.192  1.00  0.00           C  
ATOM   1768  CD1 TYR B1319      89.651  93.359 105.040  1.00  0.00           C  
ATOM   1769  CD2 TYR B1319      91.065  94.128 103.268  1.00  0.00           C  
ATOM   1770  CE1 TYR B1319      90.232  92.103 104.968  1.00  0.00           C  
ATOM   1771  CE2 TYR B1319      91.656  92.872 103.191  1.00  0.00           C  
ATOM   1772  CZ  TYR B1319      91.235  91.864 104.041  1.00  0.00           C  
ATOM   1773  OH  TYR B1319      91.818  90.620 103.946  1.00  0.00           O  
ATOM   1774  N   ARG B1321      88.961  98.844 104.850  1.00  0.00           N  
ATOM   1775  CA  ARG B1321      88.367 100.111 104.455  1.00  0.00           C  
ATOM   1776  C   ARG B1321      89.446 101.189 104.383  1.00  0.00           C  
ATOM   1777  O   ARG B1321      89.513 101.940 103.415  1.00  0.00           O  
ATOM   1778  CB  ARG B1321      87.291 100.552 105.451  1.00  0.00           C  
ATOM   1779  CG  ARG B1321      86.571 101.833 105.025  1.00  0.00           C  
ATOM   1780  CD  ARG B1321      85.754 102.431 106.149  1.00  0.00           C  
ATOM   1781  NE  ARG B1321      84.717 101.526 106.642  1.00  0.00           N  
ATOM   1782  CZ  ARG B1321      83.982 101.753 107.732  1.00  0.00           C  
ATOM   1783  NH1 ARG B1321      84.170 102.861 108.447  1.00  0.00           N  
ATOM   1784  NH2 ARG B1321      83.059 100.871 108.115  1.00  0.00           N  
ATOM   1785  N   ALA B1322      90.288 101.258 105.412  1.00  0.00           N  
ATOM   1786  CA  ALA B1322      91.358 102.250 105.475  1.00  0.00           C  
ATOM   1787  C   ALA B1322      92.289 102.169 104.278  1.00  0.00           C  
ATOM   1788  O   ALA B1322      92.727 103.196 103.767  1.00  0.00           O  
ATOM   1789  CB  ALA B1322      92.157 102.084 106.752  1.00  0.00           C  
ATOM   1790  N   PHE B1323      92.596 100.953 103.838  1.00  0.00           N  
ATOM   1791  CA  PHE B1323      93.486 100.763 102.700  1.00  0.00           C  
ATOM   1792  C   PHE B1323      92.739 100.924 101.388  1.00  0.00           C  
ATOM   1793  O   PHE B1323      93.357 101.047 100.332  1.00  0.00           O  
ATOM   1794  CB  PHE B1323      94.132  99.379 102.739  1.00  0.00           C  
ATOM   1795  CG  PHE B1323      95.234  99.246 103.743  1.00  0.00           C  
ATOM   1796  CD1 PHE B1323      96.401  99.984 103.615  1.00  0.00           C  
ATOM   1797  CD2 PHE B1323      95.129  98.341 104.792  1.00  0.00           C  
ATOM   1798  CE1 PHE B1323      97.465  99.821 104.522  1.00  0.00           C  
ATOM   1799  CE2 PHE B1323      96.179  98.171 105.697  1.00  0.00           C  
ATOM   1800  CZ  PHE B1323      97.350  98.913 105.560  1.00  0.00           C  
ATOM   1801  N   GLY B1324      91.413 100.923 101.452  1.00  0.00           N  
ATOM   1802  CA  GLY B1324      90.627 101.067 100.243  1.00  0.00           C  
ATOM   1803  C   GLY B1324      90.533  99.769  99.468  1.00  0.00           C  
ATOM   1804  O   GLY B1324      90.277  99.775  98.264  1.00  0.00           O  
ATOM   1805  N   TRP B1342      90.745  98.648 100.156  1.00  0.00           N  
ATOM   1806  CA  TRP B1342      90.676  97.341  99.509  1.00  0.00           C  
ATOM   1807  C   TRP B1342      89.354  96.643  99.744  1.00  0.00           C  
ATOM   1808  O   TRP B1342      88.655  96.907 100.719  1.00  0.00           O  
ATOM   1809  CB  TRP B1342      91.789  96.421  99.997  1.00  0.00           C  
ATOM   1810  CG  TRP B1342      93.144  96.972  99.834  1.00  0.00           C  
ATOM   1811  CD1 TRP B1342      93.570  97.850  98.877  1.00  0.00           C  
ATOM   1812  CD2 TRP B1342      94.292  96.641 100.620  1.00  0.00           C  
ATOM   1813  NE1 TRP B1342      94.919  98.085  99.019  1.00  0.00           N  
ATOM   1814  CE2 TRP B1342      95.386  97.354 100.081  1.00  0.00           C  
ATOM   1815  CE3 TRP B1342      94.502  95.808 101.727  1.00  0.00           C  
ATOM   1816  CZ2 TRP B1342      96.666  97.257 100.610  1.00  0.00           C  
ATOM   1817  CZ3 TRP B1342      95.769  95.714 102.252  1.00  0.00           C  
ATOM   1818  CH2 TRP B1342      96.840  96.434 101.695  1.00  0.00           C  
ATOM   1819  N   GLU B1344      89.029  95.737  98.835  1.00  0.00           N  
ATOM   1820  CA  GLU B1344      87.800  94.967  98.902  1.00  0.00           C  
ATOM   1821  C   GLU B1344      87.997  93.865  99.936  1.00  0.00           C  
ATOM   1822  O   GLU B1344      88.984  93.128  99.894  1.00  0.00           O  
ATOM   1823  CB  GLU B1344      87.495  94.386  97.509  1.00  0.00           C  
ATOM   1824  CG  GLU B1344      86.443  93.296  97.464  1.00  0.00           C  
ATOM   1825  CD  GLU B1344      86.175  92.785  96.047  1.00  0.00           C  
ATOM   1826  OE1 GLU B1344      87.149  92.551  95.287  1.00  0.00           O  
ATOM   1827  OE2 GLU B1344      84.984  92.605  95.698  1.00  0.00           O  
ATOM   1828  N   ALA B1345      87.065  93.771 100.878  1.00  0.00           N  
ATOM   1829  CA  ALA B1345      87.139  92.762 101.927  1.00  0.00           C  
ATOM   1830  C   ALA B1345      86.720  91.403 101.376  1.00  0.00           C  
ATOM   1831  O   ALA B1345      85.829  91.296 100.531  1.00  0.00           O  
ATOM   1832  CB  ALA B1345      86.253  93.164 103.114  1.00  0.00           C  
ATOM   1833  N   PRO B1347      87.382  90.343 101.834  1.00  0.00           N  
ATOM   1834  CA  PRO B1347      87.086  88.980 101.393  1.00  0.00           C  
ATOM   1835  C   PRO B1347      85.885  88.436 102.142  1.00  0.00           C  
ATOM   1836  O   PRO B1347      85.355  89.111 103.023  1.00  0.00           O  
ATOM   1837  CB  PRO B1347      88.363  88.239 101.747  1.00  0.00           C  
ATOM   1838  CG  PRO B1347      88.776  88.918 103.036  1.00  0.00           C  
ATOM   1839  CD  PRO B1347      88.569  90.377 102.711  1.00  0.00           C  
ATOM   1840  N   ARG B1348      85.445  87.231 101.787  1.00  0.00           N  
ATOM   1841  CA  ARG B1348      84.324  86.602 102.477  1.00  0.00           C  
ATOM   1842  C   ARG B1348      84.856  86.018 103.785  1.00  0.00           C  
ATOM   1843  O   ARG B1348      86.001  85.559 103.849  1.00  0.00           O  
ATOM   1844  CB  ARG B1348      83.731  85.468 101.642  1.00  0.00           C  
ATOM   1845  CG  ARG B1348      82.919  85.889 100.444  1.00  0.00           C  
ATOM   1846  CD  ARG B1348      82.364  84.668  99.722  1.00  0.00           C  
ATOM   1847  NE  ARG B1348      82.631  84.718  98.287  1.00  0.00           N  
ATOM   1848  CZ  ARG B1348      83.849  84.674  97.754  1.00  0.00           C  
ATOM   1849  NH1 ARG B1348      84.909  84.570  98.536  1.00  0.00           N  
ATOM   1850  NH2 ARG B1348      84.013  84.758  96.444  1.00  0.00           N  
ATOM   1851  N   PHE B1349      84.025  86.019 104.820  1.00  0.00           N  
ATOM   1852  CA  PHE B1349      84.435  85.485 106.110  1.00  0.00           C  
ATOM   1853  C   PHE B1349      83.630  84.267 106.517  1.00  0.00           C  
ATOM   1854  O   PHE B1349      82.395  84.289 106.480  1.00  0.00           O  
ATOM   1855  CB  PHE B1349      84.298  86.558 107.186  1.00  0.00           C  
ATOM   1856  CG  PHE B1349      85.318  87.641 107.086  1.00  0.00           C  
ATOM   1857  CD1 PHE B1349      86.614  87.440 107.560  1.00  0.00           C  
ATOM   1858  CD2 PHE B1349      85.002  88.855 106.489  1.00  0.00           C  
ATOM   1859  CE1 PHE B1349      87.584  88.434 107.438  1.00  0.00           C  
ATOM   1860  CE2 PHE B1349      85.966  89.854 106.361  1.00  0.00           C  
ATOM   1861  CZ  PHE B1349      87.262  89.642 106.837  1.00  0.00           C  
ATOM   1862  N   TYR B1350      84.332  83.202 106.892  1.00  0.00           N  
ATOM   1863  CA  TYR B1350      83.687  81.986 107.356  1.00  0.00           C  
ATOM   1864  C   TYR B1350      84.344  81.594 108.678  1.00  0.00           C  
ATOM   1865  O   TYR B1350      85.531  81.261 108.720  1.00  0.00           O  
ATOM   1866  CB  TYR B1350      83.863  80.853 106.355  1.00  0.00           C  
ATOM   1867  CG  TYR B1350      83.427  81.153 104.942  1.00  0.00           C  
ATOM   1868  CD1 TYR B1350      84.238  81.888 104.084  1.00  0.00           C  
ATOM   1869  CD2 TYR B1350      82.234  80.633 104.438  1.00  0.00           C  
ATOM   1870  CE1 TYR B1350      83.876  82.090 102.745  1.00  0.00           C  
ATOM   1871  CE2 TYR B1350      81.864  80.829 103.112  1.00  0.00           C  
ATOM   1872  CZ  TYR B1350      82.689  81.557 102.271  1.00  0.00           C  
ATOM   1873  OH  TYR B1350      82.326  81.762 100.956  1.00  0.00           O  
ATOM   1874  N   HIS B1351      83.578  81.628 109.762  1.00  0.00           N  
ATOM   1875  CA  HIS B1351      84.137  81.278 111.054  1.00  0.00           C  
ATOM   1876  C   HIS B1351      83.691  79.899 111.515  1.00  0.00           C  
ATOM   1877  O   HIS B1351      82.496  79.620 111.644  1.00  0.00           O  
ATOM   1878  CB  HIS B1351      83.779  82.367 112.067  1.00  0.00           C  
ATOM   1879  CG  HIS B1351      84.484  83.665 111.810  1.00  0.00           C  
ATOM   1880  ND1 HIS B1351      85.678  83.990 112.408  1.00  0.00           N  
ATOM   1881  CD2 HIS B1351      84.206  84.670 110.945  1.00  0.00           C  
ATOM   1882  CE1 HIS B1351      86.113  85.143 111.922  1.00  0.00           C  
ATOM   1883  NE2 HIS B1351      85.241  85.573 111.033  1.00  0.00           N  
ATOM   1884  N   MET B1352      84.678  79.039 111.746  1.00  0.00           N  
ATOM   1885  CA  MET B1352      84.446  77.664 112.171  1.00  0.00           C  
ATOM   1886  C   MET B1352      84.340  77.555 113.681  1.00  0.00           C  
ATOM   1887  O   MET B1352      84.999  78.293 114.405  1.00  0.00           O  
ATOM   1888  CB  MET B1352      85.606  76.773 111.710  1.00  0.00           C  
ATOM   1889  CG  MET B1352      85.788  76.688 110.210  1.00  0.00           C  
ATOM   1890  SD  MET B1352      84.307  76.042 109.380  1.00  0.00           S  
ATOM   1891  CE  MET B1352      84.410  74.291 109.780  1.00  0.00           C  
ATOM   1892  N   PRO B1356      83.496  76.639 114.172  1.00  0.00           N  
ATOM   1893  CA  PRO B1356      83.297  76.403 115.605  1.00  0.00           C  
ATOM   1894  C   PRO B1356      84.605  75.873 116.188  1.00  0.00           C  
ATOM   1895  O   PRO B1356      85.367  75.197 115.494  1.00  0.00           O  
ATOM   1896  CB  PRO B1356      82.221  75.322 115.630  1.00  0.00           C  
ATOM   1897  CG  PRO B1356      81.438  75.588 114.386  1.00  0.00           C  
ATOM   1898  CD  PRO B1356      82.513  75.890 113.374  1.00  0.00           C  
ATOM   1899  N   LEU B1360      84.859  76.172 117.456  1.00  0.00           N  
ATOM   1900  CA  LEU B1360      86.068  75.706 118.119  1.00  0.00           C  
ATOM   1901  C   LEU B1360      85.913  74.259 118.576  1.00  0.00           C  
ATOM   1902  O   LEU B1360      84.855  73.875 119.056  1.00  0.00           O  
ATOM   1903  CB  LEU B1360      86.381  76.589 119.327  1.00  0.00           C  
ATOM   1904  CG  LEU B1360      87.067  77.926 119.032  1.00  0.00           C  
ATOM   1905  CD1 LEU B1360      87.297  78.699 120.337  1.00  0.00           C  
ATOM   1906  CD2 LEU B1360      88.404  77.665 118.334  1.00  0.00           C  
ATOM   1907  N   LEU B1361      86.952  73.449 118.394  1.00  0.00           N  
ATOM   1908  CA  LEU B1361      86.898  72.063 118.839  1.00  0.00           C  
ATOM   1909  C   LEU B1361      86.928  72.204 120.354  1.00  0.00           C  
ATOM   1910  O   LEU B1361      87.592  73.096 120.880  1.00  0.00           O  
ATOM   1911  CB  LEU B1361      88.112  71.289 118.327  1.00  0.00           C  
ATOM   1912  CG  LEU B1361      87.994  70.519 117.005  1.00  0.00           C  
ATOM   1913  CD1 LEU B1361      86.944  71.091 116.077  1.00  0.00           C  
ATOM   1914  CD2 LEU B1361      89.353  70.539 116.348  1.00  0.00           C  
ATOM   1915  N   ARG B1365      86.219  71.332 121.059  1.00  0.00           N  
ATOM   1916  CA  ARG B1365      86.141  71.452 122.508  1.00  0.00           C  
ATOM   1917  C   ARG B1365      86.621  70.230 123.284  1.00  0.00           C  
ATOM   1918  O   ARG B1365      86.498  69.098 122.814  1.00  0.00           O  
ATOM   1919  CB  ARG B1365      84.686  71.746 122.913  1.00  0.00           C  
ATOM   1920  CG  ARG B1365      83.901  72.677 121.957  1.00  0.00           C  
ATOM   1921  CD  ARG B1365      84.322  74.146 122.081  1.00  0.00           C  
ATOM   1922  NE  ARG B1365      83.435  74.903 122.964  1.00  0.00           N  
ATOM   1923  CZ  ARG B1365      82.475  75.728 122.546  1.00  0.00           C  
ATOM   1924  NH1 ARG B1365      82.268  75.920 121.253  1.00  0.00           N  
ATOM   1925  NH2 ARG B1365      81.705  76.355 123.425  1.00  0.00           N  
ATOM   1926  N   ASN B1366      87.171  70.466 124.475  1.00  0.00           N  
ATOM   1927  CA  ASN B1366      87.611  69.383 125.347  1.00  0.00           C  
ATOM   1928  C   ASN B1366      86.304  68.713 125.750  1.00  0.00           C  
ATOM   1929  O   ASN B1366      85.226  69.141 125.332  1.00  0.00           O  
ATOM   1930  CB  ASN B1366      88.291  69.914 126.612  1.00  0.00           C  
ATOM   1931  CG  ASN B1366      89.653  70.531 126.343  1.00  0.00           C  
ATOM   1932  OD1 ASN B1366      90.528  69.899 125.749  1.00  0.00           O  
ATOM   1933  ND2 ASN B1366      89.846  71.770 126.797  1.00  0.00           N  
ATOM   1934  N   PRO B1368      86.369  67.637 126.545  1.00  0.00           N  
ATOM   1935  CA  PRO B1368      85.094  67.025 126.920  1.00  0.00           C  
ATOM   1936  C   PRO B1368      84.258  67.931 127.835  1.00  0.00           C  
ATOM   1937  O   PRO B1368      83.026  67.845 127.813  1.00  0.00           O  
ATOM   1938  CB  PRO B1368      85.516  65.720 127.584  1.00  0.00           C  
ATOM   1939  CG  PRO B1368      86.882  66.035 128.120  1.00  0.00           C  
ATOM   1940  CD  PRO B1368      87.499  66.805 126.984  1.00  0.00           C  
ATOM   1941  N   ASP B1369      84.909  68.802 128.622  1.00  0.00           N  
ATOM   1942  CA  ASP B1369      84.170  69.725 129.503  1.00  0.00           C  
ATOM   1943  C   ASP B1369      83.678  70.969 128.741  1.00  0.00           C  
ATOM   1944  O   ASP B1369      83.349  71.996 129.340  1.00  0.00           O  
ATOM   1945  CB  ASP B1369      85.017  70.155 130.717  1.00  0.00           C  
ATOM   1946  CG  ASP B1369      86.163  71.095 130.350  1.00  0.00           C  
ATOM   1947  OD1 ASP B1369      86.179  71.635 129.219  1.00  0.00           O  
ATOM   1948  OD2 ASP B1369      87.049  71.307 131.210  1.00  0.00           O  
ATOM   1949  N   LYS B1370      83.641  70.846 127.413  1.00  0.00           N  
ATOM   1950  CA  LYS B1370      83.189  71.883 126.481  1.00  0.00           C  
ATOM   1951  C   LYS B1370      84.039  73.151 126.328  1.00  0.00           C  
ATOM   1952  O   LYS B1370      83.664  74.047 125.567  1.00  0.00           O  
ATOM   1953  CB  LYS B1370      81.749  72.276 126.791  1.00  0.00           C  
ATOM   1954  CG  LYS B1370      80.834  71.095 127.062  1.00  0.00           C  
ATOM   1955  CD  LYS B1370      80.917  70.035 125.993  1.00  0.00           C  
ATOM   1956  CE  LYS B1370      79.721  69.092 126.081  1.00  0.00           C  
ATOM   1957  NZ  LYS B1370      78.409  69.795 125.874  1.00  0.00           N  
ATOM   1958  N   THR B1373      85.167  73.242 127.033  1.00  0.00           N  
ATOM   1959  CA  THR B1373      86.036  74.413 126.884  1.00  0.00           C  
ATOM   1960  C   THR B1373      86.848  74.180 125.613  1.00  0.00           C  
ATOM   1961  O   THR B1373      86.996  73.038 125.187  1.00  0.00           O  
ATOM   1962  CB  THR B1373      87.028  74.602 128.084  1.00  0.00           C  
ATOM   1963  OG1 THR B1373      87.892  73.468 128.196  1.00  0.00           O  
ATOM   1964  CG2 THR B1373      86.275  74.789 129.383  1.00  0.00           C  
ATOM   1965  N   LYS B1412      87.371  75.238 124.999  1.00  0.00           N  
ATOM   1966  CA  LYS B1412      88.145  75.042 123.780  1.00  0.00           C  
ATOM   1967  C   LYS B1412      89.258  74.022 124.044  1.00  0.00           C  
ATOM   1968  O   LYS B1412      90.052  74.170 124.972  1.00  0.00           O  
ATOM   1969  CB  LYS B1412      88.717  76.372 123.264  1.00  0.00           C  
ATOM   1970  CG  LYS B1412      89.839  76.969 124.082  1.00  0.00           C  
ATOM   1971  CD  LYS B1412      90.342  78.292 123.485  1.00  0.00           C  
ATOM   1972  CE  LYS B1412      90.780  78.109 122.042  1.00  0.00           C  
ATOM   1973  NZ  LYS B1412      91.706  79.197 121.605  1.00  0.00           N  
ATOM   1974  N   ILE B1415      89.284  72.974 123.227  1.00  0.00           N  
ATOM   1975  CA  ILE B1415      90.254  71.903 123.358  1.00  0.00           C  
ATOM   1976  C   ILE B1415      91.635  72.429 123.772  1.00  0.00           C  
ATOM   1977  O   ILE B1415      92.141  73.399 123.210  1.00  0.00           O  
ATOM   1978  CB  ILE B1415      90.319  71.094 122.042  1.00  0.00           C  
ATOM   1979  CG1 ILE B1415      90.978  69.742 122.296  1.00  0.00           C  
ATOM   1980  CG2 ILE B1415      91.044  71.886 120.968  1.00  0.00           C  
ATOM   1981  CD1 ILE B1415      90.713  68.736 121.202  1.00  0.00           C  
ATOM   1982  N   SER B1416      92.230  71.793 124.779  1.00  0.00           N  
ATOM   1983  CA  SER B1416      93.531  72.212 125.289  1.00  0.00           C  
ATOM   1984  C   SER B1416      94.423  71.016 125.566  1.00  0.00           C  
ATOM   1985  O   SER B1416      93.935  69.904 125.743  1.00  0.00           O  
ATOM   1986  CB  SER B1416      93.346  73.015 126.571  1.00  0.00           C  
ATOM   1987  OG  SER B1416      92.482  72.319 127.457  1.00  0.00           O  
ATOM   1988  N   LYS B1441      95.731  71.263 125.627  1.00  0.00           N  
ATOM   1989  CA  LYS B1441      96.708  70.200 125.844  1.00  0.00           C  
ATOM   1990  C   LYS B1441      96.659  69.515 127.195  1.00  0.00           C  
ATOM   1991  O   LYS B1441      97.339  68.518 127.406  1.00  0.00           O  
ATOM   1992  CB  LYS B1441      98.132  70.712 125.602  1.00  0.00           C  
ATOM   1993  CG  LYS B1441      98.578  71.864 126.486  1.00  0.00           C  
ATOM   1994  CD  LYS B1441     100.003  72.310 126.107  1.00  0.00           C  
ATOM   1995  CE  LYS B1441     100.406  73.620 126.793  1.00  0.00           C  
ATOM   1996  NZ  LYS B1441     101.819  74.014 126.507  1.00  0.00           N  
ATOM   1997  N   ARG B1442      95.841  70.024 128.103  1.00  0.00           N  
ATOM   1998  CA  ARG B1442      95.763  69.433 129.425  1.00  0.00           C  
ATOM   1999  C   ARG B1442      94.564  68.515 129.642  1.00  0.00           C  
ATOM   2000  O   ARG B1442      94.693  67.468 130.277  1.00  0.00           O  
ATOM   2001  CB  ARG B1442      95.777  70.549 130.469  1.00  0.00           C  
ATOM   2002  CG  ARG B1442      96.934  71.526 130.286  1.00  0.00           C  
ATOM   2003  CD  ARG B1442      96.967  72.537 131.410  1.00  0.00           C  
ATOM   2004  NE  ARG B1442      97.078  71.875 132.704  1.00  0.00           N  
ATOM   2005  CZ  ARG B1442      96.965  72.492 133.875  1.00  0.00           C  
ATOM   2006  NH1 ARG B1442      96.733  73.801 133.924  1.00  0.00           N  
ATOM   2007  NH2 ARG B1442      97.084  71.795 135.000  1.00  0.00           N  
ATOM   2008  N   LYS B1450      93.400  68.899 129.124  1.00  0.00           N  
ATOM   2009  CA  LYS B1450      92.204  68.077 129.293  1.00  0.00           C  
ATOM   2010  C   LYS B1450      91.991  67.158 128.084  1.00  0.00           C  
ATOM   2011  O   LYS B1450      91.102  66.302 128.089  1.00  0.00           O  
ATOM   2012  CB  LYS B1450      90.969  68.964 129.502  1.00  0.00           C  
ATOM   2013  CG  LYS B1450      91.163  70.099 130.512  1.00  0.00           C  
ATOM   2014  CD  LYS B1450      89.830  70.759 130.892  1.00  0.00           C  
ATOM   2015  CE  LYS B1450      90.012  71.969 131.829  1.00  0.00           C  
ATOM   2016  NZ  LYS B1450      90.490  73.204 131.135  1.00  0.00           N  
ATOM   2017  N   SER B1452      92.817  67.332 127.055  1.00  0.00           N  
ATOM   2018  CA  SER B1452      92.713  66.528 125.838  1.00  0.00           C  
ATOM   2019  C   SER B1452      94.058  66.374 125.144  1.00  0.00           C  
ATOM   2020  O   SER B1452      95.070  66.941 125.565  1.00  0.00           O  
ATOM   2021  CB  SER B1452      91.738  67.180 124.845  1.00  0.00           C  
ATOM   2022  OG  SER B1452      90.395  67.126 125.289  1.00  0.00           O  
ATOM   2023  N   HIS B1455      94.058  65.603 124.067  1.00  0.00           N  
ATOM   2024  CA  HIS B1455      95.265  65.404 123.282  1.00  0.00           C  
ATOM   2025  C   HIS B1455      95.111  66.287 122.063  1.00  0.00           C  
ATOM   2026  O   HIS B1455      94.272  66.018 121.208  1.00  0.00           O  
ATOM   2027  CB  HIS B1455      95.384  63.949 122.851  1.00  0.00           C  
ATOM   2028  CG  HIS B1455      95.645  63.016 123.984  1.00  0.00           C  
ATOM   2029  ND1 HIS B1455      96.873  62.927 124.601  1.00  0.00           N  
ATOM   2030  CD2 HIS B1455      94.826  62.162 124.641  1.00  0.00           C  
ATOM   2031  CE1 HIS B1455      96.800  62.058 125.593  1.00  0.00           C  
ATOM   2032  NE2 HIS B1455      95.569  61.579 125.639  1.00  0.00           N  
ATOM   2033  N   THR B1456      95.913  67.341 121.985  1.00  0.00           N  
ATOM   2034  CA  THR B1456      95.825  68.257 120.867  1.00  0.00           C  
ATOM   2035  C   THR B1456      96.981  68.121 119.879  1.00  0.00           C  
ATOM   2036  O   THR B1456      96.913  68.637 118.759  1.00  0.00           O  
ATOM   2037  CB  THR B1456      95.728  69.721 121.369  1.00  0.00           C  
ATOM   2038  OG1 THR B1456      96.982  70.138 121.928  1.00  0.00           O  
ATOM   2039  CG2 THR B1456      94.648  69.836 122.433  1.00  0.00           C  
ATOM   2040  N   SER B1457      98.041  67.423 120.276  1.00  0.00           N  
ATOM   2041  CA  SER B1457      99.185  67.249 119.387  1.00  0.00           C  
ATOM   2042  C   SER B1457      98.986  66.145 118.372  1.00  0.00           C  
ATOM   2043  O   SER B1457      98.804  64.987 118.729  1.00  0.00           O  
ATOM   2044  CB  SER B1457     100.445  66.937 120.174  1.00  0.00           C  
ATOM   2045  OG  SER B1457     101.536  66.772 119.284  1.00  0.00           O  
ATOM   2046  N   LEU B1458      99.038  66.506 117.098  1.00  0.00           N  
ATOM   2047  CA  LEU B1458      98.878  65.536 116.028  1.00  0.00           C  
ATOM   2048  C   LEU B1458      99.933  64.447 116.119  1.00  0.00           C  
ATOM   2049  O   LEU B1458      99.709  63.331 115.663  1.00  0.00           O  
ATOM   2050  CB  LEU B1458      98.981  66.227 114.671  1.00  0.00           C  
ATOM   2051  CG  LEU B1458      97.843  67.179 114.338  1.00  0.00           C  
ATOM   2052  CD1 LEU B1458      98.171  67.922 113.055  1.00  0.00           C  
ATOM   2053  CD2 LEU B1458      96.550  66.383 114.212  1.00  0.00           C  
ATOM   2054  N   ASP B1459     101.089  64.776 116.694  1.00  0.00           N  
ATOM   2055  CA  ASP B1459     102.176  63.809 116.847  1.00  0.00           C  
ATOM   2056  C   ASP B1459     101.762  62.696 117.818  1.00  0.00           C  
ATOM   2057  O   ASP B1459     102.180  61.547 117.674  1.00  0.00           O  
ATOM   2058  CB  ASP B1459     103.445  64.511 117.348  1.00  0.00           C  
ATOM   2059  CG  ASP B1459     104.235  65.199 116.222  1.00  0.00           C  
ATOM   2060  OD1 ASP B1459     105.161  65.982 116.539  1.00  0.00           O  
ATOM   2061  OD2 ASP B1459     103.948  64.954 115.023  1.00  0.00           O  
ATOM   2062  N   TRP B1460     100.929  63.030 118.802  1.00  0.00           N  
ATOM   2063  CA  TRP B1460     100.468  62.033 119.756  1.00  0.00           C  
ATOM   2064  C   TRP B1460      99.555  61.040 119.055  1.00  0.00           C  
ATOM   2065  O   TRP B1460      99.605  59.843 119.330  1.00  0.00           O  
ATOM   2066  CB  TRP B1460      99.693  62.677 120.909  1.00  0.00           C  
ATOM   2067  CG  TRP B1460      99.131  61.658 121.881  1.00  0.00           C  
ATOM   2068  CD1 TRP B1460      99.735  61.172 123.003  1.00  0.00           C  
ATOM   2069  CD2 TRP B1460      97.872  60.976 121.780  1.00  0.00           C  
ATOM   2070  NE1 TRP B1460      98.934  60.235 123.608  1.00  0.00           N  
ATOM   2071  CE2 TRP B1460      97.785  60.094 122.878  1.00  0.00           C  
ATOM   2072  CE3 TRP B1460      96.809  61.026 120.867  1.00  0.00           C  
ATOM   2073  CZ2 TRP B1460      96.678  59.261 123.090  1.00  0.00           C  
ATOM   2074  CZ3 TRP B1460      95.700  60.195 121.080  1.00  0.00           C  
ATOM   2075  CH2 TRP B1460      95.647  59.326 122.185  1.00  0.00           C  
ATOM   2076  N   TYR B1461      98.707  61.545 118.166  1.00  0.00           N  
ATOM   2077  CA  TYR B1461      97.783  60.688 117.436  1.00  0.00           C  
ATOM   2078  C   TYR B1461      98.535  59.740 116.529  1.00  0.00           C  
ATOM   2079  O   TYR B1461      98.236  58.545 116.479  1.00  0.00           O  
ATOM   2080  CB  TYR B1461      96.806  61.520 116.606  1.00  0.00           C  
ATOM   2081  CG  TYR B1461      95.738  62.180 117.437  1.00  0.00           C  
ATOM   2082  CD1 TYR B1461      95.848  63.508 117.830  1.00  0.00           C  
ATOM   2083  CD2 TYR B1461      94.650  61.448 117.890  1.00  0.00           C  
ATOM   2084  CE1 TYR B1461      94.899  64.090 118.665  1.00  0.00           C  
ATOM   2085  CE2 TYR B1461      93.703  62.010 118.722  1.00  0.00           C  
ATOM   2086  CZ  TYR B1461      93.830  63.328 119.112  1.00  0.00           C  
ATOM   2087  OH  TYR B1461      92.898  63.849 119.980  1.00  0.00           O  
ATOM   2088  N   LYS B1462      99.513  60.271 115.809  1.00  0.00           N  
ATOM   2089  CA  LYS B1462     100.297  59.443 114.918  1.00  0.00           C  
ATOM   2090  C   LYS B1462     101.102  58.419 115.721  1.00  0.00           C  
ATOM   2091  O   LYS B1462     101.314  57.299 115.271  1.00  0.00           O  
ATOM   2092  CB  LYS B1462     101.242  60.307 114.083  1.00  0.00           C  
ATOM   2093  CG  LYS B1462     102.392  59.514 113.515  1.00  0.00           C  
ATOM   2094  CD  LYS B1462     103.290  60.334 112.629  1.00  0.00           C  
ATOM   2095  CE  LYS B1462     104.538  59.536 112.295  1.00  0.00           C  
ATOM   2096  NZ  LYS B1462     105.436  60.284 111.386  1.00  0.00           N  
ATOM   2097  N   ALA B1463     101.548  58.803 116.913  1.00  0.00           N  
ATOM   2098  CA  ALA B1463     102.335  57.903 117.750  1.00  0.00           C  
ATOM   2099  C   ALA B1463     101.482  56.802 118.373  1.00  0.00           C  
ATOM   2100  O   ALA B1463     101.968  55.699 118.634  1.00  0.00           O  
ATOM   2101  CB  ALA B1463     103.041  58.695 118.842  1.00  0.00           C  
ATOM   2102  N   GLU B1464     100.208  57.103 118.594  1.00  0.00           N  
ATOM   2103  CA  GLU B1464      99.294  56.158 119.212  1.00  0.00           C  
ATOM   2104  C   GLU B1464      98.720  55.142 118.227  1.00  0.00           C  
ATOM   2105  O   GLU B1464      97.966  54.249 118.613  1.00  0.00           O  
ATOM   2106  CB  GLU B1464      98.165  56.931 119.889  1.00  0.00           C  
ATOM   2107  CG  GLU B1464      97.668  56.309 121.183  1.00  0.00           C  
ATOM   2108  CD  GLU B1464      98.806  55.915 122.101  1.00  0.00           C  
ATOM   2109  OE1 GLU B1464      99.786  56.685 122.208  1.00  0.00           O  
ATOM   2110  OE2 GLU B1464      98.714  54.836 122.721  1.00  0.00           O  
ATOM   2111  N   GLY B1465      99.074  55.273 116.956  1.00  0.00           N  
ATOM   2112  CA  GLY B1465      98.572  54.334 115.972  1.00  0.00           C  
ATOM   2113  C   GLY B1465      97.302  54.741 115.237  1.00  0.00           C  
ATOM   2114  O   GLY B1465      96.617  53.876 114.683  1.00  0.00           O  
ATOM   2115  N   PHE B1467      96.976  56.036 115.228  1.00  0.00           N  
ATOM   2116  CA  PHE B1467      95.789  56.497 114.516  1.00  0.00           C  
ATOM   2117  C   PHE B1467      96.165  56.751 113.059  1.00  0.00           C  
ATOM   2118  O   PHE B1467      97.232  57.295 112.774  1.00  0.00           O  
ATOM   2119  CB  PHE B1467      95.210  57.779 115.145  1.00  0.00           C  
ATOM   2120  CG  PHE B1467      94.464  57.543 116.442  1.00  0.00           C  
ATOM   2121  CD1 PHE B1467      95.136  57.521 117.659  1.00  0.00           C  
ATOM   2122  CD2 PHE B1467      93.100  57.287 116.434  1.00  0.00           C  
ATOM   2123  CE1 PHE B1467      94.466  57.246 118.837  1.00  0.00           C  
ATOM   2124  CE2 PHE B1467      92.420  57.009 117.616  1.00  0.00           C  
ATOM   2125  CZ  PHE B1467      93.107  56.988 118.819  1.00  0.00           C  
ATOM   2126  N   LEU B1506      95.290  56.347 112.141  1.00  0.00           N  
ATOM   2127  CA  LEU B1506      95.544  56.518 110.709  1.00  0.00           C  
ATOM   2128  C   LEU B1506      95.193  57.923 110.273  1.00  0.00           C  
ATOM   2129  O   LEU B1506      94.096  58.392 110.531  1.00  0.00           O  
ATOM   2130  CB  LEU B1506      94.705  55.522 109.901  1.00  0.00           C  
ATOM   2131  CG  LEU B1506      94.990  54.053 110.207  1.00  0.00           C  
ATOM   2132  CD1 LEU B1506      93.901  53.193 109.623  1.00  0.00           C  
ATOM   2133  CD2 LEU B1506      96.362  53.676 109.659  1.00  0.00           C  
ATOM   2134  N   PRO B1507      96.114  58.613 109.590  1.00  0.00           N  
ATOM   2135  CA  PRO B1507      95.771  59.970 109.170  1.00  0.00           C  
ATOM   2136  C   PRO B1507      94.454  60.015 108.414  1.00  0.00           C  
ATOM   2137  O   PRO B1507      93.677  60.950 108.577  1.00  0.00           O  
ATOM   2138  CB  PRO B1507      96.964  60.386 108.315  1.00  0.00           C  
ATOM   2139  CG  PRO B1507      97.507  59.074 107.814  1.00  0.00           C  
ATOM   2140  CD  PRO B1507      97.414  58.205 109.038  1.00  0.00           C  
ATOM   2141  N   GLU B1508      94.182  59.004 107.599  1.00  0.00           N  
ATOM   2142  CA  GLU B1508      92.938  58.999 106.847  1.00  0.00           C  
ATOM   2143  C   GLU B1508      91.745  58.982 107.785  1.00  0.00           C  
ATOM   2144  O   GLU B1508      90.751  59.657 107.542  1.00  0.00           O  
ATOM   2145  CB  GLU B1508      92.870  57.802 105.900  1.00  0.00           C  
ATOM   2146  CG  GLU B1508      93.840  57.899 104.730  1.00  0.00           C  
ATOM   2147  CD  GLU B1508      95.138  57.142 104.970  1.00  0.00           C  
ATOM   2148  OE1 GLU B1508      95.596  57.097 106.137  1.00  0.00           O  
ATOM   2149  OE2 GLU B1508      95.700  56.600 103.990  1.00  0.00           O  
ATOM   2150  N   ALA B1509      91.839  58.216 108.866  1.00  0.00           N  
ATOM   2151  CA  ALA B1509      90.742  58.146 109.824  1.00  0.00           C  
ATOM   2152  C   ALA B1509      90.618  59.471 110.568  1.00  0.00           C  
ATOM   2153  O   ALA B1509      89.523  60.003 110.694  1.00  0.00           O  
ATOM   2154  CB  ALA B1509      90.966  57.010 110.797  1.00  0.00           C  
ATOM   2155  N   LEU B1510      91.740  60.008 111.043  1.00  0.00           N  
ATOM   2156  CA  LEU B1510      91.736  61.281 111.765  1.00  0.00           C  
ATOM   2157  C   LEU B1510      91.141  62.406 110.901  1.00  0.00           C  
ATOM   2158  O   LEU B1510      90.364  63.228 111.384  1.00  0.00           O  
ATOM   2159  CB  LEU B1510      93.152  61.659 112.181  1.00  0.00           C  
ATOM   2160  CG  LEU B1510      93.383  62.428 113.493  1.00  0.00           C  
ATOM   2161  CD1 LEU B1510      94.678  63.204 113.370  1.00  0.00           C  
ATOM   2162  CD2 LEU B1510      92.254  63.381 113.786  1.00  0.00           C  
ATOM   2163  N   ARG B1511      91.502  62.439 109.623  1.00  0.00           N  
ATOM   2164  CA  ARG B1511      90.997  63.456 108.704  1.00  0.00           C  
ATOM   2165  C   ARG B1511      89.502  63.268 108.473  1.00  0.00           C  
ATOM   2166  O   ARG B1511      88.747  64.225 108.374  1.00  0.00           O  
ATOM   2167  CB  ARG B1511      91.750  63.356 107.387  1.00  0.00           C  
ATOM   2168  CG  ARG B1511      91.191  64.197 106.267  1.00  0.00           C  
ATOM   2169  CD  ARG B1511      90.815  63.283 105.119  1.00  0.00           C  
ATOM   2170  NE  ARG B1511      89.397  62.928 105.118  1.00  0.00           N  
ATOM   2171  CZ  ARG B1511      88.921  61.740 104.764  1.00  0.00           C  
ATOM   2172  NH1 ARG B1511      89.739  60.761 104.391  1.00  0.00           N  
ATOM   2173  NH2 ARG B1511      87.612  61.545 104.742  1.00  0.00           N  
ATOM   2174  N   ASN B1516      89.072  62.023 108.388  1.00  0.00           N  
ATOM   2175  CA  ASN B1516      87.670  61.744 108.194  1.00  0.00           C  
ATOM   2176  C   ASN B1516      86.898  62.168 109.451  1.00  0.00           C  
ATOM   2177  O   ASN B1516      85.824  62.753 109.352  1.00  0.00           O  
ATOM   2178  CB  ASN B1516      87.479  60.252 107.907  1.00  0.00           C  
ATOM   2179  CG  ASN B1516      86.065  59.915 107.435  1.00  0.00           C  
ATOM   2180  OD1 ASN B1516      85.836  58.857 106.846  1.00  0.00           O  
ATOM   2181  ND2 ASN B1516      85.114  60.816 107.691  1.00  0.00           N  
ATOM   2182  N   TYR B1517      87.445  61.891 110.631  1.00  0.00           N  
ATOM   2183  CA  TYR B1517      86.768  62.261 111.870  1.00  0.00           C  
ATOM   2184  C   TYR B1517      86.593  63.774 111.932  1.00  0.00           C  
ATOM   2185  O   TYR B1517      85.528  64.274 112.289  1.00  0.00           O  
ATOM   2186  CB  TYR B1517      87.557  61.792 113.098  1.00  0.00           C  
ATOM   2187  CG  TYR B1517      86.807  62.044 114.388  1.00  0.00           C  
ATOM   2188  CD1 TYR B1517      85.538  61.498 114.593  1.00  0.00           C  
ATOM   2189  CD2 TYR B1517      87.315  62.900 115.362  1.00  0.00           C  
ATOM   2190  CE1 TYR B1517      84.785  61.806 115.725  1.00  0.00           C  
ATOM   2191  CE2 TYR B1517      86.567  63.215 116.498  1.00  0.00           C  
ATOM   2192  CZ  TYR B1517      85.301  62.664 116.667  1.00  0.00           C  
ATOM   2193  OH  TYR B1517      84.538  62.990 117.765  1.00  0.00           O  
ATOM   2194  N   LEU B1518      87.647  64.503 111.589  1.00  0.00           N  
ATOM   2195  CA  LEU B1518      87.596  65.962 111.589  1.00  0.00           C  
ATOM   2196  C   LEU B1518      86.508  66.486 110.659  1.00  0.00           C  
ATOM   2197  O   LEU B1518      85.941  67.541 110.907  1.00  0.00           O  
ATOM   2198  CB  LEU B1518      88.948  66.552 111.177  1.00  0.00           C  
ATOM   2199  CG  LEU B1518      89.890  66.887 112.332  1.00  0.00           C  
ATOM   2200  CD1 LEU B1518      89.981  65.710 113.254  1.00  0.00           C  
ATOM   2201  CD2 LEU B1518      91.263  67.250 111.807  1.00  0.00           C  
ATOM   2202  N   CYS B1527      86.224  65.761 109.583  1.00  0.00           N  
ATOM   2203  CA  CYS B1527      85.185  66.179 108.652  1.00  0.00           C  
ATOM   2204  C   CYS B1527      83.844  66.178 109.369  1.00  0.00           C  
ATOM   2205  O   CYS B1527      82.997  67.034 109.138  1.00  0.00           O  
ATOM   2206  CB  CYS B1527      85.103  65.222 107.454  1.00  0.00           C  
ATOM   2207  SG  CYS B1527      86.354  65.475 106.169  1.00  0.00           S  
ATOM   2208  N   LEU B1528      83.655  65.206 110.246  1.00  0.00           N  
ATOM   2209  CA  LEU B1528      82.409  65.094 110.975  1.00  0.00           C  
ATOM   2210  C   LEU B1528      82.250  66.150 112.060  1.00  0.00           C  
ATOM   2211  O   LEU B1528      81.173  66.286 112.634  1.00  0.00           O  
ATOM   2212  CB  LEU B1528      82.283  63.684 111.550  1.00  0.00           C  
ATOM   2213  CG  LEU B1528      81.478  62.655 110.734  1.00  0.00           C  
ATOM   2214  CD1 LEU B1528      81.367  63.046 109.262  1.00  0.00           C  
ATOM   2215  CD2 LEU B1528      82.130  61.285 110.911  1.00  0.00           C  
ATOM   2216  N   MET B1549      83.324  66.895 112.330  1.00  0.00           N  
ATOM   2217  CA  MET B1549      83.325  67.977 113.317  1.00  0.00           C  
ATOM   2218  C   MET B1549      82.756  69.245 112.671  1.00  0.00           C  
ATOM   2219  O   MET B1549      83.493  70.189 112.386  1.00  0.00           O  
ATOM   2220  CB  MET B1549      84.749  68.278 113.795  1.00  0.00           C  
ATOM   2221  CG  MET B1549      85.432  67.161 114.554  1.00  0.00           C  
ATOM   2222  SD  MET B1549      84.779  66.938 116.214  1.00  0.00           S  
ATOM   2223  CE  MET B1549      83.517  65.688 115.914  1.00  0.00           C  
ATOM   2224  N   GLY B1563      81.449  69.258 112.431  1.00  0.00           N  
ATOM   2225  CA  GLY B1563      80.820  70.415 111.830  1.00  0.00           C  
ATOM   2226  C   GLY B1563      80.231  70.151 110.459  1.00  0.00           C  
ATOM   2227  O   GLY B1563      79.525  70.982 109.914  1.00  0.00           O  
ATOM   2228  N   PHE B1569      80.499  68.992 109.887  1.00  0.00           N  
ATOM   2229  CA  PHE B1569      79.970  68.702 108.566  1.00  0.00           C  
ATOM   2230  C   PHE B1569      79.391  67.296 108.504  1.00  0.00           C  
ATOM   2231  O   PHE B1569      79.790  66.417 109.262  1.00  0.00           O  
ATOM   2232  CB  PHE B1569      81.081  68.880 107.518  1.00  0.00           C  
ATOM   2233  CG  PHE B1569      80.683  68.467 106.138  1.00  0.00           C  
ATOM   2234  CD1 PHE B1569      80.723  67.128 105.757  1.00  0.00           C  
ATOM   2235  CD2 PHE B1569      80.205  69.409 105.235  1.00  0.00           C  
ATOM   2236  CE1 PHE B1569      80.289  66.728 104.496  1.00  0.00           C  
ATOM   2237  CE2 PHE B1569      79.768  69.023 103.971  1.00  0.00           C  
ATOM   2238  CZ  PHE B1569      79.809  67.677 103.600  1.00  0.00           C  
ATOM   2239  N   SER B1570      78.439  67.091 107.602  1.00  0.00           N  
ATOM   2240  CA  SER B1570      77.809  65.789 107.440  1.00  0.00           C  
ATOM   2241  C   SER B1570      77.320  65.620 106.006  1.00  0.00           C  
ATOM   2242  O   SER B1570      76.842  66.571 105.394  1.00  0.00           O  
ATOM   2243  CB  SER B1570      76.624  65.664 108.390  1.00  0.00           C  
ATOM   2244  OG  SER B1570      75.620  66.607 108.047  1.00  0.00           O  
ATOM   2245  N   MET B1571      77.442  64.408 105.477  1.00  0.00           N  
ATOM   2246  CA  MET B1571      77.002  64.112 104.120  1.00  0.00           C  
ATOM   2247  C   MET B1571      75.481  63.993 104.095  1.00  0.00           C  
ATOM   2248  O   MET B1571      74.869  63.515 105.056  1.00  0.00           O  
ATOM   2249  CB  MET B1571      77.609  62.795 103.650  1.00  0.00           C  
ATOM   2250  CG  MET B1571      79.105  62.790 103.611  1.00  0.00           C  
ATOM   2251  SD  MET B1571      79.725  63.546 102.119  1.00  0.00           S  
ATOM   2252  CE  MET B1571      80.962  62.380 101.668  1.00  0.00           C  
ATOM   2253  N   PRO B1572      74.853  64.413 102.986  1.00  0.00           N  
ATOM   2254  CA  PRO B1572      73.397  64.350 102.837  1.00  0.00           C  
ATOM   2255  C   PRO B1572      72.812  62.981 103.186  1.00  0.00           C  
ATOM   2256  O   PRO B1572      71.827  62.903 103.925  1.00  0.00           O  
ATOM   2257  CB  PRO B1572      73.184  64.732 101.378  1.00  0.00           C  
ATOM   2258  CG  PRO B1572      74.467  64.298 100.725  1.00  0.00           C  
ATOM   2259  CD  PRO B1572      75.481  64.794 101.715  1.00  0.00           C  
ATOM   2260  N   ASP B1573      73.411  61.905 102.672  1.00  0.00           N  
ATOM   2261  CA  ASP B1573      72.897  60.568 102.985  1.00  0.00           C  
ATOM   2262  C   ASP B1573      73.364  60.094 104.359  1.00  0.00           C  
ATOM   2263  O   ASP B1573      73.185  58.934 104.726  1.00  0.00           O  
ATOM   2264  CB  ASP B1573      73.294  59.541 101.917  1.00  0.00           C  
ATOM   2265  CG  ASP B1573      74.785  59.307 101.852  1.00  0.00           C  
ATOM   2266  OD1 ASP B1573      75.200  58.342 101.175  1.00  0.00           O  
ATOM   2267  OD2 ASP B1573      75.541  60.087 102.468  1.00  0.00           O  
ATOM   2268  N   GLY B1574      73.971  61.001 105.114  1.00  0.00           N  
ATOM   2269  CA  GLY B1574      74.415  60.665 106.450  1.00  0.00           C  
ATOM   2270  C   GLY B1574      75.494  59.612 106.593  1.00  0.00           C  
ATOM   2271  O   GLY B1574      75.718  59.132 107.707  1.00  0.00           O  
ATOM   2272  N   ARG B1575      76.171  59.241 105.507  1.00  0.00           N  
ATOM   2273  CA  ARG B1575      77.231  58.238 105.631  1.00  0.00           C  
ATOM   2274  C   ARG B1575      78.413  58.885 106.358  1.00  0.00           C  
ATOM   2275  O   ARG B1575      78.728  60.055 106.122  1.00  0.00           O  
ATOM   2276  CB  ARG B1575      77.666  57.714 104.264  1.00  0.00           C  
ATOM   2277  CG  ARG B1575      78.468  58.686 103.466  1.00  0.00           C  
ATOM   2278  CD  ARG B1575      79.289  57.943 102.442  1.00  0.00           C  
ATOM   2279  NE  ARG B1575      78.589  57.761 101.176  1.00  0.00           N  
ATOM   2280  CZ  ARG B1575      78.271  58.758 100.354  1.00  0.00           C  
ATOM   2281  NH1 ARG B1575      78.590  60.010 100.669  1.00  0.00           N  
ATOM   2282  NH2 ARG B1575      77.640  58.500  99.212  1.00  0.00           N  
ATOM   2283  N   GLU B1576      79.058  58.126 107.242  1.00  0.00           N  
ATOM   2284  CA  GLU B1576      80.172  58.647 108.043  1.00  0.00           C  
ATOM   2285  C   GLU B1576      81.578  58.315 107.558  1.00  0.00           C  
ATOM   2286  O   GLU B1576      82.540  59.001 107.905  1.00  0.00           O  
ATOM   2287  CB  GLU B1576      80.028  58.184 109.490  1.00  0.00           C  
ATOM   2288  CG  GLU B1576      78.789  58.722 110.184  1.00  0.00           C  
ATOM   2289  CD  GLU B1576      78.598  58.126 111.564  1.00  0.00           C  
ATOM   2290  OE1 GLU B1576      78.351  56.901 111.654  1.00  0.00           O  
ATOM   2291  OE2 GLU B1576      78.704  58.887 112.550  1.00  0.00           O  
ATOM   2292  N   ILE B1577      81.712  57.258 106.773  1.00  0.00           N  
ATOM   2293  CA  ILE B1577      83.022  56.911 106.260  1.00  0.00           C  
ATOM   2294  C   ILE B1577      83.076  57.302 104.797  1.00  0.00           C  
ATOM   2295  O   ILE B1577      82.258  56.851 103.996  1.00  0.00           O  
ATOM   2296  CB  ILE B1577      83.310  55.415 106.369  1.00  0.00           C  
ATOM   2297  CG1 ILE B1577      83.140  54.946 107.815  1.00  0.00           C  
ATOM   2298  CG2 ILE B1577      84.715  55.140 105.899  1.00  0.00           C  
ATOM   2299  CD1 ILE B1577      83.943  55.730 108.820  1.00  0.00           C  
ATOM   2300  N   PHE B1578      84.033  58.164 104.462  1.00  0.00           N  
ATOM   2301  CA  PHE B1578      84.215  58.633 103.089  1.00  0.00           C  
ATOM   2302  C   PHE B1578      85.624  59.161 102.924  1.00  0.00           C  
ATOM   2303  O   PHE B1578      86.313  59.414 103.907  1.00  0.00           O  
ATOM   2304  CB  PHE B1578      83.208  59.736 102.747  1.00  0.00           C  
ATOM   2305  CG  PHE B1578      83.133  60.824 103.778  1.00  0.00           C  
ATOM   2306  CD1 PHE B1578      82.029  60.932 104.613  1.00  0.00           C  
ATOM   2307  CD2 PHE B1578      84.174  61.728 103.932  1.00  0.00           C  
ATOM   2308  CE1 PHE B1578      81.960  61.923 105.587  1.00  0.00           C  
ATOM   2309  CE2 PHE B1578      84.114  62.722 104.904  1.00  0.00           C  
ATOM   2310  CZ  PHE B1578      83.001  62.817 105.733  1.00  0.00           C  
ATOM   2311  N   THR B1579      86.035  59.340 101.673  1.00  0.00           N  
ATOM   2312  CA  THR B1579      87.378  59.815 101.365  1.00  0.00           C  
ATOM   2313  C   THR B1579      87.498  61.332 101.358  1.00  0.00           C  
ATOM   2314  O   THR B1579      86.498  62.059 101.383  1.00  0.00           O  
ATOM   2315  CB  THR B1579      87.856  59.320  99.988  1.00  0.00           C  
ATOM   2316  OG1 THR B1579      87.072  59.939  98.957  1.00  0.00           O  
ATOM   2317  CG2 THR B1579      87.729  57.805  99.896  1.00  0.00           C  
ATOM   2318  N   LEU B1580      88.734  61.802 101.312  1.00  0.00           N  
ATOM   2319  CA  LEU B1580      88.985  63.218 101.289  1.00  0.00           C  
ATOM   2320  C   LEU B1580      88.436  63.773  99.977  1.00  0.00           C  
ATOM   2321  O   LEU B1580      87.919  64.888  99.936  1.00  0.00           O  
ATOM   2322  CB  LEU B1580      90.491  63.480 101.424  1.00  0.00           C  
ATOM   2323  CG  LEU B1580      90.996  64.915 101.252  1.00  0.00           C  
ATOM   2324  CD1 LEU B1580      90.196  65.875 102.145  1.00  0.00           C  
ATOM   2325  CD2 LEU B1580      92.511  64.952 101.560  1.00  0.00           C  
ATOM   2326  N   GLU B1581      88.525  62.992  98.908  1.00  0.00           N  
ATOM   2327  CA  GLU B1581      88.023  63.474  97.627  1.00  0.00           C  
ATOM   2328  C   GLU B1581      86.513  63.588  97.667  1.00  0.00           C  
ATOM   2329  O   GLU B1581      85.936  64.529  97.121  1.00  0.00           O  
ATOM   2330  CB  GLU B1581      88.431  62.556  96.478  1.00  0.00           C  
ATOM   2331  CG  GLU B1581      89.393  63.206  95.532  1.00  0.00           C  
ATOM   2332  CD  GLU B1581      88.823  64.456  94.873  1.00  0.00           C  
ATOM   2333  OE1 GLU B1581      89.578  65.436  94.667  1.00  0.00           O  
ATOM   2334  OE2 GLU B1581      87.621  64.457  94.549  1.00  0.00           O  
ATOM   2335  N   GLU B1582      85.870  62.627  98.316  1.00  0.00           N  
ATOM   2336  CA  GLU B1582      84.421  62.637  98.427  1.00  0.00           C  
ATOM   2337  C   GLU B1582      83.983  63.821  99.286  1.00  0.00           C  
ATOM   2338  O   GLU B1582      82.884  64.359  99.132  1.00  0.00           O  
ATOM   2339  CB  GLU B1582      83.943  61.326  99.046  1.00  0.00           C  
ATOM   2340  CG  GLU B1582      84.177  60.119  98.170  1.00  0.00           C  
ATOM   2341  CD  GLU B1582      83.678  58.835  98.805  1.00  0.00           C  
ATOM   2342  OE1 GLU B1582      84.282  58.382  99.803  1.00  0.00           O  
ATOM   2343  OE2 GLU B1582      82.675  58.281  98.308  1.00  0.00           O  
ATOM   2344  N   PHE B1583      84.862  64.224 100.193  1.00  0.00           N  
ATOM   2345  CA  PHE B1583      84.576  65.340 101.074  1.00  0.00           C  
ATOM   2346  C   PHE B1583      84.540  66.646 100.290  1.00  0.00           C  
ATOM   2347  O   PHE B1583      83.602  67.430 100.440  1.00  0.00           O  
ATOM   2348  CB  PHE B1583      85.635  65.416 102.187  1.00  0.00           C  
ATOM   2349  CG  PHE B1583      85.476  66.602 103.105  1.00  0.00           C  
ATOM   2350  CD1 PHE B1583      84.270  66.842 103.755  1.00  0.00           C  
ATOM   2351  CD2 PHE B1583      86.537  67.477 103.323  1.00  0.00           C  
ATOM   2352  CE1 PHE B1583      84.131  67.927 104.602  1.00  0.00           C  
ATOM   2353  CE2 PHE B1583      86.397  68.572 104.178  1.00  0.00           C  
ATOM   2354  CZ  PHE B1583      85.201  68.793 104.812  1.00  0.00           C  
ATOM   2355  N   ILE B1584      85.538  66.874  99.437  1.00  0.00           N  
ATOM   2356  CA  ILE B1584      85.557  68.120  98.697  1.00  0.00           C  
ATOM   2357  C   ILE B1584      84.437  68.172  97.677  1.00  0.00           C  
ATOM   2358  O   ILE B1584      83.910  69.237  97.397  1.00  0.00           O  
ATOM   2359  CB  ILE B1584      86.915  68.390  97.995  1.00  0.00           C  
ATOM   2360  CG1 ILE B1584      86.973  67.702  96.645  1.00  0.00           C  
ATOM   2361  CG2 ILE B1584      88.058  67.896  98.853  1.00  0.00           C  
ATOM   2362  CD1 ILE B1584      88.337  67.832  95.993  1.00  0.00           C  
ATOM   2363  N   GLN B1585      84.053  67.022  97.143  1.00  0.00           N  
ATOM   2364  CA  GLN B1585      82.987  66.959  96.151  1.00  0.00           C  
ATOM   2365  C   GLN B1585      81.632  67.303  96.757  1.00  0.00           C  
ATOM   2366  O   GLN B1585      80.822  67.994  96.143  1.00  0.00           O  
ATOM   2367  CB  GLN B1585      82.915  65.551  95.558  1.00  0.00           C  
ATOM   2368  CG  GLN B1585      82.860  65.502  94.037  1.00  0.00           C  
ATOM   2369  CD  GLN B1585      84.231  65.311  93.423  1.00  0.00           C  
ATOM   2370  OE1 GLN B1585      84.935  64.360  93.752  1.00  0.00           O  
ATOM   2371  NE2 GLN B1585      84.614  66.211  92.524  1.00  0.00           N  
ATOM   2372  N   ALA B1586      81.392  66.808  97.967  1.00  0.00           N  
ATOM   2373  CA  ALA B1586      80.122  67.032  98.645  1.00  0.00           C  
ATOM   2374  C   ALA B1586      80.111  68.252  99.551  1.00  0.00           C  
ATOM   2375  O   ALA B1586      79.109  68.526 100.209  1.00  0.00           O  
ATOM   2376  CB  ALA B1586      79.748  65.796  99.456  1.00  0.00           C  
ATOM   2377  N   PHE B1587      81.207  68.998  99.591  1.00  0.00           N  
ATOM   2378  CA  PHE B1587      81.234  70.153 100.472  1.00  0.00           C  
ATOM   2379  C   PHE B1587      80.247  71.264 100.121  1.00  0.00           C  
ATOM   2380  O   PHE B1587      80.048  71.583  98.952  1.00  0.00           O  
ATOM   2381  CB  PHE B1587      82.624  70.757 100.538  1.00  0.00           C  
ATOM   2382  CG  PHE B1587      82.766  71.744 101.637  1.00  0.00           C  
ATOM   2383  CD1 PHE B1587      82.773  71.317 102.958  1.00  0.00           C  
ATOM   2384  CD2 PHE B1587      82.802  73.096 101.370  1.00  0.00           C  
ATOM   2385  CE1 PHE B1587      82.809  72.224 103.999  1.00  0.00           C  
ATOM   2386  CE2 PHE B1587      82.838  74.020 102.406  1.00  0.00           C  
ATOM   2387  CZ  PHE B1587      82.841  73.582 103.724  1.00  0.00           C  
ATOM   2388  N   THR B1588      79.661  71.868 101.154  1.00  0.00           N  
ATOM   2389  CA  THR B1588      78.697  72.948 100.989  1.00  0.00           C  
ATOM   2390  C   THR B1588      78.478  73.590 102.354  1.00  0.00           C  
ATOM   2391  O   THR B1588      78.211  72.887 103.329  1.00  0.00           O  
ATOM   2392  CB  THR B1588      77.366  72.401 100.458  1.00  0.00           C  
ATOM   2393  OG1 THR B1588      76.445  73.475 100.266  1.00  0.00           O  
ATOM   2394  CG2 THR B1588      76.779  71.430 101.431  1.00  0.00           C  
ATOM   2395  N   TRP B1589      78.592  74.917 102.433  1.00  0.00           N  
ATOM   2396  CA  TRP B1589      78.416  75.610 103.714  1.00  0.00           C  
ATOM   2397  C   TRP B1589      77.007  75.437 104.282  1.00  0.00           C  
ATOM   2398  O   TRP B1589      76.709  75.872 105.394  1.00  0.00           O  
ATOM   2399  CB  TRP B1589      78.767  77.101 103.591  1.00  0.00           C  
ATOM   2400  CG  TRP B1589      80.203  77.361 103.205  1.00  0.00           C  
ATOM   2401  CD1 TRP B1589      80.672  77.679 101.958  1.00  0.00           C  
ATOM   2402  CD2 TRP B1589      81.361  77.247 104.046  1.00  0.00           C  
ATOM   2403  NE1 TRP B1589      82.045  77.766 101.971  1.00  0.00           N  
ATOM   2404  CE2 TRP B1589      82.491  77.503 103.240  1.00  0.00           C  
ATOM   2405  CE3 TRP B1589      81.554  76.951 105.396  1.00  0.00           C  
ATOM   2406  CZ2 TRP B1589      83.795  77.467 103.748  1.00  0.00           C  
ATOM   2407  CZ3 TRP B1589      82.858  76.917 105.895  1.00  0.00           C  
ATOM   2408  CH2 TRP B1589      83.951  77.172 105.075  1.00  0.00           C  
ATOM   2409  N   GLU B1591      76.141  74.787 103.520  1.00  0.00           N  
ATOM   2410  CA  GLU B1591      74.788  74.540 103.980  1.00  0.00           C  
ATOM   2411  C   GLU B1591      74.798  73.400 104.984  1.00  0.00           C  
ATOM   2412  O   GLU B1591      74.009  73.393 105.928  1.00  0.00           O  
ATOM   2413  CB  GLU B1591      73.880  74.158 102.817  1.00  0.00           C  
ATOM   2414  CG  GLU B1591      73.435  75.316 101.958  1.00  0.00           C  
ATOM   2415  CD  GLU B1591      72.810  74.841 100.660  1.00  0.00           C  
ATOM   2416  OE1 GLU B1591      73.562  74.294  99.821  1.00  0.00           O  
ATOM   2417  OE2 GLU B1591      71.579  75.000 100.479  1.00  0.00           O  
ATOM   2418  N   ARG B1592      75.694  72.438 104.779  1.00  0.00           N  
ATOM   2419  CA  ARG B1592      75.791  71.265 105.648  1.00  0.00           C  
ATOM   2420  C   ARG B1592      76.786  71.422 106.790  1.00  0.00           C  
ATOM   2421  O   ARG B1592      77.258  70.430 107.328  1.00  0.00           O  
ATOM   2422  CB  ARG B1592      76.186  70.029 104.828  1.00  0.00           C  
ATOM   2423  CG  ARG B1592      75.299  69.724 103.602  1.00  0.00           C  
ATOM   2424  CD  ARG B1592      73.994  69.018 103.959  1.00  0.00           C  
ATOM   2425  NE  ARG B1592      74.233  67.837 104.785  1.00  0.00           N  
ATOM   2426  CZ  ARG B1592      73.282  67.027 105.237  1.00  0.00           C  
ATOM   2427  NH1 ARG B1592      72.013  67.260 104.936  1.00  0.00           N  
ATOM   2428  NH2 ARG B1592      73.597  65.997 106.014  1.00  0.00           N  
ATOM   2429  N   VAL B1593      77.114  72.654 107.153  1.00  0.00           N  
ATOM   2430  CA  VAL B1593      78.051  72.897 108.243  1.00  0.00           C  
ATOM   2431  C   VAL B1593      77.302  73.376 109.480  1.00  0.00           C  
ATOM   2432  O   VAL B1593      76.675  74.418 109.446  1.00  0.00           O  
ATOM   2433  CB  VAL B1593      79.088  73.979 107.864  1.00  0.00           C  
ATOM   2434  CG1 VAL B1593      79.798  74.490 109.113  1.00  0.00           C  
ATOM   2435  CG2 VAL B1593      80.086  73.412 106.893  1.00  0.00           C  
ATOM   2436  N   SER B1594      77.371  72.615 110.567  1.00  0.00           N  
ATOM   2437  CA  SER B1594      76.702  72.975 111.817  1.00  0.00           C  
ATOM   2438  C   SER B1594      77.570  73.961 112.576  1.00  0.00           C  
ATOM   2439  O   SER B1594      78.787  73.960 112.408  1.00  0.00           O  
ATOM   2440  CB  SER B1594      76.484  71.730 112.673  1.00  0.00           C  
ATOM   2441  OG  SER B1594      77.696  71.007 112.833  1.00  0.00           O  
ATOM   2442  N   LEU B1596      76.954  74.780 113.429  1.00  0.00           N  
ATOM   2443  CA  LEU B1596      77.696  75.790 114.181  1.00  0.00           C  
ATOM   2444  C   LEU B1596      77.928  75.553 115.670  1.00  0.00           C  
ATOM   2445  O   LEU B1596      78.451  76.431 116.362  1.00  0.00           O  
ATOM   2446  CB  LEU B1596      77.036  77.151 113.991  1.00  0.00           C  
ATOM   2447  CG  LEU B1596      77.144  77.674 112.561  1.00  0.00           C  
ATOM   2448  CD1 LEU B1596      76.522  79.061 112.487  1.00  0.00           C  
ATOM   2449  CD2 LEU B1596      78.619  77.710 112.132  1.00  0.00           C  
ATOM   2450  N   GLY B1601      77.548  74.384 116.169  1.00  0.00           N  
ATOM   2451  CA  GLY B1601      77.769  74.099 117.574  1.00  0.00           C  
ATOM   2452  C   GLY B1601      79.224  73.734 117.807  1.00  0.00           C  
ATOM   2453  O   GLY B1601      79.874  73.190 116.917  1.00  0.00           O  
ATOM   2454  N   GLY B1602      79.743  74.034 118.994  1.00  0.00           N  
ATOM   2455  CA  GLY B1602      81.131  73.719 119.309  1.00  0.00           C  
ATOM   2456  C   GLY B1602      81.279  72.233 119.561  1.00  0.00           C  
ATOM   2457  O   GLY B1602      80.944  71.748 120.640  1.00  0.00           O  
ATOM   2458  N   PRO B1603      81.793  71.481 118.581  1.00  0.00           N  
ATOM   2459  CA  PRO B1603      81.983  70.034 118.676  1.00  0.00           C  
ATOM   2460  C   PRO B1603      82.955  69.537 119.749  1.00  0.00           C  
ATOM   2461  O   PRO B1603      84.048  70.068 119.908  1.00  0.00           O  
ATOM   2462  CB  PRO B1603      82.458  69.676 117.276  1.00  0.00           C  
ATOM   2463  CG  PRO B1603      83.290  70.854 116.926  1.00  0.00           C  
ATOM   2464  CD  PRO B1603      82.417  72.000 117.354  1.00  0.00           C  
ATOM   2465  N   VAL B1604      82.551  68.511 120.489  1.00  0.00           N  
ATOM   2466  CA  VAL B1604      83.440  67.931 121.491  1.00  0.00           C  
ATOM   2467  C   VAL B1604      84.231  66.867 120.737  1.00  0.00           C  
ATOM   2468  O   VAL B1604      83.659  66.072 119.996  1.00  0.00           O  
ATOM   2469  CB  VAL B1604      82.673  67.224 122.652  1.00  0.00           C  
ATOM   2470  CG1 VAL B1604      83.657  66.754 123.721  1.00  0.00           C  
ATOM   2471  CG2 VAL B1604      81.651  68.165 123.260  1.00  0.00           C  
ATOM   2472  N   PHE B1613      85.543  66.860 120.902  1.00  0.00           N  
ATOM   2473  CA  PHE B1613      86.343  65.864 120.222  1.00  0.00           C  
ATOM   2474  C   PHE B1613      86.270  64.617 121.079  1.00  0.00           C  
ATOM   2475  O   PHE B1613      86.829  64.572 122.181  1.00  0.00           O  
ATOM   2476  CB  PHE B1613      87.787  66.345 120.069  1.00  0.00           C  
ATOM   2477  CG  PHE B1613      88.644  65.445 119.226  1.00  0.00           C  
ATOM   2478  CD1 PHE B1613      89.147  64.253 119.742  1.00  0.00           C  
ATOM   2479  CD2 PHE B1613      88.977  65.805 117.923  1.00  0.00           C  
ATOM   2480  CE1 PHE B1613      89.972  63.437 118.981  1.00  0.00           C  
ATOM   2481  CE2 PHE B1613      89.803  64.996 117.151  1.00  0.00           C  
ATOM   2482  CZ  PHE B1613      90.304  63.807 117.684  1.00  0.00           C  
ATOM   2483  N   ASP B1614      85.562  63.621 120.551  1.00  0.00           N  
ATOM   2484  CA  ASP B1614      85.330  62.331 121.205  1.00  0.00           C  
ATOM   2485  C   ASP B1614      86.326  61.257 120.758  1.00  0.00           C  
ATOM   2486  O   ASP B1614      86.162  60.634 119.714  1.00  0.00           O  
ATOM   2487  CB  ASP B1614      83.893  61.887 120.904  1.00  0.00           C  
ATOM   2488  CG  ASP B1614      83.543  60.562 121.529  1.00  0.00           C  
ATOM   2489  OD1 ASP B1614      82.422  60.070 121.262  1.00  0.00           O  
ATOM   2490  OD2 ASP B1614      84.379  60.021 122.282  1.00  0.00           O  
ATOM   2491  N   LEU B1615      87.354  61.048 121.573  1.00  0.00           N  
ATOM   2492  CA  LEU B1615      88.393  60.062 121.306  1.00  0.00           C  
ATOM   2493  C   LEU B1615      87.781  58.705 120.998  1.00  0.00           C  
ATOM   2494  O   LEU B1615      88.271  57.958 120.150  1.00  0.00           O  
ATOM   2495  CB  LEU B1615      89.287  59.925 122.525  1.00  0.00           C  
ATOM   2496  CG  LEU B1615      90.758  60.209 122.283  1.00  0.00           C  
ATOM   2497  CD1 LEU B1615      91.553  59.842 123.541  1.00  0.00           C  
ATOM   2498  CD2 LEU B1615      91.228  59.410 121.078  1.00  0.00           C  
ATOM   2499  N   GLU B1616      86.696  58.400 121.702  1.00  0.00           N  
ATOM   2500  CA  GLU B1616      85.998  57.138 121.535  1.00  0.00           C  
ATOM   2501  C   GLU B1616      85.487  56.987 120.118  1.00  0.00           C  
ATOM   2502  O   GLU B1616      85.639  55.930 119.523  1.00  0.00           O  
ATOM   2503  CB  GLU B1616      84.826  57.043 122.518  1.00  0.00           C  
ATOM   2504  CG  GLU B1616      84.392  55.618 122.811  1.00  0.00           C  
ATOM   2505  CD  GLU B1616      85.424  54.849 123.627  1.00  0.00           C  
ATOM   2506  OE1 GLU B1616      85.556  55.147 124.837  1.00  0.00           O  
ATOM   2507  OE2 GLU B1616      86.103  53.958 123.060  1.00  0.00           O  
ATOM   2508  N   LYS B1617      84.871  58.032 119.576  1.00  0.00           N  
ATOM   2509  CA  LYS B1617      84.362  57.953 118.214  1.00  0.00           C  
ATOM   2510  C   LYS B1617      85.535  57.832 117.227  1.00  0.00           C  
ATOM   2511  O   LYS B1617      85.451  57.096 116.244  1.00  0.00           O  
ATOM   2512  CB  LYS B1617      83.526  59.184 117.894  1.00  0.00           C  
ATOM   2513  CG  LYS B1617      82.172  58.869 117.257  1.00  0.00           C  
ATOM   2514  CD  LYS B1617      82.290  58.387 115.833  1.00  0.00           C  
ATOM   2515  CE  LYS B1617      80.928  58.364 115.137  1.00  0.00           C  
ATOM   2516  NZ  LYS B1617      80.237  59.684 115.214  1.00  0.00           N  
ATOM   2517  N   LEU B1619      86.631  58.538 117.503  1.00  0.00           N  
ATOM   2518  CA  LEU B1619      87.802  58.488 116.639  1.00  0.00           C  
ATOM   2519  C   LEU B1619      88.249  57.045 116.579  1.00  0.00           C  
ATOM   2520  O   LEU B1619      88.425  56.494 115.499  1.00  0.00           O  
ATOM   2521  CB  LEU B1619      88.949  59.323 117.208  1.00  0.00           C  
ATOM   2522  CG  LEU B1619      89.925  59.990 116.234  1.00  0.00           C  
ATOM   2523  CD1 LEU B1619      91.219  60.256 116.957  1.00  0.00           C  
ATOM   2524  CD2 LEU B1619      90.173  59.119 115.015  1.00  0.00           C  
ATOM   2525  N   ARG B1620      88.435  56.436 117.748  1.00  0.00           N  
ATOM   2526  CA  ARG B1620      88.868  55.041 117.817  1.00  0.00           C  
ATOM   2527  C   ARG B1620      87.980  54.166 116.972  1.00  0.00           C  
ATOM   2528  O   ARG B1620      88.458  53.378 116.166  1.00  0.00           O  
ATOM   2529  CB  ARG B1620      88.844  54.521 119.250  1.00  0.00           C  
ATOM   2530  CG  ARG B1620      89.946  55.071 120.110  1.00  0.00           C  
ATOM   2531  CD  ARG B1620      89.851  54.543 121.525  1.00  0.00           C  
ATOM   2532  NE  ARG B1620      91.086  53.858 121.867  1.00  0.00           N  
ATOM   2533  CZ  ARG B1620      91.323  52.572 121.631  1.00  0.00           C  
ATOM   2534  NH1 ARG B1620      90.397  51.805 121.061  1.00  0.00           N  
ATOM   2535  NH2 ARG B1620      92.508  52.064 121.942  1.00  0.00           N  
ATOM   2536  N   TRP B1621      86.678  54.290 117.163  1.00  0.00           N  
ATOM   2537  CA  TRP B1621      85.774  53.492 116.365  1.00  0.00           C  
ATOM   2538  C   TRP B1621      86.095  53.695 114.898  1.00  0.00           C  
ATOM   2539  O   TRP B1621      86.252  52.741 114.146  1.00  0.00           O  
ATOM   2540  CB  TRP B1621      84.329  53.903 116.588  1.00  0.00           C  
ATOM   2541  CG  TRP B1621      83.426  53.274 115.584  1.00  0.00           C  
ATOM   2542  CD1 TRP B1621      83.020  51.973 115.544  1.00  0.00           C  
ATOM   2543  CD2 TRP B1621      82.815  53.923 114.469  1.00  0.00           C  
ATOM   2544  NE1 TRP B1621      82.185  51.771 114.475  1.00  0.00           N  
ATOM   2545  CE2 TRP B1621      82.042  52.953 113.795  1.00  0.00           C  
ATOM   2546  CE3 TRP B1621      82.847  55.234 113.969  1.00  0.00           C  
ATOM   2547  CZ2 TRP B1621      81.292  53.255 112.641  1.00  0.00           C  
ATOM   2548  CZ3 TRP B1621      82.104  55.535 112.825  1.00  0.00           C  
ATOM   2549  CH2 TRP B1621      81.338  54.548 112.174  1.00  0.00           C  
ATOM   2550  N   MET B1622      86.197  54.950 114.493  1.00  0.00           N  
ATOM   2551  CA  MET B1622      86.463  55.243 113.109  1.00  0.00           C  
ATOM   2552  C   MET B1622      87.760  54.620 112.647  1.00  0.00           C  
ATOM   2553  O   MET B1622      87.821  54.007 111.589  1.00  0.00           O  
ATOM   2554  CB  MET B1622      86.471  56.752 112.897  1.00  0.00           C  
ATOM   2555  CG  MET B1622      86.562  57.116 111.432  1.00  0.00           C  
ATOM   2556  SD  MET B1622      85.809  58.675 111.073  1.00  0.00           S  
ATOM   2557  CE  MET B1622      84.072  58.195 111.092  1.00  0.00           C  
ATOM   2558  N   ASN B1632      88.797  54.760 113.456  1.00  0.00           N  
ATOM   2559  CA  ASN B1632      90.101  54.220 113.108  1.00  0.00           C  
ATOM   2560  C   ASN B1632      89.978  52.715 112.881  1.00  0.00           C  
ATOM   2561  O   ASN B1632      90.542  52.177 111.938  1.00  0.00           O  
ATOM   2562  CB  ASN B1632      91.106  54.533 114.217  1.00  0.00           C  
ATOM   2563  CG  ASN B1632      92.541  54.523 113.724  1.00  0.00           C  
ATOM   2564  OD1 ASN B1632      92.931  55.339 112.881  1.00  0.00           O  
ATOM   2565  ND2 ASN B1632      93.342  53.599 114.248  1.00  0.00           N  
ATOM   2566  N   GLY B1635      89.229  52.033 113.735  1.00  0.00           N  
ATOM   2567  CA  GLY B1635      89.053  50.600 113.554  1.00  0.00           C  
ATOM   2568  C   GLY B1635      88.265  50.270 112.287  1.00  0.00           C  
ATOM   2569  O   GLY B1635      88.478  49.240 111.643  1.00  0.00           O  
ATOM   2570  N   LYS B1636      87.349  51.160 111.927  1.00  0.00           N  
ATOM   2571  CA  LYS B1636      86.521  51.001 110.738  1.00  0.00           C  
ATOM   2572  C   LYS B1636      87.414  51.071 109.482  1.00  0.00           C  
ATOM   2573  O   LYS B1636      87.202  50.330 108.520  1.00  0.00           O  
ATOM   2574  CB  LYS B1636      85.466  52.119 110.704  1.00  0.00           C  
ATOM   2575  CG  LYS B1636      84.152  51.763 110.026  1.00  0.00           C  
ATOM   2576  CD  LYS B1636      83.218  51.053 110.969  1.00  0.00           C  
ATOM   2577  CE  LYS B1636      81.824  50.943 110.365  1.00  0.00           C  
ATOM   2578  NZ  LYS B1636      81.796  50.138 109.123  1.00  0.00           N  
ATOM   2579  N   TYR B1637      88.402  51.968 109.493  1.00  0.00           N  
ATOM   2580  CA  TYR B1637      89.327  52.102 108.360  1.00  0.00           C  
ATOM   2581  C   TYR B1637      90.182  50.867 108.268  1.00  0.00           C  
ATOM   2582  O   TYR B1637      90.372  50.313 107.197  1.00  0.00           O  
ATOM   2583  CB  TYR B1637      90.239  53.325 108.524  1.00  0.00           C  
ATOM   2584  CG  TYR B1637      89.682  54.554 107.855  1.00  0.00           C  
ATOM   2585  CD1 TYR B1637      90.199  55.006 106.648  1.00  0.00           C  
ATOM   2586  CD2 TYR B1637      88.576  55.207 108.384  1.00  0.00           C  
ATOM   2587  CE1 TYR B1637      89.624  56.079 105.976  1.00  0.00           C  
ATOM   2588  CE2 TYR B1637      87.992  56.273 107.724  1.00  0.00           C  
ATOM   2589  CZ  TYR B1637      88.520  56.706 106.521  1.00  0.00           C  
ATOM   2590  OH  TYR B1637      87.952  57.778 105.878  1.00  0.00           O  
ATOM   2591  N   ILE B1638      90.699  50.443 109.410  1.00  0.00           N  
ATOM   2592  CA  ILE B1638      91.538  49.268 109.479  1.00  0.00           C  
ATOM   2593  C   ILE B1638      90.831  48.058 108.899  1.00  0.00           C  
ATOM   2594  O   ILE B1638      91.430  47.267 108.173  1.00  0.00           O  
ATOM   2595  CB  ILE B1638      91.939  48.952 110.940  1.00  0.00           C  
ATOM   2596  CG1 ILE B1638      92.918  50.019 111.447  1.00  0.00           C  
ATOM   2597  CG2 ILE B1638      92.560  47.568 111.030  1.00  0.00           C  
ATOM   2598  CD1 ILE B1638      93.287  49.882 112.926  1.00  0.00           C  
ATOM   2599  N   ARG B1639      89.544  47.906 109.177  1.00  0.00           N  
ATOM   2600  CA  ARG B1639      88.907  46.705 108.677  1.00  0.00           C  
ATOM   2601  C   ARG B1639      88.012  46.811 107.457  1.00  0.00           C  
ATOM   2602  O   ARG B1639      87.607  45.782 106.906  1.00  0.00           O  
ATOM   2603  CB  ARG B1639      88.179  45.996 109.830  1.00  0.00           C  
ATOM   2604  CG  ARG B1639      86.785  46.468 110.140  1.00  0.00           C  
ATOM   2605  CD  ARG B1639      86.283  45.762 111.383  1.00  0.00           C  
ATOM   2606  NE  ARG B1639      86.721  46.449 112.585  1.00  0.00           N  
ATOM   2607  CZ  ARG B1639      86.026  47.412 113.185  1.00  0.00           C  
ATOM   2608  NH1 ARG B1639      86.507  47.995 114.276  1.00  0.00           N  
ATOM   2609  NH2 ARG B1639      84.839  47.769 112.712  1.00  0.00           N  
ATOM   2610  N   GLU B1640      87.743  48.029 106.994  1.00  0.00           N  
ATOM   2611  CA  GLU B1640      86.862  48.193 105.843  1.00  0.00           C  
ATOM   2612  C   GLU B1640      87.360  49.074 104.707  1.00  0.00           C  
ATOM   2613  O   GLU B1640      86.831  49.004 103.600  1.00  0.00           O  
ATOM   2614  CB  GLU B1640      85.513  48.758 106.285  1.00  0.00           C  
ATOM   2615  CG  GLU B1640      84.718  47.911 107.235  1.00  0.00           C  
ATOM   2616  CD  GLU B1640      83.308  48.453 107.416  1.00  0.00           C  
ATOM   2617  OE1 GLU B1640      82.515  47.857 108.187  1.00  0.00           O  
ATOM   2618  OE2 GLU B1640      82.994  49.484 106.773  1.00  0.00           O  
ATOM   2619  N   VAL B1641      88.353  49.913 104.964  1.00  0.00           N  
ATOM   2620  CA  VAL B1641      88.840  50.814 103.929  1.00  0.00           C  
ATOM   2621  C   VAL B1641      90.179  50.417 103.356  1.00  0.00           C  
ATOM   2622  O   VAL B1641      90.339  50.341 102.139  1.00  0.00           O  
ATOM   2623  CB  VAL B1641      88.969  52.261 104.456  1.00  0.00           C  
ATOM   2624  CG1 VAL B1641      89.218  53.221 103.307  1.00  0.00           C  
ATOM   2625  CG2 VAL B1641      87.729  52.641 105.204  1.00  0.00           C  
ATOM   2626  N   LEU B1642      91.153  50.191 104.231  1.00  0.00           N  
ATOM   2627  CA  LEU B1642      92.482  49.803 103.783  1.00  0.00           C  
ATOM   2628  C   LEU B1642      92.455  48.321 103.453  1.00  0.00           C  
ATOM   2629  O   LEU B1642      91.628  47.561 103.981  1.00  0.00           O  
ATOM   2630  CB  LEU B1642      93.526  50.033 104.869  1.00  0.00           C  
ATOM   2631  CG  LEU B1642      93.619  51.337 105.663  1.00  0.00           C  
ATOM   2632  CD1 LEU B1642      94.939  51.310 106.438  1.00  0.00           C  
ATOM   2633  CD2 LEU B1642      93.566  52.549 104.762  1.00  0.00           C  
ATOM   2634  N   SER B1662      93.360  47.904 102.577  1.00  0.00           N  
ATOM   2635  CA  SER B1662      93.430  46.506 102.206  1.00  0.00           C  
ATOM   2636  C   SER B1662      94.205  45.784 103.297  1.00  0.00           C  
ATOM   2637  O   SER B1662      94.884  46.420 104.119  1.00  0.00           O  
ATOM   2638  CB  SER B1662      94.162  46.350 100.890  1.00  0.00           C  
ATOM   2639  OG  SER B1662      95.519  46.704 101.043  1.00  0.00           O  
ATOM   2640  N   LEU B1663      94.106  44.459 103.311  1.00  0.00           N  
ATOM   2641  CA  LEU B1663      94.812  43.676 104.310  1.00  0.00           C  
ATOM   2642  C   LEU B1663      96.280  44.030 104.163  1.00  0.00           C  
ATOM   2643  O   LEU B1663      96.965  44.279 105.147  1.00  0.00           O  
ATOM   2644  CB  LEU B1663      94.599  42.182 104.067  1.00  0.00           C  
ATOM   2645  CG  LEU B1663      94.921  41.193 105.189  1.00  0.00           C  
ATOM   2646  CD1 LEU B1663      94.838  39.774 104.635  1.00  0.00           C  
ATOM   2647  CD2 LEU B1663      96.303  41.448 105.729  1.00  0.00           C  
ATOM   2648  N   GLU B1664      96.745  44.076 102.919  1.00  0.00           N  
ATOM   2649  CA  GLU B1664      98.132  44.401 102.613  1.00  0.00           C  
ATOM   2650  C   GLU B1664      98.576  45.741 103.179  1.00  0.00           C  
ATOM   2651  O   GLU B1664      99.674  45.862 103.713  1.00  0.00           O  
ATOM   2652  CB  GLU B1664      98.352  44.407 101.093  1.00  0.00           C  
ATOM   2653  CG  GLU B1664      98.185  43.041 100.415  1.00  0.00           C  
ATOM   2654  CD  GLU B1664      96.735  42.641 100.186  1.00  0.00           C  
ATOM   2655  OE1 GLU B1664      96.499  41.442  99.950  1.00  0.00           O  
ATOM   2656  OE2 GLU B1664      95.832  43.502 100.227  1.00  0.00           O  
ATOM   2657  N   GLU B1665      97.727  46.756 103.058  1.00  0.00           N  
ATOM   2658  CA  GLU B1665      98.089  48.077 103.562  1.00  0.00           C  
ATOM   2659  C   GLU B1665      98.158  48.147 105.080  1.00  0.00           C  
ATOM   2660  O   GLU B1665      98.994  48.855 105.626  1.00  0.00           O  
ATOM   2661  CB  GLU B1665      97.144  49.155 103.019  1.00  0.00           C  
ATOM   2662  CG  GLU B1665      97.810  50.077 102.004  1.00  0.00           C  
ATOM   2663  CD  GLU B1665      99.003  50.845 102.589  1.00  0.00           C  
ATOM   2664  OE1 GLU B1665      98.805  51.602 103.569  1.00  0.00           O  
ATOM   2665  OE2 GLU B1665     100.138  50.701 102.071  1.00  0.00           O  
ATOM   2666  N   VAL B1666      97.288  47.422 105.773  1.00  0.00           N  
ATOM   2667  CA  VAL B1666      97.360  47.431 107.226  1.00  0.00           C  
ATOM   2668  C   VAL B1666      98.651  46.729 107.655  1.00  0.00           C  
ATOM   2669  O   VAL B1666      99.334  47.190 108.566  1.00  0.00           O  
ATOM   2670  CB  VAL B1666      96.197  46.700 107.849  1.00  0.00           C  
ATOM   2671  CG1 VAL B1666      96.400  46.647 109.344  1.00  0.00           C  
ATOM   2672  CG2 VAL B1666      94.894  47.399 107.503  1.00  0.00           C  
ATOM   2673  N   ALA B1667      98.987  45.623 106.989  1.00  0.00           N  
ATOM   2674  CA  ALA B1667     100.204  44.863 107.297  1.00  0.00           C  
ATOM   2675  C   ALA B1667     101.417  45.777 107.247  1.00  0.00           C  
ATOM   2676  O   ALA B1667     102.289  45.715 108.116  1.00  0.00           O  
ATOM   2677  CB  ALA B1667     100.378  43.721 106.314  1.00  0.00           C  
ATOM   2678  N   GLU B1668     101.465  46.633 106.231  1.00  0.00           N  
ATOM   2679  CA  GLU B1668     102.564  47.579 106.078  1.00  0.00           C  
ATOM   2680  C   GLU B1668     102.553  48.623 107.169  1.00  0.00           C  
ATOM   2681  O   GLU B1668     103.587  48.942 107.744  1.00  0.00           O  
ATOM   2682  CB  GLU B1668     102.494  48.314 104.736  1.00  0.00           C  
ATOM   2683  CG  GLU B1668     103.151  47.579 103.580  1.00  0.00           C  
ATOM   2684  CD  GLU B1668     104.482  46.946 103.964  1.00  0.00           C  
ATOM   2685  OE1 GLU B1668     105.437  47.685 104.308  1.00  0.00           O  
ATOM   2686  OE2 GLU B1668     104.562  45.697 103.925  1.00  0.00           O  
ATOM   2687  N   ARG B1669     101.375  49.159 107.451  1.00  0.00           N  
ATOM   2688  CA  ARG B1669     101.250  50.204 108.451  1.00  0.00           C  
ATOM   2689  C   ARG B1669     101.502  49.751 109.881  1.00  0.00           C  
ATOM   2690  O   ARG B1669     101.798  50.557 110.764  1.00  0.00           O  
ATOM   2691  CB  ARG B1669      99.869  50.834 108.345  1.00  0.00           C  
ATOM   2692  CG  ARG B1669      99.645  51.501 107.018  1.00  0.00           C  
ATOM   2693  CD  ARG B1669      98.344  52.241 107.014  1.00  0.00           C  
ATOM   2694  NE  ARG B1669      98.149  52.936 105.752  1.00  0.00           N  
ATOM   2695  CZ  ARG B1669      97.507  54.092 105.636  1.00  0.00           C  
ATOM   2696  NH1 ARG B1669      97.006  54.683 106.714  1.00  0.00           N  
ATOM   2697  NH2 ARG B1669      97.346  54.643 104.437  1.00  0.00           N  
ATOM   2698  N   VAL B1670     101.395  48.456 110.099  1.00  0.00           N  
ATOM   2699  CA  VAL B1670     101.597  47.891 111.414  1.00  0.00           C  
ATOM   2700  C   VAL B1670     103.077  47.636 111.743  1.00  0.00           C  
ATOM   2701  O   VAL B1670     103.456  47.588 112.910  1.00  0.00           O  
ATOM   2702  CB  VAL B1670     100.773  46.590 111.524  1.00  0.00           C  
ATOM   2703  CG1 VAL B1670     101.460  45.611 112.429  1.00  0.00           C  
ATOM   2704  CG2 VAL B1670      99.381  46.912 112.023  1.00  0.00           C  
ATOM   2705  N   LYS B1671     103.914  47.504 110.717  1.00  0.00           N  
ATOM   2706  CA  LYS B1671     105.340  47.228 110.929  1.00  0.00           C  
ATOM   2707  C   LYS B1671     106.076  48.128 111.906  1.00  0.00           C  
ATOM   2708  O   LYS B1671     106.701  47.649 112.849  1.00  0.00           O  
ATOM   2709  CB  LYS B1671     106.103  47.228 109.604  1.00  0.00           C  
ATOM   2710  CG  LYS B1671     105.918  45.955 108.808  1.00  0.00           C  
ATOM   2711  CD  LYS B1671     106.602  46.038 107.453  1.00  0.00           C  
ATOM   2712  CE  LYS B1671     106.241  44.850 106.571  1.00  0.00           C  
ATOM   2713  NZ  LYS B1671     106.897  45.008 105.251  1.00  0.00           N  
ATOM   2714  N   PRO B1672     106.035  49.446 111.690  1.00  0.00           N  
ATOM   2715  CA  PRO B1672     106.748  50.306 112.629  1.00  0.00           C  
ATOM   2716  C   PRO B1672     106.381  50.097 114.090  1.00  0.00           C  
ATOM   2717  O   PRO B1672     107.223  50.284 114.969  1.00  0.00           O  
ATOM   2718  CB  PRO B1672     106.434  51.713 112.125  1.00  0.00           C  
ATOM   2719  CG  PRO B1672     105.221  51.534 111.263  1.00  0.00           C  
ATOM   2720  CD  PRO B1672     105.462  50.233 110.591  1.00  0.00           C  
ATOM   2721  N   PHE B1673     105.142  49.690 114.349  1.00  0.00           N  
ATOM   2722  CA  PHE B1673     104.696  49.482 115.720  1.00  0.00           C  
ATOM   2723  C   PHE B1673     105.226  48.177 116.267  1.00  0.00           C  
ATOM   2724  O   PHE B1673     105.522  48.067 117.451  1.00  0.00           O  
ATOM   2725  CB  PHE B1673     103.174  49.544 115.785  1.00  0.00           C  
ATOM   2726  CG  PHE B1673     102.628  50.917 115.507  1.00  0.00           C  
ATOM   2727  CD1 PHE B1673     102.498  51.851 116.532  1.00  0.00           C  
ATOM   2728  CD2 PHE B1673     102.298  51.298 114.211  1.00  0.00           C  
ATOM   2729  CE1 PHE B1673     102.051  53.141 116.271  1.00  0.00           C  
ATOM   2730  CE2 PHE B1673     101.852  52.581 113.942  1.00  0.00           C  
ATOM   2731  CZ  PHE B1673     101.729  53.505 114.974  1.00  0.00           C  
ATOM   2732  N   LEU B1684     105.346  47.183 115.404  1.00  0.00           N  
ATOM   2733  CA  LEU B1684     105.903  45.921 115.828  1.00  0.00           C  
ATOM   2734  C   LEU B1684     107.348  46.231 116.168  1.00  0.00           C  
ATOM   2735  O   LEU B1684     107.860  45.811 117.202  1.00  0.00           O  
ATOM   2736  CB  LEU B1684     105.842  44.917 114.692  1.00  0.00           C  
ATOM   2737  CG  LEU B1684     104.473  44.302 114.428  1.00  0.00           C  
ATOM   2738  CD1 LEU B1684     104.419  43.746 113.021  1.00  0.00           C  
ATOM   2739  CD2 LEU B1684     104.219  43.210 115.451  1.00  0.00           C  
ATOM   2740  N   ARG B1685     107.998  46.999 115.297  1.00  0.00           N  
ATOM   2741  CA  ARG B1685     109.391  47.366 115.507  1.00  0.00           C  
ATOM   2742  C   ARG B1685     109.590  48.142 116.797  1.00  0.00           C  
ATOM   2743  O   ARG B1685     110.598  47.983 117.476  1.00  0.00           O  
ATOM   2744  CB  ARG B1685     109.919  48.164 114.311  1.00  0.00           C  
ATOM   2745  CG  ARG B1685     110.136  47.297 113.093  1.00  0.00           C  
ATOM   2746  CD  ARG B1685     111.001  47.946 112.024  1.00  0.00           C  
ATOM   2747  NE  ARG B1685     111.652  46.907 111.224  1.00  0.00           N  
ATOM   2748  CZ  ARG B1685     111.410  46.671 109.936  1.00  0.00           C  
ATOM   2749  NH1 ARG B1685     110.527  47.411 109.274  1.00  0.00           N  
ATOM   2750  NH2 ARG B1685     112.032  45.669 109.316  1.00  0.00           N  
ATOM   2751  N   GLU B1688     108.614  48.967 117.144  1.00  0.00           N  
ATOM   2752  CA  GLU B1688     108.688  49.771 118.359  1.00  0.00           C  
ATOM   2753  C   GLU B1688     108.495  48.927 119.628  1.00  0.00           C  
ATOM   2754  O   GLU B1688     108.910  49.318 120.718  1.00  0.00           O  
ATOM   2755  CB  GLU B1688     107.628  50.874 118.287  1.00  0.00           C  
ATOM   2756  CG  GLU B1688     107.425  51.670 119.562  1.00  0.00           C  
ATOM   2757  CD  GLU B1688     106.126  52.454 119.525  1.00  0.00           C  
ATOM   2758  OE1 GLU B1688     105.975  53.292 118.603  1.00  0.00           O  
ATOM   2759  OE2 GLU B1688     105.258  52.228 120.407  1.00  0.00           O  
ATOM   2760  N   ALA B1689     107.859  47.773 119.486  1.00  0.00           N  
ATOM   2761  CA  ALA B1689     107.616  46.903 120.629  1.00  0.00           C  
ATOM   2762  C   ALA B1689     108.704  45.848 120.761  1.00  0.00           C  
ATOM   2763  O   ALA B1689     108.588  44.920 121.561  1.00  0.00           O  
ATOM   2764  CB  ALA B1689     106.266  46.238 120.488  1.00  0.00           C  
ATOM   2765  N   GLY B1690     109.762  46.003 119.972  1.00  0.00           N  
ATOM   2766  CA  GLY B1690     110.866  45.063 119.999  1.00  0.00           C  
ATOM   2767  C   GLY B1690     110.506  43.697 119.447  1.00  0.00           C  
ATOM   2768  O   GLY B1690     111.176  42.711 119.759  1.00  0.00           O  
ATOM   2769  N   LEU B1691     109.458  43.642 118.628  1.00  0.00           N  
ATOM   2770  CA  LEU B1691     108.974  42.398 118.033  1.00  0.00           C  
ATOM   2771  C   LEU B1691     109.338  42.277 116.552  1.00  0.00           C  
ATOM   2772  O   LEU B1691     109.578  43.274 115.872  1.00  0.00           O  
ATOM   2773  CB  LEU B1691     107.457  42.319 118.193  1.00  0.00           C  
ATOM   2774  CG  LEU B1691     106.901  42.256 119.618  1.00  0.00           C  
ATOM   2775  CD1 LEU B1691     105.385  42.428 119.617  1.00  0.00           C  
ATOM   2776  CD2 LEU B1691     107.267  40.927 120.228  1.00  0.00           C  
ATOM   2777  N   SER B1694     109.379  41.050 116.052  1.00  0.00           N  
ATOM   2778  CA  SER B1694     109.698  40.829 114.658  1.00  0.00           C  
ATOM   2779  C   SER B1694     108.851  39.698 114.078  1.00  0.00           C  
ATOM   2780  O   SER B1694     108.438  38.787 114.792  1.00  0.00           O  
ATOM   2781  CB  SER B1694     111.175  40.487 114.505  1.00  0.00           C  
ATOM   2782  OG  SER B1694     111.411  39.148 114.888  1.00  0.00           O  
ATOM   2783  N   TRP B1695     108.598  39.769 112.775  1.00  0.00           N  
ATOM   2784  CA  TRP B1695     107.826  38.756 112.074  1.00  0.00           C  
ATOM   2785  C   TRP B1695     108.788  37.906 111.235  1.00  0.00           C  
ATOM   2786  O   TRP B1695     109.846  38.387 110.833  1.00  0.00           O  
ATOM   2787  CB  TRP B1695     106.770  39.437 111.205  1.00  0.00           C  
ATOM   2788  CG  TRP B1695     107.302  40.536 110.336  1.00  0.00           C  
ATOM   2789  CD1 TRP B1695     107.501  40.483 108.991  1.00  0.00           C  
ATOM   2790  CD2 TRP B1695     107.697  41.853 110.750  1.00  0.00           C  
ATOM   2791  NE1 TRP B1695     107.993  41.687 108.535  1.00  0.00           N  
ATOM   2792  CE2 TRP B1695     108.125  42.544 109.594  1.00  0.00           C  
ATOM   2793  CE3 TRP B1695     107.733  42.515 111.985  1.00  0.00           C  
ATOM   2794  CZ2 TRP B1695     108.585  43.870 109.633  1.00  0.00           C  
ATOM   2795  CZ3 TRP B1695     108.191  43.836 112.025  1.00  0.00           C  
ATOM   2796  CH2 TRP B1695     108.612  44.497 110.852  1.00  0.00           C  
ATOM   2797  N   GLU B1698     108.432  36.651 110.966  1.00  0.00           N  
ATOM   2798  CA  GLU B1698     109.323  35.775 110.210  1.00  0.00           C  
ATOM   2799  C   GLU B1698     109.321  36.013 108.708  1.00  0.00           C  
ATOM   2800  O   GLU B1698     110.318  35.743 108.034  1.00  0.00           O  
ATOM   2801  CB  GLU B1698     109.018  34.292 110.506  1.00  0.00           C  
ATOM   2802  CG  GLU B1698     108.002  33.600 109.590  1.00  0.00           C  
ATOM   2803  CD  GLU B1698     107.787  32.116 109.945  1.00  0.00           C  
ATOM   2804  OE1 GLU B1698     107.057  31.417 109.206  1.00  0.00           O  
ATOM   2805  OE2 GLU B1698     108.341  31.646 110.963  1.00  0.00           O  
ATOM   2806  N   SER B1708     108.213  36.527 108.186  1.00  0.00           N  
ATOM   2807  CA  SER B1708     108.092  36.778 106.754  1.00  0.00           C  
ATOM   2808  C   SER B1708     106.885  37.655 106.478  1.00  0.00           C  
ATOM   2809  O   SER B1708     106.056  37.866 107.361  1.00  0.00           O  
ATOM   2810  CB  SER B1708     107.911  35.451 106.020  1.00  0.00           C  
ATOM   2811  OG  SER B1708     106.663  34.861 106.355  1.00  0.00           O  
ATOM   2812  N   GLU B1716     106.778  38.165 105.256  1.00  0.00           N  
ATOM   2813  CA  GLU B1716     105.632  38.987 104.902  1.00  0.00           C  
ATOM   2814  C   GLU B1716     104.406  38.094 104.972  1.00  0.00           C  
ATOM   2815  O   GLU B1716     103.362  38.486 105.502  1.00  0.00           O  
ATOM   2816  CB  GLU B1716     105.761  39.530 103.484  1.00  0.00           C  
ATOM   2817  CG  GLU B1716     106.826  40.585 103.310  1.00  0.00           C  
ATOM   2818  CD  GLU B1716     106.622  41.750 104.234  1.00  0.00           C  
ATOM   2819  OE1 GLU B1716     107.362  41.837 105.239  1.00  0.00           O  
ATOM   2820  OE2 GLU B1716     105.715  42.567 103.956  1.00  0.00           O  
ATOM   2821  N   ALA B1717     104.546  36.885 104.442  1.00  0.00           N  
ATOM   2822  CA  ALA B1717     103.442  35.935 104.431  1.00  0.00           C  
ATOM   2823  C   ALA B1717     102.909  35.719 105.832  1.00  0.00           C  
ATOM   2824  O   ALA B1717     101.700  35.681 106.051  1.00  0.00           O  
ATOM   2825  CB  ALA B1717     103.882  34.616 103.845  1.00  0.00           C  
ATOM   2826  N   TYR B1718     103.814  35.583 106.787  1.00  0.00           N  
ATOM   2827  CA  TYR B1718     103.392  35.358 108.150  1.00  0.00           C  
ATOM   2828  C   TYR B1718     102.657  36.557 108.719  1.00  0.00           C  
ATOM   2829  O   TYR B1718     101.564  36.427 109.257  1.00  0.00           O  
ATOM   2830  CB  TYR B1718     104.588  35.052 109.045  1.00  0.00           C  
ATOM   2831  CG  TYR B1718     104.153  34.646 110.430  1.00  0.00           C  
ATOM   2832  CD1 TYR B1718     103.869  33.320 110.723  1.00  0.00           C  
ATOM   2833  CD2 TYR B1718     104.011  35.590 111.445  1.00  0.00           C  
ATOM   2834  CE1 TYR B1718     103.464  32.936 111.982  1.00  0.00           C  
ATOM   2835  CE2 TYR B1718     103.602  35.209 112.720  1.00  0.00           C  
ATOM   2836  CZ  TYR B1718     103.336  33.876 112.974  1.00  0.00           C  
ATOM   2837  OH  TYR B1718     102.973  33.468 114.226  1.00  0.00           O  
ATOM   2838  N   LEU B1719     103.273  37.727 108.609  1.00  0.00           N  
ATOM   2839  CA  LEU B1719     102.677  38.942 109.140  1.00  0.00           C  
ATOM   2840  C   LEU B1719     101.284  39.173 108.573  1.00  0.00           C  
ATOM   2841  O   LEU B1719     100.360  39.512 109.302  1.00  0.00           O  
ATOM   2842  CB  LEU B1719     103.552  40.143 108.825  1.00  0.00           C  
ATOM   2843  CG  LEU B1719     102.999  41.495 109.283  1.00  0.00           C  
ATOM   2844  CD1 LEU B1719     102.881  41.514 110.797  1.00  0.00           C  
ATOM   2845  CD2 LEU B1719     103.927  42.615 108.820  1.00  0.00           C  
ATOM   2846  N   ARG B1720     101.140  38.979 107.267  1.00  0.00           N  
ATOM   2847  CA  ARG B1720      99.867  39.189 106.607  1.00  0.00           C  
ATOM   2848  C   ARG B1720      98.800  38.299 107.231  1.00  0.00           C  
ATOM   2849  O   ARG B1720      97.692  38.747 107.523  1.00  0.00           O  
ATOM   2850  CB  ARG B1720     100.019  38.895 105.113  1.00  0.00           C  
ATOM   2851  CG  ARG B1720      98.793  39.192 104.279  1.00  0.00           C  
ATOM   2852  CD  ARG B1720      99.019  38.802 102.825  1.00  0.00           C  
ATOM   2853  NE  ARG B1720     100.046  39.630 102.197  1.00  0.00           N  
ATOM   2854  CZ  ARG B1720     100.399  39.550 100.914  1.00  0.00           C  
ATOM   2855  NH1 ARG B1720     101.337  40.356 100.433  1.00  0.00           N  
ATOM   2856  NH2 ARG B1720      99.822  38.664 100.112  1.00  0.00           N  
ATOM   2857  N   ARG B1721      99.136  37.034 107.439  1.00  0.00           N  
ATOM   2858  CA  ARG B1721      98.191  36.110 108.036  1.00  0.00           C  
ATOM   2859  C   ARG B1721      97.899  36.504 109.485  1.00  0.00           C  
ATOM   2860  O   ARG B1721      96.768  36.394 109.953  1.00  0.00           O  
ATOM   2861  CB  ARG B1721      98.735  34.684 107.966  1.00  0.00           C  
ATOM   2862  CG  ARG B1721      97.783  33.636 108.526  1.00  0.00           C  
ATOM   2863  CD  ARG B1721      96.317  33.861 108.111  1.00  0.00           C  
ATOM   2864  NE  ARG B1721      95.477  32.722 108.484  1.00  0.00           N  
ATOM   2865  CZ  ARG B1721      94.154  32.684 108.339  1.00  0.00           C  
ATOM   2866  NH1 ARG B1721      93.508  33.727 107.832  1.00  0.00           N  
ATOM   2867  NH2 ARG B1721      93.470  31.596 108.686  1.00  0.00           N  
ATOM   2868  N   ALA B1722      98.922  36.971 110.192  1.00  0.00           N  
ATOM   2869  CA  ALA B1722      98.745  37.389 111.573  1.00  0.00           C  
ATOM   2870  C   ALA B1722      97.804  38.591 111.618  1.00  0.00           C  
ATOM   2871  O   ALA B1722      96.883  38.634 112.431  1.00  0.00           O  
ATOM   2872  CB  ALA B1722     100.084  37.748 112.194  1.00  0.00           C  
ATOM   2873  N   VAL B1723      98.025  39.566 110.741  1.00  0.00           N  
ATOM   2874  CA  VAL B1723      97.169  40.743 110.711  1.00  0.00           C  
ATOM   2875  C   VAL B1723      95.749  40.398 110.297  1.00  0.00           C  
ATOM   2876  O   VAL B1723      94.799  40.982 110.789  1.00  0.00           O  
ATOM   2877  CB  VAL B1723      97.701  41.816 109.756  1.00  0.00           C  
ATOM   2878  CG1 VAL B1723      96.625  42.911 109.531  1.00  0.00           C  
ATOM   2879  CG2 VAL B1723      98.974  42.434 110.344  1.00  0.00           C  
ATOM   2880  N   GLU B1724      95.601  39.440 109.398  1.00  0.00           N  
ATOM   2881  CA  GLU B1724      94.281  39.054 108.947  1.00  0.00           C  
ATOM   2882  C   GLU B1724      93.425  38.532 110.094  1.00  0.00           C  
ATOM   2883  O   GLU B1724      92.274  38.927 110.245  1.00  0.00           O  
ATOM   2884  CB  GLU B1724      94.390  37.991 107.862  1.00  0.00           C  
ATOM   2885  CG  GLU B1724      93.058  37.601 107.259  1.00  0.00           C  
ATOM   2886  CD  GLU B1724      93.220  36.710 106.042  1.00  0.00           C  
ATOM   2887  OE1 GLU B1724      92.437  36.880 105.079  1.00  0.00           O  
ATOM   2888  OE2 GLU B1724      94.129  35.844 106.045  1.00  0.00           O  
ATOM   2889  N   LEU B1725      93.993  37.645 110.904  1.00  0.00           N  
ATOM   2890  CA  LEU B1725      93.263  37.061 112.030  1.00  0.00           C  
ATOM   2891  C   LEU B1725      92.941  38.081 113.109  1.00  0.00           C  
ATOM   2892  O   LEU B1725      91.987  37.918 113.861  1.00  0.00           O  
ATOM   2893  CB  LEU B1725      94.064  35.926 112.665  1.00  0.00           C  
ATOM   2894  CG  LEU B1725      94.449  34.722 111.801  1.00  0.00           C  
ATOM   2895  CD1 LEU B1725      95.427  33.845 112.567  1.00  0.00           C  
ATOM   2896  CD2 LEU B1725      93.211  33.936 111.412  1.00  0.00           C  
ATOM   2897  N   MET B1726      93.730  39.142 113.167  1.00  0.00           N  
ATOM   2898  CA  MET B1726      93.549  40.147 114.189  1.00  0.00           C  
ATOM   2899  C   MET B1726      92.802  41.398 113.756  1.00  0.00           C  
ATOM   2900  O   MET B1726      92.386  42.185 114.611  1.00  0.00           O  
ATOM   2901  CB  MET B1726      94.923  40.529 114.746  1.00  0.00           C  
ATOM   2902  CG  MET B1726      94.948  40.655 116.268  1.00  0.00           C  
ATOM   2903  SD  MET B1726      94.651  39.078 117.094  1.00  0.00           S  
ATOM   2904  CE  MET B1726      95.538  39.313 118.548  1.00  0.00           C  
ATOM   2905  N   ARG B1727      92.617  41.581 112.449  1.00  0.00           N  
ATOM   2906  CA  ARG B1727      91.949  42.776 111.936  1.00  0.00           C  
ATOM   2907  C   ARG B1727      90.705  43.254 112.684  1.00  0.00           C  
ATOM   2908  O   ARG B1727      90.570  44.432 112.993  1.00  0.00           O  
ATOM   2909  CB  ARG B1727      91.617  42.613 110.450  1.00  0.00           C  
ATOM   2910  CG  ARG B1727      92.537  43.454 109.584  1.00  0.00           C  
ATOM   2911  CD  ARG B1727      91.801  44.294 108.555  1.00  0.00           C  
ATOM   2912  NE  ARG B1727      91.621  43.562 107.316  1.00  0.00           N  
ATOM   2913  CZ  ARG B1727      91.401  44.128 106.137  1.00  0.00           C  
ATOM   2914  NH1 ARG B1727      91.335  45.446 106.033  1.00  0.00           N  
ATOM   2915  NH2 ARG B1727      91.248  43.369 105.063  1.00  0.00           N  
ATOM   2916  N   PRO B1728      89.781  42.347 112.993  1.00  0.00           N  
ATOM   2917  CA  PRO B1728      88.599  42.818 113.704  1.00  0.00           C  
ATOM   2918  C   PRO B1728      88.833  42.976 115.207  1.00  0.00           C  
ATOM   2919  O   PRO B1728      87.898  43.230 115.952  1.00  0.00           O  
ATOM   2920  CB  PRO B1728      87.582  41.732 113.386  1.00  0.00           C  
ATOM   2921  CG  PRO B1728      88.429  40.483 113.421  1.00  0.00           C  
ATOM   2922  CD  PRO B1728      89.716  40.893 112.736  1.00  0.00           C  
ATOM   2923  N   ARG B1729      90.085  42.865 115.643  1.00  0.00           N  
ATOM   2924  CA  ARG B1729      90.413  42.935 117.068  1.00  0.00           C  
ATOM   2925  C   ARG B1729      91.281  44.092 117.570  1.00  0.00           C  
ATOM   2926  O   ARG B1729      91.651  44.122 118.734  1.00  0.00           O  
ATOM   2927  CB  ARG B1729      91.023  41.591 117.488  1.00  0.00           C  
ATOM   2928  CG  ARG B1729      90.113  40.426 117.122  1.00  0.00           C  
ATOM   2929  CD  ARG B1729      90.588  39.065 117.589  1.00  0.00           C  
ATOM   2930  NE  ARG B1729      89.473  38.117 117.539  1.00  0.00           N  
ATOM   2931  CZ  ARG B1729      89.054  37.466 116.453  1.00  0.00           C  
ATOM   2932  NH1 ARG B1729      89.658  37.619 115.281  1.00  0.00           N  
ATOM   2933  NH2 ARG B1729      87.983  36.687 116.525  1.00  0.00           N  
ATOM   2934  N   PHE B1730      91.630  45.035 116.710  1.00  0.00           N  
ATOM   2935  CA  PHE B1730      92.411  46.181 117.171  1.00  0.00           C  
ATOM   2936  C   PHE B1730      91.923  47.435 116.471  1.00  0.00           C  
ATOM   2937  O   PHE B1730      91.687  47.423 115.263  1.00  0.00           O  
ATOM   2938  CB  PHE B1730      93.922  45.963 116.966  1.00  0.00           C  
ATOM   2939  CG  PHE B1730      94.357  45.853 115.524  1.00  0.00           C  
ATOM   2940  CD1 PHE B1730      94.720  46.991 114.801  1.00  0.00           C  
ATOM   2941  CD2 PHE B1730      94.462  44.606 114.910  1.00  0.00           C  
ATOM   2942  CE1 PHE B1730      95.189  46.893 113.490  1.00  0.00           C  
ATOM   2943  CE2 PHE B1730      94.928  44.491 113.602  1.00  0.00           C  
ATOM   2944  CZ  PHE B1730      95.296  45.640 112.886  1.00  0.00           C  
ATOM   2945  N   ASP B1731      91.730  48.500 117.245  1.00  0.00           N  
ATOM   2946  CA  ASP B1731      91.246  49.764 116.705  1.00  0.00           C  
ATOM   2947  C   ASP B1731      92.334  50.776 116.400  1.00  0.00           C  
ATOM   2948  O   ASP B1731      92.077  51.777 115.744  1.00  0.00           O  
ATOM   2949  CB  ASP B1731      90.214  50.392 117.638  1.00  0.00           C  
ATOM   2950  CG  ASP B1731      88.894  49.673 117.595  1.00  0.00           C  
ATOM   2951  OD1 ASP B1731      88.445  49.328 116.482  1.00  0.00           O  
ATOM   2952  OD2 ASP B1731      88.300  49.463 118.673  1.00  0.00           O  
ATOM   2953  N   THR B1732      93.542  50.528 116.884  1.00  0.00           N  
ATOM   2954  CA  THR B1732      94.660  51.414 116.595  1.00  0.00           C  
ATOM   2955  C   THR B1732      95.883  50.557 116.289  1.00  0.00           C  
ATOM   2956  O   THR B1732      96.036  49.475 116.836  1.00  0.00           O  
ATOM   2957  CB  THR B1732      94.936  52.373 117.770  1.00  0.00           C  
ATOM   2958  OG1 THR B1732      95.338  51.633 118.923  1.00  0.00           O  
ATOM   2959  CG2 THR B1732      93.690  53.145 118.097  1.00  0.00           C  
ATOM   2960  N   LEU B1733      96.739  51.036 115.398  1.00  0.00           N  
ATOM   2961  CA  LEU B1733      97.938  50.309 115.004  1.00  0.00           C  
ATOM   2962  C   LEU B1733      98.802  49.842 116.168  1.00  0.00           C  
ATOM   2963  O   LEU B1733      99.430  48.787 116.107  1.00  0.00           O  
ATOM   2964  CB  LEU B1733      98.776  51.183 114.069  1.00  0.00           C  
ATOM   2965  CG  LEU B1733      98.078  51.495 112.740  1.00  0.00           C  
ATOM   2966  CD1 LEU B1733      98.958  52.401 111.889  1.00  0.00           C  
ATOM   2967  CD2 LEU B1733      97.762  50.188 112.015  1.00  0.00           C  
ATOM   2968  N   LYS B1734      98.826  50.639 117.226  1.00  0.00           N  
ATOM   2969  CA  LYS B1734      99.614  50.331 118.414  1.00  0.00           C  
ATOM   2970  C   LYS B1734      99.014  49.160 119.206  1.00  0.00           C  
ATOM   2971  O   LYS B1734      99.726  48.478 119.953  1.00  0.00           O  
ATOM   2972  CB  LYS B1734      99.707  51.588 119.289  1.00  0.00           C  
ATOM   2973  CG  LYS B1734     100.726  51.546 120.407  1.00  0.00           C  
ATOM   2974  CD  LYS B1734     101.143  52.973 120.788  1.00  0.00           C  
ATOM   2975  CE  LYS B1734     101.878  53.037 122.127  1.00  0.00           C  
ATOM   2976  NZ  LYS B1734     100.973  52.721 123.279  1.00  0.00           N  
ATOM   2977  N   GLU B1735      97.712  48.922 119.042  1.00  0.00           N  
ATOM   2978  CA  GLU B1735      97.059  47.829 119.758  1.00  0.00           C  
ATOM   2979  C   GLU B1735      97.448  46.470 119.196  1.00  0.00           C  
ATOM   2980  O   GLU B1735      97.404  45.470 119.917  1.00  0.00           O  
ATOM   2981  CB  GLU B1735      95.530  47.953 119.709  1.00  0.00           C  
ATOM   2982  CG  GLU B1735      94.952  49.172 120.393  1.00  0.00           C  
ATOM   2983  CD  GLU B1735      93.448  49.070 120.611  1.00  0.00           C  
ATOM   2984  OE1 GLU B1735      92.765  48.255 119.952  1.00  0.00           O  
ATOM   2985  OE2 GLU B1735      92.937  49.822 121.450  1.00  0.00           O  
ATOM   2986  N   PHE B1736      97.825  46.429 117.919  1.00  0.00           N  
ATOM   2987  CA  PHE B1736      98.197  45.168 117.285  1.00  0.00           C  
ATOM   2988  C   PHE B1736      99.268  44.360 118.024  1.00  0.00           C  
ATOM   2989  O   PHE B1736      99.024  43.217 118.407  1.00  0.00           O  
ATOM   2990  CB  PHE B1736      98.646  45.398 115.847  1.00  0.00           C  
ATOM   2991  CG  PHE B1736      98.952  44.130 115.113  1.00  0.00           C  
ATOM   2992  CD1 PHE B1736      97.962  43.176 114.918  1.00  0.00           C  
ATOM   2993  CD2 PHE B1736     100.236  43.877 114.636  1.00  0.00           C  
ATOM   2994  CE1 PHE B1736      98.247  41.980 114.259  1.00  0.00           C  
ATOM   2995  CE2 PHE B1736     100.534  42.685 113.974  1.00  0.00           C  
ATOM   2996  CZ  PHE B1736      99.536  41.735 113.786  1.00  0.00           C  
ATOM   2997  N   PRO B1737     100.470  44.933 118.225  1.00  0.00           N  
ATOM   2998  CA  PRO B1737     101.506  44.178 118.934  1.00  0.00           C  
ATOM   2999  C   PRO B1737     101.125  43.882 120.396  1.00  0.00           C  
ATOM   3000  O   PRO B1737     101.681  42.984 121.022  1.00  0.00           O  
ATOM   3001  CB  PRO B1737     102.734  45.084 118.825  1.00  0.00           C  
ATOM   3002  CG  PRO B1737     102.454  45.921 117.618  1.00  0.00           C  
ATOM   3003  CD  PRO B1737     100.999  46.226 117.759  1.00  0.00           C  
ATOM   3004  N   GLU B1738     100.169  44.630 120.937  1.00  0.00           N  
ATOM   3005  CA  GLU B1738      99.748  44.423 122.314  1.00  0.00           C  
ATOM   3006  C   GLU B1738      98.888  43.165 122.459  1.00  0.00           C  
ATOM   3007  O   GLU B1738      99.216  42.257 123.238  1.00  0.00           O  
ATOM   3008  CB  GLU B1738      98.974  45.643 122.810  1.00  0.00           C  
ATOM   3009  CG  GLU B1738      99.650  46.978 122.470  1.00  0.00           C  
ATOM   3010  CD  GLU B1738      99.066  48.173 123.231  1.00  0.00           C  
ATOM   3011  OE1 GLU B1738      97.827  48.217 123.443  1.00  0.00           O  
ATOM   3012  OE2 GLU B1738      99.853  49.078 123.602  1.00  0.00           O  
ATOM   3013  N   LYS B1739      97.806  43.096 121.688  1.00  0.00           N  
ATOM   3014  CA  LYS B1739      96.892  41.962 121.755  1.00  0.00           C  
ATOM   3015  C   LYS B1739      97.336  40.730 120.955  1.00  0.00           C  
ATOM   3016  O   LYS B1739      96.811  39.632 121.161  1.00  0.00           O  
ATOM   3017  CB  LYS B1739      95.501  42.413 121.304  1.00  0.00           C  
ATOM   3018  CG  LYS B1739      95.298  43.923 121.419  1.00  0.00           C  
ATOM   3019  CD  LYS B1739      93.978  44.290 122.087  1.00  0.00           C  
ATOM   3020  CE  LYS B1739      92.807  43.654 121.377  1.00  0.00           C  
ATOM   3021  NZ  LYS B1739      91.496  44.084 121.943  1.00  0.00           N  
ATOM   3022  N   ALA B1740      98.301  40.903 120.056  1.00  0.00           N  
ATOM   3023  CA  ALA B1740      98.788  39.794 119.241  1.00  0.00           C  
ATOM   3024  C   ALA B1740     100.226  39.416 119.585  1.00  0.00           C  
ATOM   3025  O   ALA B1740     100.863  38.644 118.866  1.00  0.00           O  
ATOM   3026  CB  ALA B1740      98.692  40.158 117.760  1.00  0.00           C  
ATOM   3027  N   ARG B1741     100.730  39.957 120.686  1.00  0.00           N  
ATOM   3028  CA  ARG B1741     102.096  39.697 121.106  1.00  0.00           C  
ATOM   3029  C   ARG B1741     102.540  38.229 121.016  1.00  0.00           C  
ATOM   3030  O   ARG B1741     103.650  37.937 120.554  1.00  0.00           O  
ATOM   3031  CB  ARG B1741     102.293  40.209 122.532  1.00  0.00           C  
ATOM   3032  CG  ARG B1741     103.729  40.231 122.948  1.00  0.00           C  
ATOM   3033  CD  ARG B1741     103.960  40.919 124.274  1.00  0.00           C  
ATOM   3034  NE  ARG B1741     105.387  40.868 124.559  1.00  0.00           N  
ATOM   3035  CZ  ARG B1741     106.269  41.750 124.102  1.00  0.00           C  
ATOM   3036  NH1 ARG B1741     105.869  42.769 123.361  1.00  0.00           N  
ATOM   3037  NH2 ARG B1741     107.562  41.573 124.332  1.00  0.00           N  
ATOM   3038  N   TYR B1742     101.673  37.313 121.440  1.00  0.00           N  
ATOM   3039  CA  TYR B1742     101.989  35.884 121.433  1.00  0.00           C  
ATOM   3040  C   TYR B1742     102.226  35.278 120.055  1.00  0.00           C  
ATOM   3041  O   TYR B1742     102.659  34.130 119.946  1.00  0.00           O  
ATOM   3042  CB  TYR B1742     100.888  35.088 122.137  1.00  0.00           C  
ATOM   3043  CG  TYR B1742      99.507  35.378 121.621  1.00  0.00           C  
ATOM   3044  CD1 TYR B1742      98.730  36.372 122.201  1.00  0.00           C  
ATOM   3045  CD2 TYR B1742      98.979  34.670 120.536  1.00  0.00           C  
ATOM   3046  CE1 TYR B1742      97.455  36.660 121.721  1.00  0.00           C  
ATOM   3047  CE2 TYR B1742      97.705  34.953 120.042  1.00  0.00           C  
ATOM   3048  CZ  TYR B1742      96.954  35.953 120.643  1.00  0.00           C  
ATOM   3049  OH  TYR B1742      95.719  36.286 120.150  1.00  0.00           O  
ATOM   3050  N   LEU B1743     101.936  36.040 119.010  1.00  0.00           N  
ATOM   3051  CA  LEU B1743     102.137  35.571 117.644  1.00  0.00           C  
ATOM   3052  C   LEU B1743     103.530  35.895 117.108  1.00  0.00           C  
ATOM   3053  O   LEU B1743     103.913  35.400 116.045  1.00  0.00           O  
ATOM   3054  CB  LEU B1743     101.119  36.220 116.713  1.00  0.00           C  
ATOM   3055  CG  LEU B1743      99.697  35.705 116.829  1.00  0.00           C  
ATOM   3056  CD1 LEU B1743      98.790  36.416 115.823  1.00  0.00           C  
ATOM   3057  CD2 LEU B1743      99.725  34.212 116.573  1.00  0.00           C  
ATOM   3058  N   PHE B1744     104.280  36.729 117.832  1.00  0.00           N  
ATOM   3059  CA  PHE B1744     105.603  37.147 117.381  1.00  0.00           C  
ATOM   3060  C   PHE B1744     106.745  36.839 118.334  1.00  0.00           C  
ATOM   3061  O   PHE B1744     107.914  36.942 117.962  1.00  0.00           O  
ATOM   3062  CB  PHE B1744     105.582  38.651 117.115  1.00  0.00           C  
ATOM   3063  CG  PHE B1744     104.574  39.066 116.092  1.00  0.00           C  
ATOM   3064  CD1 PHE B1744     104.868  38.987 114.736  1.00  0.00           C  
ATOM   3065  CD2 PHE B1744     103.317  39.508 116.481  1.00  0.00           C  
ATOM   3066  CE1 PHE B1744     103.931  39.339 113.779  1.00  0.00           C  
ATOM   3067  CE2 PHE B1744     102.366  39.862 115.526  1.00  0.00           C  
ATOM   3068  CZ  PHE B1744     102.679  39.777 114.170  1.00  0.00           C  
ATOM   3069  N   THR B1745     106.415  36.475 119.566  1.00  0.00           N  
ATOM   3070  CA  THR B1745     107.443  36.192 120.549  1.00  0.00           C  
ATOM   3071  C   THR B1745     106.964  35.172 121.554  1.00  0.00           C  
ATOM   3072  O   THR B1745     105.773  34.911 121.668  1.00  0.00           O  
ATOM   3073  CB  THR B1745     107.808  37.454 121.321  1.00  0.00           C  
ATOM   3074  OG1 THR B1745     108.829  37.156 122.285  1.00  0.00           O  
ATOM   3075  CG2 THR B1745     106.571  37.993 122.044  1.00  0.00           C  
ATOM   3076  N   GLU B1746     107.902  34.606 122.294  1.00  0.00           N  
ATOM   3077  CA  GLU B1746     107.558  33.635 123.307  1.00  0.00           C  
ATOM   3078  C   GLU B1746     107.362  34.396 124.628  1.00  0.00           C  
ATOM   3079  O   GLU B1746     106.867  33.852 125.613  1.00  0.00           O  
ATOM   3080  CB  GLU B1746     108.685  32.610 123.422  1.00  0.00           C  
ATOM   3081  CG  GLU B1746     108.199  31.183 123.562  1.00  0.00           C  
ATOM   3082  CD  GLU B1746     107.441  30.675 122.335  1.00  0.00           C  
ATOM   3083  OE1 GLU B1746     106.905  29.550 122.410  1.00  0.00           O  
ATOM   3084  OE2 GLU B1746     107.383  31.377 121.302  1.00  0.00           O  
ATOM   3085  N   ASP B1747     107.728  35.677 124.616  1.00  0.00           N  
ATOM   3086  CA  ASP B1747     107.640  36.560 125.781  1.00  0.00           C  
ATOM   3087  C   ASP B1747     106.292  37.273 125.879  1.00  0.00           C  
ATOM   3088  O   ASP B1747     106.209  38.502 125.737  1.00  0.00           O  
ATOM   3089  CB  ASP B1747     108.757  37.604 125.709  1.00  0.00           C  
ATOM   3090  CG  ASP B1747     108.788  38.514 126.920  1.00  0.00           C  
ATOM   3091  OD1 ASP B1747     109.343  39.628 126.807  1.00  0.00           O  
ATOM   3092  OD2 ASP B1747     108.274  38.115 127.988  1.00  0.00           O  
ATOM   3093  N   TYR B1748     105.243  36.498 126.130  1.00  0.00           N  
ATOM   3094  CA  TYR B1748     103.894  37.042 126.239  1.00  0.00           C  
ATOM   3095  C   TYR B1748     103.317  36.778 127.625  1.00  0.00           C  
ATOM   3096  O   TYR B1748     103.733  35.844 128.316  1.00  0.00           O  
ATOM   3097  CB  TYR B1748     102.978  36.413 125.175  1.00  0.00           C  
ATOM   3098  CG  TYR B1748     102.954  34.901 125.189  1.00  0.00           C  
ATOM   3099  CD1 TYR B1748     103.873  34.164 124.449  1.00  0.00           C  
ATOM   3100  CD2 TYR B1748     102.033  34.207 125.970  1.00  0.00           C  
ATOM   3101  CE1 TYR B1748     103.880  32.771 124.484  1.00  0.00           C  
ATOM   3102  CE2 TYR B1748     102.026  32.809 126.013  1.00  0.00           C  
ATOM   3103  CZ  TYR B1748     102.954  32.100 125.268  1.00  0.00           C  
ATOM   3104  OH  TYR B1748     102.959  30.724 125.308  1.00  0.00           O  
ATOM   3105  N   PRO B1749     102.352  37.606 128.054  1.00  0.00           N  
ATOM   3106  CA  PRO B1749     101.717  37.453 129.364  1.00  0.00           C  
ATOM   3107  C   PRO B1749     100.655  36.358 129.398  1.00  0.00           C  
ATOM   3108  O   PRO B1749     100.109  35.978 128.361  1.00  0.00           O  
ATOM   3109  CB  PRO B1749     101.128  38.830 129.610  1.00  0.00           C  
ATOM   3110  CG  PRO B1749     100.759  39.270 128.247  1.00  0.00           C  
ATOM   3111  CD  PRO B1749     101.971  38.886 127.437  1.00  0.00           C  
ATOM   3112  N   VAL B1750     100.369  35.857 130.597  1.00  0.00           N  
ATOM   3113  CA  VAL B1750      99.358  34.812 130.796  1.00  0.00           C  
ATOM   3114  C   VAL B1750      98.302  35.301 131.801  1.00  0.00           C  
ATOM   3115  O   VAL B1750      98.592  35.445 132.992  1.00  0.00           O  
ATOM   3116  CB  VAL B1750      99.989  33.521 131.355  1.00  0.00           C  
ATOM   3117  CG1 VAL B1750      98.924  32.462 131.550  1.00  0.00           C  
ATOM   3118  CG2 VAL B1750     101.059  33.023 130.419  1.00  0.00           C  
ATOM   3119  N   SER B1751      97.081  35.544 131.334  1.00  0.00           N  
ATOM   3120  CA  SER B1751      96.039  36.033 132.227  1.00  0.00           C  
ATOM   3121  C   SER B1751      95.630  34.985 133.259  1.00  0.00           C  
ATOM   3122  O   SER B1751      95.599  33.788 132.967  1.00  0.00           O  
ATOM   3123  CB  SER B1751      94.816  36.479 131.425  1.00  0.00           C  
ATOM   3124  OG  SER B1751      94.186  35.384 130.808  1.00  0.00           O  
ATOM   3125  N   GLU B1752      95.322  35.437 134.471  1.00  0.00           N  
ATOM   3126  CA  GLU B1752      94.910  34.522 135.529  1.00  0.00           C  
ATOM   3127  C   GLU B1752      93.775  33.636 135.031  1.00  0.00           C  
ATOM   3128  O   GLU B1752      93.761  32.441 135.288  1.00  0.00           O  
ATOM   3129  CB  GLU B1752      94.440  35.292 136.763  1.00  0.00           C  
ATOM   3130  CG  GLU B1752      93.977  34.382 137.893  1.00  0.00           C  
ATOM   3131  CD  GLU B1752      92.861  35.002 138.721  1.00  0.00           C  
ATOM   3132  OE1 GLU B1752      93.068  36.120 139.248  1.00  0.00           O  
ATOM   3133  OE2 GLU B1752      91.781  34.368 138.843  1.00  0.00           O  
ATOM   3134  N   LYS B1753      92.822  34.238 134.326  1.00  0.00           N  
ATOM   3135  CA  LYS B1753      91.679  33.519 133.773  1.00  0.00           C  
ATOM   3136  C   LYS B1753      92.157  32.394 132.854  1.00  0.00           C  
ATOM   3137  O   LYS B1753      91.610  31.290 132.858  1.00  0.00           O  
ATOM   3138  CB  LYS B1753      90.804  34.480 132.966  1.00  0.00           C  
ATOM   3139  CG  LYS B1753      90.305  35.690 133.740  1.00  0.00           C  
ATOM   3140  CD  LYS B1753      89.030  35.385 134.529  1.00  0.00           C  
ATOM   3141  CE  LYS B1753      87.776  35.974 133.862  1.00  0.00           C  
ATOM   3142  NZ  LYS B1753      87.447  35.385 132.520  1.00  0.00           N  
ATOM   3143  N   ALA B1754      93.174  32.688 132.051  1.00  0.00           N  
ATOM   3144  CA  ALA B1754      93.714  31.701 131.126  1.00  0.00           C  
ATOM   3145  C   ALA B1754      94.438  30.600 131.897  1.00  0.00           C  
ATOM   3146  O   ALA B1754      94.325  29.423 131.562  1.00  0.00           O  
ATOM   3147  CB  ALA B1754      94.660  32.376 130.133  1.00  0.00           C  
ATOM   3148  N   GLN B1755      95.170  30.991 132.937  1.00  0.00           N  
ATOM   3149  CA  GLN B1755      95.901  30.038 133.761  1.00  0.00           C  
ATOM   3150  C   GLN B1755      94.926  29.074 134.458  1.00  0.00           C  
ATOM   3151  O   GLN B1755      95.135  27.861 134.462  1.00  0.00           O  
ATOM   3152  CB  GLN B1755      96.750  30.790 134.793  1.00  0.00           C  
ATOM   3153  CG  GLN B1755      97.769  29.916 135.522  1.00  0.00           C  
ATOM   3154  CD  GLN B1755      98.839  29.343 134.596  1.00  0.00           C  
ATOM   3155  OE1 GLN B1755      99.624  30.086 133.996  1.00  0.00           O  
ATOM   3156  NE2 GLN B1755      98.874  28.017 134.479  1.00  0.00           N  
ATOM   3157  N   ARG B1756      93.860  29.610 135.043  1.00  0.00           N  
ATOM   3158  CA  ARG B1756      92.877  28.767 135.712  1.00  0.00           C  
ATOM   3159  C   ARG B1756      92.292  27.804 134.700  1.00  0.00           C  
ATOM   3160  O   ARG B1756      92.105  26.631 135.007  1.00  0.00           O  
ATOM   3161  CB  ARG B1756      91.746  29.602 136.327  1.00  0.00           C  
ATOM   3162  CG  ARG B1756      92.000  30.080 137.758  1.00  0.00           C  
ATOM   3163  CD  ARG B1756      90.823  30.904 138.298  1.00  0.00           C  
ATOM   3164  NE  ARG B1756      89.555  30.180 138.198  1.00  0.00           N  
ATOM   3165  CZ  ARG B1756      88.520  30.571 137.457  1.00  0.00           C  
ATOM   3166  NH1 ARG B1756      88.598  31.691 136.748  1.00  0.00           N  
ATOM   3167  NH2 ARG B1756      87.416  29.830 137.408  1.00  0.00           N  
ATOM   3168  N   LYS B1757      92.017  28.294 133.491  1.00  0.00           N  
ATOM   3169  CA  LYS B1757      91.438  27.457 132.439  1.00  0.00           C  
ATOM   3170  C   LYS B1757      92.400  26.380 131.971  1.00  0.00           C  
ATOM   3171  O   LYS B1757      91.986  25.277 131.624  1.00  0.00           O  
ATOM   3172  CB  LYS B1757      91.041  28.297 131.235  1.00  0.00           C  
ATOM   3173  CG  LYS B1757      89.965  27.650 130.385  1.00  0.00           C  
ATOM   3174  CD  LYS B1757      88.647  27.630 131.140  1.00  0.00           C  
ATOM   3175  CE  LYS B1757      87.463  27.403 130.216  1.00  0.00           C  
ATOM   3176  NZ  LYS B1757      86.189  27.778 130.892  1.00  0.00           N  
ATOM   3177  N   LEU B1759      93.685  26.711 131.952  1.00  0.00           N  
ATOM   3178  CA  LEU B1759      94.704  25.765 131.532  1.00  0.00           C  
ATOM   3179  C   LEU B1759      94.797  24.633 132.546  1.00  0.00           C  
ATOM   3180  O   LEU B1759      94.728  23.457 132.188  1.00  0.00           O  
ATOM   3181  CB  LEU B1759      96.059  26.462 131.406  1.00  0.00           C  
ATOM   3182  CG  LEU B1759      97.260  25.594 131.037  1.00  0.00           C  
ATOM   3183  CD1 LEU B1759      96.996  24.872 129.732  1.00  0.00           C  
ATOM   3184  CD2 LEU B1759      98.487  26.469 130.924  1.00  0.00           C  
ATOM   3185  N   GLU B1760      94.941  24.995 133.815  1.00  0.00           N  
ATOM   3186  CA  GLU B1760      95.047  24.003 134.878  1.00  0.00           C  
ATOM   3187  C   GLU B1760      93.799  23.122 134.962  1.00  0.00           C  
ATOM   3188  O   GLU B1760      93.878  21.933 135.263  1.00  0.00           O  
ATOM   3189  CB  GLU B1760      95.274  24.701 136.216  1.00  0.00           C  
ATOM   3190  CG  GLU B1760      96.480  25.622 136.225  1.00  0.00           C  
ATOM   3191  CD  GLU B1760      96.673  26.313 137.565  1.00  0.00           C  
ATOM   3192  OE1 GLU B1760      97.541  27.214 137.653  1.00  0.00           O  
ATOM   3193  OE2 GLU B1760      95.958  25.949 138.528  1.00  0.00           O  
ATOM   3194  N   GLU B1761      92.648  23.714 134.685  1.00  0.00           N  
ATOM   3195  CA  GLU B1761      91.380  23.001 134.742  1.00  0.00           C  
ATOM   3196  C   GLU B1761      91.212  22.002 133.594  1.00  0.00           C  
ATOM   3197  O   GLU B1761      90.354  21.124 133.654  1.00  0.00           O  
ATOM   3198  CB  GLU B1761      90.232  24.019 134.711  1.00  0.00           C  
ATOM   3199  CG  GLU B1761      88.864  23.492 135.116  1.00  0.00           C  
ATOM   3200  CD  GLU B1761      87.736  24.480 134.815  1.00  0.00           C  
ATOM   3201  OE1 GLU B1761      86.639  24.325 135.395  1.00  0.00           O  
ATOM   3202  OE2 GLU B1761      87.935  25.402 133.992  1.00  0.00           O  
ATOM   3203  N   GLY B1762      92.022  22.136 132.546  1.00  0.00           N  
ATOM   3204  CA  GLY B1762      91.902  21.230 131.413  1.00  0.00           C  
ATOM   3205  C   GLY B1762      93.145  20.428 131.074  1.00  0.00           C  
ATOM   3206  O   GLY B1762      93.207  19.768 130.033  1.00  0.00           O  
ATOM   3207  N   LEU B1763      94.129  20.482 131.961  1.00  0.00           N  
ATOM   3208  CA  LEU B1763      95.382  19.770 131.780  1.00  0.00           C  
ATOM   3209  C   LEU B1763      95.198  18.294 131.424  1.00  0.00           C  
ATOM   3210  O   LEU B1763      95.858  17.782 130.517  1.00  0.00           O  
ATOM   3211  CB  LEU B1763      96.218  19.893 133.048  1.00  0.00           C  
ATOM   3212  CG  LEU B1763      97.652  20.374 132.849  1.00  0.00           C  
ATOM   3213  CD1 LEU B1763      97.655  21.714 132.117  1.00  0.00           C  
ATOM   3214  CD2 LEU B1763      98.325  20.496 134.207  1.00  0.00           C  
ATOM   3215  N   PRO B1764      94.307  17.586 132.139  1.00  0.00           N  
ATOM   3216  CA  PRO B1764      94.090  16.169 131.839  1.00  0.00           C  
ATOM   3217  C   PRO B1764      93.669  15.938 130.394  1.00  0.00           C  
ATOM   3218  O   PRO B1764      94.186  15.039 129.733  1.00  0.00           O  
ATOM   3219  CB  PRO B1764      93.006  15.766 132.840  1.00  0.00           C  
ATOM   3220  CG  PRO B1764      92.248  17.045 133.051  1.00  0.00           C  
ATOM   3221  CD  PRO B1764      93.380  18.038 133.190  1.00  0.00           C  
ATOM   3222  N   LEU B1765      92.730  16.750 129.907  1.00  0.00           N  
ATOM   3223  CA  LEU B1765      92.261  16.627 128.531  1.00  0.00           C  
ATOM   3224  C   LEU B1765      93.394  16.921 127.559  1.00  0.00           C  
ATOM   3225  O   LEU B1765      93.620  16.158 126.626  1.00  0.00           O  
ATOM   3226  CB  LEU B1765      91.098  17.589 128.259  1.00  0.00           C  
ATOM   3227  CG  LEU B1765      89.665  17.052 128.380  1.00  0.00           C  
ATOM   3228  CD1 LEU B1765      88.688  18.165 128.068  1.00  0.00           C  
ATOM   3229  CD2 LEU B1765      89.449  15.886 127.420  1.00  0.00           C  
ATOM   3230  N   LEU B1795      94.100  18.030 127.780  1.00  0.00           N  
ATOM   3231  CA  LEU B1795      95.215  18.408 126.919  1.00  0.00           C  
ATOM   3232  C   LEU B1795      96.257  17.298 126.864  1.00  0.00           C  
ATOM   3233  O   LEU B1795      96.758  16.962 125.793  1.00  0.00           O  
ATOM   3234  CB  LEU B1795      95.872  19.708 127.412  1.00  0.00           C  
ATOM   3235  CG  LEU B1795      95.019  20.981 127.331  1.00  0.00           C  
ATOM   3236  CD1 LEU B1795      95.791  22.164 127.876  1.00  0.00           C  
ATOM   3237  CD2 LEU B1795      94.608  21.234 125.893  1.00  0.00           C  
ATOM   3238  N   LYS B1796      96.573  16.719 128.013  1.00  0.00           N  
ATOM   3239  CA  LYS B1796      97.554  15.652 128.046  1.00  0.00           C  
ATOM   3240  C   LYS B1796      97.119  14.445 127.207  1.00  0.00           C  
ATOM   3241  O   LYS B1796      97.961  13.771 126.606  1.00  0.00           O  
ATOM   3242  CB  LYS B1796      97.843  15.256 129.494  1.00  0.00           C  
ATOM   3243  CG  LYS B1796      98.479  16.396 130.295  1.00  0.00           C  
ATOM   3244  CD  LYS B1796      99.003  15.944 131.655  1.00  0.00           C  
ATOM   3245  CE  LYS B1796      99.990  16.974 132.211  1.00  0.00           C  
ATOM   3246  NZ  LYS B1796     100.578  16.582 133.523  1.00  0.00           N  
ATOM   3247  N   GLU B1797      95.811  14.192 127.145  1.00  0.00           N  
ATOM   3248  CA  GLU B1797      95.268  13.087 126.346  1.00  0.00           C  
ATOM   3249  C   GLU B1797      95.173  13.476 124.875  1.00  0.00           C  
ATOM   3250  O   GLU B1797      95.055  12.615 124.002  1.00  0.00           O  
ATOM   3251  CB  GLU B1797      93.858  12.714 126.791  1.00  0.00           C  
ATOM   3252  CG  GLU B1797      93.733  11.913 128.056  1.00  0.00           C  
ATOM   3253  CD  GLU B1797      92.292  11.484 128.280  1.00  0.00           C  
ATOM   3254  OE1 GLU B1797      91.752  10.741 127.423  1.00  0.00           O  
ATOM   3255  OE2 GLU B1797      91.696  11.898 129.299  1.00  0.00           O  
ATOM   3256  N   LEU B1805      95.188  14.777 124.615  1.00  0.00           N  
ATOM   3257  CA  LEU B1805      95.089  15.305 123.263  1.00  0.00           C  
ATOM   3258  C   LEU B1805      96.457  15.371 122.598  1.00  0.00           C  
ATOM   3259  O   LEU B1805      96.592  15.102 121.403  1.00  0.00           O  
ATOM   3260  CB  LEU B1805      94.476  16.710 123.296  1.00  0.00           C  
ATOM   3261  CG  LEU B1805      94.365  17.472 121.965  1.00  0.00           C  
ATOM   3262  CD1 LEU B1805      93.458  16.716 120.987  1.00  0.00           C  
ATOM   3263  CD2 LEU B1805      93.825  18.873 122.237  1.00  0.00           C  
ATOM   3264  N   TYR B1810      97.466  15.724 123.387  1.00  0.00           N  
ATOM   3265  CA  TYR B1810      98.826  15.853 122.885  1.00  0.00           C  
ATOM   3266  C   TYR B1810      99.323  14.723 121.981  1.00  0.00           C  
ATOM   3267  O   TYR B1810      99.799  14.986 120.879  1.00  0.00           O  
ATOM   3268  CB  TYR B1810      99.806  16.022 124.037  1.00  0.00           C  
ATOM   3269  CG  TYR B1810     101.221  16.213 123.556  1.00  0.00           C  
ATOM   3270  CD1 TYR B1810     101.654  17.448 123.077  1.00  0.00           C  
ATOM   3271  CD2 TYR B1810     102.121  15.149 123.541  1.00  0.00           C  
ATOM   3272  CE1 TYR B1810     102.951  17.620 122.592  1.00  0.00           C  
ATOM   3273  CE2 TYR B1810     103.419  15.311 123.056  1.00  0.00           C  
ATOM   3274  CZ  TYR B1810     103.822  16.549 122.584  1.00  0.00           C  
ATOM   3275  OH  TYR B1810     105.087  16.715 122.096  1.00  0.00           O  
ATOM   3276  N   PRO B1811      99.251  13.456 122.438  1.00  0.00           N  
ATOM   3277  CA  PRO B1811      99.722  12.359 121.586  1.00  0.00           C  
ATOM   3278  C   PRO B1811      99.029  12.359 120.238  1.00  0.00           C  
ATOM   3279  O   PRO B1811      99.626  11.988 119.234  1.00  0.00           O  
ATOM   3280  CB  PRO B1811      99.386  11.112 122.396  1.00  0.00           C  
ATOM   3281  CG  PRO B1811      99.534  11.581 123.792  1.00  0.00           C  
ATOM   3282  CD  PRO B1811      98.841  12.941 123.756  1.00  0.00           C  
ATOM   3283  N   ARG B1989      97.769  12.776 120.207  1.00  0.00           N  
ATOM   3284  CA  ARG B1989      97.054  12.806 118.946  1.00  0.00           C  
ATOM   3285  C   ARG B1989      97.585  13.888 118.016  1.00  0.00           C  
ATOM   3286  O   ARG B1989      97.677  13.685 116.801  1.00  0.00           O  
ATOM   3287  CB  ARG B1989      95.559  12.990 119.191  1.00  0.00           C  
ATOM   3288  CG  ARG B1989      94.924  11.763 119.814  1.00  0.00           C  
ATOM   3289  CD  ARG B1989      93.450  11.965 120.054  1.00  0.00           C  
ATOM   3290  NE  ARG B1989      92.935  11.067 121.089  1.00  0.00           N  
ATOM   3291  CZ  ARG B1989      92.318   9.914 120.856  1.00  0.00           C  
ATOM   3292  NH1 ARG B1989      92.126   9.493 119.611  1.00  0.00           N  
ATOM   3293  NH2 ARG B1989      91.882   9.187 121.876  1.00  0.00           N  
ATOM   3294  N   LEU B1990      97.942  15.033 118.583  1.00  0.00           N  
ATOM   3295  CA  LEU B1990      98.470  16.132 117.788  1.00  0.00           C  
ATOM   3296  C   LEU B1990      99.874  15.808 117.297  1.00  0.00           C  
ATOM   3297  O   LEU B1990     100.269  16.214 116.208  1.00  0.00           O  
ATOM   3298  CB  LEU B1990      98.514  17.413 118.615  1.00  0.00           C  
ATOM   3299  CG  LEU B1990      97.208  18.037 119.081  1.00  0.00           C  
ATOM   3300  CD1 LEU B1990      97.540  19.135 120.059  1.00  0.00           C  
ATOM   3301  CD2 LEU B1990      96.431  18.584 117.901  1.00  0.00           C  
ATOM   3302  N   ARG B1991     100.621  15.079 118.115  1.00  0.00           N  
ATOM   3303  CA  ARG B1991     101.983  14.688 117.798  1.00  0.00           C  
ATOM   3304  C   ARG B1991     102.020  13.775 116.575  1.00  0.00           C  
ATOM   3305  O   ARG B1991     103.001  13.737 115.836  1.00  0.00           O  
ATOM   3306  CB  ARG B1991     102.572  13.959 119.003  1.00  0.00           C  
ATOM   3307  CG  ARG B1991     104.063  13.732 118.939  1.00  0.00           C  
ATOM   3308  CD  ARG B1991     104.557  13.032 120.201  1.00  0.00           C  
ATOM   3309  NE  ARG B1991     105.866  13.536 120.604  1.00  0.00           N  
ATOM   3310  CZ  ARG B1991     106.936  13.559 119.813  1.00  0.00           C  
ATOM   3311  NH1 ARG B1991     106.862  13.097 118.566  1.00  0.00           N  
ATOM   3312  NH2 ARG B1991     108.080  14.066 120.265  1.00  0.00           N  
ATOM   3313  N   ALA B1992     100.939  13.040 116.364  1.00  0.00           N  
ATOM   3314  CA  ALA B1992     100.869  12.120 115.244  1.00  0.00           C  
ATOM   3315  C   ALA B1992      99.979  12.620 114.119  1.00  0.00           C  
ATOM   3316  O   ALA B1992      99.655  11.863 113.209  1.00  0.00           O  
ATOM   3317  CB  ALA B1992     100.386  10.766 115.724  1.00  0.00           C  
ATOM   3318  N   GLN B1993      99.578  13.886 114.181  1.00  0.00           N  
ATOM   3319  CA  GLN B1993      98.732  14.465 113.140  1.00  0.00           C  
ATOM   3320  C   GLN B1993      99.588  14.891 111.942  1.00  0.00           C  
ATOM   3321  O   GLN B1993     100.337  15.863 112.017  1.00  0.00           O  
ATOM   3322  CB  GLN B1993      97.972  15.667 113.705  1.00  0.00           C  
ATOM   3323  CG  GLN B1993      97.158  16.413 112.679  1.00  0.00           C  
ATOM   3324  CD  GLN B1993      96.089  15.557 112.042  1.00  0.00           C  
ATOM   3325  OE1 GLN B1993      95.483  15.943 111.038  1.00  0.00           O  
ATOM   3326  NE2 GLN B1993      95.839  14.395 112.626  1.00  0.00           N  
ATOM   3327  N   GLU B1994      99.482  14.165 110.836  1.00  0.00           N  
ATOM   3328  CA  GLU B1994     100.277  14.489 109.655  1.00  0.00           C  
ATOM   3329  C   GLU B1994      99.780  15.727 108.915  1.00  0.00           C  
ATOM   3330  O   GLU B1994     100.549  16.654 108.667  1.00  0.00           O  
ATOM   3331  CB  GLU B1994     100.318  13.292 108.699  1.00  0.00           C  
ATOM   3332  CG  GLU B1994     101.720  12.721 108.482  1.00  0.00           C  
ATOM   3333  CD  GLU B1994     102.631  13.649 107.677  1.00  0.00           C  
ATOM   3334  OE1 GLU B1994     103.853  13.375 107.610  1.00  0.00           O  
ATOM   3335  OE2 GLU B1994     102.129  14.645 107.104  1.00  0.00           O  
ATOM   3336  N   GLU B1995      98.500  15.735 108.562  1.00  0.00           N  
ATOM   3337  CA  GLU B1995      97.889  16.859 107.856  1.00  0.00           C  
ATOM   3338  C   GLU B1995      97.631  17.997 108.849  1.00  0.00           C  
ATOM   3339  O   GLU B1995      96.663  17.955 109.613  1.00  0.00           O  
ATOM   3340  CB  GLU B1995      96.566  16.411 107.226  1.00  0.00           C  
ATOM   3341  CG  GLU B1995      95.786  17.529 106.564  1.00  0.00           C  
ATOM   3342  CD  GLU B1995      95.962  17.570 105.059  1.00  0.00           C  
ATOM   3343  OE1 GLU B1995      97.106  17.380 104.580  1.00  0.00           O  
ATOM   3344  OE2 GLU B1995      94.951  17.810 104.359  1.00  0.00           O  
ATOM   3345  N   TRP B2012      98.482  19.018 108.836  1.00  0.00           N  
ATOM   3346  CA  TRP B2012      98.321  20.131 109.772  1.00  0.00           C  
ATOM   3347  C   TRP B2012      97.649  21.342 109.157  1.00  0.00           C  
ATOM   3348  O   TRP B2012      98.284  22.379 108.958  1.00  0.00           O  
ATOM   3349  CB  TRP B2012      99.675  20.546 110.340  1.00  0.00           C  
ATOM   3350  CG  TRP B2012      99.603  21.338 111.603  1.00  0.00           C  
ATOM   3351  CD1 TRP B2012      99.693  22.698 111.732  1.00  0.00           C  
ATOM   3352  CD2 TRP B2012      99.486  20.820 112.930  1.00  0.00           C  
ATOM   3353  NE1 TRP B2012      99.650  23.057 113.058  1.00  0.00           N  
ATOM   3354  CE2 TRP B2012      99.519  21.924 113.816  1.00  0.00           C  
ATOM   3355  CE3 TRP B2012      99.360  19.534 113.459  1.00  0.00           C  
ATOM   3356  CZ2 TRP B2012      99.428  21.774 115.204  1.00  0.00           C  
ATOM   3357  CZ3 TRP B2012      99.270  19.388 114.842  1.00  0.00           C  
ATOM   3358  CH2 TRP B2012      99.304  20.503 115.695  1.00  0.00           C  
ATOM   3359  N   THR B2013      96.360  21.194 108.864  1.00  0.00           N  
ATOM   3360  CA  THR B2013      95.555  22.263 108.283  1.00  0.00           C  
ATOM   3361  C   THR B2013      94.371  22.600 109.184  1.00  0.00           C  
ATOM   3362  O   THR B2013      93.967  21.803 110.025  1.00  0.00           O  
ATOM   3363  CB  THR B2013      94.996  21.864 106.903  1.00  0.00           C  
ATOM   3364  OG1 THR B2013      94.360  20.579 107.000  1.00  0.00           O  
ATOM   3365  CG2 THR B2013      96.106  21.818 105.868  1.00  0.00           C  
ATOM   3366  N   GLU B2014      93.806  23.783 108.989  1.00  0.00           N  
ATOM   3367  CA  GLU B2014      92.664  24.221 109.783  1.00  0.00           C  
ATOM   3368  C   GLU B2014      91.493  23.260 109.636  1.00  0.00           C  
ATOM   3369  O   GLU B2014      90.732  23.054 110.577  1.00  0.00           O  
ATOM   3370  CB  GLU B2014      92.220  25.615 109.353  1.00  0.00           C  
ATOM   3371  CG  GLU B2014      93.370  26.594 109.207  1.00  0.00           C  
ATOM   3372  CD  GLU B2014      92.913  27.989 108.841  1.00  0.00           C  
ATOM   3373  OE1 GLU B2014      93.781  28.813 108.494  1.00  0.00           O  
ATOM   3374  OE2 GLU B2014      91.691  28.262 108.907  1.00  0.00           O  
ATOM   3375  N   ALA B2015      91.339  22.677 108.454  1.00  0.00           N  
ATOM   3376  CA  ALA B2015      90.248  21.743 108.229  1.00  0.00           C  
ATOM   3377  C   ALA B2015      90.502  20.445 108.981  1.00  0.00           C  
ATOM   3378  O   ALA B2015      89.630  19.961 109.705  1.00  0.00           O  
ATOM   3379  CB  ALA B2015      90.083  21.461 106.737  1.00  0.00           C  
ATOM   3380  N   ALA B2016      91.696  19.887 108.810  1.00  0.00           N  
ATOM   3381  CA  ALA B2016      92.044  18.644 109.480  1.00  0.00           C  
ATOM   3382  C   ALA B2016      92.064  18.804 110.994  1.00  0.00           C  
ATOM   3383  O   ALA B2016      91.543  17.955 111.719  1.00  0.00           O  
ATOM   3384  CB  ALA B2016      93.394  18.144 108.998  1.00  0.00           C  
ATOM   3385  N   LEU B2017      92.678  19.881 111.472  1.00  0.00           N  
ATOM   3386  CA  LEU B2017      92.752  20.120 112.904  1.00  0.00           C  
ATOM   3387  C   LEU B2017      91.357  20.251 113.529  1.00  0.00           C  
ATOM   3388  O   LEU B2017      91.133  19.776 114.641  1.00  0.00           O  
ATOM   3389  CB  LEU B2017      93.579  21.372 113.207  1.00  0.00           C  
ATOM   3390  CG  LEU B2017      95.107  21.355 113.389  1.00  0.00           C  
ATOM   3391  CD1 LEU B2017      95.579  20.002 113.896  1.00  0.00           C  
ATOM   3392  CD2 LEU B2017      95.781  21.688 112.097  1.00  0.00           C  
ATOM   3393  N   GLU B2018      90.415  20.881 112.828  1.00  0.00           N  
ATOM   3394  CA  GLU B2018      89.070  21.016 113.380  1.00  0.00           C  
ATOM   3395  C   GLU B2018      88.451  19.635 113.527  1.00  0.00           C  
ATOM   3396  O   GLU B2018      87.896  19.295 114.574  1.00  0.00           O  
ATOM   3397  CB  GLU B2018      88.158  21.879 112.495  1.00  0.00           C  
ATOM   3398  CG  GLU B2018      86.822  22.192 113.201  1.00  0.00           C  
ATOM   3399  CD  GLU B2018      85.824  22.983 112.368  1.00  0.00           C  
ATOM   3400  OE1 GLU B2018      86.244  23.798 111.524  1.00  0.00           O  
ATOM   3401  OE2 GLU B2018      84.607  22.806 112.575  1.00  0.00           O  
ATOM   3402  N   ALA B2019      88.545  18.838 112.470  1.00  0.00           N  
ATOM   3403  CA  ALA B2019      88.000  17.480 112.493  1.00  0.00           C  
ATOM   3404  C   ALA B2019      88.570  16.668 113.661  1.00  0.00           C  
ATOM   3405  O   ALA B2019      87.827  15.967 114.355  1.00  0.00           O  
ATOM   3406  CB  ALA B2019      88.289  16.777 111.175  1.00  0.00           C  
ATOM   3407  N   LEU B2020      89.880  16.765 113.872  1.00  0.00           N  
ATOM   3408  CA  LEU B2020      90.541  16.043 114.950  1.00  0.00           C  
ATOM   3409  C   LEU B2020      90.001  16.430 116.327  1.00  0.00           C  
ATOM   3410  O   LEU B2020      89.599  15.572 117.111  1.00  0.00           O  
ATOM   3411  CB  LEU B2020      92.055  16.310 114.912  1.00  0.00           C  
ATOM   3412  CG  LEU B2020      92.885  15.467 115.879  1.00  0.00           C  
ATOM   3413  CD1 LEU B2020      92.831  14.023 115.432  1.00  0.00           C  
ATOM   3414  CD2 LEU B2020      94.318  15.938 115.901  1.00  0.00           C  
ATOM   3415  N   LEU B2021      89.999  17.731 116.608  1.00  0.00           N  
ATOM   3416  CA  LEU B2021      89.536  18.261 117.884  1.00  0.00           C  
ATOM   3417  C   LEU B2021      88.058  18.010 118.167  1.00  0.00           C  
ATOM   3418  O   LEU B2021      87.692  17.706 119.301  1.00  0.00           O  
ATOM   3419  CB  LEU B2021      89.822  19.760 117.961  1.00  0.00           C  
ATOM   3420  CG  LEU B2021      91.286  20.192 117.984  1.00  0.00           C  
ATOM   3421  CD1 LEU B2021      91.356  21.682 117.694  1.00  0.00           C  
ATOM   3422  CD2 LEU B2021      91.921  19.854 119.333  1.00  0.00           C  
ATOM   3423  N   ARG B2022      87.199  18.152 117.162  1.00  0.00           N  
ATOM   3424  CA  ARG B2022      85.784  17.884 117.395  1.00  0.00           C  
ATOM   3425  C   ARG B2022      85.602  16.396 117.706  1.00  0.00           C  
ATOM   3426  O   ARG B2022      84.886  16.032 118.645  1.00  0.00           O  
ATOM   3427  CB  ARG B2022      84.931  18.271 116.185  1.00  0.00           C  
ATOM   3428  CG  ARG B2022      84.700  19.766 116.026  1.00  0.00           C  
ATOM   3429  CD  ARG B2022      83.670  20.029 114.940  1.00  0.00           C  
ATOM   3430  NE  ARG B2022      83.597  21.432 114.534  1.00  0.00           N  
ATOM   3431  CZ  ARG B2022      83.075  22.412 115.264  1.00  0.00           C  
ATOM   3432  NH1 ARG B2022      82.564  22.164 116.465  1.00  0.00           N  
ATOM   3433  NH2 ARG B2022      83.060  23.650 114.784  1.00  0.00           N  
ATOM   3434  N   GLY B2023      86.261  15.542 116.927  1.00  0.00           N  
ATOM   3435  CA  GLY B2023      86.156  14.116 117.152  1.00  0.00           C  
ATOM   3436  C   GLY B2023      86.658  13.752 118.534  1.00  0.00           C  
ATOM   3437  O   GLY B2023      86.072  12.913 119.223  1.00  0.00           O  
ATOM   3438  N   PHE B2024      87.746  14.389 118.946  1.00  0.00           N  
ATOM   3439  CA  PHE B2024      88.325  14.125 120.251  1.00  0.00           C  
ATOM   3440  C   PHE B2024      87.357  14.574 121.324  1.00  0.00           C  
ATOM   3441  O   PHE B2024      87.226  13.927 122.354  1.00  0.00           O  
ATOM   3442  CB  PHE B2024      89.657  14.859 120.399  1.00  0.00           C  
ATOM   3443  CG  PHE B2024      90.255  14.765 121.777  1.00  0.00           C  
ATOM   3444  CD1 PHE B2024      90.033  15.767 122.718  1.00  0.00           C  
ATOM   3445  CD2 PHE B2024      91.034  13.676 122.136  1.00  0.00           C  
ATOM   3446  CE1 PHE B2024      90.578  15.689 123.990  1.00  0.00           C  
ATOM   3447  CE2 PHE B2024      91.583  13.585 123.404  1.00  0.00           C  
ATOM   3448  CZ  PHE B2024      91.353  14.599 124.333  1.00  0.00           C  
ATOM   3449  N   ALA B2025      86.679  15.687 121.073  1.00  0.00           N  
ATOM   3450  CA  ALA B2025      85.705  16.231 122.011  1.00  0.00           C  
ATOM   3451  C   ALA B2025      84.543  15.266 122.197  1.00  0.00           C  
ATOM   3452  O   ALA B2025      84.108  15.015 123.315  1.00  0.00           O  
ATOM   3453  CB  ALA B2025      85.186  17.563 121.500  1.00  0.00           C  
ATOM   3454  N   ALA B2026      84.039  14.735 121.089  1.00  0.00           N  
ATOM   3455  CA  ALA B2026      82.925  13.793 121.126  1.00  0.00           C  
ATOM   3456  C   ALA B2026      83.367  12.502 121.788  1.00  0.00           C  
ATOM   3457  O   ALA B2026      82.717  12.001 122.706  1.00  0.00           O  
ATOM   3458  CB  ALA B2026      82.432  13.504 119.716  1.00  0.00           C  
ATOM   3459  N   GLU B2027      84.484  11.972 121.307  1.00  0.00           N  
ATOM   3460  CA  GLU B2027      85.043  10.733 121.825  1.00  0.00           C  
ATOM   3461  C   GLU B2027      85.218  10.790 123.337  1.00  0.00           C  
ATOM   3462  O   GLU B2027      85.138   9.776 124.025  1.00  0.00           O  
ATOM   3463  CB  GLU B2027      86.404  10.471 121.170  1.00  0.00           C  
ATOM   3464  CG  GLU B2027      87.091   9.189 121.627  1.00  0.00           C  
ATOM   3465  CD  GLU B2027      88.607   9.305 121.613  1.00  0.00           C  
ATOM   3466  OE1 GLU B2027      89.180   9.561 120.531  1.00  0.00           O  
ATOM   3467  OE2 GLU B2027      89.221   9.144 122.693  1.00  0.00           O  
ATOM   3468  N   LYS B2039      85.474  11.981 123.852  1.00  0.00           N  
ATOM   3469  CA  LYS B2039      85.680  12.148 125.277  1.00  0.00           C  
ATOM   3470  C   LYS B2039      84.381  12.636 125.906  1.00  0.00           C  
ATOM   3471  O   LYS B2039      84.359  13.033 127.068  1.00  0.00           O  
ATOM   3472  CB  LYS B2039      86.800  13.159 125.519  1.00  0.00           C  
ATOM   3473  CG  LYS B2039      87.541  12.972 126.819  1.00  0.00           C  
ATOM   3474  CD  LYS B2039      88.924  12.346 126.602  1.00  0.00           C  
ATOM   3475  CE  LYS B2039      88.861  10.886 126.158  1.00  0.00           C  
ATOM   3476  NZ  LYS B2039      88.278  10.719 124.795  1.00  0.00           N  
ATOM   3477  N   GLY B2040      83.306  12.599 125.117  1.00  0.00           N  
ATOM   3478  CA  GLY B2040      81.993  13.031 125.576  1.00  0.00           C  
ATOM   3479  C   GLY B2040      82.030  14.361 126.297  1.00  0.00           C  
ATOM   3480  O   GLY B2040      81.700  14.437 127.482  1.00  0.00           O  
ATOM   3481  N   VAL B2041      82.402  15.414 125.568  1.00  0.00           N  
ATOM   3482  CA  VAL B2041      82.534  16.745 126.145  1.00  0.00           C  
ATOM   3483  C   VAL B2041      82.339  17.809 125.046  1.00  0.00           C  
ATOM   3484  O   VAL B2041      82.498  17.513 123.863  1.00  0.00           O  
ATOM   3485  CB  VAL B2041      83.945  16.844 126.805  1.00  0.00           C  
ATOM   3486  CG1 VAL B2041      84.917  17.582 125.892  1.00  0.00           C  
ATOM   3487  CG2 VAL B2041      83.845  17.458 128.168  1.00  0.00           C  
ATOM   3488  N   LYS B2042      81.970  19.029 125.431  1.00  0.00           N  
ATOM   3489  CA  LYS B2042      81.776  20.112 124.459  1.00  0.00           C  
ATOM   3490  C   LYS B2042      83.135  20.597 123.936  1.00  0.00           C  
ATOM   3491  O   LYS B2042      84.109  20.663 124.696  1.00  0.00           O  
ATOM   3492  CB  LYS B2042      81.048  21.307 125.100  1.00  0.00           C  
ATOM   3493  CG  LYS B2042      79.565  21.118 125.389  1.00  0.00           C  
ATOM   3494  CD  LYS B2042      78.784  20.885 124.102  1.00  0.00           C  
ATOM   3495  CE  LYS B2042      77.268  20.993 124.315  1.00  0.00           C  
ATOM   3496  NZ  LYS B2042      76.801  22.409 124.451  1.00  0.00           N  
ATOM   3497  N   LEU B2043      83.193  20.945 122.648  1.00  0.00           N  
ATOM   3498  CA  LEU B2043      84.426  21.437 122.027  1.00  0.00           C  
ATOM   3499  C   LEU B2043      85.105  22.540 122.853  1.00  0.00           C  
ATOM   3500  O   LEU B2043      86.300  22.471 123.131  1.00  0.00           O  
ATOM   3501  CB  LEU B2043      84.128  21.951 120.617  1.00  0.00           C  
ATOM   3502  CG  LEU B2043      85.286  22.625 119.881  1.00  0.00           C  
ATOM   3503  CD1 LEU B2043      86.475  21.664 119.785  1.00  0.00           C  
ATOM   3504  CD2 LEU B2043      84.820  23.072 118.498  1.00  0.00           C  
ATOM   3505  N   GLY B2044      84.343  23.556 123.247  1.00  0.00           N  
ATOM   3506  CA  GLY B2044      84.915  24.617 124.047  1.00  0.00           C  
ATOM   3507  C   GLY B2044      85.742  24.094 125.213  1.00  0.00           C  
ATOM   3508  O   GLY B2044      86.744  24.702 125.596  1.00  0.00           O  
ATOM   3509  N   GLN B2045      85.327  22.967 125.786  1.00  0.00           N  
ATOM   3510  CA  GLN B2045      86.039  22.378 126.916  1.00  0.00           C  
ATOM   3511  C   GLN B2045      87.439  21.900 126.541  1.00  0.00           C  
ATOM   3512  O   GLN B2045      88.292  21.708 127.413  1.00  0.00           O  
ATOM   3513  CB  GLN B2045      85.226  21.223 127.488  1.00  0.00           C  
ATOM   3514  CG  GLN B2045      83.972  21.684 128.192  1.00  0.00           C  
ATOM   3515  CD  GLN B2045      83.120  20.540 128.674  1.00  0.00           C  
ATOM   3516  OE1 GLN B2045      82.280  20.019 127.937  1.00  0.00           O  
ATOM   3517  NE2 GLN B2045      83.341  20.127 129.916  1.00  0.00           N  
ATOM   3518  N   VAL B2046      87.660  21.711 125.240  1.00  0.00           N  
ATOM   3519  CA  VAL B2046      88.956  21.280 124.709  1.00  0.00           C  
ATOM   3520  C   VAL B2046      89.682  22.474 124.082  1.00  0.00           C  
ATOM   3521  O   VAL B2046      90.890  22.661 124.273  1.00  0.00           O  
ATOM   3522  CB  VAL B2046      88.787  20.200 123.611  1.00  0.00           C  
ATOM   3523  CG1 VAL B2046      90.118  19.951 122.900  1.00  0.00           C  
ATOM   3524  CG2 VAL B2046      88.275  18.913 124.228  1.00  0.00           C  
ATOM   3525  N   ALA B2047      88.923  23.270 123.331  1.00  0.00           N  
ATOM   3526  CA  ALA B2047      89.438  24.447 122.638  1.00  0.00           C  
ATOM   3527  C   ALA B2047      89.856  25.559 123.585  1.00  0.00           C  
ATOM   3528  O   ALA B2047      90.922  26.148 123.420  1.00  0.00           O  
ATOM   3529  CB  ALA B2047      88.392  24.970 121.656  1.00  0.00           C  
ATOM   3530  N   GLN B2048      89.030  25.845 124.584  1.00  0.00           N  
ATOM   3531  CA  GLN B2048      89.357  26.909 125.524  1.00  0.00           C  
ATOM   3532  C   GLN B2048      90.672  26.697 126.285  1.00  0.00           C  
ATOM   3533  O   GLN B2048      91.500  27.602 126.363  1.00  0.00           O  
ATOM   3534  CB  GLN B2048      88.201  27.123 126.499  1.00  0.00           C  
ATOM   3535  CG  GLN B2048      88.068  28.551 126.971  1.00  0.00           C  
ATOM   3536  CD  GLN B2048      87.900  29.557 125.827  1.00  0.00           C  
ATOM   3537  OE1 GLN B2048      87.645  30.737 126.064  1.00  0.00           O  
ATOM   3538  NE2 GLN B2048      88.046  29.097 124.594  1.00  0.00           N  
ATOM   3539  N   PRO B2049      90.887  25.507 126.864  1.00  0.00           N  
ATOM   3540  CA  PRO B2049      92.165  25.364 127.570  1.00  0.00           C  
ATOM   3541  C   PRO B2049      93.364  25.301 126.600  1.00  0.00           C  
ATOM   3542  O   PRO B2049      94.485  25.680 126.941  1.00  0.00           O  
ATOM   3543  CB  PRO B2049      91.966  24.083 128.385  1.00  0.00           C  
ATOM   3544  CG  PRO B2049      90.992  23.303 127.577  1.00  0.00           C  
ATOM   3545  CD  PRO B2049      90.009  24.351 127.116  1.00  0.00           C  
ATOM   3546  N   LEU B2050      93.119  24.833 125.383  1.00  0.00           N  
ATOM   3547  CA  LEU B2050      94.178  24.757 124.386  1.00  0.00           C  
ATOM   3548  C   LEU B2050      94.568  26.183 123.976  1.00  0.00           C  
ATOM   3549  O   LEU B2050      95.744  26.505 123.810  1.00  0.00           O  
ATOM   3550  CB  LEU B2050      93.694  23.958 123.174  1.00  0.00           C  
ATOM   3551  CG  LEU B2050      94.693  23.921 122.023  1.00  0.00           C  
ATOM   3552  CD1 LEU B2050      96.041  23.452 122.537  1.00  0.00           C  
ATOM   3553  CD2 LEU B2050      94.170  23.017 120.924  1.00  0.00           C  
ATOM   3554  N   ARG B2074      93.563  27.034 123.825  1.00  0.00           N  
ATOM   3555  CA  ARG B2074      93.784  28.421 123.455  1.00  0.00           C  
ATOM   3556  C   ARG B2074      94.671  29.051 124.522  1.00  0.00           C  
ATOM   3557  O   ARG B2074      95.571  29.837 124.216  1.00  0.00           O  
ATOM   3558  CB  ARG B2074      92.451  29.164 123.393  1.00  0.00           C  
ATOM   3559  CG  ARG B2074      92.537  30.521 122.735  1.00  0.00           C  
ATOM   3560  CD  ARG B2074      91.266  31.319 122.923  1.00  0.00           C  
ATOM   3561  NE  ARG B2074      90.067  30.506 122.752  1.00  0.00           N  
ATOM   3562  CZ  ARG B2074      89.513  30.170 121.591  1.00  0.00           C  
ATOM   3563  NH1 ARG B2074      90.029  30.567 120.441  1.00  0.00           N  
ATOM   3564  NH2 ARG B2074      88.422  29.425 121.596  1.00  0.00           N  
ATOM   3565  N   ALA B2083      94.427  28.694 125.778  1.00  0.00           N  
ATOM   3566  CA  ALA B2083      95.210  29.245 126.878  1.00  0.00           C  
ATOM   3567  C   ALA B2083      96.672  28.818 126.790  1.00  0.00           C  
ATOM   3568  O   ALA B2083      97.578  29.616 127.036  1.00  0.00           O  
ATOM   3569  CB  ALA B2083      94.629  28.802 128.198  1.00  0.00           C  
ATOM   3570  N   ALA B2086      96.903  27.559 126.440  1.00  0.00           N  
ATOM   3571  CA  ALA B2086      98.257  27.057 126.348  1.00  0.00           C  
ATOM   3572  C   ALA B2086      99.027  27.707 125.206  1.00  0.00           C  
ATOM   3573  O   ALA B2086     100.211  28.038 125.344  1.00  0.00           O  
ATOM   3574  CB  ALA B2086      98.237  25.550 126.173  1.00  0.00           C  
ATOM   3575  N   LEU B2087      98.351  27.904 124.080  1.00  0.00           N  
ATOM   3576  CA  LEU B2087      98.978  28.497 122.910  1.00  0.00           C  
ATOM   3577  C   LEU B2087      99.100  30.019 122.922  1.00  0.00           C  
ATOM   3578  O   LEU B2087     100.041  30.576 122.338  1.00  0.00           O  
ATOM   3579  CB  LEU B2087      98.212  28.086 121.653  1.00  0.00           C  
ATOM   3580  CG  LEU B2087      98.202  26.601 121.295  1.00  0.00           C  
ATOM   3581  CD1 LEU B2087      97.287  26.365 120.108  1.00  0.00           C  
ATOM   3582  CD2 LEU B2087      99.622  26.134 120.986  1.00  0.00           C  
ATOM   3583  N   THR B2088      98.174  30.696 123.593  1.00  0.00           N  
ATOM   3584  CA  THR B2088      98.198  32.149 123.562  1.00  0.00           C  
ATOM   3585  C   THR B2088      98.359  32.899 124.873  1.00  0.00           C  
ATOM   3586  O   THR B2088      98.570  34.103 124.864  1.00  0.00           O  
ATOM   3587  CB  THR B2088      96.926  32.670 122.896  1.00  0.00           C  
ATOM   3588  OG1 THR B2088      95.858  32.667 123.850  1.00  0.00           O  
ATOM   3589  CG2 THR B2088      96.545  31.785 121.722  1.00  0.00           C  
ATOM   3590  N   GLY B2089      98.259  32.207 125.997  1.00  0.00           N  
ATOM   3591  CA  GLY B2089      98.370  32.909 127.265  1.00  0.00           C  
ATOM   3592  C   GLY B2089      97.171  33.830 127.451  1.00  0.00           C  
ATOM   3593  O   GLY B2089      97.182  34.721 128.305  1.00  0.00           O  
ATOM   3594  N   SER B2090      96.133  33.606 126.644  1.00  0.00           N  
ATOM   3595  CA  SER B2090      94.926  34.407 126.685  1.00  0.00           C  
ATOM   3596  C   SER B2090      93.646  33.621 126.391  1.00  0.00           C  
ATOM   3597  O   SER B2090      93.671  32.501 125.886  1.00  0.00           O  
ATOM   3598  CB  SER B2090      95.046  35.552 125.695  1.00  0.00           C  
ATOM   3599  OG  SER B2090      93.814  36.246 125.579  1.00  0.00           O  
ATOM   3600  N   LEU B2091      92.513  34.226 126.708  1.00  0.00           N  
ATOM   3601  CA  LEU B2091      91.230  33.587 126.483  1.00  0.00           C  
ATOM   3602  C   LEU B2091      90.376  34.422 125.520  1.00  0.00           C  
ATOM   3603  O   LEU B2091      89.215  34.103 125.286  1.00  0.00           O  
ATOM   3604  CB  LEU B2091      90.512  33.415 127.817  1.00  0.00           C  
ATOM   3605  CG  LEU B2091      90.184  31.998 128.269  1.00  0.00           C  
ATOM   3606  CD1 LEU B2091      91.400  31.098 128.148  1.00  0.00           C  
ATOM   3607  CD2 LEU B2091      89.684  32.060 129.705  1.00  0.00           C  
ATOM   3608  N   GLU B2092      90.965  35.494 124.987  1.00  0.00           N  
ATOM   3609  CA  GLU B2092      90.309  36.401 124.030  1.00  0.00           C  
ATOM   3610  C   GLU B2092      91.243  36.398 122.826  1.00  0.00           C  
ATOM   3611  O   GLU B2092      92.276  37.075 122.806  1.00  0.00           O  
ATOM   3612  CB  GLU B2092      90.190  37.801 124.633  1.00  0.00           C  
ATOM   3613  CG  GLU B2092      89.437  37.806 125.952  1.00  0.00           C  
ATOM   3614  CD  GLU B2092      89.667  39.064 126.766  1.00  0.00           C  
ATOM   3615  OE1 GLU B2092      89.408  39.018 127.985  1.00  0.00           O  
ATOM   3616  OE2 GLU B2092      90.095  40.096 126.200  1.00  0.00           O  
ATOM   3617  N   THR B2093      90.862  35.642 121.808  1.00  0.00           N  
ATOM   3618  CA  THR B2093      91.740  35.473 120.672  1.00  0.00           C  
ATOM   3619  C   THR B2093      90.968  35.114 119.406  1.00  0.00           C  
ATOM   3620  O   THR B2093      89.759  34.912 119.434  1.00  0.00           O  
ATOM   3621  CB  THR B2093      92.712  34.325 121.020  1.00  0.00           C  
ATOM   3622  OG1 THR B2093      94.018  34.619 120.534  1.00  0.00           O  
ATOM   3623  CG2 THR B2093      92.226  33.028 120.424  1.00  0.00           C  
ATOM   3624  N   PRO B2094      91.662  35.037 118.269  1.00  0.00           N  
ATOM   3625  CA  PRO B2094      90.896  34.675 117.076  1.00  0.00           C  
ATOM   3626  C   PRO B2094      90.606  33.171 117.090  1.00  0.00           C  
ATOM   3627  O   PRO B2094      90.962  32.485 118.044  1.00  0.00           O  
ATOM   3628  CB  PRO B2094      91.802  35.120 115.937  1.00  0.00           C  
ATOM   3629  CG  PRO B2094      93.170  35.057 116.540  1.00  0.00           C  
ATOM   3630  CD  PRO B2094      92.982  35.579 117.919  1.00  0.00           C  
ATOM   3631  N   GLY B2095      89.961  32.670 116.040  1.00  0.00           N  
ATOM   3632  CA  GLY B2095      89.606  31.258 115.963  1.00  0.00           C  
ATOM   3633  C   GLY B2095      90.693  30.276 116.356  1.00  0.00           C  
ATOM   3634  O   GLY B2095      91.843  30.415 115.933  1.00  0.00           O  
ATOM   3635  N   LEU B2096      90.333  29.267 117.146  1.00  0.00           N  
ATOM   3636  CA  LEU B2096      91.308  28.274 117.589  1.00  0.00           C  
ATOM   3637  C   LEU B2096      91.987  27.510 116.463  1.00  0.00           C  
ATOM   3638  O   LEU B2096      93.197  27.312 116.487  1.00  0.00           O  
ATOM   3639  CB  LEU B2096      90.667  27.252 118.527  1.00  0.00           C  
ATOM   3640  CG  LEU B2096      91.671  26.226 119.058  1.00  0.00           C  
ATOM   3641  CD1 LEU B2096      92.481  26.884 120.139  1.00  0.00           C  
ATOM   3642  CD2 LEU B2096      90.971  24.995 119.607  1.00  0.00           C  
ATOM   3643  N   PHE B2097      91.213  27.066 115.488  1.00  0.00           N  
ATOM   3644  CA  PHE B2097      91.776  26.298 114.386  1.00  0.00           C  
ATOM   3645  C   PHE B2097      92.785  27.080 113.543  1.00  0.00           C  
ATOM   3646  O   PHE B2097      93.799  26.523 113.135  1.00  0.00           O  
ATOM   3647  CB  PHE B2097      90.641  25.737 113.528  1.00  0.00           C  
ATOM   3648  CG  PHE B2097      89.570  25.049 114.339  1.00  0.00           C  
ATOM   3649  CD1 PHE B2097      89.901  24.012 115.214  1.00  0.00           C  
ATOM   3650  CD2 PHE B2097      88.243  25.465 114.267  1.00  0.00           C  
ATOM   3651  CE1 PHE B2097      88.925  23.400 116.012  1.00  0.00           C  
ATOM   3652  CE2 PHE B2097      87.269  24.870 115.050  1.00  0.00           C  
ATOM   3653  CZ  PHE B2097      87.609  23.833 115.928  1.00  0.00           C  
ATOM   3654  N   GLU B2098      92.542  28.362 113.285  1.00  0.00           N  
ATOM   3655  CA  GLU B2098      93.515  29.100 112.497  1.00  0.00           C  
ATOM   3656  C   GLU B2098      94.712  29.531 113.348  1.00  0.00           C  
ATOM   3657  O   GLU B2098      95.816  29.721 112.838  1.00  0.00           O  
ATOM   3658  CB  GLU B2098      92.882  30.306 111.786  1.00  0.00           C  
ATOM   3659  CG  GLU B2098      91.909  31.130 112.590  1.00  0.00           C  
ATOM   3660  CD  GLU B2098      90.465  30.885 112.171  1.00  0.00           C  
ATOM   3661  OE1 GLU B2098      89.868  29.876 112.633  1.00  0.00           O  
ATOM   3662  OE2 GLU B2098      89.941  31.702 111.373  1.00  0.00           O  
ATOM   3663  N   ILE B2099      94.486  29.684 114.647  1.00  0.00           N  
ATOM   3664  CA  ILE B2099      95.551  30.047 115.576  1.00  0.00           C  
ATOM   3665  C   ILE B2099      96.465  28.836 115.748  1.00  0.00           C  
ATOM   3666  O   ILE B2099      97.680  28.964 115.863  1.00  0.00           O  
ATOM   3667  CB  ILE B2099      94.971  30.432 116.954  1.00  0.00           C  
ATOM   3668  CG1 ILE B2099      94.565  31.896 116.945  1.00  0.00           C  
ATOM   3669  CG2 ILE B2099      95.969  30.153 118.050  1.00  0.00           C  
ATOM   3670  CD1 ILE B2099      95.684  32.822 116.554  1.00  0.00           C  
ATOM   3671  N   LEU B2100      95.865  27.654 115.764  1.00  0.00           N  
ATOM   3672  CA  LEU B2100      96.621  26.428 115.922  1.00  0.00           C  
ATOM   3673  C   LEU B2100      97.406  26.100 114.658  1.00  0.00           C  
ATOM   3674  O   LEU B2100      98.541  25.638 114.725  1.00  0.00           O  
ATOM   3675  CB  LEU B2100      95.667  25.286 116.263  1.00  0.00           C  
ATOM   3676  CG  LEU B2100      96.213  23.880 116.503  1.00  0.00           C  
ATOM   3677  CD1 LEU B2100      97.258  23.889 117.606  1.00  0.00           C  
ATOM   3678  CD2 LEU B2100      95.049  22.979 116.880  1.00  0.00           C  
ATOM   3679  N   ALA B2101      96.810  26.366 113.504  1.00  0.00           N  
ATOM   3680  CA  ALA B2101      97.467  26.065 112.241  1.00  0.00           C  
ATOM   3681  C   ALA B2101      98.586  27.032 111.843  1.00  0.00           C  
ATOM   3682  O   ALA B2101      99.642  26.601 111.369  1.00  0.00           O  
ATOM   3683  CB  ALA B2101      96.425  25.985 111.133  1.00  0.00           C  
ATOM   3684  N   LEU B2102      98.351  28.327 112.035  1.00  0.00           N  
ATOM   3685  CA  LEU B2102      99.309  29.374 111.686  1.00  0.00           C  
ATOM   3686  C   LEU B2102     100.793  29.094 111.968  1.00  0.00           C  
ATOM   3687  O   LEU B2102     101.651  29.299 111.097  1.00  0.00           O  
ATOM   3688  CB  LEU B2102      98.913  30.679 112.385  1.00  0.00           C  
ATOM   3689  CG  LEU B2102      99.881  31.852 112.244  1.00  0.00           C  
ATOM   3690  CD1 LEU B2102     100.190  32.076 110.786  1.00  0.00           C  
ATOM   3691  CD2 LEU B2102      99.286  33.097 112.857  1.00  0.00           C  
ATOM   3692  N   LEU B2103     101.089  28.628 113.178  1.00  0.00           N  
ATOM   3693  CA  LEU B2103     102.461  28.364 113.593  1.00  0.00           C  
ATOM   3694  C   LEU B2103     103.129  27.125 113.012  1.00  0.00           C  
ATOM   3695  O   LEU B2103     104.345  27.089 112.858  1.00  0.00           O  
ATOM   3696  CB  LEU B2103     102.513  28.280 115.114  1.00  0.00           C  
ATOM   3697  CG  LEU B2103     101.847  29.458 115.824  1.00  0.00           C  
ATOM   3698  CD1 LEU B2103     102.463  30.772 115.328  1.00  0.00           C  
ATOM   3699  CD2 LEU B2103     100.349  29.441 115.561  1.00  0.00           C  
ATOM   3700  N   GLY B2104     102.338  26.110 112.691  1.00  0.00           N  
ATOM   3701  CA  GLY B2104     102.915  24.884 112.173  1.00  0.00           C  
ATOM   3702  C   GLY B2104     102.943  23.859 113.288  1.00  0.00           C  
ATOM   3703  O   GLY B2104     102.898  24.208 114.467  1.00  0.00           O  
ATOM   3704  N   LYS B2105     103.030  22.590 112.927  1.00  0.00           N  
ATOM   3705  CA  LYS B2105     103.033  21.521 113.916  1.00  0.00           C  
ATOM   3706  C   LYS B2105     104.093  21.654 115.002  1.00  0.00           C  
ATOM   3707  O   LYS B2105     103.772  21.702 116.187  1.00  0.00           O  
ATOM   3708  CB  LYS B2105     103.194  20.173 113.209  1.00  0.00           C  
ATOM   3709  CG  LYS B2105     103.103  18.968 114.120  1.00  0.00           C  
ATOM   3710  CD  LYS B2105     103.152  17.691 113.314  1.00  0.00           C  
ATOM   3711  CE  LYS B2105     103.085  16.485 114.216  1.00  0.00           C  
ATOM   3712  NZ  LYS B2105     103.289  15.237 113.441  1.00  0.00           N  
ATOM   3713  N   GLU B2107     105.356  21.730 114.608  1.00  0.00           N  
ATOM   3714  CA  GLU B2107     106.413  21.791 115.598  1.00  0.00           C  
ATOM   3715  C   GLU B2107     106.371  22.990 116.537  1.00  0.00           C  
ATOM   3716  O   GLU B2107     106.505  22.834 117.749  1.00  0.00           O  
ATOM   3717  CB  GLU B2107     107.778  21.672 114.911  1.00  0.00           C  
ATOM   3718  CG  GLU B2107     107.973  20.364 114.128  1.00  0.00           C  
ATOM   3719  CD  GLU B2107     107.654  19.105 114.940  1.00  0.00           C  
ATOM   3720  OE1 GLU B2107     108.040  19.043 116.129  1.00  0.00           O  
ATOM   3721  OE2 GLU B2107     107.030  18.167 114.389  1.00  0.00           O  
ATOM   3722  N   ARG B2108     106.174  24.181 115.992  1.00  0.00           N  
ATOM   3723  CA  ARG B2108     106.126  25.380 116.814  1.00  0.00           C  
ATOM   3724  C   ARG B2108     104.964  25.271 117.808  1.00  0.00           C  
ATOM   3725  O   ARG B2108     105.087  25.659 118.973  1.00  0.00           O  
ATOM   3726  CB  ARG B2108     105.972  26.598 115.902  1.00  0.00           C  
ATOM   3727  CG  ARG B2108     106.313  27.930 116.527  1.00  0.00           C  
ATOM   3728  CD  ARG B2108     107.159  28.754 115.566  1.00  0.00           C  
ATOM   3729  NE  ARG B2108     106.430  29.153 114.366  1.00  0.00           N  
ATOM   3730  CZ  ARG B2108     107.000  29.441 113.198  1.00  0.00           C  
ATOM   3731  NH1 ARG B2108     108.320  29.370 113.057  1.00  0.00           N  
ATOM   3732  NH2 ARG B2108     106.249  29.815 112.167  1.00  0.00           N  
ATOM   3733  N   ALA B2109     103.845  24.715 117.345  1.00  0.00           N  
ATOM   3734  CA  ALA B2109     102.657  24.546 118.180  1.00  0.00           C  
ATOM   3735  C   ALA B2109     102.874  23.507 119.285  1.00  0.00           C  
ATOM   3736  O   ALA B2109     102.495  23.714 120.435  1.00  0.00           O  
ATOM   3737  CB  ALA B2109     101.479  24.145 117.316  1.00  0.00           C  
ATOM   3738  N   LEU B2110     103.474  22.379 118.924  1.00  0.00           N  
ATOM   3739  CA  LEU B2110     103.751  21.330 119.892  1.00  0.00           C  
ATOM   3740  C   LEU B2110     104.687  21.820 120.986  1.00  0.00           C  
ATOM   3741  O   LEU B2110     104.437  21.612 122.168  1.00  0.00           O  
ATOM   3742  CB  LEU B2110     104.390  20.131 119.203  1.00  0.00           C  
ATOM   3743  CG  LEU B2110     103.507  19.375 118.213  1.00  0.00           C  
ATOM   3744  CD1 LEU B2110     104.201  18.077 117.865  1.00  0.00           C  
ATOM   3745  CD2 LEU B2110     102.115  19.091 118.813  1.00  0.00           C  
ATOM   3746  N   ARG B2111     105.777  22.463 120.586  1.00  0.00           N  
ATOM   3747  CA  ARG B2111     106.748  22.970 121.547  1.00  0.00           C  
ATOM   3748  C   ARG B2111     106.051  23.826 122.588  1.00  0.00           C  
ATOM   3749  O   ARG B2111     106.143  23.578 123.781  1.00  0.00           O  
ATOM   3750  CB  ARG B2111     107.830  23.813 120.860  1.00  0.00           C  
ATOM   3751  CG  ARG B2111     108.761  23.057 119.920  1.00  0.00           C  
ATOM   3752  CD  ARG B2111     109.458  21.885 120.617  1.00  0.00           C  
ATOM   3753  NE  ARG B2111     108.730  20.616 120.514  1.00  0.00           N  
ATOM   3754  CZ  ARG B2111     108.505  19.965 119.373  1.00  0.00           C  
ATOM   3755  NH1 ARG B2111     108.940  20.459 118.222  1.00  0.00           N  
ATOM   3756  NH2 ARG B2111     107.859  18.804 119.385  1.00  0.00           N  
ATOM   3757  N   ARG B2112     105.336  24.838 122.123  1.00  0.00           N  
ATOM   3758  CA  ARG B2112     104.635  25.739 123.021  1.00  0.00           C  
ATOM   3759  C   ARG B2112     103.610  24.993 123.897  1.00  0.00           C  
ATOM   3760  O   ARG B2112     103.436  25.309 125.071  1.00  0.00           O  
ATOM   3761  CB  ARG B2112     103.977  26.853 122.193  1.00  0.00           C  
ATOM   3762  CG  ARG B2112     103.398  27.957 123.030  1.00  0.00           C  
ATOM   3763  CD  ARG B2112     102.820  29.075 122.193  1.00  0.00           C  
ATOM   3764  NE  ARG B2112     103.851  29.979 121.713  1.00  0.00           N  
ATOM   3765  CZ  ARG B2112     103.616  31.225 121.324  1.00  0.00           C  
ATOM   3766  NH1 ARG B2112     102.384  31.710 121.357  1.00  0.00           N  
ATOM   3767  NH2 ARG B2112     104.615  31.990 120.918  1.00  0.00           N  
ATOM   3768  N   LEU B2113     102.954  23.990 123.329  1.00  0.00           N  
ATOM   3769  CA  LEU B2113     101.969  23.203 124.054  1.00  0.00           C  
ATOM   3770  C   LEU B2113     102.669  22.376 125.127  1.00  0.00           C  
ATOM   3771  O   LEU B2113     102.113  22.137 126.197  1.00  0.00           O  
ATOM   3772  CB  LEU B2113     101.246  22.269 123.092  1.00  0.00           C  
ATOM   3773  CG  LEU B2113      99.860  21.750 123.462  1.00  0.00           C  
ATOM   3774  CD1 LEU B2113      99.509  20.625 122.509  1.00  0.00           C  
ATOM   3775  CD2 LEU B2113      99.825  21.252 124.891  1.00  0.00           C  
ATOM   3776  N   GLU B2121     103.888  21.935 124.843  1.00  0.00           N  
ATOM   3777  CA  GLU B2121     104.632  21.135 125.813  1.00  0.00           C  
ATOM   3778  C   GLU B2121     105.031  21.954 127.038  1.00  0.00           C  
ATOM   3779  O   GLU B2121     105.122  21.410 128.136  1.00  0.00           O  
ATOM   3780  CB  GLU B2121     105.886  20.516 125.180  1.00  0.00           C  
ATOM   3781  CG  GLU B2121     105.613  19.510 124.048  1.00  0.00           C  
ATOM   3782  CD  GLU B2121     106.836  19.267 123.159  1.00  0.00           C  
ATOM   3783  OE1 GLU B2121     106.696  18.602 122.116  1.00  0.00           O  
ATOM   3784  OE2 GLU B2121     107.939  19.747 123.502  1.00  0.00           O  
ATOM   3785  N   ARG B2122     105.266  23.254 126.861  1.00  0.00           N  
ATOM   3786  CA  ARG B2122     105.646  24.100 127.987  1.00  0.00           C  
ATOM   3787  C   ARG B2122     104.499  24.260 128.969  1.00  0.00           C  
ATOM   3788  O   ARG B2122     104.716  24.398 130.171  1.00  0.00           O  
ATOM   3789  CB  ARG B2122     106.091  25.490 127.522  1.00  0.00           C  
ATOM   3790  CG  ARG B2122     107.570  25.602 127.199  1.00  0.00           C  
ATOM   3791  CD  ARG B2122     108.126  27.021 127.417  1.00  0.00           C  
ATOM   3792  NE  ARG B2122     107.614  28.029 126.484  1.00  0.00           N  
ATOM   3793  CZ  ARG B2122     106.427  28.628 126.583  1.00  0.00           C  
ATOM   3794  NH1 ARG B2122     105.607  28.325 127.583  1.00  0.00           N  
ATOM   3795  NH2 ARG B2122     106.061  29.548 125.692  1.00  0.00           N  
ATOM   3796  N   ALA B2123     103.276  24.236 128.460  1.00  0.00           N  
ATOM   3797  CA  ALA B2123     102.112  24.396 129.315  1.00  0.00           C  
ATOM   3798  C   ALA B2123     101.762  23.114 130.053  1.00  0.00           C  
ATOM   3799  O   ALA B2123     101.060  23.141 131.064  1.00  0.00           O  
ATOM   3800  CB  ALA B2123     100.933  24.856 128.496  1.00  0.00           C  
ATOM   3801  N   LEU B2124     102.251  21.989 129.549  1.00  0.00           N  
ATOM   3802  CA  LEU B2124     101.972  20.708 130.175  1.00  0.00           C  
ATOM   3803  C   LEU B2124     103.146  20.258 131.043  1.00  0.00           C  
ATOM   3804  O   LEU B2124     102.996  19.393 131.902  1.00  0.00           O  
ATOM   3805  CB  LEU B2124     101.673  19.664 129.099  1.00  0.00           C  
ATOM   3806  CG  LEU B2124     100.596  20.049 128.082  1.00  0.00           C  
ATOM   3807  CD1 LEU B2124     100.397  18.902 127.107  1.00  0.00           C  
ATOM   3808  CD2 LEU B2124      99.295  20.373 128.796  1.00  0.00           C  
ATOM   3809  N   ALA B2126     104.313  20.855 130.818  1.00  0.00           N  
ATOM   3810  CA  ALA B2126     105.510  20.518 131.581  1.00  0.00           C  
ATOM   3811  C   ALA B2126     105.275  20.790 133.064  1.00  0.00           C  
ATOM   3812  O   ALA B2126     105.644  19.914 133.876  1.00  0.00           O  
ATOM   3813  CB  ALA B2126     106.703  21.329 131.077  1.00  0.00           C  
ATOM   3814  OXT ALA B2126     104.732  21.870 133.402  1.00  0.00           O  
HETATM 3815  PG  ATP B 601      98.347  77.141 119.927  1.00  0.00           P  
HETATM 3816  O1G ATP B 601      98.139  78.560 119.416  1.00  0.00           O  
HETATM 3817  O2G ATP B 601      98.022  77.086 121.415  1.00  0.00           O  
HETATM 3818  O3G ATP B 601      99.797  76.728 119.705  1.00  0.00           O  
HETATM 3819  PB  ATP B 601      96.453  76.652 117.876  1.00  0.00           P  
HETATM 3820  O1B ATP B 601      95.773  77.897 118.323  1.00  0.00           O  
HETATM 3821  O2B ATP B 601      95.653  75.500 117.384  1.00  0.00           O  
HETATM 3822  O3B ATP B 601      97.363  76.122 119.121  1.00  0.00           O  
HETATM 3823  PA  ATP B 601      97.383  78.396 115.818  1.00  0.00           P  
HETATM 3824  O1A ATP B 601      97.332  79.547 116.761  1.00  0.00           O  
HETATM 3825  O2A ATP B 601      98.460  78.333 114.791  1.00  0.00           O  
HETATM 3826  O3A ATP B 601      97.537  77.038 116.716  1.00  0.00           O  
HETATM 3827  O5' ATP B 601      95.966  78.242 115.094  1.00  0.00           O  
HETATM 3828  C5' ATP B 601      95.890  77.807 113.735  1.00  0.00           C  
HETATM 3829  C4' ATP B 601      94.519  78.084 113.147  1.00  0.00           C  
HETATM 3830  O4' ATP B 601      93.557  77.166 113.734  1.00  0.00           O  
HETATM 3831  C3' ATP B 601      94.001  79.483 113.468  1.00  0.00           C  
HETATM 3832  O3' ATP B 601      93.661  80.348 112.384  1.00  0.00           O  
HETATM 3833  C2' ATP B 601      93.038  79.344 114.641  1.00  0.00           C  
HETATM 3834  O2' ATP B 601      91.873  80.107 114.397  1.00  0.00           O  
HETATM 3835  C1' ATP B 601      92.648  77.864 114.567  1.00  0.00           C  
HETATM 3836  N9  ATP B 601      92.515  77.159 115.846  1.00  0.00           N  
HETATM 3837  C8  ATP B 601      93.361  77.179 116.925  1.00  0.00           C  
HETATM 3838  N7  ATP B 601      92.946  76.452 117.936  1.00  0.00           N  
HETATM 3839  C5  ATP B 601      91.746  75.914 117.491  1.00  0.00           C  
HETATM 3840  C6  ATP B 601      90.808  75.056 118.097  1.00  0.00           C  
HETATM 3841  N6  ATP B 601      90.943  74.572 119.333  1.00  0.00           N  
HETATM 3842  N1  ATP B 601      89.715  74.710 117.382  1.00  0.00           N  
HETATM 3843  C2  ATP B 601      89.583  75.197 116.145  1.00  0.00           C  
HETATM 3844  N3  ATP B 601      90.393  76.010 115.467  1.00  0.00           N  
HETATM 3845  C4  ATP B 601      91.469  76.336 116.205  1.00  0.00           C  
TER
END
