# Supplementary material for: Backbone Brackets and Arginine Tweezers delineate Class I and Class II aminoacyl tRNA synthetases
Source: PLoS Comput Biol. 2018 Apr 16;14(4):e1006101. doi: 10.1371/journal.pcbi.1006101 (PMC5919687; doi:10.1371/journal.pcbi.1006101)
Supplement: S11 File — All structures of Class I aaRS with residues renumbered according to the MSA. (GZ) [file pcbi.1006101.s023.tar.gz › 1n78_A_renum.pdb]

ATOM      1  N   MET A 264      34.787  83.898  29.633  1.00  0.00           N  
ATOM      2  CA  MET A 264      34.470  82.495  30.046  1.00  0.00           C  
ATOM      3  C   MET A 264      34.144  82.395  31.541  1.00  0.00           C  
ATOM      4  O   MET A 264      33.618  83.338  32.140  1.00  0.00           O  
ATOM      5  CB  MET A 264      35.646  81.569  29.714  1.00  0.00           C  
ATOM      6  CG  MET A 264      36.925  81.869  30.484  1.00  0.00           C  
ATOM      7  SD  MET A 264      38.259  80.719  30.074  1.00  0.00           S  
ATOM      8  CE  MET A 264      38.288  79.678  31.508  1.00  0.00           C  
ATOM      9  N   VAL A 266      34.450  81.247  32.137  1.00  0.00           N  
ATOM     10  CA  VAL A 266      34.185  81.038  33.550  1.00  0.00           C  
ATOM     11  C   VAL A 266      35.461  80.652  34.276  1.00  0.00           C  
ATOM     12  O   VAL A 266      36.086  79.650  33.951  1.00  0.00           O  
ATOM     13  CB  VAL A 266      33.117  79.924  33.767  1.00  0.00           C  
ATOM     14  CG1 VAL A 266      33.103  79.483  35.219  1.00  0.00           C  
ATOM     15  CG2 VAL A 266      31.733  80.438  33.382  1.00  0.00           C  
ATOM     16  N   VAL A 267      35.839  81.458  35.262  1.00  0.00           N  
ATOM     17  CA  VAL A 267      37.030  81.198  36.069  1.00  0.00           C  
ATOM     18  C   VAL A 267      36.654  81.131  37.552  1.00  0.00           C  
ATOM     19  O   VAL A 267      36.174  82.113  38.118  1.00  0.00           O  
ATOM     20  CB  VAL A 267      38.095  82.314  35.876  1.00  0.00           C  
ATOM     21  CG1 VAL A 267      39.322  82.018  36.709  1.00  0.00           C  
ATOM     22  CG2 VAL A 267      38.475  82.427  34.405  1.00  0.00           C  
ATOM     23  N   THR A 268      36.855  79.970  38.171  1.00  0.00           N  
ATOM     24  CA  THR A 268      36.558  79.801  39.595  1.00  0.00           C  
ATOM     25  C   THR A 268      37.846  79.516  40.379  1.00  0.00           C  
ATOM     26  O   THR A 268      38.908  79.264  39.795  1.00  0.00           O  
ATOM     27  CB  THR A 268      35.609  78.603  39.856  1.00  0.00           C  
ATOM     28  OG1 THR A 268      36.242  77.382  39.432  1.00  0.00           O  
ATOM     29  CG2 THR A 268      34.273  78.795  39.129  1.00  0.00           C  
ATOM     30  N   ARG A 269      37.752  79.564  41.703  1.00  0.00           N  
ATOM     31  CA  ARG A 269      38.897  79.255  42.539  1.00  0.00           C  
ATOM     32  C   ARG A 269      38.516  78.756  43.912  1.00  0.00           C  
ATOM     33  O   ARG A 269      37.359  78.842  44.322  1.00  0.00           O  
ATOM     34  CB  ARG A 269      39.834  80.464  42.686  1.00  0.00           C  
ATOM     35  CG  ARG A 269      39.198  81.807  43.055  1.00  0.00           C  
ATOM     36  CD  ARG A 269      38.337  81.737  44.287  1.00  0.00           C  
ATOM     37  NE  ARG A 269      37.961  83.050  44.808  1.00  0.00           N  
ATOM     38  CZ  ARG A 269      37.254  83.198  45.925  1.00  0.00           C  
ATOM     39  NH1 ARG A 269      36.861  82.119  46.583  1.00  0.00           N  
ATOM     40  NH2 ARG A 269      36.979  84.402  46.411  1.00  0.00           N  
ATOM     41  N   ILE A 270      39.511  78.196  44.591  1.00  0.00           N  
ATOM     42  CA  ILE A 270      39.396  77.717  45.960  1.00  0.00           C  
ATOM     43  C   ILE A 270      40.564  78.485  46.603  1.00  0.00           C  
ATOM     44  O   ILE A 270      41.672  78.527  46.052  1.00  0.00           O  
ATOM     45  CB  ILE A 270      39.580  76.167  46.056  1.00  0.00           C  
ATOM     46  CG1 ILE A 270      39.321  75.707  47.489  1.00  0.00           C  
ATOM     47  CG2 ILE A 270      40.967  75.747  45.617  1.00  0.00           C  
ATOM     48  CD1 ILE A 270      37.890  75.906  47.926  1.00  0.00           C  
ATOM     49  N   ALA A 272      40.313  79.137  47.730  1.00  0.00           N  
ATOM     50  CA  ALA A 272      41.344  79.939  48.368  1.00  0.00           C  
ATOM     51  C   ALA A 272      41.543  79.542  49.819  1.00  0.00           C  
ATOM     52  O   ALA A 272      41.170  80.268  50.742  1.00  0.00           O  
ATOM     53  CB  ALA A 272      40.977  81.410  48.267  1.00  0.00           C  
ATOM     54  N   PRO A 273      42.150  78.377  50.033  1.00  0.00           N  
ATOM     55  CA  PRO A 273      42.419  77.836  51.364  1.00  0.00           C  
ATOM     56  C   PRO A 273      43.401  78.693  52.145  1.00  0.00           C  
ATOM     57  O   PRO A 273      44.283  79.321  51.561  1.00  0.00           O  
ATOM     58  CB  PRO A 273      43.023  76.454  51.072  1.00  0.00           C  
ATOM     59  CG  PRO A 273      42.691  76.185  49.610  1.00  0.00           C  
ATOM     60  CD  PRO A 273      42.740  77.529  48.984  1.00  0.00           C  
ATOM     61  N   SER A 274      43.238  78.713  53.463  1.00  0.00           N  
ATOM     62  CA  SER A 274      44.156  79.428  54.345  1.00  0.00           C  
ATOM     63  C   SER A 274      44.930  78.338  55.069  1.00  0.00           C  
ATOM     64  O   SER A 274      44.335  77.531  55.771  1.00  0.00           O  
ATOM     65  CB  SER A 274      43.393  80.265  55.359  1.00  0.00           C  
ATOM     66  OG  SER A 274      42.867  81.416  54.733  1.00  0.00           O  
ATOM     67  N   PRO A 275      46.266  78.296  54.911  1.00  0.00           N  
ATOM     68  CA  PRO A 275      47.098  77.278  55.564  1.00  0.00           C  
ATOM     69  C   PRO A 275      47.249  77.580  57.053  1.00  0.00           C  
ATOM     70  O   PRO A 275      48.267  78.109  57.484  1.00  0.00           O  
ATOM     71  CB  PRO A 275      48.416  77.397  54.813  1.00  0.00           C  
ATOM     72  CG  PRO A 275      48.529  78.874  54.642  1.00  0.00           C  
ATOM     73  CD  PRO A 275      47.112  79.298  54.239  1.00  0.00           C  
ATOM     74  N   THR A 276      46.242  77.227  57.837  1.00  0.00           N  
ATOM     75  CA  THR A 276      46.259  77.522  59.265  1.00  0.00           C  
ATOM     76  C   THR A 276      45.872  76.330  60.131  1.00  0.00           C  
ATOM     77  O   THR A 276      45.459  76.506  61.271  1.00  0.00           O  
ATOM     78  CB  THR A 276      45.270  78.665  59.568  1.00  0.00           C  
ATOM     79  OG1 THR A 276      43.973  78.290  59.081  1.00  0.00           O  
ATOM     80  CG2 THR A 276      45.695  79.959  58.874  1.00  0.00           C  
ATOM     81  N   GLY A 277      46.001  75.127  59.589  1.00  0.00           N  
ATOM     82  CA  GLY A 277      45.636  73.931  60.328  1.00  0.00           C  
ATOM     83  C   GLY A 277      45.464  72.764  59.375  1.00  0.00           C  
ATOM     84  O   GLY A 277      45.891  72.844  58.220  1.00  0.00           O  
ATOM     85  N   ASP A 279      44.839  71.686  59.836  1.00  0.00           N  
ATOM     86  CA  ASP A 279      44.632  70.510  58.994  1.00  0.00           C  
ATOM     87  C   ASP A 279      43.805  70.808  57.743  1.00  0.00           C  
ATOM     88  O   ASP A 279      43.016  71.764  57.718  1.00  0.00           O  
ATOM     89  CB  ASP A 279      43.925  69.399  59.777  1.00  0.00           C  
ATOM     90  CG  ASP A 279      44.687  68.973  61.014  1.00  0.00           C  
ATOM     91  OD1 ASP A 279      45.931  68.903  60.961  1.00  0.00           O  
ATOM     92  OD2 ASP A 279      44.034  68.690  62.038  1.00  0.00           O  
ATOM     93  N   PRO A 280      43.983  69.992  56.682  1.00  0.00           N  
ATOM     94  CA  PRO A 280      43.237  70.164  55.427  1.00  0.00           C  
ATOM     95  C   PRO A 280      41.783  69.993  55.851  1.00  0.00           C  
ATOM     96  O   PRO A 280      41.421  68.966  56.404  1.00  0.00           O  
ATOM     97  CB  PRO A 280      43.737  69.006  54.565  1.00  0.00           C  
ATOM     98  CG  PRO A 280      45.128  68.775  55.084  1.00  0.00           C  
ATOM     99  CD  PRO A 280      44.936  68.878  56.576  1.00  0.00           C  
ATOM    100  N   HIS A 281      40.965  71.001  55.590  1.00  0.00           N  
ATOM    101  CA  HIS A 281      39.572  71.015  56.038  1.00  0.00           C  
ATOM    102  C   HIS A 281      38.507  70.488  55.070  1.00  0.00           C  
ATOM    103  O   HIS A 281      38.483  70.841  53.892  1.00  0.00           O  
ATOM    104  CB  HIS A 281      39.249  72.454  56.470  1.00  0.00           C  
ATOM    105  CG  HIS A 281      38.138  72.567  57.465  1.00  0.00           C  
ATOM    106  ND1 HIS A 281      36.808  72.556  57.101  1.00  0.00           N  
ATOM    107  CD2 HIS A 281      38.161  72.711  58.814  1.00  0.00           C  
ATOM    108  CE1 HIS A 281      36.059  72.690  58.183  1.00  0.00           C  
ATOM    109  NE2 HIS A 281      36.854  72.787  59.234  1.00  0.00           N  
ATOM    110  N   VAL A 282      37.610  69.658  55.590  1.00  0.00           N  
ATOM    111  CA  VAL A 282      36.551  69.080  54.776  1.00  0.00           C  
ATOM    112  C   VAL A 282      35.687  70.165  54.136  1.00  0.00           C  
ATOM    113  O   VAL A 282      35.189  69.994  53.032  1.00  0.00           O  
ATOM    114  CB  VAL A 282      35.679  68.087  55.611  1.00  0.00           C  
ATOM    115  CG1 VAL A 282      35.083  68.786  56.836  1.00  0.00           C  
ATOM    116  CG2 VAL A 282      34.571  67.509  54.735  1.00  0.00           C  
ATOM    117  N   GLY A 283      35.535  71.293  54.825  1.00  0.00           N  
ATOM    118  CA  GLY A 283      34.743  72.389  54.292  1.00  0.00           C  
ATOM    119  C   GLY A 283      35.412  72.971  53.061  1.00  0.00           C  
ATOM    120  O   GLY A 283      34.760  73.504  52.157  1.00  0.00           O  
ATOM    121  N   THR A 284      36.736  72.869  53.029  1.00  0.00           N  
ATOM    122  CA  THR A 284      37.496  73.363  51.899  1.00  0.00           C  
ATOM    123  C   THR A 284      37.312  72.408  50.725  1.00  0.00           C  
ATOM    124  O   THR A 284      37.198  72.843  49.579  1.00  0.00           O  
ATOM    125  CB  THR A 284      38.993  73.458  52.217  1.00  0.00           C  
ATOM    126  OG1 THR A 284      39.195  74.417  53.261  1.00  0.00           O  
ATOM    127  CG2 THR A 284      39.767  73.891  50.969  1.00  0.00           C  
ATOM    128  N   ALA A 285      37.288  71.108  51.018  1.00  0.00           N  
ATOM    129  CA  ALA A 285      37.111  70.103  49.971  1.00  0.00           C  
ATOM    130  C   ALA A 285      35.720  70.274  49.359  1.00  0.00           C  
ATOM    131  O   ALA A 285      35.568  70.288  48.142  1.00  0.00           O  
ATOM    132  CB  ALA A 285      37.278  68.694  50.543  1.00  0.00           C  
ATOM    133  N   TYR A 286      34.719  70.412  50.221  1.00  0.00           N  
ATOM    134  CA  TYR A 286      33.333  70.596  49.799  1.00  0.00           C  
ATOM    135  C   TYR A 286      33.231  71.752  48.806  1.00  0.00           C  
ATOM    136  O   TYR A 286      32.730  71.590  47.692  1.00  0.00           O  
ATOM    137  CB  TYR A 286      32.471  70.884  51.030  1.00  0.00           C  
ATOM    138  CG  TYR A 286      31.025  71.258  50.768  1.00  0.00           C  
ATOM    139  CD1 TYR A 286      30.112  70.320  50.291  1.00  0.00           C  
ATOM    140  CD2 TYR A 286      30.560  72.547  51.047  1.00  0.00           C  
ATOM    141  CE1 TYR A 286      28.770  70.650  50.104  1.00  0.00           C  
ATOM    142  CE2 TYR A 286      29.222  72.887  50.865  1.00  0.00           C  
ATOM    143  CZ  TYR A 286      28.333  71.930  50.395  1.00  0.00           C  
ATOM    144  OH  TYR A 286      27.006  72.254  50.241  1.00  0.00           O  
ATOM    145  N   ILE A 288      33.723  72.917  49.208  1.00  0.00           N  
ATOM    146  CA  ILE A 288      33.666  74.097  48.356  1.00  0.00           C  
ATOM    147  C   ILE A 288      34.474  73.914  47.070  1.00  0.00           C  
ATOM    148  O   ILE A 288      33.994  74.246  45.981  1.00  0.00           O  
ATOM    149  CB  ILE A 288      34.158  75.356  49.131  1.00  0.00           C  
ATOM    150  CG1 ILE A 288      33.172  75.688  50.262  1.00  0.00           C  
ATOM    151  CG2 ILE A 288      34.274  76.553  48.203  1.00  0.00           C  
ATOM    152  CD1 ILE A 288      31.765  76.068  49.793  1.00  0.00           C  
ATOM    153  N   ALA A 289      35.691  73.384  47.191  1.00  0.00           N  
ATOM    154  CA  ALA A 289      36.543  73.167  46.025  1.00  0.00           C  
ATOM    155  C   ALA A 289      35.776  72.339  44.991  1.00  0.00           C  
ATOM    156  O   ALA A 289      35.776  72.645  43.793  1.00  0.00           O  
ATOM    157  CB  ALA A 289      37.837  72.439  46.441  1.00  0.00           C  
ATOM    158  N   LEU A 290      35.107  71.300  45.477  1.00  0.00           N  
ATOM    159  CA  LEU A 290      34.325  70.396  44.650  1.00  0.00           C  
ATOM    160  C   LEU A 290      33.301  71.106  43.752  1.00  0.00           C  
ATOM    161  O   LEU A 290      33.181  70.792  42.569  1.00  0.00           O  
ATOM    162  CB  LEU A 290      33.635  69.385  45.564  1.00  0.00           C  
ATOM    163  CG  LEU A 290      32.774  68.283  44.968  1.00  0.00           C  
ATOM    164  CD1 LEU A 290      33.569  67.467  43.965  1.00  0.00           C  
ATOM    165  CD2 LEU A 290      32.281  67.407  46.111  1.00  0.00           C  
ATOM    166  N   PHE A 291      32.562  72.064  44.299  1.00  0.00           N  
ATOM    167  CA  PHE A 291      31.582  72.769  43.481  1.00  0.00           C  
ATOM    168  C   PHE A 291      32.236  73.796  42.559  1.00  0.00           C  
ATOM    169  O   PHE A 291      31.696  74.121  41.492  1.00  0.00           O  
ATOM    170  CB  PHE A 291      30.509  73.425  44.358  1.00  0.00           C  
ATOM    171  CG  PHE A 291      29.545  72.438  44.958  1.00  0.00           C  
ATOM    172  CD1 PHE A 291      29.910  71.661  46.050  1.00  0.00           C  
ATOM    173  CD2 PHE A 291      28.280  72.252  44.400  1.00  0.00           C  
ATOM    174  CE1 PHE A 291      29.040  70.713  46.583  1.00  0.00           C  
ATOM    175  CE2 PHE A 291      27.398  71.302  44.927  1.00  0.00           C  
ATOM    176  CZ  PHE A 291      27.778  70.529  46.023  1.00  0.00           C  
ATOM    177  N   ASN A 292      33.398  74.313  42.948  1.00  0.00           N  
ATOM    178  CA  ASN A 292      34.078  75.277  42.086  1.00  0.00           C  
ATOM    179  C   ASN A 292      34.636  74.523  40.894  1.00  0.00           C  
ATOM    180  O   ASN A 292      34.613  75.011  39.761  1.00  0.00           O  
ATOM    181  CB  ASN A 292      35.190  75.985  42.850  1.00  0.00           C  
ATOM    182  CG  ASN A 292      34.686  77.196  43.597  1.00  0.00           C  
ATOM    183  OD1 ASN A 292      34.454  78.248  42.998  1.00  0.00           O  
ATOM    184  ND2 ASN A 292      34.478  77.050  44.903  1.00  0.00           N  
ATOM    185  N   TYR A 293      35.114  73.313  41.164  1.00  0.00           N  
ATOM    186  CA  TYR A 293      35.669  72.452  40.135  1.00  0.00           C  
ATOM    187  C   TYR A 293      34.590  72.056  39.112  1.00  0.00           C  
ATOM    188  O   TYR A 293      34.813  72.121  37.902  1.00  0.00           O  
ATOM    189  CB  TYR A 293      36.291  71.223  40.798  1.00  0.00           C  
ATOM    190  CG  TYR A 293      36.632  70.086  39.863  1.00  0.00           C  
ATOM    191  CD1 TYR A 293      35.702  69.086  39.597  1.00  0.00           C  
ATOM    192  CD2 TYR A 293      37.885  69.999  39.263  1.00  0.00           C  
ATOM    193  CE1 TYR A 293      36.002  68.023  38.765  1.00  0.00           C  
ATOM    194  CE2 TYR A 293      38.208  68.931  38.420  1.00  0.00           C  
ATOM    195  CZ  TYR A 293      37.257  67.942  38.176  1.00  0.00           C  
ATOM    196  OH  TYR A 293      37.545  66.863  37.363  1.00  0.00           O  
ATOM    197  N   ALA A 294      33.418  71.656  39.597  1.00  0.00           N  
ATOM    198  CA  ALA A 294      32.330  71.268  38.701  1.00  0.00           C  
ATOM    199  C   ALA A 294      31.845  72.440  37.857  1.00  0.00           C  
ATOM    200  O   ALA A 294      31.682  72.305  36.647  1.00  0.00           O  
ATOM    201  CB  ALA A 294      31.174  70.699  39.498  1.00  0.00           C  
ATOM    202  N   TRP A 295      31.627  73.590  38.491  1.00  0.00           N  
ATOM    203  CA  TRP A 295      31.138  74.758  37.773  1.00  0.00           C  
ATOM    204  C   TRP A 295      32.112  75.168  36.685  1.00  0.00           C  
ATOM    205  O   TRP A 295      31.701  75.477  35.563  1.00  0.00           O  
ATOM    206  CB  TRP A 295      30.903  75.929  38.732  1.00  0.00           C  
ATOM    207  CG  TRP A 295      30.195  77.110  38.109  1.00  0.00           C  
ATOM    208  CD1 TRP A 295      30.569  78.422  38.187  1.00  0.00           C  
ATOM    209  CD2 TRP A 295      28.979  77.088  37.346  1.00  0.00           C  
ATOM    210  NE1 TRP A 295      29.665  79.215  37.520  1.00  0.00           N  
ATOM    211  CE2 TRP A 295      28.679  78.422  36.997  1.00  0.00           C  
ATOM    212  CE3 TRP A 295      28.116  76.071  36.923  1.00  0.00           C  
ATOM    213  CZ2 TRP A 295      27.548  78.766  36.243  1.00  0.00           C  
ATOM    214  CZ3 TRP A 295      26.991  76.413  36.173  1.00  0.00           C  
ATOM    215  CH2 TRP A 295      26.718  77.748  35.843  1.00  0.00           C  
ATOM    216  N   ALA A 296      33.401  75.181  37.017  1.00  0.00           N  
ATOM    217  CA  ALA A 296      34.420  75.528  36.038  1.00  0.00           C  
ATOM    218  C   ALA A 296      34.380  74.522  34.880  1.00  0.00           C  
ATOM    219  O   ALA A 296      34.215  74.912  33.728  1.00  0.00           O  
ATOM    220  CB  ALA A 296      35.805  75.530  36.691  1.00  0.00           C  
ATOM    221  N   ARG A 297      34.524  73.234  35.183  1.00  0.00           N  
ATOM    222  CA  ARG A 297      34.510  72.208  34.141  1.00  0.00           C  
ATOM    223  C   ARG A 297      33.205  72.189  33.359  1.00  0.00           C  
ATOM    224  O   ARG A 297      33.215  72.128  32.130  1.00  0.00           O  
ATOM    225  CB  ARG A 297      34.766  70.824  34.738  1.00  0.00           C  
ATOM    226  CG  ARG A 297      36.197  70.607  35.197  1.00  0.00           C  
ATOM    227  CD  ARG A 297      37.166  70.468  34.020  1.00  0.00           C  
ATOM    228  NE  ARG A 297      38.538  70.300  34.494  1.00  0.00           N  
ATOM    229  CZ  ARG A 297      39.388  71.303  34.701  1.00  0.00           C  
ATOM    230  NH1 ARG A 297      39.023  72.554  34.461  1.00  0.00           N  
ATOM    231  NH2 ARG A 297      40.592  71.059  35.190  1.00  0.00           N  
ATOM    232  N   ARG A 298      32.082  72.240  34.066  1.00  0.00           N  
ATOM    233  CA  ARG A 298      30.780  72.237  33.415  1.00  0.00           C  
ATOM    234  C   ARG A 298      30.723  73.288  32.313  1.00  0.00           C  
ATOM    235  O   ARG A 298      30.120  73.054  31.269  1.00  0.00           O  
ATOM    236  CB  ARG A 298      29.675  72.514  34.431  1.00  0.00           C  
ATOM    237  CG  ARG A 298      28.303  72.682  33.801  1.00  0.00           C  
ATOM    238  CD  ARG A 298      27.760  71.362  33.298  1.00  0.00           C  
ATOM    239  NE  ARG A 298      26.539  71.541  32.519  1.00  0.00           N  
ATOM    240  CZ  ARG A 298      26.502  72.001  31.271  1.00  0.00           C  
ATOM    241  NH1 ARG A 298      27.623  72.332  30.646  1.00  0.00           N  
ATOM    242  NH2 ARG A 298      25.338  72.132  30.645  1.00  0.00           N  
ATOM    243  N   ASN A 299      31.360  74.438  32.542  1.00  0.00           N  
ATOM    244  CA  ASN A 299      31.367  75.528  31.567  1.00  0.00           C  
ATOM    245  C   ASN A 299      32.643  75.574  30.730  1.00  0.00           C  
ATOM    246  O   ASN A 299      32.899  76.554  30.022  1.00  0.00           O  
ATOM    247  CB  ASN A 299      31.212  76.877  32.272  1.00  0.00           C  
ATOM    248  CG  ASN A 299      29.877  77.028  32.970  1.00  0.00           C  
ATOM    249  OD1 ASN A 299      29.659  76.497  34.067  1.00  0.00           O  
ATOM    250  ND2 ASN A 299      28.968  77.759  32.334  1.00  0.00           N  
ATOM    251  N   GLY A 305      33.445  74.521  30.801  1.00  0.00           N  
ATOM    252  CA  GLY A 305      34.693  74.532  30.060  1.00  0.00           C  
ATOM    253  C   GLY A 305      35.479  75.768  30.463  1.00  0.00           C  
ATOM    254  O   GLY A 305      35.925  76.543  29.619  1.00  0.00           O  
ATOM    255  N   GLY A 306      35.633  75.966  31.767  1.00  0.00           N  
ATOM    256  CA  GLY A 306      36.356  77.126  32.250  1.00  0.00           C  
ATOM    257  C   GLY A 306      37.645  76.772  32.969  1.00  0.00           C  
ATOM    258  O   GLY A 306      38.237  75.737  32.708  1.00  0.00           O  
ATOM    259  N   ARG A 307      38.073  77.635  33.885  1.00  0.00           N  
ATOM    260  CA  ARG A 307      39.303  77.413  34.640  1.00  0.00           C  
ATOM    261  C   ARG A 307      39.067  77.385  36.149  1.00  0.00           C  
ATOM    262  O   ARG A 307      38.351  78.230  36.682  1.00  0.00           O  
ATOM    263  CB  ARG A 307      40.321  78.508  34.302  1.00  0.00           C  
ATOM    264  CG  ARG A 307      41.276  78.145  33.186  1.00  0.00           C  
ATOM    265  CD  ARG A 307      41.827  79.379  32.480  1.00  0.00           C  
ATOM    266  NE  ARG A 307      42.297  80.384  33.422  1.00  0.00           N  
ATOM    267  CZ  ARG A 307      42.165  81.693  33.227  1.00  0.00           C  
ATOM    268  NH1 ARG A 307      41.580  82.134  32.117  1.00  0.00           N  
ATOM    269  NH2 ARG A 307      42.590  82.559  34.148  1.00  0.00           N  
ATOM    270  N   PHE A 308      39.677  76.404  36.815  1.00  0.00           N  
ATOM    271  CA  PHE A 308      39.588  76.236  38.269  1.00  0.00           C  
ATOM    272  C   PHE A 308      40.966  76.546  38.887  1.00  0.00           C  
ATOM    273  O   PHE A 308      41.939  75.817  38.662  1.00  0.00           O  
ATOM    274  CB  PHE A 308      39.189  74.802  38.607  1.00  0.00           C  
ATOM    275  CG  PHE A 308      39.212  74.499  40.075  1.00  0.00           C  
ATOM    276  CD1 PHE A 308      39.665  73.267  40.532  1.00  0.00           C  
ATOM    277  CD2 PHE A 308      38.776  75.444  41.003  1.00  0.00           C  
ATOM    278  CE1 PHE A 308      39.686  72.976  41.895  1.00  0.00           C  
ATOM    279  CE2 PHE A 308      38.789  75.169  42.368  1.00  0.00           C  
ATOM    280  CZ  PHE A 308      39.244  73.932  42.819  1.00  0.00           C  
ATOM    281  N   ILE A 309      41.028  77.609  39.685  1.00  0.00           N  
ATOM    282  CA  ILE A 309      42.279  78.073  40.297  1.00  0.00           C  
ATOM    283  C   ILE A 309      42.428  77.802  41.789  1.00  0.00           C  
ATOM    284  O   ILE A 309      41.440  77.787  42.524  1.00  0.00           O  
ATOM    285  CB  ILE A 309      42.435  79.621  40.155  1.00  0.00           C  
ATOM    286  CG1 ILE A 309      42.102  80.073  38.734  1.00  0.00           C  
ATOM    287  CG2 ILE A 309      43.828  80.044  40.567  1.00  0.00           C  
ATOM    288  CD1 ILE A 309      42.649  79.169  37.647  1.00  0.00           C  
ATOM    289  N   VAL A 310      43.674  77.600  42.226  1.00  0.00           N  
ATOM    290  CA  VAL A 310      43.967  77.445  43.648  1.00  0.00           C  
ATOM    291  C   VAL A 310      44.833  78.646  44.019  1.00  0.00           C  
ATOM    292  O   VAL A 310      45.827  78.930  43.348  1.00  0.00           O  
ATOM    293  CB  VAL A 310      44.783  76.178  43.995  1.00  0.00           C  
ATOM    294  CG1 VAL A 310      45.161  76.225  45.471  1.00  0.00           C  
ATOM    295  CG2 VAL A 310      43.982  74.925  43.738  1.00  0.00           C  
ATOM    296  N   ARG A 311      44.437  79.368  45.062  1.00  0.00           N  
ATOM    297  CA  ARG A 311      45.215  80.508  45.534  1.00  0.00           C  
ATOM    298  C   ARG A 311      45.406  80.324  47.032  1.00  0.00           C  
ATOM    299  O   ARG A 311      44.428  80.245  47.770  1.00  0.00           O  
ATOM    300  CB  ARG A 311      44.484  81.827  45.265  1.00  0.00           C  
ATOM    301  CG  ARG A 311      45.223  83.064  45.792  1.00  0.00           C  
ATOM    302  CD  ARG A 311      44.531  84.380  45.412  1.00  0.00           C  
ATOM    303  NE  ARG A 311      43.179  84.497  45.963  1.00  0.00           N  
ATOM    304  CZ  ARG A 311      42.090  84.772  45.244  1.00  0.00           C  
ATOM    305  NH1 ARG A 311      42.178  84.961  43.931  1.00  0.00           N  
ATOM    306  NH2 ARG A 311      40.905  84.864  45.836  1.00  0.00           N  
ATOM    307  N   ILE A 312      46.652  80.229  47.489  1.00  0.00           N  
ATOM    308  CA  ILE A 312      46.895  80.048  48.920  1.00  0.00           C  
ATOM    309  C   ILE A 312      46.801  81.391  49.618  1.00  0.00           C  
ATOM    310  O   ILE A 312      47.536  82.330  49.315  1.00  0.00           O  
ATOM    311  CB  ILE A 312      48.256  79.394  49.196  1.00  0.00           C  
ATOM    312  CG1 ILE A 312      48.293  78.004  48.559  1.00  0.00           C  
ATOM    313  CG2 ILE A 312      48.466  79.244  50.712  1.00  0.00           C  
ATOM    314  CD1 ILE A 312      47.267  77.035  49.126  1.00  0.00           C  
ATOM    315  N   GLU A 313      45.867  81.474  50.553  1.00  0.00           N  
ATOM    316  CA  GLU A 313      45.606  82.710  51.274  1.00  0.00           C  
ATOM    317  C   GLU A 313      46.309  82.734  52.638  1.00  0.00           C  
ATOM    318  O   GLU A 313      45.675  82.606  53.691  1.00  0.00           O  
ATOM    319  CB  GLU A 313      44.082  82.858  51.406  1.00  0.00           C  
ATOM    320  CG  GLU A 313      43.530  84.217  51.027  1.00  0.00           C  
ATOM    321  CD  GLU A 313      42.264  84.156  50.181  1.00  0.00           C  
ATOM    322  OE1 GLU A 313      42.368  84.017  48.948  1.00  0.00           O  
ATOM    323  OE2 GLU A 313      41.164  84.251  50.756  1.00  0.00           O  
ATOM    324  N   ASP A 314      47.629  82.902  52.599  1.00  0.00           N  
ATOM    325  CA  ASP A 314      48.463  82.933  53.801  1.00  0.00           C  
ATOM    326  C   ASP A 314      48.849  84.362  54.193  1.00  0.00           C  
ATOM    327  O   ASP A 314      50.014  84.745  54.110  1.00  0.00           O  
ATOM    328  CB  ASP A 314      49.735  82.102  53.576  1.00  0.00           C  
ATOM    329  CG  ASP A 314      50.525  82.543  52.338  1.00  0.00           C  
ATOM    330  OD1 ASP A 314      51.716  82.182  52.246  1.00  0.00           O  
ATOM    331  OD2 ASP A 314      49.972  83.234  51.450  1.00  0.00           O  
ATOM    332  N   THR A 315      47.866  85.139  54.639  1.00  0.00           N  
ATOM    333  CA  THR A 315      48.091  86.537  55.016  1.00  0.00           C  
ATOM    334  C   THR A 315      48.189  86.790  56.526  1.00  0.00           C  
ATOM    335  O   THR A 315      48.638  87.851  56.949  1.00  0.00           O  
ATOM    336  CB  THR A 315      46.967  87.427  54.449  1.00  0.00           C  
ATOM    337  OG1 THR A 315      45.706  86.955  54.936  1.00  0.00           O  
ATOM    338  CG2 THR A 315      46.955  87.373  52.934  1.00  0.00           C  
ATOM    339  N   ASP A 316      47.756  85.821  57.324  1.00  0.00           N  
ATOM    340  CA  ASP A 316      47.788  85.937  58.778  1.00  0.00           C  
ATOM    341  C   ASP A 316      49.020  85.207  59.308  1.00  0.00           C  
ATOM    342  O   ASP A 316      48.958  84.022  59.622  1.00  0.00           O  
ATOM    343  CB  ASP A 316      46.512  85.325  59.370  1.00  0.00           C  
ATOM    344  CG  ASP A 316      46.418  85.499  60.875  1.00  0.00           C  
ATOM    345  OD1 ASP A 316      45.327  85.251  61.431  1.00  0.00           O  
ATOM    346  OD2 ASP A 316      47.429  85.875  61.506  1.00  0.00           O  
ATOM    347  N   ARG A 317      50.137  85.918  59.410  1.00  0.00           N  
ATOM    348  CA  ARG A 317      51.372  85.299  59.867  1.00  0.00           C  
ATOM    349  C   ARG A 317      51.291  84.684  61.250  1.00  0.00           C  
ATOM    350  O   ARG A 317      52.063  83.790  61.577  1.00  0.00           O  
ATOM    351  CB  ARG A 317      52.535  86.299  59.785  1.00  0.00           C  
ATOM    352  CG  ARG A 317      52.279  87.668  60.387  1.00  0.00           C  
ATOM    353  CD  ARG A 317      53.479  88.595  60.154  1.00  0.00           C  
ATOM    354  NE  ARG A 317      53.313  89.906  60.785  1.00  0.00           N  
ATOM    355  CZ  ARG A 317      53.152  90.101  62.095  1.00  0.00           C  
ATOM    356  NH1 ARG A 317      53.134  89.066  62.930  1.00  0.00           N  
ATOM    357  NH2 ARG A 317      53.007  91.332  62.576  1.00  0.00           N  
ATOM    358  N   ALA A 333      50.337  85.138  62.052  1.00  0.00           N  
ATOM    359  CA  ALA A 333      50.178  84.619  63.404  1.00  0.00           C  
ATOM    360  C   ALA A 333      49.544  83.230  63.437  1.00  0.00           C  
ATOM    361  O   ALA A 333      49.927  82.386  64.252  1.00  0.00           O  
ATOM    362  CB  ALA A 333      49.344  85.591  64.237  1.00  0.00           C  
ATOM    363  N   ARG A 421      48.576  82.988  62.557  1.00  0.00           N  
ATOM    364  CA  ARG A 421      47.909  81.694  62.530  1.00  0.00           C  
ATOM    365  C   ARG A 421      48.505  80.749  61.501  1.00  0.00           C  
ATOM    366  O   ARG A 421      48.124  79.578  61.436  1.00  0.00           O  
ATOM    367  CB  ARG A 421      46.416  81.867  62.253  1.00  0.00           C  
ATOM    368  CG  ARG A 421      45.716  82.828  63.198  1.00  0.00           C  
ATOM    369  CD  ARG A 421      44.262  82.426  63.403  1.00  0.00           C  
ATOM    370  NE  ARG A 421      43.529  82.303  62.145  1.00  0.00           N  
ATOM    371  CZ  ARG A 421      42.584  81.394  61.915  1.00  0.00           C  
ATOM    372  NH1 ARG A 421      42.253  80.519  62.859  1.00  0.00           N  
ATOM    373  NH2 ARG A 421      41.965  81.362  60.739  1.00  0.00           N  
ATOM    374  N   TYR A 422      49.441  81.249  60.702  1.00  0.00           N  
ATOM    375  CA  TYR A 422      50.059  80.423  59.673  1.00  0.00           C  
ATOM    376  C   TYR A 422      50.751  79.191  60.234  1.00  0.00           C  
ATOM    377  O   TYR A 422      51.587  79.278  61.133  1.00  0.00           O  
ATOM    378  CB  TYR A 422      51.056  81.238  58.848  1.00  0.00           C  
ATOM    379  CG  TYR A 422      51.811  80.407  57.829  1.00  0.00           C  
ATOM    380  CD1 TYR A 422      53.034  79.815  58.152  1.00  0.00           C  
ATOM    381  CD2 TYR A 422      51.291  80.194  56.548  1.00  0.00           C  
ATOM    382  CE1 TYR A 422      53.719  79.033  57.233  1.00  0.00           C  
ATOM    383  CE2 TYR A 422      51.969  79.414  55.623  1.00  0.00           C  
ATOM    384  CZ  TYR A 422      53.182  78.836  55.978  1.00  0.00           C  
ATOM    385  OH  TYR A 422      53.843  78.028  55.093  1.00  0.00           O  
ATOM    386  N   VAL A 423      50.394  78.040  59.681  1.00  0.00           N  
ATOM    387  CA  VAL A 423      50.958  76.771  60.098  1.00  0.00           C  
ATOM    388  C   VAL A 423      51.831  76.189  58.995  1.00  0.00           C  
ATOM    389  O   VAL A 423      51.323  75.814  57.934  1.00  0.00           O  
ATOM    390  CB  VAL A 423      49.847  75.744  60.408  1.00  0.00           C  
ATOM    391  CG1 VAL A 423      50.460  74.380  60.654  1.00  0.00           C  
ATOM    392  CG2 VAL A 423      49.037  76.187  61.616  1.00  0.00           C  
ATOM    393  N   PRO A 424      53.158  76.133  59.215  1.00  0.00           N  
ATOM    394  CA  PRO A 424      54.057  75.572  58.200  1.00  0.00           C  
ATOM    395  C   PRO A 424      53.704  74.120  57.874  1.00  0.00           C  
ATOM    396  O   PRO A 424      53.457  73.312  58.776  1.00  0.00           O  
ATOM    397  CB  PRO A 424      55.448  75.715  58.831  1.00  0.00           C  
ATOM    398  CG  PRO A 424      55.188  76.041  60.278  1.00  0.00           C  
ATOM    399  CD  PRO A 424      53.922  76.826  60.263  1.00  0.00           C  
ATOM    400  N   GLY A 425      53.665  73.800  56.581  1.00  0.00           N  
ATOM    401  CA  GLY A 425      53.320  72.451  56.170  1.00  0.00           C  
ATOM    402  C   GLY A 425      51.840  72.310  55.859  1.00  0.00           C  
ATOM    403  O   GLY A 425      51.420  71.310  55.274  1.00  0.00           O  
ATOM    404  N   ALA A 426      51.040  73.303  56.252  1.00  0.00           N  
ATOM    405  CA  ALA A 426      49.599  73.262  55.992  1.00  0.00           C  
ATOM    406  C   ALA A 426      49.285  73.375  54.495  1.00  0.00           C  
ATOM    407  O   ALA A 426      48.370  72.714  53.996  1.00  0.00           O  
ATOM    408  CB  ALA A 426      48.884  74.378  56.755  1.00  0.00           C  
ATOM    409  N   GLU A 427      50.049  74.200  53.782  1.00  0.00           N  
ATOM    410  CA  GLU A 427      49.820  74.378  52.354  1.00  0.00           C  
ATOM    411  C   GLU A 427      49.908  73.067  51.574  1.00  0.00           C  
ATOM    412  O   GLU A 427      48.992  72.735  50.822  1.00  0.00           O  
ATOM    413  CB  GLU A 427      50.796  75.406  51.763  1.00  0.00           C  
ATOM    414  CG  GLU A 427      50.681  75.536  50.246  1.00  0.00           C  
ATOM    415  CD  GLU A 427      51.473  76.708  49.666  1.00  0.00           C  
ATOM    416  OE1 GLU A 427      51.677  76.735  48.432  1.00  0.00           O  
ATOM    417  OE2 GLU A 427      51.882  77.608  50.432  1.00  0.00           O  
ATOM    418  N   GLU A 429      50.995  72.322  51.755  1.00  0.00           N  
ATOM    419  CA  GLU A 429      51.174  71.056  51.050  1.00  0.00           C  
ATOM    420  C   GLU A 429      50.035  70.110  51.355  1.00  0.00           C  
ATOM    421  O   GLU A 429      49.532  69.414  50.477  1.00  0.00           O  
ATOM    422  CB  GLU A 429      52.470  70.351  51.469  1.00  0.00           C  
ATOM    423  CG  GLU A 429      53.727  71.170  51.362  1.00  0.00           C  
ATOM    424  CD  GLU A 429      54.088  71.869  52.661  1.00  0.00           C  
ATOM    425  OE1 GLU A 429      53.533  72.957  52.937  1.00  0.00           O  
ATOM    426  OE2 GLU A 429      54.925  71.318  53.411  1.00  0.00           O  
ATOM    427  N   ARG A 431      49.639  70.078  52.619  1.00  0.00           N  
ATOM    428  CA  ARG A 431      48.585  69.185  53.034  1.00  0.00           C  
ATOM    429  C   ARG A 431      47.246  69.436  52.344  1.00  0.00           C  
ATOM    430  O   ARG A 431      46.614  68.491  51.884  1.00  0.00           O  
ATOM    431  CB  ARG A 431      48.471  69.229  54.554  1.00  0.00           C  
ATOM    432  CG  ARG A 431      49.752  68.728  55.223  1.00  0.00           C  
ATOM    433  CD  ARG A 431      49.747  68.967  56.713  1.00  0.00           C  
ATOM    434  NE  ARG A 431      48.719  68.178  57.378  1.00  0.00           N  
ATOM    435  CZ  ARG A 431      48.080  68.566  58.474  1.00  0.00           C  
ATOM    436  NH1 ARG A 431      48.367  69.741  59.023  1.00  0.00           N  
ATOM    437  NH2 ARG A 431      47.157  67.779  59.016  1.00  0.00           N  
ATOM    438  N   ILE A 432      46.805  70.686  52.245  1.00  0.00           N  
ATOM    439  CA  ILE A 432      45.534  70.931  51.570  1.00  0.00           C  
ATOM    440  C   ILE A 432      45.694  70.652  50.068  1.00  0.00           C  
ATOM    441  O   ILE A 432      44.813  70.079  49.438  1.00  0.00           O  
ATOM    442  CB  ILE A 432      45.007  72.383  51.813  1.00  0.00           C  
ATOM    443  CG1 ILE A 432      43.617  72.542  51.185  1.00  0.00           C  
ATOM    444  CG2 ILE A 432      45.941  73.395  51.212  1.00  0.00           C  
ATOM    445  CD1 ILE A 432      42.545  71.610  51.771  1.00  0.00           C  
ATOM    446  N   LEU A 433      46.827  71.039  49.495  1.00  0.00           N  
ATOM    447  CA  LEU A 433      47.058  70.784  48.081  1.00  0.00           C  
ATOM    448  C   LEU A 433      47.088  69.286  47.782  1.00  0.00           C  
ATOM    449  O   LEU A 433      46.577  68.853  46.748  1.00  0.00           O  
ATOM    450  CB  LEU A 433      48.360  71.437  47.616  1.00  0.00           C  
ATOM    451  CG  LEU A 433      48.308  72.965  47.546  1.00  0.00           C  
ATOM    452  CD1 LEU A 433      49.636  73.492  47.017  1.00  0.00           C  
ATOM    453  CD2 LEU A 433      47.149  73.412  46.653  1.00  0.00           C  
ATOM    454  N   ALA A 434      47.673  68.497  48.684  1.00  0.00           N  
ATOM    455  CA  ALA A 434      47.741  67.049  48.484  1.00  0.00           C  
ATOM    456  C   ALA A 434      46.350  66.437  48.637  1.00  0.00           C  
ATOM    457  O   ALA A 434      45.966  65.560  47.873  1.00  0.00           O  
ATOM    458  CB  ALA A 434      48.710  66.410  49.483  1.00  0.00           C  
ATOM    459  N   ALA A 435      45.603  66.921  49.624  1.00  0.00           N  
ATOM    460  CA  ALA A 435      44.247  66.440  49.893  1.00  0.00           C  
ATOM    461  C   ALA A 435      43.265  66.711  48.746  1.00  0.00           C  
ATOM    462  O   ALA A 435      42.396  65.883  48.467  1.00  0.00           O  
ATOM    463  CB  ALA A 435      43.724  67.071  51.186  1.00  0.00           C  
ATOM    464  N   LEU A 436      43.379  67.870  48.098  1.00  0.00           N  
ATOM    465  CA  LEU A 436      42.486  68.191  46.989  1.00  0.00           C  
ATOM    466  C   LEU A 436      42.752  67.220  45.842  1.00  0.00           C  
ATOM    467  O   LEU A 436      41.820  66.766  45.185  1.00  0.00           O  
ATOM    468  CB  LEU A 436      42.678  69.642  46.532  1.00  0.00           C  
ATOM    469  CG  LEU A 436      42.167  70.685  47.534  1.00  0.00           C  
ATOM    470  CD1 LEU A 436      42.599  72.078  47.146  1.00  0.00           C  
ATOM    471  CD2 LEU A 436      40.655  70.605  47.596  1.00  0.00           C  
ATOM    472  N   LYS A 437      44.022  66.882  45.621  1.00  0.00           N  
ATOM    473  CA  LYS A 437      44.385  65.943  44.563  1.00  0.00           C  
ATOM    474  C   LYS A 437      43.949  64.532  44.947  1.00  0.00           C  
ATOM    475  O   LYS A 437      43.494  63.758  44.100  1.00  0.00           O  
ATOM    476  CB  LYS A 437      45.898  65.966  44.316  1.00  0.00           C  
ATOM    477  CG  LYS A 437      46.395  67.216  43.616  1.00  0.00           C  
ATOM    478  CD  LYS A 437      47.896  67.331  43.783  1.00  0.00           C  
ATOM    479  CE  LYS A 437      48.422  68.659  43.288  1.00  0.00           C  
ATOM    480  NZ  LYS A 437      49.856  68.799  43.662  1.00  0.00           N  
ATOM    481  N   TRP A 438      44.101  64.202  46.226  1.00  0.00           N  
ATOM    482  CA  TRP A 438      43.702  62.903  46.747  1.00  0.00           C  
ATOM    483  C   TRP A 438      42.205  62.692  46.505  1.00  0.00           C  
ATOM    484  O   TRP A 438      41.781  61.611  46.108  1.00  0.00           O  
ATOM    485  CB  TRP A 438      43.975  62.838  48.242  1.00  0.00           C  
ATOM    486  CG  TRP A 438      43.481  61.589  48.887  1.00  0.00           C  
ATOM    487  CD1 TRP A 438      43.944  60.328  48.681  1.00  0.00           C  
ATOM    488  CD2 TRP A 438      42.456  61.484  49.882  1.00  0.00           C  
ATOM    489  NE1 TRP A 438      43.279  59.438  49.489  1.00  0.00           N  
ATOM    490  CE2 TRP A 438      42.360  60.120  50.238  1.00  0.00           C  
ATOM    491  CE3 TRP A 438      41.607  62.411  50.508  1.00  0.00           C  
ATOM    492  CZ2 TRP A 438      41.453  59.655  51.202  1.00  0.00           C  
ATOM    493  CZ3 TRP A 438      40.699  61.948  51.471  1.00  0.00           C  
ATOM    494  CH2 TRP A 438      40.632  60.581  51.804  1.00  0.00           C  
ATOM    495  N   LEU A 439      41.412  63.729  46.754  1.00  0.00           N  
ATOM    496  CA  LEU A 439      39.962  63.648  46.564  1.00  0.00           C  
ATOM    497  C   LEU A 439      39.584  63.473  45.104  1.00  0.00           C  
ATOM    498  O   LEU A 439      38.447  63.123  44.796  1.00  0.00           O  
ATOM    499  CB  LEU A 439      39.271  64.903  47.078  1.00  0.00           C  
ATOM    500  CG  LEU A 439      38.648  64.887  48.467  1.00  0.00           C  
ATOM    501  CD1 LEU A 439      37.777  66.121  48.589  1.00  0.00           C  
ATOM    502  CD2 LEU A 439      37.805  63.642  48.676  1.00  0.00           C  
ATOM    503  N   GLY A 444      40.526  63.757  44.209  1.00  0.00           N  
ATOM    504  CA  GLY A 444      40.260  63.603  42.791  1.00  0.00           C  
ATOM    505  C   GLY A 444      40.141  64.889  42.000  1.00  0.00           C  
ATOM    506  O   GLY A 444      39.898  64.857  40.798  1.00  0.00           O  
ATOM    507  N   LEU A 445      40.316  66.027  42.655  1.00  0.00           N  
ATOM    508  CA  LEU A 445      40.199  67.295  41.964  1.00  0.00           C  
ATOM    509  C   LEU A 445      41.516  67.647  41.299  1.00  0.00           C  
ATOM    510  O   LEU A 445      42.576  67.188  41.719  1.00  0.00           O  
ATOM    511  CB  LEU A 445      39.792  68.387  42.955  1.00  0.00           C  
ATOM    512  CG  LEU A 445      38.525  68.015  43.740  1.00  0.00           C  
ATOM    513  CD1 LEU A 445      38.193  69.096  44.750  1.00  0.00           C  
ATOM    514  CD2 LEU A 445      37.364  67.812  42.779  1.00  0.00           C  
ATOM    515  N   SER A 457      41.436  68.440  40.241  1.00  0.00           N  
ATOM    516  CA  SER A 457      42.604  68.903  39.507  1.00  0.00           C  
ATOM    517  C   SER A 457      42.379  70.388  39.343  1.00  0.00           C  
ATOM    518  O   SER A 457      41.233  70.827  39.180  1.00  0.00           O  
ATOM    519  CB  SER A 457      42.672  68.275  38.106  1.00  0.00           C  
ATOM    520  OG  SER A 457      43.066  66.917  38.146  1.00  0.00           O  
ATOM    521  N   TYR A 461      43.443  71.172  39.412  1.00  0.00           N  
ATOM    522  CA  TYR A 461      43.291  72.599  39.196  1.00  0.00           C  
ATOM    523  C   TYR A 461      44.177  73.002  38.041  1.00  0.00           C  
ATOM    524  O   TYR A 461      45.229  72.405  37.826  1.00  0.00           O  
ATOM    525  CB  TYR A 461      43.629  73.422  40.439  1.00  0.00           C  
ATOM    526  CG  TYR A 461      44.744  72.886  41.283  1.00  0.00           C  
ATOM    527  CD1 TYR A 461      44.517  71.849  42.184  1.00  0.00           C  
ATOM    528  CD2 TYR A 461      46.017  73.449  41.224  1.00  0.00           C  
ATOM    529  CE1 TYR A 461      45.529  71.392  43.015  1.00  0.00           C  
ATOM    530  CE2 TYR A 461      47.039  72.992  42.052  1.00  0.00           C  
ATOM    531  CZ  TYR A 461      46.780  71.967  42.944  1.00  0.00           C  
ATOM    532  OH  TYR A 461      47.766  71.525  43.780  1.00  0.00           O  
ATOM    533  N   ASP A 463      43.739  74.022  37.309  1.00  0.00           N  
ATOM    534  CA  ASP A 463      44.448  74.504  36.134  1.00  0.00           C  
ATOM    535  C   ASP A 463      45.587  75.478  36.424  1.00  0.00           C  
ATOM    536  O   ASP A 463      46.548  75.555  35.655  1.00  0.00           O  
ATOM    537  CB  ASP A 463      43.434  75.130  35.171  1.00  0.00           C  
ATOM    538  CG  ASP A 463      42.241  74.219  34.922  1.00  0.00           C  
ATOM    539  OD1 ASP A 463      41.089  74.699  35.007  1.00  0.00           O  
ATOM    540  OD2 ASP A 463      42.457  73.019  34.647  1.00  0.00           O  
ATOM    541  N   GLU A 464      45.477  76.223  37.520  1.00  0.00           N  
ATOM    542  CA  GLU A 464      46.515  77.168  37.920  1.00  0.00           C  
ATOM    543  C   GLU A 464      46.653  77.090  39.439  1.00  0.00           C  
ATOM    544  O   GLU A 464      45.666  76.839  40.146  1.00  0.00           O  
ATOM    545  CB  GLU A 464      46.140  78.591  37.509  1.00  0.00           C  
ATOM    546  CG  GLU A 464      46.178  78.845  36.020  1.00  0.00           C  
ATOM    547  CD  GLU A 464      45.503  80.148  35.634  1.00  0.00           C  
ATOM    548  OE1 GLU A 464      45.606  81.129  36.392  1.00  0.00           O  
ATOM    549  OE2 GLU A 464      44.877  80.200  34.561  1.00  0.00           O  
ATOM    550  N   GLY A 465      47.869  77.299  39.937  1.00  0.00           N  
ATOM    551  CA  GLY A 465      48.091  77.236  41.362  1.00  0.00           C  
ATOM    552  C   GLY A 465      49.558  77.215  41.733  1.00  0.00           C  
ATOM    553  O   GLY A 465      50.417  77.280  40.859  1.00  0.00           O  
ATOM    554  N   PRO A 466      49.874  77.107  43.035  1.00  0.00           N  
ATOM    555  CA  PRO A 466      51.237  77.077  43.588  1.00  0.00           C  
ATOM    556  C   PRO A 466      52.179  76.074  42.941  1.00  0.00           C  
ATOM    557  O   PRO A 466      53.349  76.373  42.698  1.00  0.00           O  
ATOM    558  CB  PRO A 466      51.007  76.750  45.064  1.00  0.00           C  
ATOM    559  CG  PRO A 466      49.654  77.383  45.333  1.00  0.00           C  
ATOM    560  CD  PRO A 466      48.871  76.974  44.110  1.00  0.00           C  
ATOM    561  N   ASP A 467      51.666  74.882  42.658  1.00  0.00           N  
ATOM    562  CA  ASP A 467      52.487  73.829  42.075  1.00  0.00           C  
ATOM    563  C   ASP A 467      52.150  73.393  40.656  1.00  0.00           C  
ATOM    564  O   ASP A 467      52.624  72.352  40.211  1.00  0.00           O  
ATOM    565  CB  ASP A 467      52.467  72.603  42.995  1.00  0.00           C  
ATOM    566  CG  ASP A 467      51.053  72.134  43.314  1.00  0.00           C  
ATOM    567  OD1 ASP A 467      50.075  72.809  42.921  1.00  0.00           O  
ATOM    568  OD2 ASP A 467      50.920  71.087  43.970  1.00  0.00           O  
ATOM    569  N   VAL A 468      51.334  74.159  39.942  1.00  0.00           N  
ATOM    570  CA  VAL A 468      51.010  73.781  38.568  1.00  0.00           C  
ATOM    571  C   VAL A 468      51.238  74.927  37.605  1.00  0.00           C  
ATOM    572  O   VAL A 468      50.923  74.822  36.423  1.00  0.00           O  
ATOM    573  CB  VAL A 468      49.543  73.299  38.414  1.00  0.00           C  
ATOM    574  CG1 VAL A 468      49.278  72.140  39.360  1.00  0.00           C  
ATOM    575  CG2 VAL A 468      48.579  74.447  38.658  1.00  0.00           C  
ATOM    576  N   GLY A 469      51.784  76.023  38.119  1.00  0.00           N  
ATOM    577  CA  GLY A 469      52.047  77.188  37.295  1.00  0.00           C  
ATOM    578  C   GLY A 469      50.796  78.008  37.060  1.00  0.00           C  
ATOM    579  O   GLY A 469      49.792  77.844  37.754  1.00  0.00           O  
ATOM    580  N   GLY A 470      50.863  78.888  36.069  1.00  0.00           N  
ATOM    581  CA  GLY A 470      49.741  79.737  35.737  1.00  0.00           C  
ATOM    582  C   GLY A 470      50.321  81.071  35.355  1.00  0.00           C  
ATOM    583  O   GLY A 470      51.381  81.423  35.848  1.00  0.00           O  
ATOM    584  N   PRO A 471      49.639  81.850  34.508  1.00  0.00           N  
ATOM    585  CA  PRO A 471      50.095  83.167  34.044  1.00  0.00           C  
ATOM    586  C   PRO A 471      49.887  84.333  35.008  1.00  0.00           C  
ATOM    587  O   PRO A 471      50.335  85.444  34.729  1.00  0.00           O  
ATOM    588  CB  PRO A 471      49.298  83.388  32.749  1.00  0.00           C  
ATOM    589  CG  PRO A 471      48.512  82.077  32.533  1.00  0.00           C  
ATOM    590  CD  PRO A 471      48.345  81.513  33.904  1.00  0.00           C  
ATOM    591  N   HIS A 472      49.212  84.092  36.130  1.00  0.00           N  
ATOM    592  CA  HIS A 472      48.930  85.159  37.080  1.00  0.00           C  
ATOM    593  C   HIS A 472      49.455  84.916  38.477  1.00  0.00           C  
ATOM    594  O   HIS A 472      48.833  85.339  39.455  1.00  0.00           O  
ATOM    595  CB  HIS A 472      47.422  85.399  37.141  1.00  0.00           C  
ATOM    596  CG  HIS A 472      46.827  85.759  35.819  1.00  0.00           C  
ATOM    597  ND1 HIS A 472      47.211  86.881  35.114  1.00  0.00           N  
ATOM    598  CD2 HIS A 472      45.920  85.120  35.044  1.00  0.00           C  
ATOM    599  CE1 HIS A 472      46.566  86.916  33.962  1.00  0.00           C  
ATOM    600  NE2 HIS A 472      45.777  85.858  33.895  1.00  0.00           N  
ATOM    601  N   GLY A 473      50.597  84.240  38.568  1.00  0.00           N  
ATOM    602  CA  GLY A 473      51.203  83.952  39.859  1.00  0.00           C  
ATOM    603  C   GLY A 473      51.950  85.150  40.412  1.00  0.00           C  
ATOM    604  O   GLY A 473      52.027  86.179  39.748  1.00  0.00           O  
ATOM    605  N   PRO A 474      52.504  85.058  41.629  1.00  0.00           N  
ATOM    606  CA  PRO A 474      52.468  83.888  42.515  1.00  0.00           C  
ATOM    607  C   PRO A 474      51.031  83.544  42.905  1.00  0.00           C  
ATOM    608  O   PRO A 474      50.139  84.390  42.808  1.00  0.00           O  
ATOM    609  CB  PRO A 474      53.287  84.341  43.729  1.00  0.00           C  
ATOM    610  CG  PRO A 474      54.168  85.407  43.191  1.00  0.00           C  
ATOM    611  CD  PRO A 474      53.250  86.155  42.262  1.00  0.00           C  
ATOM    612  N   TYR A 475      50.806  82.303  43.331  1.00  0.00           N  
ATOM    613  CA  TYR A 475      49.469  81.879  43.738  1.00  0.00           C  
ATOM    614  C   TYR A 475      49.418  81.698  45.241  1.00  0.00           C  
ATOM    615  O   TYR A 475      48.574  80.994  45.774  1.00  0.00           O  
ATOM    616  CB  TYR A 475      49.068  80.589  43.020  1.00  0.00           C  
ATOM    617  CG  TYR A 475      48.768  80.838  41.559  1.00  0.00           C  
ATOM    618  CD1 TYR A 475      49.796  80.862  40.616  1.00  0.00           C  
ATOM    619  CD2 TYR A 475      47.462  81.126  41.129  1.00  0.00           C  
ATOM    620  CE1 TYR A 475      49.544  81.166  39.287  1.00  0.00           C  
ATOM    621  CE2 TYR A 475      47.196  81.439  39.796  1.00  0.00           C  
ATOM    622  CZ  TYR A 475      48.252  81.454  38.882  1.00  0.00           C  
ATOM    623  OH  TYR A 475      48.037  81.756  37.561  1.00  0.00           O  
ATOM    624  N   ARG A 476      50.349  82.368  45.901  1.00  0.00           N  
ATOM    625  CA  ARG A 476      50.487  82.366  47.346  1.00  0.00           C  
ATOM    626  C   ARG A 476      50.467  83.862  47.663  1.00  0.00           C  
ATOM    627  O   ARG A 476      51.289  84.615  47.149  1.00  0.00           O  
ATOM    628  CB  ARG A 476      51.836  81.730  47.695  1.00  0.00           C  
ATOM    629  CG  ARG A 476      52.225  81.713  49.162  1.00  0.00           C  
ATOM    630  CD  ARG A 476      53.481  80.874  49.337  1.00  0.00           C  
ATOM    631  NE  ARG A 476      53.299  79.552  48.739  1.00  0.00           N  
ATOM    632  CZ  ARG A 476      53.941  79.112  47.658  1.00  0.00           C  
ATOM    633  NH1 ARG A 476      54.828  79.881  47.042  1.00  0.00           N  
ATOM    634  NH2 ARG A 476      53.678  77.902  47.178  1.00  0.00           N  
ATOM    635  N   GLN A 477      49.523  84.304  48.483  1.00  0.00           N  
ATOM    636  CA  GLN A 477      49.426  85.729  48.792  1.00  0.00           C  
ATOM    637  C   GLN A 477      50.619  86.328  49.544  1.00  0.00           C  
ATOM    638  O   GLN A 477      50.911  87.518  49.391  1.00  0.00           O  
ATOM    639  CB  GLN A 477      48.131  86.010  49.547  1.00  0.00           C  
ATOM    640  CG  GLN A 477      46.901  85.559  48.788  1.00  0.00           C  
ATOM    641  CD  GLN A 477      45.615  86.113  49.366  1.00  0.00           C  
ATOM    642  OE1 GLN A 477      45.370  86.029  50.574  1.00  0.00           O  
ATOM    643  NE2 GLN A 477      44.778  86.681  48.503  1.00  0.00           N  
ATOM    644  N   SER A 478      51.317  85.515  50.337  1.00  0.00           N  
ATOM    645  CA  SER A 478      52.470  86.016  51.080  1.00  0.00           C  
ATOM    646  C   SER A 478      53.517  86.575  50.116  1.00  0.00           C  
ATOM    647  O   SER A 478      54.310  87.444  50.474  1.00  0.00           O  
ATOM    648  CB  SER A 478      53.087  84.898  51.928  1.00  0.00           C  
ATOM    649  OG  SER A 478      53.553  83.828  51.113  1.00  0.00           O  
ATOM    650  N   GLU A 479      53.508  86.078  48.887  1.00  0.00           N  
ATOM    651  CA  GLU A 479      54.453  86.531  47.884  1.00  0.00           C  
ATOM    652  C   GLU A 479      53.886  87.654  47.020  1.00  0.00           C  
ATOM    653  O   GLU A 479      54.514  88.063  46.041  1.00  0.00           O  
ATOM    654  CB  GLU A 479      54.876  85.353  47.004  1.00  0.00           C  
ATOM    655  CG  GLU A 479      55.799  84.382  47.730  1.00  0.00           C  
ATOM    656  CD  GLU A 479      55.927  83.041  47.039  1.00  0.00           C  
ATOM    657  OE1 GLU A 479      56.059  83.008  45.794  1.00  0.00           O  
ATOM    658  OE2 GLU A 479      55.912  82.018  47.756  1.00  0.00           O  
ATOM    659  N   ARG A 482      52.717  88.171  47.394  1.00  0.00           N  
ATOM    660  CA  ARG A 482      52.094  89.238  46.617  1.00  0.00           C  
ATOM    661  C   ARG A 482      52.010  90.579  47.359  1.00  0.00           C  
ATOM    662  O   ARG A 482      51.417  91.529  46.863  1.00  0.00           O  
ATOM    663  CB  ARG A 482      50.699  88.782  46.164  1.00  0.00           C  
ATOM    664  CG  ARG A 482      50.728  87.513  45.290  1.00  0.00           C  
ATOM    665  CD  ARG A 482      49.333  86.918  45.044  1.00  0.00           C  
ATOM    666  NE  ARG A 482      48.480  87.799  44.249  1.00  0.00           N  
ATOM    667  CZ  ARG A 482      48.556  87.936  42.927  1.00  0.00           C  
ATOM    668  NH1 ARG A 482      49.443  87.244  42.223  1.00  0.00           N  
ATOM    669  NH2 ARG A 482      47.751  88.779  42.302  1.00  0.00           N  
ATOM    670  N   LEU A 485      52.638  90.658  48.528  1.00  0.00           N  
ATOM    671  CA  LEU A 485      52.613  91.863  49.354  1.00  0.00           C  
ATOM    672  C   LEU A 485      52.769  93.226  48.678  1.00  0.00           C  
ATOM    673  O   LEU A 485      51.983  94.130  48.938  1.00  0.00           O  
ATOM    674  CB  LEU A 485      53.638  91.729  50.491  1.00  0.00           C  
ATOM    675  CG  LEU A 485      53.115  91.021  51.753  1.00  0.00           C  
ATOM    676  CD1 LEU A 485      52.457  89.705  51.384  1.00  0.00           C  
ATOM    677  CD2 LEU A 485      54.247  90.792  52.731  1.00  0.00           C  
ATOM    678  N   PRO A 490      53.785  93.403  47.815  1.00  0.00           N  
ATOM    679  CA  PRO A 490      53.943  94.711  47.164  1.00  0.00           C  
ATOM    680  C   PRO A 490      52.710  95.101  46.349  1.00  0.00           C  
ATOM    681  O   PRO A 490      52.391  96.289  46.179  1.00  0.00           O  
ATOM    682  CB  PRO A 490      55.169  94.515  46.273  1.00  0.00           C  
ATOM    683  CG  PRO A 490      55.968  93.458  47.008  1.00  0.00           C  
ATOM    684  CD  PRO A 490      54.887  92.491  47.449  1.00  0.00           C  
ATOM    685  N   LEU A 494      52.023  94.086  45.840  1.00  0.00           N  
ATOM    686  CA  LEU A 494      50.832  94.296  45.036  1.00  0.00           C  
ATOM    687  C   LEU A 494      49.718  94.946  45.872  1.00  0.00           C  
ATOM    688  O   LEU A 494      49.171  95.979  45.491  1.00  0.00           O  
ATOM    689  CB  LEU A 494      50.380  92.948  44.475  1.00  0.00           C  
ATOM    690  CG  LEU A 494      49.580  92.931  43.180  1.00  0.00           C  
ATOM    691  CD1 LEU A 494      50.409  93.549  42.063  1.00  0.00           C  
ATOM    692  CD2 LEU A 494      49.208  91.487  42.837  1.00  0.00           C  
ATOM    693  N   TYR A 495      49.389  94.351  47.014  1.00  0.00           N  
ATOM    694  CA  TYR A 495      48.343  94.897  47.869  1.00  0.00           C  
ATOM    695  C   TYR A 495      48.711  96.311  48.340  1.00  0.00           C  
ATOM    696  O   TYR A 495      47.847  97.204  48.424  1.00  0.00           O  
ATOM    697  CB  TYR A 495      48.115  93.964  49.059  1.00  0.00           C  
ATOM    698  CG  TYR A 495      47.972  92.514  48.645  1.00  0.00           C  
ATOM    699  CD1 TYR A 495      46.958  92.113  47.768  1.00  0.00           C  
ATOM    700  CD2 TYR A 495      48.878  91.546  49.093  1.00  0.00           C  
ATOM    701  CE1 TYR A 495      46.856  90.789  47.346  1.00  0.00           C  
ATOM    702  CE2 TYR A 495      48.783  90.220  48.676  1.00  0.00           C  
ATOM    703  CZ  TYR A 495      47.773  89.850  47.800  1.00  0.00           C  
ATOM    704  OH  TYR A 495      47.706  88.549  47.355  1.00  0.00           O  
ATOM    705  N   GLN A 496      49.994  96.503  48.648  1.00  0.00           N  
ATOM    706  CA  GLN A 496      50.516  97.800  49.075  1.00  0.00           C  
ATOM    707  C   GLN A 496      50.129  98.848  48.053  1.00  0.00           C  
ATOM    708  O   GLN A 496      49.541  99.880  48.384  1.00  0.00           O  
ATOM    709  CB  GLN A 496      52.044  97.766  49.151  1.00  0.00           C  
ATOM    710  CG  GLN A 496      52.587  97.545  50.531  1.00  0.00           C  
ATOM    711  CD  GLN A 496      52.347  98.730  51.444  1.00  0.00           C  
ATOM    712  OE1 GLN A 496      52.471  98.621  52.663  1.00  0.00           O  
ATOM    713  NE2 GLN A 496      52.011  99.874  50.857  1.00  0.00           N  
ATOM    714  N   LYS A 498      50.497  98.563  46.808  1.00  0.00           N  
ATOM    715  CA  LYS A 498      50.229  99.430  45.673  1.00  0.00           C  
ATOM    716  C   LYS A 498      48.740  99.774  45.566  1.00  0.00           C  
ATOM    717  O   LYS A 498      48.375 100.941  45.440  1.00  0.00           O  
ATOM    718  CB  LYS A 498      50.712  98.737  44.393  1.00  0.00           C  
ATOM    719  CG  LYS A 498      50.194  99.338  43.093  1.00  0.00           C  
ATOM    720  CD  LYS A 498      50.441  98.387  41.907  1.00  0.00           C  
ATOM    721  CE  LYS A 498      50.005  99.006  40.583  1.00  0.00           C  
ATOM    722  NZ  LYS A 498      48.585  99.472  40.617  1.00  0.00           N  
ATOM    723  N   TYR A 499      47.883  98.761  45.628  1.00  0.00           N  
ATOM    724  CA  TYR A 499      46.455  99.000  45.519  1.00  0.00           C  
ATOM    725  C   TYR A 499      45.880  99.743  46.726  1.00  0.00           C  
ATOM    726  O   TYR A 499      44.970 100.560  46.579  1.00  0.00           O  
ATOM    727  CB  TYR A 499      45.710  97.683  45.267  1.00  0.00           C  
ATOM    728  CG  TYR A 499      45.819  97.216  43.826  1.00  0.00           C  
ATOM    729  CD1 TYR A 499      46.688  96.183  43.463  1.00  0.00           C  
ATOM    730  CD2 TYR A 499      45.087  97.839  42.816  1.00  0.00           C  
ATOM    731  CE1 TYR A 499      46.827  95.782  42.126  1.00  0.00           C  
ATOM    732  CE2 TYR A 499      45.218  97.450  41.478  1.00  0.00           C  
ATOM    733  CZ  TYR A 499      46.090  96.423  41.142  1.00  0.00           C  
ATOM    734  OH  TYR A 499      46.235  96.046  39.826  1.00  0.00           O  
ATOM    735  N   ALA A 500      46.410  99.480  47.914  1.00  0.00           N  
ATOM    736  CA  ALA A 500      45.925 100.182  49.100  1.00  0.00           C  
ATOM    737  C   ALA A 500      46.224 101.679  48.937  1.00  0.00           C  
ATOM    738  O   ALA A 500      45.382 102.532  49.228  1.00  0.00           O  
ATOM    739  CB  ALA A 500      46.606  99.637  50.354  1.00  0.00           C  
ATOM    740  N   GLU A 501      47.429 101.988  48.463  1.00  0.00           N  
ATOM    741  CA  GLU A 501      47.839 103.368  48.249  1.00  0.00           C  
ATOM    742  C   GLU A 501      46.991 104.017  47.157  1.00  0.00           C  
ATOM    743  O   GLU A 501      46.740 105.222  47.188  1.00  0.00           O  
ATOM    744  CB  GLU A 501      49.316 103.426  47.861  1.00  0.00           C  
ATOM    745  CG  GLU A 501      50.278 103.239  49.023  1.00  0.00           C  
ATOM    746  CD  GLU A 501      51.691 102.965  48.543  1.00  0.00           C  
ATOM    747  OE1 GLU A 501      52.102 103.582  47.531  1.00  0.00           O  
ATOM    748  OE2 GLU A 501      52.393 102.147  49.173  1.00  0.00           O  
ATOM    749  N   GLU A 502      46.556 103.224  46.184  1.00  0.00           N  
ATOM    750  CA  GLU A 502      45.728 103.764  45.117  1.00  0.00           C  
ATOM    751  C   GLU A 502      44.386 104.210  45.692  1.00  0.00           C  
ATOM    752  O   GLU A 502      43.853 105.241  45.298  1.00  0.00           O  
ATOM    753  CB  GLU A 502      45.494 102.721  44.023  1.00  0.00           C  
ATOM    754  CG  GLU A 502      44.502 103.179  42.943  1.00  0.00           C  
ATOM    755  CD  GLU A 502      44.991 104.384  42.137  1.00  0.00           C  
ATOM    756  OE1 GLU A 502      46.050 104.968  42.479  1.00  0.00           O  
ATOM    757  OE2 GLU A 502      44.308 104.751  41.153  1.00  0.00           O  
ATOM    758  N   LEU A 503      43.847 103.427  46.624  1.00  0.00           N  
ATOM    759  CA  LEU A 503      42.568 103.750  47.257  1.00  0.00           C  
ATOM    760  C   LEU A 503      42.715 105.030  48.067  1.00  0.00           C  
ATOM    761  O   LEU A 503      41.808 105.861  48.118  1.00  0.00           O  
ATOM    762  CB  LEU A 503      42.136 102.601  48.165  1.00  0.00           C  
ATOM    763  CG  LEU A 503      40.893 101.810  47.754  1.00  0.00           C  
ATOM    764  CD1 LEU A 503      40.884 101.560  46.260  1.00  0.00           C  
ATOM    765  CD2 LEU A 503      40.868 100.500  48.525  1.00  0.00           C  
ATOM    766  N   LEU A 504      43.877 105.163  48.698  1.00  0.00           N  
ATOM    767  CA  LEU A 504      44.236 106.326  49.506  1.00  0.00           C  
ATOM    768  C   LEU A 504      44.133 107.567  48.633  1.00  0.00           C  
ATOM    769  O   LEU A 504      43.487 108.547  48.991  1.00  0.00           O  
ATOM    770  CB  LEU A 504      45.685 106.182  49.984  1.00  0.00           C  
ATOM    771  CG  LEU A 504      46.011 106.300  51.469  1.00  0.00           C  
ATOM    772  CD1 LEU A 504      44.975 105.560  52.310  1.00  0.00           C  
ATOM    773  CD2 LEU A 504      47.407 105.741  51.704  1.00  0.00           C  
ATOM    774  N   LYS A 505      44.785 107.496  47.479  1.00  0.00           N  
ATOM    775  CA  LYS A 505      44.822 108.585  46.519  1.00  0.00           C  
ATOM    776  C   LYS A 505      43.449 108.905  45.949  1.00  0.00           C  
ATOM    777  O   LYS A 505      43.148 110.061  45.658  1.00  0.00           O  
ATOM    778  CB  LYS A 505      45.769 108.224  45.376  1.00  0.00           C  
ATOM    779  CG  LYS A 505      46.776 109.302  45.046  1.00  0.00           C  
ATOM    780  CD  LYS A 505      48.202 108.777  45.185  1.00  0.00           C  
ATOM    781  CE  LYS A 505      48.489 107.636  44.213  1.00  0.00           C  
ATOM    782  NZ  LYS A 505      49.893 107.147  44.345  1.00  0.00           N  
ATOM    783  N   ARG A 506      42.618 107.885  45.781  1.00  0.00           N  
ATOM    784  CA  ARG A 506      41.286 108.084  45.232  1.00  0.00           C  
ATOM    785  C   ARG A 506      40.333 108.537  46.317  1.00  0.00           C  
ATOM    786  O   ARG A 506      39.166 108.822  46.061  1.00  0.00           O  
ATOM    787  CB  ARG A 506      40.774 106.792  44.605  1.00  0.00           C  
ATOM    788  CG  ARG A 506      41.621 106.312  43.458  1.00  0.00           C  
ATOM    789  CD  ARG A 506      40.947 105.169  42.727  1.00  0.00           C  
ATOM    790  NE  ARG A 506      41.711 104.794  41.545  1.00  0.00           N  
ATOM    791  CZ  ARG A 506      41.216 104.118  40.517  1.00  0.00           C  
ATOM    792  NH1 ARG A 506      39.943 103.735  40.516  1.00  0.00           N  
ATOM    793  NH2 ARG A 506      41.998 103.835  39.482  1.00  0.00           N  
ATOM    794  N   GLY A 507      40.839 108.604  47.539  1.00  0.00           N  
ATOM    795  CA  GLY A 507      39.999 109.018  48.639  1.00  0.00           C  
ATOM    796  C   GLY A 507      38.953 107.968  48.949  1.00  0.00           C  
ATOM    797  O   GLY A 507      37.831 108.301  49.315  1.00  0.00           O  
ATOM    798  N   TRP A 508      39.316 106.698  48.790  1.00  0.00           N  
ATOM    799  CA  TRP A 508      38.409 105.598  49.085  1.00  0.00           C  
ATOM    800  C   TRP A 508      38.886 104.857  50.326  1.00  0.00           C  
ATOM    801  O   TRP A 508      38.334 103.823  50.688  1.00  0.00           O  
ATOM    802  CB  TRP A 508      38.337 104.624  47.911  1.00  0.00           C  
ATOM    803  CG  TRP A 508      37.144 104.821  47.027  1.00  0.00           C  
ATOM    804  CD1 TRP A 508      37.106 105.480  45.833  1.00  0.00           C  
ATOM    805  CD2 TRP A 508      35.821 104.312  47.247  1.00  0.00           C  
ATOM    806  NE1 TRP A 508      35.841 105.405  45.289  1.00  0.00           N  
ATOM    807  CE2 TRP A 508      35.034 104.694  46.136  1.00  0.00           C  
ATOM    808  CE3 TRP A 508      35.226 103.568  48.271  1.00  0.00           C  
ATOM    809  CZ2 TRP A 508      33.680 104.355  46.021  1.00  0.00           C  
ATOM    810  CZ3 TRP A 508      33.870 103.229  48.154  1.00  0.00           C  
ATOM    811  CH2 TRP A 508      33.119 103.626  47.034  1.00  0.00           C  
ATOM    812  N   ALA A 509      39.921 105.393  50.965  1.00  0.00           N  
ATOM    813  CA  ALA A 509      40.488 104.802  52.176  1.00  0.00           C  
ATOM    814  C   ALA A 509      41.297 105.854  52.914  1.00  0.00           C  
ATOM    815  O   ALA A 509      41.594 106.916  52.366  1.00  0.00           O  
ATOM    816  CB  ALA A 509      41.388 103.629  51.825  1.00  0.00           C  
ATOM    817  N   TYR A 510      41.667 105.550  54.153  1.00  0.00           N  
ATOM    818  CA  TYR A 510      42.448 106.479  54.957  1.00  0.00           C  
ATOM    819  C   TYR A 510      43.351 105.743  55.934  1.00  0.00           C  
ATOM    820  O   TYR A 510      43.130 104.575  56.225  1.00  0.00           O  
ATOM    821  CB  TYR A 510      41.515 107.414  55.724  1.00  0.00           C  
ATOM    822  CG  TYR A 510      40.559 106.704  56.658  1.00  0.00           C  
ATOM    823  CD1 TYR A 510      40.826 106.614  58.024  1.00  0.00           C  
ATOM    824  CD2 TYR A 510      39.380 106.127  56.174  1.00  0.00           C  
ATOM    825  CE1 TYR A 510      39.946 105.973  58.888  1.00  0.00           C  
ATOM    826  CE2 TYR A 510      38.489 105.481  57.028  1.00  0.00           C  
ATOM    827  CZ  TYR A 510      38.776 105.410  58.384  1.00  0.00           C  
ATOM    828  OH  TYR A 510      37.890 104.799  59.240  1.00  0.00           O  
ATOM    829  N   ARG A 511      44.368 106.432  56.435  1.00  0.00           N  
ATOM    830  CA  ARG A 511      45.295 105.842  57.397  1.00  0.00           C  
ATOM    831  C   ARG A 511      44.773 106.098  58.801  1.00  0.00           C  
ATOM    832  O   ARG A 511      44.358 107.209  59.109  1.00  0.00           O  
ATOM    833  CB  ARG A 511      46.687 106.472  57.268  1.00  0.00           C  
ATOM    834  CG  ARG A 511      47.334 106.353  55.894  1.00  0.00           C  
ATOM    835  CD  ARG A 511      48.752 106.882  55.949  1.00  0.00           C  
ATOM    836  NE  ARG A 511      49.360 107.045  54.631  1.00  0.00           N  
ATOM    837  CZ  ARG A 511      49.933 106.068  53.934  1.00  0.00           C  
ATOM    838  NH1 ARG A 511      50.458 106.324  52.743  1.00  0.00           N  
ATOM    839  NH2 ARG A 511      49.995 104.838  54.428  1.00  0.00           N  
ATOM    840  N   ALA A 512      44.781 105.066  59.637  1.00  0.00           N  
ATOM    841  CA  ALA A 512      44.333 105.179  61.025  1.00  0.00           C  
ATOM    842  C   ALA A 512      45.519 104.728  61.887  1.00  0.00           C  
ATOM    843  O   ALA A 512      46.141 103.702  61.611  1.00  0.00           O  
ATOM    844  CB  ALA A 512      43.110 104.305  61.262  1.00  0.00           C  
ATOM    845  N   PHE A 513      45.837 105.496  62.922  1.00  0.00           N  
ATOM    846  CA  PHE A 513      46.998 105.199  63.753  1.00  0.00           C  
ATOM    847  C   PHE A 513      46.712 104.752  65.171  1.00  0.00           C  
ATOM    848  O   PHE A 513      47.608 104.796  66.017  1.00  0.00           O  
ATOM    849  CB  PHE A 513      47.915 106.422  63.811  1.00  0.00           C  
ATOM    850  CG  PHE A 513      48.256 106.987  62.471  1.00  0.00           C  
ATOM    851  CD1 PHE A 513      47.283 107.614  61.698  1.00  0.00           C  
ATOM    852  CD2 PHE A 513      49.553 106.899  61.978  1.00  0.00           C  
ATOM    853  CE1 PHE A 513      47.593 108.151  60.446  1.00  0.00           C  
ATOM    854  CE2 PHE A 513      49.885 107.430  60.730  1.00  0.00           C  
ATOM    855  CZ  PHE A 513      48.899 108.061  59.957  1.00  0.00           C  
ATOM    856  N   GLU A 514      45.486 104.320  65.450  1.00  0.00           N  
ATOM    857  CA  GLU A 514      45.177 103.880  66.807  1.00  0.00           C  
ATOM    858  C   GLU A 514      45.895 102.585  67.161  1.00  0.00           C  
ATOM    859  O   GLU A 514      46.040 101.679  66.330  1.00  0.00           O  
ATOM    860  CB  GLU A 514      43.671 103.664  67.003  1.00  0.00           C  
ATOM    861  CG  GLU A 514      42.795 104.875  66.771  1.00  0.00           C  
ATOM    862  CD  GLU A 514      42.543 105.127  65.301  1.00  0.00           C  
ATOM    863  OE1 GLU A 514      41.762 106.048  64.979  1.00  0.00           O  
ATOM    864  OE2 GLU A 514      43.128 104.407  64.462  1.00  0.00           O  
ATOM    865  N   THR A 515      46.345 102.502  68.405  1.00  0.00           N  
ATOM    866  CA  THR A 515      46.996 101.293  68.884  1.00  0.00           C  
ATOM    867  C   THR A 515      45.887 100.273  69.122  1.00  0.00           C  
ATOM    868  O   THR A 515      44.717 100.639  69.278  1.00  0.00           O  
ATOM    869  CB  THR A 515      47.734 101.534  70.217  1.00  0.00           C  
ATOM    870  OG1 THR A 515      46.792 101.924  71.229  1.00  0.00           O  
ATOM    871  CG2 THR A 515      48.785 102.616  70.046  1.00  0.00           C  
ATOM    872  N   PRO A 516      46.229  98.978  69.128  1.00  0.00           N  
ATOM    873  CA  PRO A 516      45.187  97.976  69.359  1.00  0.00           C  
ATOM    874  C   PRO A 516      44.467  98.257  70.679  1.00  0.00           C  
ATOM    875  O   PRO A 516      43.253  98.076  70.795  1.00  0.00           O  
ATOM    876  CB  PRO A 516      45.974  96.669  69.382  1.00  0.00           C  
ATOM    877  CG  PRO A 516      47.075  96.938  68.401  1.00  0.00           C  
ATOM    878  CD  PRO A 516      47.510  98.341  68.775  1.00  0.00           C  
ATOM    879  N   GLU A 517      45.221  98.714  71.672  1.00  0.00           N  
ATOM    880  CA  GLU A 517      44.635  99.014  72.972  1.00  0.00           C  
ATOM    881  C   GLU A 517      43.569 100.097  72.845  1.00  0.00           C  
ATOM    882  O   GLU A 517      42.526 100.019  73.487  1.00  0.00           O  
ATOM    883  CB  GLU A 517      45.708  99.475  73.965  1.00  0.00           C  
ATOM    884  CG  GLU A 517      46.856  98.503  74.179  1.00  0.00           C  
ATOM    885  CD  GLU A 517      47.808  98.442  72.994  1.00  0.00           C  
ATOM    886  OE1 GLU A 517      48.821  97.717  73.080  1.00  0.00           O  
ATOM    887  OE2 GLU A 517      47.554  99.117  71.975  1.00  0.00           O  
ATOM    888  N   GLU A 518      43.823 101.113  72.025  1.00  0.00           N  
ATOM    889  CA  GLU A 518      42.833 102.168  71.879  1.00  0.00           C  
ATOM    890  C   GLU A 518      41.603 101.650  71.150  1.00  0.00           C  
ATOM    891  O   GLU A 518      40.472 101.922  71.555  1.00  0.00           O  
ATOM    892  CB  GLU A 518      43.385 103.374  71.118  1.00  0.00           C  
ATOM    893  CG  GLU A 518      42.571 104.644  71.408  1.00  0.00           C  
ATOM    894  CD  GLU A 518      42.759 105.761  70.392  1.00  0.00           C  
ATOM    895  OE1 GLU A 518      43.883 105.944  69.879  1.00  0.00           O  
ATOM    896  OE2 GLU A 518      41.770 106.476  70.128  1.00  0.00           O  
ATOM    897  N   LEU A 519      41.820 100.902  70.074  1.00  0.00           N  
ATOM    898  CA  LEU A 519      40.704 100.366  69.304  1.00  0.00           C  
ATOM    899  C   LEU A 519      39.798  99.519  70.186  1.00  0.00           C  
ATOM    900  O   LEU A 519      38.582  99.507  70.013  1.00  0.00           O  
ATOM    901  CB  LEU A 519      41.222  99.537  68.129  1.00  0.00           C  
ATOM    902  CG  LEU A 519      41.914 100.348  67.028  1.00  0.00           C  
ATOM    903  CD1 LEU A 519      42.597  99.408  66.040  1.00  0.00           C  
ATOM    904  CD2 LEU A 519      40.886 101.230  66.325  1.00  0.00           C  
ATOM    905  N   GLU A 520      40.402  98.814  71.138  1.00  0.00           N  
ATOM    906  CA  GLU A 520      39.649  97.971  72.055  1.00  0.00           C  
ATOM    907  C   GLU A 520      38.729  98.833  72.904  1.00  0.00           C  
ATOM    908  O   GLU A 520      37.563  98.500  73.128  1.00  0.00           O  
ATOM    909  CB  GLU A 520      40.598  97.209  72.976  1.00  0.00           C  
ATOM    910  CG  GLU A 520      39.875  96.267  73.917  1.00  0.00           C  
ATOM    911  CD  GLU A 520      40.772  95.720  74.998  1.00  0.00           C  
ATOM    912  OE1 GLU A 520      40.339  94.774  75.692  1.00  0.00           O  
ATOM    913  OE2 GLU A 520      41.903  96.240  75.155  1.00  0.00           O  
ATOM    914  N   GLN A 743      39.279  99.947  73.376  1.00  0.00           N  
ATOM    915  CA  GLN A 743      38.552 100.894  74.205  1.00  0.00           C  
ATOM    916  C   GLN A 743      37.407 101.498  73.394  1.00  0.00           C  
ATOM    917  O   GLN A 743      36.274 101.598  73.875  1.00  0.00           O  
ATOM    918  CB  GLN A 743      39.515 101.983  74.681  1.00  0.00           C  
ATOM    919  CG  GLN A 743      39.082 102.699  75.943  1.00  0.00           C  
ATOM    920  CD  GLN A 743      38.799 101.739  77.083  1.00  0.00           C  
ATOM    921  OE1 GLN A 743      39.674 100.978  77.503  1.00  0.00           O  
ATOM    922  NE2 GLN A 743      37.567 101.765  77.587  1.00  0.00           N  
ATOM    923  N   ILE A 744      37.712 101.895  72.161  1.00  0.00           N  
ATOM    924  CA  ILE A 744      36.718 102.467  71.260  1.00  0.00           C  
ATOM    925  C   ILE A 744      35.585 101.461  71.095  1.00  0.00           C  
ATOM    926  O   ILE A 744      34.407 101.806  71.155  1.00  0.00           O  
ATOM    927  CB  ILE A 744      37.331 102.735  69.870  1.00  0.00           C  
ATOM    928  CG1 ILE A 744      38.402 103.821  69.979  1.00  0.00           C  
ATOM    929  CG2 ILE A 744      36.243 103.109  68.876  1.00  0.00           C  
ATOM    930  CD1 ILE A 744      39.155 104.074  68.692  1.00  0.00           C  
ATOM    931  N   ARG A 745      35.968 100.208  70.878  1.00  0.00           N  
ATOM    932  CA  ARG A 745      35.025  99.111  70.684  1.00  0.00           C  
ATOM    933  C   ARG A 745      34.156  98.942  71.936  1.00  0.00           C  
ATOM    934  O   ARG A 745      32.947  98.726  71.841  1.00  0.00           O  
ATOM    935  CB  ARG A 745      35.817  97.833  70.387  1.00  0.00           C  
ATOM    936  CG  ARG A 745      35.120  96.814  69.503  1.00  0.00           C  
ATOM    937  CD  ARG A 745      36.138  95.954  68.752  1.00  0.00           C  
ATOM    938  NE  ARG A 745      37.182  95.455  69.642  1.00  0.00           N  
ATOM    939  CZ  ARG A 745      38.484  95.509  69.367  1.00  0.00           C  
ATOM    940  NH1 ARG A 745      38.898  96.038  68.219  1.00  0.00           N  
ATOM    941  NH2 ARG A 745      39.375  95.052  70.245  1.00  0.00           N  
ATOM    942  N   LYS A 746      34.780  99.055  73.106  1.00  0.00           N  
ATOM    943  CA  LYS A 746      34.072  98.928  74.376  1.00  0.00           C  
ATOM    944  C   LYS A 746      33.103 100.083  74.622  1.00  0.00           C  
ATOM    945  O   LYS A 746      32.030  99.892  75.187  1.00  0.00           O  
ATOM    946  CB  LYS A 746      35.068  98.870  75.537  1.00  0.00           C  
ATOM    947  CG  LYS A 746      34.409  99.021  76.910  1.00  0.00           C  
ATOM    948  CD  LYS A 746      35.426  99.280  78.016  1.00  0.00           C  
ATOM    949  CE  LYS A 746      36.351  98.092  78.216  1.00  0.00           C  
ATOM    950  NZ  LYS A 746      37.369  98.338  79.280  1.00  0.00           N  
ATOM    951  N   GLU A 747      33.491 101.281  74.200  1.00  0.00           N  
ATOM    952  CA  GLU A 747      32.673 102.467  74.400  1.00  0.00           C  
ATOM    953  C   GLU A 747      31.583 102.665  73.367  1.00  0.00           C  
ATOM    954  O   GLU A 747      30.438 102.945  73.711  1.00  0.00           O  
ATOM    955  CB  GLU A 747      33.560 103.709  74.414  1.00  0.00           C  
ATOM    956  CG  GLU A 747      34.366 103.885  75.687  1.00  0.00           C  
ATOM    957  CD  GLU A 747      33.501 104.279  76.868  1.00  0.00           C  
ATOM    958  OE1 GLU A 747      32.837 105.338  76.785  1.00  0.00           O  
ATOM    959  OE2 GLU A 747      33.487 103.532  77.874  1.00  0.00           O  
ATOM    960  N   LYS A 750      31.944 102.523  72.098  1.00  0.00           N  
ATOM    961  CA  LYS A 750      30.995 102.730  71.013  1.00  0.00           C  
ATOM    962  C   LYS A 750      30.691 101.479  70.195  1.00  0.00           C  
ATOM    963  O   LYS A 750      29.806 101.501  69.339  1.00  0.00           O  
ATOM    964  CB  LYS A 750      31.532 103.822  70.091  1.00  0.00           C  
ATOM    965  CG  LYS A 750      31.963 105.062  70.842  1.00  0.00           C  
ATOM    966  CD  LYS A 750      32.635 106.059  69.937  1.00  0.00           C  
ATOM    967  CE  LYS A 750      33.167 107.230  70.741  1.00  0.00           C  
ATOM    968  NZ  LYS A 750      34.038 108.101  69.911  1.00  0.00           N  
ATOM    969  N   GLY A 758      31.413 100.393  70.461  1.00  0.00           N  
ATOM    970  CA  GLY A 758      31.205  99.174  69.703  1.00  0.00           C  
ATOM    971  C   GLY A 758      31.709  99.399  68.290  1.00  0.00           C  
ATOM    972  O   GLY A 758      31.224 100.281  67.589  1.00  0.00           O  
ATOM    973  N   GLY A 759      32.687  98.613  67.862  1.00  0.00           N  
ATOM    974  CA  GLY A 759      33.222  98.785  66.521  1.00  0.00           C  
ATOM    975  C   GLY A 759      34.094 100.023  66.469  1.00  0.00           C  
ATOM    976  O   GLY A 759      34.367 100.625  67.504  1.00  0.00           O  
ATOM    977  N   TYR A 760      34.542 100.401  65.276  1.00  0.00           N  
ATOM    978  CA  TYR A 760      35.381 101.589  65.118  1.00  0.00           C  
ATOM    979  C   TYR A 760      34.501 102.742  64.630  1.00  0.00           C  
ATOM    980  O   TYR A 760      33.658 102.552  63.749  1.00  0.00           O  
ATOM    981  CB  TYR A 760      36.506 101.308  64.115  1.00  0.00           C  
ATOM    982  CG  TYR A 760      37.448 102.470  63.872  1.00  0.00           C  
ATOM    983  CD1 TYR A 760      38.202 103.012  64.914  1.00  0.00           C  
ATOM    984  CD2 TYR A 760      37.623 102.996  62.588  1.00  0.00           C  
ATOM    985  CE1 TYR A 760      39.110 104.038  64.688  1.00  0.00           C  
ATOM    986  CE2 TYR A 760      38.529 104.026  62.351  1.00  0.00           C  
ATOM    987  CZ  TYR A 760      39.269 104.539  63.408  1.00  0.00           C  
ATOM    988  OH  TYR A 760      40.178 105.538  63.184  1.00  0.00           O  
ATOM    989  N   ASP A 761      34.690 103.931  65.197  1.00  0.00           N  
ATOM    990  CA  ASP A 761      33.871 105.083  64.813  1.00  0.00           C  
ATOM    991  C   ASP A 761      34.421 105.891  63.650  1.00  0.00           C  
ATOM    992  O   ASP A 761      33.877 106.941  63.315  1.00  0.00           O  
ATOM    993  CB  ASP A 761      33.633 106.011  66.011  1.00  0.00           C  
ATOM    994  CG  ASP A 761      34.921 106.438  66.689  1.00  0.00           C  
ATOM    995  OD1 ASP A 761      35.973 106.492  66.015  1.00  0.00           O  
ATOM    996  OD2 ASP A 761      34.882 106.738  67.898  1.00  0.00           O  
ATOM    997  N   GLY A 762      35.494 105.406  63.033  1.00  0.00           N  
ATOM    998  CA  GLY A 762      36.069 106.100  61.891  1.00  0.00           C  
ATOM    999  C   GLY A 762      36.625 107.478  62.202  1.00  0.00           C  
ATOM   1000  O   GLY A 762      36.684 108.336  61.322  1.00  0.00           O  
ATOM   1001  N   ARG A 763      37.035 107.679  63.456  1.00  0.00           N  
ATOM   1002  CA  ARG A 763      37.584 108.951  63.913  1.00  0.00           C  
ATOM   1003  C   ARG A 763      38.794 109.417  63.097  1.00  0.00           C  
ATOM   1004  O   ARG A 763      38.969 110.620  62.873  1.00  0.00           O  
ATOM   1005  CB  ARG A 763      37.980 108.847  65.387  1.00  0.00           C  
ATOM   1006  CG  ARG A 763      39.030 107.778  65.678  1.00  0.00           C  
ATOM   1007  CD  ARG A 763      39.283 107.640  67.172  1.00  0.00           C  
ATOM   1008  NE  ARG A 763      38.029 107.432  67.893  1.00  0.00           N  
ATOM   1009  CZ  ARG A 763      37.915 107.395  69.214  1.00  0.00           C  
ATOM   1010  NH1 ARG A 763      38.983 107.552  69.981  1.00  0.00           N  
ATOM   1011  NH2 ARG A 763      36.724 107.204  69.770  1.00  0.00           N  
ATOM   1012  N   ALA A 766      39.620 108.473  62.647  1.00  0.00           N  
ATOM   1013  CA  ALA A 766      40.815 108.811  61.864  1.00  0.00           C  
ATOM   1014  C   ALA A 766      40.532 109.485  60.524  1.00  0.00           C  
ATOM   1015  O   ALA A 766      41.450 109.990  59.879  1.00  0.00           O  
ATOM   1016  CB  ALA A 766      41.663 107.572  61.646  1.00  0.00           C  
ATOM   1017  N   ARG A 767      39.269 109.490  60.099  1.00  0.00           N  
ATOM   1018  CA  ARG A 767      38.909 110.134  58.839  1.00  0.00           C  
ATOM   1019  C   ARG A 767      39.090 111.646  58.978  1.00  0.00           C  
ATOM   1020  O   ARG A 767      39.220 112.364  57.980  1.00  0.00           O  
ATOM   1021  CB  ARG A 767      37.457 109.786  58.450  1.00  0.00           C  
ATOM   1022  CG  ARG A 767      37.290 108.327  58.015  1.00  0.00           C  
ATOM   1023  CD  ARG A 767      35.846 107.819  57.964  1.00  0.00           C  
ATOM   1024  NE  ARG A 767      35.060 108.428  56.900  1.00  0.00           N  
ATOM   1025  CZ  ARG A 767      34.069 107.823  56.247  1.00  0.00           C  
ATOM   1026  NH1 ARG A 767      33.412 108.475  55.297  1.00  0.00           N  
ATOM   1027  NH2 ARG A 767      33.750 106.565  56.517  1.00  0.00           N  
ATOM   1028  N   ASN A 768      39.127 112.126  60.220  1.00  0.00           N  
ATOM   1029  CA  ASN A 768      39.295 113.553  60.482  1.00  0.00           C  
ATOM   1030  C   ASN A 768      40.740 114.025  60.523  1.00  0.00           C  
ATOM   1031  O   ASN A 768      41.006 115.187  60.833  1.00  0.00           O  
ATOM   1032  CB  ASN A 768      38.604 113.941  61.782  1.00  0.00           C  
ATOM   1033  CG  ASN A 768      37.119 113.731  61.715  1.00  0.00           C  
ATOM   1034  OD1 ASN A 768      36.470 114.188  60.776  1.00  0.00           O  
ATOM   1035  ND2 ASN A 768      36.567 113.032  62.700  1.00  0.00           N  
ATOM   1036  N   ILE A 769      41.675 113.128  60.229  1.00  0.00           N  
ATOM   1037  CA  ILE A 769      43.080 113.505  60.206  1.00  0.00           C  
ATOM   1038  C   ILE A 769      43.389 114.095  58.830  1.00  0.00           C  
ATOM   1039  O   ILE A 769      43.064 113.498  57.807  1.00  0.00           O  
ATOM   1040  CB  ILE A 769      43.993 112.290  60.448  1.00  0.00           C  
ATOM   1041  CG1 ILE A 769      43.744 111.734  61.851  1.00  0.00           C  
ATOM   1042  CG2 ILE A 769      45.464 112.690  60.262  1.00  0.00           C  
ATOM   1043  CD1 ILE A 769      44.512 110.466  62.154  1.00  0.00           C  
ATOM   1044  N   PRO A 770      43.992 115.294  58.788  1.00  0.00           N  
ATOM   1045  CA  PRO A 770      44.328 115.929  57.508  1.00  0.00           C  
ATOM   1046  C   PRO A 770      45.148 114.957  56.667  1.00  0.00           C  
ATOM   1047  O   PRO A 770      46.105 114.371  57.164  1.00  0.00           O  
ATOM   1048  CB  PRO A 770      45.156 117.141  57.934  1.00  0.00           C  
ATOM   1049  CG  PRO A 770      44.562 117.499  59.258  1.00  0.00           C  
ATOM   1050  CD  PRO A 770      44.392 116.153  59.920  1.00  0.00           C  
ATOM   1051  N   PRO A 771      44.782 114.767  55.390  1.00  0.00           N  
ATOM   1052  CA  PRO A 771      45.519 113.848  54.517  1.00  0.00           C  
ATOM   1053  C   PRO A 771      47.032 114.054  54.519  1.00  0.00           C  
ATOM   1054  O   PRO A 771      47.796 113.086  54.541  1.00  0.00           O  
ATOM   1055  CB  PRO A 771      44.892 114.105  53.153  1.00  0.00           C  
ATOM   1056  CG  PRO A 771      43.477 114.334  53.504  1.00  0.00           C  
ATOM   1057  CD  PRO A 771      43.582 115.272  54.703  1.00  0.00           C  
ATOM   1058  N   GLU A 772      47.466 115.310  54.508  1.00  0.00           N  
ATOM   1059  CA  GLU A 772      48.893 115.585  54.501  1.00  0.00           C  
ATOM   1060  C   GLU A 772      49.533 115.212  55.820  1.00  0.00           C  
ATOM   1061  O   GLU A 772      50.679 114.768  55.851  1.00  0.00           O  
ATOM   1062  CB  GLU A 772      49.171 117.055  54.188  1.00  0.00           C  
ATOM   1063  CG  GLU A 772      50.062 117.233  52.960  1.00  0.00           C  
ATOM   1064  CD  GLU A 772      51.286 116.307  52.975  1.00  0.00           C  
ATOM   1065  OE1 GLU A 772      52.196 116.511  53.812  1.00  0.00           O  
ATOM   1066  OE2 GLU A 772      51.333 115.367  52.149  1.00  0.00           O  
ATOM   1067  N   GLU A 773      48.796 115.385  56.911  1.00  0.00           N  
ATOM   1068  CA  GLU A 773      49.317 115.039  58.228  1.00  0.00           C  
ATOM   1069  C   GLU A 773      49.481 113.525  58.305  1.00  0.00           C  
ATOM   1070  O   GLU A 773      50.484 113.020  58.804  1.00  0.00           O  
ATOM   1071  CB  GLU A 773      48.367 115.516  59.328  1.00  0.00           C  
ATOM   1072  CG  GLU A 773      48.718 114.980  60.702  1.00  0.00           C  
ATOM   1073  CD  GLU A 773      47.781 115.470  61.792  1.00  0.00           C  
ATOM   1074  OE1 GLU A 773      47.713 114.807  62.851  1.00  0.00           O  
ATOM   1075  OE2 GLU A 773      47.120 116.516  61.598  1.00  0.00           O  
ATOM   1076  N   ALA A 791      48.486 112.805  57.799  1.00  0.00           N  
ATOM   1077  CA  ALA A 791      48.512 111.347  57.807  1.00  0.00           C  
ATOM   1078  C   ALA A 791      49.713 110.831  57.027  1.00  0.00           C  
ATOM   1079  O   ALA A 791      50.396 109.918  57.473  1.00  0.00           O  
ATOM   1080  CB  ALA A 791      47.222 110.799  57.207  1.00  0.00           C  
ATOM   1081  N   GLU A 792      49.963 111.422  55.861  1.00  0.00           N  
ATOM   1082  CA  GLU A 792      51.089 111.027  55.019  1.00  0.00           C  
ATOM   1083  C   GLU A 792      52.427 111.327  55.680  1.00  0.00           C  
ATOM   1084  O   GLU A 792      53.377 110.548  55.567  1.00  0.00           O  
ATOM   1085  CB  GLU A 792      51.006 111.737  53.668  1.00  0.00           C  
ATOM   1086  CG  GLU A 792      49.813 111.292  52.828  1.00  0.00           C  
ATOM   1087  CD  GLU A 792      49.793 109.782  52.604  1.00  0.00           C  
ATOM   1088  OE1 GLU A 792      50.713 109.274  51.927  1.00  0.00           O  
ATOM   1089  OE2 GLU A 792      48.869 109.105  53.111  1.00  0.00           O  
ATOM   1090  N   GLU A 794      52.497 112.456  56.376  1.00  0.00           N  
ATOM   1091  CA  GLU A 794      53.719 112.842  57.061  1.00  0.00           C  
ATOM   1092  C   GLU A 794      53.989 111.883  58.210  1.00  0.00           C  
ATOM   1093  O   GLU A 794      55.105 111.404  58.383  1.00  0.00           O  
ATOM   1094  CB  GLU A 794      53.599 114.266  57.597  1.00  0.00           C  
ATOM   1095  CG  GLU A 794      54.639 115.220  57.044  1.00  0.00           C  
ATOM   1096  CD  GLU A 794      56.059 114.725  57.258  1.00  0.00           C  
ATOM   1097  OE1 GLU A 794      56.467 114.575  58.431  1.00  0.00           O  
ATOM   1098  OE2 GLU A 794      56.766 114.485  56.249  1.00  0.00           O  
ATOM   1099  N   ARG A 795      52.959 111.599  58.997  1.00  0.00           N  
ATOM   1100  CA  ARG A 795      53.106 110.692  60.119  1.00  0.00           C  
ATOM   1101  C   ARG A 795      53.476 109.304  59.609  1.00  0.00           C  
ATOM   1102  O   ARG A 795      54.136 108.527  60.305  1.00  0.00           O  
ATOM   1103  CB  ARG A 795      51.807 110.657  60.913  1.00  0.00           C  
ATOM   1104  CG  ARG A 795      51.413 112.036  61.412  1.00  0.00           C  
ATOM   1105  CD  ARG A 795      50.061 112.033  62.060  1.00  0.00           C  
ATOM   1106  NE  ARG A 795      50.005 111.066  63.143  1.00  0.00           N  
ATOM   1107  CZ  ARG A 795      48.948 110.884  63.919  1.00  0.00           C  
ATOM   1108  NH1 ARG A 795      47.850 111.608  63.731  1.00  0.00           N  
ATOM   1109  NH2 ARG A 795      48.994 109.978  64.885  1.00  0.00           N  
ATOM   1110  N   ALA A 826      53.058 109.000  58.384  1.00  0.00           N  
ATOM   1111  CA  ALA A 826      53.359 107.709  57.775  1.00  0.00           C  
ATOM   1112  C   ALA A 826      54.831 107.661  57.382  1.00  0.00           C  
ATOM   1113  O   ALA A 826      55.509 106.658  57.604  1.00  0.00           O  
ATOM   1114  CB  ALA A 826      52.485 107.484  56.544  1.00  0.00           C  
ATOM   1115  N   ARG A 827      55.322 108.745  56.795  1.00  0.00           N  
ATOM   1116  CA  ARG A 827      56.719 108.802  56.390  1.00  0.00           C  
ATOM   1117  C   ARG A 827      57.638 108.745  57.602  1.00  0.00           C  
ATOM   1118  O   ARG A 827      58.712 108.150  57.544  1.00  0.00           O  
ATOM   1119  CB  ARG A 827      56.982 110.064  55.576  1.00  0.00           C  
ATOM   1120  CG  ARG A 827      56.463 109.969  54.153  1.00  0.00           C  
ATOM   1121  CD  ARG A 827      56.563 111.302  53.434  1.00  0.00           C  
ATOM   1122  NE  ARG A 827      55.549 112.243  53.903  1.00  0.00           N  
ATOM   1123  CZ  ARG A 827      55.587 113.552  53.682  1.00  0.00           C  
ATOM   1124  NH1 ARG A 827      56.597 114.079  53.000  1.00  0.00           N  
ATOM   1125  NH2 ARG A 827      54.612 114.331  54.137  1.00  0.00           N  
ATOM   1126  N   ARG A 829      57.218 109.360  58.703  1.00  0.00           N  
ATOM   1127  CA  ARG A 829      58.019 109.335  59.919  1.00  0.00           C  
ATOM   1128  C   ARG A 829      58.128 107.888  60.382  1.00  0.00           C  
ATOM   1129  O   ARG A 829      58.962 107.546  61.220  1.00  0.00           O  
ATOM   1130  CB  ARG A 829      57.364 110.176  61.017  1.00  0.00           C  
ATOM   1131  CG  ARG A 829      57.316 111.662  60.721  1.00  0.00           C  
ATOM   1132  CD  ARG A 829      56.838 112.443  61.933  1.00  0.00           C  
ATOM   1133  NE  ARG A 829      56.660 113.862  61.629  1.00  0.00           N  
ATOM   1134  CZ  ARG A 829      57.643 114.691  61.283  1.00  0.00           C  
ATOM   1135  NH1 ARG A 829      58.893 114.255  61.195  1.00  0.00           N  
ATOM   1136  NH2 ARG A 829      57.373 115.963  61.018  1.00  0.00           N  
ATOM   1137  N   GLY A 830      57.267 107.041  59.830  1.00  0.00           N  
ATOM   1138  CA  GLY A 830      57.287 105.639  60.181  1.00  0.00           C  
ATOM   1139  C   GLY A 830      56.308 105.266  61.269  1.00  0.00           C  
ATOM   1140  O   GLY A 830      56.371 104.162  61.798  1.00  0.00           O  
ATOM   1141  N   GLU A 831      55.397 106.170  61.613  1.00  0.00           N  
ATOM   1142  CA  GLU A 831      54.427 105.859  62.654  1.00  0.00           C  
ATOM   1143  C   GLU A 831      53.572 104.665  62.228  1.00  0.00           C  
ATOM   1144  O   GLU A 831      52.942 104.680  61.171  1.00  0.00           O  
ATOM   1145  CB  GLU A 831      53.521 107.063  62.934  1.00  0.00           C  
ATOM   1146  CG  GLU A 831      52.712 106.923  64.225  1.00  0.00           C  
ATOM   1147  CD  GLU A 831      51.733 108.066  64.449  1.00  0.00           C  
ATOM   1148  OE1 GLU A 831      52.081 109.226  64.125  1.00  0.00           O  
ATOM   1149  OE2 GLU A 831      50.625 107.804  64.969  1.00  0.00           O  
ATOM   1150  N   PRO A 832      53.545 103.606  63.046  1.00  0.00           N  
ATOM   1151  CA  PRO A 832      52.740 102.439  62.683  1.00  0.00           C  
ATOM   1152  C   PRO A 832      51.266 102.796  62.500  1.00  0.00           C  
ATOM   1153  O   PRO A 832      50.720 103.656  63.205  1.00  0.00           O  
ATOM   1154  CB  PRO A 832      52.979 101.475  63.844  1.00  0.00           C  
ATOM   1155  CG  PRO A 832      53.295 102.387  64.987  1.00  0.00           C  
ATOM   1156  CD  PRO A 832      54.183 103.420  64.358  1.00  0.00           C  
ATOM   1157  N   HIS A 833      50.627 102.132  61.545  1.00  0.00           N  
ATOM   1158  CA  HIS A 833      49.224 102.392  61.259  1.00  0.00           C  
ATOM   1159  C   HIS A 833      48.672 101.329  60.327  1.00  0.00           C  
ATOM   1160  O   HIS A 833      49.397 100.451  59.871  1.00  0.00           O  
ATOM   1161  CB  HIS A 833      49.074 103.758  60.587  1.00  0.00           C  
ATOM   1162  CG  HIS A 833      49.783 103.856  59.272  1.00  0.00           C  
ATOM   1163  ND1 HIS A 833      51.157 103.855  59.167  1.00  0.00           N  
ATOM   1164  CD2 HIS A 833      49.309 103.924  58.004  1.00  0.00           C  
ATOM   1165  CE1 HIS A 833      51.501 103.918  57.892  1.00  0.00           C  
ATOM   1166  NE2 HIS A 833      50.398 103.961  57.166  1.00  0.00           N  
ATOM   1167  N   VAL A 834      47.375 101.422  60.059  1.00  0.00           N  
ATOM   1168  CA  VAL A 834      46.704 100.517  59.144  1.00  0.00           C  
ATOM   1169  C   VAL A 834      46.012 101.420  58.143  1.00  0.00           C  
ATOM   1170  O   VAL A 834      45.946 102.630  58.338  1.00  0.00           O  
ATOM   1171  CB  VAL A 834      45.613  99.672  59.840  1.00  0.00           C  
ATOM   1172  CG1 VAL A 834      46.191  98.968  61.032  1.00  0.00           C  
ATOM   1173  CG2 VAL A 834      44.432 100.554  60.242  1.00  0.00           C  
ATOM   1174  N   ILE A 835      45.524 100.839  57.059  1.00  0.00           N  
ATOM   1175  CA  ILE A 835      44.782 101.598  56.072  1.00  0.00           C  
ATOM   1176  C   ILE A 835      43.392 100.978  56.111  1.00  0.00           C  
ATOM   1177  O   ILE A 835      43.246  99.759  56.085  1.00  0.00           O  
ATOM   1178  CB  ILE A 835      45.411 101.475  54.689  1.00  0.00           C  
ATOM   1179  CG1 ILE A 835      46.697 102.303  54.658  1.00  0.00           C  
ATOM   1180  CG2 ILE A 835      44.438 101.950  53.620  1.00  0.00           C  
ATOM   1181  CD1 ILE A 835      47.497 102.179  53.361  1.00  0.00           C  
ATOM   1182  N   ARG A 836      42.374 101.821  56.217  1.00  0.00           N  
ATOM   1183  CA  ARG A 836      41.004 101.361  56.295  1.00  0.00           C  
ATOM   1184  C   ARG A 836      40.165 101.800  55.105  1.00  0.00           C  
ATOM   1185  O   ARG A 836      40.425 102.830  54.471  1.00  0.00           O  
ATOM   1186  CB  ARG A 836      40.341 101.898  57.569  1.00  0.00           C  
ATOM   1187  CG  ARG A 836      40.881 101.370  58.883  1.00  0.00           C  
ATOM   1188  CD  ARG A 836      40.246 102.142  60.037  1.00  0.00           C  
ATOM   1189  NE  ARG A 836      40.550 101.583  61.357  1.00  0.00           N  
ATOM   1190  CZ  ARG A 836      39.921 100.544  61.907  1.00  0.00           C  
ATOM   1191  NH1 ARG A 836      38.941  99.928  61.258  1.00  0.00           N  
ATOM   1192  NH2 ARG A 836      40.265 100.126  63.118  1.00  0.00           N  
ATOM   1193  N   LEU A 837      39.142 101.006  54.814  1.00  0.00           N  
ATOM   1194  CA  LEU A 837      38.219 101.315  53.736  1.00  0.00           C  
ATOM   1195  C   LEU A 837      37.374 102.500  54.200  1.00  0.00           C  
ATOM   1196  O   LEU A 837      36.871 102.517  55.331  1.00  0.00           O  
ATOM   1197  CB  LEU A 837      37.307 100.111  53.456  1.00  0.00           C  
ATOM   1198  CG  LEU A 837      36.139 100.362  52.497  1.00  0.00           C  
ATOM   1199  CD1 LEU A 837      36.676 100.814  51.149  1.00  0.00           C  
ATOM   1200  CD2 LEU A 837      35.308  99.096  52.339  1.00  0.00           C  
ATOM   1201  N   LYS A 838      37.231 103.497  53.336  1.00  0.00           N  
ATOM   1202  CA  LYS A 838      36.423 104.660  53.667  1.00  0.00           C  
ATOM   1203  C   LYS A 838      35.026 104.446  53.075  1.00  0.00           C  
ATOM   1204  O   LYS A 838      34.770 104.790  51.924  1.00  0.00           O  
ATOM   1205  CB  LYS A 838      37.067 105.922  53.094  1.00  0.00           C  
ATOM   1206  CG  LYS A 838      36.401 107.219  53.526  1.00  0.00           C  
ATOM   1207  CD  LYS A 838      37.074 108.415  52.869  1.00  0.00           C  
ATOM   1208  CE  LYS A 838      36.422 109.720  53.291  1.00  0.00           C  
ATOM   1209  NZ  LYS A 838      36.391 109.869  54.777  1.00  0.00           N  
ATOM   1210  N   VAL A 839      34.130 103.866  53.867  1.00  0.00           N  
ATOM   1211  CA  VAL A 839      32.770 103.590  53.413  1.00  0.00           C  
ATOM   1212  C   VAL A 839      31.951 104.846  53.140  1.00  0.00           C  
ATOM   1213  O   VAL A 839      31.887 105.757  53.970  1.00  0.00           O  
ATOM   1214  CB  VAL A 839      32.000 102.727  54.446  1.00  0.00           C  
ATOM   1215  CG1 VAL A 839      30.580 102.450  53.951  1.00  0.00           C  
ATOM   1216  CG2 VAL A 839      32.744 101.420  54.678  1.00  0.00           C  
ATOM   1217  N   PRO A 840      31.319 104.915  51.958  1.00  0.00           N  
ATOM   1218  CA  PRO A 840      30.499 106.077  51.601  1.00  0.00           C  
ATOM   1219  C   PRO A 840      29.360 106.212  52.604  1.00  0.00           C  
ATOM   1220  O   PRO A 840      28.453 105.385  52.628  1.00  0.00           O  
ATOM   1221  CB  PRO A 840      29.983 105.724  50.208  1.00  0.00           C  
ATOM   1222  CG  PRO A 840      31.095 104.877  49.650  1.00  0.00           C  
ATOM   1223  CD  PRO A 840      31.433 103.984  50.822  1.00  0.00           C  
ATOM   1224  N   ARG A 841      29.411 107.249  53.430  1.00  0.00           N  
ATOM   1225  CA  ARG A 841      28.375 107.463  54.432  1.00  0.00           C  
ATOM   1226  C   ARG A 841      27.646 108.795  54.224  1.00  0.00           C  
ATOM   1227  O   ARG A 841      28.278 109.827  53.990  1.00  0.00           O  
ATOM   1228  CB  ARG A 841      29.003 107.419  55.822  1.00  0.00           C  
ATOM   1229  CG  ARG A 841      29.736 106.126  56.111  1.00  0.00           C  
ATOM   1230  CD  ARG A 841      30.259 106.098  57.535  1.00  0.00           C  
ATOM   1231  NE  ARG A 841      31.060 104.907  57.784  1.00  0.00           N  
ATOM   1232  CZ  ARG A 841      30.606 103.666  57.662  1.00  0.00           C  
ATOM   1233  NH1 ARG A 841      29.346 103.455  57.298  1.00  0.00           N  
ATOM   1234  NH2 ARG A 841      31.415 102.638  57.888  1.00  0.00           N  
ATOM   1235  N   PRO A 844      26.302 108.779  54.277  1.00  0.00           N  
ATOM   1236  CA  PRO A 844      25.478 107.595  54.513  1.00  0.00           C  
ATOM   1237  C   PRO A 844      25.296 106.898  53.172  1.00  0.00           C  
ATOM   1238  O   PRO A 844      25.693 107.432  52.135  1.00  0.00           O  
ATOM   1239  CB  PRO A 844      24.182 108.193  55.025  1.00  0.00           C  
ATOM   1240  CG  PRO A 844      24.041 109.385  54.138  1.00  0.00           C  
ATOM   1241  CD  PRO A 844      25.452 109.966  54.079  1.00  0.00           C  
ATOM   1242  N   GLY A 869      24.693 105.718  53.185  1.00  0.00           N  
ATOM   1243  CA  GLY A 869      24.493 105.016  51.936  1.00  0.00           C  
ATOM   1244  C   GLY A 869      23.901 103.630  52.064  1.00  0.00           C  
ATOM   1245  O   GLY A 869      23.574 103.157  53.158  1.00  0.00           O  
ATOM   1246  N   THR A 870      23.756 102.974  50.923  1.00  0.00           N  
ATOM   1247  CA  THR A 870      23.212 101.638  50.894  1.00  0.00           C  
ATOM   1248  C   THR A 870      24.059 100.854  49.880  1.00  0.00           C  
ATOM   1249  O   THR A 870      24.625 101.437  48.958  1.00  0.00           O  
ATOM   1250  CB  THR A 870      21.714 101.709  50.513  1.00  0.00           C  
ATOM   1251  OG1 THR A 870      21.079 100.461  50.814  1.00  0.00           O  
ATOM   1252  CG2 THR A 870      21.544 102.037  49.038  1.00  0.00           C  
ATOM   1253  N   THR A 872      24.180  99.543  50.065  1.00  0.00           N  
ATOM   1254  CA  THR A 872      25.001  98.722  49.175  1.00  0.00           C  
ATOM   1255  C   THR A 872      24.300  97.432  48.769  1.00  0.00           C  
ATOM   1256  O   THR A 872      23.923  96.623  49.616  1.00  0.00           O  
ATOM   1257  CB  THR A 872      26.352  98.359  49.855  1.00  0.00           C  
ATOM   1258  OG1 THR A 872      27.092  99.556  50.124  1.00  0.00           O  
ATOM   1259  CG2 THR A 872      27.186  97.459  48.965  1.00  0.00           C  
ATOM   1260  N   GLU A 873      24.136  97.238  47.466  1.00  0.00           N  
ATOM   1261  CA  GLU A 873      23.482  96.045  46.967  1.00  0.00           C  
ATOM   1262  C   GLU A 873      24.431  94.914  46.612  1.00  0.00           C  
ATOM   1263  O   GLU A 873      25.394  95.096  45.865  1.00  0.00           O  
ATOM   1264  CB  GLU A 873      22.627  96.368  45.743  1.00  0.00           C  
ATOM   1265  CG  GLU A 873      21.279  96.963  46.083  1.00  0.00           C  
ATOM   1266  CD  GLU A 873      20.272  96.817  44.955  1.00  0.00           C  
ATOM   1267  OE1 GLU A 873      19.089  97.170  45.165  1.00  0.00           O  
ATOM   1268  OE2 GLU A 873      20.659  96.349  43.860  1.00  0.00           O  
ATOM   1269  N   VAL A 874      24.139  93.741  47.161  1.00  0.00           N  
ATOM   1270  CA  VAL A 874      24.911  92.545  46.887  1.00  0.00           C  
ATOM   1271  C   VAL A 874      23.969  91.598  46.162  1.00  0.00           C  
ATOM   1272  O   VAL A 874      22.789  91.485  46.506  1.00  0.00           O  
ATOM   1273  CB  VAL A 874      25.391  91.852  48.172  1.00  0.00           C  
ATOM   1274  CG1 VAL A 874      26.128  90.575  47.817  1.00  0.00           C  
ATOM   1275  CG2 VAL A 874      26.294  92.778  48.961  1.00  0.00           C  
ATOM   1276  N   LYS A1082      24.482  90.924  45.148  1.00  0.00           N  
ATOM   1277  CA  LYS A1082      23.665  89.995  44.400  1.00  0.00           C  
ATOM   1278  C   LYS A1082      24.192  88.586  44.540  1.00  0.00           C  
ATOM   1279  O   LYS A1082      25.277  88.265  44.045  1.00  0.00           O  
ATOM   1280  CB  LYS A1082      23.645  90.372  42.924  1.00  0.00           C  
ATOM   1281  CG  LYS A1082      22.816  89.430  42.075  1.00  0.00           C  
ATOM   1282  CD  LYS A1082      23.026  89.700  40.598  1.00  0.00           C  
ATOM   1283  CE  LYS A1082      22.159  88.787  39.750  1.00  0.00           C  
ATOM   1284  NZ  LYS A1082      22.521  88.900  38.313  1.00  0.00           N  
ATOM   1285  N   ASP A1083      23.438  87.745  45.232  1.00  0.00           N  
ATOM   1286  CA  ASP A1083      23.829  86.356  45.384  1.00  0.00           C  
ATOM   1287  C   ASP A1083      23.014  85.617  44.335  1.00  0.00           C  
ATOM   1288  O   ASP A1083      21.796  85.765  44.281  1.00  0.00           O  
ATOM   1289  CB  ASP A1083      23.498  85.847  46.794  1.00  0.00           C  
ATOM   1290  CG  ASP A1083      23.903  84.398  47.000  1.00  0.00           C  
ATOM   1291  OD1 ASP A1083      23.123  83.499  46.628  1.00  0.00           O  
ATOM   1292  OD2 ASP A1083      25.011  84.158  47.521  1.00  0.00           O  
ATOM   1293  N   GLU A1084      23.680  84.836  43.496  1.00  0.00           N  
ATOM   1294  CA  GLU A1084      22.995  84.100  42.440  1.00  0.00           C  
ATOM   1295  C   GLU A1084      21.976  83.076  42.941  1.00  0.00           C  
ATOM   1296  O   GLU A1084      21.063  82.699  42.214  1.00  0.00           O  
ATOM   1297  CB  GLU A1084      24.013  83.381  41.551  1.00  0.00           C  
ATOM   1298  CG  GLU A1084      24.940  84.305  40.773  1.00  0.00           C  
ATOM   1299  CD  GLU A1084      24.181  85.239  39.843  1.00  0.00           C  
ATOM   1300  OE1 GLU A1084      23.272  84.765  39.128  1.00  0.00           O  
ATOM   1301  OE2 GLU A1084      24.500  86.446  39.817  1.00  0.00           O  
ATOM   1302  N   LEU A1085      22.118  82.632  44.180  1.00  0.00           N  
ATOM   1303  CA  LEU A1085      21.216  81.621  44.715  1.00  0.00           C  
ATOM   1304  C   LEU A1085      20.097  82.130  45.605  1.00  0.00           C  
ATOM   1305  O   LEU A1085      19.114  81.428  45.803  1.00  0.00           O  
ATOM   1306  CB  LEU A1085      22.014  80.579  45.505  1.00  0.00           C  
ATOM   1307  CG  LEU A1085      23.118  79.814  44.772  1.00  0.00           C  
ATOM   1308  CD1 LEU A1085      23.874  78.932  45.754  1.00  0.00           C  
ATOM   1309  CD2 LEU A1085      22.495  78.982  43.653  1.00  0.00           C  
ATOM   1310  N   ARG A1087      20.246  83.336  46.149  1.00  0.00           N  
ATOM   1311  CA  ARG A1087      19.239  83.888  47.058  1.00  0.00           C  
ATOM   1312  C   ARG A1087      18.668  85.202  46.555  1.00  0.00           C  
ATOM   1313  O   ARG A1087      17.750  85.751  47.149  1.00  0.00           O  
ATOM   1314  CB  ARG A1087      19.855  84.117  48.441  1.00  0.00           C  
ATOM   1315  CG  ARG A1087      20.686  82.950  48.968  1.00  0.00           C  
ATOM   1316  CD  ARG A1087      21.803  83.466  49.860  1.00  0.00           C  
ATOM   1317  NE  ARG A1087      22.886  82.498  50.035  1.00  0.00           N  
ATOM   1318  CZ  ARG A1087      22.818  81.426  50.818  1.00  0.00           C  
ATOM   1319  NH1 ARG A1087      21.713  81.179  51.500  1.00  0.00           N  
ATOM   1320  NH2 ARG A1087      23.856  80.610  50.936  1.00  0.00           N  
ATOM   1321  N   GLY A1088      19.216  85.708  45.458  1.00  0.00           N  
ATOM   1322  CA  GLY A1088      18.732  86.964  44.929  1.00  0.00           C  
ATOM   1323  C   GLY A1088      19.509  88.153  45.464  1.00  0.00           C  
ATOM   1324  O   GLY A1088      20.644  88.018  45.939  1.00  0.00           O  
ATOM   1325  N   VAL A1089      18.892  89.326  45.397  1.00  0.00           N  
ATOM   1326  CA  VAL A1089      19.540  90.545  45.852  1.00  0.00           C  
ATOM   1327  C   VAL A1089      19.334  90.810  47.329  1.00  0.00           C  
ATOM   1328  O   VAL A1089      18.253  90.583  47.868  1.00  0.00           O  
ATOM   1329  CB  VAL A1089      19.035  91.766  45.057  1.00  0.00           C  
ATOM   1330  CG1 VAL A1089      19.726  93.024  45.535  1.00  0.00           C  
ATOM   1331  CG2 VAL A1089      19.294  91.554  43.578  1.00  0.00           C  
ATOM   1332  N   VAL A1090      20.391  91.279  47.981  1.00  0.00           N  
ATOM   1333  CA  VAL A1090      20.342  91.621  49.398  1.00  0.00           C  
ATOM   1334  C   VAL A1090      20.920  93.031  49.504  1.00  0.00           C  
ATOM   1335  O   VAL A1090      22.037  93.293  49.049  1.00  0.00           O  
ATOM   1336  CB  VAL A1090      21.156  90.614  50.257  1.00  0.00           C  
ATOM   1337  CG1 VAL A1090      20.362  89.337  50.449  1.00  0.00           C  
ATOM   1338  CG2 VAL A1090      22.467  90.272  49.566  1.00  0.00           C  
ATOM   1339  N   VAL A1091      20.141  93.946  50.073  1.00  0.00           N  
ATOM   1340  CA  VAL A1091      20.569  95.333  50.192  1.00  0.00           C  
ATOM   1341  C   VAL A1091      20.993  95.731  51.598  1.00  0.00           C  
ATOM   1342  O   VAL A1091      20.167  95.825  52.500  1.00  0.00           O  
ATOM   1343  CB  VAL A1091      19.452  96.288  49.737  1.00  0.00           C  
ATOM   1344  CG1 VAL A1091      19.967  97.712  49.729  1.00  0.00           C  
ATOM   1345  CG2 VAL A1091      18.969  95.903  48.355  1.00  0.00           C  
ATOM   1346  N   TYR A1093      22.286  95.978  51.772  1.00  0.00           N  
ATOM   1347  CA  TYR A1093      22.830  96.373  53.065  1.00  0.00           C  
ATOM   1348  C   TYR A1093      22.824  97.888  53.219  1.00  0.00           C  
ATOM   1349  O   TYR A1093      22.925  98.631  52.239  1.00  0.00           O  
ATOM   1350  CB  TYR A1093      24.270  95.865  53.211  1.00  0.00           C  
ATOM   1351  CG  TYR A1093      24.390  94.358  53.266  1.00  0.00           C  
ATOM   1352  CD1 TYR A1093      24.126  93.665  54.446  1.00  0.00           C  
ATOM   1353  CD2 TYR A1093      24.721  93.619  52.122  1.00  0.00           C  
ATOM   1354  CE1 TYR A1093      24.181  92.282  54.491  1.00  0.00           C  
ATOM   1355  CE2 TYR A1093      24.779  92.229  52.157  1.00  0.00           C  
ATOM   1356  CZ  TYR A1093      24.506  91.570  53.348  1.00  0.00           C  
ATOM   1357  OH  TYR A1093      24.546  90.197  53.400  1.00  0.00           O  
ATOM   1358  N   ASP A1094      22.673  98.343  54.458  1.00  0.00           N  
ATOM   1359  CA  ASP A1094      22.722  99.767  54.744  1.00  0.00           C  
ATOM   1360  C   ASP A1094      24.166  99.988  55.168  1.00  0.00           C  
ATOM   1361  O   ASP A1094      24.669  99.299  56.055  1.00  0.00           O  
ATOM   1362  CB  ASP A1094      21.790 100.132  55.892  1.00  0.00           C  
ATOM   1363  CG  ASP A1094      21.898 101.590  56.272  1.00  0.00           C  
ATOM   1364  OD1 ASP A1094      21.232 102.005  57.240  1.00  0.00           O  
ATOM   1365  OD2 ASP A1094      22.654 102.324  55.599  1.00  0.00           O  
ATOM   1366  N   ASN A1099      24.835 100.940  54.537  1.00  0.00           N  
ATOM   1367  CA  ASN A1099      26.227 101.187  54.851  1.00  0.00           C  
ATOM   1368  C   ASN A1099      26.542 101.319  56.336  1.00  0.00           C  
ATOM   1369  O   ASN A1099      27.665 101.049  56.750  1.00  0.00           O  
ATOM   1370  CB  ASN A1099      26.724 102.387  54.057  1.00  0.00           C  
ATOM   1371  CG  ASN A1099      26.756 102.101  52.561  1.00  0.00           C  
ATOM   1372  OD1 ASN A1099      26.442 100.989  52.132  1.00  0.00           O  
ATOM   1373  ND2 ASN A1099      27.136 103.093  51.765  1.00  0.00           N  
ATOM   1374  N   GLN A1165      25.567 101.702  57.152  1.00  0.00           N  
ATOM   1375  CA  GLN A1165      25.838 101.809  58.580  1.00  0.00           C  
ATOM   1376  C   GLN A1165      26.152 100.431  59.153  1.00  0.00           C  
ATOM   1377  O   GLN A1165      26.672 100.316  60.265  1.00  0.00           O  
ATOM   1378  CB  GLN A1165      24.653 102.432  59.326  1.00  0.00           C  
ATOM   1379  CG  GLN A1165      24.643 103.968  59.313  1.00  0.00           C  
ATOM   1380  CD  GLN A1165      24.117 104.567  58.006  1.00  0.00           C  
ATOM   1381  OE1 GLN A1165      24.603 104.250  56.912  1.00  0.00           O  
ATOM   1382  NE2 GLN A1165      23.122 105.448  58.120  1.00  0.00           N  
ATOM   1383  N   GLU A1166      25.837  99.391  58.384  1.00  0.00           N  
ATOM   1384  CA  GLU A1166      26.097  98.013  58.800  1.00  0.00           C  
ATOM   1385  C   GLU A1166      27.487  97.590  58.302  1.00  0.00           C  
ATOM   1386  O   GLU A1166      28.007  96.544  58.696  1.00  0.00           O  
ATOM   1387  CB  GLU A1166      25.055  97.052  58.197  1.00  0.00           C  
ATOM   1388  CG  GLU A1166      23.596  97.515  58.273  1.00  0.00           C  
ATOM   1389  CD  GLU A1166      22.656  96.725  57.337  1.00  0.00           C  
ATOM   1390  OE1 GLU A1166      21.480  97.130  57.172  1.00  0.00           O  
ATOM   1391  OE2 GLU A1166      23.087  95.699  56.764  1.00  0.00           O  
ATOM   1392  N   ILE A1168      28.072  98.407  57.429  1.00  0.00           N  
ATOM   1393  CA  ILE A1168      29.381  98.126  56.838  1.00  0.00           C  
ATOM   1394  C   ILE A1168      30.487  98.962  57.468  1.00  0.00           C  
ATOM   1395  O   ILE A1168      30.580 100.163  57.239  1.00  0.00           O  
ATOM   1396  CB  ILE A1168      29.372  98.419  55.325  1.00  0.00           C  
ATOM   1397  CG1 ILE A1168      28.227  97.651  54.658  1.00  0.00           C  
ATOM   1398  CG2 ILE A1168      30.735  98.061  54.714  1.00  0.00           C  
ATOM   1399  CD1 ILE A1168      28.089  97.936  53.187  1.00  0.00           C  
ATOM   1400  N   PRO A1169      31.369  98.326  58.240  1.00  0.00           N  
ATOM   1401  CA  PRO A1169      32.452  99.067  58.884  1.00  0.00           C  
ATOM   1402  C   PRO A1169      33.584  99.500  57.953  1.00  0.00           C  
ATOM   1403  O   PRO A1169      33.757  98.963  56.859  1.00  0.00           O  
ATOM   1404  CB  PRO A1169      32.929  98.090  59.951  1.00  0.00           C  
ATOM   1405  CG  PRO A1169      32.818  96.777  59.227  1.00  0.00           C  
ATOM   1406  CD  PRO A1169      31.475  96.882  58.521  1.00  0.00           C  
ATOM   1407  N   ASP A1170      34.339 100.491  58.405  1.00  0.00           N  
ATOM   1408  CA  ASP A1170      35.489 100.994  57.668  1.00  0.00           C  
ATOM   1409  C   ASP A1170      36.598  99.989  57.973  1.00  0.00           C  
ATOM   1410  O   ASP A1170      37.560 100.309  58.674  1.00  0.00           O  
ATOM   1411  CB  ASP A1170      35.889 102.375  58.196  1.00  0.00           C  
ATOM   1412  CG  ASP A1170      34.979 103.489  57.702  1.00  0.00           C  
ATOM   1413  OD1 ASP A1170      33.944 103.205  57.055  1.00  0.00           O  
ATOM   1414  OD2 ASP A1170      35.313 104.664  57.974  1.00  0.00           O  
ATOM   1415  N   VAL A1171      36.445  98.774  57.452  1.00  0.00           N  
ATOM   1416  CA  VAL A1171      37.397  97.689  57.696  1.00  0.00           C  
ATOM   1417  C   VAL A1171      38.829  97.999  57.305  1.00  0.00           C  
ATOM   1418  O   VAL A1171      39.081  98.717  56.345  1.00  0.00           O  
ATOM   1419  CB  VAL A1171      36.976  96.400  56.955  1.00  0.00           C  
ATOM   1420  CG1 VAL A1171      35.619  95.952  57.438  1.00  0.00           C  
ATOM   1421  CG2 VAL A1171      36.964  96.645  55.443  1.00  0.00           C  
ATOM   1422  N   VAL A1177      39.775  97.453  58.056  1.00  0.00           N  
ATOM   1423  CA  VAL A1177      41.169  97.689  57.717  1.00  0.00           C  
ATOM   1424  C   VAL A1177      41.455  96.915  56.423  1.00  0.00           C  
ATOM   1425  O   VAL A1177      40.987  95.787  56.239  1.00  0.00           O  
ATOM   1426  CB  VAL A1177      42.127  97.225  58.856  1.00  0.00           C  
ATOM   1427  CG1 VAL A1177      41.557  97.597  60.213  1.00  0.00           C  
ATOM   1428  CG2 VAL A1177      42.350  95.765  58.782  1.00  0.00           C  
ATOM   1429  N   LEU A1178      42.201  97.540  55.522  1.00  0.00           N  
ATOM   1430  CA  LEU A1178      42.551  96.924  54.248  1.00  0.00           C  
ATOM   1431  C   LEU A1178      44.015  96.463  54.271  1.00  0.00           C  
ATOM   1432  O   LEU A1178      44.359  95.427  53.692  1.00  0.00           O  
ATOM   1433  CB  LEU A1178      42.301  97.924  53.107  1.00  0.00           C  
ATOM   1434  CG  LEU A1178      40.838  98.389  52.989  1.00  0.00           C  
ATOM   1435  CD1 LEU A1178      40.719  99.516  51.994  1.00  0.00           C  
ATOM   1436  CD2 LEU A1178      39.951  97.217  52.574  1.00  0.00           C  
ATOM   1437  N   LEU A1191      44.866  97.234  54.942  1.00  0.00           N  
ATOM   1438  CA  LEU A1191      46.284  96.903  55.063  1.00  0.00           C  
ATOM   1439  C   LEU A1191      46.697  97.015  56.525  1.00  0.00           C  
ATOM   1440  O   LEU A1191      46.593  98.090  57.112  1.00  0.00           O  
ATOM   1441  CB  LEU A1191      47.142  97.858  54.229  1.00  0.00           C  
ATOM   1442  CG  LEU A1191      48.588  97.380  54.032  1.00  0.00           C  
ATOM   1443  CD1 LEU A1191      48.572  96.185  53.091  1.00  0.00           C  
ATOM   1444  CD2 LEU A1191      49.458  98.484  53.447  1.00  0.00           C  
ATOM   1445  N   LYS A1192      47.158  95.909  57.111  1.00  0.00           N  
ATOM   1446  CA  LYS A1192      47.589  95.883  58.514  1.00  0.00           C  
ATOM   1447  C   LYS A1192      48.904  96.641  58.720  1.00  0.00           C  
ATOM   1448  O   LYS A1192      49.658  96.865  57.766  1.00  0.00           O  
ATOM   1449  CB  LYS A1192      47.787  94.443  58.984  1.00  0.00           C  
ATOM   1450  CG  LYS A1192      46.663  93.485  58.656  1.00  0.00           C  
ATOM   1451  CD  LYS A1192      47.093  92.072  59.027  1.00  0.00           C  
ATOM   1452  CE  LYS A1192      46.106  91.030  58.551  1.00  0.00           C  
ATOM   1453  NZ  LYS A1192      46.547  89.661  58.950  1.00  0.00           N  
ATOM   1454  N   SER A1193      49.188  97.014  59.969  1.00  0.00           N  
ATOM   1455  CA  SER A1193      50.412  97.752  60.276  1.00  0.00           C  
ATOM   1456  C   SER A1193      51.703  96.975  60.039  1.00  0.00           C  
ATOM   1457  O   SER A1193      52.788  97.551  60.095  1.00  0.00           O  
ATOM   1458  CB  SER A1193      50.387  98.303  61.714  1.00  0.00           C  
ATOM   1459  OG  SER A1193      49.889  97.362  62.644  1.00  0.00           O  
ATOM   1460  N   ASP A1194      51.599  95.675  59.776  1.00  0.00           N  
ATOM   1461  CA  ASP A1194      52.796  94.891  59.486  1.00  0.00           C  
ATOM   1462  C   ASP A1194      52.993  94.848  57.978  1.00  0.00           C  
ATOM   1463  O   ASP A1194      53.826  94.108  57.475  1.00  0.00           O  
ATOM   1464  CB  ASP A1194      52.688  93.465  60.042  1.00  0.00           C  
ATOM   1465  CG  ASP A1194      51.560  92.672  59.415  1.00  0.00           C  
ATOM   1466  OD1 ASP A1194      51.357  91.514  59.825  1.00  0.00           O  
ATOM   1467  OD2 ASP A1194      50.873  93.200  58.515  1.00  0.00           O  
ATOM   1468  N   GLY A1195      52.210  95.645  57.259  1.00  0.00           N  
ATOM   1469  CA  GLY A1195      52.325  95.691  55.810  1.00  0.00           C  
ATOM   1470  C   GLY A1195      51.587  94.569  55.099  1.00  0.00           C  
ATOM   1471  O   GLY A1195      51.574  94.492  53.869  1.00  0.00           O  
ATOM   1472  N   TYR A1196      50.980  93.683  55.874  1.00  0.00           N  
ATOM   1473  CA  TYR A1196      50.230  92.581  55.304  1.00  0.00           C  
ATOM   1474  C   TYR A1196      48.808  93.034  55.044  1.00  0.00           C  
ATOM   1475  O   TYR A1196      48.275  93.871  55.764  1.00  0.00           O  
ATOM   1476  CB  TYR A1196      50.213  91.395  56.269  1.00  0.00           C  
ATOM   1477  CG  TYR A1196      51.418  90.494  56.158  1.00  0.00           C  
ATOM   1478  CD1 TYR A1196      51.309  89.228  55.574  1.00  0.00           C  
ATOM   1479  CD2 TYR A1196      52.661  90.895  56.653  1.00  0.00           C  
ATOM   1480  CE1 TYR A1196      52.413  88.374  55.490  1.00  0.00           C  
ATOM   1481  CE2 TYR A1196      53.770  90.055  56.574  1.00  0.00           C  
ATOM   1482  CZ  TYR A1196      53.638  88.795  55.991  1.00  0.00           C  
ATOM   1483  OH  TYR A1196      54.731  87.965  55.903  1.00  0.00           O  
ATOM   1484  N   PRO A1198      48.168  92.491  54.003  1.00  0.00           N  
ATOM   1485  CA  PRO A1198      46.792  92.921  53.751  1.00  0.00           C  
ATOM   1486  C   PRO A1198      45.840  92.055  54.564  1.00  0.00           C  
ATOM   1487  O   PRO A1198      46.234  91.026  55.114  1.00  0.00           O  
ATOM   1488  CB  PRO A1198      46.631  92.648  52.265  1.00  0.00           C  
ATOM   1489  CG  PRO A1198      47.332  91.311  52.154  1.00  0.00           C  
ATOM   1490  CD  PRO A1198      48.617  91.539  52.966  1.00  0.00           C  
ATOM   1491  N   THR A1199      44.584  92.472  54.648  1.00  0.00           N  
ATOM   1492  CA  THR A1199      43.605  91.648  55.332  1.00  0.00           C  
ATOM   1493  C   THR A1199      42.954  90.843  54.224  1.00  0.00           C  
ATOM   1494  O   THR A1199      43.165  91.117  53.038  1.00  0.00           O  
ATOM   1495  CB  THR A1199      42.503  92.465  56.022  1.00  0.00           C  
ATOM   1496  OG1 THR A1199      41.893  93.336  55.066  1.00  0.00           O  
ATOM   1497  CG2 THR A1199      43.071  93.261  57.184  1.00  0.00           C  
ATOM   1498  N   TYR A1200      42.162  89.859  54.619  1.00  0.00           N  
ATOM   1499  CA  TYR A1200      41.447  89.013  53.683  1.00  0.00           C  
ATOM   1500  C   TYR A1200      40.697  89.830  52.618  1.00  0.00           C  
ATOM   1501  O   TYR A1200      40.832  89.576  51.424  1.00  0.00           O  
ATOM   1502  CB  TYR A1200      40.465  88.122  54.464  1.00  0.00           C  
ATOM   1503  CG  TYR A1200      39.348  87.566  53.620  1.00  0.00           C  
ATOM   1504  CD1 TYR A1200      39.594  86.564  52.680  1.00  0.00           C  
ATOM   1505  CD2 TYR A1200      38.058  88.101  53.703  1.00  0.00           C  
ATOM   1506  CE1 TYR A1200      38.587  86.115  51.836  1.00  0.00           C  
ATOM   1507  CE2 TYR A1200      37.042  87.660  52.865  1.00  0.00           C  
ATOM   1508  CZ  TYR A1200      37.310  86.670  51.934  1.00  0.00           C  
ATOM   1509  OH  TYR A1200      36.309  86.236  51.092  1.00  0.00           O  
ATOM   1510  N   HIS A1201      39.917  90.818  53.053  1.00  0.00           N  
ATOM   1511  CA  HIS A1201      39.125  91.652  52.140  1.00  0.00           C  
ATOM   1512  C   HIS A1201      39.903  92.320  51.007  1.00  0.00           C  
ATOM   1513  O   HIS A1201      39.510  92.233  49.841  1.00  0.00           O  
ATOM   1514  CB  HIS A1201      38.372  92.721  52.930  1.00  0.00           C  
ATOM   1515  CG  HIS A1201      37.501  92.162  54.011  1.00  0.00           C  
ATOM   1516  ND1 HIS A1201      37.694  92.454  55.345  1.00  0.00           N  
ATOM   1517  CD2 HIS A1201      36.458  91.301  53.960  1.00  0.00           C  
ATOM   1518  CE1 HIS A1201      36.807  91.791  56.070  1.00  0.00           C  
ATOM   1519  NE2 HIS A1201      36.046  91.085  55.254  1.00  0.00           N  
ATOM   1520  N   LEU A1202      40.999  92.996  51.334  1.00  0.00           N  
ATOM   1521  CA  LEU A1202      41.781  93.655  50.296  1.00  0.00           C  
ATOM   1522  C   LEU A1202      42.364  92.657  49.295  1.00  0.00           C  
ATOM   1523  O   LEU A1202      42.167  92.783  48.083  1.00  0.00           O  
ATOM   1524  CB  LEU A1202      42.932  94.457  50.916  1.00  0.00           C  
ATOM   1525  CG  LEU A1202      43.499  95.646  50.129  1.00  0.00           C  
ATOM   1526  CD1 LEU A1202      44.977  95.804  50.456  1.00  0.00           C  
ATOM   1527  CD2 LEU A1202      43.299  95.455  48.641  1.00  0.00           C  
ATOM   1528  N   ALA A1203      43.084  91.666  49.811  1.00  0.00           N  
ATOM   1529  CA  ALA A1203      43.740  90.680  48.957  1.00  0.00           C  
ATOM   1530  C   ALA A1203      42.783  89.857  48.103  1.00  0.00           C  
ATOM   1531  O   ALA A1203      43.115  89.479  46.975  1.00  0.00           O  
ATOM   1532  CB  ALA A1203      44.623  89.749  49.811  1.00  0.00           C  
ATOM   1533  N   ASN A1204      41.596  89.601  48.641  1.00  0.00           N  
ATOM   1534  CA  ASN A1204      40.595  88.800  47.956  1.00  0.00           C  
ATOM   1535  C   ASN A1204      40.108  89.453  46.666  1.00  0.00           C  
ATOM   1536  O   ASN A1204      40.041  88.807  45.616  1.00  0.00           O  
ATOM   1537  CB  ASN A1204      39.418  88.547  48.903  1.00  0.00           C  
ATOM   1538  CG  ASN A1204      38.613  87.319  48.525  1.00  0.00           C  
ATOM   1539  OD1 ASN A1204      37.503  87.427  47.990  1.00  0.00           O  
ATOM   1540  ND2 ASN A1204      39.169  86.138  48.804  1.00  0.00           N  
ATOM   1541  N   VAL A1205      39.772  90.734  46.749  1.00  0.00           N  
ATOM   1542  CA  VAL A1205      39.286  91.481  45.595  1.00  0.00           C  
ATOM   1543  C   VAL A1205      40.398  91.750  44.576  1.00  0.00           C  
ATOM   1544  O   VAL A1205      40.183  91.659  43.366  1.00  0.00           O  
ATOM   1545  CB  VAL A1205      38.667  92.817  46.050  1.00  0.00           C  
ATOM   1546  CG1 VAL A1205      38.283  93.656  44.848  1.00  0.00           C  
ATOM   1547  CG2 VAL A1205      37.445  92.531  46.939  1.00  0.00           C  
ATOM   1548  N   VAL A1206      41.585  92.087  45.069  1.00  0.00           N  
ATOM   1549  CA  VAL A1206      42.724  92.345  44.189  1.00  0.00           C  
ATOM   1550  C   VAL A1206      43.062  91.087  43.381  1.00  0.00           C  
ATOM   1551  O   VAL A1206      43.119  91.113  42.151  1.00  0.00           O  
ATOM   1552  CB  VAL A1206      43.981  92.772  45.011  1.00  0.00           C  
ATOM   1553  CG1 VAL A1206      45.239  92.676  44.145  1.00  0.00           C  
ATOM   1554  CG2 VAL A1206      43.809  94.197  45.538  1.00  0.00           C  
ATOM   1555  N   ASP A1207      43.270  89.981  44.086  1.00  0.00           N  
ATOM   1556  CA  ASP A1207      43.625  88.726  43.446  1.00  0.00           C  
ATOM   1557  C   ASP A1207      42.533  88.101  42.594  1.00  0.00           C  
ATOM   1558  O   ASP A1207      42.826  87.510  41.548  1.00  0.00           O  
ATOM   1559  CB  ASP A1207      44.112  87.731  44.494  1.00  0.00           C  
ATOM   1560  CG  ASP A1207      45.429  88.158  45.119  1.00  0.00           C  
ATOM   1561  OD1 ASP A1207      45.845  87.558  46.132  1.00  0.00           O  
ATOM   1562  OD2 ASP A1207      46.047  89.103  44.586  1.00  0.00           O  
ATOM   1563  N   ASP A1208      41.279  88.214  43.019  1.00  0.00           N  
ATOM   1564  CA  ASP A1208      40.215  87.647  42.212  1.00  0.00           C  
ATOM   1565  C   ASP A1208      40.158  88.406  40.892  1.00  0.00           C  
ATOM   1566  O   ASP A1208      39.946  87.822  39.832  1.00  0.00           O  
ATOM   1567  CB  ASP A1208      38.881  87.749  42.937  1.00  0.00           C  
ATOM   1568  CG  ASP A1208      38.614  86.559  43.824  1.00  0.00           C  
ATOM   1569  OD1 ASP A1208      37.646  86.633  44.609  1.00  0.00           O  
ATOM   1570  OD2 ASP A1208      39.357  85.554  43.732  1.00  0.00           O  
ATOM   1571  N   HIS A1209      40.365  89.712  40.963  1.00  0.00           N  
ATOM   1572  CA  HIS A1209      40.332  90.532  39.770  1.00  0.00           C  
ATOM   1573  C   HIS A1209      41.533  90.293  38.838  1.00  0.00           C  
ATOM   1574  O   HIS A1209      41.368  90.128  37.631  1.00  0.00           O  
ATOM   1575  CB  HIS A1209      40.257  92.006  40.158  1.00  0.00           C  
ATOM   1576  CG  HIS A1209      40.377  92.928  38.990  1.00  0.00           C  
ATOM   1577  ND1 HIS A1209      41.586  93.437  38.568  1.00  0.00           N  
ATOM   1578  CD2 HIS A1209      39.455  93.346  38.090  1.00  0.00           C  
ATOM   1579  CE1 HIS A1209      41.405  94.125  37.454  1.00  0.00           C  
ATOM   1580  NE2 HIS A1209      40.123  94.083  37.143  1.00  0.00           N  
ATOM   1581  N   LEU A1210      42.734  90.273  39.411  1.00  0.00           N  
ATOM   1582  CA  LEU A1210      43.959  90.064  38.645  1.00  0.00           C  
ATOM   1583  C   LEU A1210      44.073  88.646  38.089  1.00  0.00           C  
ATOM   1584  O   LEU A1210      44.755  88.416  37.093  1.00  0.00           O  
ATOM   1585  CB  LEU A1210      45.174  90.386  39.522  1.00  0.00           C  
ATOM   1586  CG  LEU A1210      45.928  91.714  39.350  1.00  0.00           C  
ATOM   1587  CD1 LEU A1210      45.083  92.746  38.659  1.00  0.00           C  
ATOM   1588  CD2 LEU A1210      46.371  92.208  40.717  1.00  0.00           C  
ATOM   1589  N   MET A1211      43.401  87.696  38.730  1.00  0.00           N  
ATOM   1590  CA  MET A1211      43.439  86.318  38.273  1.00  0.00           C  
ATOM   1591  C   MET A1211      42.238  85.994  37.376  1.00  0.00           C  
ATOM   1592  O   MET A1211      42.075  84.858  36.928  1.00  0.00           O  
ATOM   1593  CB  MET A1211      43.498  85.366  39.473  1.00  0.00           C  
ATOM   1594  CG  MET A1211      44.844  85.384  40.185  1.00  0.00           C  
ATOM   1595  SD  MET A1211      44.914  84.339  41.659  1.00  0.00           S  
ATOM   1596  CE  MET A1211      46.654  84.545  42.108  1.00  0.00           C  
ATOM   1597  N   GLY A1291      41.400  86.996  37.125  1.00  0.00           N  
ATOM   1598  CA  GLY A1291      40.250  86.808  36.261  1.00  0.00           C  
ATOM   1599  C   GLY A1291      39.065  86.001  36.770  1.00  0.00           C  
ATOM   1600  O   GLY A1291      38.296  85.493  35.945  1.00  0.00           O  
ATOM   1601  N   VAL A1292      38.883  85.876  38.090  1.00  0.00           N  
ATOM   1602  CA  VAL A1292      37.744  85.103  38.591  1.00  0.00           C  
ATOM   1603  C   VAL A1292      36.427  85.792  38.221  1.00  0.00           C  
ATOM   1604  O   VAL A1292      36.245  86.994  38.415  1.00  0.00           O  
ATOM   1605  CB  VAL A1292      37.801  84.863  40.133  1.00  0.00           C  
ATOM   1606  CG1 VAL A1292      39.198  84.451  40.544  1.00  0.00           C  
ATOM   1607  CG2 VAL A1292      37.352  86.075  40.872  1.00  0.00           C  
ATOM   1608  N   THR A1293      35.509  85.009  37.677  1.00  0.00           N  
ATOM   1609  CA  THR A1293      34.228  85.525  37.231  1.00  0.00           C  
ATOM   1610  C   THR A1293      33.097  84.971  38.088  1.00  0.00           C  
ATOM   1611  O   THR A1293      31.997  85.530  38.128  1.00  0.00           O  
ATOM   1612  CB  THR A1293      33.974  85.087  35.799  1.00  0.00           C  
ATOM   1613  OG1 THR A1293      33.897  83.658  35.774  1.00  0.00           O  
ATOM   1614  CG2 THR A1293      35.122  85.534  34.879  1.00  0.00           C  
ATOM   1615  N   ASP A1294      33.370  83.855  38.753  1.00  0.00           N  
ATOM   1616  CA  ASP A1294      32.373  83.208  39.600  1.00  0.00           C  
ATOM   1617  C   ASP A1294      32.933  82.859  40.973  1.00  0.00           C  
ATOM   1618  O   ASP A1294      33.712  81.920  41.119  1.00  0.00           O  
ATOM   1619  CB  ASP A1294      31.855  81.947  38.907  1.00  0.00           C  
ATOM   1620  CG  ASP A1294      31.146  82.256  37.602  1.00  0.00           C  
ATOM   1621  OD1 ASP A1294      29.896  82.298  37.587  1.00  0.00           O  
ATOM   1622  OD2 ASP A1294      31.847  82.475  36.594  1.00  0.00           O  
ATOM   1623  N   VAL A1295      32.533  83.626  41.978  1.00  0.00           N  
ATOM   1624  CA  VAL A1295      32.993  83.387  43.336  1.00  0.00           C  
ATOM   1625  C   VAL A1295      32.017  82.481  44.075  1.00  0.00           C  
ATOM   1626  O   VAL A1295      30.867  82.851  44.334  1.00  0.00           O  
ATOM   1627  CB  VAL A1295      33.148  84.713  44.108  1.00  0.00           C  
ATOM   1628  CG1 VAL A1295      33.562  84.436  45.550  1.00  0.00           C  
ATOM   1629  CG2 VAL A1295      34.184  85.595  43.416  1.00  0.00           C  
ATOM   1630  N   ILE A1296      32.483  81.276  44.386  1.00  0.00           N  
ATOM   1631  CA  ILE A1296      31.691  80.286  45.103  1.00  0.00           C  
ATOM   1632  C   ILE A1296      32.431  80.003  46.407  1.00  0.00           C  
ATOM   1633  O   ILE A1296      33.559  79.512  46.405  1.00  0.00           O  
ATOM   1634  CB  ILE A1296      31.561  78.988  44.292  1.00  0.00           C  
ATOM   1635  CG1 ILE A1296      31.047  79.312  42.883  1.00  0.00           C  
ATOM   1636  CG2 ILE A1296      30.592  78.023  44.986  1.00  0.00           C  
ATOM   1637  CD1 ILE A1296      31.242  78.171  41.909  1.00  0.00           C  
ATOM   1638  N   ARG A1297      31.794  80.334  47.519  1.00  0.00           N  
ATOM   1639  CA  ARG A1297      32.393  80.139  48.828  1.00  0.00           C  
ATOM   1640  C   ARG A1297      31.263  79.860  49.825  1.00  0.00           C  
ATOM   1641  O   ARG A1297      30.089  80.005  49.486  1.00  0.00           O  
ATOM   1642  CB  ARG A1297      33.171  81.403  49.216  1.00  0.00           C  
ATOM   1643  CG  ARG A1297      32.319  82.498  49.850  1.00  0.00           C  
ATOM   1644  CD  ARG A1297      32.210  83.788  49.044  1.00  0.00           C  
ATOM   1645  NE  ARG A1297      33.429  84.585  48.988  1.00  0.00           N  
ATOM   1646  CZ  ARG A1297      33.459  85.917  48.900  1.00  0.00           C  
ATOM   1647  NH1 ARG A1297      32.340  86.628  48.875  1.00  0.00           N  
ATOM   1648  NH2 ARG A1297      34.617  86.542  48.784  1.00  0.00           N  
ATOM   1649  N   ALA A1298      31.610  79.463  51.048  1.00  0.00           N  
ATOM   1650  CA  ALA A1298      30.598  79.162  52.051  1.00  0.00           C  
ATOM   1651  C   ALA A1298      29.862  80.404  52.523  1.00  0.00           C  
ATOM   1652  O   ALA A1298      30.390  81.514  52.515  1.00  0.00           O  
ATOM   1653  CB  ALA A1298      31.219  78.449  53.241  1.00  0.00           C  
ATOM   1654  N   GLU A1299      28.627  80.183  52.946  1.00  0.00           N  
ATOM   1655  CA  GLU A1299      27.730  81.220  53.426  1.00  0.00           C  
ATOM   1656  C   GLU A1299      28.320  82.129  54.512  1.00  0.00           C  
ATOM   1657  O   GLU A1299      27.896  83.272  54.682  1.00  0.00           O  
ATOM   1658  CB  GLU A1299      26.460  80.547  53.939  1.00  0.00           C  
ATOM   1659  CG  GLU A1299      25.338  81.493  54.184  1.00  0.00           C  
ATOM   1660  CD  GLU A1299      24.137  80.810  54.785  1.00  0.00           C  
ATOM   1661  OE1 GLU A1299      23.117  81.498  54.974  1.00  0.00           O  
ATOM   1662  OE2 GLU A1299      24.212  79.599  55.075  1.00  0.00           O  
ATOM   1663  N   GLU A1300      29.302  81.636  55.247  1.00  0.00           N  
ATOM   1664  CA  GLU A1300      29.900  82.444  56.297  1.00  0.00           C  
ATOM   1665  C   GLU A1300      30.480  83.758  55.760  1.00  0.00           C  
ATOM   1666  O   GLU A1300      30.761  84.667  56.532  1.00  0.00           O  
ATOM   1667  CB  GLU A1300      30.995  81.654  57.001  1.00  0.00           C  
ATOM   1668  CG  GLU A1300      32.241  81.511  56.173  1.00  0.00           C  
ATOM   1669  CD  GLU A1300      33.225  80.543  56.779  1.00  0.00           C  
ATOM   1670  OE1 GLU A1300      33.327  80.505  58.025  1.00  0.00           O  
ATOM   1671  OE2 GLU A1300      33.904  79.831  56.003  1.00  0.00           O  
ATOM   1672  N   TRP A1301      30.647  83.854  54.442  1.00  0.00           N  
ATOM   1673  CA  TRP A1301      31.200  85.055  53.813  1.00  0.00           C  
ATOM   1674  C   TRP A1301      30.183  85.993  53.171  1.00  0.00           C  
ATOM   1675  O   TRP A1301      30.563  87.051  52.667  1.00  0.00           O  
ATOM   1676  CB  TRP A1301      32.205  84.675  52.738  1.00  0.00           C  
ATOM   1677  CG  TRP A1301      33.243  83.755  53.214  1.00  0.00           C  
ATOM   1678  CD1 TRP A1301      33.267  82.392  53.073  1.00  0.00           C  
ATOM   1679  CD2 TRP A1301      34.426  84.107  53.911  1.00  0.00           C  
ATOM   1680  NE1 TRP A1301      34.402  81.877  53.638  1.00  0.00           N  
ATOM   1681  CE2 TRP A1301      35.137  82.911  54.159  1.00  0.00           C  
ATOM   1682  CE3 TRP A1301      34.968  85.322  54.348  1.00  0.00           C  
ATOM   1683  CZ2 TRP A1301      36.359  82.891  54.828  1.00  0.00           C  
ATOM   1684  CZ3 TRP A1301      36.183  85.303  55.011  1.00  0.00           C  
ATOM   1685  CH2 TRP A1301      36.866  84.096  55.241  1.00  0.00           C  
ATOM   1686  N   LEU A1302      28.908  85.606  53.164  1.00  0.00           N  
ATOM   1687  CA  LEU A1302      27.881  86.439  52.558  1.00  0.00           C  
ATOM   1688  C   LEU A1302      27.886  87.875  53.083  1.00  0.00           C  
ATOM   1689  O   LEU A1302      27.949  88.815  52.295  1.00  0.00           O  
ATOM   1690  CB  LEU A1302      26.498  85.812  52.766  1.00  0.00           C  
ATOM   1691  CG  LEU A1302      25.302  86.535  52.145  1.00  0.00           C  
ATOM   1692  CD1 LEU A1302      25.449  86.590  50.629  1.00  0.00           C  
ATOM   1693  CD2 LEU A1302      24.035  85.800  52.516  1.00  0.00           C  
ATOM   1694  N   VAL A1303      27.840  88.049  54.405  1.00  0.00           N  
ATOM   1695  CA  VAL A1303      27.820  89.389  54.997  1.00  0.00           C  
ATOM   1696  C   VAL A1303      29.051  90.229  54.708  1.00  0.00           C  
ATOM   1697  O   VAL A1303      28.995  91.453  54.817  1.00  0.00           O  
ATOM   1698  CB  VAL A1303      27.644  89.358  56.526  1.00  0.00           C  
ATOM   1699  CG1 VAL A1303      26.249  88.870  56.877  1.00  0.00           C  
ATOM   1700  CG2 VAL A1303      28.706  88.477  57.144  1.00  0.00           C  
ATOM   1701  N   SER A1304      30.170  89.603  54.364  1.00  0.00           N  
ATOM   1702  CA  SER A1304      31.336  90.411  54.052  1.00  0.00           C  
ATOM   1703  C   SER A1304      31.367  90.800  52.572  1.00  0.00           C  
ATOM   1704  O   SER A1304      32.142  91.666  52.172  1.00  0.00           O  
ATOM   1705  CB  SER A1304      32.628  89.698  54.468  1.00  0.00           C  
ATOM   1706  OG  SER A1304      32.546  88.307  54.257  1.00  0.00           O  
ATOM   1707  N   THR A1306      30.502  90.187  51.765  1.00  0.00           N  
ATOM   1708  CA  THR A1306      30.446  90.496  50.333  1.00  0.00           C  
ATOM   1709  C   THR A1306      30.179  91.985  50.048  1.00  0.00           C  
ATOM   1710  O   THR A1306      30.722  92.545  49.096  1.00  0.00           O  
ATOM   1711  CB  THR A1306      29.376  89.640  49.603  1.00  0.00           C  
ATOM   1712  OG1 THR A1306      29.630  88.247  49.830  1.00  0.00           O  
ATOM   1713  CG2 THR A1306      29.419  89.907  48.096  1.00  0.00           C  
ATOM   1714  N   PRO A1310      29.330  92.648  50.857  1.00  0.00           N  
ATOM   1715  CA  PRO A1310      29.116  94.067  50.552  1.00  0.00           C  
ATOM   1716  C   PRO A1310      30.430  94.862  50.613  1.00  0.00           C  
ATOM   1717  O   PRO A1310      30.608  95.839  49.882  1.00  0.00           O  
ATOM   1718  CB  PRO A1310      28.097  94.510  51.614  1.00  0.00           C  
ATOM   1719  CG  PRO A1310      28.313  93.536  52.747  1.00  0.00           C  
ATOM   1720  CD  PRO A1310      28.502  92.228  52.001  1.00  0.00           C  
ATOM   1721  N   ILE A1312      31.347  94.444  51.485  1.00  0.00           N  
ATOM   1722  CA  ILE A1312      32.635  95.118  51.602  1.00  0.00           C  
ATOM   1723  C   ILE A1312      33.370  94.975  50.273  1.00  0.00           C  
ATOM   1724  O   ILE A1312      33.992  95.920  49.781  1.00  0.00           O  
ATOM   1725  CB  ILE A1312      33.502  94.483  52.698  1.00  0.00           C  
ATOM   1726  CG1 ILE A1312      32.821  94.636  54.053  1.00  0.00           C  
ATOM   1727  CG2 ILE A1312      34.875  95.114  52.696  1.00  0.00           C  
ATOM   1728  CD1 ILE A1312      33.491  93.856  55.181  1.00  0.00           C  
ATOM   1729  N   HIS A1314      33.283  93.780  49.697  1.00  0.00           N  
ATOM   1730  CA  HIS A1314      33.931  93.483  48.427  1.00  0.00           C  
ATOM   1731  C   HIS A1314      33.289  94.235  47.266  1.00  0.00           C  
ATOM   1732  O   HIS A1314      33.993  94.727  46.384  1.00  0.00           O  
ATOM   1733  CB  HIS A1314      33.914  91.976  48.183  1.00  0.00           C  
ATOM   1734  CG  HIS A1314      34.433  91.187  49.346  1.00  0.00           C  
ATOM   1735  ND1 HIS A1314      35.490  91.617  50.119  1.00  0.00           N  
ATOM   1736  CD2 HIS A1314      34.013  90.025  49.900  1.00  0.00           C  
ATOM   1737  CE1 HIS A1314      35.695  90.761  51.103  1.00  0.00           C  
ATOM   1738  NE2 HIS A1314      34.811  89.787  50.994  1.00  0.00           N  
ATOM   1739  N   VAL A1316      31.961  94.338  47.266  1.00  0.00           N  
ATOM   1740  CA  VAL A1316      31.280  95.071  46.203  1.00  0.00           C  
ATOM   1741  C   VAL A1316      31.794  96.513  46.191  1.00  0.00           C  
ATOM   1742  O   VAL A1316      32.070  97.086  45.128  1.00  0.00           O  
ATOM   1743  CB  VAL A1316      29.738  95.054  46.402  1.00  0.00           C  
ATOM   1744  CG1 VAL A1316      29.066  96.051  45.458  1.00  0.00           C  
ATOM   1745  CG2 VAL A1316      29.208  93.658  46.130  1.00  0.00           C  
ATOM   1746  N   LEU A1317      31.931  97.090  47.381  1.00  0.00           N  
ATOM   1747  CA  LEU A1317      32.434  98.451  47.524  1.00  0.00           C  
ATOM   1748  C   LEU A1317      33.875  98.543  47.014  1.00  0.00           C  
ATOM   1749  O   LEU A1317      34.241  99.513  46.355  1.00  0.00           O  
ATOM   1750  CB  LEU A1317      32.378  98.871  48.994  1.00  0.00           C  
ATOM   1751  CG  LEU A1317      31.452  99.980  49.507  1.00  0.00           C  
ATOM   1752  CD1 LEU A1317      30.333 100.298  48.537  1.00  0.00           C  
ATOM   1753  CD2 LEU A1317      30.903  99.532  50.846  1.00  0.00           C  
ATOM   1754  N   LEU A1318      34.697  97.539  47.310  1.00  0.00           N  
ATOM   1755  CA  LEU A1318      36.088  97.557  46.852  1.00  0.00           C  
ATOM   1756  C   LEU A1318      36.168  97.496  45.335  1.00  0.00           C  
ATOM   1757  O   LEU A1318      36.993  98.185  44.722  1.00  0.00           O  
ATOM   1758  CB  LEU A1318      36.890  96.396  47.462  1.00  0.00           C  
ATOM   1759  CG  LEU A1318      37.302  96.653  48.915  1.00  0.00           C  
ATOM   1760  CD1 LEU A1318      37.942  95.414  49.542  1.00  0.00           C  
ATOM   1761  CD2 LEU A1318      38.266  97.826  48.935  1.00  0.00           C  
ATOM   1762  N   TYR A1319      35.319  96.666  44.730  1.00  0.00           N  
ATOM   1763  CA  TYR A1319      35.304  96.565  43.280  1.00  0.00           C  
ATOM   1764  C   TYR A1319      34.935  97.929  42.683  1.00  0.00           C  
ATOM   1765  O   TYR A1319      35.504  98.343  41.665  1.00  0.00           O  
ATOM   1766  CB  TYR A1319      34.327  95.482  42.815  1.00  0.00           C  
ATOM   1767  CG  TYR A1319      34.917  94.084  42.804  1.00  0.00           C  
ATOM   1768  CD1 TYR A1319      34.587  93.151  43.790  1.00  0.00           C  
ATOM   1769  CD2 TYR A1319      35.814  93.694  41.803  1.00  0.00           C  
ATOM   1770  CE1 TYR A1319      35.136  91.871  43.779  1.00  0.00           C  
ATOM   1771  CE2 TYR A1319      36.364  92.418  41.786  1.00  0.00           C  
ATOM   1772  CZ  TYR A1319      36.026  91.514  42.774  1.00  0.00           C  
ATOM   1773  OH  TYR A1319      36.600  90.260  42.768  1.00  0.00           O  
ATOM   1774  N   ARG A1321      33.993  98.622  43.324  1.00  0.00           N  
ATOM   1775  CA  ARG A1321      33.575  99.956  42.875  1.00  0.00           C  
ATOM   1776  C   ARG A1321      34.741 100.942  43.017  1.00  0.00           C  
ATOM   1777  O   ARG A1321      35.056 101.671  42.085  1.00  0.00           O  
ATOM   1778  CB  ARG A1321      32.387 100.470  43.706  1.00  0.00           C  
ATOM   1779  CG  ARG A1321      31.812 101.813  43.222  1.00  0.00           C  
ATOM   1780  CD  ARG A1321      30.873 102.447  44.253  1.00  0.00           C  
ATOM   1781  NE  ARG A1321      29.858 101.498  44.705  1.00  0.00           N  
ATOM   1782  CZ  ARG A1321      28.986 101.730  45.683  1.00  0.00           C  
ATOM   1783  NH1 ARG A1321      28.996 102.895  46.322  1.00  0.00           N  
ATOM   1784  NH2 ARG A1321      28.115 100.787  46.035  1.00  0.00           N  
ATOM   1785  N   ALA A1322      35.370 100.958  44.190  1.00  0.00           N  
ATOM   1786  CA  ALA A1322      36.505 101.845  44.462  1.00  0.00           C  
ATOM   1787  C   ALA A1322      37.606 101.728  43.402  1.00  0.00           C  
ATOM   1788  O   ALA A1322      38.173 102.734  42.975  1.00  0.00           O  
ATOM   1789  CB  ALA A1322      37.085 101.531  45.826  1.00  0.00           C  
ATOM   1790  N   PHE A1323      37.918 100.501  42.994  1.00  0.00           N  
ATOM   1791  CA  PHE A1323      38.943 100.279  41.986  1.00  0.00           C  
ATOM   1792  C   PHE A1323      38.374 100.478  40.591  1.00  0.00           C  
ATOM   1793  O   PHE A1323      39.125 100.581  39.618  1.00  0.00           O  
ATOM   1794  CB  PHE A1323      39.519  98.861  42.094  1.00  0.00           C  
ATOM   1795  CG  PHE A1323      40.411  98.655  43.281  1.00  0.00           C  
ATOM   1796  CD1 PHE A1323      41.576  99.401  43.429  1.00  0.00           C  
ATOM   1797  CD2 PHE A1323      40.090  97.711  44.254  1.00  0.00           C  
ATOM   1798  CE1 PHE A1323      42.407  99.207  44.527  1.00  0.00           C  
ATOM   1799  CE2 PHE A1323      40.915  97.511  45.357  1.00  0.00           C  
ATOM   1800  CZ  PHE A1323      42.074  98.259  45.495  1.00  0.00           C  
ATOM   1801  N   GLY A1324      37.048 100.536  40.503  1.00  0.00           N  
ATOM   1802  CA  GLY A1324      36.396 100.705  39.219  1.00  0.00           C  
ATOM   1803  C   GLY A1324      36.433  99.420  38.407  1.00  0.00           C  
ATOM   1804  O   GLY A1324      36.576  99.452  37.182  1.00  0.00           O  
ATOM   1805  N   TRP A1342      36.312  98.285  39.094  1.00  0.00           N  
ATOM   1806  CA  TRP A1342      36.332  96.980  38.438  1.00  0.00           C  
ATOM   1807  C   TRP A1342      34.947  96.325  38.455  1.00  0.00           C  
ATOM   1808  O   TRP A1342      34.124  96.597  39.324  1.00  0.00           O  
ATOM   1809  CB  TRP A1342      37.331  96.044  39.130  1.00  0.00           C  
ATOM   1810  CG  TRP A1342      38.756  96.504  39.113  1.00  0.00           C  
ATOM   1811  CD1 TRP A1342      39.362  97.271  38.155  1.00  0.00           C  
ATOM   1812  CD2 TRP A1342      39.783  96.159  40.055  1.00  0.00           C  
ATOM   1813  NE1 TRP A1342      40.698  97.420  38.441  1.00  0.00           N  
ATOM   1814  CE2 TRP A1342      40.985  96.749  39.599  1.00  0.00           C  
ATOM   1815  CE3 TRP A1342      39.805  95.405  41.236  1.00  0.00           C  
ATOM   1816  CZ2 TRP A1342      42.200  96.607  40.283  1.00  0.00           C  
ATOM   1817  CZ3 TRP A1342      41.020  95.262  41.920  1.00  0.00           C  
ATOM   1818  CH2 TRP A1342      42.198  95.864  41.436  1.00  0.00           C  
ATOM   1819  N   GLU A1344      34.700  95.454  37.488  1.00  0.00           N  
ATOM   1820  CA  GLU A1344      33.429  94.747  37.385  1.00  0.00           C  
ATOM   1821  C   GLU A1344      33.403  93.596  38.398  1.00  0.00           C  
ATOM   1822  O   GLU A1344      34.306  92.762  38.425  1.00  0.00           O  
ATOM   1823  CB  GLU A1344      33.268  94.218  35.950  1.00  0.00           C  
ATOM   1824  CG  GLU A1344      32.091  93.275  35.726  1.00  0.00           C  
ATOM   1825  CD  GLU A1344      32.006  92.773  34.288  1.00  0.00           C  
ATOM   1826  OE1 GLU A1344      33.068  92.551  33.665  1.00  0.00           O  
ATOM   1827  OE2 GLU A1344      30.876  92.581  33.787  1.00  0.00           O  
ATOM   1828  N   ALA A1345      32.375  93.563  39.239  1.00  0.00           N  
ATOM   1829  CA  ALA A1345      32.252  92.517  40.243  1.00  0.00           C  
ATOM   1830  C   ALA A1345      31.886  91.171  39.607  1.00  0.00           C  
ATOM   1831  O   ALA A1345      31.191  91.109  38.597  1.00  0.00           O  
ATOM   1832  CB  ALA A1345      31.206  92.910  41.273  1.00  0.00           C  
ATOM   1833  N   PRO A1347      32.363  90.070  40.192  1.00  0.00           N  
ATOM   1834  CA  PRO A1347      32.054  88.749  39.643  1.00  0.00           C  
ATOM   1835  C   PRO A1347      30.732  88.267  40.220  1.00  0.00           C  
ATOM   1836  O   PRO A1347      30.158  88.935  41.083  1.00  0.00           O  
ATOM   1837  CB  PRO A1347      33.220  87.907  40.142  1.00  0.00           C  
ATOM   1838  CG  PRO A1347      33.403  88.456  41.544  1.00  0.00           C  
ATOM   1839  CD  PRO A1347      33.299  89.966  41.330  1.00  0.00           C  
ATOM   1840  N   ARG A1348      30.251  87.113  39.758  1.00  0.00           N  
ATOM   1841  CA  ARG A1348      29.006  86.569  40.300  1.00  0.00           C  
ATOM   1842  C   ARG A1348      29.350  85.952  41.653  1.00  0.00           C  
ATOM   1843  O   ARG A1348      30.467  85.459  41.856  1.00  0.00           O  
ATOM   1844  CB  ARG A1348      28.431  85.474  39.405  1.00  0.00           C  
ATOM   1845  CG  ARG A1348      28.143  85.895  37.993  1.00  0.00           C  
ATOM   1846  CD  ARG A1348      27.717  84.696  37.174  1.00  0.00           C  
ATOM   1847  NE  ARG A1348      27.684  85.029  35.760  1.00  0.00           N  
ATOM   1848  CZ  ARG A1348      28.740  85.013  34.955  1.00  0.00           C  
ATOM   1849  NH1 ARG A1348      29.938  84.663  35.409  1.00  0.00           N  
ATOM   1850  NH2 ARG A1348      28.600  85.374  33.692  1.00  0.00           N  
ATOM   1851  N   PHE A1349      28.385  85.975  42.565  1.00  0.00           N  
ATOM   1852  CA  PHE A1349      28.575  85.411  43.890  1.00  0.00           C  
ATOM   1853  C   PHE A1349      27.590  84.281  44.158  1.00  0.00           C  
ATOM   1854  O   PHE A1349      26.384  84.414  43.909  1.00  0.00           O  
ATOM   1855  CB  PHE A1349      28.408  86.497  44.954  1.00  0.00           C  
ATOM   1856  CG  PHE A1349      29.465  87.559  44.911  1.00  0.00           C  
ATOM   1857  CD1 PHE A1349      30.782  87.268  45.277  1.00  0.00           C  
ATOM   1858  CD2 PHE A1349      29.153  88.851  44.493  1.00  0.00           C  
ATOM   1859  CE1 PHE A1349      31.778  88.254  45.226  1.00  0.00           C  
ATOM   1860  CE2 PHE A1349      30.142  89.845  44.435  1.00  0.00           C  
ATOM   1861  CZ  PHE A1349      31.456  89.544  44.803  1.00  0.00           C  
ATOM   1862  N   TYR A1350      28.116  83.158  44.637  1.00  0.00           N  
ATOM   1863  CA  TYR A1350      27.293  81.997  44.987  1.00  0.00           C  
ATOM   1864  C   TYR A1350      27.744  81.531  46.364  1.00  0.00           C  
ATOM   1865  O   TYR A1350      28.860  81.033  46.515  1.00  0.00           O  
ATOM   1866  CB  TYR A1350      27.495  80.826  44.026  1.00  0.00           C  
ATOM   1867  CG  TYR A1350      27.342  81.123  42.560  1.00  0.00           C  
ATOM   1868  CD1 TYR A1350      28.361  81.743  41.853  1.00  0.00           C  
ATOM   1869  CD2 TYR A1350      26.207  80.704  41.859  1.00  0.00           C  
ATOM   1870  CE1 TYR A1350      28.270  81.930  40.478  1.00  0.00           C  
ATOM   1871  CE2 TYR A1350      26.105  80.886  40.480  1.00  0.00           C  
ATOM   1872  CZ  TYR A1350      27.145  81.495  39.797  1.00  0.00           C  
ATOM   1873  OH  TYR A1350      27.087  81.636  38.429  1.00  0.00           O  
ATOM   1874  N   HIS A1351      26.889  81.685  47.365  1.00  0.00           N  
ATOM   1875  CA  HIS A1351      27.249  81.260  48.705  1.00  0.00           C  
ATOM   1876  C   HIS A1351      26.619  79.926  49.060  1.00  0.00           C  
ATOM   1877  O   HIS A1351      25.394  79.779  49.101  1.00  0.00           O  
ATOM   1878  CB  HIS A1351      26.881  82.354  49.703  1.00  0.00           C  
ATOM   1879  CG  HIS A1351      27.715  83.585  49.543  1.00  0.00           C  
ATOM   1880  ND1 HIS A1351      28.939  83.740  50.158  1.00  0.00           N  
ATOM   1881  CD2 HIS A1351      27.563  84.661  48.737  1.00  0.00           C  
ATOM   1882  CE1 HIS A1351      29.504  84.855  49.734  1.00  0.00           C  
ATOM   1883  NE2 HIS A1351      28.691  85.431  48.869  1.00  0.00           N  
ATOM   1884  N   MET A1352      27.486  78.942  49.274  1.00  0.00           N  
ATOM   1885  CA  MET A1352      27.070  77.591  49.621  1.00  0.00           C  
ATOM   1886  C   MET A1352      26.808  77.484  51.120  1.00  0.00           C  
ATOM   1887  O   MET A1352      27.314  78.274  51.905  1.00  0.00           O  
ATOM   1888  CB  MET A1352      28.158  76.594  49.235  1.00  0.00           C  
ATOM   1889  CG  MET A1352      28.473  76.573  47.759  1.00  0.00           C  
ATOM   1890  SD  MET A1352      27.069  75.990  46.828  1.00  0.00           S  
ATOM   1891  CE  MET A1352      27.140  74.229  47.202  1.00  0.00           C  
ATOM   1892  N   PRO A1356      26.009  76.499  51.531  1.00  0.00           N  
ATOM   1893  CA  PRO A1356      25.717  76.334  52.957  1.00  0.00           C  
ATOM   1894  C   PRO A1356      26.929  75.799  53.727  1.00  0.00           C  
ATOM   1895  O   PRO A1356      27.834  75.217  53.135  1.00  0.00           O  
ATOM   1896  CB  PRO A1356      24.542  75.357  52.951  1.00  0.00           C  
ATOM   1897  CG  PRO A1356      24.806  74.526  51.714  1.00  0.00           C  
ATOM   1898  CD  PRO A1356      25.239  75.547  50.706  1.00  0.00           C  
ATOM   1899  N   LEU A1360      26.958  76.020  55.038  1.00  0.00           N  
ATOM   1900  CA  LEU A1360      28.055  75.526  55.868  1.00  0.00           C  
ATOM   1901  C   LEU A1360      27.797  74.093  56.329  1.00  0.00           C  
ATOM   1902  O   LEU A1360      26.684  73.750  56.748  1.00  0.00           O  
ATOM   1903  CB  LEU A1360      28.235  76.394  57.119  1.00  0.00           C  
ATOM   1904  CG  LEU A1360      28.984  77.726  57.053  1.00  0.00           C  
ATOM   1905  CD1 LEU A1360      30.349  77.512  56.414  1.00  0.00           C  
ATOM   1906  CD2 LEU A1360      28.180  78.730  56.265  1.00  0.00           C  
ATOM   1907  N   LEU A1361      28.818  73.252  56.245  1.00  0.00           N  
ATOM   1908  CA  LEU A1361      28.688  71.888  56.727  1.00  0.00           C  
ATOM   1909  C   LEU A1361      28.502  72.055  58.246  1.00  0.00           C  
ATOM   1910  O   LEU A1361      29.089  72.962  58.844  1.00  0.00           O  
ATOM   1911  CB  LEU A1361      29.958  71.100  56.416  1.00  0.00           C  
ATOM   1912  CG  LEU A1361      30.056  70.300  55.110  1.00  0.00           C  
ATOM   1913  CD1 LEU A1361      29.469  71.043  53.936  1.00  0.00           C  
ATOM   1914  CD2 LEU A1361      31.519  69.962  54.880  1.00  0.00           C  
ATOM   1915  N   ARG A1365      27.692  71.191  58.860  1.00  0.00           N  
ATOM   1916  CA  ARG A1365      27.411  71.287  60.293  1.00  0.00           C  
ATOM   1917  C   ARG A1365      27.785  70.085  61.149  1.00  0.00           C  
ATOM   1918  O   ARG A1365      27.822  68.951  60.675  1.00  0.00           O  
ATOM   1919  CB  ARG A1365      25.912  71.535  60.530  1.00  0.00           C  
ATOM   1920  CG  ARG A1365      25.290  72.627  59.693  1.00  0.00           C  
ATOM   1921  CD  ARG A1365      26.003  73.970  59.870  1.00  0.00           C  
ATOM   1922  NE  ARG A1365      25.329  75.003  59.095  1.00  0.00           N  
ATOM   1923  CZ  ARG A1365      24.176  75.557  59.453  1.00  0.00           C  
ATOM   1924  NH1 ARG A1365      23.580  75.185  60.580  1.00  0.00           N  
ATOM   1925  NH2 ARG A1365      23.606  76.457  58.671  1.00  0.00           N  
ATOM   1926  N   ASN A1366      28.023  70.364  62.432  1.00  0.00           N  
ATOM   1927  CA  ASN A1366      28.317  69.344  63.435  1.00  0.00           C  
ATOM   1928  C   ASN A1366      26.948  68.725  63.713  1.00  0.00           C  
ATOM   1929  O   ASN A1366      25.926  69.256  63.289  1.00  0.00           O  
ATOM   1930  CB  ASN A1366      28.818  69.980  64.738  1.00  0.00           C  
ATOM   1931  CG  ASN A1366      30.145  70.691  64.580  1.00  0.00           C  
ATOM   1932  OD1 ASN A1366      31.157  70.074  64.234  1.00  0.00           O  
ATOM   1933  ND2 ASN A1366      30.155  71.997  64.845  1.00  0.00           N  
ATOM   1934  N   PRO A1368      26.908  67.597  64.428  1.00  0.00           N  
ATOM   1935  CA  PRO A1368      25.606  66.988  64.714  1.00  0.00           C  
ATOM   1936  C   PRO A1368      24.631  67.960  65.398  1.00  0.00           C  
ATOM   1937  O   PRO A1368      23.427  67.901  65.163  1.00  0.00           O  
ATOM   1938  CB  PRO A1368      25.973  65.807  65.597  1.00  0.00           C  
ATOM   1939  CG  PRO A1368      27.322  65.385  65.022  1.00  0.00           C  
ATOM   1940  CD  PRO A1368      28.019  66.709  64.826  1.00  0.00           C  
ATOM   1941  N   ASP A1369      25.152  68.866  66.224  1.00  0.00           N  
ATOM   1942  CA  ASP A1369      24.307  69.838  66.916  1.00  0.00           C  
ATOM   1943  C   ASP A1369      23.939  71.035  66.050  1.00  0.00           C  
ATOM   1944  O   ASP A1369      23.421  72.031  66.557  1.00  0.00           O  
ATOM   1945  CB  ASP A1369      24.972  70.337  68.204  1.00  0.00           C  
ATOM   1946  CG  ASP A1369      26.176  71.227  67.943  1.00  0.00           C  
ATOM   1947  OD1 ASP A1369      26.470  71.537  66.762  1.00  0.00           O  
ATOM   1948  OD2 ASP A1369      26.835  71.622  68.929  1.00  0.00           O  
ATOM   1949  N   LYS A1370      24.222  70.944  64.754  1.00  0.00           N  
ATOM   1950  CA  LYS A1370      23.887  72.004  63.806  1.00  0.00           C  
ATOM   1951  C   LYS A1370      24.777  73.248  63.805  1.00  0.00           C  
ATOM   1952  O   LYS A1370      24.527  74.188  63.056  1.00  0.00           O  
ATOM   1953  CB  LYS A1370      22.422  72.424  63.990  1.00  0.00           C  
ATOM   1954  CG  LYS A1370      21.416  71.416  63.462  1.00  0.00           C  
ATOM   1955  CD  LYS A1370      21.478  71.354  61.937  1.00  0.00           C  
ATOM   1956  CE  LYS A1370      20.353  70.499  61.350  1.00  0.00           C  
ATOM   1957  NZ  LYS A1370      20.326  70.540  59.843  1.00  0.00           N  
ATOM   1958  N   THR A1373      25.798  73.284  64.648  1.00  0.00           N  
ATOM   1959  CA  THR A1373      26.696  74.432  64.628  1.00  0.00           C  
ATOM   1960  C   THR A1373      27.637  74.136  63.446  1.00  0.00           C  
ATOM   1961  O   THR A1373      27.810  72.970  63.089  1.00  0.00           O  
ATOM   1962  CB  THR A1373      27.485  74.547  65.953  1.00  0.00           C  
ATOM   1963  OG1 THR A1373      28.288  73.379  66.142  1.00  0.00           O  
ATOM   1964  CG2 THR A1373      26.514  74.687  67.141  1.00  0.00           C  
ATOM   1965  N   LYS A1412      28.232  75.150  62.821  1.00  0.00           N  
ATOM   1966  CA  LYS A1412      29.109  74.848  61.685  1.00  0.00           C  
ATOM   1967  C   LYS A1412      30.198  73.874  62.126  1.00  0.00           C  
ATOM   1968  O   LYS A1412      30.840  74.056  63.161  1.00  0.00           O  
ATOM   1969  CB  LYS A1412      29.721  76.122  61.061  1.00  0.00           C  
ATOM   1970  CG  LYS A1412      30.939  76.674  61.739  1.00  0.00           C  
ATOM   1971  CD  LYS A1412      31.588  77.767  60.903  1.00  0.00           C  
ATOM   1972  CE  LYS A1412      32.841  78.286  61.598  1.00  0.00           C  
ATOM   1973  NZ  LYS A1412      33.453  79.441  60.893  1.00  0.00           N  
ATOM   1974  N   ILE A1415      30.368  72.825  61.332  1.00  0.00           N  
ATOM   1975  CA  ILE A1415      31.325  71.768  61.610  1.00  0.00           C  
ATOM   1976  C   ILE A1415      32.628  72.288  62.230  1.00  0.00           C  
ATOM   1977  O   ILE A1415      33.154  73.321  61.817  1.00  0.00           O  
ATOM   1978  CB  ILE A1415      31.595  70.955  60.309  1.00  0.00           C  
ATOM   1979  CG1 ILE A1415      32.027  69.536  60.672  1.00  0.00           C  
ATOM   1980  CG2 ILE A1415      32.644  71.645  59.437  1.00  0.00           C  
ATOM   1981  CD1 ILE A1415      31.996  68.585  59.489  1.00  0.00           C  
ATOM   1982  N   SER A1416      33.134  71.592  63.243  1.00  0.00           N  
ATOM   1983  CA  SER A1416      34.368  72.032  63.882  1.00  0.00           C  
ATOM   1984  C   SER A1416      35.156  70.880  64.477  1.00  0.00           C  
ATOM   1985  O   SER A1416      34.597  69.843  64.828  1.00  0.00           O  
ATOM   1986  CB  SER A1416      34.076  73.089  64.950  1.00  0.00           C  
ATOM   1987  OG  SER A1416      33.249  72.573  65.966  1.00  0.00           O  
ATOM   1988  N   LYS A1441      36.465  71.090  64.578  1.00  0.00           N  
ATOM   1989  CA  LYS A1441      37.422  70.110  65.079  1.00  0.00           C  
ATOM   1990  C   LYS A1441      37.057  69.358  66.368  1.00  0.00           C  
ATOM   1991  O   LYS A1441      37.296  68.157  66.483  1.00  0.00           O  
ATOM   1992  CB  LYS A1441      38.785  70.800  65.246  1.00  0.00           C  
ATOM   1993  CG  LYS A1441      39.928  69.856  65.519  1.00  0.00           C  
ATOM   1994  CD  LYS A1441      41.270  70.571  65.492  1.00  0.00           C  
ATOM   1995  CE  LYS A1441      42.419  69.566  65.620  1.00  0.00           C  
ATOM   1996  NZ  LYS A1441      42.324  68.748  66.871  1.00  0.00           N  
ATOM   1997  N   ARG A1442      36.475  70.047  67.337  1.00  0.00           N  
ATOM   1998  CA  ARG A1442      36.135  69.387  68.588  1.00  0.00           C  
ATOM   1999  C   ARG A1442      34.838  68.583  68.639  1.00  0.00           C  
ATOM   2000  O   ARG A1442      34.696  67.711  69.493  1.00  0.00           O  
ATOM   2001  CB  ARG A1442      36.164  70.405  69.728  1.00  0.00           C  
ATOM   2002  CG  ARG A1442      37.540  70.514  70.404  1.00  0.00           C  
ATOM   2003  CD  ARG A1442      37.938  69.162  71.021  1.00  0.00           C  
ATOM   2004  NE  ARG A1442      39.123  69.221  71.884  1.00  0.00           N  
ATOM   2005  CZ  ARG A1442      39.446  68.277  72.771  1.00  0.00           C  
ATOM   2006  NH1 ARG A1442      38.672  67.207  72.912  1.00  0.00           N  
ATOM   2007  NH2 ARG A1442      40.539  68.397  73.520  1.00  0.00           N  
ATOM   2008  N   LYS A1450      33.901  68.857  67.735  1.00  0.00           N  
ATOM   2009  CA  LYS A1450      32.628  68.135  67.721  1.00  0.00           C  
ATOM   2010  C   LYS A1450      32.540  67.141  66.570  1.00  0.00           C  
ATOM   2011  O   LYS A1450      31.727  66.214  66.601  1.00  0.00           O  
ATOM   2012  CB  LYS A1450      31.455  69.117  67.624  1.00  0.00           C  
ATOM   2013  CG  LYS A1450      31.301  70.051  68.815  1.00  0.00           C  
ATOM   2014  CD  LYS A1450      30.175  71.046  68.584  1.00  0.00           C  
ATOM   2015  CE  LYS A1450      30.017  71.987  69.759  1.00  0.00           C  
ATOM   2016  NZ  LYS A1450      29.007  73.042  69.485  1.00  0.00           N  
ATOM   2017  N   SER A1452      33.380  67.342  65.556  1.00  0.00           N  
ATOM   2018  CA  SER A1452      33.404  66.473  64.381  1.00  0.00           C  
ATOM   2019  C   SER A1452      34.820  66.315  63.845  1.00  0.00           C  
ATOM   2020  O   SER A1452      35.740  67.028  64.263  1.00  0.00           O  
ATOM   2021  CB  SER A1452      32.539  67.064  63.261  1.00  0.00           C  
ATOM   2022  OG  SER A1452      31.174  67.162  63.631  1.00  0.00           O  
ATOM   2023  N   HIS A1455      34.987  65.372  62.918  1.00  0.00           N  
ATOM   2024  CA  HIS A1455      36.271  65.161  62.259  1.00  0.00           C  
ATOM   2025  C   HIS A1455      36.272  66.083  61.048  1.00  0.00           C  
ATOM   2026  O   HIS A1455      35.552  65.843  60.076  1.00  0.00           O  
ATOM   2027  CB  HIS A1455      36.417  63.720  61.792  1.00  0.00           C  
ATOM   2028  CG  HIS A1455      36.584  62.750  62.910  1.00  0.00           C  
ATOM   2029  ND1 HIS A1455      37.643  62.813  63.789  1.00  0.00           N  
ATOM   2030  CD2 HIS A1455      35.805  61.724  63.323  1.00  0.00           C  
ATOM   2031  CE1 HIS A1455      37.506  61.867  64.701  1.00  0.00           C  
ATOM   2032  NE2 HIS A1455      36.400  61.193  64.441  1.00  0.00           N  
ATOM   2033  N   THR A1456      37.070  67.140  61.104  1.00  0.00           N  
ATOM   2034  CA  THR A1456      37.101  68.064  59.997  1.00  0.00           C  
ATOM   2035  C   THR A1456      38.365  67.911  59.162  1.00  0.00           C  
ATOM   2036  O   THR A1456      38.472  68.490  58.079  1.00  0.00           O  
ATOM   2037  CB  THR A1456      36.944  69.526  60.491  1.00  0.00           C  
ATOM   2038  OG1 THR A1456      37.932  69.816  61.485  1.00  0.00           O  
ATOM   2039  CG2 THR A1456      35.554  69.732  61.097  1.00  0.00           C  
ATOM   2040  N   SER A1457      39.312  67.112  59.649  1.00  0.00           N  
ATOM   2041  CA  SER A1457      40.565  66.901  58.923  1.00  0.00           C  
ATOM   2042  C   SER A1457      40.449  65.849  57.827  1.00  0.00           C  
ATOM   2043  O   SER A1457      40.075  64.706  58.088  1.00  0.00           O  
ATOM   2044  CB  SER A1457      41.687  66.493  59.880  1.00  0.00           C  
ATOM   2045  OG  SER A1457      42.856  66.159  59.142  1.00  0.00           O  
ATOM   2046  N   LEU A1458      40.780  66.243  56.601  1.00  0.00           N  
ATOM   2047  CA  LEU A1458      40.734  65.331  55.465  1.00  0.00           C  
ATOM   2048  C   LEU A1458      41.761  64.217  55.656  1.00  0.00           C  
ATOM   2049  O   LEU A1458      41.585  63.101  55.173  1.00  0.00           O  
ATOM   2050  CB  LEU A1458      41.023  66.090  54.167  1.00  0.00           C  
ATOM   2051  CG  LEU A1458      39.949  67.109  53.786  1.00  0.00           C  
ATOM   2052  CD1 LEU A1458      40.447  68.038  52.696  1.00  0.00           C  
ATOM   2053  CD2 LEU A1458      38.706  66.354  53.340  1.00  0.00           C  
ATOM   2054  N   ASP A1459      42.837  64.516  56.370  1.00  0.00           N  
ATOM   2055  CA  ASP A1459      43.860  63.501  56.598  1.00  0.00           C  
ATOM   2056  C   ASP A1459      43.346  62.420  57.541  1.00  0.00           C  
ATOM   2057  O   ASP A1459      43.780  61.270  57.481  1.00  0.00           O  
ATOM   2058  CB  ASP A1459      45.141  64.153  57.129  1.00  0.00           C  
ATOM   2059  CG  ASP A1459      45.886  64.929  56.045  1.00  0.00           C  
ATOM   2060  OD1 ASP A1459      46.809  65.696  56.385  1.00  0.00           O  
ATOM   2061  OD2 ASP A1459      45.554  64.768  54.848  1.00  0.00           O  
ATOM   2062  N   TRP A1460      42.403  62.792  58.399  1.00  0.00           N  
ATOM   2063  CA  TRP A1460      41.811  61.836  59.315  1.00  0.00           C  
ATOM   2064  C   TRP A1460      41.030  60.823  58.472  1.00  0.00           C  
ATOM   2065  O   TRP A1460      41.128  59.621  58.682  1.00  0.00           O  
ATOM   2066  CB  TRP A1460      40.857  62.534  60.276  1.00  0.00           C  
ATOM   2067  CG  TRP A1460      40.293  61.593  61.274  1.00  0.00           C  
ATOM   2068  CD1 TRP A1460      40.865  61.211  62.455  1.00  0.00           C  
ATOM   2069  CD2 TRP A1460      39.071  60.847  61.156  1.00  0.00           C  
ATOM   2070  NE1 TRP A1460      40.073  60.271  63.081  1.00  0.00           N  
ATOM   2071  CE2 TRP A1460      38.969  60.029  62.309  1.00  0.00           C  
ATOM   2072  CE3 TRP A1460      38.055  60.788  60.187  1.00  0.00           C  
ATOM   2073  CZ2 TRP A1460      37.888  59.161  62.523  1.00  0.00           C  
ATOM   2074  CZ3 TRP A1460      36.982  59.925  60.397  1.00  0.00           C  
ATOM   2075  CH2 TRP A1460      36.907  59.120  61.564  1.00  0.00           C  
ATOM   2076  N   TYR A1461      40.249  61.315  57.515  1.00  0.00           N  
ATOM   2077  CA  TYR A1461      39.480  60.430  56.656  1.00  0.00           C  
ATOM   2078  C   TYR A1461      40.378  59.469  55.889  1.00  0.00           C  
ATOM   2079  O   TYR A1461      40.098  58.268  55.818  1.00  0.00           O  
ATOM   2080  CB  TYR A1461      38.603  61.244  55.702  1.00  0.00           C  
ATOM   2081  CG  TYR A1461      37.463  61.895  56.442  1.00  0.00           C  
ATOM   2082  CD1 TYR A1461      37.545  63.219  56.868  1.00  0.00           C  
ATOM   2083  CD2 TYR A1461      36.359  61.142  56.843  1.00  0.00           C  
ATOM   2084  CE1 TYR A1461      36.563  63.779  57.688  1.00  0.00           C  
ATOM   2085  CE2 TYR A1461      35.372  61.689  57.665  1.00  0.00           C  
ATOM   2086  CZ  TYR A1461      35.481  63.001  58.085  1.00  0.00           C  
ATOM   2087  OH  TYR A1461      34.522  63.520  58.916  1.00  0.00           O  
ATOM   2088  N   LYS A1462      41.464  59.984  55.322  1.00  0.00           N  
ATOM   2089  CA  LYS A1462      42.387  59.122  54.590  1.00  0.00           C  
ATOM   2090  C   LYS A1462      43.001  58.086  55.525  1.00  0.00           C  
ATOM   2091  O   LYS A1462      43.073  56.904  55.189  1.00  0.00           O  
ATOM   2092  CB  LYS A1462      43.497  59.942  53.939  1.00  0.00           C  
ATOM   2093  CG  LYS A1462      44.520  59.094  53.207  1.00  0.00           C  
ATOM   2094  CD  LYS A1462      45.207  59.887  52.111  1.00  0.00           C  
ATOM   2095  CE  LYS A1462      46.697  60.037  52.366  1.00  0.00           C  
ATOM   2096  NZ  LYS A1462      47.391  58.725  52.471  1.00  0.00           N  
ATOM   2097  N   ALA A1463      43.430  58.529  56.706  1.00  0.00           N  
ATOM   2098  CA  ALA A1463      44.042  57.636  57.688  1.00  0.00           C  
ATOM   2099  C   ALA A1463      43.067  56.590  58.213  1.00  0.00           C  
ATOM   2100  O   ALA A1463      43.472  55.506  58.622  1.00  0.00           O  
ATOM   2101  CB  ALA A1463      44.596  58.443  58.847  1.00  0.00           C  
ATOM   2102  N   GLU A1464      41.781  56.909  58.210  1.00  0.00           N  
ATOM   2103  CA  GLU A1464      40.788  55.974  58.707  1.00  0.00           C  
ATOM   2104  C   GLU A1464      40.300  54.982  57.658  1.00  0.00           C  
ATOM   2105  O   GLU A1464      39.404  54.177  57.923  1.00  0.00           O  
ATOM   2106  CB  GLU A1464      39.599  56.735  59.287  1.00  0.00           C  
ATOM   2107  CG  GLU A1464      39.857  57.307  60.660  1.00  0.00           C  
ATOM   2108  CD  GLU A1464      40.104  56.229  61.707  1.00  0.00           C  
ATOM   2109  OE1 GLU A1464      41.262  56.108  62.171  1.00  0.00           O  
ATOM   2110  OE2 GLU A1464      39.144  55.499  62.056  1.00  0.00           O  
ATOM   2111  N   GLY A1465      40.876  55.044  56.465  1.00  0.00           N  
ATOM   2112  CA  GLY A1465      40.476  54.117  55.422  1.00  0.00           C  
ATOM   2113  C   GLY A1465      39.212  54.434  54.637  1.00  0.00           C  
ATOM   2114  O   GLY A1465      38.517  53.516  54.206  1.00  0.00           O  
ATOM   2115  N   PHE A1467      38.883  55.714  54.473  1.00  0.00           N  
ATOM   2116  CA  PHE A1467      37.724  56.082  53.667  1.00  0.00           C  
ATOM   2117  C   PHE A1467      38.281  56.267  52.267  1.00  0.00           C  
ATOM   2118  O   PHE A1467      39.389  56.775  52.108  1.00  0.00           O  
ATOM   2119  CB  PHE A1467      37.081  57.393  54.155  1.00  0.00           C  
ATOM   2120  CG  PHE A1467      36.263  57.234  55.403  1.00  0.00           C  
ATOM   2121  CD1 PHE A1467      36.856  57.359  56.664  1.00  0.00           C  
ATOM   2122  CD2 PHE A1467      34.911  56.882  55.323  1.00  0.00           C  
ATOM   2123  CE1 PHE A1467      36.112  57.130  57.838  1.00  0.00           C  
ATOM   2124  CE2 PHE A1467      34.161  56.651  56.479  1.00  0.00           C  
ATOM   2125  CZ  PHE A1467      34.760  56.774  57.743  1.00  0.00           C  
ATOM   2126  N   LEU A1506      37.541  55.834  51.257  1.00  0.00           N  
ATOM   2127  CA  LEU A1506      38.014  55.987  49.894  1.00  0.00           C  
ATOM   2128  C   LEU A1506      37.776  57.434  49.486  1.00  0.00           C  
ATOM   2129  O   LEU A1506      36.726  58.017  49.792  1.00  0.00           O  
ATOM   2130  CB  LEU A1506      37.256  55.057  48.930  1.00  0.00           C  
ATOM   2131  CG  LEU A1506      37.049  53.582  49.313  1.00  0.00           C  
ATOM   2132  CD1 LEU A1506      36.417  52.849  48.147  1.00  0.00           C  
ATOM   2133  CD2 LEU A1506      38.356  52.928  49.687  1.00  0.00           C  
ATOM   2134  N   PRO A1507      38.754  58.046  48.802  1.00  0.00           N  
ATOM   2135  CA  PRO A1507      38.547  59.440  48.386  1.00  0.00           C  
ATOM   2136  C   PRO A1507      37.324  59.563  47.481  1.00  0.00           C  
ATOM   2137  O   PRO A1507      36.599  60.551  47.544  1.00  0.00           O  
ATOM   2138  CB  PRO A1507      39.856  59.796  47.675  1.00  0.00           C  
ATOM   2139  CG  PRO A1507      40.417  58.436  47.242  1.00  0.00           C  
ATOM   2140  CD  PRO A1507      40.096  57.564  48.428  1.00  0.00           C  
ATOM   2141  N   GLU A1508      37.091  58.548  46.655  1.00  0.00           N  
ATOM   2142  CA  GLU A1508      35.942  58.555  45.756  1.00  0.00           C  
ATOM   2143  C   GLU A1508      34.621  58.594  46.528  1.00  0.00           C  
ATOM   2144  O   GLU A1508      33.666  59.265  46.117  1.00  0.00           O  
ATOM   2145  CB  GLU A1508      35.938  57.311  44.862  1.00  0.00           C  
ATOM   2146  CG  GLU A1508      37.088  57.213  43.886  1.00  0.00           C  
ATOM   2147  CD  GLU A1508      38.353  56.670  44.518  1.00  0.00           C  
ATOM   2148  OE1 GLU A1508      38.338  56.369  45.731  1.00  0.00           O  
ATOM   2149  OE2 GLU A1508      39.367  56.544  43.802  1.00  0.00           O  
ATOM   2150  N   ALA A1509      34.566  57.855  47.636  1.00  0.00           N  
ATOM   2151  CA  ALA A1509      33.358  57.800  48.459  1.00  0.00           C  
ATOM   2152  C   ALA A1509      33.140  59.115  49.201  1.00  0.00           C  
ATOM   2153  O   ALA A1509      32.042  59.670  49.177  1.00  0.00           O  
ATOM   2154  CB  ALA A1509      33.444  56.626  49.457  1.00  0.00           C  
ATOM   2155  N   LEU A1510      34.183  59.618  49.851  1.00  0.00           N  
ATOM   2156  CA  LEU A1510      34.075  60.870  50.583  1.00  0.00           C  
ATOM   2157  C   LEU A1510      33.624  61.988  49.649  1.00  0.00           C  
ATOM   2158  O   LEU A1510      32.785  62.818  50.003  1.00  0.00           O  
ATOM   2159  CB  LEU A1510      35.424  61.245  51.207  1.00  0.00           C  
ATOM   2160  CG  LEU A1510      35.462  62.610  51.910  1.00  0.00           C  
ATOM   2161  CD1 LEU A1510      34.332  62.686  52.965  1.00  0.00           C  
ATOM   2162  CD2 LEU A1510      36.827  62.818  52.558  1.00  0.00           C  
ATOM   2163  N   ARG A1511      34.189  62.006  48.451  1.00  0.00           N  
ATOM   2164  CA  ARG A1511      33.845  63.022  47.474  1.00  0.00           C  
ATOM   2165  C   ARG A1511      32.389  62.881  47.064  1.00  0.00           C  
ATOM   2166  O   ARG A1511      31.674  63.872  46.922  1.00  0.00           O  
ATOM   2167  CB  ARG A1511      34.752  62.889  46.249  1.00  0.00           C  
ATOM   2168  CG  ARG A1511      34.434  63.843  45.114  1.00  0.00           C  
ATOM   2169  CD  ARG A1511      34.096  63.070  43.852  1.00  0.00           C  
ATOM   2170  NE  ARG A1511      32.680  62.742  43.749  1.00  0.00           N  
ATOM   2171  CZ  ARG A1511      32.192  61.552  43.394  1.00  0.00           C  
ATOM   2172  NH1 ARG A1511      32.997  60.529  43.107  1.00  0.00           N  
ATOM   2173  NH2 ARG A1511      30.879  61.395  43.303  1.00  0.00           N  
ATOM   2174  N   ASN A1516      31.954  61.639  46.883  1.00  0.00           N  
ATOM   2175  CA  ASN A1516      30.581  61.360  46.486  1.00  0.00           C  
ATOM   2176  C   ASN A1516      29.627  61.803  47.596  1.00  0.00           C  
ATOM   2177  O   ASN A1516      28.561  62.354  47.329  1.00  0.00           O  
ATOM   2178  CB  ASN A1516      30.425  59.866  46.192  1.00  0.00           C  
ATOM   2179  CG  ASN A1516      29.078  59.518  45.565  1.00  0.00           C  
ATOM   2180  OD1 ASN A1516      28.934  58.470  44.935  1.00  0.00           O  
ATOM   2181  ND2 ASN A1516      28.089  60.389  45.740  1.00  0.00           N  
ATOM   2182  N   TYR A1517      30.025  61.587  48.843  1.00  0.00           N  
ATOM   2183  CA  TYR A1517      29.185  61.978  49.962  1.00  0.00           C  
ATOM   2184  C   TYR A1517      29.099  63.505  50.030  1.00  0.00           C  
ATOM   2185  O   TYR A1517      28.031  64.078  50.275  1.00  0.00           O  
ATOM   2186  CB  TYR A1517      29.746  61.433  51.279  1.00  0.00           C  
ATOM   2187  CG  TYR A1517      28.907  61.847  52.462  1.00  0.00           C  
ATOM   2188  CD1 TYR A1517      27.568  61.475  52.539  1.00  0.00           C  
ATOM   2189  CD2 TYR A1517      29.421  62.670  53.462  1.00  0.00           C  
ATOM   2190  CE1 TYR A1517      26.754  61.913  53.569  1.00  0.00           C  
ATOM   2191  CE2 TYR A1517      28.613  63.118  54.510  1.00  0.00           C  
ATOM   2192  CZ  TYR A1517      27.276  62.735  54.550  1.00  0.00           C  
ATOM   2193  OH  TYR A1517      26.439  63.183  55.543  1.00  0.00           O  
ATOM   2194  N   LEU A1518      30.236  64.159  49.813  1.00  0.00           N  
ATOM   2195  CA  LEU A1518      30.296  65.608  49.841  1.00  0.00           C  
ATOM   2196  C   LEU A1518      29.360  66.228  48.788  1.00  0.00           C  
ATOM   2197  O   LEU A1518      28.742  67.257  49.038  1.00  0.00           O  
ATOM   2198  CB  LEU A1518      31.741  66.053  49.624  1.00  0.00           C  
ATOM   2199  CG  LEU A1518      32.518  66.744  50.755  1.00  0.00           C  
ATOM   2200  CD1 LEU A1518      32.077  66.276  52.140  1.00  0.00           C  
ATOM   2201  CD2 LEU A1518      33.986  66.473  50.545  1.00  0.00           C  
ATOM   2202  N   CYS A1527      29.244  65.596  47.622  1.00  0.00           N  
ATOM   2203  CA  CYS A1527      28.371  66.102  46.564  1.00  0.00           C  
ATOM   2204  C   CYS A1527      26.905  66.076  46.986  1.00  0.00           C  
ATOM   2205  O   CYS A1527      26.078  66.780  46.417  1.00  0.00           O  
ATOM   2206  CB  CYS A1527      28.521  65.260  45.289  1.00  0.00           C  
ATOM   2207  SG  CYS A1527      30.115  65.391  44.482  1.00  0.00           S  
ATOM   2208  N   LEU A1528      26.588  65.242  47.971  1.00  0.00           N  
ATOM   2209  CA  LEU A1528      25.221  65.108  48.465  1.00  0.00           C  
ATOM   2210  C   LEU A1528      24.850  66.151  49.510  1.00  0.00           C  
ATOM   2211  O   LEU A1528      23.701  66.221  49.952  1.00  0.00           O  
ATOM   2212  CB  LEU A1528      25.014  63.701  49.029  1.00  0.00           C  
ATOM   2213  CG  LEU A1528      24.370  62.671  48.089  1.00  0.00           C  
ATOM   2214  CD1 LEU A1528      24.563  63.063  46.636  1.00  0.00           C  
ATOM   2215  CD2 LEU A1528      24.960  61.297  48.374  1.00  0.00           C  
ATOM   2216  N   MET A1549      25.827  66.952  49.915  1.00  0.00           N  
ATOM   2217  CA  MET A1549      25.576  68.007  50.883  1.00  0.00           C  
ATOM   2218  C   MET A1549      25.101  69.219  50.079  1.00  0.00           C  
ATOM   2219  O   MET A1549      25.900  69.959  49.521  1.00  0.00           O  
ATOM   2220  CB  MET A1549      26.859  68.354  51.653  1.00  0.00           C  
ATOM   2221  CG  MET A1549      27.526  67.186  52.390  1.00  0.00           C  
ATOM   2222  SD  MET A1549      26.726  66.619  53.927  1.00  0.00           S  
ATOM   2223  CE  MET A1549      25.449  65.552  53.264  1.00  0.00           C  
ATOM   2224  N   GLY A1563      23.790  69.401  49.982  1.00  0.00           N  
ATOM   2225  CA  GLY A1563      23.279  70.541  49.248  1.00  0.00           C  
ATOM   2226  C   GLY A1563      23.096  70.331  47.759  1.00  0.00           C  
ATOM   2227  O   GLY A1563      22.820  71.283  47.030  1.00  0.00           O  
ATOM   2228  N   PHE A1569      23.270  69.102  47.289  1.00  0.00           N  
ATOM   2229  CA  PHE A1569      23.065  68.813  45.875  1.00  0.00           C  
ATOM   2230  C   PHE A1569      22.509  67.403  45.692  1.00  0.00           C  
ATOM   2231  O   PHE A1569      22.742  66.525  46.524  1.00  0.00           O  
ATOM   2232  CB  PHE A1569      24.370  68.973  45.084  1.00  0.00           C  
ATOM   2233  CG  PHE A1569      24.243  68.599  43.630  1.00  0.00           C  
ATOM   2234  CD1 PHE A1569      24.494  67.296  43.206  1.00  0.00           C  
ATOM   2235  CD2 PHE A1569      23.798  69.531  42.697  1.00  0.00           C  
ATOM   2236  CE1 PHE A1569      24.300  66.916  41.873  1.00  0.00           C  
ATOM   2237  CE2 PHE A1569      23.599  69.165  41.365  1.00  0.00           C  
ATOM   2238  CZ  PHE A1569      23.851  67.850  40.953  1.00  0.00           C  
ATOM   2239  N   SER A1570      21.750  67.197  44.615  1.00  0.00           N  
ATOM   2240  CA  SER A1570      21.184  65.883  44.319  1.00  0.00           C  
ATOM   2241  C   SER A1570      20.957  65.722  42.818  1.00  0.00           C  
ATOM   2242  O   SER A1570      20.672  66.687  42.119  1.00  0.00           O  
ATOM   2243  CB  SER A1570      19.856  65.676  45.059  1.00  0.00           C  
ATOM   2244  OG  SER A1570      18.809  66.423  44.457  1.00  0.00           O  
ATOM   2245  N   MET A1571      21.097  64.496  42.333  1.00  0.00           N  
ATOM   2246  CA  MET A1571      20.899  64.191  40.925  1.00  0.00           C  
ATOM   2247  C   MET A1571      19.408  64.241  40.618  1.00  0.00           C  
ATOM   2248  O   MET A1571      18.581  64.022  41.503  1.00  0.00           O  
ATOM   2249  CB  MET A1571      21.419  62.787  40.619  1.00  0.00           C  
ATOM   2250  CG  MET A1571      22.900  62.577  40.889  1.00  0.00           C  
ATOM   2251  SD  MET A1571      23.939  63.524  39.764  1.00  0.00           S  
ATOM   2252  CE  MET A1571      24.415  62.294  38.585  1.00  0.00           C  
ATOM   2253  N   PRO A1572      19.040  64.527  39.358  1.00  0.00           N  
ATOM   2254  CA  PRO A1572      17.624  64.592  38.969  1.00  0.00           C  
ATOM   2255  C   PRO A1572      16.821  63.333  39.332  1.00  0.00           C  
ATOM   2256  O   PRO A1572      15.701  63.430  39.843  1.00  0.00           O  
ATOM   2257  CB  PRO A1572      17.697  64.817  37.464  1.00  0.00           C  
ATOM   2258  CG  PRO A1572      18.916  65.672  37.330  1.00  0.00           C  
ATOM   2259  CD  PRO A1572      19.903  64.970  38.246  1.00  0.00           C  
ATOM   2260  N   ASP A1573      17.406  62.160  39.090  1.00  0.00           N  
ATOM   2261  CA  ASP A1573      16.745  60.886  39.373  1.00  0.00           C  
ATOM   2262  C   ASP A1573      16.924  60.361  40.793  1.00  0.00           C  
ATOM   2263  O   ASP A1573      16.583  59.213  41.070  1.00  0.00           O  
ATOM   2264  CB  ASP A1573      17.234  59.817  38.407  1.00  0.00           C  
ATOM   2265  CG  ASP A1573      18.676  59.445  38.649  1.00  0.00           C  
ATOM   2266  OD1 ASP A1573      19.238  58.687  37.828  1.00  0.00           O  
ATOM   2267  OD2 ASP A1573      19.247  59.911  39.663  1.00  0.00           O  
ATOM   2268  N   GLY A1574      17.473  61.179  41.683  1.00  0.00           N  
ATOM   2269  CA  GLY A1574      17.648  60.746  43.060  1.00  0.00           C  
ATOM   2270  C   GLY A1574      18.796  59.789  43.322  1.00  0.00           C  
ATOM   2271  O   GLY A1574      19.054  59.426  44.472  1.00  0.00           O  
ATOM   2272  N   ARG A1575      19.485  59.379  42.262  1.00  0.00           N  
ATOM   2273  CA  ARG A1575      20.620  58.469  42.379  1.00  0.00           C  
ATOM   2274  C   ARG A1575      21.656  59.027  43.361  1.00  0.00           C  
ATOM   2275  O   ARG A1575      22.005  60.203  43.300  1.00  0.00           O  
ATOM   2276  CB  ARG A1575      21.240  58.286  41.004  1.00  0.00           C  
ATOM   2277  CG  ARG A1575      22.406  57.351  40.956  1.00  0.00           C  
ATOM   2278  CD  ARG A1575      22.600  56.919  39.523  1.00  0.00           C  
ATOM   2279  NE  ARG A1575      22.748  58.062  38.630  1.00  0.00           N  
ATOM   2280  CZ  ARG A1575      23.915  58.503  38.177  1.00  0.00           C  
ATOM   2281  NH1 ARG A1575      25.041  57.893  38.535  1.00  0.00           N  
ATOM   2282  NH2 ARG A1575      23.957  59.549  37.361  1.00  0.00           N  
ATOM   2283  N   GLU A1576      22.146  58.183  44.264  1.00  0.00           N  
ATOM   2284  CA  GLU A1576      23.116  58.622  45.262  1.00  0.00           C  
ATOM   2285  C   GLU A1576      24.567  58.255  44.982  1.00  0.00           C  
ATOM   2286  O   GLU A1576      25.477  58.888  45.508  1.00  0.00           O  
ATOM   2287  CB  GLU A1576      22.743  58.074  46.633  1.00  0.00           C  
ATOM   2288  CG  GLU A1576      21.460  58.623  47.181  1.00  0.00           C  
ATOM   2289  CD  GLU A1576      21.280  58.269  48.637  1.00  0.00           C  
ATOM   2290  OE1 GLU A1576      21.375  57.066  48.958  1.00  0.00           O  
ATOM   2291  OE2 GLU A1576      21.046  59.192  49.448  1.00  0.00           O  
ATOM   2292  N   ILE A1577      24.778  57.218  44.180  1.00  0.00           N  
ATOM   2293  CA  ILE A1577      26.122  56.780  43.854  1.00  0.00           C  
ATOM   2294  C   ILE A1577      26.453  57.208  42.435  1.00  0.00           C  
ATOM   2295  O   ILE A1577      25.819  56.762  41.482  1.00  0.00           O  
ATOM   2296  CB  ILE A1577      26.256  55.241  43.949  1.00  0.00           C  
ATOM   2297  CG1 ILE A1577      25.851  54.755  45.348  1.00  0.00           C  
ATOM   2298  CG2 ILE A1577      27.695  54.828  43.642  1.00  0.00           C  
ATOM   2299  CD1 ILE A1577      26.723  55.281  46.477  1.00  0.00           C  
ATOM   2300  N   PHE A1578      27.442  58.084  42.300  1.00  0.00           N  
ATOM   2301  CA  PHE A1578      27.860  58.550  40.994  1.00  0.00           C  
ATOM   2302  C   PHE A1578      29.319  58.974  40.999  1.00  0.00           C  
ATOM   2303  O   PHE A1578      29.905  59.251  42.058  1.00  0.00           O  
ATOM   2304  CB  PHE A1578      26.981  59.714  40.529  1.00  0.00           C  
ATOM   2305  CG  PHE A1578      26.730  60.753  41.586  1.00  0.00           C  
ATOM   2306  CD1 PHE A1578      25.658  60.622  42.469  1.00  0.00           C  
ATOM   2307  CD2 PHE A1578      27.550  61.873  41.689  1.00  0.00           C  
ATOM   2308  CE1 PHE A1578      25.402  61.596  43.436  1.00  0.00           C  
ATOM   2309  CE2 PHE A1578      27.306  62.854  42.655  1.00  0.00           C  
ATOM   2310  CZ  PHE A1578      26.227  62.716  43.530  1.00  0.00           C  
ATOM   2311  N   THR A1579      29.902  59.026  39.806  1.00  0.00           N  
ATOM   2312  CA  THR A1579      31.296  59.411  39.647  1.00  0.00           C  
ATOM   2313  C   THR A1579      31.490  60.931  39.694  1.00  0.00           C  
ATOM   2314  O   THR A1579      30.525  61.703  39.635  1.00  0.00           O  
ATOM   2315  CB  THR A1579      31.841  58.906  38.305  1.00  0.00           C  
ATOM   2316  OG1 THR A1579      31.245  59.663  37.245  1.00  0.00           O  
ATOM   2317  CG2 THR A1579      31.503  57.426  38.121  1.00  0.00           C  
ATOM   2318  N   LEU A1580      32.748  61.350  39.794  1.00  0.00           N  
ATOM   2319  CA  LEU A1580      33.092  62.764  39.831  1.00  0.00           C  
ATOM   2320  C   LEU A1580      32.724  63.373  38.473  1.00  0.00           C  
ATOM   2321  O   LEU A1580      32.200  64.490  38.385  1.00  0.00           O  
ATOM   2322  CB  LEU A1580      34.598  62.921  40.055  1.00  0.00           C  
ATOM   2323  CG  LEU A1580      35.210  64.189  40.663  1.00  0.00           C  
ATOM   2324  CD1 LEU A1580      36.566  64.420  40.023  1.00  0.00           C  
ATOM   2325  CD2 LEU A1580      34.311  65.391  40.474  1.00  0.00           C  
ATOM   2326  N   GLU A1581      33.001  62.624  37.415  1.00  0.00           N  
ATOM   2327  CA  GLU A1581      32.724  63.086  36.063  1.00  0.00           C  
ATOM   2328  C   GLU A1581      31.219  63.239  35.801  1.00  0.00           C  
ATOM   2329  O   GLU A1581      30.798  64.168  35.117  1.00  0.00           O  
ATOM   2330  CB  GLU A1581      33.365  62.116  35.066  1.00  0.00           C  
ATOM   2331  CG  GLU A1581      33.578  62.674  33.677  1.00  0.00           C  
ATOM   2332  CD  GLU A1581      34.389  63.961  33.663  1.00  0.00           C  
ATOM   2333  OE1 GLU A1581      35.423  64.043  34.365  1.00  0.00           O  
ATOM   2334  OE2 GLU A1581      34.000  64.888  32.926  1.00  0.00           O  
ATOM   2335  N   GLU A1582      30.407  62.339  36.352  1.00  0.00           N  
ATOM   2336  CA  GLU A1582      28.957  62.418  36.173  1.00  0.00           C  
ATOM   2337  C   GLU A1582      28.393  63.634  36.907  1.00  0.00           C  
ATOM   2338  O   GLU A1582      27.447  64.272  36.440  1.00  0.00           O  
ATOM   2339  CB  GLU A1582      28.279  61.163  36.712  1.00  0.00           C  
ATOM   2340  CG  GLU A1582      28.405  59.937  35.838  1.00  0.00           C  
ATOM   2341  CD  GLU A1582      27.919  58.698  36.551  1.00  0.00           C  
ATOM   2342  OE1 GLU A1582      28.663  58.199  37.419  1.00  0.00           O  
ATOM   2343  OE2 GLU A1582      26.791  58.238  36.260  1.00  0.00           O  
ATOM   2344  N   PHE A1583      28.977  63.927  38.066  1.00  0.00           N  
ATOM   2345  CA  PHE A1583      28.572  65.057  38.886  1.00  0.00           C  
ATOM   2346  C   PHE A1583      28.747  66.370  38.111  1.00  0.00           C  
ATOM   2347  O   PHE A1583      27.861  67.227  38.102  1.00  0.00           O  
ATOM   2348  CB  PHE A1583      29.415  65.075  40.165  1.00  0.00           C  
ATOM   2349  CG  PHE A1583      29.225  66.300  40.995  1.00  0.00           C  
ATOM   2350  CD1 PHE A1583      27.961  66.635  41.490  1.00  0.00           C  
ATOM   2351  CD2 PHE A1583      30.310  67.125  41.290  1.00  0.00           C  
ATOM   2352  CE1 PHE A1583      27.780  67.778  42.272  1.00  0.00           C  
ATOM   2353  CE2 PHE A1583      30.147  68.273  42.070  1.00  0.00           C  
ATOM   2354  CZ  PHE A1583      28.876  68.602  42.565  1.00  0.00           C  
ATOM   2355  N   ILE A1584      29.901  66.513  37.463  1.00  0.00           N  
ATOM   2356  CA  ILE A1584      30.217  67.697  36.662  1.00  0.00           C  
ATOM   2357  C   ILE A1584      29.138  67.936  35.615  1.00  0.00           C  
ATOM   2358  O   ILE A1584      28.636  69.049  35.457  1.00  0.00           O  
ATOM   2359  CB  ILE A1584      31.551  67.509  35.897  1.00  0.00           C  
ATOM   2360  CG1 ILE A1584      32.737  67.602  36.853  1.00  0.00           C  
ATOM   2361  CG2 ILE A1584      31.661  68.522  34.772  1.00  0.00           C  
ATOM   2362  CD1 ILE A1584      34.077  67.311  36.158  1.00  0.00           C  
ATOM   2363  N   GLN A1585      28.804  66.869  34.900  1.00  0.00           N  
ATOM   2364  CA  GLN A1585      27.818  66.896  33.825  1.00  0.00           C  
ATOM   2365  C   GLN A1585      26.387  67.181  34.245  1.00  0.00           C  
ATOM   2366  O   GLN A1585      25.626  67.783  33.497  1.00  0.00           O  
ATOM   2367  CB  GLN A1585      27.859  65.569  33.072  1.00  0.00           C  
ATOM   2368  CG  GLN A1585      29.217  65.269  32.467  1.00  0.00           C  
ATOM   2369  CD  GLN A1585      29.215  63.998  31.653  1.00  0.00           C  
ATOM   2370  OE1 GLN A1585      28.982  62.904  32.179  1.00  0.00           O  
ATOM   2371  NE2 GLN A1585      29.470  64.132  30.355  1.00  0.00           N  
ATOM   2372  N   ALA A1586      26.008  66.745  35.435  1.00  0.00           N  
ATOM   2373  CA  ALA A1586      24.650  66.978  35.886  1.00  0.00           C  
ATOM   2374  C   ALA A1586      24.541  68.228  36.732  1.00  0.00           C  
ATOM   2375  O   ALA A1586      23.440  68.660  37.050  1.00  0.00           O  
ATOM   2376  CB  ALA A1586      24.145  65.774  36.678  1.00  0.00           C  
ATOM   2377  N   PHE A1587      25.671  68.828  37.089  1.00  0.00           N  
ATOM   2378  CA  PHE A1587      25.599  70.003  37.945  1.00  0.00           C  
ATOM   2379  C   PHE A1587      24.778  71.185  37.425  1.00  0.00           C  
ATOM   2380  O   PHE A1587      24.925  71.624  36.285  1.00  0.00           O  
ATOM   2381  CB  PHE A1587      26.988  70.517  38.325  1.00  0.00           C  
ATOM   2382  CG  PHE A1587      26.934  71.665  39.293  1.00  0.00           C  
ATOM   2383  CD1 PHE A1587      26.720  71.437  40.642  1.00  0.00           C  
ATOM   2384  CD2 PHE A1587      26.965  72.983  38.836  1.00  0.00           C  
ATOM   2385  CE1 PHE A1587      26.528  72.502  41.515  1.00  0.00           C  
ATOM   2386  CE2 PHE A1587      26.773  74.052  39.704  1.00  0.00           C  
ATOM   2387  CZ  PHE A1587      26.554  73.811  41.038  1.00  0.00           C  
ATOM   2388  N   THR A1588      23.927  71.701  38.300  1.00  0.00           N  
ATOM   2389  CA  THR A1588      23.074  72.846  38.004  1.00  0.00           C  
ATOM   2390  C   THR A1588      22.777  73.542  39.315  1.00  0.00           C  
ATOM   2391  O   THR A1588      22.518  72.878  40.317  1.00  0.00           O  
ATOM   2392  CB  THR A1588      21.735  72.414  37.386  1.00  0.00           C  
ATOM   2393  OG1 THR A1588      21.861  72.354  35.961  1.00  0.00           O  
ATOM   2394  CG2 THR A1588      20.652  73.397  37.739  1.00  0.00           C  
ATOM   2395  N   TRP A1589      22.799  74.870  39.315  1.00  0.00           N  
ATOM   2396  CA  TRP A1589      22.525  75.609  40.538  1.00  0.00           C  
ATOM   2397  C   TRP A1589      21.080  75.416  40.992  1.00  0.00           C  
ATOM   2398  O   TRP A1589      20.745  75.659  42.153  1.00  0.00           O  
ATOM   2399  CB  TRP A1589      22.824  77.098  40.345  1.00  0.00           C  
ATOM   2400  CG  TRP A1589      24.293  77.375  40.213  1.00  0.00           C  
ATOM   2401  CD1 TRP A1589      24.961  77.753  39.078  1.00  0.00           C  
ATOM   2402  CD2 TRP A1589      25.288  77.225  41.233  1.00  0.00           C  
ATOM   2403  NE1 TRP A1589      26.303  77.841  39.330  1.00  0.00           N  
ATOM   2404  CE2 TRP A1589      26.533  77.521  40.645  1.00  0.00           C  
ATOM   2405  CE3 TRP A1589      25.247  76.865  42.586  1.00  0.00           C  
ATOM   2406  CZ2 TRP A1589      27.738  77.464  41.370  1.00  0.00           C  
ATOM   2407  CZ3 TRP A1589      26.436  76.808  43.303  1.00  0.00           C  
ATOM   2408  CH2 TRP A1589      27.666  77.105  42.695  1.00  0.00           C  
ATOM   2409  N   GLU A1591      20.232  74.965  40.072  1.00  0.00           N  
ATOM   2410  CA  GLU A1591      18.822  74.740  40.367  1.00  0.00           C  
ATOM   2411  C   GLU A1591      18.637  73.542  41.282  1.00  0.00           C  
ATOM   2412  O   GLU A1591      17.612  73.430  41.959  1.00  0.00           O  
ATOM   2413  CB  GLU A1591      18.038  74.513  39.078  1.00  0.00           C  
ATOM   2414  CG  GLU A1591      18.238  75.617  38.068  1.00  0.00           C  
ATOM   2415  CD  GLU A1591      17.950  75.162  36.651  1.00  0.00           C  
ATOM   2416  OE1 GLU A1591      16.768  74.890  36.331  1.00  0.00           O  
ATOM   2417  OE2 GLU A1591      18.913  75.069  35.856  1.00  0.00           O  
ATOM   2418  N   ARG A1592      19.624  72.649  41.313  1.00  0.00           N  
ATOM   2419  CA  ARG A1592      19.517  71.469  42.163  1.00  0.00           C  
ATOM   2420  C   ARG A1592      20.346  71.552  43.442  1.00  0.00           C  
ATOM   2421  O   ARG A1592      20.586  70.533  44.101  1.00  0.00           O  
ATOM   2422  CB  ARG A1592      19.877  70.204  41.373  1.00  0.00           C  
ATOM   2423  CG  ARG A1592      18.903  69.906  40.226  1.00  0.00           C  
ATOM   2424  CD  ARG A1592      18.899  68.425  39.890  1.00  0.00           C  
ATOM   2425  NE  ARG A1592      18.349  67.625  40.982  1.00  0.00           N  
ATOM   2426  CZ  ARG A1592      17.049  67.496  41.242  1.00  0.00           C  
ATOM   2427  NH1 ARG A1592      16.147  68.109  40.485  1.00  0.00           N  
ATOM   2428  NH2 ARG A1592      16.649  66.764  42.273  1.00  0.00           N  
ATOM   2429  N   VAL A1593      20.768  72.771  43.782  1.00  0.00           N  
ATOM   2430  CA  VAL A1593      21.544  73.031  44.993  1.00  0.00           C  
ATOM   2431  C   VAL A1593      20.588  73.517  46.078  1.00  0.00           C  
ATOM   2432  O   VAL A1593      19.867  74.490  45.872  1.00  0.00           O  
ATOM   2433  CB  VAL A1593      22.606  74.131  44.763  1.00  0.00           C  
ATOM   2434  CG1 VAL A1593      23.200  74.576  46.103  1.00  0.00           C  
ATOM   2435  CG2 VAL A1593      23.701  73.616  43.841  1.00  0.00           C  
ATOM   2436  N   SER A1594      20.570  72.843  47.226  1.00  0.00           N  
ATOM   2437  CA  SER A1594      19.679  73.251  48.311  1.00  0.00           C  
ATOM   2438  C   SER A1594      20.435  74.066  49.369  1.00  0.00           C  
ATOM   2439  O   SER A1594      21.595  73.789  49.667  1.00  0.00           O  
ATOM   2440  CB  SER A1594      18.997  72.020  48.924  1.00  0.00           C  
ATOM   2441  OG  SER A1594      19.937  71.023  49.271  1.00  0.00           O  
ATOM   2442  N   LEU A1596      19.766  75.057  49.948  1.00  0.00           N  
ATOM   2443  CA  LEU A1596      20.405  75.956  50.903  1.00  0.00           C  
ATOM   2444  C   LEU A1596      20.439  75.706  52.419  1.00  0.00           C  
ATOM   2445  O   LEU A1596      21.066  76.476  53.142  1.00  0.00           O  
ATOM   2446  CB  LEU A1596      19.885  77.371  50.649  1.00  0.00           C  
ATOM   2447  CG  LEU A1596      20.197  77.917  49.255  1.00  0.00           C  
ATOM   2448  CD1 LEU A1596      19.540  79.275  49.065  1.00  0.00           C  
ATOM   2449  CD2 LEU A1596      21.708  78.017  49.082  1.00  0.00           C  
ATOM   2450  N   GLY A1601      19.795  74.668  52.925  1.00  0.00           N  
ATOM   2451  CA  GLY A1601      19.865  74.447  54.362  1.00  0.00           C  
ATOM   2452  C   GLY A1601      21.240  73.948  54.783  1.00  0.00           C  
ATOM   2453  O   GLY A1601      21.969  73.400  53.960  1.00  0.00           O  
ATOM   2454  N   GLY A1602      21.606  74.130  56.049  1.00  0.00           N  
ATOM   2455  CA  GLY A1602      22.904  73.666  56.522  1.00  0.00           C  
ATOM   2456  C   GLY A1602      22.914  72.176  56.825  1.00  0.00           C  
ATOM   2457  O   GLY A1602      22.367  71.759  57.841  1.00  0.00           O  
ATOM   2458  N   PRO A1603      23.550  71.345  55.982  1.00  0.00           N  
ATOM   2459  CA  PRO A1603      23.579  69.898  56.219  1.00  0.00           C  
ATOM   2460  C   PRO A1603      24.495  69.387  57.335  1.00  0.00           C  
ATOM   2461  O   PRO A1603      25.652  69.796  57.452  1.00  0.00           O  
ATOM   2462  CB  PRO A1603      23.990  69.347  54.858  1.00  0.00           C  
ATOM   2463  CG  PRO A1603      24.968  70.381  54.395  1.00  0.00           C  
ATOM   2464  CD  PRO A1603      24.272  71.682  54.740  1.00  0.00           C  
ATOM   2465  N   VAL A1604      23.959  68.485  58.151  1.00  0.00           N  
ATOM   2466  CA  VAL A1604      24.737  67.877  59.215  1.00  0.00           C  
ATOM   2467  C   VAL A1604      25.575  66.780  58.549  1.00  0.00           C  
ATOM   2468  O   VAL A1604      25.054  65.995  57.763  1.00  0.00           O  
ATOM   2469  CB  VAL A1604      23.827  67.218  60.284  1.00  0.00           C  
ATOM   2470  CG1 VAL A1604      24.680  66.416  61.266  1.00  0.00           C  
ATOM   2471  CG2 VAL A1604      23.021  68.279  61.019  1.00  0.00           C  
ATOM   2472  N   PHE A1613      26.867  66.739  58.848  1.00  0.00           N  
ATOM   2473  CA  PHE A1613      27.746  65.727  58.279  1.00  0.00           C  
ATOM   2474  C   PHE A1613      27.500  64.454  59.075  1.00  0.00           C  
ATOM   2475  O   PHE A1613      27.772  64.399  60.271  1.00  0.00           O  
ATOM   2476  CB  PHE A1613      29.199  66.183  58.411  1.00  0.00           C  
ATOM   2477  CG  PHE A1613      30.191  65.285  57.737  1.00  0.00           C  
ATOM   2478  CD1 PHE A1613      30.611  64.110  58.345  1.00  0.00           C  
ATOM   2479  CD2 PHE A1613      30.713  65.621  56.486  1.00  0.00           C  
ATOM   2480  CE1 PHE A1613      31.543  63.275  57.718  1.00  0.00           C  
ATOM   2481  CE2 PHE A1613      31.642  64.796  55.851  1.00  0.00           C  
ATOM   2482  CZ  PHE A1613      32.057  63.623  56.466  1.00  0.00           C  
ATOM   2483  N   ASP A1614      26.963  63.440  58.406  1.00  0.00           N  
ATOM   2484  CA  ASP A1614      26.645  62.172  59.037  1.00  0.00           C  
ATOM   2485  C   ASP A1614      27.729  61.126  58.774  1.00  0.00           C  
ATOM   2486  O   ASP A1614      27.781  60.530  57.700  1.00  0.00           O  
ATOM   2487  CB  ASP A1614      25.299  61.679  58.508  1.00  0.00           C  
ATOM   2488  CG  ASP A1614      24.800  60.458  59.232  1.00  0.00           C  
ATOM   2489  OD1 ASP A1614      23.648  60.062  58.978  1.00  0.00           O  
ATOM   2490  OD2 ASP A1614      25.549  59.897  60.057  1.00  0.00           O  
ATOM   2491  N   LEU A1615      28.580  60.899  59.769  1.00  0.00           N  
ATOM   2492  CA  LEU A1615      29.668  59.937  59.646  1.00  0.00           C  
ATOM   2493  C   LEU A1615      29.136  58.552  59.318  1.00  0.00           C  
ATOM   2494  O   LEU A1615      29.755  57.797  58.563  1.00  0.00           O  
ATOM   2495  CB  LEU A1615      30.481  59.902  60.940  1.00  0.00           C  
ATOM   2496  CG  LEU A1615      31.712  59.004  60.998  1.00  0.00           C  
ATOM   2497  CD1 LEU A1615      32.751  59.447  59.963  1.00  0.00           C  
ATOM   2498  CD2 LEU A1615      32.290  59.071  62.408  1.00  0.00           C  
ATOM   2499  N   GLU A1616      27.975  58.219  59.868  1.00  0.00           N  
ATOM   2500  CA  GLU A1616      27.379  56.924  59.604  1.00  0.00           C  
ATOM   2501  C   GLU A1616      27.001  56.735  58.146  1.00  0.00           C  
ATOM   2502  O   GLU A1616      27.269  55.685  57.575  1.00  0.00           O  
ATOM   2503  CB  GLU A1616      26.162  56.691  60.502  1.00  0.00           C  
ATOM   2504  CG  GLU A1616      26.559  56.125  61.845  1.00  0.00           C  
ATOM   2505  CD  GLU A1616      27.470  54.912  61.686  1.00  0.00           C  
ATOM   2506  OE1 GLU A1616      28.537  54.870  62.350  1.00  0.00           O  
ATOM   2507  OE2 GLU A1616      27.115  54.006  60.889  1.00  0.00           O  
ATOM   2508  N   LYS A1617      26.385  57.734  57.524  1.00  0.00           N  
ATOM   2509  CA  LYS A1617      26.034  57.547  56.134  1.00  0.00           C  
ATOM   2510  C   LYS A1617      27.289  57.484  55.275  1.00  0.00           C  
ATOM   2511  O   LYS A1617      27.310  56.784  54.278  1.00  0.00           O  
ATOM   2512  CB  LYS A1617      25.114  58.643  55.617  1.00  0.00           C  
ATOM   2513  CG  LYS A1617      24.705  58.354  54.166  1.00  0.00           C  
ATOM   2514  CD  LYS A1617      23.319  58.848  53.828  1.00  0.00           C  
ATOM   2515  CE  LYS A1617      22.941  58.450  52.403  1.00  0.00           C  
ATOM   2516  NZ  LYS A1617      21.658  59.084  51.984  1.00  0.00           N  
ATOM   2517  N   LEU A1619      28.336  58.198  55.672  1.00  0.00           N  
ATOM   2518  CA  LEU A1619      29.590  58.183  54.921  1.00  0.00           C  
ATOM   2519  C   LEU A1619      30.144  56.752  54.936  1.00  0.00           C  
ATOM   2520  O   LEU A1619      30.543  56.223  53.896  1.00  0.00           O  
ATOM   2521  CB  LEU A1619      30.609  59.148  55.551  1.00  0.00           C  
ATOM   2522  CG  LEU A1619      31.770  59.748  54.727  1.00  0.00           C  
ATOM   2523  CD1 LEU A1619      33.023  59.767  55.589  1.00  0.00           C  
ATOM   2524  CD2 LEU A1619      32.043  58.964  53.469  1.00  0.00           C  
ATOM   2525  N   ARG A1620      30.150  56.117  56.110  1.00  0.00           N  
ATOM   2526  CA  ARG A1620      30.655  54.751  56.225  1.00  0.00           C  
ATOM   2527  C   ARG A1620      29.833  53.811  55.354  1.00  0.00           C  
ATOM   2528  O   ARG A1620      30.374  52.893  54.743  1.00  0.00           O  
ATOM   2529  CB  ARG A1620      30.628  54.279  57.686  1.00  0.00           C  
ATOM   2530  CG  ARG A1620      31.485  55.138  58.600  1.00  0.00           C  
ATOM   2531  CD  ARG A1620      31.418  54.727  60.071  1.00  0.00           C  
ATOM   2532  NE  ARG A1620      32.385  53.686  60.395  1.00  0.00           N  
ATOM   2533  CZ  ARG A1620      32.207  52.392  60.168  1.00  0.00           C  
ATOM   2534  NH1 ARG A1620      31.082  51.956  59.616  1.00  0.00           N  
ATOM   2535  NH2 ARG A1620      33.169  51.535  60.470  1.00  0.00           N  
ATOM   2536  N   TRP A1621      28.526  54.038  55.292  1.00  0.00           N  
ATOM   2537  CA  TRP A1621      27.680  53.199  54.462  1.00  0.00           C  
ATOM   2538  C   TRP A1621      28.103  53.341  53.002  1.00  0.00           C  
ATOM   2539  O   TRP A1621      28.232  52.357  52.275  1.00  0.00           O  
ATOM   2540  CB  TRP A1621      26.211  53.603  54.583  1.00  0.00           C  
ATOM   2541  CG  TRP A1621      25.382  53.005  53.482  1.00  0.00           C  
ATOM   2542  CD1 TRP A1621      24.961  51.709  53.381  1.00  0.00           C  
ATOM   2543  CD2 TRP A1621      24.928  53.668  52.293  1.00  0.00           C  
ATOM   2544  NE1 TRP A1621      24.275  51.527  52.206  1.00  0.00           N  
ATOM   2545  CE2 TRP A1621      24.240  52.710  51.518  1.00  0.00           C  
ATOM   2546  CE3 TRP A1621      25.032  54.981  51.814  1.00  0.00           C  
ATOM   2547  CZ2 TRP A1621      23.659  53.018  50.280  1.00  0.00           C  
ATOM   2548  CZ3 TRP A1621      24.449  55.294  50.579  1.00  0.00           C  
ATOM   2549  CH2 TRP A1621      23.771  54.309  49.828  1.00  0.00           C  
ATOM   2550  N   MET A1622      28.303  54.580  52.575  1.00  0.00           N  
ATOM   2551  CA  MET A1622      28.697  54.848  51.206  1.00  0.00           C  
ATOM   2552  C   MET A1622      30.082  54.261  50.909  1.00  0.00           C  
ATOM   2553  O   MET A1622      30.317  53.722  49.825  1.00  0.00           O  
ATOM   2554  CB  MET A1622      28.686  56.357  50.946  1.00  0.00           C  
ATOM   2555  CG  MET A1622      29.012  56.717  49.504  1.00  0.00           C  
ATOM   2556  SD  MET A1622      28.560  58.391  49.043  1.00  0.00           S  
ATOM   2557  CE  MET A1622      26.824  58.205  48.703  1.00  0.00           C  
ATOM   2558  N   ASN A1632      30.990  54.345  51.877  1.00  0.00           N  
ATOM   2559  CA  ASN A1632      32.335  53.818  51.675  1.00  0.00           C  
ATOM   2560  C   ASN A1632      32.247  52.298  51.486  1.00  0.00           C  
ATOM   2561  O   ASN A1632      32.945  51.722  50.649  1.00  0.00           O  
ATOM   2562  CB  ASN A1632      33.221  54.165  52.877  1.00  0.00           C  
ATOM   2563  CG  ASN A1632      34.705  54.193  52.526  1.00  0.00           C  
ATOM   2564  OD1 ASN A1632      35.155  55.023  51.727  1.00  0.00           O  
ATOM   2565  ND2 ASN A1632      35.470  53.287  53.123  1.00  0.00           N  
ATOM   2566  N   GLY A1635      31.385  51.653  52.273  1.00  0.00           N  
ATOM   2567  CA  GLY A1635      31.195  50.217  52.157  1.00  0.00           C  
ATOM   2568  C   GLY A1635      30.556  49.896  50.810  1.00  0.00           C  
ATOM   2569  O   GLY A1635      30.873  48.893  50.175  1.00  0.00           O  
ATOM   2570  N   LYS A1636      29.662  50.766  50.360  1.00  0.00           N  
ATOM   2571  CA  LYS A1636      28.992  50.589  49.073  1.00  0.00           C  
ATOM   2572  C   LYS A1636      30.043  50.613  47.944  1.00  0.00           C  
ATOM   2573  O   LYS A1636      30.022  49.783  47.026  1.00  0.00           O  
ATOM   2574  CB  LYS A1636      27.985  51.723  48.880  1.00  0.00           C  
ATOM   2575  CG  LYS A1636      26.979  51.512  47.770  1.00  0.00           C  
ATOM   2576  CD  LYS A1636      25.895  50.543  48.186  1.00  0.00           C  
ATOM   2577  CE  LYS A1636      24.776  50.497  47.159  1.00  0.00           C  
ATOM   2578  NZ  LYS A1636      23.714  49.543  47.579  1.00  0.00           N  
ATOM   2579  N   TYR A1637      30.961  51.575  48.025  1.00  0.00           N  
ATOM   2580  CA  TYR A1637      32.021  51.720  47.033  1.00  0.00           C  
ATOM   2581  C   TYR A1637      32.910  50.505  47.020  1.00  0.00           C  
ATOM   2582  O   TYR A1637      33.246  49.983  45.957  1.00  0.00           O  
ATOM   2583  CB  TYR A1637      32.868  52.965  47.320  1.00  0.00           C  
ATOM   2584  CG  TYR A1637      32.426  54.169  46.529  1.00  0.00           C  
ATOM   2585  CD1 TYR A1637      33.201  54.659  45.475  1.00  0.00           C  
ATOM   2586  CD2 TYR A1637      31.197  54.784  46.786  1.00  0.00           C  
ATOM   2587  CE1 TYR A1637      32.764  55.725  44.692  1.00  0.00           C  
ATOM   2588  CE2 TYR A1637      30.751  55.853  46.004  1.00  0.00           C  
ATOM   2589  CZ  TYR A1637      31.535  56.314  44.958  1.00  0.00           C  
ATOM   2590  OH  TYR A1637      31.063  57.330  44.153  1.00  0.00           O  
ATOM   2591  N   ILE A1638      33.275  50.058  48.216  1.00  0.00           N  
ATOM   2592  CA  ILE A1638      34.138  48.909  48.396  1.00  0.00           C  
ATOM   2593  C   ILE A1638      33.575  47.658  47.756  1.00  0.00           C  
ATOM   2594  O   ILE A1638      34.305  46.877  47.144  1.00  0.00           O  
ATOM   2595  CB  ILE A1638      34.381  48.642  49.898  1.00  0.00           C  
ATOM   2596  CG1 ILE A1638      35.443  49.622  50.411  1.00  0.00           C  
ATOM   2597  CG2 ILE A1638      34.787  47.173  50.131  1.00  0.00           C  
ATOM   2598  CD1 ILE A1638      35.652  49.601  51.911  1.00  0.00           C  
ATOM   2599  N   ARG A1639      32.277  47.454  47.877  1.00  0.00           N  
ATOM   2600  CA  ARG A1639      31.730  46.251  47.295  1.00  0.00           C  
ATOM   2601  C   ARG A1639      31.080  46.354  45.915  1.00  0.00           C  
ATOM   2602  O   ARG A1639      30.943  45.341  45.241  1.00  0.00           O  
ATOM   2603  CB  ARG A1639      30.781  45.581  48.298  1.00  0.00           C  
ATOM   2604  CG  ARG A1639      29.401  46.160  48.412  1.00  0.00           C  
ATOM   2605  CD  ARG A1639      28.694  45.489  49.591  1.00  0.00           C  
ATOM   2606  NE  ARG A1639      29.146  46.042  50.852  1.00  0.00           N  
ATOM   2607  CZ  ARG A1639      28.506  47.004  51.508  1.00  0.00           C  
ATOM   2608  NH1 ARG A1639      28.994  47.456  52.648  1.00  0.00           N  
ATOM   2609  NH2 ARG A1639      27.370  47.502  51.033  1.00  0.00           N  
ATOM   2610  N   GLU A1640      30.718  47.553  45.468  1.00  0.00           N  
ATOM   2611  CA  GLU A1640      30.075  47.672  44.167  1.00  0.00           C  
ATOM   2612  C   GLU A1640      30.683  48.619  43.147  1.00  0.00           C  
ATOM   2613  O   GLU A1640      30.399  48.489  41.962  1.00  0.00           O  
ATOM   2614  CB  GLU A1640      28.614  48.075  44.330  1.00  0.00           C  
ATOM   2615  CG  GLU A1640      27.856  47.341  45.391  1.00  0.00           C  
ATOM   2616  CD  GLU A1640      26.422  47.818  45.467  1.00  0.00           C  
ATOM   2617  OE1 GLU A1640      25.786  47.658  46.530  1.00  0.00           O  
ATOM   2618  OE2 GLU A1640      25.927  48.356  44.453  1.00  0.00           O  
ATOM   2619  N   VAL A1641      31.489  49.582  43.572  1.00  0.00           N  
ATOM   2620  CA  VAL A1641      32.060  50.514  42.607  1.00  0.00           C  
ATOM   2621  C   VAL A1641      33.444  50.116  42.145  1.00  0.00           C  
ATOM   2622  O   VAL A1641      33.700  50.050  40.952  1.00  0.00           O  
ATOM   2623  CB  VAL A1641      32.128  51.939  43.171  1.00  0.00           C  
ATOM   2624  CG1 VAL A1641      32.520  52.912  42.057  1.00  0.00           C  
ATOM   2625  CG2 VAL A1641      30.785  52.322  43.764  1.00  0.00           C  
ATOM   2626  N   LEU A1642      34.338  49.873  43.094  1.00  0.00           N  
ATOM   2627  CA  LEU A1642      35.689  49.460  42.775  1.00  0.00           C  
ATOM   2628  C   LEU A1642      35.650  47.989  42.410  1.00  0.00           C  
ATOM   2629  O   LEU A1642      34.656  47.304  42.662  1.00  0.00           O  
ATOM   2630  CB  LEU A1642      36.611  49.641  43.982  1.00  0.00           C  
ATOM   2631  CG  LEU A1642      36.734  51.017  44.634  1.00  0.00           C  
ATOM   2632  CD1 LEU A1642      37.948  51.035  45.573  1.00  0.00           C  
ATOM   2633  CD2 LEU A1642      36.899  52.074  43.565  1.00  0.00           C  
ATOM   2634  N   SER A1662      36.731  47.509  41.806  1.00  0.00           N  
ATOM   2635  CA  SER A1662      36.845  46.105  41.444  1.00  0.00           C  
ATOM   2636  C   SER A1662      37.557  45.422  42.604  1.00  0.00           C  
ATOM   2637  O   SER A1662      38.124  46.090  43.480  1.00  0.00           O  
ATOM   2638  CB  SER A1662      37.693  45.939  40.184  1.00  0.00           C  
ATOM   2639  OG  SER A1662      39.017  46.394  40.418  1.00  0.00           O  
ATOM   2640  N   LEU A1663      37.532  44.095  42.605  1.00  0.00           N  
ATOM   2641  CA  LEU A1663      38.197  43.329  43.649  1.00  0.00           C  
ATOM   2642  C   LEU A1663      39.663  43.732  43.746  1.00  0.00           C  
ATOM   2643  O   LEU A1663      40.189  43.960  44.840  1.00  0.00           O  
ATOM   2644  CB  LEU A1663      38.101  41.826  43.350  1.00  0.00           C  
ATOM   2645  CG  LEU A1663      38.815  40.869  44.315  1.00  0.00           C  
ATOM   2646  CD1 LEU A1663      38.339  41.104  45.737  1.00  0.00           C  
ATOM   2647  CD2 LEU A1663      38.537  39.432  43.900  1.00  0.00           C  
ATOM   2648  N   GLU A1664      40.312  43.824  42.590  1.00  0.00           N  
ATOM   2649  CA  GLU A1664      41.721  44.169  42.510  1.00  0.00           C  
ATOM   2650  C   GLU A1664      42.051  45.547  43.078  1.00  0.00           C  
ATOM   2651  O   GLU A1664      43.065  45.712  43.760  1.00  0.00           O  
ATOM   2652  CB  GLU A1664      42.195  44.081  41.055  1.00  0.00           C  
ATOM   2653  CG  GLU A1664      42.175  42.675  40.452  1.00  0.00           C  
ATOM   2654  CD  GLU A1664      40.791  42.196  40.013  1.00  0.00           C  
ATOM   2655  OE1 GLU A1664      40.700  41.043  39.552  1.00  0.00           O  
ATOM   2656  OE2 GLU A1664      39.800  42.948  40.116  1.00  0.00           O  
ATOM   2657  N   GLU A1665      41.210  46.537  42.796  1.00  0.00           N  
ATOM   2658  CA  GLU A1665      41.447  47.889  43.308  1.00  0.00           C  
ATOM   2659  C   GLU A1665      41.373  47.873  44.827  1.00  0.00           C  
ATOM   2660  O   GLU A1665      42.192  48.490  45.503  1.00  0.00           O  
ATOM   2661  CB  GLU A1665      40.414  48.879  42.748  1.00  0.00           C  
ATOM   2662  CG  GLU A1665      40.442  49.009  41.231  1.00  0.00           C  
ATOM   2663  CD  GLU A1665      39.369  49.940  40.678  1.00  0.00           C  
ATOM   2664  OE1 GLU A1665      38.167  49.719  40.944  1.00  0.00           O  
ATOM   2665  OE2 GLU A1665      39.735  50.895  39.961  1.00  0.00           O  
ATOM   2666  N   VAL A1666      40.390  47.161  45.364  1.00  0.00           N  
ATOM   2667  CA  VAL A1666      40.243  47.079  46.813  1.00  0.00           C  
ATOM   2668  C   VAL A1666      41.466  46.388  47.408  1.00  0.00           C  
ATOM   2669  O   VAL A1666      42.038  46.846  48.403  1.00  0.00           O  
ATOM   2670  CB  VAL A1666      38.971  46.297  47.200  1.00  0.00           C  
ATOM   2671  CG1 VAL A1666      38.935  46.071  48.714  1.00  0.00           C  
ATOM   2672  CG2 VAL A1666      37.734  47.068  46.732  1.00  0.00           C  
ATOM   2673  N   ALA A1667      41.875  45.296  46.774  1.00  0.00           N  
ATOM   2674  CA  ALA A1667      43.035  44.526  47.216  1.00  0.00           C  
ATOM   2675  C   ALA A1667      44.281  45.409  47.311  1.00  0.00           C  
ATOM   2676  O   ALA A1667      45.083  45.277  48.242  1.00  0.00           O  
ATOM   2677  CB  ALA A1667      43.283  43.362  46.251  1.00  0.00           C  
ATOM   2678  N   GLU A1668      44.435  46.309  46.347  1.00  0.00           N  
ATOM   2679  CA  GLU A1668      45.580  47.209  46.332  1.00  0.00           C  
ATOM   2680  C   GLU A1668      45.479  48.283  47.419  1.00  0.00           C  
ATOM   2681  O   GLU A1668      46.447  48.545  48.145  1.00  0.00           O  
ATOM   2682  CB  GLU A1668      45.712  47.871  44.952  1.00  0.00           C  
ATOM   2683  CG  GLU A1668      46.982  48.700  44.787  1.00  0.00           C  
ATOM   2684  CD  GLU A1668      48.273  47.878  44.923  1.00  0.00           C  
ATOM   2685  OE1 GLU A1668      49.362  48.492  45.003  1.00  0.00           O  
ATOM   2686  OE2 GLU A1668      48.210  46.627  44.942  1.00  0.00           O  
ATOM   2687  N   ARG A1669      44.299  48.886  47.539  1.00  0.00           N  
ATOM   2688  CA  ARG A1669      44.078  49.944  48.515  1.00  0.00           C  
ATOM   2689  C   ARG A1669      44.109  49.465  49.951  1.00  0.00           C  
ATOM   2690  O   ARG A1669      44.181  50.265  50.886  1.00  0.00           O  
ATOM   2691  CB  ARG A1669      42.752  50.633  48.240  1.00  0.00           C  
ATOM   2692  CG  ARG A1669      42.698  51.280  46.889  1.00  0.00           C  
ATOM   2693  CD  ARG A1669      41.400  51.966  46.696  1.00  0.00           C  
ATOM   2694  NE  ARG A1669      41.302  52.569  45.379  1.00  0.00           N  
ATOM   2695  CZ  ARG A1669      40.679  53.717  45.140  1.00  0.00           C  
ATOM   2696  NH1 ARG A1669      40.104  54.386  46.140  1.00  0.00           N  
ATOM   2697  NH2 ARG A1669      40.628  54.195  43.907  1.00  0.00           N  
ATOM   2698  N   VAL A1670      44.062  48.157  50.124  1.00  0.00           N  
ATOM   2699  CA  VAL A1670      44.085  47.565  51.453  1.00  0.00           C  
ATOM   2700  C   VAL A1670      45.521  47.336  51.968  1.00  0.00           C  
ATOM   2701  O   VAL A1670      45.745  47.239  53.174  1.00  0.00           O  
ATOM   2702  CB  VAL A1670      43.285  46.232  51.429  1.00  0.00           C  
ATOM   2703  CG1 VAL A1670      44.107  45.095  52.011  1.00  0.00           C  
ATOM   2704  CG2 VAL A1670      41.963  46.417  52.160  1.00  0.00           C  
ATOM   2705  N   LYS A1671      46.488  47.278  51.053  1.00  0.00           N  
ATOM   2706  CA  LYS A1671      47.882  47.029  51.414  1.00  0.00           C  
ATOM   2707  C   LYS A1671      48.494  47.974  52.449  1.00  0.00           C  
ATOM   2708  O   LYS A1671      49.101  47.527  53.426  1.00  0.00           O  
ATOM   2709  CB  LYS A1671      48.739  47.009  50.152  1.00  0.00           C  
ATOM   2710  CG  LYS A1671      48.475  45.788  49.296  1.00  0.00           C  
ATOM   2711  CD  LYS A1671      49.236  45.835  47.991  1.00  0.00           C  
ATOM   2712  CE  LYS A1671      49.066  44.536  47.236  1.00  0.00           C  
ATOM   2713  NZ  LYS A1671      49.836  44.537  45.978  1.00  0.00           N  
ATOM   2714  N   PRO A1672      48.353  49.292  52.251  1.00  0.00           N  
ATOM   2715  CA  PRO A1672      48.922  50.233  53.217  1.00  0.00           C  
ATOM   2716  C   PRO A1672      48.474  49.924  54.649  1.00  0.00           C  
ATOM   2717  O   PRO A1672      49.263  50.002  55.598  1.00  0.00           O  
ATOM   2718  CB  PRO A1672      48.386  51.576  52.735  1.00  0.00           C  
ATOM   2719  CG  PRO A1672      48.245  51.377  51.278  1.00  0.00           C  
ATOM   2720  CD  PRO A1672      47.645  50.010  51.180  1.00  0.00           C  
ATOM   2721  N   PHE A1673      47.203  49.564  54.791  1.00  0.00           N  
ATOM   2722  CA  PHE A1673      46.625  49.287  56.096  1.00  0.00           C  
ATOM   2723  C   PHE A1673      47.087  47.963  56.667  1.00  0.00           C  
ATOM   2724  O   PHE A1673      47.108  47.774  57.881  1.00  0.00           O  
ATOM   2725  CB  PHE A1673      45.098  49.366  55.998  1.00  0.00           C  
ATOM   2726  CG  PHE A1673      44.605  50.744  55.649  1.00  0.00           C  
ATOM   2727  CD1 PHE A1673      44.325  51.669  56.648  1.00  0.00           C  
ATOM   2728  CD2 PHE A1673      44.529  51.153  54.320  1.00  0.00           C  
ATOM   2729  CE1 PHE A1673      43.985  52.981  56.337  1.00  0.00           C  
ATOM   2730  CE2 PHE A1673      44.190  52.464  53.999  1.00  0.00           C  
ATOM   2731  CZ  PHE A1673      43.919  53.381  55.014  1.00  0.00           C  
ATOM   2732  N   LEU A1684      47.454  47.032  55.800  1.00  0.00           N  
ATOM   2733  CA  LEU A1684      47.966  45.776  56.299  1.00  0.00           C  
ATOM   2734  C   LEU A1684      49.337  46.121  56.868  1.00  0.00           C  
ATOM   2735  O   LEU A1684      49.625  45.834  58.026  1.00  0.00           O  
ATOM   2736  CB  LEU A1684      48.093  44.755  55.173  1.00  0.00           C  
ATOM   2737  CG  LEU A1684      46.801  44.002  54.852  1.00  0.00           C  
ATOM   2738  CD1 LEU A1684      46.972  43.193  53.591  1.00  0.00           C  
ATOM   2739  CD2 LEU A1684      46.437  43.097  56.035  1.00  0.00           C  
ATOM   2740  N   ARG A1685      50.162  46.772  56.054  1.00  0.00           N  
ATOM   2741  CA  ARG A1685      51.508  47.147  56.480  1.00  0.00           C  
ATOM   2742  C   ARG A1685      51.482  47.883  57.814  1.00  0.00           C  
ATOM   2743  O   ARG A1685      52.223  47.541  58.735  1.00  0.00           O  
ATOM   2744  CB  ARG A1685      52.193  48.011  55.414  1.00  0.00           C  
ATOM   2745  CG  ARG A1685      52.291  47.328  54.062  1.00  0.00           C  
ATOM   2746  CD  ARG A1685      53.298  47.996  53.133  1.00  0.00           C  
ATOM   2747  NE  ARG A1685      52.763  48.138  51.780  1.00  0.00           N  
ATOM   2748  CZ  ARG A1685      51.980  49.142  51.386  1.00  0.00           C  
ATOM   2749  NH1 ARG A1685      51.647  50.100  52.243  1.00  0.00           N  
ATOM   2750  NH2 ARG A1685      51.521  49.189  50.141  1.00  0.00           N  
ATOM   2751  N   GLU A1688      50.616  48.887  57.909  1.00  0.00           N  
ATOM   2752  CA  GLU A1688      50.466  49.675  59.128  1.00  0.00           C  
ATOM   2753  C   GLU A1688      50.152  48.783  60.336  1.00  0.00           C  
ATOM   2754  O   GLU A1688      50.552  49.084  61.461  1.00  0.00           O  
ATOM   2755  CB  GLU A1688      49.346  50.700  58.936  1.00  0.00           C  
ATOM   2756  CG  GLU A1688      49.003  51.499  60.181  1.00  0.00           C  
ATOM   2757  CD  GLU A1688      47.678  52.227  60.054  1.00  0.00           C  
ATOM   2758  OE1 GLU A1688      47.258  52.885  61.031  1.00  0.00           O  
ATOM   2759  OE2 GLU A1688      47.053  52.135  58.974  1.00  0.00           O  
ATOM   2760  N   ALA A1689      49.428  47.692  60.100  1.00  0.00           N  
ATOM   2761  CA  ALA A1689      49.066  46.762  61.166  1.00  0.00           C  
ATOM   2762  C   ALA A1689      50.169  45.724  61.393  1.00  0.00           C  
ATOM   2763  O   ALA A1689      50.019  44.812  62.208  1.00  0.00           O  
ATOM   2764  CB  ALA A1689      47.747  46.063  60.830  1.00  0.00           C  
ATOM   2765  N   GLY A1690      51.274  45.864  60.667  1.00  0.00           N  
ATOM   2766  CA  GLY A1690      52.376  44.929  60.818  1.00  0.00           C  
ATOM   2767  C   GLY A1690      52.095  43.557  60.230  1.00  0.00           C  
ATOM   2768  O   GLY A1690      52.800  42.588  60.503  1.00  0.00           O  
ATOM   2769  N   LEU A1691      51.059  43.478  59.409  1.00  0.00           N  
ATOM   2770  CA  LEU A1691      50.684  42.226  58.788  1.00  0.00           C  
ATOM   2771  C   LEU A1691      51.309  42.102  57.413  1.00  0.00           C  
ATOM   2772  O   LEU A1691      51.581  43.099  56.744  1.00  0.00           O  
ATOM   2773  CB  LEU A1691      49.164  42.137  58.670  1.00  0.00           C  
ATOM   2774  CG  LEU A1691      48.404  42.082  59.991  1.00  0.00           C  
ATOM   2775  CD1 LEU A1691      46.905  42.196  59.728  1.00  0.00           C  
ATOM   2776  CD2 LEU A1691      48.735  40.781  60.699  1.00  0.00           C  
ATOM   2777  N   SER A1694      51.530  40.861  57.003  1.00  0.00           N  
ATOM   2778  CA  SER A1694      52.113  40.557  55.708  1.00  0.00           C  
ATOM   2779  C   SER A1694      51.195  39.584  54.979  1.00  0.00           C  
ATOM   2780  O   SER A1694      50.463  38.819  55.608  1.00  0.00           O  
ATOM   2781  CB  SER A1694      53.495  39.923  55.907  1.00  0.00           C  
ATOM   2782  OG  SER A1694      54.044  39.477  54.687  1.00  0.00           O  
ATOM   2783  N   TRP A1695      51.212  39.624  53.654  1.00  0.00           N  
ATOM   2784  CA  TRP A1695      50.394  38.711  52.867  1.00  0.00           C  
ATOM   2785  C   TRP A1695      51.348  37.900  51.993  1.00  0.00           C  
ATOM   2786  O   TRP A1695      52.325  38.428  51.476  1.00  0.00           O  
ATOM   2787  CB  TRP A1695      49.360  39.483  52.031  1.00  0.00           C  
ATOM   2788  CG  TRP A1695      49.923  40.502  51.088  1.00  0.00           C  
ATOM   2789  CD1 TRP A1695      50.215  40.323  49.763  1.00  0.00           C  
ATOM   2790  CD2 TRP A1695      50.272  41.857  51.394  1.00  0.00           C  
ATOM   2791  NE1 TRP A1695      50.722  41.482  49.224  1.00  0.00           N  
ATOM   2792  CE2 TRP A1695      50.769  42.441  50.202  1.00  0.00           C  
ATOM   2793  CE3 TRP A1695      50.211  42.638  52.555  1.00  0.00           C  
ATOM   2794  CZ2 TRP A1695      51.209  43.774  50.142  1.00  0.00           C  
ATOM   2795  CZ3 TRP A1695      50.649  43.968  52.495  1.00  0.00           C  
ATOM   2796  CH2 TRP A1695      51.140  44.519  51.295  1.00  0.00           C  
ATOM   2797  N   GLU A1698      51.073  36.608  51.864  1.00  0.00           N  
ATOM   2798  CA  GLU A1698      51.910  35.696  51.090  1.00  0.00           C  
ATOM   2799  C   GLU A1698      52.181  36.126  49.658  1.00  0.00           C  
ATOM   2800  O   GLU A1698      53.329  36.323  49.265  1.00  0.00           O  
ATOM   2801  CB  GLU A1698      51.270  34.312  51.058  1.00  0.00           C  
ATOM   2802  CG  GLU A1698      50.946  33.753  52.422  1.00  0.00           C  
ATOM   2803  CD  GLU A1698      50.343  32.377  52.334  1.00  0.00           C  
ATOM   2804  OE1 GLU A1698      51.002  31.480  51.768  1.00  0.00           O  
ATOM   2805  OE2 GLU A1698      49.212  32.191  52.830  1.00  0.00           O  
ATOM   2806  N   SER A1708      51.113  36.244  48.879  1.00  0.00           N  
ATOM   2807  CA  SER A1708      51.213  36.624  47.479  1.00  0.00           C  
ATOM   2808  C   SER A1708      49.999  37.439  47.091  1.00  0.00           C  
ATOM   2809  O   SER A1708      49.081  37.623  47.886  1.00  0.00           O  
ATOM   2810  CB  SER A1708      51.253  35.378  46.600  1.00  0.00           C  
ATOM   2811  OG  SER A1708      50.022  34.674  46.684  1.00  0.00           O  
ATOM   2812  N   GLU A1716      49.989  37.911  45.853  1.00  0.00           N  
ATOM   2813  CA  GLU A1716      48.874  38.698  45.358  1.00  0.00           C  
ATOM   2814  C   GLU A1716      47.625  37.836  45.322  1.00  0.00           C  
ATOM   2815  O   GLU A1716      46.528  38.303  45.636  1.00  0.00           O  
ATOM   2816  CB  GLU A1716      49.173  39.219  43.953  1.00  0.00           C  
ATOM   2817  CG  GLU A1716      50.267  40.272  43.901  1.00  0.00           C  
ATOM   2818  CD  GLU A1716      49.879  41.553  44.623  1.00  0.00           C  
ATOM   2819  OE1 GLU A1716      48.897  42.206  44.194  1.00  0.00           O  
ATOM   2820  OE2 GLU A1716      50.557  41.898  45.621  1.00  0.00           O  
ATOM   2821  N   ALA A1717      47.799  36.573  44.944  1.00  0.00           N  
ATOM   2822  CA  ALA A1717      46.680  35.647  44.852  1.00  0.00           C  
ATOM   2823  C   ALA A1717      46.025  35.453  46.209  1.00  0.00           C  
ATOM   2824  O   ALA A1717      44.799  35.491  46.327  1.00  0.00           O  
ATOM   2825  CB  ALA A1717      47.152  34.313  44.301  1.00  0.00           C  
ATOM   2826  N   TYR A1718      46.845  35.251  47.234  1.00  0.00           N  
ATOM   2827  CA  TYR A1718      46.330  35.051  48.582  1.00  0.00           C  
ATOM   2828  C   TYR A1718      45.565  36.277  49.062  1.00  0.00           C  
ATOM   2829  O   TYR A1718      44.443  36.165  49.564  1.00  0.00           O  
ATOM   2830  CB  TYR A1718      47.466  34.773  49.563  1.00  0.00           C  
ATOM   2831  CG  TYR A1718      46.952  34.364  50.922  1.00  0.00           C  
ATOM   2832  CD1 TYR A1718      46.610  33.038  51.182  1.00  0.00           C  
ATOM   2833  CD2 TYR A1718      46.752  35.315  51.936  1.00  0.00           C  
ATOM   2834  CE1 TYR A1718      46.083  32.662  52.412  1.00  0.00           C  
ATOM   2835  CE2 TYR A1718      46.219  34.949  53.175  1.00  0.00           C  
ATOM   2836  CZ  TYR A1718      45.887  33.618  53.403  1.00  0.00           C  
ATOM   2837  OH  TYR A1718      45.347  33.230  54.607  1.00  0.00           O  
ATOM   2838  N   LEU A1719      46.185  37.444  48.910  1.00  0.00           N  
ATOM   2839  CA  LEU A1719      45.585  38.703  49.325  1.00  0.00           C  
ATOM   2840  C   LEU A1719      44.241  38.923  48.628  1.00  0.00           C  
ATOM   2841  O   LEU A1719      43.228  39.217  49.278  1.00  0.00           O  
ATOM   2842  CB  LEU A1719      46.539  39.859  49.012  1.00  0.00           C  
ATOM   2843  CG  LEU A1719      46.061  41.280  49.326  1.00  0.00           C  
ATOM   2844  CD1 LEU A1719      45.611  41.368  50.783  1.00  0.00           C  
ATOM   2845  CD2 LEU A1719      47.189  42.262  49.054  1.00  0.00           C  
ATOM   2846  N   ARG A1720      44.244  38.769  47.305  1.00  0.00           N  
ATOM   2847  CA  ARG A1720      43.044  38.941  46.499  1.00  0.00           C  
ATOM   2848  C   ARG A1720      41.921  38.058  47.018  1.00  0.00           C  
ATOM   2849  O   ARG A1720      40.794  38.514  47.195  1.00  0.00           O  
ATOM   2850  CB  ARG A1720      43.338  38.598  45.038  1.00  0.00           C  
ATOM   2851  CG  ARG A1720      42.131  38.711  44.123  1.00  0.00           C  
ATOM   2852  CD  ARG A1720      42.480  38.322  42.682  1.00  0.00           C  
ATOM   2853  NE  ARG A1720      43.506  39.192  42.111  1.00  0.00           N  
ATOM   2854  CZ  ARG A1720      44.122  38.971  40.949  1.00  0.00           C  
ATOM   2855  NH1 ARG A1720      43.820  37.903  40.224  1.00  0.00           N  
ATOM   2856  NH2 ARG A1720      45.041  39.818  40.512  1.00  0.00           N  
ATOM   2857  N   ARG A1721      42.223  36.789  47.262  1.00  0.00           N  
ATOM   2858  CA  ARG A1721      41.198  35.890  47.766  1.00  0.00           C  
ATOM   2859  C   ARG A1721      40.734  36.280  49.176  1.00  0.00           C  
ATOM   2860  O   ARG A1721      39.546  36.201  49.486  1.00  0.00           O  
ATOM   2861  CB  ARG A1721      41.701  34.448  47.745  1.00  0.00           C  
ATOM   2862  CG  ARG A1721      40.685  33.439  48.278  1.00  0.00           C  
ATOM   2863  CD  ARG A1721      39.314  33.591  47.621  1.00  0.00           C  
ATOM   2864  NE  ARG A1721      38.426  32.501  48.019  1.00  0.00           N  
ATOM   2865  CZ  ARG A1721      37.231  32.262  47.483  1.00  0.00           C  
ATOM   2866  NH1 ARG A1721      36.762  33.037  46.519  1.00  0.00           N  
ATOM   2867  NH2 ARG A1721      36.506  31.237  47.907  1.00  0.00           N  
ATOM   2868  N   ALA A1722      41.665  36.707  50.024  1.00  0.00           N  
ATOM   2869  CA  ALA A1722      41.319  37.124  51.383  1.00  0.00           C  
ATOM   2870  C   ALA A1722      40.400  38.351  51.321  1.00  0.00           C  
ATOM   2871  O   ALA A1722      39.377  38.425  52.023  1.00  0.00           O  
ATOM   2872  CB  ALA A1722      42.593  37.444  52.177  1.00  0.00           C  
ATOM   2873  N   VAL A1723      40.765  39.313  50.479  1.00  0.00           N  
ATOM   2874  CA  VAL A1723      39.954  40.508  50.317  1.00  0.00           C  
ATOM   2875  C   VAL A1723      38.581  40.142  49.753  1.00  0.00           C  
ATOM   2876  O   VAL A1723      37.561  40.699  50.166  1.00  0.00           O  
ATOM   2877  CB  VAL A1723      40.636  41.525  49.381  1.00  0.00           C  
ATOM   2878  CG1 VAL A1723      39.608  42.535  48.844  1.00  0.00           C  
ATOM   2879  CG2 VAL A1723      41.732  42.252  50.148  1.00  0.00           C  
ATOM   2880  N   GLU A1724      38.555  39.203  48.812  1.00  0.00           N  
ATOM   2881  CA  GLU A1724      37.298  38.776  48.225  1.00  0.00           C  
ATOM   2882  C   GLU A1724      36.351  38.218  49.288  1.00  0.00           C  
ATOM   2883  O   GLU A1724      35.175  38.554  49.312  1.00  0.00           O  
ATOM   2884  CB  GLU A1724      37.537  37.712  47.157  1.00  0.00           C  
ATOM   2885  CG  GLU A1724      36.289  37.416  46.332  1.00  0.00           C  
ATOM   2886  CD  GLU A1724      36.529  36.407  45.227  1.00  0.00           C  
ATOM   2887  OE1 GLU A1724      35.794  36.466  44.222  1.00  0.00           O  
ATOM   2888  OE2 GLU A1724      37.443  35.556  45.355  1.00  0.00           O  
ATOM   2889  N   LEU A1725      36.874  37.374  50.172  1.00  0.00           N  
ATOM   2890  CA  LEU A1725      36.062  36.760  51.224  1.00  0.00           C  
ATOM   2891  C   LEU A1725      35.529  37.763  52.243  1.00  0.00           C  
ATOM   2892  O   LEU A1725      34.449  37.567  52.814  1.00  0.00           O  
ATOM   2893  CB  LEU A1725      36.871  35.670  51.946  1.00  0.00           C  
ATOM   2894  CG  LEU A1725      37.228  34.448  51.087  1.00  0.00           C  
ATOM   2895  CD1 LEU A1725      38.260  33.560  51.793  1.00  0.00           C  
ATOM   2896  CD2 LEU A1725      35.942  33.684  50.767  1.00  0.00           C  
ATOM   2897  N   MET A1726      36.279  38.839  52.458  1.00  0.00           N  
ATOM   2898  CA  MET A1726      35.893  39.859  53.422  1.00  0.00           C  
ATOM   2899  C   MET A1726      35.186  41.089  52.851  1.00  0.00           C  
ATOM   2900  O   MET A1726      34.731  41.939  53.609  1.00  0.00           O  
ATOM   2901  CB  MET A1726      37.130  40.321  54.193  1.00  0.00           C  
ATOM   2902  CG  MET A1726      37.727  39.277  55.111  1.00  0.00           C  
ATOM   2903  SD  MET A1726      36.620  38.892  56.469  1.00  0.00           S  
ATOM   2904  CE  MET A1726      36.695  40.420  57.388  1.00  0.00           C  
ATOM   2905  N   ARG A1727      35.091  41.185  51.528  1.00  0.00           N  
ATOM   2906  CA  ARG A1727      34.485  42.354  50.891  1.00  0.00           C  
ATOM   2907  C   ARG A1727      33.171  42.885  51.470  1.00  0.00           C  
ATOM   2908  O   ARG A1727      33.022  44.090  51.682  1.00  0.00           O  
ATOM   2909  CB  ARG A1727      34.309  42.112  49.388  1.00  0.00           C  
ATOM   2910  CG  ARG A1727      35.182  43.037  48.567  1.00  0.00           C  
ATOM   2911  CD  ARG A1727      34.414  43.820  47.533  1.00  0.00           C  
ATOM   2912  NE  ARG A1727      34.222  43.049  46.319  1.00  0.00           N  
ATOM   2913  CZ  ARG A1727      34.220  43.572  45.098  1.00  0.00           C  
ATOM   2914  NH1 ARG A1727      34.402  44.873  44.926  1.00  0.00           N  
ATOM   2915  NH2 ARG A1727      34.038  42.786  44.048  1.00  0.00           N  
ATOM   2916  N   PRO A1728      32.202  42.002  51.729  1.00  0.00           N  
ATOM   2917  CA  PRO A1728      30.935  42.478  52.280  1.00  0.00           C  
ATOM   2918  C   PRO A1728      30.988  42.641  53.789  1.00  0.00           C  
ATOM   2919  O   PRO A1728      29.963  42.859  54.424  1.00  0.00           O  
ATOM   2920  CB  PRO A1728      29.973  41.380  51.880  1.00  0.00           C  
ATOM   2921  CG  PRO A1728      30.820  40.148  52.068  1.00  0.00           C  
ATOM   2922  CD  PRO A1728      32.145  40.553  51.448  1.00  0.00           C  
ATOM   2923  N   ARG A1729      32.180  42.554  54.365  1.00  0.00           N  
ATOM   2924  CA  ARG A1729      32.305  42.637  55.809  1.00  0.00           C  
ATOM   2925  C   ARG A1729      33.123  43.802  56.370  1.00  0.00           C  
ATOM   2926  O   ARG A1729      33.402  43.844  57.568  1.00  0.00           O  
ATOM   2927  CB  ARG A1729      32.830  41.289  56.337  1.00  0.00           C  
ATOM   2928  CG  ARG A1729      31.854  40.137  56.100  1.00  0.00           C  
ATOM   2929  CD  ARG A1729      32.431  38.779  56.479  1.00  0.00           C  
ATOM   2930  NE  ARG A1729      31.428  37.717  56.359  1.00  0.00           N  
ATOM   2931  CZ  ARG A1729      31.035  37.168  55.214  1.00  0.00           C  
ATOM   2932  NH1 ARG A1729      31.559  37.564  54.062  1.00  0.00           N  
ATOM   2933  NH2 ARG A1729      30.099  36.230  55.223  1.00  0.00           N  
ATOM   2934  N   PHE A1730      33.518  44.744  55.523  1.00  0.00           N  
ATOM   2935  CA  PHE A1730      34.248  45.898  56.030  1.00  0.00           C  
ATOM   2936  C   PHE A1730      33.898  47.166  55.259  1.00  0.00           C  
ATOM   2937  O   PHE A1730      33.885  47.164  54.030  1.00  0.00           O  
ATOM   2938  CB  PHE A1730      35.767  45.634  56.038  1.00  0.00           C  
ATOM   2939  CG  PHE A1730      36.397  45.495  54.671  1.00  0.00           C  
ATOM   2940  CD1 PHE A1730      36.849  46.617  53.973  1.00  0.00           C  
ATOM   2941  CD2 PHE A1730      36.605  44.233  54.113  1.00  0.00           C  
ATOM   2942  CE1 PHE A1730      37.513  46.483  52.732  1.00  0.00           C  
ATOM   2943  CE2 PHE A1730      37.260  44.082  52.883  1.00  0.00           C  
ATOM   2944  CZ  PHE A1730      37.719  45.210  52.189  1.00  0.00           C  
ATOM   2945  N   ASP A1731      33.597  48.238  55.995  1.00  0.00           N  
ATOM   2946  CA  ASP A1731      33.234  49.518  55.398  1.00  0.00           C  
ATOM   2947  C   ASP A1731      34.373  50.529  55.251  1.00  0.00           C  
ATOM   2948  O   ASP A1731      34.206  51.546  54.576  1.00  0.00           O  
ATOM   2949  CB  ASP A1731      32.095  50.172  56.183  1.00  0.00           C  
ATOM   2950  CG  ASP A1731      30.788  49.428  56.034  1.00  0.00           C  
ATOM   2951  OD1 ASP A1731      30.615  48.735  55.005  1.00  0.00           O  
ATOM   2952  OD2 ASP A1731      29.933  49.544  56.941  1.00  0.00           O  
ATOM   2953  N   THR A1732      35.504  50.266  55.898  1.00  0.00           N  
ATOM   2954  CA  THR A1732      36.678  51.133  55.795  1.00  0.00           C  
ATOM   2955  C   THR A1732      37.884  50.223  55.568  1.00  0.00           C  
ATOM   2956  O   THR A1732      37.900  49.080  56.023  1.00  0.00           O  
ATOM   2957  CB  THR A1732      36.939  51.951  57.080  1.00  0.00           C  
ATOM   2958  OG1 THR A1732      37.192  51.064  58.169  1.00  0.00           O  
ATOM   2959  CG2 THR A1732      35.748  52.833  57.416  1.00  0.00           C  
ATOM   2960  N   LEU A1733      38.891  50.721  54.862  1.00  0.00           N  
ATOM   2961  CA  LEU A1733      40.073  49.910  54.585  1.00  0.00           C  
ATOM   2962  C   LEU A1733      40.762  49.504  55.883  1.00  0.00           C  
ATOM   2963  O   LEU A1733      41.418  48.471  55.953  1.00  0.00           O  
ATOM   2964  CB  LEU A1733      41.036  50.686  53.684  1.00  0.00           C  
ATOM   2965  CG  LEU A1733      40.401  51.179  52.375  1.00  0.00           C  
ATOM   2966  CD1 LEU A1733      41.413  51.982  51.580  1.00  0.00           C  
ATOM   2967  CD2 LEU A1733      39.903  50.003  51.560  1.00  0.00           C  
ATOM   2968  N   LYS A1734      40.584  50.317  56.916  1.00  0.00           N  
ATOM   2969  CA  LYS A1734      41.191  50.052  58.216  1.00  0.00           C  
ATOM   2970  C   LYS A1734      40.552  48.853  58.922  1.00  0.00           C  
ATOM   2971  O   LYS A1734      41.233  48.118  59.649  1.00  0.00           O  
ATOM   2972  CB  LYS A1734      41.086  51.305  59.097  1.00  0.00           C  
ATOM   2973  CG  LYS A1734      42.091  51.375  60.243  1.00  0.00           C  
ATOM   2974  CD  LYS A1734      42.138  52.792  60.807  1.00  0.00           C  
ATOM   2975  CE  LYS A1734      43.303  53.002  61.771  1.00  0.00           C  
ATOM   2976  NZ  LYS A1734      43.120  52.274  63.054  1.00  0.00           N  
ATOM   2977  N   GLU A1735      39.251  48.647  58.704  1.00  0.00           N  
ATOM   2978  CA  GLU A1735      38.554  47.525  59.327  1.00  0.00           C  
ATOM   2979  C   GLU A1735      39.017  46.184  58.781  1.00  0.00           C  
ATOM   2980  O   GLU A1735      38.915  45.175  59.469  1.00  0.00           O  
ATOM   2981  CB  GLU A1735      37.041  47.619  59.119  1.00  0.00           C  
ATOM   2982  CG  GLU A1735      36.400  48.862  59.677  1.00  0.00           C  
ATOM   2983  CD  GLU A1735      34.889  48.832  59.579  1.00  0.00           C  
ATOM   2984  OE1 GLU A1735      34.344  48.436  58.522  1.00  0.00           O  
ATOM   2985  OE2 GLU A1735      34.239  49.220  60.564  1.00  0.00           O  
ATOM   2986  N   PHE A1736      39.521  46.164  57.551  1.00  0.00           N  
ATOM   2987  CA  PHE A1736      39.962  44.903  56.964  1.00  0.00           C  
ATOM   2988  C   PHE A1736      41.025  44.168  57.796  1.00  0.00           C  
ATOM   2989  O   PHE A1736      40.837  43.009  58.153  1.00  0.00           O  
ATOM   2990  CB  PHE A1736      40.465  45.115  55.534  1.00  0.00           C  
ATOM   2991  CG  PHE A1736      41.006  43.866  54.899  1.00  0.00           C  
ATOM   2992  CD1 PHE A1736      40.182  42.769  54.678  1.00  0.00           C  
ATOM   2993  CD2 PHE A1736      42.350  43.780  54.533  1.00  0.00           C  
ATOM   2994  CE1 PHE A1736      40.685  41.595  54.099  1.00  0.00           C  
ATOM   2995  CE2 PHE A1736      42.864  42.619  53.956  1.00  0.00           C  
ATOM   2996  CZ  PHE A1736      42.028  41.525  53.739  1.00  0.00           C  
ATOM   2997  N   PRO A1737      42.155  44.825  58.108  1.00  0.00           N  
ATOM   2998  CA  PRO A1737      43.196  44.160  58.907  1.00  0.00           C  
ATOM   2999  C   PRO A1737      42.686  43.777  60.296  1.00  0.00           C  
ATOM   3000  O   PRO A1737      43.183  42.847  60.919  1.00  0.00           O  
ATOM   3001  CB  PRO A1737      44.296  45.215  58.995  1.00  0.00           C  
ATOM   3002  CG  PRO A1737      44.102  46.022  57.751  1.00  0.00           C  
ATOM   3003  CD  PRO A1737      42.604  46.156  57.671  1.00  0.00           C  
ATOM   3004  N   GLU A1738      41.688  44.505  60.774  1.00  0.00           N  
ATOM   3005  CA  GLU A1738      41.117  44.258  62.087  1.00  0.00           C  
ATOM   3006  C   GLU A1738      40.197  43.043  62.151  1.00  0.00           C  
ATOM   3007  O   GLU A1738      40.261  42.275  63.107  1.00  0.00           O  
ATOM   3008  CB  GLU A1738      40.355  45.499  62.558  1.00  0.00           C  
ATOM   3009  CG  GLU A1738      41.250  46.616  63.089  1.00  0.00           C  
ATOM   3010  CD  GLU A1738      40.571  47.989  63.110  1.00  0.00           C  
ATOM   3011  OE1 GLU A1738      39.322  48.047  63.223  1.00  0.00           O  
ATOM   3012  OE2 GLU A1738      41.300  49.009  63.026  1.00  0.00           O  
ATOM   3013  N   LYS A1739      39.348  42.865  61.140  1.00  0.00           N  
ATOM   3014  CA  LYS A1739      38.403  41.752  61.123  1.00  0.00           C  
ATOM   3015  C   LYS A1739      38.931  40.468  60.464  1.00  0.00           C  
ATOM   3016  O   LYS A1739      38.318  39.404  60.589  1.00  0.00           O  
ATOM   3017  CB  LYS A1739      37.096  42.197  60.437  1.00  0.00           C  
ATOM   3018  CG  LYS A1739      36.567  43.540  60.953  1.00  0.00           C  
ATOM   3019  CD  LYS A1739      35.283  44.012  60.275  1.00  0.00           C  
ATOM   3020  CE  LYS A1739      34.055  43.291  60.821  1.00  0.00           C  
ATOM   3021  NZ  LYS A1739      32.768  43.900  60.348  1.00  0.00           N  
ATOM   3022  N   ALA A1740      40.064  40.558  59.772  1.00  0.00           N  
ATOM   3023  CA  ALA A1740      40.627  39.388  59.103  1.00  0.00           C  
ATOM   3024  C   ALA A1740      42.070  39.156  59.514  1.00  0.00           C  
ATOM   3025  O   ALA A1740      42.850  38.567  58.765  1.00  0.00           O  
ATOM   3026  CB  ALA A1740      40.544  39.557  57.592  1.00  0.00           C  
ATOM   3027  N   ARG A1741      42.427  39.621  60.706  1.00  0.00           N  
ATOM   3028  CA  ARG A1741      43.794  39.461  61.201  1.00  0.00           C  
ATOM   3029  C   ARG A1741      44.231  37.988  61.197  1.00  0.00           C  
ATOM   3030  O   ARG A1741      45.368  37.663  60.836  1.00  0.00           O  
ATOM   3031  CB  ARG A1741      43.901  40.043  62.618  1.00  0.00           C  
ATOM   3032  CG  ARG A1741      45.321  40.156  63.163  1.00  0.00           C  
ATOM   3033  CD  ARG A1741      45.313  40.769  64.553  1.00  0.00           C  
ATOM   3034  NE  ARG A1741      46.602  40.624  65.218  1.00  0.00           N  
ATOM   3035  CZ  ARG A1741      47.685  41.330  64.914  1.00  0.00           C  
ATOM   3036  NH1 ARG A1741      47.629  42.240  63.952  1.00  0.00           N  
ATOM   3037  NH2 ARG A1741      48.823  41.120  65.569  1.00  0.00           N  
ATOM   3038  N   TYR A1742      43.320  37.105  61.593  1.00  0.00           N  
ATOM   3039  CA  TYR A1742      43.599  35.681  61.634  1.00  0.00           C  
ATOM   3040  C   TYR A1742      43.949  35.100  60.264  1.00  0.00           C  
ATOM   3041  O   TYR A1742      44.401  33.967  60.182  1.00  0.00           O  
ATOM   3042  CB  TYR A1742      42.403  34.913  62.220  1.00  0.00           C  
ATOM   3043  CG  TYR A1742      41.113  35.088  61.449  1.00  0.00           C  
ATOM   3044  CD1 TYR A1742      40.211  36.092  61.783  1.00  0.00           C  
ATOM   3045  CD2 TYR A1742      40.810  34.267  60.361  1.00  0.00           C  
ATOM   3046  CE1 TYR A1742      39.041  36.278  61.055  1.00  0.00           C  
ATOM   3047  CE2 TYR A1742      39.641  34.446  59.625  1.00  0.00           C  
ATOM   3048  CZ  TYR A1742      38.765  35.451  59.977  1.00  0.00           C  
ATOM   3049  OH  TYR A1742      37.614  35.636  59.246  1.00  0.00           O  
ATOM   3050  N   LEU A1743      43.732  35.857  59.191  1.00  0.00           N  
ATOM   3051  CA  LEU A1743      44.048  35.365  57.846  1.00  0.00           C  
ATOM   3052  C   LEU A1743      45.486  35.666  57.431  1.00  0.00           C  
ATOM   3053  O   LEU A1743      45.978  35.117  56.448  1.00  0.00           O  
ATOM   3054  CB  LEU A1743      43.116  35.983  56.804  1.00  0.00           C  
ATOM   3055  CG  LEU A1743      41.634  35.611  56.808  1.00  0.00           C  
ATOM   3056  CD1 LEU A1743      40.963  36.240  55.601  1.00  0.00           C  
ATOM   3057  CD2 LEU A1743      41.478  34.101  56.764  1.00  0.00           C  
ATOM   3058  N   PHE A1744      46.162  36.525  58.183  1.00  0.00           N  
ATOM   3059  CA  PHE A1744      47.528  36.913  57.841  1.00  0.00           C  
ATOM   3060  C   PHE A1744      48.564  36.633  58.924  1.00  0.00           C  
ATOM   3061  O   PHE A1744      49.763  36.755  58.681  1.00  0.00           O  
ATOM   3062  CB  PHE A1744      47.563  38.405  57.498  1.00  0.00           C  
ATOM   3063  CG  PHE A1744      46.681  38.777  56.348  1.00  0.00           C  
ATOM   3064  CD1 PHE A1744      47.115  38.604  55.038  1.00  0.00           C  
ATOM   3065  CD2 PHE A1744      45.395  39.251  56.573  1.00  0.00           C  
ATOM   3066  CE1 PHE A1744      46.276  38.898  53.967  1.00  0.00           C  
ATOM   3067  CE2 PHE A1744      44.549  39.545  55.507  1.00  0.00           C  
ATOM   3068  CZ  PHE A1744      44.991  39.368  54.202  1.00  0.00           C  
ATOM   3069  N   THR A1745      48.112  36.261  60.115  1.00  0.00           N  
ATOM   3070  CA  THR A1745      49.039  35.993  61.201  1.00  0.00           C  
ATOM   3071  C   THR A1745      48.465  34.985  62.174  1.00  0.00           C  
ATOM   3072  O   THR A1745      47.242  34.828  62.278  1.00  0.00           O  
ATOM   3073  CB  THR A1745      49.352  37.280  61.994  1.00  0.00           C  
ATOM   3074  OG1 THR A1745      50.407  37.028  62.931  1.00  0.00           O  
ATOM   3075  CG2 THR A1745      48.118  37.740  62.766  1.00  0.00           C  
ATOM   3076  N   GLU A1746      49.357  34.310  62.897  1.00  0.00           N  
ATOM   3077  CA  GLU A1746      48.940  33.339  63.896  1.00  0.00           C  
ATOM   3078  C   GLU A1746      48.679  34.104  65.197  1.00  0.00           C  
ATOM   3079  O   GLU A1746      48.100  33.575  66.144  1.00  0.00           O  
ATOM   3080  CB  GLU A1746      50.020  32.279  64.106  1.00  0.00           C  
ATOM   3081  CG  GLU A1746      49.440  30.897  64.347  1.00  0.00           C  
ATOM   3082  CD  GLU A1746      48.651  30.382  63.152  1.00  0.00           C  
ATOM   3083  OE1 GLU A1746      47.749  29.530  63.344  1.00  0.00           O  
ATOM   3084  OE2 GLU A1746      48.941  30.823  62.018  1.00  0.00           O  
ATOM   3085  N   ASP A1747      49.098  35.365  65.218  1.00  0.00           N  
ATOM   3086  CA  ASP A1747      48.902  36.230  66.375  1.00  0.00           C  
ATOM   3087  C   ASP A1747      47.497  36.853  66.356  1.00  0.00           C  
ATOM   3088  O   ASP A1747      47.352  38.059  66.152  1.00  0.00           O  
ATOM   3089  CB  ASP A1747      49.950  37.346  66.370  1.00  0.00           C  
ATOM   3090  CG  ASP A1747      49.861  38.242  67.597  1.00  0.00           C  
ATOM   3091  OD1 ASP A1747      50.468  39.337  67.571  1.00  0.00           O  
ATOM   3092  OD2 ASP A1747      49.197  37.849  68.588  1.00  0.00           O  
ATOM   3093  N   TYR A1748      46.465  36.039  66.560  1.00  0.00           N  
ATOM   3094  CA  TYR A1748      45.102  36.557  66.556  1.00  0.00           C  
ATOM   3095  C   TYR A1748      44.346  36.236  67.845  1.00  0.00           C  
ATOM   3096  O   TYR A1748      44.572  35.211  68.478  1.00  0.00           O  
ATOM   3097  CB  TYR A1748      44.329  36.020  65.354  1.00  0.00           C  
ATOM   3098  CG  TYR A1748      44.233  34.517  65.298  1.00  0.00           C  
ATOM   3099  CD1 TYR A1748      45.259  33.746  64.734  1.00  0.00           C  
ATOM   3100  CD2 TYR A1748      43.116  33.858  65.813  1.00  0.00           C  
ATOM   3101  CE1 TYR A1748      45.168  32.349  64.684  1.00  0.00           C  
ATOM   3102  CE2 TYR A1748      43.014  32.467  65.772  1.00  0.00           C  
ATOM   3103  CZ  TYR A1748      44.039  31.714  65.206  1.00  0.00           C  
ATOM   3104  OH  TYR A1748      43.915  30.334  65.161  1.00  0.00           O  
ATOM   3105  N   PRO A1749      43.423  37.115  68.244  1.00  0.00           N  
ATOM   3106  CA  PRO A1749      42.642  36.915  69.465  1.00  0.00           C  
ATOM   3107  C   PRO A1749      41.548  35.864  69.301  1.00  0.00           C  
ATOM   3108  O   PRO A1749      41.038  35.638  68.198  1.00  0.00           O  
ATOM   3109  CB  PRO A1749      42.050  38.290  69.708  1.00  0.00           C  
ATOM   3110  CG  PRO A1749      41.689  38.693  68.306  1.00  0.00           C  
ATOM   3111  CD  PRO A1749      42.942  38.302  67.515  1.00  0.00           C  
ATOM   3112  N   VAL A1750      41.193  35.229  70.411  1.00  0.00           N  
ATOM   3113  CA  VAL A1750      40.143  34.222  70.426  1.00  0.00           C  
ATOM   3114  C   VAL A1750      39.112  34.729  71.415  1.00  0.00           C  
ATOM   3115  O   VAL A1750      39.424  34.922  72.588  1.00  0.00           O  
ATOM   3116  CB  VAL A1750      40.680  32.866  70.901  1.00  0.00           C  
ATOM   3117  CG1 VAL A1750      39.574  31.815  70.837  1.00  0.00           C  
ATOM   3118  CG2 VAL A1750      41.864  32.458  70.038  1.00  0.00           C  
ATOM   3119  N   SER A1751      37.891  34.968  70.950  1.00  0.00           N  
ATOM   3120  CA  SER A1751      36.859  35.474  71.848  1.00  0.00           C  
ATOM   3121  C   SER A1751      36.454  34.418  72.870  1.00  0.00           C  
ATOM   3122  O   SER A1751      36.626  33.218  72.638  1.00  0.00           O  
ATOM   3123  CB  SER A1751      35.622  35.921  71.059  1.00  0.00           C  
ATOM   3124  OG  SER A1751      34.889  34.822  70.557  1.00  0.00           O  
ATOM   3125  N   GLU A1752      35.928  34.872  74.006  1.00  0.00           N  
ATOM   3126  CA  GLU A1752      35.471  33.961  75.054  1.00  0.00           C  
ATOM   3127  C   GLU A1752      34.329  33.140  74.467  1.00  0.00           C  
ATOM   3128  O   GLU A1752      34.181  31.959  74.773  1.00  0.00           O  
ATOM   3129  CB  GLU A1752      34.970  34.748  76.274  1.00  0.00           C  
ATOM   3130  CG  GLU A1752      34.524  33.873  77.453  1.00  0.00           C  
ATOM   3131  CD  GLU A1752      34.042  34.689  78.654  1.00  0.00           C  
ATOM   3132  OE1 GLU A1752      34.848  35.471  79.217  1.00  0.00           O  
ATOM   3133  OE2 GLU A1752      32.856  34.549  79.041  1.00  0.00           O  
ATOM   3134  N   LYS A1753      33.540  33.784  73.607  1.00  0.00           N  
ATOM   3135  CA  LYS A1753      32.398  33.149  72.957  1.00  0.00           C  
ATOM   3136  C   LYS A1753      32.849  32.134  71.911  1.00  0.00           C  
ATOM   3137  O   LYS A1753      32.133  31.177  71.605  1.00  0.00           O  
ATOM   3138  CB  LYS A1753      31.517  34.209  72.300  1.00  0.00           C  
ATOM   3139  CG  LYS A1753      30.038  34.021  72.562  1.00  0.00           C  
ATOM   3140  CD  LYS A1753      29.227  35.161  71.976  1.00  0.00           C  
ATOM   3141  CE  LYS A1753      27.787  35.109  72.469  1.00  0.00           C  
ATOM   3142  NZ  LYS A1753      27.708  35.219  73.960  1.00  0.00           N  
ATOM   3143  N   ALA A1754      34.037  32.352  71.357  1.00  0.00           N  
ATOM   3144  CA  ALA A1754      34.580  31.436  70.366  1.00  0.00           C  
ATOM   3145  C   ALA A1754      35.169  30.260  71.140  1.00  0.00           C  
ATOM   3146  O   ALA A1754      35.045  29.102  70.743  1.00  0.00           O  
ATOM   3147  CB  ALA A1754      35.668  32.130  69.543  1.00  0.00           C  
ATOM   3148  N   GLN A1755      35.799  30.583  72.262  1.00  0.00           N  
ATOM   3149  CA  GLN A1755      36.414  29.582  73.118  1.00  0.00           C  
ATOM   3150  C   GLN A1755      35.388  28.600  73.675  1.00  0.00           C  
ATOM   3151  O   GLN A1755      35.639  27.400  73.741  1.00  0.00           O  
ATOM   3152  CB  GLN A1755      37.140  30.264  74.275  1.00  0.00           C  
ATOM   3153  CG  GLN A1755      37.929  29.304  75.118  1.00  0.00           C  
ATOM   3154  CD  GLN A1755      38.874  28.482  74.277  1.00  0.00           C  
ATOM   3155  OE1 GLN A1755      39.704  29.026  73.551  1.00  0.00           O  
ATOM   3156  NE2 GLN A1755      38.752  27.164  74.365  1.00  0.00           N  
ATOM   3157  N   ARG A1756      34.233  29.115  74.079  1.00  0.00           N  
ATOM   3158  CA  ARG A1756      33.184  28.272  74.629  1.00  0.00           C  
ATOM   3159  C   ARG A1756      32.653  27.321  73.559  1.00  0.00           C  
ATOM   3160  O   ARG A1756      32.413  26.143  73.830  1.00  0.00           O  
ATOM   3161  CB  ARG A1756      32.046  29.143  75.187  1.00  0.00           C  
ATOM   3162  CG  ARG A1756      30.934  28.354  75.887  1.00  0.00           C  
ATOM   3163  CD  ARG A1756      29.931  29.254  76.618  1.00  0.00           C  
ATOM   3164  NE  ARG A1756      29.086  30.044  75.720  1.00  0.00           N  
ATOM   3165  CZ  ARG A1756      29.179  31.362  75.562  1.00  0.00           C  
ATOM   3166  NH1 ARG A1756      30.086  32.059  76.239  1.00  0.00           N  
ATOM   3167  NH2 ARG A1756      28.353  31.988  74.733  1.00  0.00           N  
ATOM   3168  N   LYS A1757      32.479  27.837  72.345  1.00  0.00           N  
ATOM   3169  CA  LYS A1757      31.977  27.037  71.228  1.00  0.00           C  
ATOM   3170  C   LYS A1757      33.011  25.970  70.868  1.00  0.00           C  
ATOM   3171  O   LYS A1757      32.669  24.846  70.490  1.00  0.00           O  
ATOM   3172  CB  LYS A1757      31.718  27.931  70.009  1.00  0.00           C  
ATOM   3173  CG  LYS A1757      30.461  27.589  69.212  1.00  0.00           C  
ATOM   3174  CD  LYS A1757      29.207  27.919  70.014  1.00  0.00           C  
ATOM   3175  CE  LYS A1757      27.969  28.011  69.133  1.00  0.00           C  
ATOM   3176  NZ  LYS A1757      27.668  26.731  68.439  1.00  0.00           N  
ATOM   3177  N   LEU A1759      34.281  26.335  70.994  1.00  0.00           N  
ATOM   3178  CA  LEU A1759      35.369  25.418  70.687  1.00  0.00           C  
ATOM   3179  C   LEU A1759      35.379  24.241  71.656  1.00  0.00           C  
ATOM   3180  O   LEU A1759      35.542  23.095  71.248  1.00  0.00           O  
ATOM   3181  CB  LEU A1759      36.715  26.146  70.744  1.00  0.00           C  
ATOM   3182  CG  LEU A1759      37.926  25.281  70.385  1.00  0.00           C  
ATOM   3183  CD1 LEU A1759      37.657  24.534  69.079  1.00  0.00           C  
ATOM   3184  CD2 LEU A1759      39.162  26.155  70.269  1.00  0.00           C  
ATOM   3185  N   GLU A1760      35.209  24.523  72.941  1.00  0.00           N  
ATOM   3186  CA  GLU A1760      35.201  23.461  73.936  1.00  0.00           C  
ATOM   3187  C   GLU A1760      33.987  22.553  73.755  1.00  0.00           C  
ATOM   3188  O   GLU A1760      34.096  21.328  73.818  1.00  0.00           O  
ATOM   3189  CB  GLU A1760      35.210  24.066  75.336  1.00  0.00           C  
ATOM   3190  CG  GLU A1760      36.479  24.832  75.642  1.00  0.00           C  
ATOM   3191  CD  GLU A1760      36.506  25.377  77.055  1.00  0.00           C  
ATOM   3192  OE1 GLU A1760      35.673  26.257  77.372  1.00  0.00           O  
ATOM   3193  OE2 GLU A1760      37.359  24.920  77.851  1.00  0.00           O  
ATOM   3194  N   GLU A1761      32.830  23.156  73.515  1.00  0.00           N  
ATOM   3195  CA  GLU A1761      31.612  22.384  73.332  1.00  0.00           C  
ATOM   3196  C   GLU A1761      31.686  21.447  72.124  1.00  0.00           C  
ATOM   3197  O   GLU A1761      30.997  20.427  72.078  1.00  0.00           O  
ATOM   3198  CB  GLU A1761      30.411  23.325  73.189  1.00  0.00           C  
ATOM   3199  CG  GLU A1761      30.086  24.109  74.454  1.00  0.00           C  
ATOM   3200  CD  GLU A1761      28.783  24.896  74.351  1.00  0.00           C  
ATOM   3201  OE1 GLU A1761      28.368  25.493  75.370  1.00  0.00           O  
ATOM   3202  OE2 GLU A1761      28.174  24.918  73.256  1.00  0.00           O  
ATOM   3203  N   GLY A1762      32.526  21.786  71.153  1.00  0.00           N  
ATOM   3204  CA  GLY A1762      32.637  20.955  69.968  1.00  0.00           C  
ATOM   3205  C   GLY A1762      33.915  20.148  69.844  1.00  0.00           C  
ATOM   3206  O   GLY A1762      34.149  19.517  68.816  1.00  0.00           O  
ATOM   3207  N   LEU A1763      34.743  20.161  70.882  1.00  0.00           N  
ATOM   3208  CA  LEU A1763      35.997  19.418  70.864  1.00  0.00           C  
ATOM   3209  C   LEU A1763      35.840  17.942  70.511  1.00  0.00           C  
ATOM   3210  O   LEU A1763      36.587  17.410  69.688  1.00  0.00           O  
ATOM   3211  CB  LEU A1763      36.701  19.538  72.214  1.00  0.00           C  
ATOM   3212  CG  LEU A1763      37.634  20.733  72.371  1.00  0.00           C  
ATOM   3213  CD1 LEU A1763      38.115  20.824  73.808  1.00  0.00           C  
ATOM   3214  CD2 LEU A1763      38.805  20.575  71.418  1.00  0.00           C  
ATOM   3215  N   PRO A1764      34.863  17.259  71.126  1.00  0.00           N  
ATOM   3216  CA  PRO A1764      34.642  15.836  70.852  1.00  0.00           C  
ATOM   3217  C   PRO A1764      34.428  15.479  69.380  1.00  0.00           C  
ATOM   3218  O   PRO A1764      35.066  14.555  68.873  1.00  0.00           O  
ATOM   3219  CB  PRO A1764      33.426  15.508  71.715  1.00  0.00           C  
ATOM   3220  CG  PRO A1764      33.598  16.437  72.885  1.00  0.00           C  
ATOM   3221  CD  PRO A1764      33.967  17.727  72.198  1.00  0.00           C  
ATOM   3222  N   LEU A1765      33.540  16.193  68.691  1.00  0.00           N  
ATOM   3223  CA  LEU A1765      33.292  15.883  67.287  1.00  0.00           C  
ATOM   3224  C   LEU A1765      34.412  16.335  66.368  1.00  0.00           C  
ATOM   3225  O   LEU A1765      34.605  15.762  65.296  1.00  0.00           O  
ATOM   3226  CB  LEU A1765      31.947  16.442  66.808  1.00  0.00           C  
ATOM   3227  CG  LEU A1765      31.304  17.679  67.426  1.00  0.00           C  
ATOM   3228  CD1 LEU A1765      30.035  17.993  66.653  1.00  0.00           C  
ATOM   3229  CD2 LEU A1765      30.978  17.437  68.901  1.00  0.00           C  
ATOM   3230  N   LEU A1795      35.161  17.352  66.779  1.00  0.00           N  
ATOM   3231  CA  LEU A1795      36.273  17.803  65.958  1.00  0.00           C  
ATOM   3232  C   LEU A1795      37.362  16.732  66.007  1.00  0.00           C  
ATOM   3233  O   LEU A1795      37.982  16.416  64.987  1.00  0.00           O  
ATOM   3234  CB  LEU A1795      36.816  19.147  66.455  1.00  0.00           C  
ATOM   3235  CG  LEU A1795      35.943  20.366  66.130  1.00  0.00           C  
ATOM   3236  CD1 LEU A1795      36.667  21.646  66.540  1.00  0.00           C  
ATOM   3237  CD2 LEU A1795      35.626  20.391  64.635  1.00  0.00           C  
ATOM   3238  N   LYS A1796      37.588  16.173  67.196  1.00  0.00           N  
ATOM   3239  CA  LYS A1796      38.586  15.119  67.379  1.00  0.00           C  
ATOM   3240  C   LYS A1796      38.269  13.988  66.405  1.00  0.00           C  
ATOM   3241  O   LYS A1796      39.167  13.381  65.827  1.00  0.00           O  
ATOM   3242  CB  LYS A1796      38.527  14.566  68.805  1.00  0.00           C  
ATOM   3243  CG  LYS A1796      38.843  15.561  69.907  1.00  0.00           C  
ATOM   3244  CD  LYS A1796      40.329  15.784  70.059  1.00  0.00           C  
ATOM   3245  CE  LYS A1796      40.617  16.690  71.246  1.00  0.00           C  
ATOM   3246  NZ  LYS A1796      40.028  16.177  72.517  1.00  0.00           N  
ATOM   3247  N   GLU A1797      36.978  13.716  66.236  1.00  0.00           N  
ATOM   3248  CA  GLU A1797      36.511  12.666  65.340  1.00  0.00           C  
ATOM   3249  C   GLU A1797      36.623  13.042  63.870  1.00  0.00           C  
ATOM   3250  O   GLU A1797      36.922  12.196  63.028  1.00  0.00           O  
ATOM   3251  CB  GLU A1797      35.055  12.324  65.638  1.00  0.00           C  
ATOM   3252  CG  GLU A1797      34.826  11.740  67.006  1.00  0.00           C  
ATOM   3253  CD  GLU A1797      33.409  11.254  67.177  1.00  0.00           C  
ATOM   3254  OE1 GLU A1797      32.975  10.421  66.351  1.00  0.00           O  
ATOM   3255  OE2 GLU A1797      32.734  11.702  68.132  1.00  0.00           O  
ATOM   3256  N   LEU A1805      36.362  14.307  63.562  1.00  0.00           N  
ATOM   3257  CA  LEU A1805      36.433  14.786  62.188  1.00  0.00           C  
ATOM   3258  C   LEU A1805      37.879  14.939  61.734  1.00  0.00           C  
ATOM   3259  O   LEU A1805      38.202  14.669  60.580  1.00  0.00           O  
ATOM   3260  CB  LEU A1805      35.707  16.130  62.069  1.00  0.00           C  
ATOM   3261  CG  LEU A1805      35.725  16.845  60.718  1.00  0.00           C  
ATOM   3262  CD1 LEU A1805      34.972  16.037  59.683  1.00  0.00           C  
ATOM   3263  CD2 LEU A1805      35.090  18.213  60.877  1.00  0.00           C  
ATOM   3264  N   TYR A1810      38.745  15.355  62.654  1.00  0.00           N  
ATOM   3265  CA  TYR A1810      40.148  15.574  62.340  1.00  0.00           C  
ATOM   3266  C   TYR A1810      40.773  14.543  61.415  1.00  0.00           C  
ATOM   3267  O   TYR A1810      41.335  14.899  60.379  1.00  0.00           O  
ATOM   3268  CB  TYR A1810      40.993  15.640  63.604  1.00  0.00           C  
ATOM   3269  CG  TYR A1810      42.448  15.828  63.274  1.00  0.00           C  
ATOM   3270  CD1 TYR A1810      42.954  17.093  62.981  1.00  0.00           C  
ATOM   3271  CD2 TYR A1810      43.305  14.737  63.173  1.00  0.00           C  
ATOM   3272  CE1 TYR A1810      44.279  17.265  62.592  1.00  0.00           C  
ATOM   3273  CE2 TYR A1810      44.630  14.898  62.784  1.00  0.00           C  
ATOM   3274  CZ  TYR A1810      45.109  16.164  62.494  1.00  0.00           C  
ATOM   3275  OH  TYR A1810      46.414  16.328  62.092  1.00  0.00           O  
ATOM   3276  N   PRO A1811      40.710  13.251  61.785  1.00  0.00           N  
ATOM   3277  CA  PRO A1811      41.296  12.207  60.937  1.00  0.00           C  
ATOM   3278  C   PRO A1811      40.687  12.154  59.532  1.00  0.00           C  
ATOM   3279  O   PRO A1811      41.389  11.875  58.555  1.00  0.00           O  
ATOM   3280  CB  PRO A1811      41.053  10.933  61.747  1.00  0.00           C  
ATOM   3281  CG  PRO A1811      39.783  11.244  62.481  1.00  0.00           C  
ATOM   3282  CD  PRO A1811      40.021  12.657  62.946  1.00  0.00           C  
ATOM   3283  N   ARG A1989      39.387  12.422  59.435  1.00  0.00           N  
ATOM   3284  CA  ARG A1989      38.710  12.422  58.142  1.00  0.00           C  
ATOM   3285  C   ARG A1989      39.360  13.513  57.295  1.00  0.00           C  
ATOM   3286  O   ARG A1989      39.666  13.313  56.119  1.00  0.00           O  
ATOM   3287  CB  ARG A1989      37.221  12.750  58.299  1.00  0.00           C  
ATOM   3288  CG  ARG A1989      36.471  11.948  59.344  1.00  0.00           C  
ATOM   3289  CD  ARG A1989      36.358  10.485  58.980  1.00  0.00           C  
ATOM   3290  NE  ARG A1989      35.386   9.800  59.830  1.00  0.00           N  
ATOM   3291  CZ  ARG A1989      34.065   9.907  59.702  1.00  0.00           C  
ATOM   3292  NH1 ARG A1989      33.538  10.671  58.753  1.00  0.00           N  
ATOM   3293  NH2 ARG A1989      33.264   9.249  60.530  1.00  0.00           N  
ATOM   3294  N   LEU A1990      39.556  14.672  57.916  1.00  0.00           N  
ATOM   3295  CA  LEU A1990      40.164  15.825  57.268  1.00  0.00           C  
ATOM   3296  C   LEU A1990      41.548  15.499  56.731  1.00  0.00           C  
ATOM   3297  O   LEU A1990      41.847  15.768  55.568  1.00  0.00           O  
ATOM   3298  CB  LEU A1990      40.267  16.984  58.261  1.00  0.00           C  
ATOM   3299  CG  LEU A1990      39.330  18.186  58.125  1.00  0.00           C  
ATOM   3300  CD1 LEU A1990      37.882  17.762  57.936  1.00  0.00           C  
ATOM   3301  CD2 LEU A1990      39.484  19.026  59.376  1.00  0.00           C  
ATOM   3302  N   ARG A1991      42.395  14.923  57.577  1.00  0.00           N  
ATOM   3303  CA  ARG A1991      43.748  14.578  57.163  1.00  0.00           C  
ATOM   3304  C   ARG A1991      43.715  13.524  56.058  1.00  0.00           C  
ATOM   3305  O   ARG A1991      44.727  13.268  55.407  1.00  0.00           O  
ATOM   3306  CB  ARG A1991      44.546  14.069  58.364  1.00  0.00           C  
ATOM   3307  CG  ARG A1991      46.045  14.288  58.264  1.00  0.00           C  
ATOM   3308  CD  ARG A1991      46.660  14.255  59.655  1.00  0.00           C  
ATOM   3309  NE  ARG A1991      48.115  14.402  59.642  1.00  0.00           N  
ATOM   3310  CZ  ARG A1991      48.883  14.392  60.733  1.00  0.00           C  
ATOM   3311  NH1 ARG A1991      48.342  14.244  61.937  1.00  0.00           N  
ATOM   3312  NH2 ARG A1991      50.202  14.520  60.620  1.00  0.00           N  
ATOM   3313  N   ALA A1992      42.539  12.932  55.846  1.00  0.00           N  
ATOM   3314  CA  ALA A1992      42.341  11.904  54.821  1.00  0.00           C  
ATOM   3315  C   ALA A1992      41.902  12.505  53.485  1.00  0.00           C  
ATOM   3316  O   ALA A1992      41.944  11.840  52.447  1.00  0.00           O  
ATOM   3317  CB  ALA A1992      41.306  10.888  55.292  1.00  0.00           C  
ATOM   3318  N   GLN A1993      41.469  13.762  53.522  1.00  0.00           N  
ATOM   3319  CA  GLN A1993      41.033  14.467  52.323  1.00  0.00           C  
ATOM   3320  C   GLN A1993      42.202  14.799  51.410  1.00  0.00           C  
ATOM   3321  O   GLN A1993      43.133  15.504  51.810  1.00  0.00           O  
ATOM   3322  CB  GLN A1993      40.320  15.760  52.702  1.00  0.00           C  
ATOM   3323  CG  GLN A1993      38.840  15.596  52.883  1.00  0.00           C  
ATOM   3324  CD  GLN A1993      38.184  15.079  51.627  1.00  0.00           C  
ATOM   3325  OE1 GLN A1993      38.476  15.550  50.528  1.00  0.00           O  
ATOM   3326  NE2 GLN A1993      37.286  14.111  51.778  1.00  0.00           N  
ATOM   3327  N   GLU A1994      42.151  14.292  50.181  1.00  0.00           N  
ATOM   3328  CA  GLU A1994      43.209  14.555  49.214  1.00  0.00           C  
ATOM   3329  C   GLU A1994      42.894  15.851  48.465  1.00  0.00           C  
ATOM   3330  O   GLU A1994      43.726  16.761  48.397  1.00  0.00           O  
ATOM   3331  CB  GLU A1994      43.329  13.383  48.236  1.00  0.00           C  
ATOM   3332  CG  GLU A1994      44.517  13.478  47.285  1.00  0.00           C  
ATOM   3333  CD  GLU A1994      44.682  12.230  46.432  1.00  0.00           C  
ATOM   3334  OE1 GLU A1994      44.969  11.153  47.003  1.00  0.00           O  
ATOM   3335  OE2 GLU A1994      44.521  12.327  45.194  1.00  0.00           O  
ATOM   3336  N   GLU A1995      41.688  15.932  47.910  1.00  0.00           N  
ATOM   3337  CA  GLU A1995      41.262  17.120  47.181  1.00  0.00           C  
ATOM   3338  C   GLU A1995      40.785  18.179  48.168  1.00  0.00           C  
ATOM   3339  O   GLU A1995      39.615  18.216  48.552  1.00  0.00           O  
ATOM   3340  CB  GLU A1995      40.138  16.780  46.200  1.00  0.00           C  
ATOM   3341  CG  GLU A1995      38.952  16.070  46.834  1.00  0.00           C  
ATOM   3342  CD  GLU A1995      37.777  15.927  45.884  1.00  0.00           C  
ATOM   3343  OE1 GLU A1995      36.829  15.182  46.221  1.00  0.00           O  
ATOM   3344  OE2 GLU A1995      37.795  16.562  44.806  1.00  0.00           O  
ATOM   3345  N   TRP A2012      41.707  19.039  48.578  1.00  0.00           N  
ATOM   3346  CA  TRP A2012      41.398  20.099  49.523  1.00  0.00           C  
ATOM   3347  C   TRP A2012      40.715  21.265  48.805  1.00  0.00           C  
ATOM   3348  O   TRP A2012      41.310  22.324  48.602  1.00  0.00           O  
ATOM   3349  CB  TRP A2012      42.689  20.559  50.202  1.00  0.00           C  
ATOM   3350  CG  TRP A2012      42.479  21.281  51.490  1.00  0.00           C  
ATOM   3351  CD1 TRP A2012      42.406  22.629  51.671  1.00  0.00           C  
ATOM   3352  CD2 TRP A2012      42.310  20.692  52.786  1.00  0.00           C  
ATOM   3353  NE1 TRP A2012      42.205  22.919  53.000  1.00  0.00           N  
ATOM   3354  CE2 TRP A2012      42.140  21.747  53.706  1.00  0.00           C  
ATOM   3355  CE3 TRP A2012      42.283  19.373  53.257  1.00  0.00           C  
ATOM   3356  CZ2 TRP A2012      41.948  21.528  55.073  1.00  0.00           C  
ATOM   3357  CZ3 TRP A2012      42.093  19.154  54.618  1.00  0.00           C  
ATOM   3358  CH2 TRP A2012      41.927  20.229  55.509  1.00  0.00           C  
ATOM   3359  N   THR A2013      39.460  21.051  48.418  1.00  0.00           N  
ATOM   3360  CA  THR A2013      38.684  22.067  47.720  1.00  0.00           C  
ATOM   3361  C   THR A2013      37.405  22.391  48.488  1.00  0.00           C  
ATOM   3362  O   THR A2013      36.881  21.554  49.225  1.00  0.00           O  
ATOM   3363  CB  THR A2013      38.290  21.600  46.302  1.00  0.00           C  
ATOM   3364  OG1 THR A2013      37.229  20.638  46.386  1.00  0.00           O  
ATOM   3365  CG2 THR A2013      39.488  20.969  45.600  1.00  0.00           C  
ATOM   3366  N   GLU A2014      36.903  23.607  48.306  1.00  0.00           N  
ATOM   3367  CA  GLU A2014      35.690  24.047  48.982  1.00  0.00           C  
ATOM   3368  C   GLU A2014      34.525  23.106  48.715  1.00  0.00           C  
ATOM   3369  O   GLU A2014      33.759  22.786  49.620  1.00  0.00           O  
ATOM   3370  CB  GLU A2014      35.334  25.461  48.529  1.00  0.00           C  
ATOM   3371  CG  GLU A2014      36.473  26.439  48.734  1.00  0.00           C  
ATOM   3372  CD  GLU A2014      36.182  27.813  48.177  1.00  0.00           C  
ATOM   3373  OE1 GLU A2014      37.068  28.687  48.286  1.00  0.00           O  
ATOM   3374  OE2 GLU A2014      35.074  28.018  47.632  1.00  0.00           O  
ATOM   3375  N   ALA A2015      34.397  22.666  47.469  1.00  0.00           N  
ATOM   3376  CA  ALA A2015      33.324  21.759  47.089  1.00  0.00           C  
ATOM   3377  C   ALA A2015      33.457  20.444  47.846  1.00  0.00           C  
ATOM   3378  O   ALA A2015      32.479  19.922  48.387  1.00  0.00           O  
ATOM   3379  CB  ALA A2015      33.371  21.503  45.593  1.00  0.00           C  
ATOM   3380  N   ALA A2016      34.679  19.918  47.880  1.00  0.00           N  
ATOM   3381  CA  ALA A2016      34.962  18.658  48.561  1.00  0.00           C  
ATOM   3382  C   ALA A2016      34.733  18.780  50.061  1.00  0.00           C  
ATOM   3383  O   ALA A2016      33.924  18.046  50.636  1.00  0.00           O  
ATOM   3384  CB  ALA A2016      36.397  18.229  48.286  1.00  0.00           C  
ATOM   3385  N   LEU A2017      35.444  19.711  50.690  1.00  0.00           N  
ATOM   3386  CA  LEU A2017      35.315  19.916  52.123  1.00  0.00           C  
ATOM   3387  C   LEU A2017      33.859  20.008  52.564  1.00  0.00           C  
ATOM   3388  O   LEU A2017      33.479  19.408  53.566  1.00  0.00           O  
ATOM   3389  CB  LEU A2017      36.076  21.168  52.556  1.00  0.00           C  
ATOM   3390  CG  LEU A2017      37.585  21.062  52.820  1.00  0.00           C  
ATOM   3391  CD1 LEU A2017      37.850  19.958  53.828  1.00  0.00           C  
ATOM   3392  CD2 LEU A2017      38.335  20.790  51.538  1.00  0.00           C  
ATOM   3393  N   GLU A2018      33.038  20.743  51.821  1.00  0.00           N  
ATOM   3394  CA  GLU A2018      31.632  20.868  52.192  1.00  0.00           C  
ATOM   3395  C   GLU A2018      30.943  19.510  52.178  1.00  0.00           C  
ATOM   3396  O   GLU A2018      30.236  19.160  53.122  1.00  0.00           O  
ATOM   3397  CB  GLU A2018      30.889  21.836  51.258  1.00  0.00           C  
ATOM   3398  CG  GLU A2018      29.376  21.889  51.511  1.00  0.00           C  
ATOM   3399  CD  GLU A2018      28.658  22.971  50.709  1.00  0.00           C  
ATOM   3400  OE1 GLU A2018      29.026  23.191  49.534  1.00  0.00           O  
ATOM   3401  OE2 GLU A2018      27.707  23.589  51.244  1.00  0.00           O  
ATOM   3402  N   ALA A2019      31.150  18.742  51.112  1.00  0.00           N  
ATOM   3403  CA  ALA A2019      30.532  17.420  51.009  1.00  0.00           C  
ATOM   3404  C   ALA A2019      30.978  16.540  52.179  1.00  0.00           C  
ATOM   3405  O   ALA A2019      30.167  15.831  52.782  1.00  0.00           O  
ATOM   3406  CB  ALA A2019      30.900  16.765  49.679  1.00  0.00           C  
ATOM   3407  N   LEU A2020      32.270  16.598  52.493  1.00  0.00           N  
ATOM   3408  CA  LEU A2020      32.841  15.832  53.597  1.00  0.00           C  
ATOM   3409  C   LEU A2020      32.138  16.180  54.914  1.00  0.00           C  
ATOM   3410  O   LEU A2020      31.628  15.301  55.613  1.00  0.00           O  
ATOM   3411  CB  LEU A2020      34.338  16.133  53.727  1.00  0.00           C  
ATOM   3412  CG  LEU A2020      35.047  15.410  54.874  1.00  0.00           C  
ATOM   3413  CD1 LEU A2020      35.144  13.934  54.543  1.00  0.00           C  
ATOM   3414  CD2 LEU A2020      36.433  15.986  55.092  1.00  0.00           C  
ATOM   3415  N   LEU A2021      32.114  17.472  55.238  1.00  0.00           N  
ATOM   3416  CA  LEU A2021      31.491  17.958  56.460  1.00  0.00           C  
ATOM   3417  C   LEU A2021      29.997  17.652  56.493  1.00  0.00           C  
ATOM   3418  O   LEU A2021      29.474  17.204  57.513  1.00  0.00           O  
ATOM   3419  CB  LEU A2021      31.728  19.464  56.601  1.00  0.00           C  
ATOM   3420  CG  LEU A2021      33.199  19.895  56.658  1.00  0.00           C  
ATOM   3421  CD1 LEU A2021      33.305  21.402  56.597  1.00  0.00           C  
ATOM   3422  CD2 LEU A2021      33.835  19.376  57.925  1.00  0.00           C  
ATOM   3423  N   ARG A2022      29.308  17.895  55.382  1.00  0.00           N  
ATOM   3424  CA  ARG A2022      27.873  17.617  55.311  1.00  0.00           C  
ATOM   3425  C   ARG A2022      27.636  16.163  55.727  1.00  0.00           C  
ATOM   3426  O   ARG A2022      26.690  15.852  56.452  1.00  0.00           O  
ATOM   3427  CB  ARG A2022      27.351  17.812  53.878  1.00  0.00           C  
ATOM   3428  CG  ARG A2022      27.303  19.245  53.366  1.00  0.00           C  
ATOM   3429  CD  ARG A2022      26.065  19.977  53.833  1.00  0.00           C  
ATOM   3430  NE  ARG A2022      26.031  21.338  53.305  1.00  0.00           N  
ATOM   3431  CZ  ARG A2022      25.226  22.297  53.751  1.00  0.00           C  
ATOM   3432  NH1 ARG A2022      24.376  22.052  54.741  1.00  0.00           N  
ATOM   3433  NH2 ARG A2022      25.281  23.509  53.215  1.00  0.00           N  
ATOM   3434  N   GLY A2023      28.507  15.276  55.254  1.00  0.00           N  
ATOM   3435  CA  GLY A2023      28.379  13.870  55.583  1.00  0.00           C  
ATOM   3436  C   GLY A2023      28.657  13.607  57.050  1.00  0.00           C  
ATOM   3437  O   GLY A2023      27.870  12.959  57.742  1.00  0.00           O  
ATOM   3438  N   PHE A2024      29.786  14.120  57.525  1.00  0.00           N  
ATOM   3439  CA  PHE A2024      30.180  13.940  58.913  1.00  0.00           C  
ATOM   3440  C   PHE A2024      29.093  14.403  59.872  1.00  0.00           C  
ATOM   3441  O   PHE A2024      28.885  13.794  60.919  1.00  0.00           O  
ATOM   3442  CB  PHE A2024      31.483  14.691  59.186  1.00  0.00           C  
ATOM   3443  CG  PHE A2024      31.936  14.622  60.614  1.00  0.00           C  
ATOM   3444  CD1 PHE A2024      31.367  15.444  61.581  1.00  0.00           C  
ATOM   3445  CD2 PHE A2024      32.930  13.732  60.997  1.00  0.00           C  
ATOM   3446  CE1 PHE A2024      31.783  15.380  62.908  1.00  0.00           C  
ATOM   3447  CE2 PHE A2024      33.351  13.662  62.325  1.00  0.00           C  
ATOM   3448  CZ  PHE A2024      32.776  14.489  63.279  1.00  0.00           C  
ATOM   3449  N   ALA A2025      28.403  15.482  59.521  1.00  0.00           N  
ATOM   3450  CA  ALA A2025      27.339  16.002  60.374  1.00  0.00           C  
ATOM   3451  C   ALA A2025      26.102  15.121  60.259  1.00  0.00           C  
ATOM   3452  O   ALA A2025      25.322  14.992  61.205  1.00  0.00           O  
ATOM   3453  CB  ALA A2025      27.000  17.437  59.982  1.00  0.00           C  
ATOM   3454  N   ALA A2026      25.930  14.513  59.092  1.00  0.00           N  
ATOM   3455  CA  ALA A2026      24.788  13.644  58.851  1.00  0.00           C  
ATOM   3456  C   ALA A2026      24.954  12.323  59.592  1.00  0.00           C  
ATOM   3457  O   ALA A2026      24.103  11.947  60.401  1.00  0.00           O  
ATOM   3458  CB  ALA A2026      24.629  13.391  57.352  1.00  0.00           C  
ATOM   3459  N   GLU A2027      26.051  11.624  59.312  1.00  0.00           N  
ATOM   3460  CA  GLU A2027      26.310  10.345  59.955  1.00  0.00           C  
ATOM   3461  C   GLU A2027      26.306  10.501  61.473  1.00  0.00           C  
ATOM   3462  O   GLU A2027      26.054   9.542  62.204  1.00  0.00           O  
ATOM   3463  CB  GLU A2027      27.651   9.766  59.490  1.00  0.00           C  
ATOM   3464  CG  GLU A2027      28.872  10.494  60.007  1.00  0.00           C  
ATOM   3465  CD  GLU A2027      30.164   9.810  59.608  1.00  0.00           C  
ATOM   3466  OE1 GLU A2027      30.524   9.859  58.412  1.00  0.00           O  
ATOM   3467  OE2 GLU A2027      30.813   9.216  60.493  1.00  0.00           O  
ATOM   3468  N   LYS A2039      26.584  11.712  61.944  1.00  0.00           N  
ATOM   3469  CA  LYS A2039      26.591  11.994  63.375  1.00  0.00           C  
ATOM   3470  C   LYS A2039      25.218  12.461  63.820  1.00  0.00           C  
ATOM   3471  O   LYS A2039      25.018  12.816  64.981  1.00  0.00           O  
ATOM   3472  CB  LYS A2039      27.622  13.069  63.702  1.00  0.00           C  
ATOM   3473  CG  LYS A2039      29.014  12.524  63.895  1.00  0.00           C  
ATOM   3474  CD  LYS A2039      29.035  11.584  65.083  1.00  0.00           C  
ATOM   3475  CE  LYS A2039      30.442  11.136  65.408  1.00  0.00           C  
ATOM   3476  NZ  LYS A2039      30.470  10.367  66.681  1.00  0.00           N  
ATOM   3477  N   GLY A2040      24.272  12.455  62.886  1.00  0.00           N  
ATOM   3478  CA  GLY A2040      22.923  12.887  63.198  1.00  0.00           C  
ATOM   3479  C   GLY A2040      22.930  14.206  63.943  1.00  0.00           C  
ATOM   3480  O   GLY A2040      22.413  14.308  65.059  1.00  0.00           O  
ATOM   3481  N   VAL A2041      23.533  15.219  63.327  1.00  0.00           N  
ATOM   3482  CA  VAL A2041      23.610  16.542  63.932  1.00  0.00           C  
ATOM   3483  C   VAL A2041      23.622  17.612  62.840  1.00  0.00           C  
ATOM   3484  O   VAL A2041      24.022  17.346  61.707  1.00  0.00           O  
ATOM   3485  CB  VAL A2041      24.880  16.672  64.803  1.00  0.00           C  
ATOM   3486  CG1 VAL A2041      26.106  16.848  63.922  1.00  0.00           C  
ATOM   3487  CG2 VAL A2041      24.724  17.821  65.775  1.00  0.00           C  
ATOM   3488  N   LYS A2042      23.173  18.815  63.181  1.00  0.00           N  
ATOM   3489  CA  LYS A2042      23.134  19.921  62.227  1.00  0.00           C  
ATOM   3490  C   LYS A2042      24.560  20.359  61.886  1.00  0.00           C  
ATOM   3491  O   LYS A2042      25.451  20.284  62.730  1.00  0.00           O  
ATOM   3492  CB  LYS A2042      22.367  21.096  62.833  1.00  0.00           C  
ATOM   3493  CG  LYS A2042      21.120  20.680  63.594  1.00  0.00           C  
ATOM   3494  CD  LYS A2042      20.343  21.880  64.115  1.00  0.00           C  
ATOM   3495  CE  LYS A2042      19.744  22.700  62.984  1.00  0.00           C  
ATOM   3496  NZ  LYS A2042      18.843  23.764  63.506  1.00  0.00           N  
ATOM   3497  N   LEU A2043      24.774  20.817  60.656  1.00  0.00           N  
ATOM   3498  CA  LEU A2043      26.100  21.261  60.224  1.00  0.00           C  
ATOM   3499  C   LEU A2043      26.704  22.301  61.170  1.00  0.00           C  
ATOM   3500  O   LEU A2043      27.887  22.240  61.503  1.00  0.00           O  
ATOM   3501  CB  LEU A2043      26.027  21.837  58.803  1.00  0.00           C  
ATOM   3502  CG  LEU A2043      27.304  22.434  58.197  1.00  0.00           C  
ATOM   3503  CD1 LEU A2043      28.462  21.453  58.309  1.00  0.00           C  
ATOM   3504  CD2 LEU A2043      27.048  22.798  56.738  1.00  0.00           C  
ATOM   3505  N   GLY A2044      25.884  23.251  61.604  1.00  0.00           N  
ATOM   3506  CA  GLY A2044      26.370  24.283  62.498  1.00  0.00           C  
ATOM   3507  C   GLY A2044      27.034  23.718  63.735  1.00  0.00           C  
ATOM   3508  O   GLY A2044      28.022  24.266  64.226  1.00  0.00           O  
ATOM   3509  N   GLN A2045      26.493  22.614  64.238  1.00  0.00           N  
ATOM   3510  CA  GLN A2045      27.029  21.976  65.434  1.00  0.00           C  
ATOM   3511  C   GLN A2045      28.479  21.555  65.259  1.00  0.00           C  
ATOM   3512  O   GLN A2045      29.159  21.237  66.232  1.00  0.00           O  
ATOM   3513  CB  GLN A2045      26.175  20.763  65.807  1.00  0.00           C  
ATOM   3514  CG  GLN A2045      24.710  21.114  66.093  1.00  0.00           C  
ATOM   3515  CD  GLN A2045      24.346  20.978  67.561  1.00  0.00           C  
ATOM   3516  OE1 GLN A2045      25.012  21.540  68.438  1.00  0.00           O  
ATOM   3517  NE2 GLN A2045      23.276  20.232  67.836  1.00  0.00           N  
ATOM   3518  N   VAL A2046      28.951  21.551  64.017  1.00  0.00           N  
ATOM   3519  CA  VAL A2046      30.336  21.188  63.736  1.00  0.00           C  
ATOM   3520  C   VAL A2046      31.049  22.358  63.066  1.00  0.00           C  
ATOM   3521  O   VAL A2046      32.236  22.593  63.296  1.00  0.00           O  
ATOM   3522  CB  VAL A2046      30.419  19.950  62.819  1.00  0.00           C  
ATOM   3523  CG1 VAL A2046      29.731  20.238  61.498  1.00  0.00           C  
ATOM   3524  CG2 VAL A2046      31.876  19.568  62.592  1.00  0.00           C  
ATOM   3525  N   ALA A2047      30.306  23.096  62.247  1.00  0.00           N  
ATOM   3526  CA  ALA A2047      30.840  24.256  61.534  1.00  0.00           C  
ATOM   3527  C   ALA A2047      31.295  25.382  62.470  1.00  0.00           C  
ATOM   3528  O   ALA A2047      32.408  25.898  62.338  1.00  0.00           O  
ATOM   3529  CB  ALA A2047      29.793  24.794  60.554  1.00  0.00           C  
ATOM   3530  N   GLN A2048      30.437  25.756  63.414  1.00  0.00           N  
ATOM   3531  CA  GLN A2048      30.758  26.834  64.338  1.00  0.00           C  
ATOM   3532  C   GLN A2048      32.040  26.552  65.117  1.00  0.00           C  
ATOM   3533  O   GLN A2048      32.965  27.363  65.116  1.00  0.00           O  
ATOM   3534  CB  GLN A2048      29.595  27.073  65.299  1.00  0.00           C  
ATOM   3535  CG  GLN A2048      29.528  28.491  65.813  1.00  0.00           C  
ATOM   3536  CD  GLN A2048      29.146  29.491  64.730  1.00  0.00           C  
ATOM   3537  OE1 GLN A2048      29.618  29.408  63.597  1.00  0.00           O  
ATOM   3538  NE2 GLN A2048      28.302  30.454  65.083  1.00  0.00           N  
ATOM   3539  N   PRO A2049      32.120  25.396  65.792  1.00  0.00           N  
ATOM   3540  CA  PRO A2049      33.351  25.116  66.540  1.00  0.00           C  
ATOM   3541  C   PRO A2049      34.604  25.054  65.655  1.00  0.00           C  
ATOM   3542  O   PRO A2049      35.689  25.443  66.078  1.00  0.00           O  
ATOM   3543  CB  PRO A2049      33.041  23.790  67.243  1.00  0.00           C  
ATOM   3544  CG  PRO A2049      31.989  23.162  66.371  1.00  0.00           C  
ATOM   3545  CD  PRO A2049      31.123  24.328  65.990  1.00  0.00           C  
ATOM   3546  N   LEU A2050      34.458  24.578  64.424  1.00  0.00           N  
ATOM   3547  CA  LEU A2050      35.606  24.504  63.518  1.00  0.00           C  
ATOM   3548  C   LEU A2050      36.023  25.923  63.132  1.00  0.00           C  
ATOM   3549  O   LEU A2050      37.212  26.223  62.977  1.00  0.00           O  
ATOM   3550  CB  LEU A2050      35.246  23.690  62.272  1.00  0.00           C  
ATOM   3551  CG  LEU A2050      36.334  23.469  61.226  1.00  0.00           C  
ATOM   3552  CD1 LEU A2050      37.593  22.884  61.848  1.00  0.00           C  
ATOM   3553  CD2 LEU A2050      35.779  22.552  60.162  1.00  0.00           C  
ATOM   3554  N   ARG A2074      35.027  26.793  62.998  1.00  0.00           N  
ATOM   3555  CA  ARG A2074      35.257  28.192  62.662  1.00  0.00           C  
ATOM   3556  C   ARG A2074      36.055  28.843  63.790  1.00  0.00           C  
ATOM   3557  O   ARG A2074      37.006  29.587  63.546  1.00  0.00           O  
ATOM   3558  CB  ARG A2074      33.920  28.917  62.501  1.00  0.00           C  
ATOM   3559  CG  ARG A2074      34.035  30.408  62.212  1.00  0.00           C  
ATOM   3560  CD  ARG A2074      32.660  31.072  62.223  1.00  0.00           C  
ATOM   3561  NE  ARG A2074      31.702  30.331  61.406  1.00  0.00           N  
ATOM   3562  CZ  ARG A2074      31.560  30.476  60.093  1.00  0.00           C  
ATOM   3563  NH1 ARG A2074      32.307  31.343  59.430  1.00  0.00           N  
ATOM   3564  NH2 ARG A2074      30.673  29.749  59.438  1.00  0.00           N  
ATOM   3565  N   ALA A2083      35.660  28.563  65.029  1.00  0.00           N  
ATOM   3566  CA  ALA A2083      36.348  29.131  66.184  1.00  0.00           C  
ATOM   3567  C   ALA A2083      37.802  28.671  66.209  1.00  0.00           C  
ATOM   3568  O   ALA A2083      38.709  29.454  66.478  1.00  0.00           O  
ATOM   3569  CB  ALA A2083      35.633  28.720  67.483  1.00  0.00           C  
ATOM   3570  N   ALA A2086      38.024  27.397  65.911  1.00  0.00           N  
ATOM   3571  CA  ALA A2086      39.372  26.852  65.910  1.00  0.00           C  
ATOM   3572  C   ALA A2086      40.230  27.492  64.814  1.00  0.00           C  
ATOM   3573  O   ALA A2086      41.398  27.820  65.031  1.00  0.00           O  
ATOM   3574  CB  ALA A2086      39.311  25.343  65.721  1.00  0.00           C  
ATOM   3575  N   LEU A2087      39.638  27.680  63.642  1.00  0.00           N  
ATOM   3576  CA  LEU A2087      40.344  28.255  62.508  1.00  0.00           C  
ATOM   3577  C   LEU A2087      40.569  29.766  62.542  1.00  0.00           C  
ATOM   3578  O   LEU A2087      41.533  30.261  61.955  1.00  0.00           O  
ATOM   3579  CB  LEU A2087      39.599  27.908  61.219  1.00  0.00           C  
ATOM   3580  CG  LEU A2087      39.611  26.437  60.800  1.00  0.00           C  
ATOM   3581  CD1 LEU A2087      38.652  26.236  59.634  1.00  0.00           C  
ATOM   3582  CD2 LEU A2087      41.032  26.013  60.420  1.00  0.00           C  
ATOM   3583  N   THR A2088      39.708  30.500  63.240  1.00  0.00           N  
ATOM   3584  CA  THR A2088      39.831  31.950  63.249  1.00  0.00           C  
ATOM   3585  C   THR A2088      39.869  32.658  64.599  1.00  0.00           C  
ATOM   3586  O   THR A2088      40.268  33.822  64.675  1.00  0.00           O  
ATOM   3587  CB  THR A2088      38.684  32.569  62.445  1.00  0.00           C  
ATOM   3588  OG1 THR A2088      37.480  32.531  63.224  1.00  0.00           O  
ATOM   3589  CG2 THR A2088      38.458  31.782  61.145  1.00  0.00           C  
ATOM   3590  N   GLY A2089      39.454  31.975  65.660  1.00  0.00           N  
ATOM   3591  CA  GLY A2089      39.444  32.607  66.968  1.00  0.00           C  
ATOM   3592  C   GLY A2089      38.258  33.550  67.057  1.00  0.00           C  
ATOM   3593  O   GLY A2089      38.162  34.365  67.966  1.00  0.00           O  
ATOM   3594  N   SER A2090      37.345  33.428  66.099  1.00  0.00           N  
ATOM   3595  CA  SER A2090      36.155  34.264  66.054  1.00  0.00           C  
ATOM   3596  C   SER A2090      34.945  33.448  65.617  1.00  0.00           C  
ATOM   3597  O   SER A2090      35.086  32.346  65.091  1.00  0.00           O  
ATOM   3598  CB  SER A2090      36.369  35.422  65.079  1.00  0.00           C  
ATOM   3599  OG  SER A2090      35.145  36.087  64.796  1.00  0.00           O  
ATOM   3600  N   LEU A2091      33.755  33.996  65.833  1.00  0.00           N  
ATOM   3601  CA  LEU A2091      32.520  33.323  65.454  1.00  0.00           C  
ATOM   3602  C   LEU A2091      31.756  34.168  64.434  1.00  0.00           C  
ATOM   3603  O   LEU A2091      30.583  33.919  64.158  1.00  0.00           O  
ATOM   3604  CB  LEU A2091      31.663  33.078  66.700  1.00  0.00           C  
ATOM   3605  CG  LEU A2091      31.398  31.643  67.187  1.00  0.00           C  
ATOM   3606  CD1 LEU A2091      32.571  30.709  66.877  1.00  0.00           C  
ATOM   3607  CD2 LEU A2091      31.124  31.691  68.685  1.00  0.00           C  
ATOM   3608  N   GLU A2092      32.439  35.170  63.886  1.00  0.00           N  
ATOM   3609  CA  GLU A2092      31.872  36.066  62.875  1.00  0.00           C  
ATOM   3610  C   GLU A2092      32.916  36.206  61.774  1.00  0.00           C  
ATOM   3611  O   GLU A2092      33.836  37.024  61.859  1.00  0.00           O  
ATOM   3612  CB  GLU A2092      31.549  37.428  63.490  1.00  0.00           C  
ATOM   3613  CG  GLU A2092      30.329  37.383  64.392  1.00  0.00           C  
ATOM   3614  CD  GLU A2092      30.192  38.600  65.283  1.00  0.00           C  
ATOM   3615  OE1 GLU A2092      29.135  38.715  65.946  1.00  0.00           O  
ATOM   3616  OE2 GLU A2092      31.134  39.429  65.330  1.00  0.00           O  
ATOM   3617  N   THR A2093      32.761  35.390  60.739  1.00  0.00           N  
ATOM   3618  CA  THR A2093      33.711  35.350  59.638  1.00  0.00           C  
ATOM   3619  C   THR A2093      32.971  35.005  58.350  1.00  0.00           C  
ATOM   3620  O   THR A2093      31.741  34.981  58.318  1.00  0.00           O  
ATOM   3621  CB  THR A2093      34.729  34.219  59.880  1.00  0.00           C  
ATOM   3622  OG1 THR A2093      34.129  32.969  59.514  1.00  0.00           O  
ATOM   3623  CG2 THR A2093      35.117  34.140  61.351  1.00  0.00           C  
ATOM   3624  N   PRO A2094      33.717  34.766  57.256  1.00  0.00           N  
ATOM   3625  CA  PRO A2094      33.006  34.409  56.028  1.00  0.00           C  
ATOM   3626  C   PRO A2094      32.809  32.891  56.078  1.00  0.00           C  
ATOM   3627  O   PRO A2094      33.267  32.238  57.020  1.00  0.00           O  
ATOM   3628  CB  PRO A2094      33.965  34.846  54.924  1.00  0.00           C  
ATOM   3629  CG  PRO A2094      35.297  34.647  55.542  1.00  0.00           C  
ATOM   3630  CD  PRO A2094      35.111  35.151  56.964  1.00  0.00           C  
ATOM   3631  N   GLY A2095      32.131  32.343  55.073  1.00  0.00           N  
ATOM   3632  CA  GLY A2095      31.862  30.911  55.014  1.00  0.00           C  
ATOM   3633  C   GLY A2095      32.994  29.977  55.408  1.00  0.00           C  
ATOM   3634  O   GLY A2095      34.155  30.198  55.065  1.00  0.00           O  
ATOM   3635  N   LEU A2096      32.637  28.906  56.109  1.00  0.00           N  
ATOM   3636  CA  LEU A2096      33.609  27.926  56.586  1.00  0.00           C  
ATOM   3637  C   LEU A2096      34.409  27.195  55.511  1.00  0.00           C  
ATOM   3638  O   LEU A2096      35.606  26.966  55.674  1.00  0.00           O  
ATOM   3639  CB  LEU A2096      32.918  26.883  57.467  1.00  0.00           C  
ATOM   3640  CG  LEU A2096      33.862  25.806  58.013  1.00  0.00           C  
ATOM   3641  CD1 LEU A2096      34.705  26.399  59.135  1.00  0.00           C  
ATOM   3642  CD2 LEU A2096      33.063  24.608  58.511  1.00  0.00           C  
ATOM   3643  N   PHE A2097      33.757  26.811  54.422  1.00  0.00           N  
ATOM   3644  CA  PHE A2097      34.464  26.077  53.378  1.00  0.00           C  
ATOM   3645  C   PHE A2097      35.533  26.935  52.712  1.00  0.00           C  
ATOM   3646  O   PHE A2097      36.645  26.465  52.449  1.00  0.00           O  
ATOM   3647  CB  PHE A2097      33.464  25.546  52.356  1.00  0.00           C  
ATOM   3648  CG  PHE A2097      32.258  24.920  52.988  1.00  0.00           C  
ATOM   3649  CD1 PHE A2097      32.406  23.912  53.941  1.00  0.00           C  
ATOM   3650  CD2 PHE A2097      30.977  25.374  52.676  1.00  0.00           C  
ATOM   3651  CE1 PHE A2097      31.299  23.368  54.583  1.00  0.00           C  
ATOM   3652  CE2 PHE A2097      29.860  24.843  53.308  1.00  0.00           C  
ATOM   3653  CZ  PHE A2097      30.021  23.835  54.267  1.00  0.00           C  
ATOM   3654  N   GLU A2098      35.205  28.197  52.458  1.00  0.00           N  
ATOM   3655  CA  GLU A2098      36.163  29.097  51.835  1.00  0.00           C  
ATOM   3656  C   GLU A2098      37.267  29.447  52.829  1.00  0.00           C  
ATOM   3657  O   GLU A2098      38.420  29.632  52.443  1.00  0.00           O  
ATOM   3658  CB  GLU A2098      35.463  30.362  51.329  1.00  0.00           C  
ATOM   3659  CG  GLU A2098      34.338  30.834  52.216  1.00  0.00           C  
ATOM   3660  CD  GLU A2098      32.966  30.521  51.645  1.00  0.00           C  
ATOM   3661  OE1 GLU A2098      32.566  31.211  50.682  1.00  0.00           O  
ATOM   3662  OE2 GLU A2098      32.296  29.587  52.156  1.00  0.00           O  
ATOM   3663  N   ILE A2099      36.920  29.524  54.111  1.00  0.00           N  
ATOM   3664  CA  ILE A2099      37.918  29.833  55.128  1.00  0.00           C  
ATOM   3665  C   ILE A2099      38.825  28.627  55.293  1.00  0.00           C  
ATOM   3666  O   ILE A2099      40.043  28.766  55.413  1.00  0.00           O  
ATOM   3667  CB  ILE A2099      37.274  30.166  56.492  1.00  0.00           C  
ATOM   3668  CG1 ILE A2099      36.686  31.584  56.469  1.00  0.00           C  
ATOM   3669  CG2 ILE A2099      38.312  30.066  57.594  1.00  0.00           C  
ATOM   3670  CD1 ILE A2099      37.728  32.670  56.298  1.00  0.00           C  
ATOM   3671  N   LEU A2100      38.222  27.441  55.287  1.00  0.00           N  
ATOM   3672  CA  LEU A2100      38.970  26.194  55.434  1.00  0.00           C  
ATOM   3673  C   LEU A2100      39.892  26.014  54.228  1.00  0.00           C  
ATOM   3674  O   LEU A2100      41.080  25.714  54.374  1.00  0.00           O  
ATOM   3675  CB  LEU A2100      38.001  25.008  55.534  1.00  0.00           C  
ATOM   3676  CG  LEU A2100      38.189  23.998  56.670  1.00  0.00           C  
ATOM   3677  CD1 LEU A2100      37.107  22.935  56.575  1.00  0.00           C  
ATOM   3678  CD2 LEU A2100      39.562  23.361  56.588  1.00  0.00           C  
ATOM   3679  N   ALA A2101      39.338  26.219  53.038  1.00  0.00           N  
ATOM   3680  CA  ALA A2101      40.101  26.073  51.810  1.00  0.00           C  
ATOM   3681  C   ALA A2101      41.274  27.046  51.692  1.00  0.00           C  
ATOM   3682  O   ALA A2101      42.386  26.644  51.358  1.00  0.00           O  
ATOM   3683  CB  ALA A2101      39.178  26.231  50.614  1.00  0.00           C  
ATOM   3684  N   LEU A2102      41.018  28.317  51.984  1.00  0.00           N  
ATOM   3685  CA  LEU A2102      42.013  29.389  51.874  1.00  0.00           C  
ATOM   3686  C   LEU A2102      43.473  29.079  52.213  1.00  0.00           C  
ATOM   3687  O   LEU A2102      44.361  29.299  51.390  1.00  0.00           O  
ATOM   3688  CB  LEU A2102      41.571  30.599  52.708  1.00  0.00           C  
ATOM   3689  CG  LEU A2102      41.670  32.004  52.093  1.00  0.00           C  
ATOM   3690  CD1 LEU A2102      41.373  33.021  53.176  1.00  0.00           C  
ATOM   3691  CD2 LEU A2102      43.037  32.267  51.503  1.00  0.00           C  
ATOM   3692  N   LEU A2103      43.723  28.579  53.419  1.00  0.00           N  
ATOM   3693  CA  LEU A2103      45.088  28.305  53.865  1.00  0.00           C  
ATOM   3694  C   LEU A2103      45.732  27.043  53.297  1.00  0.00           C  
ATOM   3695  O   LEU A2103      46.951  26.878  53.364  1.00  0.00           O  
ATOM   3696  CB  LEU A2103      45.120  28.236  55.391  1.00  0.00           C  
ATOM   3697  CG  LEU A2103      44.073  29.065  56.142  1.00  0.00           C  
ATOM   3698  CD1 LEU A2103      44.318  28.933  57.654  1.00  0.00           C  
ATOM   3699  CD2 LEU A2103      44.142  30.529  55.708  1.00  0.00           C  
ATOM   3700  N   GLY A2104      44.919  26.154  52.740  1.00  0.00           N  
ATOM   3701  CA  GLY A2104      45.451  24.914  52.210  1.00  0.00           C  
ATOM   3702  C   GLY A2104      45.453  23.873  53.314  1.00  0.00           C  
ATOM   3703  O   GLY A2104      45.472  24.224  54.497  1.00  0.00           O  
ATOM   3704  N   LYS A2105      45.443  22.599  52.925  1.00  0.00           N  
ATOM   3705  CA  LYS A2105      45.419  21.468  53.858  1.00  0.00           C  
ATOM   3706  C   LYS A2105      46.335  21.577  55.076  1.00  0.00           C  
ATOM   3707  O   LYS A2105      45.867  21.596  56.211  1.00  0.00           O  
ATOM   3708  CB  LYS A2105      45.735  20.173  53.103  1.00  0.00           C  
ATOM   3709  CG  LYS A2105      45.578  18.897  53.926  1.00  0.00           C  
ATOM   3710  CD  LYS A2105      45.741  17.664  53.042  1.00  0.00           C  
ATOM   3711  CE  LYS A2105      45.439  16.373  53.793  1.00  0.00           C  
ATOM   3712  NZ  LYS A2105      45.599  15.181  52.913  1.00  0.00           N  
ATOM   3713  N   GLU A2107      47.637  21.641  54.840  1.00  0.00           N  
ATOM   3714  CA  GLU A2107      48.598  21.727  55.935  1.00  0.00           C  
ATOM   3715  C   GLU A2107      48.297  22.810  56.968  1.00  0.00           C  
ATOM   3716  O   GLU A2107      48.088  22.511  58.145  1.00  0.00           O  
ATOM   3717  CB  GLU A2107      50.009  21.936  55.378  1.00  0.00           C  
ATOM   3718  CG  GLU A2107      50.892  20.688  55.388  1.00  0.00           C  
ATOM   3719  CD  GLU A2107      50.259  19.490  54.693  1.00  0.00           C  
ATOM   3720  OE1 GLU A2107      49.321  18.888  55.263  1.00  0.00           O  
ATOM   3721  OE2 GLU A2107      50.701  19.153  53.572  1.00  0.00           O  
ATOM   3722  N   ARG A2108      48.275  24.065  56.526  1.00  0.00           N  
ATOM   3723  CA  ARG A2108      48.030  25.191  57.424  1.00  0.00           C  
ATOM   3724  C   ARG A2108      46.707  25.075  58.178  1.00  0.00           C  
ATOM   3725  O   ARG A2108      46.630  25.403  59.362  1.00  0.00           O  
ATOM   3726  CB  ARG A2108      48.075  26.510  56.641  1.00  0.00           C  
ATOM   3727  CG  ARG A2108      48.911  27.609  57.312  1.00  0.00           C  
ATOM   3728  CD  ARG A2108      48.277  28.155  58.603  1.00  0.00           C  
ATOM   3729  NE  ARG A2108      47.418  29.318  58.367  1.00  0.00           N  
ATOM   3730  CZ  ARG A2108      47.849  30.492  57.905  1.00  0.00           C  
ATOM   3731  NH1 ARG A2108      49.134  30.674  57.626  1.00  0.00           N  
ATOM   3732  NH2 ARG A2108      46.991  31.486  57.714  1.00  0.00           N  
ATOM   3733  N   ALA A2109      45.670  24.606  57.495  1.00  0.00           N  
ATOM   3734  CA  ALA A2109      44.362  24.454  58.125  1.00  0.00           C  
ATOM   3735  C   ALA A2109      44.414  23.460  59.291  1.00  0.00           C  
ATOM   3736  O   ALA A2109      44.101  23.807  60.432  1.00  0.00           O  
ATOM   3737  CB  ALA A2109      43.325  23.998  57.086  1.00  0.00           C  
ATOM   3738  N   LEU A2110      44.817  22.227  58.998  1.00  0.00           N  
ATOM   3739  CA  LEU A2110      44.900  21.183  60.014  1.00  0.00           C  
ATOM   3740  C   LEU A2110      45.900  21.531  61.104  1.00  0.00           C  
ATOM   3741  O   LEU A2110      45.664  21.281  62.283  1.00  0.00           O  
ATOM   3742  CB  LEU A2110      45.282  19.850  59.364  1.00  0.00           C  
ATOM   3743  CG  LEU A2110      44.267  19.301  58.356  1.00  0.00           C  
ATOM   3744  CD1 LEU A2110      44.812  18.037  57.712  1.00  0.00           C  
ATOM   3745  CD2 LEU A2110      42.943  19.018  59.055  1.00  0.00           C  
ATOM   3746  N   ARG A2111      47.018  22.115  60.700  1.00  0.00           N  
ATOM   3747  CA  ARG A2111      48.059  22.494  61.637  1.00  0.00           C  
ATOM   3748  C   ARG A2111      47.471  23.410  62.703  1.00  0.00           C  
ATOM   3749  O   ARG A2111      47.776  23.279  63.887  1.00  0.00           O  
ATOM   3750  CB  ARG A2111      49.193  23.183  60.870  1.00  0.00           C  
ATOM   3751  CG  ARG A2111      50.486  23.386  61.651  1.00  0.00           C  
ATOM   3752  CD  ARG A2111      50.416  24.648  62.471  1.00  0.00           C  
ATOM   3753  NE  ARG A2111      50.041  25.782  61.630  1.00  0.00           N  
ATOM   3754  CZ  ARG A2111      49.838  27.017  62.079  1.00  0.00           C  
ATOM   3755  NH1 ARG A2111      49.975  27.288  63.373  1.00  0.00           N  
ATOM   3756  NH2 ARG A2111      49.490  27.980  61.232  1.00  0.00           N  
ATOM   3757  N   ARG A2112      46.614  24.331  62.279  1.00  0.00           N  
ATOM   3758  CA  ARG A2112      45.987  25.255  63.213  1.00  0.00           C  
ATOM   3759  C   ARG A2112      44.896  24.532  64.000  1.00  0.00           C  
ATOM   3760  O   ARG A2112      44.687  24.804  65.187  1.00  0.00           O  
ATOM   3761  CB  ARG A2112      45.393  26.449  62.462  1.00  0.00           C  
ATOM   3762  CG  ARG A2112      44.708  27.454  63.371  1.00  0.00           C  
ATOM   3763  CD  ARG A2112      44.251  28.697  62.615  1.00  0.00           C  
ATOM   3764  NE  ARG A2112      45.361  29.568  62.228  1.00  0.00           N  
ATOM   3765  CZ  ARG A2112      45.208  30.723  61.590  1.00  0.00           C  
ATOM   3766  NH1 ARG A2112      43.993  31.147  61.266  1.00  0.00           N  
ATOM   3767  NH2 ARG A2112      46.267  31.451  61.272  1.00  0.00           N  
ATOM   3768  N   LEU A2113      44.215  23.604  63.331  1.00  0.00           N  
ATOM   3769  CA  LEU A2113      43.149  22.823  63.949  1.00  0.00           C  
ATOM   3770  C   LEU A2113      43.746  21.954  65.048  1.00  0.00           C  
ATOM   3771  O   LEU A2113      43.096  21.665  66.052  1.00  0.00           O  
ATOM   3772  CB  LEU A2113      42.484  21.924  62.910  1.00  0.00           C  
ATOM   3773  CG  LEU A2113      41.071  21.402  63.184  1.00  0.00           C  
ATOM   3774  CD1 LEU A2113      40.919  20.049  62.505  1.00  0.00           C  
ATOM   3775  CD2 LEU A2113      40.806  21.269  64.671  1.00  0.00           C  
ATOM   3776  N   GLU A2121      44.993  21.543  64.850  1.00  0.00           N  
ATOM   3777  CA  GLU A2121      45.683  20.702  65.816  1.00  0.00           C  
ATOM   3778  C   GLU A2121      45.942  21.411  67.141  1.00  0.00           C  
ATOM   3779  O   GLU A2121      45.712  20.843  68.209  1.00  0.00           O  
ATOM   3780  CB  GLU A2121      46.998  20.205  65.217  1.00  0.00           C  
ATOM   3781  CG  GLU A2121      46.794  19.259  64.047  1.00  0.00           C  
ATOM   3782  CD  GLU A2121      48.062  19.018  63.254  1.00  0.00           C  
ATOM   3783  OE1 GLU A2121      48.026  18.181  62.331  1.00  0.00           O  
ATOM   3784  OE2 GLU A2121      49.089  19.668  63.548  1.00  0.00           O  
ATOM   3785  N   ARG A2122      46.417  22.649  67.077  1.00  0.00           N  
ATOM   3786  CA  ARG A2122      46.695  23.406  68.292  1.00  0.00           C  
ATOM   3787  C   ARG A2122      45.415  23.535  69.112  1.00  0.00           C  
ATOM   3788  O   ARG A2122      45.445  23.591  70.343  1.00  0.00           O  
ATOM   3789  CB  ARG A2122      47.217  24.796  67.937  1.00  0.00           C  
ATOM   3790  CG  ARG A2122      48.436  24.806  67.026  1.00  0.00           C  
ATOM   3791  CD  ARG A2122      48.891  26.237  66.813  1.00  0.00           C  
ATOM   3792  NE  ARG A2122      47.778  27.077  66.373  1.00  0.00           N  
ATOM   3793  CZ  ARG A2122      47.808  28.405  66.333  1.00  0.00           C  
ATOM   3794  NH1 ARG A2122      48.903  29.054  66.712  1.00  0.00           N  
ATOM   3795  NH2 ARG A2122      46.746  29.084  65.913  1.00  0.00           N  
ATOM   3796  N   ALA A2123      44.289  23.579  68.411  1.00  0.00           N  
ATOM   3797  CA  ALA A2123      42.991  23.704  69.055  1.00  0.00           C  
ATOM   3798  C   ALA A2123      42.610  22.404  69.751  1.00  0.00           C  
ATOM   3799  O   ALA A2123      42.180  22.405  70.905  1.00  0.00           O  
ATOM   3800  CB  ALA A2123      41.941  24.074  68.025  1.00  0.00           C  
ATOM   3801  N   LEU A2124      42.766  21.293  69.042  1.00  0.00           N  
ATOM   3802  CA  LEU A2124      42.444  19.988  69.600  1.00  0.00           C  
ATOM   3803  C   LEU A2124      43.449  19.638  70.699  1.00  0.00           C  
ATOM   3804  O   LEU A2124      43.173  18.820  71.577  1.00  0.00           O  
ATOM   3805  CB  LEU A2124      42.474  18.929  68.496  1.00  0.00           C  
ATOM   3806  CG  LEU A2124      41.554  19.208  67.305  1.00  0.00           C  
ATOM   3807  CD1 LEU A2124      41.665  18.082  66.292  1.00  0.00           C  
ATOM   3808  CD2 LEU A2124      40.122  19.350  67.792  1.00  0.00           C  
ATOM   3809  N   ALA A2126      44.618  20.269  70.648  1.00  0.00           N  
ATOM   3810  CA  ALA A2126      45.647  20.027  71.646  1.00  0.00           C  
ATOM   3811  C   ALA A2126      45.163  20.585  72.976  1.00  0.00           C  
ATOM   3812  O   ALA A2126      45.024  19.793  73.933  1.00  0.00           O  
ATOM   3813  CB  ALA A2126      46.949  20.697  71.233  1.00  0.00           C  
ATOM   3814  OXT ALA A2126      44.916  21.808  73.040  1.00  0.00           O  
HETATM 3815  N   GOM A 600      40.632  82.284  52.668  1.00  0.00           N  
HETATM 3816  C   GOM A 600      38.691  80.784  52.921  1.00  0.00           C  
HETATM 3817  CA  GOM A 600      39.176  82.210  52.624  1.00  0.00           C  
HETATM 3818  CB  GOM A 600      38.681  82.654  51.246  1.00  0.00           C  
HETATM 3819  CG  GOM A 600      37.174  82.596  51.079  1.00  0.00           C  
HETATM 3820  CD  GOM A 600      36.716  83.116  49.737  1.00  0.00           C  
HETATM 3821  OE1 GOM A 600      36.680  84.353  49.535  1.00  0.00           O  
HETATM 3822  OE2 GOM A 600      36.397  82.275  48.881  1.00  0.00           O  
HETATM 3823  P   GOM A 600      39.238  78.710  54.450  1.00  0.00           P  
HETATM 3824  OP1 GOM A 600      40.425  77.906  54.054  1.00  0.00           O  
HETATM 3825  OP2 GOM A 600      38.831  78.753  55.885  1.00  0.00           O  
HETATM 3826  OP3 GOM A 600      39.489  80.204  53.949  1.00  0.00           O  
HETATM 3827  O5' GOM A 600      37.972  78.214  53.618  1.00  0.00           O  
HETATM 3828  C5' GOM A 600      38.118  77.548  52.369  1.00  0.00           C  
HETATM 3829  C4' GOM A 600      36.764  77.381  51.691  1.00  0.00           C  
HETATM 3830  O4' GOM A 600      35.953  76.439  52.456  1.00  0.00           O  
HETATM 3831  C1' GOM A 600      34.846  77.110  53.031  1.00  0.00           C  
HETATM 3832  N9  GOM A 600      34.546  76.595  54.368  1.00  0.00           N  
HETATM 3833  C4  GOM A 600      33.454  75.812  54.642  1.00  0.00           C  
HETATM 3834  N3  GOM A 600      32.539  75.359  53.760  1.00  0.00           N  
HETATM 3835  C2  GOM A 600      31.596  74.656  54.383  1.00  0.00           C  
HETATM 3836  N1  GOM A 600      31.475  74.375  55.688  1.00  0.00           N  
HETATM 3837  C6  GOM A 600      32.416  74.842  56.543  1.00  0.00           C  
HETATM 3838  N6  GOM A 600      32.291  74.558  57.837  1.00  0.00           N  
HETATM 3839  C5  GOM A 600      33.469  75.602  56.007  1.00  0.00           C  
HETATM 3840  N7  GOM A 600      34.572  76.219  56.585  1.00  0.00           N  
HETATM 3841  C8  GOM A 600      35.183  76.784  55.570  1.00  0.00           C  
HETATM 3842  C2' GOM A 600      34.989  78.622  52.846  1.00  0.00           C  
HETATM 3843  O2' GOM A 600      33.729  79.155  52.497  1.00  0.00           O  
HETATM 3844  C3' GOM A 600      35.979  78.696  51.685  1.00  0.00           C  
HETATM 3845  O3' GOM A 600      35.512  79.180  50.427  1.00  0.00           O  
TER
END
