# Supplementary material for: Backbone Brackets and Arginine Tweezers delineate Class I and Class II aminoacyl tRNA synthetases
Source: PLoS Comput Biol. 2018 Apr 16;14(4):e1006101. doi: 10.1371/journal.pcbi.1006101 (PMC5919687; doi:10.1371/journal.pcbi.1006101)
Supplement: S11 File — All structures of Class I aaRS with residues renumbered according to the MSA. (GZ) [file pcbi.1006101.s023.tar.gz › 1n78_B_renum.pdb]

ATOM      1  N   MET B 264      88.660  84.588  90.875  1.00  0.00           N  
ATOM      2  CA  MET B 264      88.483  83.195  91.391  1.00  0.00           C  
ATOM      3  C   MET B 264      88.442  83.166  92.924  1.00  0.00           C  
ATOM      4  O   MET B 264      88.383  84.209  93.574  1.00  0.00           O  
ATOM      5  CB  MET B 264      89.633  82.305  90.898  1.00  0.00           C  
ATOM      6  CG  MET B 264      91.029  82.857  91.203  1.00  0.00           C  
ATOM      7  SD  MET B 264      92.223  81.569  91.658  1.00  0.00           S  
ATOM      8  CE  MET B 264      92.573  80.804  90.077  1.00  0.00           C  
ATOM      9  N   VAL B 266      88.473  81.967  93.496  1.00  0.00           N  
ATOM     10  CA  VAL B 266      88.458  81.823  94.944  1.00  0.00           C  
ATOM     11  C   VAL B 266      89.853  81.504  95.470  1.00  0.00           C  
ATOM     12  O   VAL B 266      90.508  80.582  94.993  1.00  0.00           O  
ATOM     13  CB  VAL B 266      87.481  80.701  95.389  1.00  0.00           C  
ATOM     14  CG1 VAL B 266      87.628  80.425  96.877  1.00  0.00           C  
ATOM     15  CG2 VAL B 266      86.053  81.120  95.095  1.00  0.00           C  
ATOM     16  N   VAL B 267      90.307  82.280  96.449  1.00  0.00           N  
ATOM     17  CA  VAL B 267      91.621  82.060  97.065  1.00  0.00           C  
ATOM     18  C   VAL B 267      91.470  81.992  98.593  1.00  0.00           C  
ATOM     19  O   VAL B 267      91.004  82.937  99.222  1.00  0.00           O  
ATOM     20  CB  VAL B 267      92.618  83.201  96.710  1.00  0.00           C  
ATOM     21  CG1 VAL B 267      93.924  83.004  97.446  1.00  0.00           C  
ATOM     22  CG2 VAL B 267      92.866  83.235  95.212  1.00  0.00           C  
ATOM     23  N   THR B 268      91.857  80.868  99.184  1.00  0.00           N  
ATOM     24  CA  THR B 268      91.768  80.713 100.632  1.00  0.00           C  
ATOM     25  C   THR B 268      93.157  80.508 101.205  1.00  0.00           C  
ATOM     26  O   THR B 268      94.121  80.281 100.465  1.00  0.00           O  
ATOM     27  CB  THR B 268      90.920  79.491 101.023  1.00  0.00           C  
ATOM     28  OG1 THR B 268      91.525  78.307 100.491  1.00  0.00           O  
ATOM     29  CG2 THR B 268      89.495  79.630 100.488  1.00  0.00           C  
ATOM     30  N   ARG B 269      93.265  80.587 102.525  1.00  0.00           N  
ATOM     31  CA  ARG B 269      94.552  80.364 103.154  1.00  0.00           C  
ATOM     32  C   ARG B 269      94.472  79.856 104.578  1.00  0.00           C  
ATOM     33  O   ARG B 269      93.441  79.957 105.236  1.00  0.00           O  
ATOM     34  CB  ARG B 269      95.402  81.640 103.124  1.00  0.00           C  
ATOM     35  CG  ARG B 269      94.685  82.939 103.545  1.00  0.00           C  
ATOM     36  CD  ARG B 269      94.041  82.830 104.907  1.00  0.00           C  
ATOM     37  NE  ARG B 269      93.705  84.135 105.460  1.00  0.00           N  
ATOM     38  CZ  ARG B 269      93.338  84.317 106.720  1.00  0.00           C  
ATOM     39  NH1 ARG B 269      93.258  83.273 107.531  1.00  0.00           N  
ATOM     40  NH2 ARG B 269      93.087  85.531 107.178  1.00  0.00           N  
ATOM     41  N   ILE B 270      95.577  79.273 105.018  1.00  0.00           N  
ATOM     42  CA  ILE B 270      95.731  78.787 106.373  1.00  0.00           C  
ATOM     43  C   ILE B 270      96.952  79.596 106.796  1.00  0.00           C  
ATOM     44  O   ILE B 270      97.977  79.600 106.099  1.00  0.00           O  
ATOM     45  CB  ILE B 270      96.003  77.255 106.413  1.00  0.00           C  
ATOM     46  CG1 ILE B 270      95.932  76.755 107.860  1.00  0.00           C  
ATOM     47  CG2 ILE B 270      97.335  76.918 105.788  1.00  0.00           C  
ATOM     48  CD1 ILE B 270      94.538  76.841 108.461  1.00  0.00           C  
ATOM     49  N   ALA B 272      96.830  80.339 107.889  1.00  0.00           N  
ATOM     50  CA  ALA B 272      97.936  81.176 108.352  1.00  0.00           C  
ATOM     51  C   ALA B 272      98.361  80.811 109.763  1.00  0.00           C  
ATOM     52  O   ALA B 272      98.131  81.564 110.701  1.00  0.00           O  
ATOM     53  CB  ALA B 272      97.532  82.640 108.292  1.00  0.00           C  
ATOM     54  N   PRO B 273      99.010  79.652 109.927  1.00  0.00           N  
ATOM     55  CA  PRO B 273      99.453  79.206 111.251  1.00  0.00           C  
ATOM     56  C   PRO B 273     100.662  79.951 111.800  1.00  0.00           C  
ATOM     57  O   PRO B 273     101.523  80.417 111.055  1.00  0.00           O  
ATOM     58  CB  PRO B 273      99.762  77.739 111.020  1.00  0.00           C  
ATOM     59  CG  PRO B 273     100.382  77.780 109.639  1.00  0.00           C  
ATOM     60  CD  PRO B 273      99.462  78.723 108.875  1.00  0.00           C  
ATOM     61  N   SER B 274     100.706  80.063 113.118  1.00  0.00           N  
ATOM     62  CA  SER B 274     101.815  80.698 113.802  1.00  0.00           C  
ATOM     63  C   SER B 274     102.653  79.542 114.356  1.00  0.00           C  
ATOM     64  O   SER B 274     102.131  78.670 115.052  1.00  0.00           O  
ATOM     65  CB  SER B 274     101.296  81.559 114.952  1.00  0.00           C  
ATOM     66  OG  SER B 274     100.348  82.510 114.491  1.00  0.00           O  
ATOM     67  N   PRO B 275     103.958  79.507 114.038  1.00  0.00           N  
ATOM     68  CA  PRO B 275     104.856  78.448 114.509  1.00  0.00           C  
ATOM     69  C   PRO B 275     105.289  78.708 115.948  1.00  0.00           C  
ATOM     70  O   PRO B 275     106.339  79.310 116.185  1.00  0.00           O  
ATOM     71  CB  PRO B 275     106.049  78.537 113.551  1.00  0.00           C  
ATOM     72  CG  PRO B 275     105.561  79.396 112.415  1.00  0.00           C  
ATOM     73  CD  PRO B 275     104.658  80.379 113.086  1.00  0.00           C  
ATOM     74  N   THR B 276     104.483  78.266 116.905  1.00  0.00           N  
ATOM     75  CA  THR B 276     104.813  78.474 118.310  1.00  0.00           C  
ATOM     76  C   THR B 276     104.757  77.172 119.084  1.00  0.00           C  
ATOM     77  O   THR B 276     104.807  77.172 120.314  1.00  0.00           O  
ATOM     78  CB  THR B 276     103.850  79.485 118.981  1.00  0.00           C  
ATOM     79  OG1 THR B 276     102.504  78.992 118.905  1.00  0.00           O  
ATOM     80  CG2 THR B 276     103.947  80.854 118.296  1.00  0.00           C  
ATOM     81  N   GLY B 277     104.657  76.061 118.364  1.00  0.00           N  
ATOM     82  CA  GLY B 277     104.597  74.777 119.036  1.00  0.00           C  
ATOM     83  C   GLY B 277     104.271  73.599 118.140  1.00  0.00           C  
ATOM     84  O   GLY B 277     104.546  73.623 116.933  1.00  0.00           O  
ATOM     85  N   ASP B 279     103.690  72.565 118.743  1.00  0.00           N  
ATOM     86  CA  ASP B 279     103.314  71.362 118.018  1.00  0.00           C  
ATOM     87  C   ASP B 279     102.254  71.694 116.982  1.00  0.00           C  
ATOM     88  O   ASP B 279     101.482  72.630 117.157  1.00  0.00           O  
ATOM     89  CB  ASP B 279     102.734  70.307 118.969  1.00  0.00           C  
ATOM     90  CG  ASP B 279     103.630  70.022 120.149  1.00  0.00           C  
ATOM     91  OD1 ASP B 279     104.868  70.016 119.974  1.00  0.00           O  
ATOM     92  OD2 ASP B 279     103.088  69.791 121.253  1.00  0.00           O  
ATOM     93  N   PRO B 280     102.219  70.942 115.874  1.00  0.00           N  
ATOM     94  CA  PRO B 280     101.200  71.229 114.863  1.00  0.00           C  
ATOM     95  C   PRO B 280      99.846  70.961 115.516  1.00  0.00           C  
ATOM     96  O   PRO B 280      99.555  69.838 115.935  1.00  0.00           O  
ATOM     97  CB  PRO B 280     101.546  70.259 113.733  1.00  0.00           C  
ATOM     98  CG  PRO B 280     102.277  69.146 114.427  1.00  0.00           C  
ATOM     99  CD  PRO B 280     103.129  69.870 115.432  1.00  0.00           C  
ATOM    100  N   HIS B 281      99.032  72.006 115.611  1.00  0.00           N  
ATOM    101  CA  HIS B 281      97.740  71.917 116.282  1.00  0.00           C  
ATOM    102  C   HIS B 281      96.584  71.340 115.462  1.00  0.00           C  
ATOM    103  O   HIS B 281      96.390  71.681 114.290  1.00  0.00           O  
ATOM    104  CB  HIS B 281      97.371  73.306 116.821  1.00  0.00           C  
ATOM    105  CG  HIS B 281      96.401  73.285 117.965  1.00  0.00           C  
ATOM    106  ND1 HIS B 281      95.072  72.946 117.816  1.00  0.00           N  
ATOM    107  CD2 HIS B 281      96.568  73.580 119.279  1.00  0.00           C  
ATOM    108  CE1 HIS B 281      94.463  73.035 118.985  1.00  0.00           C  
ATOM    109  NE2 HIS B 281      95.348  73.417 119.890  1.00  0.00           N  
ATOM    110  N   VAL B 282      95.813  70.468 116.110  1.00  0.00           N  
ATOM    111  CA  VAL B 282      94.659  69.825 115.495  1.00  0.00           C  
ATOM    112  C   VAL B 282      93.656  70.879 115.019  1.00  0.00           C  
ATOM    113  O   VAL B 282      92.952  70.674 114.035  1.00  0.00           O  
ATOM    114  CB  VAL B 282      93.972  68.876 116.497  1.00  0.00           C  
ATOM    115  CG1 VAL B 282      93.461  69.669 117.693  1.00  0.00           C  
ATOM    116  CG2 VAL B 282      92.847  68.143 115.824  1.00  0.00           C  
ATOM    117  N   GLY B 283      93.600  72.007 115.726  1.00  0.00           N  
ATOM    118  CA  GLY B 283      92.695  73.077 115.340  1.00  0.00           C  
ATOM    119  C   GLY B 283      93.096  73.662 113.997  1.00  0.00           C  
ATOM    120  O   GLY B 283      92.243  74.009 113.187  1.00  0.00           O  
ATOM    121  N   THR B 284      94.399  73.781 113.756  1.00  0.00           N  
ATOM    122  CA  THR B 284      94.880  74.316 112.486  1.00  0.00           C  
ATOM    123  C   THR B 284      94.528  73.334 111.372  1.00  0.00           C  
ATOM    124  O   THR B 284      94.085  73.731 110.294  1.00  0.00           O  
ATOM    125  CB  THR B 284      96.405  74.520 112.488  1.00  0.00           C  
ATOM    126  OG1 THR B 284      96.775  75.375 113.579  1.00  0.00           O  
ATOM    127  CG2 THR B 284      96.855  75.149 111.161  1.00  0.00           C  
ATOM    128  N   ALA B 285      94.731  72.052 111.646  1.00  0.00           N  
ATOM    129  CA  ALA B 285      94.420  71.007 110.686  1.00  0.00           C  
ATOM    130  C   ALA B 285      92.936  71.101 110.308  1.00  0.00           C  
ATOM    131  O   ALA B 285      92.564  70.963 109.141  1.00  0.00           O  
ATOM    132  CB  ALA B 285      94.731  69.635 111.293  1.00  0.00           C  
ATOM    133  N   TYR B 286      92.101  71.352 111.310  1.00  0.00           N  
ATOM    134  CA  TYR B 286      90.657  71.462 111.113  1.00  0.00           C  
ATOM    135  C   TYR B 286      90.289  72.621 110.178  1.00  0.00           C  
ATOM    136  O   TYR B 286      89.526  72.437 109.230  1.00  0.00           O  
ATOM    137  CB  TYR B 286      89.974  71.619 112.474  1.00  0.00           C  
ATOM    138  CG  TYR B 286      88.502  71.960 112.421  1.00  0.00           C  
ATOM    139  CD1 TYR B 286      87.577  71.087 111.854  1.00  0.00           C  
ATOM    140  CD2 TYR B 286      88.033  73.143 112.973  1.00  0.00           C  
ATOM    141  CE1 TYR B 286      86.219  71.389 111.846  1.00  0.00           C  
ATOM    142  CE2 TYR B 286      86.683  73.456 112.970  1.00  0.00           C  
ATOM    143  CZ  TYR B 286      85.783  72.581 112.409  1.00  0.00           C  
ATOM    144  OH  TYR B 286      84.447  72.908 112.419  1.00  0.00           O  
ATOM    145  N   ILE B 288      90.831  73.806 110.436  1.00  0.00           N  
ATOM    146  CA  ILE B 288      90.544  74.954 109.581  1.00  0.00           C  
ATOM    147  C   ILE B 288      91.141  74.755 108.181  1.00  0.00           C  
ATOM    148  O   ILE B 288      90.523  75.113 107.183  1.00  0.00           O  
ATOM    149  CB  ILE B 288      91.080  76.279 110.209  1.00  0.00           C  
ATOM    150  CG1 ILE B 288      90.017  76.900 111.116  1.00  0.00           C  
ATOM    151  CG2 ILE B 288      91.411  77.286 109.135  1.00  0.00           C  
ATOM    152  CD1 ILE B 288      89.706  76.114 112.333  1.00  0.00           C  
ATOM    153  N   ALA B 289      92.338  74.179 108.119  1.00  0.00           N  
ATOM    154  CA  ALA B 289      93.011  73.916 106.847  1.00  0.00           C  
ATOM    155  C   ALA B 289      92.096  73.080 105.953  1.00  0.00           C  
ATOM    156  O   ALA B 289      91.886  73.387 104.775  1.00  0.00           O  
ATOM    157  CB  ALA B 289      94.319  73.167 107.096  1.00  0.00           C  
ATOM    158  N   LEU B 290      91.553  72.024 106.546  1.00  0.00           N  
ATOM    159  CA  LEU B 290      90.657  71.100 105.874  1.00  0.00           C  
ATOM    160  C   LEU B 290      89.535  71.805 105.116  1.00  0.00           C  
ATOM    161  O   LEU B 290      89.291  71.514 103.944  1.00  0.00           O  
ATOM    162  CB  LEU B 290      90.078  70.143 106.913  1.00  0.00           C  
ATOM    163  CG  LEU B 290      89.246  68.961 106.429  1.00  0.00           C  
ATOM    164  CD1 LEU B 290      90.011  68.221 105.354  1.00  0.00           C  
ATOM    165  CD2 LEU B 290      88.937  68.039 107.604  1.00  0.00           C  
ATOM    166  N   PHE B 291      88.851  72.736 105.775  1.00  0.00           N  
ATOM    167  CA  PHE B 291      87.768  73.445 105.110  1.00  0.00           C  
ATOM    168  C   PHE B 291      88.255  74.477 104.094  1.00  0.00           C  
ATOM    169  O   PHE B 291      87.564  74.762 103.117  1.00  0.00           O  
ATOM    170  CB  PHE B 291      86.845  74.106 106.140  1.00  0.00           C  
ATOM    171  CG  PHE B 291      85.981  73.127 106.883  1.00  0.00           C  
ATOM    172  CD1 PHE B 291      86.464  72.454 107.997  1.00  0.00           C  
ATOM    173  CD2 PHE B 291      84.692  72.841 106.429  1.00  0.00           C  
ATOM    174  CE1 PHE B 291      85.676  71.503 108.652  1.00  0.00           C  
ATOM    175  CE2 PHE B 291      83.894  71.893 107.074  1.00  0.00           C  
ATOM    176  CZ  PHE B 291      84.386  71.222 108.187  1.00  0.00           C  
ATOM    177  N   ASN B 292      89.439  75.039 104.313  1.00  0.00           N  
ATOM    178  CA  ASN B 292      89.952  76.013 103.368  1.00  0.00           C  
ATOM    179  C   ASN B 292      90.331  75.304 102.079  1.00  0.00           C  
ATOM    180  O   ASN B 292      90.096  75.809 100.974  1.00  0.00           O  
ATOM    181  CB  ASN B 292      91.170  76.727 103.933  1.00  0.00           C  
ATOM    182  CG  ASN B 292      90.799  77.886 104.807  1.00  0.00           C  
ATOM    183  OD1 ASN B 292      90.798  77.778 106.038  1.00  0.00           O  
ATOM    184  ND2 ASN B 292      90.465  79.016 104.177  1.00  0.00           N  
ATOM    185  N   TYR B 293      90.926  74.130 102.249  1.00  0.00           N  
ATOM    186  CA  TYR B 293      91.358  73.291 101.147  1.00  0.00           C  
ATOM    187  C   TYR B 293      90.144  72.858 100.336  1.00  0.00           C  
ATOM    188  O   TYR B 293      90.157  72.894  99.104  1.00  0.00           O  
ATOM    189  CB  TYR B 293      92.104  72.075 101.705  1.00  0.00           C  
ATOM    190  CG  TYR B 293      92.362  70.975 100.707  1.00  0.00           C  
ATOM    191  CD1 TYR B 293      91.435  69.946 100.521  1.00  0.00           C  
ATOM    192  CD2 TYR B 293      93.539  70.949  99.956  1.00  0.00           C  
ATOM    193  CE1 TYR B 293      91.675  68.912  99.614  1.00  0.00           C  
ATOM    194  CE2 TYR B 293      93.791  69.917  99.044  1.00  0.00           C  
ATOM    195  CZ  TYR B 293      92.851  68.905  98.881  1.00  0.00           C  
ATOM    196  OH  TYR B 293      93.078  67.891  97.982  1.00  0.00           O  
ATOM    197  N   ALA B 294      89.085  72.473 101.039  1.00  0.00           N  
ATOM    198  CA  ALA B 294      87.866  72.030 100.382  1.00  0.00           C  
ATOM    199  C   ALA B 294      87.181  73.141  99.593  1.00  0.00           C  
ATOM    200  O   ALA B 294      86.800  72.940  98.435  1.00  0.00           O  
ATOM    201  CB  ALA B 294      86.908  71.460 101.406  1.00  0.00           C  
ATOM    202  N   TRP B 295      87.028  74.311 100.211  1.00  0.00           N  
ATOM    203  CA  TRP B 295      86.355  75.421  99.544  1.00  0.00           C  
ATOM    204  C   TRP B 295      87.124  75.861  98.294  1.00  0.00           C  
ATOM    205  O   TRP B 295      86.535  76.180  97.262  1.00  0.00           O  
ATOM    206  CB  TRP B 295      86.187  76.591 100.521  1.00  0.00           C  
ATOM    207  CG  TRP B 295      85.335  77.715 100.004  1.00  0.00           C  
ATOM    208  CD1 TRP B 295      85.659  79.045  99.985  1.00  0.00           C  
ATOM    209  CD2 TRP B 295      84.026  77.615  99.422  1.00  0.00           C  
ATOM    210  NE1 TRP B 295      84.638  79.775  99.424  1.00  0.00           N  
ATOM    211  CE2 TRP B 295      83.623  78.926  99.071  1.00  0.00           C  
ATOM    212  CE3 TRP B 295      83.155  76.548  99.161  1.00  0.00           C  
ATOM    213  CZ2 TRP B 295      82.382  79.198  98.471  1.00  0.00           C  
ATOM    214  CZ3 TRP B 295      81.922  76.819  98.564  1.00  0.00           C  
ATOM    215  CH2 TRP B 295      81.550  78.136  98.227  1.00  0.00           C  
ATOM    216  N   ALA B 296      88.448  75.865  98.382  1.00  0.00           N  
ATOM    217  CA  ALA B 296      89.261  76.255  97.246  1.00  0.00           C  
ATOM    218  C   ALA B 296      89.093  75.268  96.091  1.00  0.00           C  
ATOM    219  O   ALA B 296      88.666  75.642  95.000  1.00  0.00           O  
ATOM    220  CB  ALA B 296      90.735  76.341  97.658  1.00  0.00           C  
ATOM    221  N   ARG B 297      89.427  74.006  96.345  1.00  0.00           N  
ATOM    222  CA  ARG B 297      89.340  72.969  95.324  1.00  0.00           C  
ATOM    223  C   ARG B 297      87.944  72.877  94.709  1.00  0.00           C  
ATOM    224  O   ARG B 297      87.799  72.738  93.497  1.00  0.00           O  
ATOM    225  CB  ARG B 297      89.759  71.628  95.922  1.00  0.00           C  
ATOM    226  CG  ARG B 297      91.252  71.540  96.239  1.00  0.00           C  
ATOM    227  CD  ARG B 297      92.104  71.207  95.012  1.00  0.00           C  
ATOM    228  NE  ARG B 297      93.521  71.147  95.348  1.00  0.00           N  
ATOM    229  CZ  ARG B 297      94.329  72.201  95.375  1.00  0.00           C  
ATOM    230  NH1 ARG B 297      93.875  73.409  95.074  1.00  0.00           N  
ATOM    231  NH2 ARG B 297      95.590  72.054  95.733  1.00  0.00           N  
ATOM    232  N   ARG B 298      86.920  72.973  95.546  1.00  0.00           N  
ATOM    233  CA  ARG B 298      85.541  72.904  95.081  1.00  0.00           C  
ATOM    234  C   ARG B 298      85.239  74.017  94.076  1.00  0.00           C  
ATOM    235  O   ARG B 298      84.385  73.855  93.203  1.00  0.00           O  
ATOM    236  CB  ARG B 298      84.589  73.004  96.274  1.00  0.00           C  
ATOM    237  CG  ARG B 298      83.109  73.148  95.924  1.00  0.00           C  
ATOM    238  CD  ARG B 298      82.650  72.066  94.962  1.00  0.00           C  
ATOM    239  NE  ARG B 298      81.196  72.030  94.814  1.00  0.00           N  
ATOM    240  CZ  ARG B 298      80.363  71.554  95.736  1.00  0.00           C  
ATOM    241  NH1 ARG B 298      80.837  71.072  96.876  1.00  0.00           N  
ATOM    242  NH2 ARG B 298      79.054  71.550  95.517  1.00  0.00           N  
ATOM    243  N   ASN B 299      85.932  75.148  94.200  1.00  0.00           N  
ATOM    244  CA  ASN B 299      85.705  76.265  93.293  1.00  0.00           C  
ATOM    245  C   ASN B 299      86.818  76.443  92.261  1.00  0.00           C  
ATOM    246  O   ASN B 299      86.859  77.445  91.553  1.00  0.00           O  
ATOM    247  CB  ASN B 299      85.540  77.564  94.077  1.00  0.00           C  
ATOM    248  CG  ASN B 299      84.265  77.593  94.893  1.00  0.00           C  
ATOM    249  OD1 ASN B 299      84.240  77.186  96.059  1.00  0.00           O  
ATOM    250  ND2 ASN B 299      83.186  78.065  94.277  1.00  0.00           N  
ATOM    251  N   GLY B 305      87.707  75.462  92.170  1.00  0.00           N  
ATOM    252  CA  GLY B 305      88.805  75.555  91.233  1.00  0.00           C  
ATOM    253  C   GLY B 305      89.637  76.771  91.561  1.00  0.00           C  
ATOM    254  O   GLY B 305      90.060  77.506  90.665  1.00  0.00           O  
ATOM    255  N   GLY B 306      89.863  76.991  92.855  1.00  0.00           N  
ATOM    256  CA  GLY B 306      90.650  78.134  93.284  1.00  0.00           C  
ATOM    257  C   GLY B 306      92.027  77.761  93.801  1.00  0.00           C  
ATOM    258  O   GLY B 306      92.581  76.728  93.436  1.00  0.00           O  
ATOM    259  N   ARG B 307      92.587  78.613  94.651  1.00  0.00           N  
ATOM    260  CA  ARG B 307      93.903  78.360  95.221  1.00  0.00           C  
ATOM    261  C   ARG B 307      93.890  78.369  96.747  1.00  0.00           C  
ATOM    262  O   ARG B 307      93.265  79.229  97.372  1.00  0.00           O  
ATOM    263  CB  ARG B 307      94.907  79.395  94.719  1.00  0.00           C  
ATOM    264  CG  ARG B 307      95.606  78.983  93.452  1.00  0.00           C  
ATOM    265  CD  ARG B 307      95.739  80.153  92.508  1.00  0.00           C  
ATOM    266  NE  ARG B 307      96.376  81.295  93.149  1.00  0.00           N  
ATOM    267  CZ  ARG B 307      96.100  82.559  92.845  1.00  0.00           C  
ATOM    268  NH1 ARG B 307      95.196  82.827  91.911  1.00  0.00           N  
ATOM    269  NH2 ARG B 307      96.721  83.552  93.473  1.00  0.00           N  
ATOM    270  N   PHE B 308      94.568  77.386  97.326  1.00  0.00           N  
ATOM    271  CA  PHE B 308      94.699  77.253  98.770  1.00  0.00           C  
ATOM    272  C   PHE B 308      96.157  77.599  99.110  1.00  0.00           C  
ATOM    273  O   PHE B 308      97.084  76.873  98.728  1.00  0.00           O  
ATOM    274  CB  PHE B 308      94.393  75.817  99.189  1.00  0.00           C  
ATOM    275  CG  PHE B 308      94.588  75.552 100.658  1.00  0.00           C  
ATOM    276  CD1 PHE B 308      95.014  74.303 101.093  1.00  0.00           C  
ATOM    277  CD2 PHE B 308      94.325  76.538 101.602  1.00  0.00           C  
ATOM    278  CE1 PHE B 308      95.174  74.039 102.442  1.00  0.00           C  
ATOM    279  CE2 PHE B 308      94.481  76.282 102.954  1.00  0.00           C  
ATOM    280  CZ  PHE B 308      94.904  75.032 103.378  1.00  0.00           C  
ATOM    281  N   ILE B 309      96.341  78.711  99.818  1.00  0.00           N  
ATOM    282  CA  ILE B 309      97.656  79.214 100.214  1.00  0.00           C  
ATOM    283  C   ILE B 309      97.999  78.965 101.682  1.00  0.00           C  
ATOM    284  O   ILE B 309      97.115  78.899 102.545  1.00  0.00           O  
ATOM    285  CB  ILE B 309      97.744  80.742 100.069  1.00  0.00           C  
ATOM    286  CG1 ILE B 309      97.397  81.182  98.657  1.00  0.00           C  
ATOM    287  CG2 ILE B 309      99.136  81.214 100.433  1.00  0.00           C  
ATOM    288  CD1 ILE B 309      97.304  82.695  98.558  1.00  0.00           C  
ATOM    289  N   VAL B 310      99.299  78.872 101.952  1.00  0.00           N  
ATOM    290  CA  VAL B 310      99.806  78.710 103.299  1.00  0.00           C  
ATOM    291  C   VAL B 310     100.688  79.923 103.607  1.00  0.00           C  
ATOM    292  O   VAL B 310     101.648  80.210 102.886  1.00  0.00           O  
ATOM    293  CB  VAL B 310     100.661  77.429 103.463  1.00  0.00           C  
ATOM    294  CG1 VAL B 310     101.330  77.426 104.847  1.00  0.00           C  
ATOM    295  CG2 VAL B 310      99.790  76.178 103.308  1.00  0.00           C  
ATOM    296  N   ARG B 311     100.339  80.655 104.658  1.00  0.00           N  
ATOM    297  CA  ARG B 311     101.132  81.801 105.072  1.00  0.00           C  
ATOM    298  C   ARG B 311     101.567  81.556 106.518  1.00  0.00           C  
ATOM    299  O   ARG B 311     100.730  81.279 107.385  1.00  0.00           O  
ATOM    300  CB  ARG B 311     100.321  83.099 105.002  1.00  0.00           C  
ATOM    301  CG  ARG B 311     101.118  84.320 105.452  1.00  0.00           C  
ATOM    302  CD  ARG B 311     100.214  85.445 105.905  1.00  0.00           C  
ATOM    303  NE  ARG B 311      99.211  85.705 104.891  1.00  0.00           N  
ATOM    304  CZ  ARG B 311      97.930  85.959 105.130  1.00  0.00           C  
ATOM    305  NH1 ARG B 311      97.455  86.004 106.376  1.00  0.00           N  
ATOM    306  NH2 ARG B 311      97.116  86.133 104.102  1.00  0.00           N  
ATOM    307  N   ILE B 312     102.870  81.643 106.775  1.00  0.00           N  
ATOM    308  CA  ILE B 312     103.390  81.436 108.120  1.00  0.00           C  
ATOM    309  C   ILE B 312     103.348  82.766 108.861  1.00  0.00           C  
ATOM    310  O   ILE B 312     103.944  83.746 108.421  1.00  0.00           O  
ATOM    311  CB  ILE B 312     104.842  80.927 108.086  1.00  0.00           C  
ATOM    312  CG1 ILE B 312     104.921  79.637 107.276  1.00  0.00           C  
ATOM    313  CG2 ILE B 312     105.345  80.697 109.505  1.00  0.00           C  
ATOM    314  CD1 ILE B 312     104.200  78.468 107.904  1.00  0.00           C  
ATOM    315  N   GLU B 313     102.639  82.806 109.981  1.00  0.00           N  
ATOM    316  CA  GLU B 313     102.531  84.046 110.734  1.00  0.00           C  
ATOM    317  C   GLU B 313     103.423  84.028 111.969  1.00  0.00           C  
ATOM    318  O   GLU B 313     102.984  83.738 113.081  1.00  0.00           O  
ATOM    319  CB  GLU B 313     101.058  84.317 111.077  1.00  0.00           C  
ATOM    320  CG  GLU B 313     100.234  84.521 109.802  1.00  0.00           C  
ATOM    321  CD  GLU B 313      98.878  85.185 110.008  1.00  0.00           C  
ATOM    322  OE1 GLU B 313      98.280  85.601 108.989  1.00  0.00           O  
ATOM    323  OE2 GLU B 313      98.401  85.294 111.161  1.00  0.00           O  
ATOM    324  N   ASP B 314     104.694  84.342 111.731  1.00  0.00           N  
ATOM    325  CA  ASP B 314     105.739  84.374 112.752  1.00  0.00           C  
ATOM    326  C   ASP B 314     106.154  85.800 113.110  1.00  0.00           C  
ATOM    327  O   ASP B 314     107.336  86.092 113.217  1.00  0.00           O  
ATOM    328  CB  ASP B 314     106.959  83.611 112.241  1.00  0.00           C  
ATOM    329  CG  ASP B 314     107.391  84.063 110.840  1.00  0.00           C  
ATOM    330  OD1 ASP B 314     108.406  83.541 110.336  1.00  0.00           O  
ATOM    331  OD2 ASP B 314     106.719  84.931 110.237  1.00  0.00           O  
ATOM    332  N   THR B 315     105.169  86.672 113.302  1.00  0.00           N  
ATOM    333  CA  THR B 315     105.407  88.072 113.638  1.00  0.00           C  
ATOM    334  C   THR B 315     105.699  88.320 115.120  1.00  0.00           C  
ATOM    335  O   THR B 315     106.038  89.436 115.503  1.00  0.00           O  
ATOM    336  CB  THR B 315     104.195  88.956 113.239  1.00  0.00           C  
ATOM    337  OG1 THR B 315     103.012  88.494 113.911  1.00  0.00           O  
ATOM    338  CG2 THR B 315     103.972  88.910 111.739  1.00  0.00           C  
ATOM    339  N   ASP B 316     105.561  87.293 115.953  1.00  0.00           N  
ATOM    340  CA  ASP B 316     105.817  87.451 117.379  1.00  0.00           C  
ATOM    341  C   ASP B 316     107.102  86.747 117.791  1.00  0.00           C  
ATOM    342  O   ASP B 316     107.100  85.566 118.129  1.00  0.00           O  
ATOM    343  CB  ASP B 316     104.640  86.917 118.200  1.00  0.00           C  
ATOM    344  CG  ASP B 316     104.812  87.174 119.693  1.00  0.00           C  
ATOM    345  OD1 ASP B 316     105.299  88.271 120.051  1.00  0.00           O  
ATOM    346  OD2 ASP B 316     104.449  86.295 120.506  1.00  0.00           O  
ATOM    347  N   ARG B 317     108.198  87.494 117.764  1.00  0.00           N  
ATOM    348  CA  ARG B 317     109.514  86.976 118.109  1.00  0.00           C  
ATOM    349  C   ARG B 317     109.564  86.286 119.466  1.00  0.00           C  
ATOM    350  O   ARG B 317     110.362  85.375 119.680  1.00  0.00           O  
ATOM    351  CB  ARG B 317     110.531  88.111 118.112  1.00  0.00           C  
ATOM    352  CG  ARG B 317     110.525  88.974 116.868  1.00  0.00           C  
ATOM    353  CD  ARG B 317     111.477  90.148 117.061  1.00  0.00           C  
ATOM    354  NE  ARG B 317     111.127  90.938 118.241  1.00  0.00           N  
ATOM    355  CZ  ARG B 317     111.881  91.909 118.747  1.00  0.00           C  
ATOM    356  NH1 ARG B 317     113.040  92.218 118.177  1.00  0.00           N  
ATOM    357  NH2 ARG B 317     111.479  92.566 119.829  1.00  0.00           N  
ATOM    358  N   ALA B 333     108.719  86.733 120.387  1.00  0.00           N  
ATOM    359  CA  ALA B 333     108.686  86.169 121.731  1.00  0.00           C  
ATOM    360  C   ALA B 333     108.254  84.705 121.768  1.00  0.00           C  
ATOM    361  O   ALA B 333     108.970  83.854 122.294  1.00  0.00           O  
ATOM    362  CB  ALA B 333     107.764  87.003 122.617  1.00  0.00           C  
ATOM    363  N   ARG B 421     107.082  84.415 121.211  1.00  0.00           N  
ATOM    364  CA  ARG B 421     106.563  83.055 121.218  1.00  0.00           C  
ATOM    365  C   ARG B 421     106.995  82.243 120.001  1.00  0.00           C  
ATOM    366  O   ARG B 421     106.649  81.066 119.874  1.00  0.00           O  
ATOM    367  CB  ARG B 421     105.034  83.090 121.330  1.00  0.00           C  
ATOM    368  CG  ARG B 421     104.556  83.913 122.524  1.00  0.00           C  
ATOM    369  CD  ARG B 421     103.119  83.619 122.949  1.00  0.00           C  
ATOM    370  NE  ARG B 421     102.127  83.994 121.945  1.00  0.00           N  
ATOM    371  CZ  ARG B 421     101.703  83.194 120.972  1.00  0.00           C  
ATOM    372  NH1 ARG B 421     102.183  81.961 120.865  1.00  0.00           N  
ATOM    373  NH2 ARG B 421     100.789  83.627 120.111  1.00  0.00           N  
ATOM    374  N   TYR B 422     107.768  82.868 119.117  1.00  0.00           N  
ATOM    375  CA  TYR B 422     108.243  82.197 117.912  1.00  0.00           C  
ATOM    376  C   TYR B 422     109.104  80.975 118.206  1.00  0.00           C  
ATOM    377  O   TYR B 422     110.038  81.037 119.008  1.00  0.00           O  
ATOM    378  CB  TYR B 422     109.043  83.160 117.036  1.00  0.00           C  
ATOM    379  CG  TYR B 422     109.702  82.465 115.871  1.00  0.00           C  
ATOM    380  CD1 TYR B 422     111.091  82.316 115.812  1.00  0.00           C  
ATOM    381  CD2 TYR B 422     108.935  81.927 114.839  1.00  0.00           C  
ATOM    382  CE1 TYR B 422     111.698  81.644 114.747  1.00  0.00           C  
ATOM    383  CE2 TYR B 422     109.526  81.257 113.774  1.00  0.00           C  
ATOM    384  CZ  TYR B 422     110.906  81.118 113.731  1.00  0.00           C  
ATOM    385  OH  TYR B 422     111.485  80.457 112.670  1.00  0.00           O  
ATOM    386  N   VAL B 423     108.785  79.869 117.544  1.00  0.00           N  
ATOM    387  CA  VAL B 423     109.530  78.630 117.712  1.00  0.00           C  
ATOM    388  C   VAL B 423     109.982  78.131 116.342  1.00  0.00           C  
ATOM    389  O   VAL B 423     109.167  77.688 115.528  1.00  0.00           O  
ATOM    390  CB  VAL B 423     108.673  77.528 118.383  1.00  0.00           C  
ATOM    391  CG1 VAL B 423     109.506  76.267 118.571  1.00  0.00           C  
ATOM    392  CG2 VAL B 423     108.145  78.018 119.719  1.00  0.00           C  
ATOM    393  N   PRO B 424     111.292  78.213 116.060  1.00  0.00           N  
ATOM    394  CA  PRO B 424     111.802  77.750 114.766  1.00  0.00           C  
ATOM    395  C   PRO B 424     111.594  76.240 114.583  1.00  0.00           C  
ATOM    396  O   PRO B 424     111.797  75.452 115.515  1.00  0.00           O  
ATOM    397  CB  PRO B 424     113.278  78.145 114.822  1.00  0.00           C  
ATOM    398  CG  PRO B 424     113.592  78.013 116.286  1.00  0.00           C  
ATOM    399  CD  PRO B 424     112.394  78.685 116.918  1.00  0.00           C  
ATOM    400  N   GLY B 425     111.187  75.841 113.382  1.00  0.00           N  
ATOM    401  CA  GLY B 425     110.956  74.430 113.128  1.00  0.00           C  
ATOM    402  C   GLY B 425     109.499  74.033 113.295  1.00  0.00           C  
ATOM    403  O   GLY B 425     109.068  72.998 112.788  1.00  0.00           O  
ATOM    404  N   ALA B 426     108.736  74.843 114.023  1.00  0.00           N  
ATOM    405  CA  ALA B 426     107.321  74.555 114.222  1.00  0.00           C  
ATOM    406  C   ALA B 426     106.693  74.647 112.837  1.00  0.00           C  
ATOM    407  O   ALA B 426     105.687  73.986 112.547  1.00  0.00           O  
ATOM    408  CB  ALA B 426     106.686  75.578 115.174  1.00  0.00           C  
ATOM    409  N   GLU B 427     107.315  75.462 111.983  1.00  0.00           N  
ATOM    410  CA  GLU B 427     106.849  75.645 110.615  1.00  0.00           C  
ATOM    411  C   GLU B 427     106.941  74.333 109.847  1.00  0.00           C  
ATOM    412  O   GLU B 427     105.960  73.871 109.268  1.00  0.00           O  
ATOM    413  CB  GLU B 427     107.681  76.710 109.893  1.00  0.00           C  
ATOM    414  CG  GLU B 427     107.549  76.653 108.367  1.00  0.00           C  
ATOM    415  CD  GLU B 427     108.365  77.717 107.649  1.00  0.00           C  
ATOM    416  OE1 GLU B 427     108.651  77.534 106.441  1.00  0.00           O  
ATOM    417  OE2 GLU B 427     108.707  78.737 108.285  1.00  0.00           O  
ATOM    418  N   GLU B 429     108.128  73.740 109.841  1.00  0.00           N  
ATOM    419  CA  GLU B 429     108.323  72.490 109.129  1.00  0.00           C  
ATOM    420  C   GLU B 429     107.366  71.414 109.635  1.00  0.00           C  
ATOM    421  O   GLU B 429     106.854  70.616 108.848  1.00  0.00           O  
ATOM    422  CB  GLU B 429     109.799  72.034 109.229  1.00  0.00           C  
ATOM    423  CG  GLU B 429     110.391  71.945 110.651  1.00  0.00           C  
ATOM    424  CD  GLU B 429     111.926  72.163 110.706  1.00  0.00           C  
ATOM    425  OE1 GLU B 429     112.501  72.145 111.824  1.00  0.00           O  
ATOM    426  OE2 GLU B 429     112.559  72.357 109.639  1.00  0.00           O  
ATOM    427  N   ARG B 431     107.097  71.417 110.939  1.00  0.00           N  
ATOM    428  CA  ARG B 431     106.209  70.420 111.536  1.00  0.00           C  
ATOM    429  C   ARG B 431     104.749  70.577 111.103  1.00  0.00           C  
ATOM    430  O   ARG B 431     104.073  69.584 110.817  1.00  0.00           O  
ATOM    431  CB  ARG B 431     106.305  70.469 113.067  1.00  0.00           C  
ATOM    432  CG  ARG B 431     107.718  70.222 113.604  1.00  0.00           C  
ATOM    433  CD  ARG B 431     107.770  70.368 115.117  1.00  0.00           C  
ATOM    434  NE  ARG B 431     106.909  69.393 115.776  1.00  0.00           N  
ATOM    435  CZ  ARG B 431     106.591  69.417 117.067  1.00  0.00           C  
ATOM    436  NH1 ARG B 431     107.065  70.372 117.855  1.00  0.00           N  
ATOM    437  NH2 ARG B 431     105.791  68.487 117.570  1.00  0.00           N  
ATOM    438  N   ILE B 432     104.258  71.813 111.050  1.00  0.00           N  
ATOM    439  CA  ILE B 432     102.877  72.022 110.640  1.00  0.00           C  
ATOM    440  C   ILE B 432     102.688  71.733 109.137  1.00  0.00           C  
ATOM    441  O   ILE B 432     101.657  71.183 108.729  1.00  0.00           O  
ATOM    442  CB  ILE B 432     102.378  73.454 111.006  1.00  0.00           C  
ATOM    443  CG1 ILE B 432     100.899  73.591 110.635  1.00  0.00           C  
ATOM    444  CG2 ILE B 432     103.185  74.508 110.293  1.00  0.00           C  
ATOM    445  CD1 ILE B 432      99.999  72.548 111.303  1.00  0.00           C  
ATOM    446  N   LEU B 433     103.683  72.069 108.318  1.00  0.00           N  
ATOM    447  CA  LEU B 433     103.588  71.802 106.879  1.00  0.00           C  
ATOM    448  C   LEU B 433     103.570  70.296 106.625  1.00  0.00           C  
ATOM    449  O   LEU B 433     102.818  69.809 105.770  1.00  0.00           O  
ATOM    450  CB  LEU B 433     104.759  72.437 106.122  1.00  0.00           C  
ATOM    451  CG  LEU B 433     104.790  73.964 106.132  1.00  0.00           C  
ATOM    452  CD1 LEU B 433     106.001  74.460 105.356  1.00  0.00           C  
ATOM    453  CD2 LEU B 433     103.513  74.498 105.528  1.00  0.00           C  
ATOM    454  N   ALA B 434     104.404  69.573 107.374  1.00  0.00           N  
ATOM    455  CA  ALA B 434     104.499  68.120 107.265  1.00  0.00           C  
ATOM    456  C   ALA B 434     103.210  67.463 107.766  1.00  0.00           C  
ATOM    457  O   ALA B 434     102.746  66.475 107.193  1.00  0.00           O  
ATOM    458  CB  ALA B 434     105.707  67.599 108.072  1.00  0.00           C  
ATOM    459  N   ALA B 435     102.642  68.011 108.838  1.00  0.00           N  
ATOM    460  CA  ALA B 435     101.404  67.474 109.403  1.00  0.00           C  
ATOM    461  C   ALA B 435     100.257  67.618 108.406  1.00  0.00           C  
ATOM    462  O   ALA B 435      99.488  66.675 108.186  1.00  0.00           O  
ATOM    463  CB  ALA B 435     101.059  68.185 110.712  1.00  0.00           C  
ATOM    464  N   LEU B 436     100.145  68.792 107.797  1.00  0.00           N  
ATOM    465  CA  LEU B 436      99.087  69.033 106.814  1.00  0.00           C  
ATOM    466  C   LEU B 436      99.225  68.080 105.620  1.00  0.00           C  
ATOM    467  O   LEU B 436      98.229  67.577 105.099  1.00  0.00           O  
ATOM    468  CB  LEU B 436      99.129  70.484 106.323  1.00  0.00           C  
ATOM    469  CG  LEU B 436      98.871  71.596 107.343  1.00  0.00           C  
ATOM    470  CD1 LEU B 436      99.019  72.933 106.662  1.00  0.00           C  
ATOM    471  CD2 LEU B 436      97.481  71.447 107.937  1.00  0.00           C  
ATOM    472  N   LYS B 437     100.459  67.840 105.190  1.00  0.00           N  
ATOM    473  CA  LYS B 437     100.692  66.937 104.082  1.00  0.00           C  
ATOM    474  C   LYS B 437     100.374  65.518 104.545  1.00  0.00           C  
ATOM    475  O   LYS B 437      99.826  64.706 103.794  1.00  0.00           O  
ATOM    476  CB  LYS B 437     102.147  67.036 103.618  1.00  0.00           C  
ATOM    477  CG  LYS B 437     102.506  68.384 103.015  1.00  0.00           C  
ATOM    478  CD  LYS B 437     103.995  68.480 102.722  1.00  0.00           C  
ATOM    479  CE  LYS B 437     104.357  69.845 102.152  1.00  0.00           C  
ATOM    480  NZ  LYS B 437     105.820  69.971 101.964  1.00  0.00           N  
ATOM    481  N   TRP B 438     100.706  65.225 105.795  1.00  0.00           N  
ATOM    482  CA  TRP B 438     100.444  63.908 106.354  1.00  0.00           C  
ATOM    483  C   TRP B 438      98.936  63.612 106.357  1.00  0.00           C  
ATOM    484  O   TRP B 438      98.524  62.478 106.146  1.00  0.00           O  
ATOM    485  CB  TRP B 438     101.001  63.838 107.777  1.00  0.00           C  
ATOM    486  CG  TRP B 438     100.745  62.544 108.477  1.00  0.00           C  
ATOM    487  CD1 TRP B 438     101.286  61.326 108.180  1.00  0.00           C  
ATOM    488  CD2 TRP B 438      99.870  62.335 109.599  1.00  0.00           C  
ATOM    489  NE1 TRP B 438     100.803  60.370 109.049  1.00  0.00           N  
ATOM    490  CE2 TRP B 438      99.934  60.960 109.928  1.00  0.00           C  
ATOM    491  CE3 TRP B 438      99.041  63.176 110.353  1.00  0.00           C  
ATOM    492  CZ2 TRP B 438      99.201  60.405 110.981  1.00  0.00           C  
ATOM    493  CZ3 TRP B 438      98.309  62.623 111.406  1.00  0.00           C  
ATOM    494  CH2 TRP B 438      98.394  61.247 111.706  1.00  0.00           C  
ATOM    495  N   LEU B 439      98.116  64.634 106.587  1.00  0.00           N  
ATOM    496  CA  LEU B 439      96.665  64.448 106.622  1.00  0.00           C  
ATOM    497  C   LEU B 439      96.062  64.227 105.247  1.00  0.00           C  
ATOM    498  O   LEU B 439      94.890  63.848 105.126  1.00  0.00           O  
ATOM    499  CB  LEU B 439      95.984  65.653 107.269  1.00  0.00           C  
ATOM    500  CG  LEU B 439      95.981  65.727 108.795  1.00  0.00           C  
ATOM    501  CD1 LEU B 439      95.344  67.035 109.232  1.00  0.00           C  
ATOM    502  CD2 LEU B 439      95.218  64.552 109.365  1.00  0.00           C  
ATOM    503  N   GLY B 444      96.860  64.470 104.212  1.00  0.00           N  
ATOM    504  CA  GLY B 444      96.376  64.289 102.856  1.00  0.00           C  
ATOM    505  C   GLY B 444      96.097  65.585 102.121  1.00  0.00           C  
ATOM    506  O   GLY B 444      95.638  65.573 100.979  1.00  0.00           O  
ATOM    507  N   LEU B 445      96.386  66.711 102.761  1.00  0.00           N  
ATOM    508  CA  LEU B 445      96.147  68.000 102.132  1.00  0.00           C  
ATOM    509  C   LEU B 445      97.308  68.392 101.234  1.00  0.00           C  
ATOM    510  O   LEU B 445      98.405  67.841 101.341  1.00  0.00           O  
ATOM    511  CB  LEU B 445      95.950  69.085 103.191  1.00  0.00           C  
ATOM    512  CG  LEU B 445      94.976  68.724 104.304  1.00  0.00           C  
ATOM    513  CD1 LEU B 445      95.024  69.792 105.370  1.00  0.00           C  
ATOM    514  CD2 LEU B 445      93.576  68.572 103.735  1.00  0.00           C  
ATOM    515  N   SER B 457      97.030  69.337 100.343  1.00  0.00           N  
ATOM    516  CA  SER B 457      97.995  69.908  99.407  1.00  0.00           C  
ATOM    517  C   SER B 457      97.686  71.389  99.428  1.00  0.00           C  
ATOM    518  O   SER B 457      96.567  71.786  99.753  1.00  0.00           O  
ATOM    519  CB  SER B 457      97.762  69.412  97.979  1.00  0.00           C  
ATOM    520  OG  SER B 457      98.156  68.060  97.826  1.00  0.00           O  
ATOM    521  N   TYR B 461      98.668  72.216  99.126  1.00  0.00           N  
ATOM    522  CA  TYR B 461      98.409  73.642  99.061  1.00  0.00           C  
ATOM    523  C   TYR B 461      99.059  74.103  97.781  1.00  0.00           C  
ATOM    524  O   TYR B 461      99.965  73.448  97.283  1.00  0.00           O  
ATOM    525  CB  TYR B 461      98.954  74.396 100.274  1.00  0.00           C  
ATOM    526  CG  TYR B 461     100.289  73.941 100.781  1.00  0.00           C  
ATOM    527  CD1 TYR B 461     100.382  72.922 101.723  1.00  0.00           C  
ATOM    528  CD2 TYR B 461     101.461  74.563 100.359  1.00  0.00           C  
ATOM    529  CE1 TYR B 461     101.618  72.537 102.242  1.00  0.00           C  
ATOM    530  CE2 TYR B 461     102.700  74.188 100.866  1.00  0.00           C  
ATOM    531  CZ  TYR B 461     102.772  73.178 101.805  1.00  0.00           C  
ATOM    532  OH  TYR B 461     103.998  72.804 102.298  1.00  0.00           O  
ATOM    533  N   ASP B 463      98.603  75.222  97.239  1.00  0.00           N  
ATOM    534  CA  ASP B 463      99.133  75.682  95.968  1.00  0.00           C  
ATOM    535  C   ASP B 463     100.271  76.702  96.037  1.00  0.00           C  
ATOM    536  O   ASP B 463     101.077  76.809  95.111  1.00  0.00           O  
ATOM    537  CB  ASP B 463      97.958  76.174  95.132  1.00  0.00           C  
ATOM    538  CG  ASP B 463      96.842  75.135  95.063  1.00  0.00           C  
ATOM    539  OD1 ASP B 463      95.656  75.498  95.245  1.00  0.00           O  
ATOM    540  OD2 ASP B 463      97.158  73.945  94.835  1.00  0.00           O  
ATOM    541  N   GLU B 464     100.340  77.435  97.139  1.00  0.00           N  
ATOM    542  CA  GLU B 464     101.403  78.412  97.353  1.00  0.00           C  
ATOM    543  C   GLU B 464     101.816  78.255  98.807  1.00  0.00           C  
ATOM    544  O   GLU B 464     100.996  77.880  99.645  1.00  0.00           O  
ATOM    545  CB  GLU B 464     100.901  79.836  97.095  1.00  0.00           C  
ATOM    546  CG  GLU B 464     100.695  80.175  95.620  1.00  0.00           C  
ATOM    547  CD  GLU B 464      99.925  81.466  95.432  1.00  0.00           C  
ATOM    548  OE1 GLU B 464     100.275  82.467  96.083  1.00  0.00           O  
ATOM    549  OE2 GLU B 464      98.969  81.489  94.638  1.00  0.00           O  
ATOM    550  N   GLY B 465     103.083  78.518  99.101  1.00  0.00           N  
ATOM    551  CA  GLY B 465     103.558  78.389 100.465  1.00  0.00           C  
ATOM    552  C   GLY B 465     105.042  78.680 100.584  1.00  0.00           C  
ATOM    553  O   GLY B 465     105.725  78.863  99.577  1.00  0.00           O  
ATOM    554  N   PRO B 466     105.573  78.716 101.812  1.00  0.00           N  
ATOM    555  CA  PRO B 466     106.987  78.990 102.097  1.00  0.00           C  
ATOM    556  C   PRO B 466     107.940  78.077 101.334  1.00  0.00           C  
ATOM    557  O   PRO B 466     108.821  78.537 100.608  1.00  0.00           O  
ATOM    558  CB  PRO B 466     107.090  78.761 103.604  1.00  0.00           C  
ATOM    559  CG  PRO B 466     105.711  79.020 104.093  1.00  0.00           C  
ATOM    560  CD  PRO B 466     104.851  78.369 103.046  1.00  0.00           C  
ATOM    561  N   ASP B 467     107.757  76.776 101.515  1.00  0.00           N  
ATOM    562  CA  ASP B 467     108.597  75.779 100.870  1.00  0.00           C  
ATOM    563  C   ASP B 467     108.334  75.570  99.375  1.00  0.00           C  
ATOM    564  O   ASP B 467     109.268  75.337  98.609  1.00  0.00           O  
ATOM    565  CB  ASP B 467     108.471  74.449 101.617  1.00  0.00           C  
ATOM    566  CG  ASP B 467     107.029  73.965 101.729  1.00  0.00           C  
ATOM    567  OD1 ASP B 467     106.089  74.726 101.401  1.00  0.00           O  
ATOM    568  OD2 ASP B 467     106.841  72.808 102.162  1.00  0.00           O  
ATOM    569  N   VAL B 468     107.074  75.659  98.963  1.00  0.00           N  
ATOM    570  CA  VAL B 468     106.709  75.459  97.562  1.00  0.00           C  
ATOM    571  C   VAL B 468     106.822  76.741  96.733  1.00  0.00           C  
ATOM    572  O   VAL B 468     106.747  76.706  95.505  1.00  0.00           O  
ATOM    573  CB  VAL B 468     105.257  74.926  97.444  1.00  0.00           C  
ATOM    574  CG1 VAL B 468     104.949  74.548  96.008  1.00  0.00           C  
ATOM    575  CG2 VAL B 468     105.071  73.724  98.353  1.00  0.00           C  
ATOM    576  N   GLY B 469     107.006  77.873  97.401  1.00  0.00           N  
ATOM    577  CA  GLY B 469     107.097  79.129  96.681  1.00  0.00           C  
ATOM    578  C   GLY B 469     105.734  79.578  96.172  1.00  0.00           C  
ATOM    579  O   GLY B 469     104.699  78.985  96.503  1.00  0.00           O  
ATOM    580  N   GLY B 470     105.732  80.630  95.361  1.00  0.00           N  
ATOM    581  CA  GLY B 470     104.492  81.148  94.821  1.00  0.00           C  
ATOM    582  C   GLY B 470     104.660  82.537  94.246  1.00  0.00           C  
ATOM    583  O   GLY B 470     105.685  83.183  94.455  1.00  0.00           O  
ATOM    584  N   PRO B 471     103.639  83.037  93.541  1.00  0.00           N  
ATOM    585  CA  PRO B 471     103.585  84.350  92.890  1.00  0.00           C  
ATOM    586  C   PRO B 471     103.499  85.564  93.811  1.00  0.00           C  
ATOM    587  O   PRO B 471     103.773  86.686  93.380  1.00  0.00           O  
ATOM    588  CB  PRO B 471     102.329  84.260  92.011  1.00  0.00           C  
ATOM    589  CG  PRO B 471     101.915  82.799  92.057  1.00  0.00           C  
ATOM    590  CD  PRO B 471     102.353  82.343  93.401  1.00  0.00           C  
ATOM    591  N   HIS B 472     103.107  85.357  95.066  1.00  0.00           N  
ATOM    592  CA  HIS B 472     102.958  86.483  95.988  1.00  0.00           C  
ATOM    593  C   HIS B 472     103.688  86.312  97.312  1.00  0.00           C  
ATOM    594  O   HIS B 472     103.145  86.617  98.379  1.00  0.00           O  
ATOM    595  CB  HIS B 472     101.468  86.734  96.246  1.00  0.00           C  
ATOM    596  CG  HIS B 472     100.638  86.716  95.001  1.00  0.00           C  
ATOM    597  ND1 HIS B 472     100.687  87.723  94.060  1.00  0.00           N  
ATOM    598  CD2 HIS B 472      99.785  85.784  94.513  1.00  0.00           C  
ATOM    599  CE1 HIS B 472      99.901  87.408  93.045  1.00  0.00           C  
ATOM    600  NE2 HIS B 472      99.343  86.236  93.295  1.00  0.00           N  
ATOM    601  N   GLY B 473     104.915  85.819  97.237  1.00  0.00           N  
ATOM    602  CA  GLY B 473     105.697  85.635  98.440  1.00  0.00           C  
ATOM    603  C   GLY B 473     106.376  86.933  98.811  1.00  0.00           C  
ATOM    604  O   GLY B 473     106.139  87.945  98.158  1.00  0.00           O  
ATOM    605  N   PRO B 474     107.202  86.954  99.868  1.00  0.00           N  
ATOM    606  CA  PRO B 474     107.516  85.807 100.726  1.00  0.00           C  
ATOM    607  C   PRO B 474     106.242  85.314 101.404  1.00  0.00           C  
ATOM    608  O   PRO B 474     105.280  86.064 101.537  1.00  0.00           O  
ATOM    609  CB  PRO B 474     108.484  86.391 101.762  1.00  0.00           C  
ATOM    610  CG  PRO B 474     109.008  87.623 101.127  1.00  0.00           C  
ATOM    611  CD  PRO B 474     107.831  88.176 100.392  1.00  0.00           C  
ATOM    612  N   TYR B 475     106.247  84.062 101.845  1.00  0.00           N  
ATOM    613  CA  TYR B 475     105.086  83.496 102.517  1.00  0.00           C  
ATOM    614  C   TYR B 475     105.283  83.370 104.029  1.00  0.00           C  
ATOM    615  O   TYR B 475     104.574  82.624 104.700  1.00  0.00           O  
ATOM    616  CB  TYR B 475     104.716  82.149 101.886  1.00  0.00           C  
ATOM    617  CG  TYR B 475     104.127  82.321 100.504  1.00  0.00           C  
ATOM    618  CD1 TYR B 475     104.930  82.255  99.360  1.00  0.00           C  
ATOM    619  CD2 TYR B 475     102.767  82.621 100.343  1.00  0.00           C  
ATOM    620  CE1 TYR B 475     104.389  82.489  98.084  1.00  0.00           C  
ATOM    621  CE2 TYR B 475     102.217  82.859  99.082  1.00  0.00           C  
ATOM    622  CZ  TYR B 475     103.031  82.797  97.958  1.00  0.00           C  
ATOM    623  OH  TYR B 475     102.496  83.088  96.728  1.00  0.00           O  
ATOM    624  N   ARG B 476     106.259  84.113 104.545  1.00  0.00           N  
ATOM    625  CA  ARG B 476     106.562  84.158 105.975  1.00  0.00           C  
ATOM    626  C   ARG B 476     106.464  85.643 106.331  1.00  0.00           C  
ATOM    627  O   ARG B 476     107.146  86.479 105.735  1.00  0.00           O  
ATOM    628  CB  ARG B 476     107.989  83.655 106.263  1.00  0.00           C  
ATOM    629  CG  ARG B 476     108.280  82.194 105.891  1.00  0.00           C  
ATOM    630  CD  ARG B 476     109.733  81.821 106.227  1.00  0.00           C  
ATOM    631  NE  ARG B 476     110.064  80.421 105.937  1.00  0.00           N  
ATOM    632  CZ  ARG B 476     110.478  79.959 104.755  1.00  0.00           C  
ATOM    633  NH1 ARG B 476     110.626  80.777 103.722  1.00  0.00           N  
ATOM    634  NH2 ARG B 476     110.744  78.666 104.598  1.00  0.00           N  
ATOM    635  N   GLN B 477     105.618  85.984 107.292  1.00  0.00           N  
ATOM    636  CA  GLN B 477     105.462  87.389 107.655  1.00  0.00           C  
ATOM    637  C   GLN B 477     106.769  88.017 108.157  1.00  0.00           C  
ATOM    638  O   GLN B 477     106.989  89.225 108.012  1.00  0.00           O  
ATOM    639  CB  GLN B 477     104.330  87.543 108.690  1.00  0.00           C  
ATOM    640  CG  GLN B 477     102.969  87.100 108.142  1.00  0.00           C  
ATOM    641  CD  GLN B 477     101.797  87.381 109.075  1.00  0.00           C  
ATOM    642  OE1 GLN B 477     101.844  87.083 110.268  1.00  0.00           O  
ATOM    643  NE2 GLN B 477     100.725  87.932 108.519  1.00  0.00           N  
ATOM    644  N   SER B 478     107.646  87.195 108.725  1.00  0.00           N  
ATOM    645  CA  SER B 478     108.914  87.699 109.232  1.00  0.00           C  
ATOM    646  C   SER B 478     109.769  88.205 108.074  1.00  0.00           C  
ATOM    647  O   SER B 478     110.624  89.079 108.250  1.00  0.00           O  
ATOM    648  CB  SER B 478     109.662  86.597 109.979  1.00  0.00           C  
ATOM    649  OG  SER B 478     109.943  85.511 109.119  1.00  0.00           O  
ATOM    650  N   GLU B 479     109.525  87.656 106.886  1.00  0.00           N  
ATOM    651  CA  GLU B 479     110.285  88.040 105.699  1.00  0.00           C  
ATOM    652  C   GLU B 479     109.727  89.275 104.993  1.00  0.00           C  
ATOM    653  O   GLU B 479     110.294  89.726 104.005  1.00  0.00           O  
ATOM    654  CB  GLU B 479     110.351  86.868 104.710  1.00  0.00           C  
ATOM    655  CG  GLU B 479     110.917  85.589 105.303  1.00  0.00           C  
ATOM    656  CD  GLU B 479     111.084  84.477 104.279  1.00  0.00           C  
ATOM    657  OE1 GLU B 479     110.144  84.247 103.485  1.00  0.00           O  
ATOM    658  OE2 GLU B 479     112.151  83.822 104.279  1.00  0.00           O  
ATOM    659  N   ARG B 482     108.632  89.833 105.500  1.00  0.00           N  
ATOM    660  CA  ARG B 482     108.043  91.005 104.860  1.00  0.00           C  
ATOM    661  C   ARG B 482     107.796  92.218 105.765  1.00  0.00           C  
ATOM    662  O   ARG B 482     106.914  93.042 105.499  1.00  0.00           O  
ATOM    663  CB  ARG B 482     106.746  90.598 104.142  1.00  0.00           C  
ATOM    664  CG  ARG B 482     105.945  89.512 104.831  1.00  0.00           C  
ATOM    665  CD  ARG B 482     104.591  89.327 104.146  1.00  0.00           C  
ATOM    666  NE  ARG B 482     104.757  88.951 102.752  1.00  0.00           N  
ATOM    667  CZ  ARG B 482     103.850  89.150 101.804  1.00  0.00           C  
ATOM    668  NH1 ARG B 482     102.693  89.731 102.081  1.00  0.00           N  
ATOM    669  NH2 ARG B 482     104.114  88.764 100.570  1.00  0.00           N  
ATOM    670  N   LEU B 485     108.597  92.345 106.816  1.00  0.00           N  
ATOM    671  CA  LEU B 485     108.459  93.458 107.749  1.00  0.00           C  
ATOM    672  C   LEU B 485     108.397  94.835 107.090  1.00  0.00           C  
ATOM    673  O   LEU B 485     107.531  95.645 107.417  1.00  0.00           O  
ATOM    674  CB  LEU B 485     109.601  93.428 108.772  1.00  0.00           C  
ATOM    675  CG  LEU B 485     109.363  92.640 110.071  1.00  0.00           C  
ATOM    676  CD1 LEU B 485     108.532  91.392 109.817  1.00  0.00           C  
ATOM    677  CD2 LEU B 485     110.709  92.282 110.686  1.00  0.00           C  
ATOM    678  N   PRO B 490     109.313  95.118 106.147  1.00  0.00           N  
ATOM    679  CA  PRO B 490     109.327  96.419 105.472  1.00  0.00           C  
ATOM    680  C   PRO B 490     107.977  96.772 104.867  1.00  0.00           C  
ATOM    681  O   PRO B 490     107.537  97.928 104.915  1.00  0.00           O  
ATOM    682  CB  PRO B 490     110.401  96.238 104.403  1.00  0.00           C  
ATOM    683  CG  PRO B 490     111.349  95.277 105.047  1.00  0.00           C  
ATOM    684  CD  PRO B 490     110.392  94.260 105.627  1.00  0.00           C  
ATOM    685  N   LEU B 494     107.327  95.763 104.299  1.00  0.00           N  
ATOM    686  CA  LEU B 494     106.030  95.938 103.664  1.00  0.00           C  
ATOM    687  C   LEU B 494     105.009  96.477 104.664  1.00  0.00           C  
ATOM    688  O   LEU B 494     104.263  97.413 104.369  1.00  0.00           O  
ATOM    689  CB  LEU B 494     105.575  94.595 103.085  1.00  0.00           C  
ATOM    690  CG  LEU B 494     104.572  94.568 101.931  1.00  0.00           C  
ATOM    691  CD1 LEU B 494     104.832  95.714 100.952  1.00  0.00           C  
ATOM    692  CD2 LEU B 494     104.694  93.216 101.227  1.00  0.00           C  
ATOM    693  N   TYR B 495     104.987  95.892 105.857  1.00  0.00           N  
ATOM    694  CA  TYR B 495     104.053  96.332 106.887  1.00  0.00           C  
ATOM    695  C   TYR B 495     104.386  97.767 107.307  1.00  0.00           C  
ATOM    696  O   TYR B 495     103.490  98.566 107.595  1.00  0.00           O  
ATOM    697  CB  TYR B 495     104.119  95.392 108.093  1.00  0.00           C  
ATOM    698  CG  TYR B 495     103.921  93.931 107.737  1.00  0.00           C  
ATOM    699  CD1 TYR B 495     102.798  93.511 107.023  1.00  0.00           C  
ATOM    700  CD2 TYR B 495     104.849  92.969 108.124  1.00  0.00           C  
ATOM    701  CE1 TYR B 495     102.607  92.165 106.702  1.00  0.00           C  
ATOM    702  CE2 TYR B 495     104.668  91.624 107.812  1.00  0.00           C  
ATOM    703  CZ  TYR B 495     103.546  91.231 107.099  1.00  0.00           C  
ATOM    704  OH  TYR B 495     103.376  89.908 106.770  1.00  0.00           O  
ATOM    705  N   GLN B 496     105.678  98.088 107.330  1.00  0.00           N  
ATOM    706  CA  GLN B 496     106.125  99.427 107.694  1.00  0.00           C  
ATOM    707  C   GLN B 496     105.579 100.428 106.689  1.00  0.00           C  
ATOM    708  O   GLN B 496     105.013 101.454 107.065  1.00  0.00           O  
ATOM    709  CB  GLN B 496     107.655  99.483 107.732  1.00  0.00           C  
ATOM    710  CG  GLN B 496     108.237  99.239 109.122  1.00  0.00           C  
ATOM    711  CD  GLN B 496     109.470  98.343 109.110  1.00  0.00           C  
ATOM    712  OE1 GLN B 496     110.395  98.545 108.319  1.00  0.00           O  
ATOM    713  NE2 GLN B 496     109.490  97.351 109.998  1.00  0.00           N  
ATOM    714  N   LYS B 498     105.741 100.114 105.409  1.00  0.00           N  
ATOM    715  CA  LYS B 498     105.246 100.969 104.332  1.00  0.00           C  
ATOM    716  C   LYS B 498     103.743 101.252 104.492  1.00  0.00           C  
ATOM    717  O   LYS B 498     103.317 102.411 104.549  1.00  0.00           O  
ATOM    718  CB  LYS B 498     105.514 100.293 102.981  1.00  0.00           C  
ATOM    719  CG  LYS B 498     104.611 100.747 101.846  1.00  0.00           C  
ATOM    720  CD  LYS B 498     104.777  99.856 100.621  1.00  0.00           C  
ATOM    721  CE  LYS B 498     103.790 100.226  99.525  1.00  0.00           C  
ATOM    722  NZ  LYS B 498     103.944  99.334  98.336  1.00  0.00           N  
ATOM    723  N   TYR B 499     102.946 100.190 104.570  1.00  0.00           N  
ATOM    724  CA  TYR B 499     101.504 100.335 104.717  1.00  0.00           C  
ATOM    725  C   TYR B 499     101.091 100.983 106.040  1.00  0.00           C  
ATOM    726  O   TYR B 499     100.032 101.606 106.126  1.00  0.00           O  
ATOM    727  CB  TYR B 499     100.811  98.976 104.546  1.00  0.00           C  
ATOM    728  CG  TYR B 499     100.786  98.493 103.112  1.00  0.00           C  
ATOM    729  CD1 TYR B 499     101.698  97.549 102.656  1.00  0.00           C  
ATOM    730  CD2 TYR B 499      99.876  99.022 102.196  1.00  0.00           C  
ATOM    731  CE1 TYR B 499     101.712  97.145 101.324  1.00  0.00           C  
ATOM    732  CE2 TYR B 499      99.883  98.627 100.859  1.00  0.00           C  
ATOM    733  CZ  TYR B 499     100.805  97.690 100.432  1.00  0.00           C  
ATOM    734  OH  TYR B 499     100.836  97.311  99.110  1.00  0.00           O  
ATOM    735  N   ALA B 500     101.916 100.837 107.071  1.00  0.00           N  
ATOM    736  CA  ALA B 500     101.608 101.445 108.357  1.00  0.00           C  
ATOM    737  C   ALA B 500     101.722 102.961 108.185  1.00  0.00           C  
ATOM    738  O   ALA B 500     100.795 103.712 108.520  1.00  0.00           O  
ATOM    739  CB  ALA B 500     102.584 100.961 109.415  1.00  0.00           C  
ATOM    740  N   GLU B 501     102.863 103.397 107.650  1.00  0.00           N  
ATOM    741  CA  GLU B 501     103.114 104.819 107.412  1.00  0.00           C  
ATOM    742  C   GLU B 501     102.039 105.353 106.473  1.00  0.00           C  
ATOM    743  O   GLU B 501     101.702 106.535 106.506  1.00  0.00           O  
ATOM    744  CB  GLU B 501     104.492 105.024 106.779  1.00  0.00           C  
ATOM    745  CG  GLU B 501     105.608 104.306 107.502  1.00  0.00           C  
ATOM    746  CD  GLU B 501     106.948 104.489 106.824  1.00  0.00           C  
ATOM    747  OE1 GLU B 501     106.995 104.481 105.572  1.00  0.00           O  
ATOM    748  OE2 GLU B 501     107.959 104.623 107.545  1.00  0.00           O  
ATOM    749  N   GLU B 502     101.514 104.464 105.634  1.00  0.00           N  
ATOM    750  CA  GLU B 502     100.455 104.801 104.691  1.00  0.00           C  
ATOM    751  C   GLU B 502      99.197 105.248 105.439  1.00  0.00           C  
ATOM    752  O   GLU B 502      98.641 106.314 105.167  1.00  0.00           O  
ATOM    753  CB  GLU B 502     100.121 103.580 103.837  1.00  0.00           C  
ATOM    754  CG  GLU B 502      98.716 103.599 103.267  1.00  0.00           C  
ATOM    755  CD  GLU B 502      98.692 103.953 101.804  1.00  0.00           C  
ATOM    756  OE1 GLU B 502      99.264 105.006 101.441  1.00  0.00           O  
ATOM    757  OE2 GLU B 502      98.098 103.176 101.021  1.00  0.00           O  
ATOM    758  N   LEU B 503      98.746 104.415 106.372  1.00  0.00           N  
ATOM    759  CA  LEU B 503      97.556 104.717 107.162  1.00  0.00           C  
ATOM    760  C   LEU B 503      97.760 106.034 107.895  1.00  0.00           C  
ATOM    761  O   LEU B 503      96.833 106.834 108.047  1.00  0.00           O  
ATOM    762  CB  LEU B 503      97.297 103.595 108.175  1.00  0.00           C  
ATOM    763  CG  LEU B 503      96.920 102.219 107.615  1.00  0.00           C  
ATOM    764  CD1 LEU B 503      96.936 101.197 108.727  1.00  0.00           C  
ATOM    765  CD2 LEU B 503      95.550 102.279 106.962  1.00  0.00           C  
ATOM    766  N   LEU B 504      98.994 106.244 108.342  1.00  0.00           N  
ATOM    767  CA  LEU B 504      99.367 107.450 109.063  1.00  0.00           C  
ATOM    768  C   LEU B 504      99.083 108.650 108.172  1.00  0.00           C  
ATOM    769  O   LEU B 504      98.473 109.626 108.603  1.00  0.00           O  
ATOM    770  CB  LEU B 504     100.854 107.393 109.409  1.00  0.00           C  
ATOM    771  CG  LEU B 504     101.302 107.858 110.793  1.00  0.00           C  
ATOM    772  CD1 LEU B 504     100.497 107.144 111.872  1.00  0.00           C  
ATOM    773  CD2 LEU B 504     102.796 107.568 110.947  1.00  0.00           C  
ATOM    774  N   LYS B 505      99.520 108.563 106.919  1.00  0.00           N  
ATOM    775  CA  LYS B 505      99.308 109.640 105.959  1.00  0.00           C  
ATOM    776  C   LYS B 505      97.844 109.787 105.571  1.00  0.00           C  
ATOM    777  O   LYS B 505      97.395 110.885 105.266  1.00  0.00           O  
ATOM    778  CB  LYS B 505     100.164 109.420 104.701  1.00  0.00           C  
ATOM    779  CG  LYS B 505     101.580 109.999 104.808  1.00  0.00           C  
ATOM    780  CD  LYS B 505     102.329 109.469 106.039  1.00  0.00           C  
ATOM    781  CE  LYS B 505     103.657 110.189 106.262  1.00  0.00           C  
ATOM    782  NZ  LYS B 505     104.400 109.654 107.444  1.00  0.00           N  
ATOM    783  N   ARG B 506      97.099 108.687 105.579  1.00  0.00           N  
ATOM    784  CA  ARG B 506      95.685 108.739 105.223  1.00  0.00           C  
ATOM    785  C   ARG B 506      94.885 109.114 106.463  1.00  0.00           C  
ATOM    786  O   ARG B 506      93.652 109.100 106.458  1.00  0.00           O  
ATOM    787  CB  ARG B 506      95.218 107.387 104.670  1.00  0.00           C  
ATOM    788  CG  ARG B 506      95.972 106.927 103.423  1.00  0.00           C  
ATOM    789  CD  ARG B 506      95.592 105.506 103.031  1.00  0.00           C  
ATOM    790  NE  ARG B 506      94.469 105.449 102.096  1.00  0.00           N  
ATOM    791  CZ  ARG B 506      94.595 105.344 100.773  1.00  0.00           C  
ATOM    792  NH1 ARG B 506      95.799 105.279 100.219  1.00  0.00           N  
ATOM    793  NH2 ARG B 506      93.515 105.305 100.001  1.00  0.00           N  
ATOM    794  N   GLY B 507      95.609 109.454 107.526  1.00  0.00           N  
ATOM    795  CA  GLY B 507      94.977 109.847 108.771  1.00  0.00           C  
ATOM    796  C   GLY B 507      94.162 108.775 109.477  1.00  0.00           C  
ATOM    797  O   GLY B 507      93.349 109.090 110.355  1.00  0.00           O  
ATOM    798  N   TRP B 508      94.369 107.514 109.100  1.00  0.00           N  
ATOM    799  CA  TRP B 508      93.653 106.402 109.722  1.00  0.00           C  
ATOM    800  C   TRP B 508      94.456 105.760 110.852  1.00  0.00           C  
ATOM    801  O   TRP B 508      94.062 104.725 111.386  1.00  0.00           O  
ATOM    802  CB  TRP B 508      93.312 105.330 108.690  1.00  0.00           C  
ATOM    803  CG  TRP B 508      92.018 105.549 107.995  1.00  0.00           C  
ATOM    804  CD1 TRP B 508      91.819 106.196 106.816  1.00  0.00           C  
ATOM    805  CD2 TRP B 508      90.732 105.099 108.429  1.00  0.00           C  
ATOM    806  NE1 TRP B 508      90.487 106.173 106.480  1.00  0.00           N  
ATOM    807  CE2 TRP B 508      89.796 105.507 107.456  1.00  0.00           C  
ATOM    808  CE3 TRP B 508      90.279 104.389 109.549  1.00  0.00           C  
ATOM    809  CZ2 TRP B 508      88.429 105.227 107.565  1.00  0.00           C  
ATOM    810  CZ3 TRP B 508      88.916 104.109 109.658  1.00  0.00           C  
ATOM    811  CH2 TRP B 508      88.010 104.529 108.669  1.00  0.00           C  
ATOM    812  N   ALA B 509      95.581 106.374 111.206  1.00  0.00           N  
ATOM    813  CA  ALA B 509      96.436 105.870 112.273  1.00  0.00           C  
ATOM    814  C   ALA B 509      97.268 107.002 112.869  1.00  0.00           C  
ATOM    815  O   ALA B 509      97.517 108.013 112.216  1.00  0.00           O  
ATOM    816  CB  ALA B 509      97.346 104.782 111.738  1.00  0.00           C  
ATOM    817  N   TYR B 510      97.691 106.832 114.115  1.00  0.00           N  
ATOM    818  CA  TYR B 510      98.502 107.840 114.780  1.00  0.00           C  
ATOM    819  C   TYR B 510      99.593 107.163 115.584  1.00  0.00           C  
ATOM    820  O   TYR B 510      99.491 105.983 115.916  1.00  0.00           O  
ATOM    821  CB  TYR B 510      97.637 108.709 115.696  1.00  0.00           C  
ATOM    822  CG  TYR B 510      96.932 107.958 116.808  1.00  0.00           C  
ATOM    823  CD1 TYR B 510      97.560 107.724 118.035  1.00  0.00           C  
ATOM    824  CD2 TYR B 510      95.626 107.494 116.638  1.00  0.00           C  
ATOM    825  CE1 TYR B 510      96.900 107.049 119.065  1.00  0.00           C  
ATOM    826  CE2 TYR B 510      94.963 106.818 117.657  1.00  0.00           C  
ATOM    827  CZ  TYR B 510      95.600 106.599 118.866  1.00  0.00           C  
ATOM    828  OH  TYR B 510      94.926 105.935 119.870  1.00  0.00           O  
ATOM    829  N   ARG B 511     100.637 107.915 115.904  1.00  0.00           N  
ATOM    830  CA  ARG B 511     101.757 107.377 116.662  1.00  0.00           C  
ATOM    831  C   ARG B 511     101.605 107.675 118.150  1.00  0.00           C  
ATOM    832  O   ARG B 511     101.386 108.817 118.549  1.00  0.00           O  
ATOM    833  CB  ARG B 511     103.059 107.971 116.125  1.00  0.00           C  
ATOM    834  CG  ARG B 511     102.871 108.595 114.754  1.00  0.00           C  
ATOM    835  CD  ARG B 511     104.167 108.997 114.115  1.00  0.00           C  
ATOM    836  NE  ARG B 511     104.926 107.835 113.685  1.00  0.00           N  
ATOM    837  CZ  ARG B 511     105.868 107.881 112.753  1.00  0.00           C  
ATOM    838  NH1 ARG B 511     106.156 109.034 112.164  1.00  0.00           N  
ATOM    839  NH2 ARG B 511     106.515 106.777 112.404  1.00  0.00           N  
ATOM    840  N   ALA B 512     101.701 106.632 118.964  1.00  0.00           N  
ATOM    841  CA  ALA B 512     101.582 106.770 120.405  1.00  0.00           C  
ATOM    842  C   ALA B 512     102.961 106.508 121.000  1.00  0.00           C  
ATOM    843  O   ALA B 512     103.600 105.506 120.674  1.00  0.00           O  
ATOM    844  CB  ALA B 512     100.572 105.776 120.937  1.00  0.00           C  
ATOM    845  N   PHE B 513     103.420 107.409 121.869  1.00  0.00           N  
ATOM    846  CA  PHE B 513     104.744 107.269 122.468  1.00  0.00           C  
ATOM    847  C   PHE B 513     104.779 106.783 123.920  1.00  0.00           C  
ATOM    848  O   PHE B 513     105.859 106.683 124.508  1.00  0.00           O  
ATOM    849  CB  PHE B 513     105.513 108.593 122.352  1.00  0.00           C  
ATOM    850  CG  PHE B 513     105.610 109.122 120.940  1.00  0.00           C  
ATOM    851  CD1 PHE B 513     104.540 109.805 120.359  1.00  0.00           C  
ATOM    852  CD2 PHE B 513     106.767 108.923 120.184  1.00  0.00           C  
ATOM    853  CE1 PHE B 513     104.621 110.282 119.047  1.00  0.00           C  
ATOM    854  CE2 PHE B 513     106.860 109.395 118.869  1.00  0.00           C  
ATOM    855  CZ  PHE B 513     105.785 110.076 118.299  1.00  0.00           C  
ATOM    856  N   GLU B 514     103.620 106.473 124.498  1.00  0.00           N  
ATOM    857  CA  GLU B 514     103.579 105.991 125.878  1.00  0.00           C  
ATOM    858  C   GLU B 514     104.365 104.694 125.986  1.00  0.00           C  
ATOM    859  O   GLU B 514     104.297 103.850 125.096  1.00  0.00           O  
ATOM    860  CB  GLU B 514     102.145 105.713 126.331  1.00  0.00           C  
ATOM    861  CG  GLU B 514     101.212 106.898 126.300  1.00  0.00           C  
ATOM    862  CD  GLU B 514     100.797 107.275 124.903  1.00  0.00           C  
ATOM    863  OE1 GLU B 514      99.975 108.205 124.761  1.00  0.00           O  
ATOM    864  OE2 GLU B 514     101.289 106.642 123.948  1.00  0.00           O  
ATOM    865  N   THR B 515     105.112 104.533 127.073  1.00  0.00           N  
ATOM    866  CA  THR B 515     105.884 103.313 127.276  1.00  0.00           C  
ATOM    867  C   THR B 515     104.974 102.273 127.914  1.00  0.00           C  
ATOM    868  O   THR B 515     103.922 102.612 128.455  1.00  0.00           O  
ATOM    869  CB  THR B 515     107.084 103.545 128.203  1.00  0.00           C  
ATOM    870  OG1 THR B 515     106.621 103.954 129.498  1.00  0.00           O  
ATOM    871  CG2 THR B 515     107.994 104.611 127.622  1.00  0.00           C  
ATOM    872  N   PRO B 516     105.364 100.989 127.857  1.00  0.00           N  
ATOM    873  CA  PRO B 516     104.534  99.938 128.448  1.00  0.00           C  
ATOM    874  C   PRO B 516     104.021 100.325 129.829  1.00  0.00           C  
ATOM    875  O   PRO B 516     102.835 100.178 130.123  1.00  0.00           O  
ATOM    876  CB  PRO B 516     105.477  98.742 128.483  1.00  0.00           C  
ATOM    877  CG  PRO B 516     106.284  98.944 127.233  1.00  0.00           C  
ATOM    878  CD  PRO B 516     106.603 100.424 127.291  1.00  0.00           C  
ATOM    879  N   GLU B 517     104.919 100.837 130.665  1.00  0.00           N  
ATOM    880  CA  GLU B 517     104.560 101.247 132.016  1.00  0.00           C  
ATOM    881  C   GLU B 517     103.443 102.291 131.993  1.00  0.00           C  
ATOM    882  O   GLU B 517     102.417 102.137 132.664  1.00  0.00           O  
ATOM    883  CB  GLU B 517     105.784 101.820 132.738  1.00  0.00           C  
ATOM    884  CG  GLU B 517     106.989 100.884 132.802  1.00  0.00           C  
ATOM    885  CD  GLU B 517     107.742 100.791 131.484  1.00  0.00           C  
ATOM    886  OE1 GLU B 517     108.186 101.845 130.975  1.00  0.00           O  
ATOM    887  OE2 GLU B 517     107.897  99.665 130.962  1.00  0.00           O  
ATOM    888  N   GLU B 518     103.651 103.350 131.214  1.00  0.00           N  
ATOM    889  CA  GLU B 518     102.680 104.430 131.093  1.00  0.00           C  
ATOM    890  C   GLU B 518     101.314 103.928 130.645  1.00  0.00           C  
ATOM    891  O   GLU B 518     100.282 104.449 131.067  1.00  0.00           O  
ATOM    892  CB  GLU B 518     103.185 105.475 130.098  1.00  0.00           C  
ATOM    893  CG  GLU B 518     104.462 106.178 130.520  1.00  0.00           C  
ATOM    894  CD  GLU B 518     104.982 107.127 129.455  1.00  0.00           C  
ATOM    895  OE1 GLU B 518     105.513 106.645 128.432  1.00  0.00           O  
ATOM    896  OE2 GLU B 518     104.850 108.357 129.638  1.00  0.00           O  
ATOM    897  N   LEU B 519     101.312 102.918 129.781  1.00  0.00           N  
ATOM    898  CA  LEU B 519     100.069 102.350 129.273  1.00  0.00           C  
ATOM    899  C   LEU B 519      99.370 101.492 130.318  1.00  0.00           C  
ATOM    900  O   LEU B 519      98.146 101.504 130.424  1.00  0.00           O  
ATOM    901  CB  LEU B 519     100.343 101.518 128.018  1.00  0.00           C  
ATOM    902  CG  LEU B 519     100.782 102.308 126.782  1.00  0.00           C  
ATOM    903  CD1 LEU B 519     101.080 101.350 125.643  1.00  0.00           C  
ATOM    904  CD2 LEU B 519      99.685 103.285 126.380  1.00  0.00           C  
ATOM    905  N   GLU B 520     100.146 100.742 131.089  1.00  0.00           N  
ATOM    906  CA  GLU B 520      99.560  99.897 132.117  1.00  0.00           C  
ATOM    907  C   GLU B 520      98.887 100.824 133.117  1.00  0.00           C  
ATOM    908  O   GLU B 520      97.874 100.482 133.727  1.00  0.00           O  
ATOM    909  CB  GLU B 520     100.641  99.061 132.807  1.00  0.00           C  
ATOM    910  CG  GLU B 520     100.095  97.956 133.698  1.00  0.00           C  
ATOM    911  CD  GLU B 520      99.146  97.023 132.963  1.00  0.00           C  
ATOM    912  OE1 GLU B 520      98.061  97.480 132.544  1.00  0.00           O  
ATOM    913  OE2 GLU B 520      99.487  95.833 132.799  1.00  0.00           O  
ATOM    914  N   GLN B 743      99.462 102.011 133.263  1.00  0.00           N  
ATOM    915  CA  GLN B 743      98.930 103.013 134.170  1.00  0.00           C  
ATOM    916  C   GLN B 743      97.534 103.433 133.745  1.00  0.00           C  
ATOM    917  O   GLN B 743      96.573 103.252 134.492  1.00  0.00           O  
ATOM    918  CB  GLN B 743      99.848 104.236 134.199  1.00  0.00           C  
ATOM    919  CG  GLN B 743     101.059 104.084 135.101  1.00  0.00           C  
ATOM    920  CD  GLN B 743     100.685 104.099 136.573  1.00  0.00           C  
ATOM    921  OE1 GLN B 743      99.891 103.276 137.035  1.00  0.00           O  
ATOM    922  NE2 GLN B 743     101.257 105.039 137.318  1.00  0.00           N  
ATOM    923  N   ILE B 744      97.423 103.987 132.541  1.00  0.00           N  
ATOM    924  CA  ILE B 744      96.129 104.438 132.047  1.00  0.00           C  
ATOM    925  C   ILE B 744      95.143 103.278 131.938  1.00  0.00           C  
ATOM    926  O   ILE B 744      93.930 103.476 132.003  1.00  0.00           O  
ATOM    927  CB  ILE B 744      96.269 105.193 130.680  1.00  0.00           C  
ATOM    928  CG1 ILE B 744      95.583 104.426 129.543  1.00  0.00           C  
ATOM    929  CG2 ILE B 744      97.735 105.427 130.368  1.00  0.00           C  
ATOM    930  CD1 ILE B 744      96.318 103.182 129.070  1.00  0.00           C  
ATOM    931  N   ARG B 745      95.666 102.065 131.787  1.00  0.00           N  
ATOM    932  CA  ARG B 745      94.812 100.888 131.686  1.00  0.00           C  
ATOM    933  C   ARG B 745      94.221 100.639 133.071  1.00  0.00           C  
ATOM    934  O   ARG B 745      93.160 100.032 133.212  1.00  0.00           O  
ATOM    935  CB  ARG B 745      95.631  99.679 131.229  1.00  0.00           C  
ATOM    936  CG  ARG B 745      94.887  98.743 130.287  1.00  0.00           C  
ATOM    937  CD  ARG B 745      93.738  98.028 130.976  1.00  0.00           C  
ATOM    938  NE  ARG B 745      94.210  97.015 131.914  1.00  0.00           N  
ATOM    939  CZ  ARG B 745      94.903  95.937 131.562  1.00  0.00           C  
ATOM    940  NH1 ARG B 745      95.207  95.730 130.287  1.00  0.00           N  
ATOM    941  NH2 ARG B 745      95.294  95.067 132.484  1.00  0.00           N  
ATOM    942  N   LYS B 746      94.925 101.124 134.092  1.00  0.00           N  
ATOM    943  CA  LYS B 746      94.491 100.987 135.477  1.00  0.00           C  
ATOM    944  C   LYS B 746      93.474 102.073 135.802  1.00  0.00           C  
ATOM    945  O   LYS B 746      92.443 101.811 136.420  1.00  0.00           O  
ATOM    946  CB  LYS B 746      95.682 101.131 136.427  1.00  0.00           C  
ATOM    947  CG  LYS B 746      95.294 101.149 137.904  1.00  0.00           C  
ATOM    948  CD  LYS B 746      96.374 101.770 138.790  1.00  0.00           C  
ATOM    949  CE  LYS B 746      97.663 100.960 138.795  1.00  0.00           C  
ATOM    950  NZ  LYS B 746      98.338 100.923 137.467  1.00  0.00           N  
ATOM    951  N   GLU B 747      93.781 103.295 135.375  1.00  0.00           N  
ATOM    952  CA  GLU B 747      92.928 104.454 135.619  1.00  0.00           C  
ATOM    953  C   GLU B 747      91.566 104.352 134.939  1.00  0.00           C  
ATOM    954  O   GLU B 747      90.531 104.362 135.607  1.00  0.00           O  
ATOM    955  CB  GLU B 747      93.632 105.729 135.146  1.00  0.00           C  
ATOM    956  CG  GLU B 747      95.146 105.699 135.306  1.00  0.00           C  
ATOM    957  CD  GLU B 747      95.591 105.392 136.726  1.00  0.00           C  
ATOM    958  OE1 GLU B 747      96.795 105.111 136.921  1.00  0.00           O  
ATOM    959  OE2 GLU B 747      94.744 105.437 137.646  1.00  0.00           O  
ATOM    960  N   LYS B 750      91.566 104.259 133.611  1.00  0.00           N  
ATOM    961  CA  LYS B 750      90.318 104.163 132.862  1.00  0.00           C  
ATOM    962  C   LYS B 750      90.132 102.837 132.127  1.00  0.00           C  
ATOM    963  O   LYS B 750      89.153 102.662 131.402  1.00  0.00           O  
ATOM    964  CB  LYS B 750      90.201 105.323 131.864  1.00  0.00           C  
ATOM    965  CG  LYS B 750      91.361 105.449 130.891  1.00  0.00           C  
ATOM    966  CD  LYS B 750      92.555 106.134 131.527  1.00  0.00           C  
ATOM    967  CE  LYS B 750      92.228 107.569 131.907  1.00  0.00           C  
ATOM    968  NZ  LYS B 750      91.830 108.370 130.718  1.00  0.00           N  
ATOM    969  N   GLY B 758      91.061 101.905 132.318  1.00  0.00           N  
ATOM    970  CA  GLY B 758      90.948 100.616 131.657  1.00  0.00           C  
ATOM    971  C   GLY B 758      91.029 100.763 130.154  1.00  0.00           C  
ATOM    972  O   GLY B 758      90.218 101.460 129.547  1.00  0.00           O  
ATOM    973  N   GLY B 759      92.003 100.097 129.547  1.00  0.00           N  
ATOM    974  CA  GLY B 759      92.168 100.199 128.110  1.00  0.00           C  
ATOM    975  C   GLY B 759      92.866 101.507 127.802  1.00  0.00           C  
ATOM    976  O   GLY B 759      93.137 102.289 128.712  1.00  0.00           O  
ATOM    977  N   TYR B 760      93.163 101.754 126.532  1.00  0.00           N  
ATOM    978  CA  TYR B 760      93.834 102.990 126.149  1.00  0.00           C  
ATOM    979  C   TYR B 760      92.788 104.065 125.866  1.00  0.00           C  
ATOM    980  O   TYR B 760      91.746 103.789 125.272  1.00  0.00           O  
ATOM    981  CB  TYR B 760      94.709 102.749 124.913  1.00  0.00           C  
ATOM    982  CG  TYR B 760      95.601 103.910 124.543  1.00  0.00           C  
ATOM    983  CD1 TYR B 760      96.516 104.430 125.458  1.00  0.00           C  
ATOM    984  CD2 TYR B 760      95.542 104.482 123.273  1.00  0.00           C  
ATOM    985  CE1 TYR B 760      97.350 105.493 125.118  1.00  0.00           C  
ATOM    986  CE2 TYR B 760      96.371 105.544 122.922  1.00  0.00           C  
ATOM    987  CZ  TYR B 760      97.270 106.044 123.849  1.00  0.00           C  
ATOM    988  OH  TYR B 760      98.081 107.100 123.511  1.00  0.00           O  
ATOM    989  N   ASP B 761      93.069 105.289 126.303  1.00  0.00           N  
ATOM    990  CA  ASP B 761      92.151 106.407 126.110  1.00  0.00           C  
ATOM    991  C   ASP B 761      92.400 107.162 124.807  1.00  0.00           C  
ATOM    992  O   ASP B 761      91.680 108.107 124.486  1.00  0.00           O  
ATOM    993  CB  ASP B 761      92.257 107.370 127.290  1.00  0.00           C  
ATOM    994  CG  ASP B 761      93.687 107.778 127.580  1.00  0.00           C  
ATOM    995  OD1 ASP B 761      94.342 108.345 126.681  1.00  0.00           O  
ATOM    996  OD2 ASP B 761      94.158 107.530 128.710  1.00  0.00           O  
ATOM    997  N   GLY B 762      93.422 106.744 124.065  1.00  0.00           N  
ATOM    998  CA  GLY B 762      93.739 107.384 122.800  1.00  0.00           C  
ATOM    999  C   GLY B 762      94.225 108.816 122.914  1.00  0.00           C  
ATOM   1000  O   GLY B 762      94.058 109.610 121.986  1.00  0.00           O  
ATOM   1001  N   ARG B 763      94.838 109.151 124.043  1.00  0.00           N  
ATOM   1002  CA  ARG B 763      95.334 110.504 124.255  1.00  0.00           C  
ATOM   1003  C   ARG B 763      96.322 110.919 123.173  1.00  0.00           C  
ATOM   1004  O   ARG B 763      96.366 112.086 122.783  1.00  0.00           O  
ATOM   1005  CB  ARG B 763      96.006 110.618 125.623  1.00  0.00           C  
ATOM   1006  CG  ARG B 763      97.224 109.729 125.790  1.00  0.00           C  
ATOM   1007  CD  ARG B 763      97.702 109.759 127.222  1.00  0.00           C  
ATOM   1008  NE  ARG B 763      96.590 109.520 128.137  1.00  0.00           N  
ATOM   1009  CZ  ARG B 763      96.704 109.460 129.458  1.00  0.00           C  
ATOM   1010  NH1 ARG B 763      97.890 109.620 130.030  1.00  0.00           N  
ATOM   1011  NH2 ARG B 763      95.630 109.249 130.207  1.00  0.00           N  
ATOM   1012  N   ALA B 766      97.110 109.960 122.690  1.00  0.00           N  
ATOM   1013  CA  ALA B 766      98.107 110.226 121.659  1.00  0.00           C  
ATOM   1014  C   ALA B 766      97.489 110.886 120.434  1.00  0.00           C  
ATOM   1015  O   ALA B 766      98.196 111.467 119.610  1.00  0.00           O  
ATOM   1016  CB  ALA B 766      98.801 108.931 121.259  1.00  0.00           C  
ATOM   1017  N   ARG B 767      96.171 110.794 120.310  1.00  0.00           N  
ATOM   1018  CA  ARG B 767      95.485 111.396 119.178  1.00  0.00           C  
ATOM   1019  C   ARG B 767      95.666 112.910 119.163  1.00  0.00           C  
ATOM   1020  O   ARG B 767      95.579 113.547 118.113  1.00  0.00           O  
ATOM   1021  CB  ARG B 767      93.994 111.084 119.232  1.00  0.00           C  
ATOM   1022  CG  ARG B 767      93.632 109.633 119.036  1.00  0.00           C  
ATOM   1023  CD  ARG B 767      92.184 109.564 118.604  1.00  0.00           C  
ATOM   1024  NE  ARG B 767      91.742 108.214 118.287  1.00  0.00           N  
ATOM   1025  CZ  ARG B 767      90.624 107.939 117.624  1.00  0.00           C  
ATOM   1026  NH1 ARG B 767      89.842 108.926 117.207  1.00  0.00           N  
ATOM   1027  NH2 ARG B 767      90.288 106.679 117.380  1.00  0.00           N  
ATOM   1028  N   ASN B 768      95.920 113.482 120.333  1.00  0.00           N  
ATOM   1029  CA  ASN B 768      96.086 114.923 120.452  1.00  0.00           C  
ATOM   1030  C   ASN B 768      97.415 115.449 119.915  1.00  0.00           C  
ATOM   1031  O   ASN B 768      97.472 116.549 119.366  1.00  0.00           O  
ATOM   1032  CB  ASN B 768      95.911 115.339 121.914  1.00  0.00           C  
ATOM   1033  CG  ASN B 768      94.586 114.873 122.493  1.00  0.00           C  
ATOM   1034  OD1 ASN B 768      93.551 114.923 121.821  1.00  0.00           O  
ATOM   1035  ND2 ASN B 768      94.608 114.427 123.746  1.00  0.00           N  
ATOM   1036  N   ILE B 769      98.478 114.670 120.068  1.00  0.00           N  
ATOM   1037  CA  ILE B 769      99.791 115.090 119.594  1.00  0.00           C  
ATOM   1038  C   ILE B 769      99.710 115.569 118.143  1.00  0.00           C  
ATOM   1039  O   ILE B 769      99.227 114.849 117.271  1.00  0.00           O  
ATOM   1040  CB  ILE B 769     100.807 113.932 119.684  1.00  0.00           C  
ATOM   1041  CG1 ILE B 769     100.717 113.264 121.059  1.00  0.00           C  
ATOM   1042  CG2 ILE B 769     102.216 114.459 119.461  1.00  0.00           C  
ATOM   1043  CD1 ILE B 769     101.532 111.989 121.173  1.00  0.00           C  
ATOM   1044  N   PRO B 770     100.168 116.804 117.869  1.00  0.00           N  
ATOM   1045  CA  PRO B 770     100.129 117.341 116.505  1.00  0.00           C  
ATOM   1046  C   PRO B 770     100.895 116.454 115.534  1.00  0.00           C  
ATOM   1047  O   PRO B 770     102.026 116.041 115.811  1.00  0.00           O  
ATOM   1048  CB  PRO B 770     100.770 118.717 116.656  1.00  0.00           C  
ATOM   1049  CG  PRO B 770     100.369 119.113 118.038  1.00  0.00           C  
ATOM   1050  CD  PRO B 770     100.618 117.839 118.818  1.00  0.00           C  
ATOM   1051  N   PRO B 771     100.279 116.142 114.383  1.00  0.00           N  
ATOM   1052  CA  PRO B 771     100.888 115.299 113.351  1.00  0.00           C  
ATOM   1053  C   PRO B 771     102.376 115.581 113.137  1.00  0.00           C  
ATOM   1054  O   PRO B 771     103.185 114.652 113.031  1.00  0.00           O  
ATOM   1055  CB  PRO B 771     100.040 115.611 112.127  1.00  0.00           C  
ATOM   1056  CG  PRO B 771      98.667 115.738 112.732  1.00  0.00           C  
ATOM   1057  CD  PRO B 771      98.926 116.574 113.977  1.00  0.00           C  
ATOM   1058  N   GLU B 772     102.734 116.861 113.086  1.00  0.00           N  
ATOM   1059  CA  GLU B 772     104.126 117.246 112.888  1.00  0.00           C  
ATOM   1060  C   GLU B 772     105.019 116.908 114.075  1.00  0.00           C  
ATOM   1061  O   GLU B 772     106.147 116.440 113.894  1.00  0.00           O  
ATOM   1062  CB  GLU B 772     104.218 118.735 112.568  1.00  0.00           C  
ATOM   1063  CG  GLU B 772     103.844 119.036 111.134  1.00  0.00           C  
ATOM   1064  CD  GLU B 772     104.562 118.114 110.161  1.00  0.00           C  
ATOM   1065  OE1 GLU B 772     105.813 118.129 110.141  1.00  0.00           O  
ATOM   1066  OE2 GLU B 772     103.878 117.370 109.424  1.00  0.00           O  
ATOM   1067  N   GLU B 773     104.516 117.143 115.286  1.00  0.00           N  
ATOM   1068  CA  GLU B 773     105.278 116.835 116.494  1.00  0.00           C  
ATOM   1069  C   GLU B 773     105.596 115.343 116.520  1.00  0.00           C  
ATOM   1070  O   GLU B 773     106.716 114.931 116.841  1.00  0.00           O  
ATOM   1071  CB  GLU B 773     104.479 117.200 117.749  1.00  0.00           C  
ATOM   1072  CG  GLU B 773     105.111 116.686 119.040  1.00  0.00           C  
ATOM   1073  CD  GLU B 773     104.302 117.025 120.281  1.00  0.00           C  
ATOM   1074  OE1 GLU B 773     104.686 116.564 121.379  1.00  0.00           O  
ATOM   1075  OE2 GLU B 773     103.288 117.750 120.162  1.00  0.00           O  
ATOM   1076  N   ALA B 791     104.590 114.541 116.188  1.00  0.00           N  
ATOM   1077  CA  ALA B 791     104.741 113.097 116.154  1.00  0.00           C  
ATOM   1078  C   ALA B 791     105.929 112.765 115.267  1.00  0.00           C  
ATOM   1079  O   ALA B 791     106.947 112.256 115.738  1.00  0.00           O  
ATOM   1080  CB  ALA B 791     103.477 112.460 115.596  1.00  0.00           C  
ATOM   1081  N   GLU B 792     105.790 113.078 113.983  1.00  0.00           N  
ATOM   1082  CA  GLU B 792     106.832 112.822 112.996  1.00  0.00           C  
ATOM   1083  C   GLU B 792     108.206 113.266 113.480  1.00  0.00           C  
ATOM   1084  O   GLU B 792     109.187 112.535 113.350  1.00  0.00           O  
ATOM   1085  CB  GLU B 792     106.488 113.532 111.687  1.00  0.00           C  
ATOM   1086  CG  GLU B 792     105.176 113.074 111.085  1.00  0.00           C  
ATOM   1087  CD  GLU B 792     105.155 111.579 110.814  1.00  0.00           C  
ATOM   1088  OE1 GLU B 792     105.918 111.122 109.935  1.00  0.00           O  
ATOM   1089  OE2 GLU B 792     104.382 110.861 111.487  1.00  0.00           O  
ATOM   1090  N   GLU B 794     108.267 114.471 114.035  1.00  0.00           N  
ATOM   1091  CA  GLU B 794     109.515 115.018 114.546  1.00  0.00           C  
ATOM   1092  C   GLU B 794     110.100 114.089 115.600  1.00  0.00           C  
ATOM   1093  O   GLU B 794     111.257 113.674 115.510  1.00  0.00           O  
ATOM   1094  CB  GLU B 794     109.272 116.396 115.171  1.00  0.00           C  
ATOM   1095  CG  GLU B 794     108.794 117.465 114.198  1.00  0.00           C  
ATOM   1096  CD  GLU B 794     109.866 117.888 113.210  1.00  0.00           C  
ATOM   1097  OE1 GLU B 794     109.564 118.738 112.344  1.00  0.00           O  
ATOM   1098  OE2 GLU B 794     111.008 117.378 113.301  1.00  0.00           O  
ATOM   1099  N   ARG B 795     109.286 113.774 116.602  1.00  0.00           N  
ATOM   1100  CA  ARG B 795     109.702 112.903 117.692  1.00  0.00           C  
ATOM   1101  C   ARG B 795     110.150 111.545 117.165  1.00  0.00           C  
ATOM   1102  O   ARG B 795     111.064 110.926 117.713  1.00  0.00           O  
ATOM   1103  CB  ARG B 795     108.548 112.739 118.681  1.00  0.00           C  
ATOM   1104  CG  ARG B 795     108.096 114.055 119.291  1.00  0.00           C  
ATOM   1105  CD  ARG B 795     106.869 113.890 120.161  1.00  0.00           C  
ATOM   1106  NE  ARG B 795     107.091 112.942 121.247  1.00  0.00           N  
ATOM   1107  CZ  ARG B 795     106.189 112.654 122.180  1.00  0.00           C  
ATOM   1108  NH1 ARG B 795     105.000 113.245 122.159  1.00  0.00           N  
ATOM   1109  NH2 ARG B 795     106.470 111.770 123.130  1.00  0.00           N  
ATOM   1110  N   ALA B 826     109.502 111.092 116.096  1.00  0.00           N  
ATOM   1111  CA  ALA B 826     109.839 109.813 115.485  1.00  0.00           C  
ATOM   1112  C   ALA B 826     111.167 109.945 114.750  1.00  0.00           C  
ATOM   1113  O   ALA B 826     112.021 109.063 114.832  1.00  0.00           O  
ATOM   1114  CB  ALA B 826     108.743 109.388 114.518  1.00  0.00           C  
ATOM   1115  N   ARG B 827     111.331 111.053 114.032  1.00  0.00           N  
ATOM   1116  CA  ARG B 827     112.557 111.320 113.286  1.00  0.00           C  
ATOM   1117  C   ARG B 827     113.770 111.266 114.209  1.00  0.00           C  
ATOM   1118  O   ARG B 827     114.834 110.773 113.825  1.00  0.00           O  
ATOM   1119  CB  ARG B 827     112.471 112.694 112.614  1.00  0.00           C  
ATOM   1120  CG  ARG B 827     111.499 112.737 111.447  1.00  0.00           C  
ATOM   1121  CD  ARG B 827     111.084 114.155 111.085  1.00  0.00           C  
ATOM   1122  NE  ARG B 827     110.166 114.163 109.946  1.00  0.00           N  
ATOM   1123  CZ  ARG B 827     109.343 115.164 109.641  1.00  0.00           C  
ATOM   1124  NH1 ARG B 827     109.309 116.260 110.391  1.00  0.00           N  
ATOM   1125  NH2 ARG B 827     108.546 115.067 108.584  1.00  0.00           N  
ATOM   1126  N   ARG B 829     113.604 111.768 115.430  1.00  0.00           N  
ATOM   1127  CA  ARG B 829     114.692 111.769 116.400  1.00  0.00           C  
ATOM   1128  C   ARG B 829     114.964 110.348 116.893  1.00  0.00           C  
ATOM   1129  O   ARG B 829     115.934 110.099 117.610  1.00  0.00           O  
ATOM   1130  CB  ARG B 829     114.354 112.683 117.583  1.00  0.00           C  
ATOM   1131  CG  ARG B 829     113.825 114.061 117.187  1.00  0.00           C  
ATOM   1132  CD  ARG B 829     114.606 114.684 116.028  1.00  0.00           C  
ATOM   1133  NE  ARG B 829     116.033 114.839 116.308  1.00  0.00           N  
ATOM   1134  CZ  ARG B 829     116.919 115.309 115.432  1.00  0.00           C  
ATOM   1135  NH1 ARG B 829     116.528 115.672 114.215  1.00  0.00           N  
ATOM   1136  NH2 ARG B 829     118.199 115.416 115.769  1.00  0.00           N  
ATOM   1137  N   GLY B 830     114.100 109.418 116.504  1.00  0.00           N  
ATOM   1138  CA  GLY B 830     114.283 108.036 116.902  1.00  0.00           C  
ATOM   1139  C   GLY B 830     113.606 107.680 118.206  1.00  0.00           C  
ATOM   1140  O   GLY B 830     113.987 106.712 118.862  1.00  0.00           O  
ATOM   1141  N   GLU B 831     112.599 108.454 118.590  1.00  0.00           N  
ATOM   1142  CA  GLU B 831     111.889 108.175 119.827  1.00  0.00           C  
ATOM   1143  C   GLU B 831     111.006 106.938 119.698  1.00  0.00           C  
ATOM   1144  O   GLU B 831     110.299 106.765 118.706  1.00  0.00           O  
ATOM   1145  CB  GLU B 831     111.035 109.371 120.229  1.00  0.00           C  
ATOM   1146  CG  GLU B 831     110.092 109.073 121.372  1.00  0.00           C  
ATOM   1147  CD  GLU B 831     109.420 110.316 121.894  1.00  0.00           C  
ATOM   1148  OE1 GLU B 831     108.988 111.148 121.067  1.00  0.00           O  
ATOM   1149  OE2 GLU B 831     109.315 110.456 123.131  1.00  0.00           O  
ATOM   1150  N   PRO B 832     111.043 106.054 120.706  1.00  0.00           N  
ATOM   1151  CA  PRO B 832     110.232 104.831 120.688  1.00  0.00           C  
ATOM   1152  C   PRO B 832     108.738 105.147 120.603  1.00  0.00           C  
ATOM   1153  O   PRO B 832     108.253 106.068 121.263  1.00  0.00           O  
ATOM   1154  CB  PRO B 832     110.602 104.155 122.008  1.00  0.00           C  
ATOM   1155  CG  PRO B 832     112.025 104.598 122.222  1.00  0.00           C  
ATOM   1156  CD  PRO B 832     111.952 106.064 121.867  1.00  0.00           C  
ATOM   1157  N   HIS B 833     108.013 104.382 119.790  1.00  0.00           N  
ATOM   1158  CA  HIS B 833     106.575 104.587 119.627  1.00  0.00           C  
ATOM   1159  C   HIS B 833     105.924 103.478 118.806  1.00  0.00           C  
ATOM   1160  O   HIS B 833     106.605 102.683 118.152  1.00  0.00           O  
ATOM   1161  CB  HIS B 833     106.305 105.927 118.941  1.00  0.00           C  
ATOM   1162  CG  HIS B 833     106.738 105.967 117.509  1.00  0.00           C  
ATOM   1163  ND1 HIS B 833     108.048 105.783 117.121  1.00  0.00           N  
ATOM   1164  CD2 HIS B 833     106.033 106.164 116.370  1.00  0.00           C  
ATOM   1165  CE1 HIS B 833     108.132 105.863 115.805  1.00  0.00           C  
ATOM   1166  NE2 HIS B 833     106.923 106.094 115.325  1.00  0.00           N  
ATOM   1167  N   VAL B 834     104.596 103.439 118.848  1.00  0.00           N  
ATOM   1168  CA  VAL B 834     103.824 102.458 118.098  1.00  0.00           C  
ATOM   1169  C   VAL B 834     102.760 103.190 117.303  1.00  0.00           C  
ATOM   1170  O   VAL B 834     102.346 104.283 117.674  1.00  0.00           O  
ATOM   1171  CB  VAL B 834     103.109 101.429 119.022  1.00  0.00           C  
ATOM   1172  CG1 VAL B 834     104.132 100.616 119.799  1.00  0.00           C  
ATOM   1173  CG2 VAL B 834     102.143 102.143 119.960  1.00  0.00           C  
ATOM   1174  N   ILE B 835     102.333 102.592 116.198  1.00  0.00           N  
ATOM   1175  CA  ILE B 835     101.293 103.190 115.380  1.00  0.00           C  
ATOM   1176  C   ILE B 835     100.007 102.443 115.706  1.00  0.00           C  
ATOM   1177  O   ILE B 835      99.967 101.211 115.656  1.00  0.00           O  
ATOM   1178  CB  ILE B 835     101.591 103.050 113.887  1.00  0.00           C  
ATOM   1179  CG1 ILE B 835     102.925 103.720 113.565  1.00  0.00           C  
ATOM   1180  CG2 ILE B 835     100.459 103.671 113.079  1.00  0.00           C  
ATOM   1181  CD1 ILE B 835     103.273 103.709 112.088  1.00  0.00           C  
ATOM   1182  N   ARG B 836      98.970 103.195 116.057  1.00  0.00           N  
ATOM   1183  CA  ARG B 836      97.687 102.612 116.420  1.00  0.00           C  
ATOM   1184  C   ARG B 836      96.635 102.933 115.387  1.00  0.00           C  
ATOM   1185  O   ARG B 836      96.750 103.919 114.660  1.00  0.00           O  
ATOM   1186  CB  ARG B 836      97.221 103.147 117.782  1.00  0.00           C  
ATOM   1187  CG  ARG B 836      98.024 102.654 118.973  1.00  0.00           C  
ATOM   1188  CD  ARG B 836      97.666 103.431 120.223  1.00  0.00           C  
ATOM   1189  NE  ARG B 836      98.191 102.817 121.442  1.00  0.00           N  
ATOM   1190  CZ  ARG B 836      97.672 101.737 122.019  1.00  0.00           C  
ATOM   1191  NH1 ARG B 836      96.610 101.147 121.486  1.00  0.00           N  
ATOM   1192  NH2 ARG B 836      98.204 101.252 123.134  1.00  0.00           N  
ATOM   1193  N   LEU B 837      95.610 102.087 115.321  1.00  0.00           N  
ATOM   1194  CA  LEU B 837      94.510 102.305 114.397  1.00  0.00           C  
ATOM   1195  C   LEU B 837      93.744 103.478 114.970  1.00  0.00           C  
ATOM   1196  O   LEU B 837      93.544 103.555 116.180  1.00  0.00           O  
ATOM   1197  CB  LEU B 837      93.600 101.077 114.344  1.00  0.00           C  
ATOM   1198  CG  LEU B 837      92.287 101.190 113.559  1.00  0.00           C  
ATOM   1199  CD1 LEU B 837      92.546 101.520 112.092  1.00  0.00           C  
ATOM   1200  CD2 LEU B 837      91.533  99.868 113.677  1.00  0.00           C  
ATOM   1201  N   LYS B 838      93.333 104.403 114.115  1.00  0.00           N  
ATOM   1202  CA  LYS B 838      92.582 105.550 114.590  1.00  0.00           C  
ATOM   1203  C   LYS B 838      91.112 105.328 114.265  1.00  0.00           C  
ATOM   1204  O   LYS B 838      90.596 105.834 113.274  1.00  0.00           O  
ATOM   1205  CB  LYS B 838      93.095 106.840 113.942  1.00  0.00           C  
ATOM   1206  CG  LYS B 838      92.670 108.099 114.692  1.00  0.00           C  
ATOM   1207  CD  LYS B 838      93.348 109.362 114.162  1.00  0.00           C  
ATOM   1208  CE  LYS B 838      92.935 110.593 114.983  1.00  0.00           C  
ATOM   1209  NZ  LYS B 838      93.536 111.869 114.484  1.00  0.00           N  
ATOM   1210  N   VAL B 839      90.448 104.550 115.113  1.00  0.00           N  
ATOM   1211  CA  VAL B 839      89.037 104.237 114.932  1.00  0.00           C  
ATOM   1212  C   VAL B 839      88.148 105.477 114.981  1.00  0.00           C  
ATOM   1213  O   VAL B 839      88.310 106.330 115.852  1.00  0.00           O  
ATOM   1214  CB  VAL B 839      88.548 103.252 116.020  1.00  0.00           C  
ATOM   1215  CG1 VAL B 839      87.044 103.008 115.877  1.00  0.00           C  
ATOM   1216  CG2 VAL B 839      89.314 101.950 115.918  1.00  0.00           C  
ATOM   1217  N   PRO B 840      87.186 105.582 114.045  1.00  0.00           N  
ATOM   1218  CA  PRO B 840      86.252 106.713 113.969  1.00  0.00           C  
ATOM   1219  C   PRO B 840      85.311 106.697 115.167  1.00  0.00           C  
ATOM   1220  O   PRO B 840      84.626 105.705 115.396  1.00  0.00           O  
ATOM   1221  CB  PRO B 840      85.488 106.452 112.671  1.00  0.00           C  
ATOM   1222  CG  PRO B 840      86.432 105.592 111.866  1.00  0.00           C  
ATOM   1223  CD  PRO B 840      86.985 104.667 112.908  1.00  0.00           C  
ATOM   1224  N   ARG B 841      85.272 107.785 115.929  1.00  0.00           N  
ATOM   1225  CA  ARG B 841      84.384 107.861 117.090  1.00  0.00           C  
ATOM   1226  C   ARG B 841      83.597 109.172 117.069  1.00  0.00           C  
ATOM   1227  O   ARG B 841      84.170 110.240 116.870  1.00  0.00           O  
ATOM   1228  CB  ARG B 841      85.196 107.776 118.386  1.00  0.00           C  
ATOM   1229  CG  ARG B 841      86.124 106.567 118.468  1.00  0.00           C  
ATOM   1230  CD  ARG B 841      86.923 106.569 119.766  1.00  0.00           C  
ATOM   1231  NE  ARG B 841      87.933 105.513 119.803  1.00  0.00           N  
ATOM   1232  CZ  ARG B 841      87.663 104.215 119.738  1.00  0.00           C  
ATOM   1233  NH1 ARG B 841      86.410 103.796 119.632  1.00  0.00           N  
ATOM   1234  NH2 ARG B 841      88.649 103.332 119.775  1.00  0.00           N  
ATOM   1235  N   PRO B 844      82.267 109.109 117.255  1.00  0.00           N  
ATOM   1236  CA  PRO B 844      81.447 107.915 117.487  1.00  0.00           C  
ATOM   1237  C   PRO B 844      81.319 107.132 116.192  1.00  0.00           C  
ATOM   1238  O   PRO B 844      81.950 107.479 115.194  1.00  0.00           O  
ATOM   1239  CB  PRO B 844      80.103 108.494 117.918  1.00  0.00           C  
ATOM   1240  CG  PRO B 844      80.457 109.848 118.453  1.00  0.00           C  
ATOM   1241  CD  PRO B 844      81.462 110.323 117.453  1.00  0.00           C  
ATOM   1242  N   GLY B 869      80.501 106.085 116.204  1.00  0.00           N  
ATOM   1243  CA  GLY B 869      80.325 105.305 114.994  1.00  0.00           C  
ATOM   1244  C   GLY B 869      80.139 103.812 115.167  1.00  0.00           C  
ATOM   1245  O   GLY B 869      80.387 103.249 116.231  1.00  0.00           O  
ATOM   1246  N   THR B 870      79.686 103.171 114.095  1.00  0.00           N  
ATOM   1247  CA  THR B 870      79.459 101.735 114.090  1.00  0.00           C  
ATOM   1248  C   THR B 870      80.104 101.090 112.864  1.00  0.00           C  
ATOM   1249  O   THR B 870      80.295 101.730 111.823  1.00  0.00           O  
ATOM   1250  CB  THR B 870      77.967 101.418 114.095  1.00  0.00           C  
ATOM   1251  OG1 THR B 870      77.379 101.871 112.871  1.00  0.00           O  
ATOM   1252  CG2 THR B 870      77.294 102.110 115.265  1.00  0.00           C  
ATOM   1253  N   THR B 872      80.427  99.811 113.002  1.00  0.00           N  
ATOM   1254  CA  THR B 872      81.076  99.060 111.945  1.00  0.00           C  
ATOM   1255  C   THR B 872      80.329  97.770 111.646  1.00  0.00           C  
ATOM   1256  O   THR B 872      80.118  96.939 112.532  1.00  0.00           O  
ATOM   1257  CB  THR B 872      82.519  98.732 112.354  1.00  0.00           C  
ATOM   1258  OG1 THR B 872      83.251  99.957 112.507  1.00  0.00           O  
ATOM   1259  CG2 THR B 872      83.188  97.842 111.314  1.00  0.00           C  
ATOM   1260  N   GLU B 873      79.926  97.614 110.391  1.00  0.00           N  
ATOM   1261  CA  GLU B 873      79.203  96.425 109.970  1.00  0.00           C  
ATOM   1262  C   GLU B 873      80.138  95.324 109.523  1.00  0.00           C  
ATOM   1263  O   GLU B 873      81.058  95.549 108.736  1.00  0.00           O  
ATOM   1264  CB  GLU B 873      78.245  96.736 108.825  1.00  0.00           C  
ATOM   1265  CG  GLU B 873      76.851  97.088 109.264  1.00  0.00           C  
ATOM   1266  CD  GLU B 873      75.827  96.814 108.182  1.00  0.00           C  
ATOM   1267  OE1 GLU B 873      74.633  97.101 108.412  1.00  0.00           O  
ATOM   1268  OE2 GLU B 873      76.213  96.303 107.105  1.00  0.00           O  
ATOM   1269  N   VAL B 874      79.897  94.130 110.042  1.00  0.00           N  
ATOM   1270  CA  VAL B 874      80.689  92.978 109.673  1.00  0.00           C  
ATOM   1271  C   VAL B 874      79.719  91.903 109.193  1.00  0.00           C  
ATOM   1272  O   VAL B 874      78.723  91.608 109.853  1.00  0.00           O  
ATOM   1273  CB  VAL B 874      81.512  92.456 110.864  1.00  0.00           C  
ATOM   1274  CG1 VAL B 874      82.225  91.178 110.478  1.00  0.00           C  
ATOM   1275  CG2 VAL B 874      82.519  93.501 111.285  1.00  0.00           C  
ATOM   1276  N   LYS B1082      79.997  91.340 108.027  1.00  0.00           N  
ATOM   1277  CA  LYS B1082      79.141  90.308 107.477  1.00  0.00           C  
ATOM   1278  C   LYS B1082      79.834  88.959 107.453  1.00  0.00           C  
ATOM   1279  O   LYS B1082      80.835  88.769 106.755  1.00  0.00           O  
ATOM   1280  CB  LYS B1082      78.723  90.655 106.055  1.00  0.00           C  
ATOM   1281  CG  LYS B1082      77.920  89.550 105.394  1.00  0.00           C  
ATOM   1282  CD  LYS B1082      77.731  89.824 103.920  1.00  0.00           C  
ATOM   1283  CE  LYS B1082      76.937  88.714 103.250  1.00  0.00           C  
ATOM   1284  NZ  LYS B1082      76.880  88.925 101.775  1.00  0.00           N  
ATOM   1285  N   ASP B1083      79.297  88.026 108.227  1.00  0.00           N  
ATOM   1286  CA  ASP B1083      79.837  86.687 108.260  1.00  0.00           C  
ATOM   1287  C   ASP B1083      78.902  85.848 107.404  1.00  0.00           C  
ATOM   1288  O   ASP B1083      77.692  85.820 107.635  1.00  0.00           O  
ATOM   1289  CB  ASP B1083      79.886  86.159 109.689  1.00  0.00           C  
ATOM   1290  CG  ASP B1083      80.359  84.722 109.752  1.00  0.00           C  
ATOM   1291  OD1 ASP B1083      79.507  83.805 109.649  1.00  0.00           O  
ATOM   1292  OD2 ASP B1083      81.587  84.513 109.882  1.00  0.00           O  
ATOM   1293  N   GLU B1084      79.462  85.176 106.407  1.00  0.00           N  
ATOM   1294  CA  GLU B1084      78.671  84.361 105.497  1.00  0.00           C  
ATOM   1295  C   GLU B1084      77.788  83.300 106.162  1.00  0.00           C  
ATOM   1296  O   GLU B1084      76.797  82.864 105.574  1.00  0.00           O  
ATOM   1297  CB  GLU B1084      79.594  83.696 104.477  1.00  0.00           C  
ATOM   1298  CG  GLU B1084      80.333  84.673 103.591  1.00  0.00           C  
ATOM   1299  CD  GLU B1084      79.386  85.568 102.801  1.00  0.00           C  
ATOM   1300  OE1 GLU B1084      78.465  85.028 102.148  1.00  0.00           O  
ATOM   1301  OE2 GLU B1084      79.562  86.807 102.829  1.00  0.00           O  
ATOM   1302  N   LEU B1085      78.131  82.891 107.381  1.00  0.00           N  
ATOM   1303  CA  LEU B1085      77.358  81.866 108.074  1.00  0.00           C  
ATOM   1304  C   LEU B1085      76.416  82.371 109.159  1.00  0.00           C  
ATOM   1305  O   LEU B1085      75.496  81.660 109.557  1.00  0.00           O  
ATOM   1306  CB  LEU B1085      78.294  80.836 108.692  1.00  0.00           C  
ATOM   1307  CG  LEU B1085      79.278  80.169 107.737  1.00  0.00           C  
ATOM   1308  CD1 LEU B1085      80.139  79.182 108.511  1.00  0.00           C  
ATOM   1309  CD2 LEU B1085      78.523  79.468 106.629  1.00  0.00           C  
ATOM   1310  N   ARG B1087      76.631  83.588 109.640  1.00  0.00           N  
ATOM   1311  CA  ARG B1087      75.784  84.119 110.698  1.00  0.00           C  
ATOM   1312  C   ARG B1087      74.917  85.278 110.252  1.00  0.00           C  
ATOM   1313  O   ARG B1087      73.828  85.494 110.783  1.00  0.00           O  
ATOM   1314  CB  ARG B1087      76.652  84.560 111.872  1.00  0.00           C  
ATOM   1315  CG  ARG B1087      77.520  83.454 112.405  1.00  0.00           C  
ATOM   1316  CD  ARG B1087      78.501  83.962 113.429  1.00  0.00           C  
ATOM   1317  NE  ARG B1087      79.293  82.874 114.004  1.00  0.00           N  
ATOM   1318  CZ  ARG B1087      80.069  82.056 113.301  1.00  0.00           C  
ATOM   1319  NH1 ARG B1087      80.165  82.189 111.984  1.00  0.00           N  
ATOM   1320  NH2 ARG B1087      80.761  81.111 113.921  1.00  0.00           N  
ATOM   1321  N   GLY B1088      75.396  86.031 109.279  1.00  0.00           N  
ATOM   1322  CA  GLY B1088      74.631  87.169 108.825  1.00  0.00           C  
ATOM   1323  C   GLY B1088      75.345  88.447 109.198  1.00  0.00           C  
ATOM   1324  O   GLY B1088      76.498  88.418 109.630  1.00  0.00           O  
ATOM   1325  N   VAL B1089      74.656  89.572 109.049  1.00  0.00           N  
ATOM   1326  CA  VAL B1089      75.246  90.864 109.347  1.00  0.00           C  
ATOM   1327  C   VAL B1089      75.267  91.165 110.846  1.00  0.00           C  
ATOM   1328  O   VAL B1089      74.303  90.906 111.561  1.00  0.00           O  
ATOM   1329  CB  VAL B1089      74.489  91.981 108.589  1.00  0.00           C  
ATOM   1330  CG1 VAL B1089      75.220  93.301 108.718  1.00  0.00           C  
ATOM   1331  CG2 VAL B1089      74.357  91.605 107.128  1.00  0.00           C  
ATOM   1332  N   VAL B1090      76.390  91.704 111.310  1.00  0.00           N  
ATOM   1333  CA  VAL B1090      76.577  92.066 112.713  1.00  0.00           C  
ATOM   1334  C   VAL B1090      77.016  93.526 112.772  1.00  0.00           C  
ATOM   1335  O   VAL B1090      77.945  93.918 112.067  1.00  0.00           O  
ATOM   1336  CB  VAL B1090      77.694  91.234 113.370  1.00  0.00           C  
ATOM   1337  CG1 VAL B1090      77.775  91.564 114.849  1.00  0.00           C  
ATOM   1338  CG2 VAL B1090      77.452  89.749 113.146  1.00  0.00           C  
ATOM   1339  N   VAL B1091      76.368  94.332 113.603  1.00  0.00           N  
ATOM   1340  CA  VAL B1091      76.759  95.731 113.698  1.00  0.00           C  
ATOM   1341  C   VAL B1091      77.433  96.037 115.029  1.00  0.00           C  
ATOM   1342  O   VAL B1091      76.795  96.036 116.078  1.00  0.00           O  
ATOM   1343  CB  VAL B1091      75.553  96.674 113.514  1.00  0.00           C  
ATOM   1344  CG1 VAL B1091      76.032  98.130 113.463  1.00  0.00           C  
ATOM   1345  CG2 VAL B1091      74.808  96.316 112.237  1.00  0.00           C  
ATOM   1346  N   TYR B1093      78.732  96.298 114.968  1.00  0.00           N  
ATOM   1347  CA  TYR B1093      79.523  96.611 116.152  1.00  0.00           C  
ATOM   1348  C   TYR B1093      79.548  98.114 116.409  1.00  0.00           C  
ATOM   1349  O   TYR B1093      79.615  98.914 115.475  1.00  0.00           O  
ATOM   1350  CB  TYR B1093      80.973  96.138 115.968  1.00  0.00           C  
ATOM   1351  CG  TYR B1093      81.202  94.650 116.089  1.00  0.00           C  
ATOM   1352  CD1 TYR B1093      81.515  94.072 117.324  1.00  0.00           C  
ATOM   1353  CD2 TYR B1093      81.120  93.816 114.968  1.00  0.00           C  
ATOM   1354  CE1 TYR B1093      81.744  92.703 117.438  1.00  0.00           C  
ATOM   1355  CE2 TYR B1093      81.345  92.446 115.075  1.00  0.00           C  
ATOM   1356  CZ  TYR B1093      81.657  91.896 116.312  1.00  0.00           C  
ATOM   1357  OH  TYR B1093      81.876  90.540 116.424  1.00  0.00           O  
ATOM   1358  N   ASP B1094      79.498  98.494 117.679  1.00  0.00           N  
ATOM   1359  CA  ASP B1094      79.574  99.897 118.038  1.00  0.00           C  
ATOM   1360  C   ASP B1094      81.068 100.179 118.163  1.00  0.00           C  
ATOM   1361  O   ASP B1094      81.777  99.462 118.875  1.00  0.00           O  
ATOM   1362  CB  ASP B1094      78.866 100.144 119.367  1.00  0.00           C  
ATOM   1363  CG  ASP B1094      79.028 101.572 119.864  1.00  0.00           C  
ATOM   1364  OD1 ASP B1094      78.276 101.962 120.781  1.00  0.00           O  
ATOM   1365  OD2 ASP B1094      79.910 102.303 119.357  1.00  0.00           O  
ATOM   1366  N   ASN B1099      81.550 101.204 117.461  1.00  0.00           N  
ATOM   1367  CA  ASN B1099      82.971 101.543 117.487  1.00  0.00           C  
ATOM   1368  C   ASN B1099      83.511 101.692 118.898  1.00  0.00           C  
ATOM   1369  O   ASN B1099      84.722 101.629 119.112  1.00  0.00           O  
ATOM   1370  CB  ASN B1099      83.226 102.822 116.692  1.00  0.00           C  
ATOM   1371  CG  ASN B1099      83.148 102.600 115.191  1.00  0.00           C  
ATOM   1372  OD1 ASN B1099      82.511 101.654 114.721  1.00  0.00           O  
ATOM   1373  ND2 ASN B1099      83.788 103.481 114.430  1.00  0.00           N  
ATOM   1374  N   GLN B1165      82.611 101.883 119.859  1.00  0.00           N  
ATOM   1375  CA  GLN B1165      83.003 102.019 121.257  1.00  0.00           C  
ATOM   1376  C   GLN B1165      83.618 100.704 121.762  1.00  0.00           C  
ATOM   1377  O   GLN B1165      84.383 100.691 122.723  1.00  0.00           O  
ATOM   1378  CB  GLN B1165      81.784 102.388 122.105  1.00  0.00           C  
ATOM   1379  CG  GLN B1165      82.124 102.875 123.500  1.00  0.00           C  
ATOM   1380  CD  GLN B1165      82.926 104.171 123.491  1.00  0.00           C  
ATOM   1381  OE1 GLN B1165      83.443 104.603 124.526  1.00  0.00           O  
ATOM   1382  NE2 GLN B1165      83.028 104.800 122.321  1.00  0.00           N  
ATOM   1383  N   GLU B1166      83.289  99.600 121.097  1.00  0.00           N  
ATOM   1384  CA  GLU B1166      83.807  98.289 121.474  1.00  0.00           C  
ATOM   1385  C   GLU B1166      85.055  97.927 120.675  1.00  0.00           C  
ATOM   1386  O   GLU B1166      85.679  96.904 120.929  1.00  0.00           O  
ATOM   1387  CB  GLU B1166      82.740  97.215 121.238  1.00  0.00           C  
ATOM   1388  CG  GLU B1166      81.435  97.466 121.963  1.00  0.00           C  
ATOM   1389  CD  GLU B1166      81.575  97.384 123.472  1.00  0.00           C  
ATOM   1390  OE1 GLU B1166      80.581  97.681 124.170  1.00  0.00           O  
ATOM   1391  OE2 GLU B1166      82.671  97.021 123.958  1.00  0.00           O  
ATOM   1392  N   ILE B1168      85.409  98.766 119.709  1.00  0.00           N  
ATOM   1393  CA  ILE B1168      86.572  98.528 118.857  1.00  0.00           C  
ATOM   1394  C   ILE B1168      87.731  99.428 119.288  1.00  0.00           C  
ATOM   1395  O   ILE B1168      87.708 100.633 119.072  1.00  0.00           O  
ATOM   1396  CB  ILE B1168      86.216  98.828 117.380  1.00  0.00           C  
ATOM   1397  CG1 ILE B1168      84.973  98.031 116.982  1.00  0.00           C  
ATOM   1398  CG2 ILE B1168      87.391  98.503 116.472  1.00  0.00           C  
ATOM   1399  CD1 ILE B1168      84.352  98.480 115.692  1.00  0.00           C  
ATOM   1400  N   PRO B1169      88.773  98.850 119.890  1.00  0.00           N  
ATOM   1401  CA  PRO B1169      89.894  99.685 120.320  1.00  0.00           C  
ATOM   1402  C   PRO B1169      90.810 100.168 119.215  1.00  0.00           C  
ATOM   1403  O   PRO B1169      90.813  99.627 118.109  1.00  0.00           O  
ATOM   1404  CB  PRO B1169      90.632  98.782 121.296  1.00  0.00           C  
ATOM   1405  CG  PRO B1169      90.455  97.439 120.688  1.00  0.00           C  
ATOM   1406  CD  PRO B1169      88.993  97.442 120.267  1.00  0.00           C  
ATOM   1407  N   ASP B1170      91.571 101.211 119.529  1.00  0.00           N  
ATOM   1408  CA  ASP B1170      92.555 101.757 118.609  1.00  0.00           C  
ATOM   1409  C   ASP B1170      93.725 100.789 118.769  1.00  0.00           C  
ATOM   1410  O   ASP B1170      94.762 101.145 119.340  1.00  0.00           O  
ATOM   1411  CB  ASP B1170      93.010 103.160 119.045  1.00  0.00           C  
ATOM   1412  CG  ASP B1170      91.969 104.240 118.775  1.00  0.00           C  
ATOM   1413  OD1 ASP B1170      90.890 103.930 118.226  1.00  0.00           O  
ATOM   1414  OD2 ASP B1170      92.244 105.413 119.114  1.00  0.00           O  
ATOM   1415  N   VAL B1171      93.546  99.558 118.290  1.00  0.00           N  
ATOM   1416  CA  VAL B1171      94.580  98.535 118.408  1.00  0.00           C  
ATOM   1417  C   VAL B1171      95.925  98.956 117.831  1.00  0.00           C  
ATOM   1418  O   VAL B1171      95.998  99.770 116.906  1.00  0.00           O  
ATOM   1419  CB  VAL B1171      94.168  97.214 117.704  1.00  0.00           C  
ATOM   1420  CG1 VAL B1171      92.923  96.626 118.360  1.00  0.00           C  
ATOM   1421  CG2 VAL B1171      93.925  97.470 116.226  1.00  0.00           C  
ATOM   1422  N   VAL B1177      96.992  98.402 118.394  1.00  0.00           N  
ATOM   1423  CA  VAL B1177      98.326  98.679 117.904  1.00  0.00           C  
ATOM   1424  C   VAL B1177      98.412  98.004 116.536  1.00  0.00           C  
ATOM   1425  O   VAL B1177      97.883  96.915 116.340  1.00  0.00           O  
ATOM   1426  CB  VAL B1177      99.388  98.077 118.843  1.00  0.00           C  
ATOM   1427  CG1 VAL B1177     100.756  98.090 118.183  1.00  0.00           C  
ATOM   1428  CG2 VAL B1177      99.424  98.863 120.129  1.00  0.00           C  
ATOM   1429  N   LEU B1178      99.058  98.661 115.584  1.00  0.00           N  
ATOM   1430  CA  LEU B1178      99.211  98.101 114.250  1.00  0.00           C  
ATOM   1431  C   LEU B1178     100.678  97.751 114.071  1.00  0.00           C  
ATOM   1432  O   LEU B1178     101.018  96.646 113.651  1.00  0.00           O  
ATOM   1433  CB  LEU B1178      98.768  99.116 113.197  1.00  0.00           C  
ATOM   1434  CG  LEU B1178      97.308  99.554 113.321  1.00  0.00           C  
ATOM   1435  CD1 LEU B1178      96.975 100.566 112.234  1.00  0.00           C  
ATOM   1436  CD2 LEU B1178      96.403  98.341 113.209  1.00  0.00           C  
ATOM   1437  N   LEU B1191     101.544  98.699 114.414  1.00  0.00           N  
ATOM   1438  CA  LEU B1191     102.983  98.487 114.309  1.00  0.00           C  
ATOM   1439  C   LEU B1191     103.613  98.679 115.686  1.00  0.00           C  
ATOM   1440  O   LEU B1191     103.540  99.760 116.272  1.00  0.00           O  
ATOM   1441  CB  LEU B1191     103.603  99.477 113.316  1.00  0.00           C  
ATOM   1442  CG  LEU B1191     104.786  98.962 112.490  1.00  0.00           C  
ATOM   1443  CD1 LEU B1191     105.422 100.136 111.758  1.00  0.00           C  
ATOM   1444  CD2 LEU B1191     105.806  98.272 113.383  1.00  0.00           C  
ATOM   1445  N   LYS B1192     104.227  97.624 116.201  1.00  0.00           N  
ATOM   1446  CA  LYS B1192     104.862  97.678 117.509  1.00  0.00           C  
ATOM   1447  C   LYS B1192     106.145  98.516 117.482  1.00  0.00           C  
ATOM   1448  O   LYS B1192     106.764  98.701 116.431  1.00  0.00           O  
ATOM   1449  CB  LYS B1192     105.146  96.254 117.996  1.00  0.00           C  
ATOM   1450  CG  LYS B1192     103.876  95.447 118.251  1.00  0.00           C  
ATOM   1451  CD  LYS B1192     103.928  94.064 117.619  1.00  0.00           C  
ATOM   1452  CE  LYS B1192     104.985  93.179 118.256  1.00  0.00           C  
ATOM   1453  NZ  LYS B1192     104.948  91.801 117.674  1.00  0.00           N  
ATOM   1454  N   SER B1193     106.540  99.027 118.641  1.00  0.00           N  
ATOM   1455  CA  SER B1193     107.732  99.860 118.729  1.00  0.00           C  
ATOM   1456  C   SER B1193     109.025  99.183 118.255  1.00  0.00           C  
ATOM   1457  O   SER B1193     110.052  99.844 118.102  1.00  0.00           O  
ATOM   1458  CB  SER B1193     107.891 100.383 120.164  1.00  0.00           C  
ATOM   1459  OG  SER B1193     107.766  99.338 121.111  1.00  0.00           O  
ATOM   1460  N   ASP B1194     108.984  97.878 118.006  1.00  0.00           N  
ATOM   1461  CA  ASP B1194     110.182  97.182 117.547  1.00  0.00           C  
ATOM   1462  C   ASP B1194     110.195  97.002 116.027  1.00  0.00           C  
ATOM   1463  O   ASP B1194     110.972  96.209 115.489  1.00  0.00           O  
ATOM   1464  CB  ASP B1194     110.306  95.817 118.229  1.00  0.00           C  
ATOM   1465  CG  ASP B1194     109.205  94.857 117.825  1.00  0.00           C  
ATOM   1466  OD1 ASP B1194     109.237  93.693 118.283  1.00  0.00           O  
ATOM   1467  OD2 ASP B1194     108.312  95.262 117.052  1.00  0.00           O  
ATOM   1468  N   GLY B1195     109.333  97.742 115.338  1.00  0.00           N  
ATOM   1469  CA  GLY B1195     109.271  97.634 113.891  1.00  0.00           C  
ATOM   1470  C   GLY B1195     108.430  96.468 113.397  1.00  0.00           C  
ATOM   1471  O   GLY B1195     108.196  96.329 112.194  1.00  0.00           O  
ATOM   1472  N   TYR B1196     107.979  95.623 114.320  1.00  0.00           N  
ATOM   1473  CA  TYR B1196     107.150  94.478 113.964  1.00  0.00           C  
ATOM   1474  C   TYR B1196     105.666  94.819 113.977  1.00  0.00           C  
ATOM   1475  O   TYR B1196     105.200  95.574 114.826  1.00  0.00           O  
ATOM   1476  CB  TYR B1196     107.414  93.324 114.918  1.00  0.00           C  
ATOM   1477  CG  TYR B1196     108.663  92.558 114.578  1.00  0.00           C  
ATOM   1478  CD1 TYR B1196     108.594  91.365 113.860  1.00  0.00           C  
ATOM   1479  CD2 TYR B1196     109.916  93.027 114.963  1.00  0.00           C  
ATOM   1480  CE1 TYR B1196     109.746  90.651 113.539  1.00  0.00           C  
ATOM   1481  CE2 TYR B1196     111.073  92.325 114.645  1.00  0.00           C  
ATOM   1482  CZ  TYR B1196     110.981  91.138 113.937  1.00  0.00           C  
ATOM   1483  OH  TYR B1196     112.121  90.423 113.652  1.00  0.00           O  
ATOM   1484  N   PRO B1198     104.900  94.257 113.029  1.00  0.00           N  
ATOM   1485  CA  PRO B1198     103.463  94.501 112.929  1.00  0.00           C  
ATOM   1486  C   PRO B1198     102.703  93.606 113.893  1.00  0.00           C  
ATOM   1487  O   PRO B1198     103.258  92.645 114.426  1.00  0.00           O  
ATOM   1488  CB  PRO B1198     103.169  94.114 111.496  1.00  0.00           C  
ATOM   1489  CG  PRO B1198     104.001  92.877 111.368  1.00  0.00           C  
ATOM   1490  CD  PRO B1198     105.330  93.328 111.969  1.00  0.00           C  
ATOM   1491  N   THR B1199     101.437  93.935 114.124  1.00  0.00           N  
ATOM   1492  CA  THR B1199     100.599  93.116 114.979  1.00  0.00           C  
ATOM   1493  C   THR B1199      99.820  92.266 114.009  1.00  0.00           C  
ATOM   1494  O   THR B1199      99.802  92.546 112.808  1.00  0.00           O  
ATOM   1495  CB  THR B1199      99.586  93.933 115.804  1.00  0.00           C  
ATOM   1496  OG1 THR B1199      98.778  94.720 114.924  1.00  0.00           O  
ATOM   1497  CG2 THR B1199     100.303  94.827 116.802  1.00  0.00           C  
ATOM   1498  N   TYR B1200      99.181  91.227 114.531  1.00  0.00           N  
ATOM   1499  CA  TYR B1200      98.388  90.329 113.716  1.00  0.00           C  
ATOM   1500  C   TYR B1200      97.385  91.078 112.841  1.00  0.00           C  
ATOM   1501  O   TYR B1200      97.196  90.743 111.670  1.00  0.00           O  
ATOM   1502  CB  TYR B1200      97.641  89.349 114.619  1.00  0.00           C  
ATOM   1503  CG  TYR B1200      96.419  88.754 113.974  1.00  0.00           C  
ATOM   1504  CD1 TYR B1200      96.524  87.708 113.057  1.00  0.00           C  
ATOM   1505  CD2 TYR B1200      95.157  89.272 114.242  1.00  0.00           C  
ATOM   1506  CE1 TYR B1200      95.402  87.192 112.423  1.00  0.00           C  
ATOM   1507  CE2 TYR B1200      94.027  88.766 113.614  1.00  0.00           C  
ATOM   1508  CZ  TYR B1200      94.154  87.727 112.708  1.00  0.00           C  
ATOM   1509  OH  TYR B1200      93.025  87.220 112.110  1.00  0.00           O  
ATOM   1510  N   HIS B1201      96.753  92.099 113.405  1.00  0.00           N  
ATOM   1511  CA  HIS B1201      95.744  92.848 112.674  1.00  0.00           C  
ATOM   1512  C   HIS B1201      96.198  93.533 111.393  1.00  0.00           C  
ATOM   1513  O   HIS B1201      95.528  93.442 110.365  1.00  0.00           O  
ATOM   1514  CB  HIS B1201      95.082  93.853 113.605  1.00  0.00           C  
ATOM   1515  CG  HIS B1201      94.341  93.210 114.735  1.00  0.00           C  
ATOM   1516  ND1 HIS B1201      94.768  93.281 116.045  1.00  0.00           N  
ATOM   1517  CD2 HIS B1201      93.229  92.437 114.742  1.00  0.00           C  
ATOM   1518  CE1 HIS B1201      93.952  92.576 116.810  1.00  0.00           C  
ATOM   1519  NE2 HIS B1201      93.010  92.054 116.043  1.00  0.00           N  
ATOM   1520  N   LEU B1202      97.337  94.208 111.450  1.00  0.00           N  
ATOM   1521  CA  LEU B1202      97.860  94.908 110.283  1.00  0.00           C  
ATOM   1522  C   LEU B1202      98.362  93.904 109.252  1.00  0.00           C  
ATOM   1523  O   LEU B1202      98.004  93.964 108.073  1.00  0.00           O  
ATOM   1524  CB  LEU B1202      98.993  95.851 110.719  1.00  0.00           C  
ATOM   1525  CG  LEU B1202      99.610  96.873 109.758  1.00  0.00           C  
ATOM   1526  CD1 LEU B1202     100.857  96.307 109.134  1.00  0.00           C  
ATOM   1527  CD2 LEU B1202      98.594  97.283 108.711  1.00  0.00           C  
ATOM   1528  N   ALA B1203      99.182  92.970 109.715  1.00  0.00           N  
ATOM   1529  CA  ALA B1203      99.749  91.947 108.842  1.00  0.00           C  
ATOM   1530  C   ALA B1203      98.686  91.106 108.132  1.00  0.00           C  
ATOM   1531  O   ALA B1203      98.824  90.801 106.954  1.00  0.00           O  
ATOM   1532  CB  ALA B1203     100.676  91.041 109.642  1.00  0.00           C  
ATOM   1533  N   ASN B1204      97.624  90.746 108.846  1.00  0.00           N  
ATOM   1534  CA  ASN B1204      96.571  89.912 108.277  1.00  0.00           C  
ATOM   1535  C   ASN B1204      95.893  90.547 107.073  1.00  0.00           C  
ATOM   1536  O   ASN B1204      95.780  89.937 106.010  1.00  0.00           O  
ATOM   1537  CB  ASN B1204      95.527  89.594 109.349  1.00  0.00           C  
ATOM   1538  CG  ASN B1204      94.757  88.322 109.056  1.00  0.00           C  
ATOM   1539  OD1 ASN B1204      93.563  88.356 108.751  1.00  0.00           O  
ATOM   1540  ND2 ASN B1204      95.443  87.183 109.151  1.00  0.00           N  
ATOM   1541  N   VAL B1205      95.444  91.782 107.240  1.00  0.00           N  
ATOM   1542  CA  VAL B1205      94.762  92.485 106.168  1.00  0.00           C  
ATOM   1543  C   VAL B1205      95.709  92.773 105.005  1.00  0.00           C  
ATOM   1544  O   VAL B1205      95.341  92.602 103.848  1.00  0.00           O  
ATOM   1545  CB  VAL B1205      94.140  93.808 106.687  1.00  0.00           C  
ATOM   1546  CG1 VAL B1205      93.538  94.609 105.524  1.00  0.00           C  
ATOM   1547  CG2 VAL B1205      93.069  93.490 107.741  1.00  0.00           C  
ATOM   1548  N   VAL B1206      96.928  93.198 105.315  1.00  0.00           N  
ATOM   1549  CA  VAL B1206      97.908  93.508 104.278  1.00  0.00           C  
ATOM   1550  C   VAL B1206      98.238  92.282 103.429  1.00  0.00           C  
ATOM   1551  O   VAL B1206      98.325  92.367 102.201  1.00  0.00           O  
ATOM   1552  CB  VAL B1206      99.229  94.053 104.895  1.00  0.00           C  
ATOM   1553  CG1 VAL B1206     100.313  94.153 103.820  1.00  0.00           C  
ATOM   1554  CG2 VAL B1206      98.993  95.419 105.522  1.00  0.00           C  
ATOM   1555  N   ASP B1207      98.408  91.141 104.087  1.00  0.00           N  
ATOM   1556  CA  ASP B1207      98.753  89.918 103.388  1.00  0.00           C  
ATOM   1557  C   ASP B1207      97.589  89.272 102.636  1.00  0.00           C  
ATOM   1558  O   ASP B1207      97.764  88.784 101.518  1.00  0.00           O  
ATOM   1559  CB  ASP B1207      99.383  88.936 104.374  1.00  0.00           C  
ATOM   1560  CG  ASP B1207     100.747  89.405 104.860  1.00  0.00           C  
ATOM   1561  OD1 ASP B1207     101.248  88.841 105.853  1.00  0.00           O  
ATOM   1562  OD2 ASP B1207     101.320  90.331 104.243  1.00  0.00           O  
ATOM   1563  N   ASP B1208      96.403  89.265 103.230  1.00  0.00           N  
ATOM   1564  CA  ASP B1208      95.262  88.684 102.534  1.00  0.00           C  
ATOM   1565  C   ASP B1208      95.004  89.467 101.246  1.00  0.00           C  
ATOM   1566  O   ASP B1208      94.743  88.884 100.196  1.00  0.00           O  
ATOM   1567  CB  ASP B1208      94.020  88.703 103.421  1.00  0.00           C  
ATOM   1568  CG  ASP B1208      94.003  87.570 104.430  1.00  0.00           C  
ATOM   1569  OD1 ASP B1208      93.138  87.598 105.326  1.00  0.00           O  
ATOM   1570  OD2 ASP B1208      94.833  86.645 104.326  1.00  0.00           O  
ATOM   1571  N   HIS B1209      95.077  90.790 101.328  1.00  0.00           N  
ATOM   1572  CA  HIS B1209      94.874  91.623 100.153  1.00  0.00           C  
ATOM   1573  C   HIS B1209      95.980  91.376  99.120  1.00  0.00           C  
ATOM   1574  O   HIS B1209      95.706  91.045  97.968  1.00  0.00           O  
ATOM   1575  CB  HIS B1209      94.863  93.097 100.546  1.00  0.00           C  
ATOM   1576  CG  HIS B1209      94.662  94.022  99.389  1.00  0.00           C  
ATOM   1577  ND1 HIS B1209      95.689  94.757  98.834  1.00  0.00           N  
ATOM   1578  CD2 HIS B1209      93.557  94.310  98.662  1.00  0.00           C  
ATOM   1579  CE1 HIS B1209      95.224  95.457  97.815  1.00  0.00           C  
ATOM   1580  NE2 HIS B1209      93.932  95.204  97.690  1.00  0.00           N  
ATOM   1581  N   LEU B1210      97.230  91.519  99.544  1.00  0.00           N  
ATOM   1582  CA  LEU B1210      98.360  91.317  98.648  1.00  0.00           C  
ATOM   1583  C   LEU B1210      98.459  89.919  98.039  1.00  0.00           C  
ATOM   1584  O   LEU B1210      98.981  89.765  96.933  1.00  0.00           O  
ATOM   1585  CB  LEU B1210      99.666  91.654  99.368  1.00  0.00           C  
ATOM   1586  CG  LEU B1210      99.919  93.148  99.575  1.00  0.00           C  
ATOM   1587  CD1 LEU B1210     101.290  93.378 100.218  1.00  0.00           C  
ATOM   1588  CD2 LEU B1210      99.852  93.843  98.223  1.00  0.00           C  
ATOM   1589  N   MET B1211      97.977  88.901  98.751  1.00  0.00           N  
ATOM   1590  CA  MET B1211      98.027  87.538  98.236  1.00  0.00           C  
ATOM   1591  C   MET B1211      96.736  87.163  97.490  1.00  0.00           C  
ATOM   1592  O   MET B1211      96.553  86.019  97.090  1.00  0.00           O  
ATOM   1593  CB  MET B1211      98.289  86.540  99.371  1.00  0.00           C  
ATOM   1594  CG  MET B1211      99.617  86.741 100.088  1.00  0.00           C  
ATOM   1595  SD  MET B1211      99.933  85.554 101.423  1.00  0.00           S  
ATOM   1596  CE  MET B1211     101.658  86.005 101.847  1.00  0.00           C  
ATOM   1597  N   GLY B1291      95.840  88.129  97.321  1.00  0.00           N  
ATOM   1598  CA  GLY B1291      94.604  87.873  96.593  1.00  0.00           C  
ATOM   1599  C   GLY B1291      93.549  87.029  97.285  1.00  0.00           C  
ATOM   1600  O   GLY B1291      92.689  86.455  96.622  1.00  0.00           O  
ATOM   1601  N   VAL B1292      93.604  86.957  98.613  1.00  0.00           N  
ATOM   1602  CA  VAL B1292      92.636  86.182  99.388  1.00  0.00           C  
ATOM   1603  C   VAL B1292      91.214  86.725  99.227  1.00  0.00           C  
ATOM   1604  O   VAL B1292      90.938  87.880  99.547  1.00  0.00           O  
ATOM   1605  CB  VAL B1292      93.010  86.194 100.882  1.00  0.00           C  
ATOM   1606  CG1 VAL B1292      91.968  85.449 101.692  1.00  0.00           C  
ATOM   1607  CG2 VAL B1292      94.355  85.546 101.073  1.00  0.00           C  
ATOM   1608  N   THR B1293      90.311  85.888  98.737  1.00  0.00           N  
ATOM   1609  CA  THR B1293      88.923  86.307  98.541  1.00  0.00           C  
ATOM   1610  C   THR B1293      87.990  85.702  99.584  1.00  0.00           C  
ATOM   1611  O   THR B1293      86.915  86.237  99.836  1.00  0.00           O  
ATOM   1612  CB  THR B1293      88.405  85.890  97.155  1.00  0.00           C  
ATOM   1613  OG1 THR B1293      88.429  84.461  97.052  1.00  0.00           O  
ATOM   1614  CG2 THR B1293      89.275  86.479  96.060  1.00  0.00           C  
ATOM   1615  N   ASP B1294      88.397  84.581 100.176  1.00  0.00           N  
ATOM   1616  CA  ASP B1294      87.582  83.907 101.185  1.00  0.00           C  
ATOM   1617  C   ASP B1294      88.361  83.570 102.457  1.00  0.00           C  
ATOM   1618  O   ASP B1294      89.198  82.659 102.478  1.00  0.00           O  
ATOM   1619  CB  ASP B1294      86.969  82.640 100.595  1.00  0.00           C  
ATOM   1620  CG  ASP B1294      85.994  82.939  99.470  1.00  0.00           C  
ATOM   1621  OD1 ASP B1294      84.778  82.701  99.644  1.00  0.00           O  
ATOM   1622  OD2 ASP B1294      86.441  83.426  98.411  1.00  0.00           O  
ATOM   1623  N   VAL B1295      88.076  84.318 103.518  1.00  0.00           N  
ATOM   1624  CA  VAL B1295      88.738  84.113 104.795  1.00  0.00           C  
ATOM   1625  C   VAL B1295      87.948  83.131 105.645  1.00  0.00           C  
ATOM   1626  O   VAL B1295      86.852  83.441 106.112  1.00  0.00           O  
ATOM   1627  CB  VAL B1295      88.890  85.447 105.560  1.00  0.00           C  
ATOM   1628  CG1 VAL B1295      89.470  85.205 106.948  1.00  0.00           C  
ATOM   1629  CG2 VAL B1295      89.808  86.360 104.794  1.00  0.00           C  
ATOM   1630  N   ILE B1296      88.511  81.938 105.828  1.00  0.00           N  
ATOM   1631  CA  ILE B1296      87.882  80.896 106.629  1.00  0.00           C  
ATOM   1632  C   ILE B1296      88.747  80.650 107.865  1.00  0.00           C  
ATOM   1633  O   ILE B1296      89.870  80.144 107.771  1.00  0.00           O  
ATOM   1634  CB  ILE B1296      87.742  79.598 105.823  1.00  0.00           C  
ATOM   1635  CG1 ILE B1296      87.014  79.891 104.502  1.00  0.00           C  
ATOM   1636  CG2 ILE B1296      86.984  78.565 106.640  1.00  0.00           C  
ATOM   1637  CD1 ILE B1296      87.009  78.740 103.502  1.00  0.00           C  
ATOM   1638  N   ARG B1297      88.226  81.012 109.030  1.00  0.00           N  
ATOM   1639  CA  ARG B1297      88.999  80.852 110.253  1.00  0.00           C  
ATOM   1640  C   ARG B1297      88.094  80.552 111.457  1.00  0.00           C  
ATOM   1641  O   ARG B1297      86.876  80.698 111.383  1.00  0.00           O  
ATOM   1642  CB  ARG B1297      89.827  82.131 110.491  1.00  0.00           C  
ATOM   1643  CG  ARG B1297      89.090  83.223 111.249  1.00  0.00           C  
ATOM   1644  CD  ARG B1297      88.838  84.505 110.470  1.00  0.00           C  
ATOM   1645  NE  ARG B1297      89.975  85.416 110.428  1.00  0.00           N  
ATOM   1646  CZ  ARG B1297      89.875  86.746 110.413  1.00  0.00           C  
ATOM   1647  NH1 ARG B1297      88.693  87.342 110.454  1.00  0.00           N  
ATOM   1648  NH2 ARG B1297      90.968  87.488 110.308  1.00  0.00           N  
ATOM   1649  N   ALA B1298      88.695  80.132 112.566  1.00  0.00           N  
ATOM   1650  CA  ALA B1298      87.925  79.813 113.763  1.00  0.00           C  
ATOM   1651  C   ALA B1298      87.221  81.023 114.386  1.00  0.00           C  
ATOM   1652  O   ALA B1298      87.688  82.161 114.319  1.00  0.00           O  
ATOM   1653  CB  ALA B1298      88.819  79.125 114.808  1.00  0.00           C  
ATOM   1654  N   GLU B1299      86.080  80.730 114.993  1.00  0.00           N  
ATOM   1655  CA  GLU B1299      85.222  81.702 115.657  1.00  0.00           C  
ATOM   1656  C   GLU B1299      85.968  82.700 116.547  1.00  0.00           C  
ATOM   1657  O   GLU B1299      85.536  83.838 116.702  1.00  0.00           O  
ATOM   1658  CB  GLU B1299      84.198  80.944 116.505  1.00  0.00           C  
ATOM   1659  CG  GLU B1299      82.774  81.441 116.391  1.00  0.00           C  
ATOM   1660  CD  GLU B1299      81.828  80.672 117.292  1.00  0.00           C  
ATOM   1661  OE1 GLU B1299      81.938  80.815 118.526  1.00  0.00           O  
ATOM   1662  OE2 GLU B1299      80.983  79.913 116.771  1.00  0.00           O  
ATOM   1663  N   GLU B1300      87.084  82.285 117.134  1.00  0.00           N  
ATOM   1664  CA  GLU B1300      87.800  83.186 118.018  1.00  0.00           C  
ATOM   1665  C   GLU B1300      88.225  84.510 117.370  1.00  0.00           C  
ATOM   1666  O   GLU B1300      88.527  85.473 118.070  1.00  0.00           O  
ATOM   1667  CB  GLU B1300      89.009  82.473 118.623  1.00  0.00           C  
ATOM   1668  CG  GLU B1300      90.089  82.104 117.638  1.00  0.00           C  
ATOM   1669  CD  GLU B1300      91.191  81.274 118.276  1.00  0.00           C  
ATOM   1670  OE1 GLU B1300      91.613  81.601 119.407  1.00  0.00           O  
ATOM   1671  OE2 GLU B1300      91.644  80.297 117.640  1.00  0.00           O  
ATOM   1672  N   TRP B1301      88.221  84.569 116.040  1.00  0.00           N  
ATOM   1673  CA  TRP B1301      88.626  85.781 115.328  1.00  0.00           C  
ATOM   1674  C   TRP B1301      87.479  86.696 114.918  1.00  0.00           C  
ATOM   1675  O   TRP B1301      87.706  87.782 114.374  1.00  0.00           O  
ATOM   1676  CB  TRP B1301      89.427  85.411 114.078  1.00  0.00           C  
ATOM   1677  CG  TRP B1301      90.525  84.489 114.386  1.00  0.00           C  
ATOM   1678  CD1 TRP B1301      90.504  83.125 114.296  1.00  0.00           C  
ATOM   1679  CD2 TRP B1301      91.779  84.833 114.956  1.00  0.00           C  
ATOM   1680  NE1 TRP B1301      91.670  82.597 114.786  1.00  0.00           N  
ATOM   1681  CE2 TRP B1301      92.469  83.625 115.205  1.00  0.00           C  
ATOM   1682  CE3 TRP B1301      92.386  86.047 115.296  1.00  0.00           C  
ATOM   1683  CZ2 TRP B1301      93.741  83.597 115.765  1.00  0.00           C  
ATOM   1684  CZ3 TRP B1301      93.650  86.019 115.851  1.00  0.00           C  
ATOM   1685  CH2 TRP B1301      94.312  84.800 116.085  1.00  0.00           C  
ATOM   1686  N   LEU B1302      86.249  86.266 115.174  1.00  0.00           N  
ATOM   1687  CA  LEU B1302      85.088  87.055 114.792  1.00  0.00           C  
ATOM   1688  C   LEU B1302      85.109  88.472 115.355  1.00  0.00           C  
ATOM   1689  O   LEU B1302      84.930  89.434 114.605  1.00  0.00           O  
ATOM   1690  CB  LEU B1302      83.804  86.333 115.218  1.00  0.00           C  
ATOM   1691  CG  LEU B1302      82.474  86.910 114.724  1.00  0.00           C  
ATOM   1692  CD1 LEU B1302      82.487  87.075 113.203  1.00  0.00           C  
ATOM   1693  CD2 LEU B1302      81.352  85.977 115.153  1.00  0.00           C  
ATOM   1694  N   VAL B1303      85.336  88.601 116.665  1.00  0.00           N  
ATOM   1695  CA  VAL B1303      85.355  89.909 117.321  1.00  0.00           C  
ATOM   1696  C   VAL B1303      86.442  90.830 116.773  1.00  0.00           C  
ATOM   1697  O   VAL B1303      86.415  92.036 117.004  1.00  0.00           O  
ATOM   1698  CB  VAL B1303      85.540  89.768 118.856  1.00  0.00           C  
ATOM   1699  CG1 VAL B1303      85.399  91.117 119.536  1.00  0.00           C  
ATOM   1700  CG2 VAL B1303      84.495  88.826 119.417  1.00  0.00           C  
ATOM   1701  N   SER B1304      87.404  90.266 116.050  1.00  0.00           N  
ATOM   1702  CA  SER B1304      88.478  91.073 115.472  1.00  0.00           C  
ATOM   1703  C   SER B1304      88.164  91.497 114.048  1.00  0.00           C  
ATOM   1704  O   SER B1304      88.765  92.425 113.523  1.00  0.00           O  
ATOM   1705  CB  SER B1304      89.806  90.310 115.492  1.00  0.00           C  
ATOM   1706  OG  SER B1304      90.374  90.342 116.787  1.00  0.00           O  
ATOM   1707  N   THR B1306      87.219  90.817 113.421  1.00  0.00           N  
ATOM   1708  CA  THR B1306      86.856  91.150 112.052  1.00  0.00           C  
ATOM   1709  C   THR B1306      86.505  92.639 111.889  1.00  0.00           C  
ATOM   1710  O   THR B1306      86.838  93.248 110.870  1.00  0.00           O  
ATOM   1711  CB  THR B1306      85.685  90.272 111.572  1.00  0.00           C  
ATOM   1712  OG1 THR B1306      86.002  88.899 111.824  1.00  0.00           O  
ATOM   1713  CG2 THR B1306      85.446  90.462 110.064  1.00  0.00           C  
ATOM   1714  N   PRO B1310      85.822  93.242 112.887  1.00  0.00           N  
ATOM   1715  CA  PRO B1310      85.456  94.666 112.810  1.00  0.00           C  
ATOM   1716  C   PRO B1310      86.706  95.509 112.560  1.00  0.00           C  
ATOM   1717  O   PRO B1310      86.702  96.447 111.758  1.00  0.00           O  
ATOM   1718  CB  PRO B1310      84.869  94.948 114.190  1.00  0.00           C  
ATOM   1719  CG  PRO B1310      84.293  93.643 114.582  1.00  0.00           C  
ATOM   1720  CD  PRO B1310      85.311  92.641 114.132  1.00  0.00           C  
ATOM   1721  N   ILE B1312      87.773  95.164 113.271  1.00  0.00           N  
ATOM   1722  CA  ILE B1312      89.046  95.850 113.141  1.00  0.00           C  
ATOM   1723  C   ILE B1312      89.583  95.684 111.720  1.00  0.00           C  
ATOM   1724  O   ILE B1312      90.145  96.617 111.138  1.00  0.00           O  
ATOM   1725  CB  ILE B1312      90.071  95.280 114.134  1.00  0.00           C  
ATOM   1726  CG1 ILE B1312      89.630  95.592 115.566  1.00  0.00           C  
ATOM   1727  CG2 ILE B1312      91.450  95.855 113.853  1.00  0.00           C  
ATOM   1728  CD1 ILE B1312      90.494  94.928 116.621  1.00  0.00           C  
ATOM   1729  N   HIS B1314      89.407  94.491 111.166  1.00  0.00           N  
ATOM   1730  CA  HIS B1314      89.877  94.210 109.818  1.00  0.00           C  
ATOM   1731  C   HIS B1314      89.047  94.948 108.777  1.00  0.00           C  
ATOM   1732  O   HIS B1314      89.584  95.465 107.800  1.00  0.00           O  
ATOM   1733  CB  HIS B1314      89.824  92.709 109.551  1.00  0.00           C  
ATOM   1734  CG  HIS B1314      90.559  91.895 110.565  1.00  0.00           C  
ATOM   1735  ND1 HIS B1314      91.704  92.344 111.192  1.00  0.00           N  
ATOM   1736  CD2 HIS B1314      90.341  90.645 111.035  1.00  0.00           C  
ATOM   1737  CE1 HIS B1314      92.158  91.405 111.998  1.00  0.00           C  
ATOM   1738  NE2 HIS B1314      91.350  90.363 111.921  1.00  0.00           N  
ATOM   1739  N   VAL B1316      87.736  94.984 108.986  1.00  0.00           N  
ATOM   1740  CA  VAL B1316      86.834  95.669 108.069  1.00  0.00           C  
ATOM   1741  C   VAL B1316      87.275  97.119 107.987  1.00  0.00           C  
ATOM   1742  O   VAL B1316      87.349  97.699 106.901  1.00  0.00           O  
ATOM   1743  CB  VAL B1316      85.363  95.591 108.565  1.00  0.00           C  
ATOM   1744  CG1 VAL B1316      84.486  96.578 107.805  1.00  0.00           C  
ATOM   1745  CG2 VAL B1316      84.834  94.187 108.369  1.00  0.00           C  
ATOM   1746  N   LEU B1317      87.578  97.693 109.147  1.00  0.00           N  
ATOM   1747  CA  LEU B1317      88.034  99.073 109.226  1.00  0.00           C  
ATOM   1748  C   LEU B1317      89.312  99.232 108.423  1.00  0.00           C  
ATOM   1749  O   LEU B1317      89.398 100.101 107.560  1.00  0.00           O  
ATOM   1750  CB  LEU B1317      88.268  99.472 110.687  1.00  0.00           C  
ATOM   1751  CG  LEU B1317      87.253 100.450 111.306  1.00  0.00           C  
ATOM   1752  CD1 LEU B1317      85.851 100.160 110.801  1.00  0.00           C  
ATOM   1753  CD2 LEU B1317      87.314 100.358 112.825  1.00  0.00           C  
ATOM   1754  N   LEU B1318      90.303  98.386 108.701  1.00  0.00           N  
ATOM   1755  CA  LEU B1318      91.566  98.449 107.982  1.00  0.00           C  
ATOM   1756  C   LEU B1318      91.376  98.365 106.461  1.00  0.00           C  
ATOM   1757  O   LEU B1318      92.034  99.095 105.720  1.00  0.00           O  
ATOM   1758  CB  LEU B1318      92.500  97.348 108.470  1.00  0.00           C  
ATOM   1759  CG  LEU B1318      93.142  97.642 109.826  1.00  0.00           C  
ATOM   1760  CD1 LEU B1318      93.765  96.373 110.410  1.00  0.00           C  
ATOM   1761  CD2 LEU B1318      94.191  98.731 109.653  1.00  0.00           C  
ATOM   1762  N   TYR B1319      90.485  97.491 105.995  1.00  0.00           N  
ATOM   1763  CA  TYR B1319      90.234  97.384 104.560  1.00  0.00           C  
ATOM   1764  C   TYR B1319      89.694  98.715 104.042  1.00  0.00           C  
ATOM   1765  O   TYR B1319      90.041  99.146 102.943  1.00  0.00           O  
ATOM   1766  CB  TYR B1319      89.234  96.261 104.241  1.00  0.00           C  
ATOM   1767  CG  TYR B1319      89.864  94.890 104.058  1.00  0.00           C  
ATOM   1768  CD1 TYR B1319      89.883  93.962 105.100  1.00  0.00           C  
ATOM   1769  CD2 TYR B1319      90.477  94.535 102.846  1.00  0.00           C  
ATOM   1770  CE1 TYR B1319      90.497  92.716 104.949  1.00  0.00           C  
ATOM   1771  CE2 TYR B1319      91.097  93.290 102.684  1.00  0.00           C  
ATOM   1772  CZ  TYR B1319      91.103  92.385 103.744  1.00  0.00           C  
ATOM   1773  OH  TYR B1319      91.720  91.158 103.606  1.00  0.00           O  
ATOM   1774  N   ARG B1321      88.852  99.371 104.837  1.00  0.00           N  
ATOM   1775  CA  ARG B1321      88.291 100.660 104.436  1.00  0.00           C  
ATOM   1776  C   ARG B1321      89.402 101.711 104.361  1.00  0.00           C  
ATOM   1777  O   ARG B1321      89.500 102.456 103.388  1.00  0.00           O  
ATOM   1778  CB  ARG B1321      87.218 101.121 105.429  1.00  0.00           C  
ATOM   1779  CG  ARG B1321      86.442 102.361 104.965  1.00  0.00           C  
ATOM   1780  CD  ARG B1321      85.604 102.974 106.083  1.00  0.00           C  
ATOM   1781  NE  ARG B1321      84.692 102.008 106.691  1.00  0.00           N  
ATOM   1782  CZ  ARG B1321      84.052 102.203 107.845  1.00  0.00           C  
ATOM   1783  NH1 ARG B1321      84.218 103.335 108.520  1.00  0.00           N  
ATOM   1784  NH2 ARG B1321      83.260 101.257 108.340  1.00  0.00           N  
ATOM   1785  N   ALA B1322      90.238 101.762 105.391  1.00  0.00           N  
ATOM   1786  CA  ALA B1322      91.340 102.716 105.450  1.00  0.00           C  
ATOM   1787  C   ALA B1322      92.248 102.658 104.218  1.00  0.00           C  
ATOM   1788  O   ALA B1322      92.632 103.693 103.675  1.00  0.00           O  
ATOM   1789  CB  ALA B1322      92.166 102.475 106.705  1.00  0.00           C  
ATOM   1790  N   PHE B1323      92.597 101.448 103.792  1.00  0.00           N  
ATOM   1791  CA  PHE B1323      93.472 101.253 102.637  1.00  0.00           C  
ATOM   1792  C   PHE B1323      92.736 101.440 101.317  1.00  0.00           C  
ATOM   1793  O   PHE B1323      93.361 101.599 100.267  1.00  0.00           O  
ATOM   1794  CB  PHE B1323      94.081  99.850 102.672  1.00  0.00           C  
ATOM   1795  CG  PHE B1323      95.111  99.659 103.747  1.00  0.00           C  
ATOM   1796  CD1 PHE B1323      96.303 100.377 103.724  1.00  0.00           C  
ATOM   1797  CD2 PHE B1323      94.903  98.741 104.771  1.00  0.00           C  
ATOM   1798  CE1 PHE B1323      97.275 100.181 104.702  1.00  0.00           C  
ATOM   1799  CE2 PHE B1323      95.869  98.538 105.754  1.00  0.00           C  
ATOM   1800  CZ  PHE B1323      97.059  99.260 105.717  1.00  0.00           C  
ATOM   1801  N   GLY B1324      91.410 101.415 101.371  1.00  0.00           N  
ATOM   1802  CA  GLY B1324      90.622 101.569 100.165  1.00  0.00           C  
ATOM   1803  C   GLY B1324      90.523 100.265  99.394  1.00  0.00           C  
ATOM   1804  O   GLY B1324      90.417 100.261  98.169  1.00  0.00           O  
ATOM   1805  N   TRP B1342      90.558  99.145 100.109  1.00  0.00           N  
ATOM   1806  CA  TRP B1342      90.470  97.845  99.466  1.00  0.00           C  
ATOM   1807  C   TRP B1342      89.134  97.166  99.753  1.00  0.00           C  
ATOM   1808  O   TRP B1342      88.441  97.497 100.721  1.00  0.00           O  
ATOM   1809  CB  TRP B1342      91.604  96.926  99.934  1.00  0.00           C  
ATOM   1810  CG  TRP B1342      92.987  97.463  99.725  1.00  0.00           C  
ATOM   1811  CD1 TRP B1342      93.411  98.272  98.714  1.00  0.00           C  
ATOM   1812  CD2 TRP B1342      94.150  97.175 100.526  1.00  0.00           C  
ATOM   1813  NE1 TRP B1342      94.767  98.508  98.832  1.00  0.00           N  
ATOM   1814  CE2 TRP B1342      95.243  97.847  99.934  1.00  0.00           C  
ATOM   1815  CE3 TRP B1342      94.370  96.411 101.684  1.00  0.00           C  
ATOM   1816  CZ2 TRP B1342      96.536  97.783 100.458  1.00  0.00           C  
ATOM   1817  CZ3 TRP B1342      95.660  96.346 102.209  1.00  0.00           C  
ATOM   1818  CH2 TRP B1342      96.726  97.032 101.592  1.00  0.00           C  
ATOM   1819  N   GLU B1344      88.781  96.218  98.890  1.00  0.00           N  
ATOM   1820  CA  GLU B1344      87.554  95.451  99.019  1.00  0.00           C  
ATOM   1821  C   GLU B1344      87.804  94.338 100.028  1.00  0.00           C  
ATOM   1822  O   GLU B1344      88.809  93.637  99.961  1.00  0.00           O  
ATOM   1823  CB  GLU B1344      87.164  94.853  97.657  1.00  0.00           C  
ATOM   1824  CG  GLU B1344      85.969  93.894  97.683  1.00  0.00           C  
ATOM   1825  CD  GLU B1344      85.653  93.314  96.305  1.00  0.00           C  
ATOM   1826  OE1 GLU B1344      86.606  93.023  95.544  1.00  0.00           O  
ATOM   1827  OE2 GLU B1344      84.454  93.129  95.988  1.00  0.00           O  
ATOM   1828  N   ALA B1345      86.890  94.194 100.978  1.00  0.00           N  
ATOM   1829  CA  ALA B1345      87.018  93.166 101.997  1.00  0.00           C  
ATOM   1830  C   ALA B1345      86.576  91.832 101.420  1.00  0.00           C  
ATOM   1831  O   ALA B1345      85.656  91.765 100.601  1.00  0.00           O  
ATOM   1832  CB  ALA B1345      86.173  93.524 103.225  1.00  0.00           C  
ATOM   1833  N   PRO B1347      87.250  90.749 101.823  1.00  0.00           N  
ATOM   1834  CA  PRO B1347      86.906  89.412 101.338  1.00  0.00           C  
ATOM   1835  C   PRO B1347      85.682  88.892 102.094  1.00  0.00           C  
ATOM   1836  O   PRO B1347      85.173  89.563 103.001  1.00  0.00           O  
ATOM   1837  CB  PRO B1347      88.158  88.606 101.665  1.00  0.00           C  
ATOM   1838  CG  PRO B1347      88.626  89.252 102.947  1.00  0.00           C  
ATOM   1839  CD  PRO B1347      88.477  90.718 102.643  1.00  0.00           C  
ATOM   1840  N   ARG B1348      85.196  87.715 101.708  1.00  0.00           N  
ATOM   1841  CA  ARG B1348      84.069  87.107 102.408  1.00  0.00           C  
ATOM   1842  C   ARG B1348      84.646  86.497 103.691  1.00  0.00           C  
ATOM   1843  O   ARG B1348      85.813  86.080 103.718  1.00  0.00           O  
ATOM   1844  CB  ARG B1348      83.432  86.002 101.559  1.00  0.00           C  
ATOM   1845  CG  ARG B1348      82.489  86.491 100.477  1.00  0.00           C  
ATOM   1846  CD  ARG B1348      82.007  85.331  99.641  1.00  0.00           C  
ATOM   1847  NE  ARG B1348      83.083  84.758  98.836  1.00  0.00           N  
ATOM   1848  CZ  ARG B1348      83.506  85.263  97.678  1.00  0.00           C  
ATOM   1849  NH1 ARG B1348      82.933  86.352  97.182  1.00  0.00           N  
ATOM   1850  NH2 ARG B1348      84.510  84.690  97.021  1.00  0.00           N  
ATOM   1851  N   PHE B1349      83.840  86.463 104.749  1.00  0.00           N  
ATOM   1852  CA  PHE B1349      84.267  85.895 106.027  1.00  0.00           C  
ATOM   1853  C   PHE B1349      83.400  84.703 106.437  1.00  0.00           C  
ATOM   1854  O   PHE B1349      82.159  84.786 106.436  1.00  0.00           O  
ATOM   1855  CB  PHE B1349      84.218  86.956 107.136  1.00  0.00           C  
ATOM   1856  CG  PHE B1349      85.259  88.029 107.004  1.00  0.00           C  
ATOM   1857  CD1 PHE B1349      86.604  87.750 107.256  1.00  0.00           C  
ATOM   1858  CD2 PHE B1349      84.906  89.304 106.589  1.00  0.00           C  
ATOM   1859  CE1 PHE B1349      87.592  88.735 107.090  1.00  0.00           C  
ATOM   1860  CE2 PHE B1349      85.881  90.298 106.417  1.00  0.00           C  
ATOM   1861  CZ  PHE B1349      87.230  90.008 106.669  1.00  0.00           C  
ATOM   1862  N   TYR B1350      84.069  83.598 106.769  1.00  0.00           N  
ATOM   1863  CA  TYR B1350      83.412  82.376 107.222  1.00  0.00           C  
ATOM   1864  C   TYR B1350      84.089  81.929 108.517  1.00  0.00           C  
ATOM   1865  O   TYR B1350      85.195  81.369 108.496  1.00  0.00           O  
ATOM   1866  CB  TYR B1350      83.551  81.253 106.206  1.00  0.00           C  
ATOM   1867  CG  TYR B1350      83.104  81.569 104.799  1.00  0.00           C  
ATOM   1868  CD1 TYR B1350      83.928  82.291 103.936  1.00  0.00           C  
ATOM   1869  CD2 TYR B1350      81.902  81.066 104.300  1.00  0.00           C  
ATOM   1870  CE1 TYR B1350      83.574  82.489 102.603  1.00  0.00           C  
ATOM   1871  CE2 TYR B1350      81.536  81.264 102.965  1.00  0.00           C  
ATOM   1872  CZ  TYR B1350      82.384  81.970 102.122  1.00  0.00           C  
ATOM   1873  OH  TYR B1350      82.090  82.104 100.781  1.00  0.00           O  
ATOM   1874  N   HIS B1351      83.438  82.178 109.647  1.00  0.00           N  
ATOM   1875  CA  HIS B1351      84.017  81.797 110.923  1.00  0.00           C  
ATOM   1876  C   HIS B1351      83.487  80.450 111.385  1.00  0.00           C  
ATOM   1877  O   HIS B1351      82.289  80.270 111.604  1.00  0.00           O  
ATOM   1878  CB  HIS B1351      83.762  82.903 111.946  1.00  0.00           C  
ATOM   1879  CG  HIS B1351      84.516  84.164 111.650  1.00  0.00           C  
ATOM   1880  ND1 HIS B1351      85.793  84.396 112.118  1.00  0.00           N  
ATOM   1881  CD2 HIS B1351      84.204  85.227 110.871  1.00  0.00           C  
ATOM   1882  CE1 HIS B1351      86.233  85.547 111.642  1.00  0.00           C  
ATOM   1883  NE2 HIS B1351      85.288  86.071 110.882  1.00  0.00           N  
ATOM   1884  N   MET B1352      84.409  79.504 111.514  1.00  0.00           N  
ATOM   1885  CA  MET B1352      84.111  78.132 111.913  1.00  0.00           C  
ATOM   1886  C   MET B1352      84.084  77.933 113.420  1.00  0.00           C  
ATOM   1887  O   MET B1352      84.634  78.733 114.170  1.00  0.00           O  
ATOM   1888  CB  MET B1352      85.158  77.185 111.307  1.00  0.00           C  
ATOM   1889  CG  MET B1352      85.108  77.105 109.788  1.00  0.00           C  
ATOM   1890  SD  MET B1352      83.514  76.449 109.262  1.00  0.00           S  
ATOM   1891  CE  MET B1352      83.774  74.652 109.533  1.00  0.00           C  
ATOM   1892  N   PRO B1356      83.439  76.849 113.879  1.00  0.00           N  
ATOM   1893  CA  PRO B1356      83.330  76.512 115.305  1.00  0.00           C  
ATOM   1894  C   PRO B1356      84.712  76.206 115.896  1.00  0.00           C  
ATOM   1895  O   PRO B1356      85.638  75.822 115.170  1.00  0.00           O  
ATOM   1896  CB  PRO B1356      82.448  75.260 115.303  1.00  0.00           C  
ATOM   1897  CG  PRO B1356      81.649  75.386 114.049  1.00  0.00           C  
ATOM   1898  CD  PRO B1356      82.672  75.895 113.060  1.00  0.00           C  
ATOM   1899  N   LEU B1360      84.844  76.386 117.205  1.00  0.00           N  
ATOM   1900  CA  LEU B1360      86.092  76.089 117.904  1.00  0.00           C  
ATOM   1901  C   LEU B1360      86.011  74.680 118.515  1.00  0.00           C  
ATOM   1902  O   LEU B1360      85.093  74.385 119.278  1.00  0.00           O  
ATOM   1903  CB  LEU B1360      86.334  77.120 119.010  1.00  0.00           C  
ATOM   1904  CG  LEU B1360      86.948  78.464 118.595  1.00  0.00           C  
ATOM   1905  CD1 LEU B1360      86.737  79.499 119.684  1.00  0.00           C  
ATOM   1906  CD2 LEU B1360      88.440  78.270 118.315  1.00  0.00           C  
ATOM   1907  N   LEU B1361      86.945  73.806 118.156  1.00  0.00           N  
ATOM   1908  CA  LEU B1361      86.968  72.449 118.704  1.00  0.00           C  
ATOM   1909  C   LEU B1361      87.059  72.590 120.224  1.00  0.00           C  
ATOM   1910  O   LEU B1361      87.737  73.487 120.729  1.00  0.00           O  
ATOM   1911  CB  LEU B1361      88.182  71.682 118.159  1.00  0.00           C  
ATOM   1912  CG  LEU B1361      88.070  70.921 116.822  1.00  0.00           C  
ATOM   1913  CD1 LEU B1361      86.942  71.446 115.951  1.00  0.00           C  
ATOM   1914  CD2 LEU B1361      89.413  71.009 116.100  1.00  0.00           C  
ATOM   1915  N   ARG B1365      86.403  71.703 120.960  1.00  0.00           N  
ATOM   1916  CA  ARG B1365      86.413  71.818 122.414  1.00  0.00           C  
ATOM   1917  C   ARG B1365      86.900  70.580 123.171  1.00  0.00           C  
ATOM   1918  O   ARG B1365      86.884  69.471 122.647  1.00  0.00           O  
ATOM   1919  CB  ARG B1365      84.996  72.179 122.886  1.00  0.00           C  
ATOM   1920  CG  ARG B1365      84.227  73.098 121.911  1.00  0.00           C  
ATOM   1921  CD  ARG B1365      84.676  74.567 121.976  1.00  0.00           C  
ATOM   1922  NE  ARG B1365      83.825  75.334 122.880  1.00  0.00           N  
ATOM   1923  CZ  ARG B1365      82.773  76.060 122.508  1.00  0.00           C  
ATOM   1924  NH1 ARG B1365      82.421  76.151 121.233  1.00  0.00           N  
ATOM   1925  NH2 ARG B1365      82.044  76.671 123.430  1.00  0.00           N  
ATOM   1926  N   ASN B1366      87.345  70.792 124.407  1.00  0.00           N  
ATOM   1927  CA  ASN B1366      87.781  69.708 125.287  1.00  0.00           C  
ATOM   1928  C   ASN B1366      86.487  69.042 125.755  1.00  0.00           C  
ATOM   1929  O   ASN B1366      85.394  69.545 125.500  1.00  0.00           O  
ATOM   1930  CB  ASN B1366      88.487  70.252 126.535  1.00  0.00           C  
ATOM   1931  CG  ASN B1366      89.807  70.921 126.230  1.00  0.00           C  
ATOM   1932  OD1 ASN B1366      90.736  70.289 125.717  1.00  0.00           O  
ATOM   1933  ND2 ASN B1366      89.909  72.207 126.562  1.00  0.00           N  
ATOM   1934  N   PRO B1368      86.586  67.895 126.442  1.00  0.00           N  
ATOM   1935  CA  PRO B1368      85.316  67.302 126.878  1.00  0.00           C  
ATOM   1936  C   PRO B1368      84.514  68.196 127.831  1.00  0.00           C  
ATOM   1937  O   PRO B1368      83.297  68.047 127.927  1.00  0.00           O  
ATOM   1938  CB  PRO B1368      85.736  65.967 127.510  1.00  0.00           C  
ATOM   1939  CG  PRO B1368      87.242  66.090 127.706  1.00  0.00           C  
ATOM   1940  CD  PRO B1368      87.691  66.928 126.553  1.00  0.00           C  
ATOM   1941  N   ASP B1369      85.173  69.137 128.511  1.00  0.00           N  
ATOM   1942  CA  ASP B1369      84.457  70.036 129.424  1.00  0.00           C  
ATOM   1943  C   ASP B1369      83.918  71.295 128.725  1.00  0.00           C  
ATOM   1944  O   ASP B1369      83.495  72.243 129.381  1.00  0.00           O  
ATOM   1945  CB  ASP B1369      85.350  70.422 130.622  1.00  0.00           C  
ATOM   1946  CG  ASP B1369      86.376  71.506 130.291  1.00  0.00           C  
ATOM   1947  OD1 ASP B1369      86.559  71.852 129.100  1.00  0.00           O  
ATOM   1948  OD2 ASP B1369      87.015  72.011 131.239  1.00  0.00           O  
ATOM   1949  N   LYS B1370      83.944  71.276 127.389  1.00  0.00           N  
ATOM   1950  CA  LYS B1370      83.463  72.353 126.509  1.00  0.00           C  
ATOM   1951  C   LYS B1370      84.350  73.600 126.329  1.00  0.00           C  
ATOM   1952  O   LYS B1370      84.010  74.484 125.542  1.00  0.00           O  
ATOM   1953  CB  LYS B1370      82.057  72.796 126.912  1.00  0.00           C  
ATOM   1954  CG  LYS B1370      81.077  71.657 127.107  1.00  0.00           C  
ATOM   1955  CD  LYS B1370      81.055  70.712 125.928  1.00  0.00           C  
ATOM   1956  CE  LYS B1370      80.055  69.576 126.151  1.00  0.00           C  
ATOM   1957  NZ  LYS B1370      78.646  70.067 126.222  1.00  0.00           N  
ATOM   1958  N   THR B1373      85.470  73.688 127.043  1.00  0.00           N  
ATOM   1959  CA  THR B1373      86.362  74.830 126.867  1.00  0.00           C  
ATOM   1960  C   THR B1373      87.066  74.602 125.532  1.00  0.00           C  
ATOM   1961  O   THR B1373      87.137  73.464 125.073  1.00  0.00           O  
ATOM   1962  CB  THR B1373      87.416  74.909 127.990  1.00  0.00           C  
ATOM   1963  OG1 THR B1373      88.079  73.644 128.129  1.00  0.00           O  
ATOM   1964  CG2 THR B1373      86.761  75.287 129.315  1.00  0.00           C  
ATOM   1965  N   LYS B1412      87.573  75.652 124.887  1.00  0.00           N  
ATOM   1966  CA  LYS B1412      88.243  75.424 123.609  1.00  0.00           C  
ATOM   1967  C   LYS B1412      89.384  74.441 123.839  1.00  0.00           C  
ATOM   1968  O   LYS B1412      90.165  74.581 124.781  1.00  0.00           O  
ATOM   1969  CB  LYS B1412      88.751  76.730 122.985  1.00  0.00           C  
ATOM   1970  CG  LYS B1412      89.801  77.471 123.761  1.00  0.00           C  
ATOM   1971  CD  LYS B1412      89.956  78.887 123.203  1.00  0.00           C  
ATOM   1972  CE  LYS B1412      90.740  78.911 121.918  1.00  0.00           C  
ATOM   1973  NZ  LYS B1412      92.164  79.247 122.218  1.00  0.00           N  
ATOM   1974  N   ILE B1415      89.442  73.429 122.982  1.00  0.00           N  
ATOM   1975  CA  ILE B1415      90.428  72.367 123.072  1.00  0.00           C  
ATOM   1976  C   ILE B1415      91.826  72.875 123.448  1.00  0.00           C  
ATOM   1977  O   ILE B1415      92.358  73.798 122.827  1.00  0.00           O  
ATOM   1978  CB  ILE B1415      90.447  71.576 121.744  1.00  0.00           C  
ATOM   1979  CG1 ILE B1415      91.091  70.215 121.962  1.00  0.00           C  
ATOM   1980  CG2 ILE B1415      91.155  72.381 120.660  1.00  0.00           C  
ATOM   1981  CD1 ILE B1415      90.674  69.188 120.918  1.00  0.00           C  
ATOM   1982  N   SER B1416      92.408  72.267 124.480  1.00  0.00           N  
ATOM   1983  CA  SER B1416      93.723  72.662 124.971  1.00  0.00           C  
ATOM   1984  C   SER B1416      94.613  71.454 125.259  1.00  0.00           C  
ATOM   1985  O   SER B1416      94.118  70.362 125.545  1.00  0.00           O  
ATOM   1986  CB  SER B1416      93.566  73.528 126.224  1.00  0.00           C  
ATOM   1987  OG  SER B1416      92.700  72.907 127.161  1.00  0.00           O  
ATOM   1988  N   LYS B1441      95.926  71.670 125.185  1.00  0.00           N  
ATOM   1989  CA  LYS B1441      96.926  70.614 125.371  1.00  0.00           C  
ATOM   1990  C   LYS B1441      96.895  69.895 126.710  1.00  0.00           C  
ATOM   1991  O   LYS B1441      97.403  68.787 126.830  1.00  0.00           O  
ATOM   1992  CB  LYS B1441      98.333  71.178 125.135  1.00  0.00           C  
ATOM   1993  CG  LYS B1441      98.880  72.010 126.293  1.00  0.00           C  
ATOM   1994  CD  LYS B1441     100.122  72.801 125.888  1.00  0.00           C  
ATOM   1995  CE  LYS B1441      99.773  73.887 124.872  1.00  0.00           C  
ATOM   1996  NZ  LYS B1441     100.912  74.810 124.577  1.00  0.00           N  
ATOM   1997  N   ARG B1442      96.302  70.515 127.718  1.00  0.00           N  
ATOM   1998  CA  ARG B1442      96.245  69.877 129.020  1.00  0.00           C  
ATOM   1999  C   ARG B1442      95.028  68.974 129.164  1.00  0.00           C  
ATOM   2000  O   ARG B1442      95.105  67.926 129.800  1.00  0.00           O  
ATOM   2001  CB  ARG B1442      96.239  70.941 130.113  1.00  0.00           C  
ATOM   2002  CG  ARG B1442      97.445  71.870 130.039  1.00  0.00           C  
ATOM   2003  CD  ARG B1442      97.264  73.074 130.937  1.00  0.00           C  
ATOM   2004  NE  ARG B1442      97.078  72.685 132.330  1.00  0.00           N  
ATOM   2005  CZ  ARG B1442      96.646  73.506 133.281  1.00  0.00           C  
ATOM   2006  NH1 ARG B1442      96.347  74.769 132.989  1.00  0.00           N  
ATOM   2007  NH2 ARG B1442      96.515  73.065 134.526  1.00  0.00           N  
ATOM   2008  N   LYS B1450      93.913  69.362 128.555  1.00  0.00           N  
ATOM   2009  CA  LYS B1450      92.682  68.579 128.663  1.00  0.00           C  
ATOM   2010  C   LYS B1450      92.402  67.597 127.521  1.00  0.00           C  
ATOM   2011  O   LYS B1450      91.496  66.760 127.623  1.00  0.00           O  
ATOM   2012  CB  LYS B1450      91.505  69.534 128.826  1.00  0.00           C  
ATOM   2013  CG  LYS B1450      91.573  70.350 130.104  1.00  0.00           C  
ATOM   2014  CD  LYS B1450      90.535  71.464 130.129  1.00  0.00           C  
ATOM   2015  CE  LYS B1450      90.698  72.324 131.377  1.00  0.00           C  
ATOM   2016  NZ  LYS B1450      89.746  73.469 131.415  1.00  0.00           N  
ATOM   2017  N   SER B1452      93.178  67.700 126.446  1.00  0.00           N  
ATOM   2018  CA  SER B1452      93.019  66.836 125.275  1.00  0.00           C  
ATOM   2019  C   SER B1452      94.354  66.775 124.551  1.00  0.00           C  
ATOM   2020  O   SER B1452      95.288  67.499 124.896  1.00  0.00           O  
ATOM   2021  CB  SER B1452      91.991  67.417 124.296  1.00  0.00           C  
ATOM   2022  OG  SER B1452      90.720  67.606 124.885  1.00  0.00           O  
ATOM   2023  N   HIS B1455      94.442  65.925 123.540  1.00  0.00           N  
ATOM   2024  CA  HIS B1455      95.667  65.845 122.766  1.00  0.00           C  
ATOM   2025  C   HIS B1455      95.448  66.782 121.589  1.00  0.00           C  
ATOM   2026  O   HIS B1455      94.600  66.527 120.747  1.00  0.00           O  
ATOM   2027  CB  HIS B1455      95.898  64.410 122.283  1.00  0.00           C  
ATOM   2028  CG  HIS B1455      95.947  63.409 123.394  1.00  0.00           C  
ATOM   2029  ND1 HIS B1455      97.058  63.238 124.194  1.00  0.00           N  
ATOM   2030  CD2 HIS B1455      95.005  62.564 123.875  1.00  0.00           C  
ATOM   2031  CE1 HIS B1455      96.799  62.332 125.119  1.00  0.00           C  
ATOM   2032  NE2 HIS B1455      95.559  61.907 124.948  1.00  0.00           N  
ATOM   2033  N   THR B1456      96.186  67.882 121.544  1.00  0.00           N  
ATOM   2034  CA  THR B1456      96.028  68.830 120.452  1.00  0.00           C  
ATOM   2035  C   THR B1456      97.152  68.721 119.421  1.00  0.00           C  
ATOM   2036  O   THR B1456      97.089  69.361 118.369  1.00  0.00           O  
ATOM   2037  CB  THR B1456      95.995  70.273 120.972  1.00  0.00           C  
ATOM   2038  OG1 THR B1456      97.245  70.576 121.604  1.00  0.00           O  
ATOM   2039  CG2 THR B1456      94.860  70.450 121.981  1.00  0.00           C  
ATOM   2040  N   SER B1457      98.173  67.918 119.723  1.00  0.00           N  
ATOM   2041  CA  SER B1457      99.302  67.753 118.812  1.00  0.00           C  
ATOM   2042  C   SER B1457      99.070  66.666 117.780  1.00  0.00           C  
ATOM   2043  O   SER B1457      98.924  65.494 118.120  1.00  0.00           O  
ATOM   2044  CB  SER B1457     100.590  67.426 119.582  1.00  0.00           C  
ATOM   2045  OG  SER B1457     101.700  67.324 118.693  1.00  0.00           O  
ATOM   2046  N   LEU B1458      99.057  67.062 116.514  1.00  0.00           N  
ATOM   2047  CA  LEU B1458      98.864  66.115 115.426  1.00  0.00           C  
ATOM   2048  C   LEU B1458      99.900  64.991 115.487  1.00  0.00           C  
ATOM   2049  O   LEU B1458      99.633  63.869 115.064  1.00  0.00           O  
ATOM   2050  CB  LEU B1458      98.951  66.853 114.087  1.00  0.00           C  
ATOM   2051  CG  LEU B1458      97.736  67.758 113.859  1.00  0.00           C  
ATOM   2052  CD1 LEU B1458      97.982  68.709 112.691  1.00  0.00           C  
ATOM   2053  CD2 LEU B1458      96.514  66.875 113.618  1.00  0.00           C  
ATOM   2054  N   ASP B1459     101.077  65.291 116.026  1.00  0.00           N  
ATOM   2055  CA  ASP B1459     102.132  64.293 116.141  1.00  0.00           C  
ATOM   2056  C   ASP B1459     101.754  63.212 117.144  1.00  0.00           C  
ATOM   2057  O   ASP B1459     102.189  62.066 117.026  1.00  0.00           O  
ATOM   2058  CB  ASP B1459     103.446  64.954 116.554  1.00  0.00           C  
ATOM   2059  CG  ASP B1459     104.060  65.787 115.436  1.00  0.00           C  
ATOM   2060  OD1 ASP B1459     104.967  66.592 115.732  1.00  0.00           O  
ATOM   2061  OD2 ASP B1459     103.650  65.631 114.260  1.00  0.00           O  
ATOM   2062  N   TRP B1460     100.938  63.567 118.131  1.00  0.00           N  
ATOM   2063  CA  TRP B1460     100.520  62.583 119.123  1.00  0.00           C  
ATOM   2064  C   TRP B1460      99.632  61.532 118.460  1.00  0.00           C  
ATOM   2065  O   TRP B1460      99.742  60.345 118.753  1.00  0.00           O  
ATOM   2066  CB  TRP B1460      99.752  63.252 120.261  1.00  0.00           C  
ATOM   2067  CG  TRP B1460      99.276  62.280 121.285  1.00  0.00           C  
ATOM   2068  CD1 TRP B1460      99.941  61.876 122.395  1.00  0.00           C  
ATOM   2069  CD2 TRP B1460      98.030  61.566 121.277  1.00  0.00           C  
ATOM   2070  NE1 TRP B1460      99.191  60.953 123.091  1.00  0.00           N  
ATOM   2071  CE2 TRP B1460      98.014  60.744 122.426  1.00  0.00           C  
ATOM   2072  CE3 TRP B1460      96.928  61.541 120.407  1.00  0.00           C  
ATOM   2073  CZ2 TRP B1460      96.939  59.903 122.734  1.00  0.00           C  
ATOM   2074  CZ3 TRP B1460      95.853  60.703 120.712  1.00  0.00           C  
ATOM   2075  CH2 TRP B1460      95.870  59.895 121.869  1.00  0.00           C  
ATOM   2076  N   TYR B1461      98.745  61.973 117.571  1.00  0.00           N  
ATOM   2077  CA  TYR B1461      97.863  61.040 116.888  1.00  0.00           C  
ATOM   2078  C   TYR B1461      98.679  60.097 116.011  1.00  0.00           C  
ATOM   2079  O   TYR B1461      98.445  58.882 115.996  1.00  0.00           O  
ATOM   2080  CB  TYR B1461      96.827  61.794 116.062  1.00  0.00           C  
ATOM   2081  CG  TYR B1461      95.848  62.547 116.930  1.00  0.00           C  
ATOM   2082  CD1 TYR B1461      96.061  63.882 117.265  1.00  0.00           C  
ATOM   2083  CD2 TYR B1461      94.751  61.894 117.487  1.00  0.00           C  
ATOM   2084  CE1 TYR B1461      95.210  64.547 118.139  1.00  0.00           C  
ATOM   2085  CE2 TYR B1461      93.901  62.540 118.357  1.00  0.00           C  
ATOM   2086  CZ  TYR B1461      94.136  63.863 118.686  1.00  0.00           C  
ATOM   2087  OH  TYR B1461      93.324  64.472 119.608  1.00  0.00           O  
ATOM   2088  N   LYS B1462      99.643  60.645 115.283  1.00  0.00           N  
ATOM   2089  CA  LYS B1462     100.481  59.806 114.450  1.00  0.00           C  
ATOM   2090  C   LYS B1462     101.221  58.789 115.324  1.00  0.00           C  
ATOM   2091  O   LYS B1462     101.264  57.604 115.009  1.00  0.00           O  
ATOM   2092  CB  LYS B1462     101.489  60.653 113.676  1.00  0.00           C  
ATOM   2093  CG  LYS B1462     102.449  59.818 112.861  1.00  0.00           C  
ATOM   2094  CD  LYS B1462     103.234  60.654 111.871  1.00  0.00           C  
ATOM   2095  CE  LYS B1462     104.312  59.807 111.208  1.00  0.00           C  
ATOM   2096  NZ  LYS B1462     104.964  60.495 110.059  1.00  0.00           N  
ATOM   2097  N   ALA B1463     101.782  59.250 116.438  1.00  0.00           N  
ATOM   2098  CA  ALA B1463     102.526  58.368 117.332  1.00  0.00           C  
ATOM   2099  C   ALA B1463     101.670  57.290 117.982  1.00  0.00           C  
ATOM   2100  O   ALA B1463     102.166  56.206 118.306  1.00  0.00           O  
ATOM   2101  CB  ALA B1463     103.236  59.196 118.421  1.00  0.00           C  
ATOM   2102  N   GLU B1464     100.387  57.579 118.166  1.00  0.00           N  
ATOM   2103  CA  GLU B1464      99.491  56.634 118.820  1.00  0.00           C  
ATOM   2104  C   GLU B1464      98.835  55.621 117.902  1.00  0.00           C  
ATOM   2105  O   GLU B1464      97.976  54.851 118.331  1.00  0.00           O  
ATOM   2106  CB  GLU B1464      98.413  57.392 119.593  1.00  0.00           C  
ATOM   2107  CG  GLU B1464      98.518  57.197 121.081  1.00  0.00           C  
ATOM   2108  CD  GLU B1464      99.944  57.318 121.561  1.00  0.00           C  
ATOM   2109  OE1 GLU B1464     100.615  58.317 121.202  1.00  0.00           O  
ATOM   2110  OE2 GLU B1464     100.394  56.414 122.295  1.00  0.00           O  
ATOM   2111  N   GLY B1465      99.220  55.636 116.635  1.00  0.00           N  
ATOM   2112  CA  GLY B1465      98.654  54.680 115.706  1.00  0.00           C  
ATOM   2113  C   GLY B1465      97.350  55.053 115.029  1.00  0.00           C  
ATOM   2114  O   GLY B1465      96.622  54.164 114.594  1.00  0.00           O  
ATOM   2115  N   PHE B1467      97.038  56.343 114.954  1.00  0.00           N  
ATOM   2116  CA  PHE B1467      95.827  56.782 114.263  1.00  0.00           C  
ATOM   2117  C   PHE B1467      96.162  57.040 112.795  1.00  0.00           C  
ATOM   2118  O   PHE B1467      97.187  57.638 112.480  1.00  0.00           O  
ATOM   2119  CB  PHE B1467      95.262  58.068 114.875  1.00  0.00           C  
ATOM   2120  CG  PHE B1467      94.585  57.861 116.186  1.00  0.00           C  
ATOM   2121  CD1 PHE B1467      95.286  58.021 117.384  1.00  0.00           C  
ATOM   2122  CD2 PHE B1467      93.250  57.477 116.232  1.00  0.00           C  
ATOM   2123  CE1 PHE B1467      94.662  57.802 118.606  1.00  0.00           C  
ATOM   2124  CE2 PHE B1467      92.614  57.252 117.462  1.00  0.00           C  
ATOM   2125  CZ  PHE B1467      93.326  57.416 118.647  1.00  0.00           C  
ATOM   2126  N   LEU B1506      95.297  56.576 111.902  1.00  0.00           N  
ATOM   2127  CA  LEU B1506      95.516  56.772 110.476  1.00  0.00           C  
ATOM   2128  C   LEU B1506      95.205  58.217 110.116  1.00  0.00           C  
ATOM   2129  O   LEU B1506      94.222  58.783 110.591  1.00  0.00           O  
ATOM   2130  CB  LEU B1506      94.603  55.844 109.659  1.00  0.00           C  
ATOM   2131  CG  LEU B1506      94.605  54.348 110.000  1.00  0.00           C  
ATOM   2132  CD1 LEU B1506      93.580  53.624 109.135  1.00  0.00           C  
ATOM   2133  CD2 LEU B1506      95.985  53.771 109.781  1.00  0.00           C  
ATOM   2134  N   PRO B1507      96.048  58.844 109.283  1.00  0.00           N  
ATOM   2135  CA  PRO B1507      95.763  60.232 108.914  1.00  0.00           C  
ATOM   2136  C   PRO B1507      94.429  60.356 108.182  1.00  0.00           C  
ATOM   2137  O   PRO B1507      93.717  61.349 108.341  1.00  0.00           O  
ATOM   2138  CB  PRO B1507      96.957  60.618 108.035  1.00  0.00           C  
ATOM   2139  CG  PRO B1507      97.456  59.287 107.505  1.00  0.00           C  
ATOM   2140  CD  PRO B1507      97.326  58.389 108.705  1.00  0.00           C  
ATOM   2141  N   GLU B1508      94.093  59.351 107.383  1.00  0.00           N  
ATOM   2142  CA  GLU B1508      92.835  59.382 106.651  1.00  0.00           C  
ATOM   2143  C   GLU B1508      91.638  59.387 107.593  1.00  0.00           C  
ATOM   2144  O   GLU B1508      90.660  60.103 107.352  1.00  0.00           O  
ATOM   2145  CB  GLU B1508      92.711  58.195 105.681  1.00  0.00           C  
ATOM   2146  CG  GLU B1508      93.753  58.177 104.573  1.00  0.00           C  
ATOM   2147  CD  GLU B1508      94.985  57.382 104.952  1.00  0.00           C  
ATOM   2148  OE1 GLU B1508      95.168  57.107 106.156  1.00  0.00           O  
ATOM   2149  OE2 GLU B1508      95.771  57.034 104.052  1.00  0.00           O  
ATOM   2150  N   ALA B1509      91.706  58.595 108.662  1.00  0.00           N  
ATOM   2151  CA  ALA B1509      90.593  58.540 109.626  1.00  0.00           C  
ATOM   2152  C   ALA B1509      90.429  59.849 110.399  1.00  0.00           C  
ATOM   2153  O   ALA B1509      89.304  60.361 110.549  1.00  0.00           O  
ATOM   2154  CB  ALA B1509      90.791  57.378 110.599  1.00  0.00           C  
ATOM   2155  N   LEU B1510      91.557  60.381 110.875  1.00  0.00           N  
ATOM   2156  CA  LEU B1510      91.606  61.629 111.637  1.00  0.00           C  
ATOM   2157  C   LEU B1510      91.006  62.752 110.809  1.00  0.00           C  
ATOM   2158  O   LEU B1510      90.244  63.577 111.308  1.00  0.00           O  
ATOM   2159  CB  LEU B1510      93.056  61.998 111.976  1.00  0.00           C  
ATOM   2160  CG  LEU B1510      93.322  62.819 113.250  1.00  0.00           C  
ATOM   2161  CD1 LEU B1510      94.531  63.690 113.024  1.00  0.00           C  
ATOM   2162  CD2 LEU B1510      92.118  63.671 113.640  1.00  0.00           C  
ATOM   2163  N   ARG B1511      91.373  62.775 109.534  1.00  0.00           N  
ATOM   2164  CA  ARG B1511      90.883  63.768 108.604  1.00  0.00           C  
ATOM   2165  C   ARG B1511      89.373  63.618 108.479  1.00  0.00           C  
ATOM   2166  O   ARG B1511      88.638  64.601 108.545  1.00  0.00           O  
ATOM   2167  CB  ARG B1511      91.552  63.549 107.254  1.00  0.00           C  
ATOM   2168  CG  ARG B1511      91.190  64.537 106.172  1.00  0.00           C  
ATOM   2169  CD  ARG B1511      90.751  63.773 104.928  1.00  0.00           C  
ATOM   2170  NE  ARG B1511      89.338  63.419 104.977  1.00  0.00           N  
ATOM   2171  CZ  ARG B1511      88.835  62.227 104.674  1.00  0.00           C  
ATOM   2172  NH1 ARG B1511      89.618  61.215 104.292  1.00  0.00           N  
ATOM   2173  NH2 ARG B1511      87.522  62.059 104.743  1.00  0.00           N  
ATOM   2174  N   ASN B1516      88.923  62.382 108.302  1.00  0.00           N  
ATOM   2175  CA  ASN B1516      87.498  62.065 108.169  1.00  0.00           C  
ATOM   2176  C   ASN B1516      86.736  62.482 109.443  1.00  0.00           C  
ATOM   2177  O   ASN B1516      85.634  63.032 109.369  1.00  0.00           O  
ATOM   2178  CB  ASN B1516      87.341  60.557 107.912  1.00  0.00           C  
ATOM   2179  CG  ASN B1516      85.967  60.179 107.364  1.00  0.00           C  
ATOM   2180  OD1 ASN B1516      85.801  59.118 106.774  1.00  0.00           O  
ATOM   2181  ND2 ASN B1516      84.985  61.041 107.561  1.00  0.00           N  
ATOM   2182  N   TYR B1517      87.325  62.225 110.609  1.00  0.00           N  
ATOM   2183  CA  TYR B1517      86.679  62.598 111.868  1.00  0.00           C  
ATOM   2184  C   TYR B1517      86.558  64.121 111.976  1.00  0.00           C  
ATOM   2185  O   TYR B1517      85.545  64.651 112.440  1.00  0.00           O  
ATOM   2186  CB  TYR B1517      87.466  62.075 113.071  1.00  0.00           C  
ATOM   2187  CG  TYR B1517      86.788  62.426 114.375  1.00  0.00           C  
ATOM   2188  CD1 TYR B1517      85.530  61.899 114.695  1.00  0.00           C  
ATOM   2189  CD2 TYR B1517      87.368  63.330 115.265  1.00  0.00           C  
ATOM   2190  CE1 TYR B1517      84.864  62.271 115.868  1.00  0.00           C  
ATOM   2191  CE2 TYR B1517      86.709  63.707 116.439  1.00  0.00           C  
ATOM   2192  CZ  TYR B1517      85.461  63.177 116.732  1.00  0.00           C  
ATOM   2193  OH  TYR B1517      84.802  63.568 117.877  1.00  0.00           O  
ATOM   2194  N   LEU B1518      87.607  64.819 111.556  1.00  0.00           N  
ATOM   2195  CA  LEU B1518      87.616  66.273 111.577  1.00  0.00           C  
ATOM   2196  C   LEU B1518      86.503  66.803 110.664  1.00  0.00           C  
ATOM   2197  O   LEU B1518      85.887  67.834 110.953  1.00  0.00           O  
ATOM   2198  CB  LEU B1518      88.983  66.787 111.110  1.00  0.00           C  
ATOM   2199  CG  LEU B1518      89.844  67.603 112.084  1.00  0.00           C  
ATOM   2200  CD1 LEU B1518      89.555  67.220 113.539  1.00  0.00           C  
ATOM   2201  CD2 LEU B1518      91.316  67.384 111.750  1.00  0.00           C  
ATOM   2202  N   CYS B1527      86.250  66.093 109.565  1.00  0.00           N  
ATOM   2203  CA  CYS B1527      85.206  66.491 108.626  1.00  0.00           C  
ATOM   2204  C   CYS B1527      83.824  66.430 109.276  1.00  0.00           C  
ATOM   2205  O   CYS B1527      82.916  67.145 108.869  1.00  0.00           O  
ATOM   2206  CB  CYS B1527      85.209  65.591 107.380  1.00  0.00           C  
ATOM   2207  SG  CYS B1527      86.587  65.841 106.225  1.00  0.00           S  
ATOM   2208  N   LEU B1528      83.656  65.576 110.277  1.00  0.00           N  
ATOM   2209  CA  LEU B1528      82.360  65.473 110.925  1.00  0.00           C  
ATOM   2210  C   LEU B1528      82.171  66.503 112.025  1.00  0.00           C  
ATOM   2211  O   LEU B1528      81.098  66.581 112.620  1.00  0.00           O  
ATOM   2212  CB  LEU B1528      82.132  64.062 111.480  1.00  0.00           C  
ATOM   2213  CG  LEU B1528      81.557  62.966 110.564  1.00  0.00           C  
ATOM   2214  CD1 LEU B1528      80.609  63.564 109.521  1.00  0.00           C  
ATOM   2215  CD2 LEU B1528      82.680  62.238 109.878  1.00  0.00           C  
ATOM   2216  N   MET B1549      83.214  67.284 112.301  1.00  0.00           N  
ATOM   2217  CA  MET B1549      83.146  68.344 113.311  1.00  0.00           C  
ATOM   2218  C   MET B1549      82.499  69.568 112.653  1.00  0.00           C  
ATOM   2219  O   MET B1549      83.141  70.290 111.880  1.00  0.00           O  
ATOM   2220  CB  MET B1549      84.553  68.738 113.801  1.00  0.00           C  
ATOM   2221  CG  MET B1549      85.345  67.644 114.496  1.00  0.00           C  
ATOM   2222  SD  MET B1549      84.721  67.178 116.131  1.00  0.00           S  
ATOM   2223  CE  MET B1549      83.501  65.985 115.692  1.00  0.00           C  
ATOM   2224  N   GLY B1563      81.226  69.799 112.940  1.00  0.00           N  
ATOM   2225  CA  GLY B1563      80.561  70.949 112.358  1.00  0.00           C  
ATOM   2226  C   GLY B1563      80.125  70.808 110.908  1.00  0.00           C  
ATOM   2227  O   GLY B1563      79.767  71.800 110.278  1.00  0.00           O  
ATOM   2228  N   PHE B1569      80.161  69.595 110.369  1.00  0.00           N  
ATOM   2229  CA  PHE B1569      79.725  69.346 108.999  1.00  0.00           C  
ATOM   2230  C   PHE B1569      79.280  67.896 108.843  1.00  0.00           C  
ATOM   2231  O   PHE B1569      79.772  67.003 109.542  1.00  0.00           O  
ATOM   2232  CB  PHE B1569      80.844  69.643 107.996  1.00  0.00           C  
ATOM   2233  CG  PHE B1569      80.538  69.171 106.595  1.00  0.00           C  
ATOM   2234  CD1 PHE B1569      80.780  67.852 106.219  1.00  0.00           C  
ATOM   2235  CD2 PHE B1569      79.951  70.030 105.671  1.00  0.00           C  
ATOM   2236  CE1 PHE B1569      80.439  67.391 104.948  1.00  0.00           C  
ATOM   2237  CE2 PHE B1569      79.605  69.577 104.392  1.00  0.00           C  
ATOM   2238  CZ  PHE B1569      79.849  68.256 104.034  1.00  0.00           C  
ATOM   2239  N   SER B1570      78.346  67.669 107.925  1.00  0.00           N  
ATOM   2240  CA  SER B1570      77.843  66.326 107.673  1.00  0.00           C  
ATOM   2241  C   SER B1570      77.471  66.182 106.208  1.00  0.00           C  
ATOM   2242  O   SER B1570      77.193  67.173 105.533  1.00  0.00           O  
ATOM   2243  CB  SER B1570      76.605  66.047 108.532  1.00  0.00           C  
ATOM   2244  OG  SER B1570      75.501  66.823 108.092  1.00  0.00           O  
ATOM   2245  N   MET B1571      77.475  64.944 105.721  1.00  0.00           N  
ATOM   2246  CA  MET B1571      77.113  64.656 104.336  1.00  0.00           C  
ATOM   2247  C   MET B1571      75.597  64.641 104.240  1.00  0.00           C  
ATOM   2248  O   MET B1571      74.910  64.317 105.211  1.00  0.00           O  
ATOM   2249  CB  MET B1571      77.646  63.287 103.919  1.00  0.00           C  
ATOM   2250  CG  MET B1571      79.158  63.188 103.897  1.00  0.00           C  
ATOM   2251  SD  MET B1571      79.887  64.037 102.498  1.00  0.00           S  
ATOM   2252  CE  MET B1571      80.359  62.665 101.495  1.00  0.00           C  
ATOM   2253  N   PRO B1572      75.051  64.990 103.066  1.00  0.00           N  
ATOM   2254  CA  PRO B1572      73.596  65.004 102.872  1.00  0.00           C  
ATOM   2255  C   PRO B1572      72.949  63.649 103.144  1.00  0.00           C  
ATOM   2256  O   PRO B1572      71.993  63.564 103.918  1.00  0.00           O  
ATOM   2257  CB  PRO B1572      73.441  65.454 101.420  1.00  0.00           C  
ATOM   2258  CG  PRO B1572      74.718  64.983 100.781  1.00  0.00           C  
ATOM   2259  CD  PRO B1572      75.747  65.356 101.822  1.00  0.00           C  
ATOM   2260  N   ASP B1573      73.470  62.590 102.529  1.00  0.00           N  
ATOM   2261  CA  ASP B1573      72.903  61.261 102.743  1.00  0.00           C  
ATOM   2262  C   ASP B1573      73.284  60.675 104.099  1.00  0.00           C  
ATOM   2263  O   ASP B1573      72.962  59.525 104.393  1.00  0.00           O  
ATOM   2264  CB  ASP B1573      73.325  60.291 101.637  1.00  0.00           C  
ATOM   2265  CG  ASP B1573      74.802  59.964 101.676  1.00  0.00           C  
ATOM   2266  OD1 ASP B1573      75.222  59.058 100.923  1.00  0.00           O  
ATOM   2267  OD2 ASP B1573      75.543  60.611 102.450  1.00  0.00           O  
ATOM   2268  N   GLY B1574      73.986  61.457 104.913  1.00  0.00           N  
ATOM   2269  CA  GLY B1574      74.357  61.004 106.243  1.00  0.00           C  
ATOM   2270  C   GLY B1574      75.489  60.006 106.422  1.00  0.00           C  
ATOM   2271  O   GLY B1574      75.736  59.566 107.546  1.00  0.00           O  
ATOM   2272  N   ARG B1575      76.190  59.641 105.354  1.00  0.00           N  
ATOM   2273  CA  ARG B1575      77.287  58.681 105.497  1.00  0.00           C  
ATOM   2274  C   ARG B1575      78.397  59.299 106.349  1.00  0.00           C  
ATOM   2275  O   ARG B1575      78.595  60.517 106.334  1.00  0.00           O  
ATOM   2276  CB  ARG B1575      77.851  58.306 104.135  1.00  0.00           C  
ATOM   2277  CG  ARG B1575      78.622  59.421 103.506  1.00  0.00           C  
ATOM   2278  CD  ARG B1575      79.287  58.959 102.246  1.00  0.00           C  
ATOM   2279  NE  ARG B1575      78.323  58.483 101.270  1.00  0.00           N  
ATOM   2280  CZ  ARG B1575      78.436  58.702  99.967  1.00  0.00           C  
ATOM   2281  NH1 ARG B1575      79.475  59.395  99.509  1.00  0.00           N  
ATOM   2282  NH2 ARG B1575      77.519  58.233  99.126  1.00  0.00           N  
ATOM   2283  N   GLU B1576      79.128  58.468 107.083  1.00  0.00           N  
ATOM   2284  CA  GLU B1576      80.195  58.980 107.936  1.00  0.00           C  
ATOM   2285  C   GLU B1576      81.603  58.689 107.428  1.00  0.00           C  
ATOM   2286  O   GLU B1576      82.548  59.402 107.756  1.00  0.00           O  
ATOM   2287  CB  GLU B1576      80.037  58.429 109.344  1.00  0.00           C  
ATOM   2288  CG  GLU B1576      78.788  58.914 110.025  1.00  0.00           C  
ATOM   2289  CD  GLU B1576      78.739  58.509 111.476  1.00  0.00           C  
ATOM   2290  OE1 GLU B1576      78.603  57.294 111.750  1.00  0.00           O  
ATOM   2291  OE2 GLU B1576      78.849  59.406 112.341  1.00  0.00           O  
ATOM   2292  N   ILE B1577      81.741  57.641 106.629  1.00  0.00           N  
ATOM   2293  CA  ILE B1577      83.044  57.285 106.088  1.00  0.00           C  
ATOM   2294  C   ILE B1577      83.117  57.719 104.631  1.00  0.00           C  
ATOM   2295  O   ILE B1577      82.321  57.289 103.798  1.00  0.00           O  
ATOM   2296  CB  ILE B1577      83.295  55.762 106.161  1.00  0.00           C  
ATOM   2297  CG1 ILE B1577      83.045  55.248 107.583  1.00  0.00           C  
ATOM   2298  CG2 ILE B1577      84.714  55.458 105.729  1.00  0.00           C  
ATOM   2299  CD1 ILE B1577      83.852  55.948 108.654  1.00  0.00           C  
ATOM   2300  N   PHE B1578      84.073  58.584 104.325  1.00  0.00           N  
ATOM   2301  CA  PHE B1578      84.232  59.069 102.961  1.00  0.00           C  
ATOM   2302  C   PHE B1578      85.644  59.596 102.767  1.00  0.00           C  
ATOM   2303  O   PHE B1578      86.340  59.912 103.736  1.00  0.00           O  
ATOM   2304  CB  PHE B1578      83.203  60.171 102.672  1.00  0.00           C  
ATOM   2305  CG  PHE B1578      83.117  61.213 103.749  1.00  0.00           C  
ATOM   2306  CD1 PHE B1578      82.191  61.091 104.779  1.00  0.00           C  
ATOM   2307  CD2 PHE B1578      83.978  62.311 103.750  1.00  0.00           C  
ATOM   2308  CE1 PHE B1578      82.117  62.046 105.801  1.00  0.00           C  
ATOM   2309  CE2 PHE B1578      83.911  63.265 104.761  1.00  0.00           C  
ATOM   2310  CZ  PHE B1578      82.975  63.131 105.790  1.00  0.00           C  
ATOM   2311  N   THR B1579      86.061  59.695 101.511  1.00  0.00           N  
ATOM   2312  CA  THR B1579      87.402  60.172 101.189  1.00  0.00           C  
ATOM   2313  C   THR B1579      87.472  61.691 101.217  1.00  0.00           C  
ATOM   2314  O   THR B1579      86.445  62.381 101.291  1.00  0.00           O  
ATOM   2315  CB  THR B1579      87.821  59.717  99.783  1.00  0.00           C  
ATOM   2316  OG1 THR B1579      86.982  60.362  98.821  1.00  0.00           O  
ATOM   2317  CG2 THR B1579      87.670  58.203  99.638  1.00  0.00           C  
ATOM   2318  N   LEU B1580      88.691  62.208 101.157  1.00  0.00           N  
ATOM   2319  CA  LEU B1580      88.902  63.639 101.130  1.00  0.00           C  
ATOM   2320  C   LEU B1580      88.258  64.194  99.847  1.00  0.00           C  
ATOM   2321  O   LEU B1580      87.666  65.280  99.862  1.00  0.00           O  
ATOM   2322  CB  LEU B1580      90.407  63.944 101.149  1.00  0.00           C  
ATOM   2323  CG  LEU B1580      90.868  65.403 101.091  1.00  0.00           C  
ATOM   2324  CD1 LEU B1580      90.259  66.195 102.234  1.00  0.00           C  
ATOM   2325  CD2 LEU B1580      92.402  65.441 101.160  1.00  0.00           C  
ATOM   2326  N   GLU B1581      88.364  63.444  98.749  1.00  0.00           N  
ATOM   2327  CA  GLU B1581      87.786  63.881  97.481  1.00  0.00           C  
ATOM   2328  C   GLU B1581      86.269  63.956  97.557  1.00  0.00           C  
ATOM   2329  O   GLU B1581      85.653  64.848  96.971  1.00  0.00           O  
ATOM   2330  CB  GLU B1581      88.173  62.944  96.332  1.00  0.00           C  
ATOM   2331  CG  GLU B1581      89.365  63.413  95.554  1.00  0.00           C  
ATOM   2332  CD  GLU B1581      89.175  64.802  94.965  1.00  0.00           C  
ATOM   2333  OE1 GLU B1581      90.103  65.625  95.116  1.00  0.00           O  
ATOM   2334  OE2 GLU B1581      88.113  65.071  94.355  1.00  0.00           O  
ATOM   2335  N   GLU B1582      85.664  63.012  98.270  1.00  0.00           N  
ATOM   2336  CA  GLU B1582      84.207  63.015  98.397  1.00  0.00           C  
ATOM   2337  C   GLU B1582      83.765  64.214  99.225  1.00  0.00           C  
ATOM   2338  O   GLU B1582      82.715  64.803  98.977  1.00  0.00           O  
ATOM   2339  CB  GLU B1582      83.736  61.705  99.026  1.00  0.00           C  
ATOM   2340  CG  GLU B1582      84.154  60.505  98.194  1.00  0.00           C  
ATOM   2341  CD  GLU B1582      83.649  59.188  98.735  1.00  0.00           C  
ATOM   2342  OE1 GLU B1582      84.103  58.754  99.818  1.00  0.00           O  
ATOM   2343  OE2 GLU B1582      82.787  58.586  98.065  1.00  0.00           O  
ATOM   2344  N   PHE B1583      84.596  64.575 100.197  1.00  0.00           N  
ATOM   2345  CA  PHE B1583      84.340  65.707 101.080  1.00  0.00           C  
ATOM   2346  C   PHE B1583      84.268  67.017 100.302  1.00  0.00           C  
ATOM   2347  O   PHE B1583      83.296  67.758 100.417  1.00  0.00           O  
ATOM   2348  CB  PHE B1583      85.456  65.803 102.137  1.00  0.00           C  
ATOM   2349  CG  PHE B1583      85.370  67.031 103.013  1.00  0.00           C  
ATOM   2350  CD1 PHE B1583      84.242  67.276 103.780  1.00  0.00           C  
ATOM   2351  CD2 PHE B1583      86.437  67.917 103.094  1.00  0.00           C  
ATOM   2352  CE1 PHE B1583      84.177  68.373 104.615  1.00  0.00           C  
ATOM   2353  CE2 PHE B1583      86.375  69.024 103.933  1.00  0.00           C  
ATOM   2354  CZ  PHE B1583      85.242  69.247 104.693  1.00  0.00           C  
ATOM   2355  N   ILE B1584      85.298  67.298  99.505  1.00  0.00           N  
ATOM   2356  CA  ILE B1584      85.314  68.534  98.749  1.00  0.00           C  
ATOM   2357  C   ILE B1584      84.197  68.569  97.704  1.00  0.00           C  
ATOM   2358  O   ILE B1584      83.613  69.616  97.457  1.00  0.00           O  
ATOM   2359  CB  ILE B1584      86.698  68.782  98.074  1.00  0.00           C  
ATOM   2360  CG1 ILE B1584      86.916  67.851  96.892  1.00  0.00           C  
ATOM   2361  CG2 ILE B1584      87.823  68.525  99.074  1.00  0.00           C  
ATOM   2362  CD1 ILE B1584      88.309  68.023  96.266  1.00  0.00           C  
ATOM   2363  N   GLN B1585      83.883  67.425  97.105  1.00  0.00           N  
ATOM   2364  CA  GLN B1585      82.824  67.381  96.100  1.00  0.00           C  
ATOM   2365  C   GLN B1585      81.442  67.584  96.708  1.00  0.00           C  
ATOM   2366  O   GLN B1585      80.552  68.120  96.057  1.00  0.00           O  
ATOM   2367  CB  GLN B1585      82.863  66.057  95.344  1.00  0.00           C  
ATOM   2368  CG  GLN B1585      83.422  66.183  93.938  1.00  0.00           C  
ATOM   2369  CD  GLN B1585      84.357  65.054  93.602  1.00  0.00           C  
ATOM   2370  OE1 GLN B1585      84.099  63.902  93.961  1.00  0.00           O  
ATOM   2371  NE2 GLN B1585      85.455  65.369  92.910  1.00  0.00           N  
ATOM   2372  N   ALA B1586      81.265  67.162  97.954  1.00  0.00           N  
ATOM   2373  CA  ALA B1586      79.979  67.322  98.615  1.00  0.00           C  
ATOM   2374  C   ALA B1586      79.937  68.559  99.492  1.00  0.00           C  
ATOM   2375  O   ALA B1586      78.881  68.911 100.015  1.00  0.00           O  
ATOM   2376  CB  ALA B1586      79.666  66.095  99.452  1.00  0.00           C  
ATOM   2377  N   PHE B1587      81.070  69.234  99.653  1.00  0.00           N  
ATOM   2378  CA  PHE B1587      81.095  70.411 100.518  1.00  0.00           C  
ATOM   2379  C   PHE B1587      80.177  71.565 100.110  1.00  0.00           C  
ATOM   2380  O   PHE B1587      80.076  71.925  98.936  1.00  0.00           O  
ATOM   2381  CB  PHE B1587      82.509  70.970 100.674  1.00  0.00           C  
ATOM   2382  CG  PHE B1587      82.581  72.084 101.663  1.00  0.00           C  
ATOM   2383  CD1 PHE B1587      82.491  71.818 103.027  1.00  0.00           C  
ATOM   2384  CD2 PHE B1587      82.607  73.409 101.239  1.00  0.00           C  
ATOM   2385  CE1 PHE B1587      82.415  72.857 103.957  1.00  0.00           C  
ATOM   2386  CE2 PHE B1587      82.532  74.456 102.157  1.00  0.00           C  
ATOM   2387  CZ  PHE B1587      82.434  74.181 103.518  1.00  0.00           C  
ATOM   2388  N   THR B1588      79.527  72.152 101.109  1.00  0.00           N  
ATOM   2389  CA  THR B1588      78.625  73.272 100.904  1.00  0.00           C  
ATOM   2390  C   THR B1588      78.405  73.935 102.262  1.00  0.00           C  
ATOM   2391  O   THR B1588      78.254  73.250 103.275  1.00  0.00           O  
ATOM   2392  CB  THR B1588      77.270  72.796 100.334  1.00  0.00           C  
ATOM   2393  OG1 THR B1588      76.675  73.853  99.576  1.00  0.00           O  
ATOM   2394  CG2 THR B1588      76.317  72.419 101.448  1.00  0.00           C  
ATOM   2395  N   TRP B1589      78.391  75.264 102.290  1.00  0.00           N  
ATOM   2396  CA  TRP B1589      78.194  75.976 103.550  1.00  0.00           C  
ATOM   2397  C   TRP B1589      76.838  75.673 104.201  1.00  0.00           C  
ATOM   2398  O   TRP B1589      76.648  75.899 105.397  1.00  0.00           O  
ATOM   2399  CB  TRP B1589      78.378  77.482 103.336  1.00  0.00           C  
ATOM   2400  CG  TRP B1589      79.787  77.830 102.939  1.00  0.00           C  
ATOM   2401  CD1 TRP B1589      80.227  78.193 101.697  1.00  0.00           C  
ATOM   2402  CD2 TRP B1589      80.959  77.735 103.767  1.00  0.00           C  
ATOM   2403  NE1 TRP B1589      81.598  78.322 101.699  1.00  0.00           N  
ATOM   2404  CE2 TRP B1589      82.071  78.044 102.953  1.00  0.00           C  
ATOM   2405  CE3 TRP B1589      81.173  77.415 105.114  1.00  0.00           C  
ATOM   2406  CZ2 TRP B1589      83.384  78.039 103.444  1.00  0.00           C  
ATOM   2407  CZ3 TRP B1589      82.484  77.410 105.603  1.00  0.00           C  
ATOM   2408  CH2 TRP B1589      83.568  77.719 104.768  1.00  0.00           C  
ATOM   2409  N   GLU B1591      75.904  75.151 103.414  1.00  0.00           N  
ATOM   2410  CA  GLU B1591      74.580  74.812 103.931  1.00  0.00           C  
ATOM   2411  C   GLU B1591      74.674  73.672 104.937  1.00  0.00           C  
ATOM   2412  O   GLU B1591      73.853  73.574 105.841  1.00  0.00           O  
ATOM   2413  CB  GLU B1591      73.638  74.360 102.801  1.00  0.00           C  
ATOM   2414  CG  GLU B1591      73.181  75.432 101.829  1.00  0.00           C  
ATOM   2415  CD  GLU B1591      74.318  76.028 101.017  1.00  0.00           C  
ATOM   2416  OE1 GLU B1591      75.068  76.870 101.560  1.00  0.00           O  
ATOM   2417  OE2 GLU B1591      74.467  75.651  99.832  1.00  0.00           O  
ATOM   2418  N   ARG B1592      75.677  72.813 104.765  1.00  0.00           N  
ATOM   2419  CA  ARG B1592      75.860  71.643 105.622  1.00  0.00           C  
ATOM   2420  C   ARG B1592      76.742  71.891 106.846  1.00  0.00           C  
ATOM   2421  O   ARG B1592      77.069  70.954 107.574  1.00  0.00           O  
ATOM   2422  CB  ARG B1592      76.460  70.487 104.814  1.00  0.00           C  
ATOM   2423  CG  ARG B1592      75.717  70.101 103.521  1.00  0.00           C  
ATOM   2424  CD  ARG B1592      74.342  69.513 103.782  1.00  0.00           C  
ATOM   2425  NE  ARG B1592      74.395  68.426 104.753  1.00  0.00           N  
ATOM   2426  CZ  ARG B1592      73.326  67.792 105.219  1.00  0.00           C  
ATOM   2427  NH1 ARG B1592      72.121  68.133 104.795  1.00  0.00           N  
ATOM   2428  NH2 ARG B1592      73.458  66.836 106.129  1.00  0.00           N  
ATOM   2429  N   VAL B1593      77.132  73.138 107.075  1.00  0.00           N  
ATOM   2430  CA  VAL B1593      77.974  73.453 108.219  1.00  0.00           C  
ATOM   2431  C   VAL B1593      77.134  73.853 109.429  1.00  0.00           C  
ATOM   2432  O   VAL B1593      76.275  74.720 109.318  1.00  0.00           O  
ATOM   2433  CB  VAL B1593      78.941  74.614 107.885  1.00  0.00           C  
ATOM   2434  CG1 VAL B1593      79.622  75.109 109.145  1.00  0.00           C  
ATOM   2435  CG2 VAL B1593      79.975  74.152 106.869  1.00  0.00           C  
ATOM   2436  N   SER B1594      77.368  73.216 110.575  1.00  0.00           N  
ATOM   2437  CA  SER B1594      76.634  73.557 111.791  1.00  0.00           C  
ATOM   2438  C   SER B1594      77.590  74.298 112.730  1.00  0.00           C  
ATOM   2439  O   SER B1594      78.732  73.872 112.946  1.00  0.00           O  
ATOM   2440  CB  SER B1594      76.037  72.303 112.457  1.00  0.00           C  
ATOM   2441  OG  SER B1594      77.031  71.375 112.848  1.00  0.00           O  
ATOM   2442  N   LEU B1596      77.106  75.412 113.277  1.00  0.00           N  
ATOM   2443  CA  LEU B1596      77.891  76.289 114.140  1.00  0.00           C  
ATOM   2444  C   LEU B1596      78.130  75.981 115.624  1.00  0.00           C  
ATOM   2445  O   LEU B1596      78.856  76.721 116.294  1.00  0.00           O  
ATOM   2446  CB  LEU B1596      77.353  77.715 114.011  1.00  0.00           C  
ATOM   2447  CG  LEU B1596      77.605  78.387 112.656  1.00  0.00           C  
ATOM   2448  CD1 LEU B1596      76.995  79.783 112.644  1.00  0.00           C  
ATOM   2449  CD2 LEU B1596      79.101  78.465 112.398  1.00  0.00           C  
ATOM   2450  N   GLY B1601      77.548  74.923 116.163  1.00  0.00           N  
ATOM   2451  CA  GLY B1601      77.819  74.646 117.563  1.00  0.00           C  
ATOM   2452  C   GLY B1601      79.249  74.160 117.777  1.00  0.00           C  
ATOM   2453  O   GLY B1601      79.778  73.429 116.928  1.00  0.00           O  
ATOM   2454  N   GLY B1602      79.869  74.551 118.895  1.00  0.00           N  
ATOM   2455  CA  GLY B1602      81.236  74.139 119.219  1.00  0.00           C  
ATOM   2456  C   GLY B1602      81.355  72.659 119.564  1.00  0.00           C  
ATOM   2457  O   GLY B1602      81.021  72.241 120.673  1.00  0.00           O  
ATOM   2458  N   PRO B1603      81.874  71.838 118.641  1.00  0.00           N  
ATOM   2459  CA  PRO B1603      82.014  70.401 118.863  1.00  0.00           C  
ATOM   2460  C   PRO B1603      83.087  69.910 119.829  1.00  0.00           C  
ATOM   2461  O   PRO B1603      84.219  70.400 119.848  1.00  0.00           O  
ATOM   2462  CB  PRO B1603      82.229  69.874 117.450  1.00  0.00           C  
ATOM   2463  CG  PRO B1603      83.084  70.941 116.852  1.00  0.00           C  
ATOM   2464  CD  PRO B1603      82.430  72.218 117.328  1.00  0.00           C  
ATOM   2465  N   VAL B1604      82.707  68.932 120.641  1.00  0.00           N  
ATOM   2466  CA  VAL B1604      83.633  68.317 121.580  1.00  0.00           C  
ATOM   2467  C   VAL B1604      84.389  67.243 120.792  1.00  0.00           C  
ATOM   2468  O   VAL B1604      83.777  66.407 120.129  1.00  0.00           O  
ATOM   2469  CB  VAL B1604      82.881  67.643 122.759  1.00  0.00           C  
ATOM   2470  CG1 VAL B1604      83.806  66.690 123.500  1.00  0.00           C  
ATOM   2471  CG2 VAL B1604      82.360  68.704 123.713  1.00  0.00           C  
ATOM   2472  N   PHE B1613      85.714  67.283 120.835  1.00  0.00           N  
ATOM   2473  CA  PHE B1613      86.501  66.278 120.134  1.00  0.00           C  
ATOM   2474  C   PHE B1613      86.423  65.006 120.974  1.00  0.00           C  
ATOM   2475  O   PHE B1613      86.833  64.996 122.136  1.00  0.00           O  
ATOM   2476  CB  PHE B1613      87.944  66.756 119.990  1.00  0.00           C  
ATOM   2477  CG  PHE B1613      88.817  65.829 119.195  1.00  0.00           C  
ATOM   2478  CD1 PHE B1613      89.302  64.649 119.760  1.00  0.00           C  
ATOM   2479  CD2 PHE B1613      89.182  66.148 117.887  1.00  0.00           C  
ATOM   2480  CE1 PHE B1613      90.138  63.806 119.037  1.00  0.00           C  
ATOM   2481  CE2 PHE B1613      90.020  65.310 117.158  1.00  0.00           C  
ATOM   2482  CZ  PHE B1613      90.499  64.137 117.735  1.00  0.00           C  
ATOM   2483  N   ASP B1614      85.899  63.940 120.376  1.00  0.00           N  
ATOM   2484  CA  ASP B1614      85.714  62.665 121.067  1.00  0.00           C  
ATOM   2485  C   ASP B1614      86.655  61.529 120.636  1.00  0.00           C  
ATOM   2486  O   ASP B1614      86.411  60.839 119.646  1.00  0.00           O  
ATOM   2487  CB  ASP B1614      84.260  62.231 120.893  1.00  0.00           C  
ATOM   2488  CG  ASP B1614      83.962  60.897 121.530  1.00  0.00           C  
ATOM   2489  OD1 ASP B1614      82.845  60.385 121.300  1.00  0.00           O  
ATOM   2490  OD2 ASP B1614      84.825  60.361 122.256  1.00  0.00           O  
ATOM   2491  N   LEU B1615      87.719  61.343 121.409  1.00  0.00           N  
ATOM   2492  CA  LEU B1615      88.710  60.306 121.154  1.00  0.00           C  
ATOM   2493  C   LEU B1615      88.068  58.950 120.912  1.00  0.00           C  
ATOM   2494  O   LEU B1615      88.525  58.182 120.068  1.00  0.00           O  
ATOM   2495  CB  LEU B1615      89.670  60.204 122.338  1.00  0.00           C  
ATOM   2496  CG  LEU B1615      90.631  61.386 122.467  1.00  0.00           C  
ATOM   2497  CD1 LEU B1615      91.233  61.459 123.877  1.00  0.00           C  
ATOM   2498  CD2 LEU B1615      91.714  61.248 121.392  1.00  0.00           C  
ATOM   2499  N   GLU B1616      87.006  58.659 121.654  1.00  0.00           N  
ATOM   2500  CA  GLU B1616      86.320  57.380 121.518  1.00  0.00           C  
ATOM   2501  C   GLU B1616      85.703  57.192 120.135  1.00  0.00           C  
ATOM   2502  O   GLU B1616      85.790  56.113 119.556  1.00  0.00           O  
ATOM   2503  CB  GLU B1616      85.241  57.239 122.595  1.00  0.00           C  
ATOM   2504  CG  GLU B1616      84.777  55.807 122.800  1.00  0.00           C  
ATOM   2505  CD  GLU B1616      85.941  54.867 123.090  1.00  0.00           C  
ATOM   2506  OE1 GLU B1616      86.714  55.161 124.034  1.00  0.00           O  
ATOM   2507  OE2 GLU B1616      86.084  53.842 122.377  1.00  0.00           O  
ATOM   2508  N   LYS B1617      85.071  58.233 119.609  1.00  0.00           N  
ATOM   2509  CA  LYS B1617      84.472  58.139 118.279  1.00  0.00           C  
ATOM   2510  C   LYS B1617      85.587  58.104 117.213  1.00  0.00           C  
ATOM   2511  O   LYS B1617      85.455  57.418 116.199  1.00  0.00           O  
ATOM   2512  CB  LYS B1617      83.537  59.322 118.038  1.00  0.00           C  
ATOM   2513  CG  LYS B1617      82.286  58.981 117.237  1.00  0.00           C  
ATOM   2514  CD  LYS B1617      82.529  58.934 115.756  1.00  0.00           C  
ATOM   2515  CE  LYS B1617      81.255  58.579 114.999  1.00  0.00           C  
ATOM   2516  NZ  LYS B1617      80.136  59.560 115.176  1.00  0.00           N  
ATOM   2517  N   LEU B1619      86.685  58.826 117.458  1.00  0.00           N  
ATOM   2518  CA  LEU B1619      87.810  58.854 116.528  1.00  0.00           C  
ATOM   2519  C   LEU B1619      88.356  57.441 116.456  1.00  0.00           C  
ATOM   2520  O   LEU B1619      88.558  56.907 115.371  1.00  0.00           O  
ATOM   2521  CB  LEU B1619      88.914  59.796 117.023  1.00  0.00           C  
ATOM   2522  CG  LEU B1619      89.963  60.385 116.055  1.00  0.00           C  
ATOM   2523  CD1 LEU B1619      91.249  60.580 116.828  1.00  0.00           C  
ATOM   2524  CD2 LEU B1619      90.220  59.498 114.855  1.00  0.00           C  
ATOM   2525  N   ARG B1620      88.589  56.830 117.616  1.00  0.00           N  
ATOM   2526  CA  ARG B1620      89.099  55.460 117.660  1.00  0.00           C  
ATOM   2527  C   ARG B1620      88.160  54.499 116.929  1.00  0.00           C  
ATOM   2528  O   ARG B1620      88.614  53.585 116.247  1.00  0.00           O  
ATOM   2529  CB  ARG B1620      89.294  54.994 119.111  1.00  0.00           C  
ATOM   2530  CG  ARG B1620      90.426  55.707 119.836  1.00  0.00           C  
ATOM   2531  CD  ARG B1620      90.648  55.172 121.249  1.00  0.00           C  
ATOM   2532  NE  ARG B1620      91.172  53.805 121.257  1.00  0.00           N  
ATOM   2533  CZ  ARG B1620      90.434  52.709 121.090  1.00  0.00           C  
ATOM   2534  NH1 ARG B1620      89.121  52.803 120.905  1.00  0.00           N  
ATOM   2535  NH2 ARG B1620      91.011  51.515 121.103  1.00  0.00           N  
ATOM   2536  N   TRP B1621      86.854  54.695 117.075  1.00  0.00           N  
ATOM   2537  CA  TRP B1621      85.909  53.835 116.381  1.00  0.00           C  
ATOM   2538  C   TRP B1621      86.128  53.995 114.892  1.00  0.00           C  
ATOM   2539  O   TRP B1621      86.128  53.026 114.142  1.00  0.00           O  
ATOM   2540  CB  TRP B1621      84.465  54.229 116.662  1.00  0.00           C  
ATOM   2541  CG  TRP B1621      83.513  53.560 115.709  1.00  0.00           C  
ATOM   2542  CD1 TRP B1621      83.095  52.262 115.745  1.00  0.00           C  
ATOM   2543  CD2 TRP B1621      82.884  54.152 114.566  1.00  0.00           C  
ATOM   2544  NE1 TRP B1621      82.241  52.006 114.696  1.00  0.00           N  
ATOM   2545  CE2 TRP B1621      82.096  53.149 113.953  1.00  0.00           C  
ATOM   2546  CE3 TRP B1621      82.912  55.433 113.995  1.00  0.00           C  
ATOM   2547  CZ2 TRP B1621      81.333  53.388 112.794  1.00  0.00           C  
ATOM   2548  CZ3 TRP B1621      82.155  55.673 112.843  1.00  0.00           C  
ATOM   2549  CH2 TRP B1621      81.379  54.649 112.255  1.00  0.00           C  
ATOM   2550  N   MET B1622      86.276  55.240 114.465  1.00  0.00           N  
ATOM   2551  CA  MET B1622      86.469  55.505 113.059  1.00  0.00           C  
ATOM   2552  C   MET B1622      87.782  54.916 112.579  1.00  0.00           C  
ATOM   2553  O   MET B1622      87.862  54.367 111.480  1.00  0.00           O  
ATOM   2554  CB  MET B1622      86.443  57.010 112.794  1.00  0.00           C  
ATOM   2555  CG  MET B1622      86.515  57.325 111.306  1.00  0.00           C  
ATOM   2556  SD  MET B1622      85.929  58.955 110.888  1.00  0.00           S  
ATOM   2557  CE  MET B1622      84.182  58.778 111.289  1.00  0.00           C  
ATOM   2558  N   ASN B1632      88.809  55.015 113.414  1.00  0.00           N  
ATOM   2559  CA  ASN B1632      90.110  54.498 113.029  1.00  0.00           C  
ATOM   2560  C   ASN B1632      89.993  53.010 112.754  1.00  0.00           C  
ATOM   2561  O   ASN B1632      90.523  52.522 111.760  1.00  0.00           O  
ATOM   2562  CB  ASN B1632      91.142  54.765 114.115  1.00  0.00           C  
ATOM   2563  CG  ASN B1632      92.553  54.824 113.563  1.00  0.00           C  
ATOM   2564  OD1 ASN B1632      92.884  55.716 112.770  1.00  0.00           O  
ATOM   2565  ND2 ASN B1632      93.394  53.871 113.971  1.00  0.00           N  
ATOM   2566  N   GLY B1635      89.267  52.303 113.621  1.00  0.00           N  
ATOM   2567  CA  GLY B1635      89.061  50.873 113.448  1.00  0.00           C  
ATOM   2568  C   GLY B1635      88.205  50.583 112.220  1.00  0.00           C  
ATOM   2569  O   GLY B1635      88.382  49.569 111.534  1.00  0.00           O  
ATOM   2570  N   LYS B1636      87.260  51.470 111.948  1.00  0.00           N  
ATOM   2571  CA  LYS B1636      86.386  51.334 110.784  1.00  0.00           C  
ATOM   2572  C   LYS B1636      87.261  51.348 109.503  1.00  0.00           C  
ATOM   2573  O   LYS B1636      87.063  50.543 108.582  1.00  0.00           O  
ATOM   2574  CB  LYS B1636      85.393  52.505 110.776  1.00  0.00           C  
ATOM   2575  CG  LYS B1636      84.250  52.406 109.792  1.00  0.00           C  
ATOM   2576  CD  LYS B1636      83.115  51.534 110.306  1.00  0.00           C  
ATOM   2577  CE  LYS B1636      81.889  51.713 109.402  1.00  0.00           C  
ATOM   2578  NZ  LYS B1636      81.030  50.508 109.385  1.00  0.00           N  
ATOM   2579  N   TYR B1637      88.235  52.262 109.461  1.00  0.00           N  
ATOM   2580  CA  TYR B1637      89.133  52.369 108.316  1.00  0.00           C  
ATOM   2581  C   TYR B1637      89.990  51.126 108.184  1.00  0.00           C  
ATOM   2582  O   TYR B1637      90.128  50.560 107.097  1.00  0.00           O  
ATOM   2583  CB  TYR B1637      90.038  53.596 108.459  1.00  0.00           C  
ATOM   2584  CG  TYR B1637      89.504  54.818 107.759  1.00  0.00           C  
ATOM   2585  CD1 TYR B1637      90.036  55.232 106.540  1.00  0.00           C  
ATOM   2586  CD2 TYR B1637      88.432  55.536 108.292  1.00  0.00           C  
ATOM   2587  CE1 TYR B1637      89.513  56.328 105.864  1.00  0.00           C  
ATOM   2588  CE2 TYR B1637      87.901  56.630 107.625  1.00  0.00           C  
ATOM   2589  CZ  TYR B1637      88.445  57.020 106.409  1.00  0.00           C  
ATOM   2590  OH  TYR B1637      87.905  58.090 105.737  1.00  0.00           O  
ATOM   2591  N   ILE B1638      90.560  50.705 109.308  1.00  0.00           N  
ATOM   2592  CA  ILE B1638      91.416  49.534 109.348  1.00  0.00           C  
ATOM   2593  C   ILE B1638      90.744  48.294 108.789  1.00  0.00           C  
ATOM   2594  O   ILE B1638      91.392  47.472 108.138  1.00  0.00           O  
ATOM   2595  CB  ILE B1638      91.876  49.243 110.782  1.00  0.00           C  
ATOM   2596  CG1 ILE B1638      92.915  50.289 111.203  1.00  0.00           C  
ATOM   2597  CG2 ILE B1638      92.420  47.824 110.876  1.00  0.00           C  
ATOM   2598  CD1 ILE B1638      93.382  50.167 112.635  1.00  0.00           C  
ATOM   2599  N   ARG B1639      89.446  48.143 109.015  1.00  0.00           N  
ATOM   2600  CA  ARG B1639      88.806  46.948 108.502  1.00  0.00           C  
ATOM   2601  C   ARG B1639      87.943  47.106 107.255  1.00  0.00           C  
ATOM   2602  O   ARG B1639      87.574  46.111 106.641  1.00  0.00           O  
ATOM   2603  CB  ARG B1639      88.014  46.248 109.624  1.00  0.00           C  
ATOM   2604  CG  ARG B1639      86.803  46.972 110.168  1.00  0.00           C  
ATOM   2605  CD  ARG B1639      86.187  46.188 111.342  1.00  0.00           C  
ATOM   2606  NE  ARG B1639      86.582  46.766 112.612  1.00  0.00           N  
ATOM   2607  CZ  ARG B1639      86.006  47.830 113.162  1.00  0.00           C  
ATOM   2608  NH1 ARG B1639      86.455  48.294 114.320  1.00  0.00           N  
ATOM   2609  NH2 ARG B1639      84.967  48.409 112.580  1.00  0.00           N  
ATOM   2610  N   GLU B1640      87.656  48.338 106.847  1.00  0.00           N  
ATOM   2611  CA  GLU B1640      86.795  48.535 105.683  1.00  0.00           C  
ATOM   2612  C   GLU B1640      87.326  49.422 104.567  1.00  0.00           C  
ATOM   2613  O   GLU B1640      86.892  49.309 103.427  1.00  0.00           O  
ATOM   2614  CB  GLU B1640      85.452  49.106 106.129  1.00  0.00           C  
ATOM   2615  CG  GLU B1640      84.698  48.271 107.139  1.00  0.00           C  
ATOM   2616  CD  GLU B1640      83.388  48.923 107.544  1.00  0.00           C  
ATOM   2617  OE1 GLU B1640      82.703  48.402 108.454  1.00  0.00           O  
ATOM   2618  OE2 GLU B1640      83.043  49.963 106.945  1.00  0.00           O  
ATOM   2619  N   VAL B1641      88.259  50.309 104.876  1.00  0.00           N  
ATOM   2620  CA  VAL B1641      88.741  51.204 103.847  1.00  0.00           C  
ATOM   2621  C   VAL B1641      90.065  50.782 103.270  1.00  0.00           C  
ATOM   2622  O   VAL B1641      90.200  50.689 102.059  1.00  0.00           O  
ATOM   2623  CB  VAL B1641      88.852  52.646 104.377  1.00  0.00           C  
ATOM   2624  CG1 VAL B1641      89.113  53.611 103.223  1.00  0.00           C  
ATOM   2625  CG2 VAL B1641      87.580  53.022 105.110  1.00  0.00           C  
ATOM   2626  N   LEU B1642      91.044  50.528 104.127  1.00  0.00           N  
ATOM   2627  CA  LEU B1642      92.353  50.110 103.653  1.00  0.00           C  
ATOM   2628  C   LEU B1642      92.311  48.635 103.314  1.00  0.00           C  
ATOM   2629  O   LEU B1642      91.424  47.907 103.764  1.00  0.00           O  
ATOM   2630  CB  LEU B1642      93.422  50.306 104.725  1.00  0.00           C  
ATOM   2631  CG  LEU B1642      93.418  51.513 105.662  1.00  0.00           C  
ATOM   2632  CD1 LEU B1642      94.853  51.690 106.168  1.00  0.00           C  
ATOM   2633  CD2 LEU B1642      92.934  52.777 104.960  1.00  0.00           C  
ATOM   2634  N   SER B1662      93.278  48.194 102.521  1.00  0.00           N  
ATOM   2635  CA  SER B1662      93.355  46.791 102.164  1.00  0.00           C  
ATOM   2636  C   SER B1662      94.200  46.091 103.235  1.00  0.00           C  
ATOM   2637  O   SER B1662      94.896  46.743 104.027  1.00  0.00           O  
ATOM   2638  CB  SER B1662      94.013  46.621 100.794  1.00  0.00           C  
ATOM   2639  OG  SER B1662      95.355  47.073 100.827  1.00  0.00           O  
ATOM   2640  N   LEU B1663      94.122  44.765 103.254  1.00  0.00           N  
ATOM   2641  CA  LEU B1663      94.865  43.957 104.208  1.00  0.00           C  
ATOM   2642  C   LEU B1663      96.341  44.343 104.090  1.00  0.00           C  
ATOM   2643  O   LEU B1663      97.027  44.548 105.093  1.00  0.00           O  
ATOM   2644  CB  LEU B1663      94.691  42.471 103.868  1.00  0.00           C  
ATOM   2645  CG  LEU B1663      94.956  41.386 104.914  1.00  0.00           C  
ATOM   2646  CD1 LEU B1663      95.213  40.078 104.193  1.00  0.00           C  
ATOM   2647  CD2 LEU B1663      96.136  41.730 105.764  1.00  0.00           C  
ATOM   2648  N   GLU B1664      96.806  44.455 102.850  1.00  0.00           N  
ATOM   2649  CA  GLU B1664      98.197  44.799 102.566  1.00  0.00           C  
ATOM   2650  C   GLU B1664      98.632  46.141 103.123  1.00  0.00           C  
ATOM   2651  O   GLU B1664      99.715  46.246 103.707  1.00  0.00           O  
ATOM   2652  CB  GLU B1664      98.458  44.764 101.053  1.00  0.00           C  
ATOM   2653  CG  GLU B1664      98.383  43.369 100.447  1.00  0.00           C  
ATOM   2654  CD  GLU B1664      96.965  42.803 100.400  1.00  0.00           C  
ATOM   2655  OE1 GLU B1664      96.832  41.564 100.299  1.00  0.00           O  
ATOM   2656  OE2 GLU B1664      95.991  43.591 100.457  1.00  0.00           O  
ATOM   2657  N   GLU B1665      97.803  47.166 102.953  1.00  0.00           N  
ATOM   2658  CA  GLU B1665      98.168  48.481 103.469  1.00  0.00           C  
ATOM   2659  C   GLU B1665      98.160  48.495 104.991  1.00  0.00           C  
ATOM   2660  O   GLU B1665      98.995  49.139 105.615  1.00  0.00           O  
ATOM   2661  CB  GLU B1665      97.250  49.579 102.915  1.00  0.00           C  
ATOM   2662  CG  GLU B1665      97.971  50.529 101.955  1.00  0.00           C  
ATOM   2663  CD  GLU B1665      99.228  51.195 102.572  1.00  0.00           C  
ATOM   2664  OE1 GLU B1665      99.083  52.131 103.394  1.00  0.00           O  
ATOM   2665  OE2 GLU B1665     100.367  50.777 102.237  1.00  0.00           O  
ATOM   2666  N   VAL B1666      97.219  47.786 105.597  1.00  0.00           N  
ATOM   2667  CA  VAL B1666      97.185  47.723 107.045  1.00  0.00           C  
ATOM   2668  C   VAL B1666      98.468  47.023 107.507  1.00  0.00           C  
ATOM   2669  O   VAL B1666      99.074  47.422 108.497  1.00  0.00           O  
ATOM   2670  CB  VAL B1666      95.965  46.936 107.536  1.00  0.00           C  
ATOM   2671  CG1 VAL B1666      96.081  46.682 109.021  1.00  0.00           C  
ATOM   2672  CG2 VAL B1666      94.686  47.724 107.241  1.00  0.00           C  
ATOM   2673  N   ALA B1667      98.886  45.997 106.768  1.00  0.00           N  
ATOM   2674  CA  ALA B1667     100.091  45.227 107.090  1.00  0.00           C  
ATOM   2675  C   ALA B1667     101.358  46.061 107.041  1.00  0.00           C  
ATOM   2676  O   ALA B1667     102.269  45.849 107.841  1.00  0.00           O  
ATOM   2677  CB  ALA B1667     100.220  44.037 106.158  1.00  0.00           C  
ATOM   2678  N   GLU B1668     101.421  47.005 106.107  1.00  0.00           N  
ATOM   2679  CA  GLU B1668     102.589  47.873 105.990  1.00  0.00           C  
ATOM   2680  C   GLU B1668     102.594  48.914 107.105  1.00  0.00           C  
ATOM   2681  O   GLU B1668     103.623  49.193 107.724  1.00  0.00           O  
ATOM   2682  CB  GLU B1668     102.589  48.604 104.645  1.00  0.00           C  
ATOM   2683  CG  GLU B1668     102.850  47.715 103.450  1.00  0.00           C  
ATOM   2684  CD  GLU B1668     104.126  46.900 103.598  1.00  0.00           C  
ATOM   2685  OE1 GLU B1668     105.197  47.512 103.824  1.00  0.00           O  
ATOM   2686  OE2 GLU B1668     104.052  45.651 103.490  1.00  0.00           O  
ATOM   2687  N   ARG B1669     101.426  49.485 107.359  1.00  0.00           N  
ATOM   2688  CA  ARG B1669     101.297  50.514 108.370  1.00  0.00           C  
ATOM   2689  C   ARG B1669     101.578  50.023 109.782  1.00  0.00           C  
ATOM   2690  O   ARG B1669     101.931  50.808 110.664  1.00  0.00           O  
ATOM   2691  CB  ARG B1669      99.906  51.128 108.293  1.00  0.00           C  
ATOM   2692  CG  ARG B1669      99.573  51.632 106.912  1.00  0.00           C  
ATOM   2693  CD  ARG B1669      98.447  52.606 106.964  1.00  0.00           C  
ATOM   2694  NE  ARG B1669      98.143  53.173 105.662  1.00  0.00           N  
ATOM   2695  CZ  ARG B1669      97.438  54.286 105.494  1.00  0.00           C  
ATOM   2696  NH1 ARG B1669      96.985  54.941 106.556  1.00  0.00           N  
ATOM   2697  NH2 ARG B1669      97.163  54.726 104.271  1.00  0.00           N  
ATOM   2698  N   VAL B1670     101.426  48.724 109.988  1.00  0.00           N  
ATOM   2699  CA  VAL B1670     101.663  48.116 111.285  1.00  0.00           C  
ATOM   2700  C   VAL B1670     103.169  47.967 111.598  1.00  0.00           C  
ATOM   2701  O   VAL B1670     103.591  48.036 112.754  1.00  0.00           O  
ATOM   2702  CB  VAL B1670     100.963  46.731 111.328  1.00  0.00           C  
ATOM   2703  CG1 VAL B1670     101.774  45.754 112.124  1.00  0.00           C  
ATOM   2704  CG2 VAL B1670      99.563  46.870 111.911  1.00  0.00           C  
ATOM   2705  N   LYS B1671     103.975  47.789 110.555  1.00  0.00           N  
ATOM   2706  CA  LYS B1671     105.406  47.569 110.723  1.00  0.00           C  
ATOM   2707  C   LYS B1671     106.176  48.488 111.657  1.00  0.00           C  
ATOM   2708  O   LYS B1671     106.888  48.018 112.552  1.00  0.00           O  
ATOM   2709  CB  LYS B1671     106.078  47.532 109.360  1.00  0.00           C  
ATOM   2710  CG  LYS B1671     105.635  46.332 108.542  1.00  0.00           C  
ATOM   2711  CD  LYS B1671     106.340  46.282 107.205  1.00  0.00           C  
ATOM   2712  CE  LYS B1671     105.891  45.078 106.400  1.00  0.00           C  
ATOM   2713  NZ  LYS B1671     106.638  45.007 105.125  1.00  0.00           N  
ATOM   2714  N   PRO B1672     106.060  49.805 111.470  1.00  0.00           N  
ATOM   2715  CA  PRO B1672     106.812  50.671 112.380  1.00  0.00           C  
ATOM   2716  C   PRO B1672     106.437  50.514 113.854  1.00  0.00           C  
ATOM   2717  O   PRO B1672     107.242  50.804 114.743  1.00  0.00           O  
ATOM   2718  CB  PRO B1672     106.541  52.073 111.829  1.00  0.00           C  
ATOM   2719  CG  PRO B1672     105.245  51.913 111.063  1.00  0.00           C  
ATOM   2720  CD  PRO B1672     105.390  50.580 110.413  1.00  0.00           C  
ATOM   2721  N   PHE B1673     105.222  50.036 114.110  1.00  0.00           N  
ATOM   2722  CA  PHE B1673     104.742  49.853 115.479  1.00  0.00           C  
ATOM   2723  C   PHE B1673     105.234  48.552 116.102  1.00  0.00           C  
ATOM   2724  O   PHE B1673     105.379  48.450 117.323  1.00  0.00           O  
ATOM   2725  CB  PHE B1673     103.213  49.931 115.503  1.00  0.00           C  
ATOM   2726  CG  PHE B1673     102.686  51.322 115.276  1.00  0.00           C  
ATOM   2727  CD1 PHE B1673     102.571  52.216 116.340  1.00  0.00           C  
ATOM   2728  CD2 PHE B1673     102.377  51.763 113.993  1.00  0.00           C  
ATOM   2729  CE1 PHE B1673     102.165  53.525 116.125  1.00  0.00           C  
ATOM   2730  CE2 PHE B1673     101.969  53.071 113.767  1.00  0.00           C  
ATOM   2731  CZ  PHE B1673     101.865  53.955 114.834  1.00  0.00           C  
ATOM   2732  N   LEU B1684     105.476  47.553 115.265  1.00  0.00           N  
ATOM   2733  CA  LEU B1684     106.000  46.285 115.745  1.00  0.00           C  
ATOM   2734  C   LEU B1684     107.470  46.535 116.068  1.00  0.00           C  
ATOM   2735  O   LEU B1684     107.984  46.077 117.092  1.00  0.00           O  
ATOM   2736  CB  LEU B1684     105.893  45.221 114.659  1.00  0.00           C  
ATOM   2737  CG  LEU B1684     104.496  44.677 114.358  1.00  0.00           C  
ATOM   2738  CD1 LEU B1684     104.502  43.980 113.011  1.00  0.00           C  
ATOM   2739  CD2 LEU B1684     104.074  43.718 115.465  1.00  0.00           C  
ATOM   2740  N   ARG B1685     108.138  47.275 115.185  1.00  0.00           N  
ATOM   2741  CA  ARG B1685     109.549  47.600 115.365  1.00  0.00           C  
ATOM   2742  C   ARG B1685     109.748  48.402 116.654  1.00  0.00           C  
ATOM   2743  O   ARG B1685     110.701  48.180 117.405  1.00  0.00           O  
ATOM   2744  CB  ARG B1685     110.064  48.368 114.139  1.00  0.00           C  
ATOM   2745  CG  ARG B1685     110.482  47.437 113.009  1.00  0.00           C  
ATOM   2746  CD  ARG B1685     110.738  48.129 111.669  1.00  0.00           C  
ATOM   2747  NE  ARG B1685     111.281  47.162 110.711  1.00  0.00           N  
ATOM   2748  CZ  ARG B1685     111.027  47.153 109.402  1.00  0.00           C  
ATOM   2749  NH1 ARG B1685     110.228  48.071 108.868  1.00  0.00           N  
ATOM   2750  NH2 ARG B1685     111.555  46.210 108.628  1.00  0.00           N  
ATOM   2751  N   GLU B1688     108.822  49.314 116.913  1.00  0.00           N  
ATOM   2752  CA  GLU B1688     108.852  50.148 118.106  1.00  0.00           C  
ATOM   2753  C   GLU B1688     108.654  49.276 119.356  1.00  0.00           C  
ATOM   2754  O   GLU B1688     109.176  49.577 120.430  1.00  0.00           O  
ATOM   2755  CB  GLU B1688     107.742  51.202 117.985  1.00  0.00           C  
ATOM   2756  CG  GLU B1688     107.351  51.943 119.251  1.00  0.00           C  
ATOM   2757  CD  GLU B1688     106.125  52.829 119.030  1.00  0.00           C  
ATOM   2758  OE1 GLU B1688     106.232  53.828 118.281  1.00  0.00           O  
ATOM   2759  OE2 GLU B1688     105.050  52.523 119.596  1.00  0.00           O  
ATOM   2760  N   ALA B1689     107.905  48.188 119.203  1.00  0.00           N  
ATOM   2761  CA  ALA B1689     107.634  47.276 120.309  1.00  0.00           C  
ATOM   2762  C   ALA B1689     108.746  46.241 120.486  1.00  0.00           C  
ATOM   2763  O   ALA B1689     108.698  45.432 121.409  1.00  0.00           O  
ATOM   2764  CB  ALA B1689     106.308  46.569 120.080  1.00  0.00           C  
ATOM   2765  N   GLY B1690     109.741  46.268 119.604  1.00  0.00           N  
ATOM   2766  CA  GLY B1690     110.834  45.314 119.695  1.00  0.00           C  
ATOM   2767  C   GLY B1690     110.473  43.935 119.170  1.00  0.00           C  
ATOM   2768  O   GLY B1690     111.163  42.953 119.441  1.00  0.00           O  
ATOM   2769  N   LEU B1691     109.382  43.856 118.417  1.00  0.00           N  
ATOM   2770  CA  LEU B1691     108.927  42.590 117.852  1.00  0.00           C  
ATOM   2771  C   LEU B1691     109.267  42.529 116.371  1.00  0.00           C  
ATOM   2772  O   LEU B1691     109.321  43.556 115.699  1.00  0.00           O  
ATOM   2773  CB  LEU B1691     107.419  42.463 118.011  1.00  0.00           C  
ATOM   2774  CG  LEU B1691     106.863  42.617 119.421  1.00  0.00           C  
ATOM   2775  CD1 LEU B1691     105.341  42.633 119.357  1.00  0.00           C  
ATOM   2776  CD2 LEU B1691     107.359  41.477 120.296  1.00  0.00           C  
ATOM   2777  N   SER B1694     109.510  41.330 115.861  1.00  0.00           N  
ATOM   2778  CA  SER B1694     109.796  41.179 114.444  1.00  0.00           C  
ATOM   2779  C   SER B1694     108.847  40.118 113.890  1.00  0.00           C  
ATOM   2780  O   SER B1694     108.167  39.425 114.650  1.00  0.00           O  
ATOM   2781  CB  SER B1694     111.256  40.766 114.214  1.00  0.00           C  
ATOM   2782  OG  SER B1694     111.466  39.399 114.531  1.00  0.00           O  
ATOM   2783  N   TRP B1695     108.791  40.006 112.570  1.00  0.00           N  
ATOM   2784  CA  TRP B1695     107.928  39.030 111.911  1.00  0.00           C  
ATOM   2785  C   TRP B1695     108.781  38.147 110.987  1.00  0.00           C  
ATOM   2786  O   TRP B1695     109.669  38.645 110.284  1.00  0.00           O  
ATOM   2787  CB  TRP B1695     106.826  39.762 111.134  1.00  0.00           C  
ATOM   2788  CG  TRP B1695     107.326  40.829 110.192  1.00  0.00           C  
ATOM   2789  CD1 TRP B1695     107.398  40.747 108.835  1.00  0.00           C  
ATOM   2790  CD2 TRP B1695     107.745  42.161 110.535  1.00  0.00           C  
ATOM   2791  NE1 TRP B1695     107.820  41.945 108.305  1.00  0.00           N  
ATOM   2792  CE2 TRP B1695     108.040  42.830 109.325  1.00  0.00           C  
ATOM   2793  CE3 TRP B1695     107.895  42.853 111.745  1.00  0.00           C  
ATOM   2794  CZ2 TRP B1695     108.471  44.158 109.287  1.00  0.00           C  
ATOM   2795  CZ3 TRP B1695     108.323  44.175 111.709  1.00  0.00           C  
ATOM   2796  CH2 TRP B1695     108.605  44.815 110.485  1.00  0.00           C  
ATOM   2797  N   GLU B1698     108.517  36.843 110.977  1.00  0.00           N  
ATOM   2798  CA  GLU B1698     109.332  35.937 110.169  1.00  0.00           C  
ATOM   2799  C   GLU B1698     109.313  36.190 108.667  1.00  0.00           C  
ATOM   2800  O   GLU B1698     110.326  35.975 107.994  1.00  0.00           O  
ATOM   2801  CB  GLU B1698     108.963  34.478 110.450  1.00  0.00           C  
ATOM   2802  CG  GLU B1698     107.807  33.931 109.644  1.00  0.00           C  
ATOM   2803  CD  GLU B1698     107.540  32.470 109.956  1.00  0.00           C  
ATOM   2804  OE1 GLU B1698     106.747  31.833 109.229  1.00  0.00           O  
ATOM   2805  OE2 GLU B1698     108.121  31.960 110.936  1.00  0.00           O  
ATOM   2806  N   SER B1708     108.178  36.649 108.144  1.00  0.00           N  
ATOM   2807  CA  SER B1708     108.048  36.917 106.713  1.00  0.00           C  
ATOM   2808  C   SER B1708     106.874  37.843 106.412  1.00  0.00           C  
ATOM   2809  O   SER B1708     106.120  38.225 107.314  1.00  0.00           O  
ATOM   2810  CB  SER B1708     107.842  35.606 105.961  1.00  0.00           C  
ATOM   2811  OG  SER B1708     106.584  35.038 106.294  1.00  0.00           O  
ATOM   2812  N   GLU B1716     106.722  38.199 105.139  1.00  0.00           N  
ATOM   2813  CA  GLU B1716     105.622  39.055 104.720  1.00  0.00           C  
ATOM   2814  C   GLU B1716     104.337  38.247 104.773  1.00  0.00           C  
ATOM   2815  O   GLU B1716     103.302  38.736 105.223  1.00  0.00           O  
ATOM   2816  CB  GLU B1716     105.847  39.565 103.299  1.00  0.00           C  
ATOM   2817  CG  GLU B1716     106.922  40.630 103.209  1.00  0.00           C  
ATOM   2818  CD  GLU B1716     106.607  41.805 104.100  1.00  0.00           C  
ATOM   2819  OE1 GLU B1716     107.361  42.041 105.073  1.00  0.00           O  
ATOM   2820  OE2 GLU B1716     105.592  42.481 103.832  1.00  0.00           O  
ATOM   2821  N   ALA B1717     104.413  36.999 104.328  1.00  0.00           N  
ATOM   2822  CA  ALA B1717     103.246  36.137 104.335  1.00  0.00           C  
ATOM   2823  C   ALA B1717     102.729  35.954 105.762  1.00  0.00           C  
ATOM   2824  O   ALA B1717     101.524  36.025 106.012  1.00  0.00           O  
ATOM   2825  CB  ALA B1717     103.590  34.801 103.729  1.00  0.00           C  
ATOM   2826  N   TYR B1718     103.643  35.725 106.699  1.00  0.00           N  
ATOM   2827  CA  TYR B1718     103.251  35.524 108.086  1.00  0.00           C  
ATOM   2828  C   TYR B1718     102.555  36.771 108.613  1.00  0.00           C  
ATOM   2829  O   TYR B1718     101.437  36.704 109.128  1.00  0.00           O  
ATOM   2830  CB  TYR B1718     104.471  35.227 108.966  1.00  0.00           C  
ATOM   2831  CG  TYR B1718     104.082  34.831 110.372  1.00  0.00           C  
ATOM   2832  CD1 TYR B1718     103.762  33.509 110.684  1.00  0.00           C  
ATOM   2833  CD2 TYR B1718     104.003  35.780 111.386  1.00  0.00           C  
ATOM   2834  CE1 TYR B1718     103.376  33.143 111.980  1.00  0.00           C  
ATOM   2835  CE2 TYR B1718     103.615  35.424 112.683  1.00  0.00           C  
ATOM   2836  CZ  TYR B1718     103.305  34.106 112.972  1.00  0.00           C  
ATOM   2837  OH  TYR B1718     102.929  33.755 114.251  1.00  0.00           O  
ATOM   2838  N   LEU B1719     103.229  37.909 108.479  1.00  0.00           N  
ATOM   2839  CA  LEU B1719     102.686  39.173 108.955  1.00  0.00           C  
ATOM   2840  C   LEU B1719     101.286  39.442 108.415  1.00  0.00           C  
ATOM   2841  O   LEU B1719     100.372  39.785 109.172  1.00  0.00           O  
ATOM   2842  CB  LEU B1719     103.608  40.324 108.569  1.00  0.00           C  
ATOM   2843  CG  LEU B1719     103.159  41.694 109.083  1.00  0.00           C  
ATOM   2844  CD1 LEU B1719     103.035  41.634 110.607  1.00  0.00           C  
ATOM   2845  CD2 LEU B1719     104.154  42.772 108.654  1.00  0.00           C  
ATOM   2846  N   ARG B1720     101.123  39.286 107.106  1.00  0.00           N  
ATOM   2847  CA  ARG B1720      99.837  39.526 106.470  1.00  0.00           C  
ATOM   2848  C   ARG B1720      98.747  38.650 107.097  1.00  0.00           C  
ATOM   2849  O   ARG B1720      97.622  39.107 107.348  1.00  0.00           O  
ATOM   2850  CB  ARG B1720      99.957  39.259 104.974  1.00  0.00           C  
ATOM   2851  CG  ARG B1720      98.671  39.421 104.201  1.00  0.00           C  
ATOM   2852  CD  ARG B1720      98.863  39.007 102.743  1.00  0.00           C  
ATOM   2853  NE  ARG B1720      99.832  39.867 102.078  1.00  0.00           N  
ATOM   2854  CZ  ARG B1720     100.109  39.826 100.777  1.00  0.00           C  
ATOM   2855  NH1 ARG B1720     101.007  40.660 100.261  1.00  0.00           N  
ATOM   2856  NH2 ARG B1720      99.498  38.948  99.993  1.00  0.00           N  
ATOM   2857  N   ARG B1721      99.084  37.394 107.362  1.00  0.00           N  
ATOM   2858  CA  ARG B1721      98.131  36.474 107.965  1.00  0.00           C  
ATOM   2859  C   ARG B1721      97.817  36.855 109.415  1.00  0.00           C  
ATOM   2860  O   ARG B1721      96.680  36.746 109.863  1.00  0.00           O  
ATOM   2861  CB  ARG B1721      98.669  35.042 107.901  1.00  0.00           C  
ATOM   2862  CG  ARG B1721      97.723  33.992 108.488  1.00  0.00           C  
ATOM   2863  CD  ARG B1721      96.330  34.084 107.869  1.00  0.00           C  
ATOM   2864  NE  ARG B1721      95.445  33.027 108.351  1.00  0.00           N  
ATOM   2865  CZ  ARG B1721      94.134  32.987 108.121  1.00  0.00           C  
ATOM   2866  NH1 ARG B1721      93.555  33.949 107.417  1.00  0.00           N  
ATOM   2867  NH2 ARG B1721      93.399  31.988 108.600  1.00  0.00           N  
ATOM   2868  N   ALA B1722      98.826  37.302 110.148  1.00  0.00           N  
ATOM   2869  CA  ALA B1722      98.624  37.695 111.536  1.00  0.00           C  
ATOM   2870  C   ALA B1722      97.732  38.935 111.537  1.00  0.00           C  
ATOM   2871  O   ALA B1722      96.790  39.050 112.322  1.00  0.00           O  
ATOM   2872  CB  ALA B1722      99.960  38.001 112.189  1.00  0.00           C  
ATOM   2873  N   VAL B1723      98.032  39.861 110.634  1.00  0.00           N  
ATOM   2874  CA  VAL B1723      97.249  41.077 110.524  1.00  0.00           C  
ATOM   2875  C   VAL B1723      95.809  40.745 110.141  1.00  0.00           C  
ATOM   2876  O   VAL B1723      94.879  41.372 110.629  1.00  0.00           O  
ATOM   2877  CB  VAL B1723      97.868  42.039 109.478  1.00  0.00           C  
ATOM   2878  CG1 VAL B1723      96.885  43.188 109.130  1.00  0.00           C  
ATOM   2879  CG2 VAL B1723      99.174  42.595 110.026  1.00  0.00           C  
ATOM   2880  N   GLU B1724      95.624  39.748 109.283  1.00  0.00           N  
ATOM   2881  CA  GLU B1724      94.282  39.364 108.860  1.00  0.00           C  
ATOM   2882  C   GLU B1724      93.417  38.821 110.004  1.00  0.00           C  
ATOM   2883  O   GLU B1724      92.275  39.229 110.165  1.00  0.00           O  
ATOM   2884  CB  GLU B1724      94.354  38.325 107.746  1.00  0.00           C  
ATOM   2885  CG  GLU B1724      92.997  38.019 107.113  1.00  0.00           C  
ATOM   2886  CD  GLU B1724      93.098  37.003 105.988  1.00  0.00           C  
ATOM   2887  OE1 GLU B1724      92.167  36.946 105.160  1.00  0.00           O  
ATOM   2888  OE2 GLU B1724      94.106  36.256 105.926  1.00  0.00           O  
ATOM   2889  N   LEU B1725      93.963  37.898 110.791  1.00  0.00           N  
ATOM   2890  CA  LEU B1725      93.238  37.316 111.922  1.00  0.00           C  
ATOM   2891  C   LEU B1725      92.887  38.368 112.977  1.00  0.00           C  
ATOM   2892  O   LEU B1725      91.896  38.249 113.693  1.00  0.00           O  
ATOM   2893  CB  LEU B1725      94.091  36.208 112.567  1.00  0.00           C  
ATOM   2894  CG  LEU B1725      94.408  35.019 111.652  1.00  0.00           C  
ATOM   2895  CD1 LEU B1725      95.328  34.063 112.359  1.00  0.00           C  
ATOM   2896  CD2 LEU B1725      93.103  34.317 111.245  1.00  0.00           C  
ATOM   2897  N   MET B1726      93.700  39.413 113.030  1.00  0.00           N  
ATOM   2898  CA  MET B1726      93.564  40.491 114.002  1.00  0.00           C  
ATOM   2899  C   MET B1726      92.827  41.774 113.551  1.00  0.00           C  
ATOM   2900  O   MET B1726      92.517  42.633 114.385  1.00  0.00           O  
ATOM   2901  CB  MET B1726      94.974  40.848 114.480  1.00  0.00           C  
ATOM   2902  CG  MET B1726      95.165  40.919 115.986  1.00  0.00           C  
ATOM   2903  SD  MET B1726      94.731  39.454 116.964  1.00  0.00           S  
ATOM   2904  CE  MET B1726      94.367  40.289 118.480  1.00  0.00           C  
ATOM   2905  N   ARG B1727      92.543  41.911 112.255  1.00  0.00           N  
ATOM   2906  CA  ARG B1727      91.877  43.117 111.753  1.00  0.00           C  
ATOM   2907  C   ARG B1727      90.619  43.586 112.487  1.00  0.00           C  
ATOM   2908  O   ARG B1727      90.448  44.785 112.724  1.00  0.00           O  
ATOM   2909  CB  ARG B1727      91.570  42.993 110.257  1.00  0.00           C  
ATOM   2910  CG  ARG B1727      92.587  43.723 109.403  1.00  0.00           C  
ATOM   2911  CD  ARG B1727      91.956  44.615 108.339  1.00  0.00           C  
ATOM   2912  NE  ARG B1727      91.528  43.863 107.172  1.00  0.00           N  
ATOM   2913  CZ  ARG B1727      91.132  44.405 106.026  1.00  0.00           C  
ATOM   2914  NH1 ARG B1727      91.104  45.720 105.874  1.00  0.00           N  
ATOM   2915  NH2 ARG B1727      90.769  43.618 105.027  1.00  0.00           N  
ATOM   2916  N   PRO B1728      89.721  42.665 112.856  1.00  0.00           N  
ATOM   2917  CA  PRO B1728      88.541  43.187 113.552  1.00  0.00           C  
ATOM   2918  C   PRO B1728      88.764  43.323 115.048  1.00  0.00           C  
ATOM   2919  O   PRO B1728      87.815  43.540 115.804  1.00  0.00           O  
ATOM   2920  CB  PRO B1728      87.462  42.160 113.216  1.00  0.00           C  
ATOM   2921  CG  PRO B1728      88.225  40.876 113.153  1.00  0.00           C  
ATOM   2922  CD  PRO B1728      89.520  41.267 112.428  1.00  0.00           C  
ATOM   2923  N   ARG B1729      90.024  43.233 115.467  1.00  0.00           N  
ATOM   2924  CA  ARG B1729      90.346  43.277 116.883  1.00  0.00           C  
ATOM   2925  C   ARG B1729      91.246  44.398 117.406  1.00  0.00           C  
ATOM   2926  O   ARG B1729      91.713  44.323 118.535  1.00  0.00           O  
ATOM   2927  CB  ARG B1729      90.901  41.905 117.304  1.00  0.00           C  
ATOM   2928  CG  ARG B1729      89.881  40.776 117.115  1.00  0.00           C  
ATOM   2929  CD  ARG B1729      90.425  39.379 117.453  1.00  0.00           C  
ATOM   2930  NE  ARG B1729      89.354  38.391 117.407  1.00  0.00           N  
ATOM   2931  CZ  ARG B1729      88.921  37.780 116.305  1.00  0.00           C  
ATOM   2932  NH1 ARG B1729      89.471  38.029 115.125  1.00  0.00           N  
ATOM   2933  NH2 ARG B1729      87.904  36.937 116.382  1.00  0.00           N  
ATOM   2934  N   PHE B1730      91.511  45.423 116.602  1.00  0.00           N  
ATOM   2935  CA  PHE B1730      92.296  46.555 117.084  1.00  0.00           C  
ATOM   2936  C   PHE B1730      91.864  47.814 116.355  1.00  0.00           C  
ATOM   2937  O   PHE B1730      91.589  47.770 115.158  1.00  0.00           O  
ATOM   2938  CB  PHE B1730      93.815  46.301 116.950  1.00  0.00           C  
ATOM   2939  CG  PHE B1730      94.303  46.124 115.542  1.00  0.00           C  
ATOM   2940  CD1 PHE B1730      94.712  47.221 114.787  1.00  0.00           C  
ATOM   2941  CD2 PHE B1730      94.412  44.849 114.987  1.00  0.00           C  
ATOM   2942  CE1 PHE B1730      95.228  47.051 113.499  1.00  0.00           C  
ATOM   2943  CE2 PHE B1730      94.923  44.664 113.705  1.00  0.00           C  
ATOM   2944  CZ  PHE B1730      95.334  45.769 112.957  1.00  0.00           C  
ATOM   2945  N   ASP B1731      91.775  48.928 117.084  1.00  0.00           N  
ATOM   2946  CA  ASP B1731      91.347  50.201 116.500  1.00  0.00           C  
ATOM   2947  C   ASP B1731      92.465  51.187 116.198  1.00  0.00           C  
ATOM   2948  O   ASP B1731      92.230  52.202 115.544  1.00  0.00           O  
ATOM   2949  CB  ASP B1731      90.308  50.882 117.391  1.00  0.00           C  
ATOM   2950  CG  ASP B1731      89.084  50.029 117.599  1.00  0.00           C  
ATOM   2951  OD1 ASP B1731      88.603  49.425 116.614  1.00  0.00           O  
ATOM   2952  OD2 ASP B1731      88.598  49.968 118.747  1.00  0.00           O  
ATOM   2953  N   THR B1732      93.670  50.908 116.689  1.00  0.00           N  
ATOM   2954  CA  THR B1732      94.811  51.769 116.406  1.00  0.00           C  
ATOM   2955  C   THR B1732      95.970  50.852 116.050  1.00  0.00           C  
ATOM   2956  O   THR B1732      96.020  49.713 116.506  1.00  0.00           O  
ATOM   2957  CB  THR B1732      95.228  52.622 117.616  1.00  0.00           C  
ATOM   2958  OG1 THR B1732      95.788  51.775 118.623  1.00  0.00           O  
ATOM   2959  CG2 THR B1732      94.043  53.371 118.178  1.00  0.00           C  
ATOM   2960  N   LEU B1733      96.901  51.342 115.242  1.00  0.00           N  
ATOM   2961  CA  LEU B1733      98.046  50.535 114.834  1.00  0.00           C  
ATOM   2962  C   LEU B1733      98.881  50.114 116.038  1.00  0.00           C  
ATOM   2963  O   LEU B1733      99.564  49.090 116.012  1.00  0.00           O  
ATOM   2964  CB  LEU B1733      98.917  51.325 113.858  1.00  0.00           C  
ATOM   2965  CG  LEU B1733      98.169  51.800 112.609  1.00  0.00           C  
ATOM   2966  CD1 LEU B1733      99.004  52.852 111.876  1.00  0.00           C  
ATOM   2967  CD2 LEU B1733      97.855  50.607 111.710  1.00  0.00           C  
ATOM   2968  N   LYS B1734      98.808  50.909 117.093  1.00  0.00           N  
ATOM   2969  CA  LYS B1734      99.569  50.648 118.301  1.00  0.00           C  
ATOM   2970  C   LYS B1734      99.023  49.438 119.066  1.00  0.00           C  
ATOM   2971  O   LYS B1734      99.779  48.708 119.729  1.00  0.00           O  
ATOM   2972  CB  LYS B1734      99.561  51.910 119.166  1.00  0.00           C  
ATOM   2973  CG  LYS B1734     100.461  51.878 120.377  1.00  0.00           C  
ATOM   2974  CD  LYS B1734     100.894  53.299 120.750  1.00  0.00           C  
ATOM   2975  CE  LYS B1734     101.422  53.377 122.179  1.00  0.00           C  
ATOM   2976  NZ  LYS B1734     100.354  53.014 123.172  1.00  0.00           N  
ATOM   2977  N   GLU B1735      97.718  49.210 118.952  1.00  0.00           N  
ATOM   2978  CA  GLU B1735      97.093  48.084 119.635  1.00  0.00           C  
ATOM   2979  C   GLU B1735      97.497  46.745 119.040  1.00  0.00           C  
ATOM   2980  O   GLU B1735      97.489  45.732 119.736  1.00  0.00           O  
ATOM   2981  CB  GLU B1735      95.569  48.177 119.574  1.00  0.00           C  
ATOM   2982  CG  GLU B1735      94.988  49.428 120.143  1.00  0.00           C  
ATOM   2983  CD  GLU B1735      93.506  49.300 120.404  1.00  0.00           C  
ATOM   2984  OE1 GLU B1735      92.776  48.687 119.585  1.00  0.00           O  
ATOM   2985  OE2 GLU B1735      93.067  49.827 121.440  1.00  0.00           O  
ATOM   2986  N   PHE B1736      97.850  46.732 117.758  1.00  0.00           N  
ATOM   2987  CA  PHE B1736      98.201  45.473 117.124  1.00  0.00           C  
ATOM   2988  C   PHE B1736      99.319  44.682 117.801  1.00  0.00           C  
ATOM   2989  O   PHE B1736      99.144  43.500 118.110  1.00  0.00           O  
ATOM   2990  CB  PHE B1736      98.561  45.673 115.658  1.00  0.00           C  
ATOM   2991  CG  PHE B1736      98.837  44.393 114.955  1.00  0.00           C  
ATOM   2992  CD1 PHE B1736      97.833  43.437 114.825  1.00  0.00           C  
ATOM   2993  CD2 PHE B1736     100.110  44.106 114.479  1.00  0.00           C  
ATOM   2994  CE1 PHE B1736      98.093  42.211 114.230  1.00  0.00           C  
ATOM   2995  CE2 PHE B1736     100.382  42.884 113.883  1.00  0.00           C  
ATOM   2996  CZ  PHE B1736      99.377  41.932 113.757  1.00  0.00           C  
ATOM   2997  N   PRO B1737     100.482  45.319 118.037  1.00  0.00           N  
ATOM   2998  CA  PRO B1737     101.602  44.626 118.681  1.00  0.00           C  
ATOM   2999  C   PRO B1737     101.257  44.270 120.123  1.00  0.00           C  
ATOM   3000  O   PRO B1737     101.818  43.343 120.695  1.00  0.00           O  
ATOM   3001  CB  PRO B1737     102.735  45.648 118.599  1.00  0.00           C  
ATOM   3002  CG  PRO B1737     102.348  46.522 117.447  1.00  0.00           C  
ATOM   3003  CD  PRO B1737     100.872  46.687 117.662  1.00  0.00           C  
ATOM   3004  N   GLU B1738     100.327  45.021 120.699  1.00  0.00           N  
ATOM   3005  CA  GLU B1738      99.898  44.806 122.068  1.00  0.00           C  
ATOM   3006  C   GLU B1738      98.970  43.609 122.187  1.00  0.00           C  
ATOM   3007  O   GLU B1738      99.185  42.710 123.005  1.00  0.00           O  
ATOM   3008  CB  GLU B1738      99.168  46.045 122.580  1.00  0.00           C  
ATOM   3009  CG  GLU B1738     100.057  47.262 122.775  1.00  0.00           C  
ATOM   3010  CD  GLU B1738      99.263  48.517 123.094  1.00  0.00           C  
ATOM   3011  OE1 GLU B1738      98.247  48.412 123.815  1.00  0.00           O  
ATOM   3012  OE2 GLU B1738      99.661  49.610 122.638  1.00  0.00           O  
ATOM   3013  N   LYS B1739      97.938  43.601 121.354  1.00  0.00           N  
ATOM   3014  CA  LYS B1739      96.927  42.550 121.377  1.00  0.00           C  
ATOM   3015  C   LYS B1739      97.312  41.230 120.705  1.00  0.00           C  
ATOM   3016  O   LYS B1739      96.716  40.186 120.980  1.00  0.00           O  
ATOM   3017  CB  LYS B1739      95.651  43.108 120.762  1.00  0.00           C  
ATOM   3018  CG  LYS B1739      95.302  44.482 121.324  1.00  0.00           C  
ATOM   3019  CD  LYS B1739      93.947  44.481 121.981  1.00  0.00           C  
ATOM   3020  CE  LYS B1739      92.856  44.286 120.954  1.00  0.00           C  
ATOM   3021  NZ  LYS B1739      91.578  43.846 121.574  1.00  0.00           N  
ATOM   3022  N   ALA B1740      98.313  41.272 119.834  1.00  0.00           N  
ATOM   3023  CA  ALA B1740      98.745  40.072 119.135  1.00  0.00           C  
ATOM   3024  C   ALA B1740     100.209  39.760 119.417  1.00  0.00           C  
ATOM   3025  O   ALA B1740     100.878  39.119 118.617  1.00  0.00           O  
ATOM   3026  CB  ALA B1740      98.526  40.247 117.635  1.00  0.00           C  
ATOM   3027  N   ARG B1741     100.698  40.206 120.565  1.00  0.00           N  
ATOM   3028  CA  ARG B1741     102.089  39.984 120.928  1.00  0.00           C  
ATOM   3029  C   ARG B1741     102.515  38.507 120.878  1.00  0.00           C  
ATOM   3030  O   ARG B1741     103.611  38.177 120.407  1.00  0.00           O  
ATOM   3031  CB  ARG B1741     102.342  40.561 122.319  1.00  0.00           C  
ATOM   3032  CG  ARG B1741     103.803  40.648 122.682  1.00  0.00           C  
ATOM   3033  CD  ARG B1741     104.006  41.235 124.060  1.00  0.00           C  
ATOM   3034  NE  ARG B1741     105.405  41.137 124.463  1.00  0.00           N  
ATOM   3035  CZ  ARG B1741     106.354  42.005 124.130  1.00  0.00           C  
ATOM   3036  NH1 ARG B1741     106.068  43.068 123.386  1.00  0.00           N  
ATOM   3037  NH2 ARG B1741     107.603  41.785 124.521  1.00  0.00           N  
ATOM   3038  N   TYR B1742     101.635  37.625 121.348  1.00  0.00           N  
ATOM   3039  CA  TYR B1742     101.917  36.196 121.384  1.00  0.00           C  
ATOM   3040  C   TYR B1742     102.153  35.573 120.007  1.00  0.00           C  
ATOM   3041  O   TYR B1742     102.648  34.450 119.917  1.00  0.00           O  
ATOM   3042  CB  TYR B1742     100.786  35.450 122.102  1.00  0.00           C  
ATOM   3043  CG  TYR B1742      99.428  35.682 121.494  1.00  0.00           C  
ATOM   3044  CD1 TYR B1742      98.549  36.606 122.045  1.00  0.00           C  
ATOM   3045  CD2 TYR B1742      99.037  35.004 120.342  1.00  0.00           C  
ATOM   3046  CE1 TYR B1742      97.319  36.852 121.469  1.00  0.00           C  
ATOM   3047  CE2 TYR B1742      97.803  35.246 119.754  1.00  0.00           C  
ATOM   3048  CZ  TYR B1742      96.953  36.170 120.322  1.00  0.00           C  
ATOM   3049  OH  TYR B1742      95.739  36.427 119.735  1.00  0.00           O  
ATOM   3050  N   LEU B1743     101.804  36.297 118.946  1.00  0.00           N  
ATOM   3051  CA  LEU B1743     102.004  35.807 117.580  1.00  0.00           C  
ATOM   3052  C   LEU B1743     103.386  36.152 117.026  1.00  0.00           C  
ATOM   3053  O   LEU B1743     103.769  35.655 115.967  1.00  0.00           O  
ATOM   3054  CB  LEU B1743     100.955  36.390 116.634  1.00  0.00           C  
ATOM   3055  CG  LEU B1743      99.509  35.963 116.853  1.00  0.00           C  
ATOM   3056  CD1 LEU B1743      98.625  36.702 115.872  1.00  0.00           C  
ATOM   3057  CD2 LEU B1743      99.380  34.454 116.674  1.00  0.00           C  
ATOM   3058  N   PHE B1744     104.130  36.998 117.735  1.00  0.00           N  
ATOM   3059  CA  PHE B1744     105.449  37.408 117.266  1.00  0.00           C  
ATOM   3060  C   PHE B1744     106.578  37.099 118.228  1.00  0.00           C  
ATOM   3061  O   PHE B1744     107.751  37.126 117.851  1.00  0.00           O  
ATOM   3062  CB  PHE B1744     105.447  38.908 116.983  1.00  0.00           C  
ATOM   3063  CG  PHE B1744     104.482  39.306 115.926  1.00  0.00           C  
ATOM   3064  CD1 PHE B1744     104.788  39.108 114.582  1.00  0.00           C  
ATOM   3065  CD2 PHE B1744     103.238  39.825 116.266  1.00  0.00           C  
ATOM   3066  CE1 PHE B1744     103.872  39.417 113.594  1.00  0.00           C  
ATOM   3067  CE2 PHE B1744     102.306  40.141 115.276  1.00  0.00           C  
ATOM   3068  CZ  PHE B1744     102.625  39.935 113.937  1.00  0.00           C  
ATOM   3069  N   THR B1745     106.236  36.816 119.475  1.00  0.00           N  
ATOM   3070  CA  THR B1745     107.273  36.544 120.450  1.00  0.00           C  
ATOM   3071  C   THR B1745     106.865  35.490 121.453  1.00  0.00           C  
ATOM   3072  O   THR B1745     105.689  35.211 121.645  1.00  0.00           O  
ATOM   3073  CB  THR B1745     107.649  37.825 121.221  1.00  0.00           C  
ATOM   3074  OG1 THR B1745     108.700  37.535 122.158  1.00  0.00           O  
ATOM   3075  CG2 THR B1745     106.425  38.370 121.981  1.00  0.00           C  
ATOM   3076  N   GLU B1746     107.862  34.898 122.085  1.00  0.00           N  
ATOM   3077  CA  GLU B1746     107.610  33.898 123.094  1.00  0.00           C  
ATOM   3078  C   GLU B1746     107.409  34.675 124.403  1.00  0.00           C  
ATOM   3079  O   GLU B1746     106.892  34.151 125.389  1.00  0.00           O  
ATOM   3080  CB  GLU B1746     108.813  32.958 123.170  1.00  0.00           C  
ATOM   3081  CG  GLU B1746     108.434  31.507 123.277  1.00  0.00           C  
ATOM   3082  CD  GLU B1746     107.403  31.098 122.250  1.00  0.00           C  
ATOM   3083  OE1 GLU B1746     106.526  30.286 122.610  1.00  0.00           O  
ATOM   3084  OE2 GLU B1746     107.465  31.575 121.094  1.00  0.00           O  
ATOM   3085  N   ASP B1747     107.801  35.948 124.379  1.00  0.00           N  
ATOM   3086  CA  ASP B1747     107.685  36.828 125.541  1.00  0.00           C  
ATOM   3087  C   ASP B1747     106.323  37.525 125.623  1.00  0.00           C  
ATOM   3088  O   ASP B1747     106.213  38.726 125.361  1.00  0.00           O  
ATOM   3089  CB  ASP B1747     108.770  37.897 125.500  1.00  0.00           C  
ATOM   3090  CG  ASP B1747     108.792  38.737 126.751  1.00  0.00           C  
ATOM   3091  OD1 ASP B1747     108.987  39.958 126.646  1.00  0.00           O  
ATOM   3092  OD2 ASP B1747     108.621  38.174 127.848  1.00  0.00           O  
ATOM   3093  N   TYR B1748     105.295  36.772 126.003  1.00  0.00           N  
ATOM   3094  CA  TYR B1748     103.946  37.318 126.099  1.00  0.00           C  
ATOM   3095  C   TYR B1748     103.291  37.070 127.457  1.00  0.00           C  
ATOM   3096  O   TYR B1748     103.551  36.069 128.117  1.00  0.00           O  
ATOM   3097  CB  TYR B1748     103.067  36.733 124.982  1.00  0.00           C  
ATOM   3098  CG  TYR B1748     102.971  35.221 124.984  1.00  0.00           C  
ATOM   3099  CD1 TYR B1748     103.837  34.445 124.216  1.00  0.00           C  
ATOM   3100  CD2 TYR B1748     102.026  34.567 125.770  1.00  0.00           C  
ATOM   3101  CE1 TYR B1748     103.766  33.051 124.234  1.00  0.00           C  
ATOM   3102  CE2 TYR B1748     101.944  33.181 125.797  1.00  0.00           C  
ATOM   3103  CZ  TYR B1748     102.817  32.424 125.028  1.00  0.00           C  
ATOM   3104  OH  TYR B1748     102.741  31.046 125.059  1.00  0.00           O  
ATOM   3105  N   PRO B1749     102.408  37.983 127.884  1.00  0.00           N  
ATOM   3106  CA  PRO B1749     101.721  37.847 129.172  1.00  0.00           C  
ATOM   3107  C   PRO B1749     100.686  36.723 129.189  1.00  0.00           C  
ATOM   3108  O   PRO B1749     100.155  36.333 128.148  1.00  0.00           O  
ATOM   3109  CB  PRO B1749     101.089  39.218 129.360  1.00  0.00           C  
ATOM   3110  CG  PRO B1749     100.714  39.586 127.958  1.00  0.00           C  
ATOM   3111  CD  PRO B1749     101.949  39.189 127.169  1.00  0.00           C  
ATOM   3112  N   VAL B1750     100.417  36.199 130.379  1.00  0.00           N  
ATOM   3113  CA  VAL B1750      99.435  35.131 130.567  1.00  0.00           C  
ATOM   3114  C   VAL B1750      98.370  35.622 131.549  1.00  0.00           C  
ATOM   3115  O   VAL B1750      98.641  35.748 132.745  1.00  0.00           O  
ATOM   3116  CB  VAL B1750     100.082  33.863 131.167  1.00  0.00           C  
ATOM   3117  CG1 VAL B1750      99.021  32.795 131.387  1.00  0.00           C  
ATOM   3118  CG2 VAL B1750     101.171  33.345 130.253  1.00  0.00           C  
ATOM   3119  N   SER B1751      97.164  35.891 131.061  1.00  0.00           N  
ATOM   3120  CA  SER B1751      96.116  36.378 131.948  1.00  0.00           C  
ATOM   3121  C   SER B1751      95.753  35.341 132.999  1.00  0.00           C  
ATOM   3122  O   SER B1751      95.887  34.136 132.786  1.00  0.00           O  
ATOM   3123  CB  SER B1751      94.860  36.758 131.162  1.00  0.00           C  
ATOM   3124  OG  SER B1751      94.104  35.618 130.829  1.00  0.00           O  
ATOM   3125  N   GLU B1752      95.285  35.832 134.139  1.00  0.00           N  
ATOM   3126  CA  GLU B1752      94.885  34.988 135.253  1.00  0.00           C  
ATOM   3127  C   GLU B1752      93.761  34.054 134.832  1.00  0.00           C  
ATOM   3128  O   GLU B1752      93.782  32.868 135.138  1.00  0.00           O  
ATOM   3129  CB  GLU B1752      94.423  35.875 136.403  1.00  0.00           C  
ATOM   3130  CG  GLU B1752      93.994  35.141 137.645  1.00  0.00           C  
ATOM   3131  CD  GLU B1752      93.512  36.100 138.711  1.00  0.00           C  
ATOM   3132  OE1 GLU B1752      94.303  36.981 139.124  1.00  0.00           O  
ATOM   3133  OE2 GLU B1752      92.340  35.975 139.131  1.00  0.00           O  
ATOM   3134  N   LYS B1753      92.778  34.595 134.126  1.00  0.00           N  
ATOM   3135  CA  LYS B1753      91.653  33.795 133.662  1.00  0.00           C  
ATOM   3136  C   LYS B1753      92.096  32.688 132.712  1.00  0.00           C  
ATOM   3137  O   LYS B1753      91.563  31.581 132.751  1.00  0.00           O  
ATOM   3138  CB  LYS B1753      90.630  34.689 132.963  1.00  0.00           C  
ATOM   3139  CG  LYS B1753      89.924  35.644 133.899  1.00  0.00           C  
ATOM   3140  CD  LYS B1753      89.050  34.894 134.898  1.00  0.00           C  
ATOM   3141  CE  LYS B1753      87.776  34.359 134.248  1.00  0.00           C  
ATOM   3142  NZ  LYS B1753      88.042  33.431 133.108  1.00  0.00           N  
ATOM   3143  N   ALA B1754      93.067  32.994 131.855  1.00  0.00           N  
ATOM   3144  CA  ALA B1754      93.574  32.013 130.900  1.00  0.00           C  
ATOM   3145  C   ALA B1754      94.353  30.937 131.652  1.00  0.00           C  
ATOM   3146  O   ALA B1754      94.376  29.774 131.248  1.00  0.00           O  
ATOM   3147  CB  ALA B1754      94.466  32.692 129.869  1.00  0.00           C  
ATOM   3148  N   GLN B1755      94.983  31.335 132.753  1.00  0.00           N  
ATOM   3149  CA  GLN B1755      95.752  30.411 133.576  1.00  0.00           C  
ATOM   3150  C   GLN B1755      94.825  29.376 134.216  1.00  0.00           C  
ATOM   3151  O   GLN B1755      95.092  28.175 134.171  1.00  0.00           O  
ATOM   3152  CB  GLN B1755      96.505  31.179 134.666  1.00  0.00           C  
ATOM   3153  CG  GLN B1755      97.407  30.307 135.528  1.00  0.00           C  
ATOM   3154  CD  GLN B1755      98.513  29.630 134.731  1.00  0.00           C  
ATOM   3155  OE1 GLN B1755      99.422  30.286 134.218  1.00  0.00           O  
ATOM   3156  NE2 GLN B1755      98.435  28.310 134.621  1.00  0.00           N  
ATOM   3157  N   ARG B1756      93.734  29.846 134.811  1.00  0.00           N  
ATOM   3158  CA  ARG B1756      92.778  28.958 135.460  1.00  0.00           C  
ATOM   3159  C   ARG B1756      92.178  28.002 134.453  1.00  0.00           C  
ATOM   3160  O   ARG B1756      91.986  26.824 134.751  1.00  0.00           O  
ATOM   3161  CB  ARG B1756      91.644  29.757 136.110  1.00  0.00           C  
ATOM   3162  CG  ARG B1756      92.031  30.547 137.355  1.00  0.00           C  
ATOM   3163  CD  ARG B1756      90.841  31.365 137.878  1.00  0.00           C  
ATOM   3164  NE  ARG B1756      89.627  30.556 138.015  1.00  0.00           N  
ATOM   3165  CZ  ARG B1756      88.556  30.656 137.230  1.00  0.00           C  
ATOM   3166  NH1 ARG B1756      88.529  31.539 136.239  1.00  0.00           N  
ATOM   3167  NH2 ARG B1756      87.509  29.864 137.432  1.00  0.00           N  
ATOM   3168  N   LYS B1757      91.869  28.517 133.264  1.00  0.00           N  
ATOM   3169  CA  LYS B1757      91.277  27.699 132.212  1.00  0.00           C  
ATOM   3170  C   LYS B1757      92.285  26.658 131.743  1.00  0.00           C  
ATOM   3171  O   LYS B1757      91.919  25.546 131.370  1.00  0.00           O  
ATOM   3172  CB  LYS B1757      90.847  28.569 131.030  1.00  0.00           C  
ATOM   3173  CG  LYS B1757      89.605  28.059 130.316  1.00  0.00           C  
ATOM   3174  CD  LYS B1757      88.407  28.066 131.267  1.00  0.00           C  
ATOM   3175  CE  LYS B1757      87.101  27.712 130.570  1.00  0.00           C  
ATOM   3176  NZ  LYS B1757      86.609  28.792 129.672  1.00  0.00           N  
ATOM   3177  N   LEU B1759      93.559  27.027 131.769  1.00  0.00           N  
ATOM   3178  CA  LEU B1759      94.624  26.123 131.358  1.00  0.00           C  
ATOM   3179  C   LEU B1759      94.719  24.940 132.320  1.00  0.00           C  
ATOM   3180  O   LEU B1759      94.767  23.784 131.898  1.00  0.00           O  
ATOM   3181  CB  LEU B1759      95.961  26.872 131.319  1.00  0.00           C  
ATOM   3182  CG  LEU B1759      97.219  26.079 130.963  1.00  0.00           C  
ATOM   3183  CD1 LEU B1759      97.020  25.341 129.648  1.00  0.00           C  
ATOM   3184  CD2 LEU B1759      98.395  27.033 130.874  1.00  0.00           C  
ATOM   3185  N   GLU B1760      94.738  25.234 133.615  1.00  0.00           N  
ATOM   3186  CA  GLU B1760      94.829  24.194 134.631  1.00  0.00           C  
ATOM   3187  C   GLU B1760      93.569  23.329 134.670  1.00  0.00           C  
ATOM   3188  O   GLU B1760      93.643  22.101 134.703  1.00  0.00           O  
ATOM   3189  CB  GLU B1760      95.074  24.840 135.988  1.00  0.00           C  
ATOM   3190  CG  GLU B1760      96.213  25.839 135.948  1.00  0.00           C  
ATOM   3191  CD  GLU B1760      96.402  26.572 137.256  1.00  0.00           C  
ATOM   3192  OE1 GLU B1760      97.261  27.484 137.304  1.00  0.00           O  
ATOM   3193  OE2 GLU B1760      95.695  26.236 138.233  1.00  0.00           O  
ATOM   3194  N   GLU B1761      92.413  23.977 134.661  1.00  0.00           N  
ATOM   3195  CA  GLU B1761      91.140  23.268 134.686  1.00  0.00           C  
ATOM   3196  C   GLU B1761      91.056  22.253 133.540  1.00  0.00           C  
ATOM   3197  O   GLU B1761      90.417  21.204 133.671  1.00  0.00           O  
ATOM   3198  CB  GLU B1761      89.989  24.277 134.571  1.00  0.00           C  
ATOM   3199  CG  GLU B1761      88.595  23.685 134.735  1.00  0.00           C  
ATOM   3200  CD  GLU B1761      87.489  24.692 134.444  1.00  0.00           C  
ATOM   3201  OE1 GLU B1761      86.320  24.396 134.769  1.00  0.00           O  
ATOM   3202  OE2 GLU B1761      87.781  25.770 133.885  1.00  0.00           O  
ATOM   3203  N   GLY B1762      91.706  22.571 132.419  1.00  0.00           N  
ATOM   3204  CA  GLY B1762      91.679  21.686 131.266  1.00  0.00           C  
ATOM   3205  C   GLY B1762      92.979  20.951 130.979  1.00  0.00           C  
ATOM   3206  O   GLY B1762      93.117  20.295 129.944  1.00  0.00           O  
ATOM   3207  N   LEU B1763      93.921  21.052 131.910  1.00  0.00           N  
ATOM   3208  CA  LEU B1763      95.232  20.424 131.795  1.00  0.00           C  
ATOM   3209  C   LEU B1763      95.195  18.918 131.504  1.00  0.00           C  
ATOM   3210  O   LEU B1763      96.016  18.409 130.742  1.00  0.00           O  
ATOM   3211  CB  LEU B1763      96.025  20.682 133.077  1.00  0.00           C  
ATOM   3212  CG  LEU B1763      97.541  20.796 132.940  1.00  0.00           C  
ATOM   3213  CD1 LEU B1763      97.887  21.951 132.005  1.00  0.00           C  
ATOM   3214  CD2 LEU B1763      98.151  21.022 134.314  1.00  0.00           C  
ATOM   3215  N   PRO B1764      94.249  18.182 132.112  1.00  0.00           N  
ATOM   3216  CA  PRO B1764      94.194  16.741 131.848  1.00  0.00           C  
ATOM   3217  C   PRO B1764      93.689  16.424 130.440  1.00  0.00           C  
ATOM   3218  O   PRO B1764      94.196  15.515 129.780  1.00  0.00           O  
ATOM   3219  CB  PRO B1764      93.259  16.231 132.940  1.00  0.00           C  
ATOM   3220  CG  PRO B1764      92.302  17.361 133.093  1.00  0.00           C  
ATOM   3221  CD  PRO B1764      93.225  18.567 133.101  1.00  0.00           C  
ATOM   3222  N   LEU B1765      92.690  17.176 129.986  1.00  0.00           N  
ATOM   3223  CA  LEU B1765      92.127  16.985 128.653  1.00  0.00           C  
ATOM   3224  C   LEU B1765      93.194  17.230 127.579  1.00  0.00           C  
ATOM   3225  O   LEU B1765      93.268  16.505 126.584  1.00  0.00           O  
ATOM   3226  CB  LEU B1765      90.967  17.958 128.431  1.00  0.00           C  
ATOM   3227  CG  LEU B1765      89.631  17.377 127.965  1.00  0.00           C  
ATOM   3228  CD1 LEU B1765      88.711  18.506 127.521  1.00  0.00           C  
ATOM   3229  CD2 LEU B1765      89.859  16.414 126.826  1.00  0.00           C  
ATOM   3230  N   LEU B1795      94.006  18.264 127.793  1.00  0.00           N  
ATOM   3231  CA  LEU B1795      95.071  18.628 126.865  1.00  0.00           C  
ATOM   3232  C   LEU B1795      96.104  17.517 126.722  1.00  0.00           C  
ATOM   3233  O   LEU B1795      96.525  17.176 125.611  1.00  0.00           O  
ATOM   3234  CB  LEU B1795      95.771  19.914 127.329  1.00  0.00           C  
ATOM   3235  CG  LEU B1795      94.957  21.208 127.252  1.00  0.00           C  
ATOM   3236  CD1 LEU B1795      95.789  22.391 127.729  1.00  0.00           C  
ATOM   3237  CD2 LEU B1795      94.502  21.422 125.825  1.00  0.00           C  
ATOM   3238  N   LYS B1796      96.511  16.946 127.846  1.00  0.00           N  
ATOM   3239  CA  LYS B1796      97.501  15.888 127.806  1.00  0.00           C  
ATOM   3240  C   LYS B1796      97.005  14.686 127.004  1.00  0.00           C  
ATOM   3241  O   LYS B1796      97.803  13.955 126.424  1.00  0.00           O  
ATOM   3242  CB  LYS B1796      97.903  15.507 129.234  1.00  0.00           C  
ATOM   3243  CG  LYS B1796      98.573  16.671 129.955  1.00  0.00           C  
ATOM   3244  CD  LYS B1796      99.066  16.311 131.339  1.00  0.00           C  
ATOM   3245  CE  LYS B1796      99.723  17.524 131.984  1.00  0.00           C  
ATOM   3246  NZ  LYS B1796     100.297  17.243 133.330  1.00  0.00           N  
ATOM   3247  N   GLU B1797      95.692  14.494 126.947  1.00  0.00           N  
ATOM   3248  CA  GLU B1797      95.146  13.391 126.168  1.00  0.00           C  
ATOM   3249  C   GLU B1797      95.076  13.825 124.710  1.00  0.00           C  
ATOM   3250  O   GLU B1797      95.054  13.000 123.794  1.00  0.00           O  
ATOM   3251  CB  GLU B1797      93.744  13.016 126.647  1.00  0.00           C  
ATOM   3252  CG  GLU B1797      93.710  12.160 127.894  1.00  0.00           C  
ATOM   3253  CD  GLU B1797      92.293  11.874 128.342  1.00  0.00           C  
ATOM   3254  OE1 GLU B1797      91.508  11.342 127.524  1.00  0.00           O  
ATOM   3255  OE2 GLU B1797      91.962  12.183 129.509  1.00  0.00           O  
ATOM   3256  N   LEU B1805      95.033  15.132 124.498  1.00  0.00           N  
ATOM   3257  CA  LEU B1805      94.968  15.671 123.151  1.00  0.00           C  
ATOM   3258  C   LEU B1805      96.361  15.776 122.531  1.00  0.00           C  
ATOM   3259  O   LEU B1805      96.522  15.615 121.328  1.00  0.00           O  
ATOM   3260  CB  LEU B1805      94.303  17.052 123.175  1.00  0.00           C  
ATOM   3261  CG  LEU B1805      94.244  17.785 121.837  1.00  0.00           C  
ATOM   3262  CD1 LEU B1805      93.323  17.034 120.873  1.00  0.00           C  
ATOM   3263  CD2 LEU B1805      93.769  19.216 122.064  1.00  0.00           C  
ATOM   3264  N   TYR B1810      97.366  16.027 123.360  1.00  0.00           N  
ATOM   3265  CA  TYR B1810      98.729  16.182 122.872  1.00  0.00           C  
ATOM   3266  C   TYR B1810      99.231  15.124 121.891  1.00  0.00           C  
ATOM   3267  O   TYR B1810      99.672  15.466 120.794  1.00  0.00           O  
ATOM   3268  CB  TYR B1810      99.712  16.281 124.035  1.00  0.00           C  
ATOM   3269  CG  TYR B1810     101.140  16.427 123.568  1.00  0.00           C  
ATOM   3270  CD1 TYR B1810     101.675  17.678 123.246  1.00  0.00           C  
ATOM   3271  CD2 TYR B1810     101.947  15.305 123.398  1.00  0.00           C  
ATOM   3272  CE1 TYR B1810     102.985  17.801 122.765  1.00  0.00           C  
ATOM   3273  CE2 TYR B1810     103.245  15.415 122.920  1.00  0.00           C  
ATOM   3274  CZ  TYR B1810     103.760  16.662 122.606  1.00  0.00           C  
ATOM   3275  OH  TYR B1810     105.053  16.744 122.148  1.00  0.00           O  
ATOM   3276  N   PRO B1811      99.191  13.832 122.270  1.00  0.00           N  
ATOM   3277  CA  PRO B1811      99.667  12.777 121.363  1.00  0.00           C  
ATOM   3278  C   PRO B1811      98.987  12.805 120.002  1.00  0.00           C  
ATOM   3279  O   PRO B1811      99.622  12.544 118.979  1.00  0.00           O  
ATOM   3280  CB  PRO B1811      99.366  11.492 122.129  1.00  0.00           C  
ATOM   3281  CG  PRO B1811      99.486  11.926 123.557  1.00  0.00           C  
ATOM   3282  CD  PRO B1811      98.758  13.252 123.552  1.00  0.00           C  
ATOM   3283  N   ARG B1989      97.697  13.127 119.991  1.00  0.00           N  
ATOM   3284  CA  ARG B1989      96.954  13.190 118.740  1.00  0.00           C  
ATOM   3285  C   ARG B1989      97.475  14.329 117.874  1.00  0.00           C  
ATOM   3286  O   ARG B1989      97.525  14.216 116.649  1.00  0.00           O  
ATOM   3287  CB  ARG B1989      95.465  13.370 119.021  1.00  0.00           C  
ATOM   3288  CG  ARG B1989      94.866  12.191 119.759  1.00  0.00           C  
ATOM   3289  CD  ARG B1989      93.518  12.537 120.336  1.00  0.00           C  
ATOM   3290  NE  ARG B1989      93.088  11.557 121.331  1.00  0.00           N  
ATOM   3291  CZ  ARG B1989      92.344  10.489 121.068  1.00  0.00           C  
ATOM   3292  NH1 ARG B1989      91.930  10.243 119.829  1.00  0.00           N  
ATOM   3293  NH2 ARG B1989      92.009   9.672 122.057  1.00  0.00           N  
ATOM   3294  N   LEU B1990      97.858  15.430 118.510  1.00  0.00           N  
ATOM   3295  CA  LEU B1990      98.397  16.550 117.762  1.00  0.00           C  
ATOM   3296  C   LEU B1990      99.785  16.153 117.289  1.00  0.00           C  
ATOM   3297  O   LEU B1990     100.149  16.402 116.146  1.00  0.00           O  
ATOM   3298  CB  LEU B1990      98.494  17.800 118.634  1.00  0.00           C  
ATOM   3299  CG  LEU B1990      97.180  18.416 119.106  1.00  0.00           C  
ATOM   3300  CD1 LEU B1990      97.488  19.599 119.993  1.00  0.00           C  
ATOM   3301  CD2 LEU B1990      96.328  18.835 117.909  1.00  0.00           C  
ATOM   3302  N   ARG B1991     100.554  15.518 118.167  1.00  0.00           N  
ATOM   3303  CA  ARG B1991     101.901  15.108 117.805  1.00  0.00           C  
ATOM   3304  C   ARG B1991     101.899  14.110 116.652  1.00  0.00           C  
ATOM   3305  O   ARG B1991     102.896  13.973 115.947  1.00  0.00           O  
ATOM   3306  CB  ARG B1991     102.625  14.491 119.001  1.00  0.00           C  
ATOM   3307  CG  ARG B1991     104.133  14.468 118.827  1.00  0.00           C  
ATOM   3308  CD  ARG B1991     104.838  13.696 119.932  1.00  0.00           C  
ATOM   3309  NE  ARG B1991     106.243  14.091 120.060  1.00  0.00           N  
ATOM   3310  CZ  ARG B1991     107.128  14.072 119.065  1.00  0.00           C  
ATOM   3311  NH1 ARG B1991     106.766  13.675 117.850  1.00  0.00           N  
ATOM   3312  NH2 ARG B1991     108.381  14.455 119.286  1.00  0.00           N  
ATOM   3313  N   ALA B1992     100.781  13.419 116.455  1.00  0.00           N  
ATOM   3314  CA  ALA B1992     100.685  12.439 115.381  1.00  0.00           C  
ATOM   3315  C   ALA B1992      99.959  12.985 114.161  1.00  0.00           C  
ATOM   3316  O   ALA B1992      99.932  12.338 113.117  1.00  0.00           O  
ATOM   3317  CB  ALA B1992      99.990  11.183 115.879  1.00  0.00           C  
ATOM   3318  N   GLN B1993      99.374  14.172 114.289  1.00  0.00           N  
ATOM   3319  CA  GLN B1993      98.648  14.788 113.180  1.00  0.00           C  
ATOM   3320  C   GLN B1993      99.581  15.162 112.028  1.00  0.00           C  
ATOM   3321  O   GLN B1993     100.511  15.955 112.196  1.00  0.00           O  
ATOM   3322  CB  GLN B1993      97.907  16.035 113.663  1.00  0.00           C  
ATOM   3323  CG  GLN B1993      97.116  16.733 112.570  1.00  0.00           C  
ATOM   3324  CD  GLN B1993      95.971  15.889 112.043  1.00  0.00           C  
ATOM   3325  OE1 GLN B1993      95.309  16.258 111.075  1.00  0.00           O  
ATOM   3326  NE2 GLN B1993      95.727  14.754 112.683  1.00  0.00           N  
ATOM   3327  N   GLU B1994      99.318  14.596 110.854  1.00  0.00           N  
ATOM   3328  CA  GLU B1994     100.145  14.853 109.678  1.00  0.00           C  
ATOM   3329  C   GLU B1994      99.682  16.061 108.863  1.00  0.00           C  
ATOM   3330  O   GLU B1994     100.501  16.885 108.453  1.00  0.00           O  
ATOM   3331  CB  GLU B1994     100.178  13.603 108.794  1.00  0.00           C  
ATOM   3332  CG  GLU B1994     101.570  13.048 108.549  1.00  0.00           C  
ATOM   3333  CD  GLU B1994     102.242  13.670 107.337  1.00  0.00           C  
ATOM   3334  OE1 GLU B1994     103.438  13.379 107.099  1.00  0.00           O  
ATOM   3335  OE2 GLU B1994     101.569  14.442 106.617  1.00  0.00           O  
ATOM   3336  N   GLU B1995      98.374  16.161 108.630  1.00  0.00           N  
ATOM   3337  CA  GLU B1995      97.801  17.273 107.869  1.00  0.00           C  
ATOM   3338  C   GLU B1995      97.537  18.450 108.814  1.00  0.00           C  
ATOM   3339  O   GLU B1995      96.461  18.548 109.404  1.00  0.00           O  
ATOM   3340  CB  GLU B1995      96.484  16.836 107.215  1.00  0.00           C  
ATOM   3341  CG  GLU B1995      95.908  17.843 106.234  1.00  0.00           C  
ATOM   3342  CD  GLU B1995      96.705  17.914 104.936  1.00  0.00           C  
ATOM   3343  OE1 GLU B1995      97.952  17.797 104.984  1.00  0.00           O  
ATOM   3344  OE2 GLU B1995      96.084  18.100 103.864  1.00  0.00           O  
ATOM   3345  N   TRP B2012      98.508  19.348 108.946  1.00  0.00           N  
ATOM   3346  CA  TRP B2012      98.361  20.485 109.851  1.00  0.00           C  
ATOM   3347  C   TRP B2012      97.727  21.704 109.208  1.00  0.00           C  
ATOM   3348  O   TRP B2012      98.390  22.712 108.973  1.00  0.00           O  
ATOM   3349  CB  TRP B2012      99.721  20.860 110.444  1.00  0.00           C  
ATOM   3350  CG  TRP B2012      99.630  21.677 111.703  1.00  0.00           C  
ATOM   3351  CD1 TRP B2012      99.668  23.034 111.803  1.00  0.00           C  
ATOM   3352  CD2 TRP B2012      99.505  21.179 113.040  1.00  0.00           C  
ATOM   3353  NE1 TRP B2012      99.582  23.414 113.117  1.00  0.00           N  
ATOM   3354  CE2 TRP B2012      99.478  22.297 113.899  1.00  0.00           C  
ATOM   3355  CE3 TRP B2012      99.414  19.895 113.596  1.00  0.00           C  
ATOM   3356  CZ2 TRP B2012      99.363  22.175 115.291  1.00  0.00           C  
ATOM   3357  CZ3 TRP B2012      99.301  19.773 114.984  1.00  0.00           C  
ATOM   3358  CH2 TRP B2012      99.274  20.910 115.813  1.00  0.00           C  
ATOM   3359  N   THR B2013      96.430  21.602 108.939  1.00  0.00           N  
ATOM   3360  CA  THR B2013      95.675  22.681 108.324  1.00  0.00           C  
ATOM   3361  C   THR B2013      94.444  22.970 109.163  1.00  0.00           C  
ATOM   3362  O   THR B2013      94.045  22.160 110.001  1.00  0.00           O  
ATOM   3363  CB  THR B2013      95.214  22.300 106.916  1.00  0.00           C  
ATOM   3364  OG1 THR B2013      94.329  21.171 106.993  1.00  0.00           O  
ATOM   3365  CG2 THR B2013      96.412  21.948 106.050  1.00  0.00           C  
ATOM   3366  N   GLU B2014      93.834  24.124 108.929  1.00  0.00           N  
ATOM   3367  CA  GLU B2014      92.647  24.521 109.676  1.00  0.00           C  
ATOM   3368  C   GLU B2014      91.516  23.497 109.585  1.00  0.00           C  
ATOM   3369  O   GLU B2014      90.897  23.161 110.593  1.00  0.00           O  
ATOM   3370  CB  GLU B2014      92.170  25.881 109.180  1.00  0.00           C  
ATOM   3371  CG  GLU B2014      93.280  26.918 109.153  1.00  0.00           C  
ATOM   3372  CD  GLU B2014      92.788  28.308 108.821  1.00  0.00           C  
ATOM   3373  OE1 GLU B2014      93.642  29.200 108.644  1.00  0.00           O  
ATOM   3374  OE2 GLU B2014      91.555  28.516 108.744  1.00  0.00           O  
ATOM   3375  N   ALA B2015      91.253  23.003 108.380  1.00  0.00           N  
ATOM   3376  CA  ALA B2015      90.194  22.023 108.168  1.00  0.00           C  
ATOM   3377  C   ALA B2015      90.460  20.714 108.903  1.00  0.00           C  
ATOM   3378  O   ALA B2015      89.588  20.197 109.605  1.00  0.00           O  
ATOM   3379  CB  ALA B2015      90.014  21.754 106.667  1.00  0.00           C  
ATOM   3380  N   ALA B2016      91.666  20.180 108.741  1.00  0.00           N  
ATOM   3381  CA  ALA B2016      92.041  18.924 109.382  1.00  0.00           C  
ATOM   3382  C   ALA B2016      92.088  19.056 110.902  1.00  0.00           C  
ATOM   3383  O   ALA B2016      91.686  18.144 111.629  1.00  0.00           O  
ATOM   3384  CB  ALA B2016      93.392  18.462 108.858  1.00  0.00           C  
ATOM   3385  N   LEU B2017      92.580  20.192 111.381  1.00  0.00           N  
ATOM   3386  CA  LEU B2017      92.671  20.416 112.814  1.00  0.00           C  
ATOM   3387  C   LEU B2017      91.280  20.574 113.439  1.00  0.00           C  
ATOM   3388  O   LEU B2017      91.068  20.183 114.583  1.00  0.00           O  
ATOM   3389  CB  LEU B2017      93.552  21.638 113.095  1.00  0.00           C  
ATOM   3390  CG  LEU B2017      95.054  21.411 113.355  1.00  0.00           C  
ATOM   3391  CD1 LEU B2017      95.594  20.256 112.543  1.00  0.00           C  
ATOM   3392  CD2 LEU B2017      95.814  22.691 113.035  1.00  0.00           C  
ATOM   3393  N   GLU B2018      90.326  21.133 112.693  1.00  0.00           N  
ATOM   3394  CA  GLU B2018      88.978  21.279 113.240  1.00  0.00           C  
ATOM   3395  C   GLU B2018      88.334  19.899 113.324  1.00  0.00           C  
ATOM   3396  O   GLU B2018      87.777  19.526 114.352  1.00  0.00           O  
ATOM   3397  CB  GLU B2018      88.097  22.207 112.389  1.00  0.00           C  
ATOM   3398  CG  GLU B2018      86.688  22.338 112.985  1.00  0.00           C  
ATOM   3399  CD  GLU B2018      85.782  23.309 112.246  1.00  0.00           C  
ATOM   3400  OE1 GLU B2018      86.181  23.825 111.179  1.00  0.00           O  
ATOM   3401  OE2 GLU B2018      84.657  23.551 112.735  1.00  0.00           O  
ATOM   3402  N   ALA B2019      88.420  19.142 112.240  1.00  0.00           N  
ATOM   3403  CA  ALA B2019      87.868  17.786 112.214  1.00  0.00           C  
ATOM   3404  C   ALA B2019      88.433  16.968 113.386  1.00  0.00           C  
ATOM   3405  O   ALA B2019      87.700  16.246 114.071  1.00  0.00           O  
ATOM   3406  CB  ALA B2019      88.216  17.114 110.898  1.00  0.00           C  
ATOM   3407  N   LEU B2020      89.737  17.104 113.617  1.00  0.00           N  
ATOM   3408  CA  LEU B2020      90.415  16.387 114.687  1.00  0.00           C  
ATOM   3409  C   LEU B2020      89.973  16.819 116.087  1.00  0.00           C  
ATOM   3410  O   LEU B2020      89.796  15.979 116.970  1.00  0.00           O  
ATOM   3411  CB  LEU B2020      91.937  16.566 114.557  1.00  0.00           C  
ATOM   3412  CG  LEU B2020      92.807  15.937 115.652  1.00  0.00           C  
ATOM   3413  CD1 LEU B2020      92.730  14.426 115.549  1.00  0.00           C  
ATOM   3414  CD2 LEU B2020      94.250  16.382 115.503  1.00  0.00           C  
ATOM   3415  N   LEU B2021      89.804  18.125 116.287  1.00  0.00           N  
ATOM   3416  CA  LEU B2021      89.414  18.654 117.591  1.00  0.00           C  
ATOM   3417  C   LEU B2021      87.952  18.401 117.927  1.00  0.00           C  
ATOM   3418  O   LEU B2021      87.615  18.133 119.079  1.00  0.00           O  
ATOM   3419  CB  LEU B2021      89.724  20.152 117.665  1.00  0.00           C  
ATOM   3420  CG  LEU B2021      91.210  20.508 117.755  1.00  0.00           C  
ATOM   3421  CD1 LEU B2021      91.383  21.990 117.522  1.00  0.00           C  
ATOM   3422  CD2 LEU B2021      91.764  20.111 119.116  1.00  0.00           C  
ATOM   3423  N   ARG B2022      87.079  18.497 116.932  1.00  0.00           N  
ATOM   3424  CA  ARG B2022      85.667  18.233 117.173  1.00  0.00           C  
ATOM   3425  C   ARG B2022      85.526  16.731 117.439  1.00  0.00           C  
ATOM   3426  O   ARG B2022      84.787  16.310 118.334  1.00  0.00           O  
ATOM   3427  CB  ARG B2022      84.825  18.634 115.961  1.00  0.00           C  
ATOM   3428  CG  ARG B2022      84.672  20.130 115.763  1.00  0.00           C  
ATOM   3429  CD  ARG B2022      83.774  20.420 114.563  1.00  0.00           C  
ATOM   3430  NE  ARG B2022      83.589  21.851 114.328  1.00  0.00           N  
ATOM   3431  CZ  ARG B2022      83.013  22.684 115.191  1.00  0.00           C  
ATOM   3432  NH1 ARG B2022      82.559  22.236 116.354  1.00  0.00           N  
ATOM   3433  NH2 ARG B2022      82.894  23.968 114.892  1.00  0.00           N  
ATOM   3434  N   GLY B2023      86.246  15.926 116.661  1.00  0.00           N  
ATOM   3435  CA  GLY B2023      86.191  14.490 116.852  1.00  0.00           C  
ATOM   3436  C   GLY B2023      86.617  14.131 118.263  1.00  0.00           C  
ATOM   3437  O   GLY B2023      85.972  13.327 118.946  1.00  0.00           O  
ATOM   3438  N   PHE B2024      87.707  14.745 118.708  1.00  0.00           N  
ATOM   3439  CA  PHE B2024      88.230  14.496 120.039  1.00  0.00           C  
ATOM   3440  C   PHE B2024      87.235  14.939 121.098  1.00  0.00           C  
ATOM   3441  O   PHE B2024      87.050  14.259 122.105  1.00  0.00           O  
ATOM   3442  CB  PHE B2024      89.567  15.219 120.217  1.00  0.00           C  
ATOM   3443  CG  PHE B2024      90.138  15.113 121.601  1.00  0.00           C  
ATOM   3444  CD1 PHE B2024      89.930  16.126 122.531  1.00  0.00           C  
ATOM   3445  CD2 PHE B2024      90.897  14.009 121.973  1.00  0.00           C  
ATOM   3446  CE1 PHE B2024      90.470  16.046 123.809  1.00  0.00           C  
ATOM   3447  CE2 PHE B2024      91.445  13.918 123.255  1.00  0.00           C  
ATOM   3448  CZ  PHE B2024      91.230  14.942 124.174  1.00  0.00           C  
ATOM   3449  N   ALA B2025      86.592  16.078 120.874  1.00  0.00           N  
ATOM   3450  CA  ALA B2025      85.600  16.571 121.823  1.00  0.00           C  
ATOM   3451  C   ALA B2025      84.508  15.510 121.967  1.00  0.00           C  
ATOM   3452  O   ALA B2025      84.107  15.155 123.073  1.00  0.00           O  
ATOM   3453  CB  ALA B2025      84.998  17.879 121.321  1.00  0.00           C  
ATOM   3454  N   ALA B2026      84.036  15.010 120.831  1.00  0.00           N  
ATOM   3455  CA  ALA B2026      82.992  13.991 120.805  1.00  0.00           C  
ATOM   3456  C   ALA B2026      83.436  12.761 121.585  1.00  0.00           C  
ATOM   3457  O   ALA B2026      82.797  12.369 122.559  1.00  0.00           O  
ATOM   3458  CB  ALA B2026      82.675  13.610 119.364  1.00  0.00           C  
ATOM   3459  N   GLU B2027      84.540  12.162 121.146  1.00  0.00           N  
ATOM   3460  CA  GLU B2027      85.094  10.976 121.793  1.00  0.00           C  
ATOM   3461  C   GLU B2027      85.128  11.140 123.309  1.00  0.00           C  
ATOM   3462  O   GLU B2027      84.709  10.255 124.051  1.00  0.00           O  
ATOM   3463  CB  GLU B2027      86.517  10.716 121.286  1.00  0.00           C  
ATOM   3464  CG  GLU B2027      87.185   9.488 121.903  1.00  0.00           C  
ATOM   3465  CD  GLU B2027      88.691   9.460 121.684  1.00  0.00           C  
ATOM   3466  OE1 GLU B2027      89.138   9.554 120.518  1.00  0.00           O  
ATOM   3467  OE2 GLU B2027      89.428   9.340 122.686  1.00  0.00           O  
ATOM   3468  N   LYS B2039      85.630  12.280 123.764  1.00  0.00           N  
ATOM   3469  CA  LYS B2039      85.734  12.549 125.186  1.00  0.00           C  
ATOM   3470  C   LYS B2039      84.381  12.981 125.740  1.00  0.00           C  
ATOM   3471  O   LYS B2039      84.259  13.286 126.924  1.00  0.00           O  
ATOM   3472  CB  LYS B2039      86.776  13.643 125.427  1.00  0.00           C  
ATOM   3473  CG  LYS B2039      87.542  13.502 126.729  1.00  0.00           C  
ATOM   3474  CD  LYS B2039      88.902  12.817 126.537  1.00  0.00           C  
ATOM   3475  CE  LYS B2039      88.790  11.380 126.018  1.00  0.00           C  
ATOM   3476  NZ  LYS B2039      88.277  11.280 124.615  1.00  0.00           N  
ATOM   3477  N   GLY B2040      83.369  13.001 124.875  1.00  0.00           N  
ATOM   3478  CA  GLY B2040      82.033  13.400 125.287  1.00  0.00           C  
ATOM   3479  C   GLY B2040      82.030  14.705 126.068  1.00  0.00           C  
ATOM   3480  O   GLY B2040      81.704  14.736 127.259  1.00  0.00           O  
ATOM   3481  N   VAL B2041      82.382  15.789 125.386  1.00  0.00           N  
ATOM   3482  CA  VAL B2041      82.451  17.098 126.011  1.00  0.00           C  
ATOM   3483  C   VAL B2041      82.281  18.144 124.902  1.00  0.00           C  
ATOM   3484  O   VAL B2041      82.437  17.818 123.725  1.00  0.00           O  
ATOM   3485  CB  VAL B2041      83.816  17.239 126.717  1.00  0.00           C  
ATOM   3486  CG1 VAL B2041      84.806  17.967 125.825  1.00  0.00           C  
ATOM   3487  CG2 VAL B2041      83.646  17.904 128.044  1.00  0.00           C  
ATOM   3488  N   LYS B2042      81.945  19.383 125.262  1.00  0.00           N  
ATOM   3489  CA  LYS B2042      81.762  20.454 124.267  1.00  0.00           C  
ATOM   3490  C   LYS B2042      83.100  20.948 123.707  1.00  0.00           C  
ATOM   3491  O   LYS B2042      84.069  21.087 124.454  1.00  0.00           O  
ATOM   3492  CB  LYS B2042      81.020  21.645 124.891  1.00  0.00           C  
ATOM   3493  CG  LYS B2042      79.575  21.370 125.291  1.00  0.00           C  
ATOM   3494  CD  LYS B2042      78.764  20.913 124.092  1.00  0.00           C  
ATOM   3495  CE  LYS B2042      77.348  21.443 124.147  1.00  0.00           C  
ATOM   3496  NZ  LYS B2042      77.368  22.927 124.144  1.00  0.00           N  
ATOM   3497  N   LEU B2043      83.153  21.218 122.402  1.00  0.00           N  
ATOM   3498  CA  LEU B2043      84.386  21.708 121.775  1.00  0.00           C  
ATOM   3499  C   LEU B2043      85.080  22.773 122.623  1.00  0.00           C  
ATOM   3500  O   LEU B2043      86.278  22.674 122.918  1.00  0.00           O  
ATOM   3501  CB  LEU B2043      84.095  22.293 120.391  1.00  0.00           C  
ATOM   3502  CG  LEU B2043      85.287  22.984 119.714  1.00  0.00           C  
ATOM   3503  CD1 LEU B2043      86.405  21.984 119.491  1.00  0.00           C  
ATOM   3504  CD2 LEU B2043      84.851  23.589 118.389  1.00  0.00           C  
ATOM   3505  N   GLY B2044      84.313  23.785 123.020  1.00  0.00           N  
ATOM   3506  CA  GLY B2044      84.842  24.869 123.828  1.00  0.00           C  
ATOM   3507  C   GLY B2044      85.631  24.418 125.039  1.00  0.00           C  
ATOM   3508  O   GLY B2044      86.507  25.138 125.536  1.00  0.00           O  
ATOM   3509  N   GLN B2045      85.321  23.227 125.527  1.00  0.00           N  
ATOM   3510  CA  GLN B2045      86.016  22.708 126.687  1.00  0.00           C  
ATOM   3511  C   GLN B2045      87.420  22.267 126.312  1.00  0.00           C  
ATOM   3512  O   GLN B2045      88.293  22.167 127.169  1.00  0.00           O  
ATOM   3513  CB  GLN B2045      85.215  21.562 127.306  1.00  0.00           C  
ATOM   3514  CG  GLN B2045      83.995  22.063 128.056  1.00  0.00           C  
ATOM   3515  CD  GLN B2045      83.055  20.957 128.478  1.00  0.00           C  
ATOM   3516  OE1 GLN B2045      82.224  20.488 127.695  1.00  0.00           O  
ATOM   3517  NE2 GLN B2045      83.188  20.525 129.723  1.00  0.00           N  
ATOM   3518  N   VAL B2046      87.634  22.006 125.027  1.00  0.00           N  
ATOM   3519  CA  VAL B2046      88.961  21.613 124.562  1.00  0.00           C  
ATOM   3520  C   VAL B2046      89.624  22.838 123.947  1.00  0.00           C  
ATOM   3521  O   VAL B2046      90.808  23.095 124.167  1.00  0.00           O  
ATOM   3522  CB  VAL B2046      88.903  20.486 123.492  1.00  0.00           C  
ATOM   3523  CG1 VAL B2046      90.314  20.171 122.981  1.00  0.00           C  
ATOM   3524  CG2 VAL B2046      88.272  19.234 124.089  1.00  0.00           C  
ATOM   3525  N   ALA B2047      88.836  23.602 123.197  1.00  0.00           N  
ATOM   3526  CA  ALA B2047      89.313  24.804 122.523  1.00  0.00           C  
ATOM   3527  C   ALA B2047      89.795  25.902 123.463  1.00  0.00           C  
ATOM   3528  O   ALA B2047      90.852  26.492 123.246  1.00  0.00           O  
ATOM   3529  CB  ALA B2047      88.211  25.353 121.617  1.00  0.00           C  
ATOM   3530  N   GLN B2048      89.025  26.177 124.508  1.00  0.00           N  
ATOM   3531  CA  GLN B2048      89.388  27.236 125.440  1.00  0.00           C  
ATOM   3532  C   GLN B2048      90.736  27.042 126.130  1.00  0.00           C  
ATOM   3533  O   GLN B2048      91.586  27.925 126.088  1.00  0.00           O  
ATOM   3534  CB  GLN B2048      88.281  27.425 126.483  1.00  0.00           C  
ATOM   3535  CG  GLN B2048      88.062  28.872 126.867  1.00  0.00           C  
ATOM   3536  CD  GLN B2048      87.705  29.759 125.673  1.00  0.00           C  
ATOM   3537  OE1 GLN B2048      87.529  30.966 125.819  1.00  0.00           O  
ATOM   3538  NE2 GLN B2048      87.598  29.160 124.494  1.00  0.00           N  
ATOM   3539  N   PRO B2049      90.950  25.891 126.786  1.00  0.00           N  
ATOM   3540  CA  PRO B2049      92.247  25.700 127.445  1.00  0.00           C  
ATOM   3541  C   PRO B2049      93.403  25.643 126.427  1.00  0.00           C  
ATOM   3542  O   PRO B2049      94.535  26.058 126.719  1.00  0.00           O  
ATOM   3543  CB  PRO B2049      92.049  24.392 128.214  1.00  0.00           C  
ATOM   3544  CG  PRO B2049      91.063  23.658 127.370  1.00  0.00           C  
ATOM   3545  CD  PRO B2049      90.072  24.730 127.005  1.00  0.00           C  
ATOM   3546  N   LEU B2050      93.111  25.145 125.230  1.00  0.00           N  
ATOM   3547  CA  LEU B2050      94.123  25.066 124.181  1.00  0.00           C  
ATOM   3548  C   LEU B2050      94.512  26.484 123.750  1.00  0.00           C  
ATOM   3549  O   LEU B2050      95.673  26.765 123.460  1.00  0.00           O  
ATOM   3550  CB  LEU B2050      93.591  24.269 122.980  1.00  0.00           C  
ATOM   3551  CG  LEU B2050      94.594  24.084 121.843  1.00  0.00           C  
ATOM   3552  CD1 LEU B2050      95.883  23.493 122.375  1.00  0.00           C  
ATOM   3553  CD2 LEU B2050      93.985  23.189 120.782  1.00  0.00           C  
ATOM   3554  N   ARG B2074      93.524  27.371 123.718  1.00  0.00           N  
ATOM   3555  CA  ARG B2074      93.741  28.761 123.352  1.00  0.00           C  
ATOM   3556  C   ARG B2074      94.672  29.402 124.386  1.00  0.00           C  
ATOM   3557  O   ARG B2074      95.658  30.072 124.039  1.00  0.00           O  
ATOM   3558  CB  ARG B2074      92.410  29.505 123.331  1.00  0.00           C  
ATOM   3559  CG  ARG B2074      92.524  30.944 122.883  1.00  0.00           C  
ATOM   3560  CD  ARG B2074      91.232  31.692 123.130  1.00  0.00           C  
ATOM   3561  NE  ARG B2074      90.060  30.886 122.798  1.00  0.00           N  
ATOM   3562  CZ  ARG B2074      89.602  30.655 121.568  1.00  0.00           C  
ATOM   3563  NH1 ARG B2074      90.201  31.167 120.506  1.00  0.00           N  
ATOM   3564  NH2 ARG B2074      88.531  29.891 121.407  1.00  0.00           N  
ATOM   3565  N   ALA B2083      94.351  29.189 125.660  1.00  0.00           N  
ATOM   3566  CA  ALA B2083      95.148  29.724 126.757  1.00  0.00           C  
ATOM   3567  C   ALA B2083      96.596  29.233 126.676  1.00  0.00           C  
ATOM   3568  O   ALA B2083      97.527  29.982 126.945  1.00  0.00           O  
ATOM   3569  CB  ALA B2083      94.532  29.310 128.095  1.00  0.00           C  
ATOM   3570  N   ALA B2086      96.775  27.969 126.304  1.00  0.00           N  
ATOM   3571  CA  ALA B2086      98.103  27.387 126.199  1.00  0.00           C  
ATOM   3572  C   ALA B2086      98.901  27.962 125.031  1.00  0.00           C  
ATOM   3573  O   ALA B2086     100.114  28.158 125.123  1.00  0.00           O  
ATOM   3574  CB  ALA B2086      97.989  25.878 126.055  1.00  0.00           C  
ATOM   3575  N   LEU B2087      98.217  28.235 123.928  1.00  0.00           N  
ATOM   3576  CA  LEU B2087      98.885  28.768 122.747  1.00  0.00           C  
ATOM   3577  C   LEU B2087      99.075  30.279 122.758  1.00  0.00           C  
ATOM   3578  O   LEU B2087      99.981  30.790 122.104  1.00  0.00           O  
ATOM   3579  CB  LEU B2087      98.101  28.391 121.488  1.00  0.00           C  
ATOM   3580  CG  LEU B2087      98.028  26.907 121.136  1.00  0.00           C  
ATOM   3581  CD1 LEU B2087      97.067  26.697 119.975  1.00  0.00           C  
ATOM   3582  CD2 LEU B2087      99.421  26.405 120.794  1.00  0.00           C  
ATOM   3583  N   THR B2088      98.239  30.991 123.509  1.00  0.00           N  
ATOM   3584  CA  THR B2088      98.310  32.449 123.503  1.00  0.00           C  
ATOM   3585  C   THR B2088      98.448  33.177 124.836  1.00  0.00           C  
ATOM   3586  O   THR B2088      98.748  34.366 124.844  1.00  0.00           O  
ATOM   3587  CB  THR B2088      97.064  33.045 122.803  1.00  0.00           C  
ATOM   3588  OG1 THR B2088      95.929  32.914 123.669  1.00  0.00           O  
ATOM   3589  CG2 THR B2088      96.775  32.313 121.497  1.00  0.00           C  
ATOM   3590  N   GLY B2089      98.225  32.489 125.950  1.00  0.00           N  
ATOM   3591  CA  GLY B2089      98.308  33.159 127.239  1.00  0.00           C  
ATOM   3592  C   GLY B2089      97.091  34.057 127.407  1.00  0.00           C  
ATOM   3593  O   GLY B2089      97.032  34.888 128.311  1.00  0.00           O  
ATOM   3594  N   SER B2090      96.103  33.861 126.534  1.00  0.00           N  
ATOM   3595  CA  SER B2090      94.888  34.668 126.541  1.00  0.00           C  
ATOM   3596  C   SER B2090      93.614  33.884 126.184  1.00  0.00           C  
ATOM   3597  O   SER B2090      93.663  32.816 125.567  1.00  0.00           O  
ATOM   3598  CB  SER B2090      95.078  35.839 125.568  1.00  0.00           C  
ATOM   3599  OG  SER B2090      93.893  36.595 125.386  1.00  0.00           O  
ATOM   3600  N   LEU B2091      92.469  34.425 126.581  1.00  0.00           N  
ATOM   3601  CA  LEU B2091      91.188  33.796 126.289  1.00  0.00           C  
ATOM   3602  C   LEU B2091      90.387  34.664 125.309  1.00  0.00           C  
ATOM   3603  O   LEU B2091      89.228  34.375 125.006  1.00  0.00           O  
ATOM   3604  CB  LEU B2091      90.403  33.602 127.589  1.00  0.00           C  
ATOM   3605  CG  LEU B2091      90.200  32.183 128.135  1.00  0.00           C  
ATOM   3606  CD1 LEU B2091      91.469  31.366 128.027  1.00  0.00           C  
ATOM   3607  CD2 LEU B2091      89.739  32.280 129.584  1.00  0.00           C  
ATOM   3608  N   GLU B2092      91.018  35.729 124.818  1.00  0.00           N  
ATOM   3609  CA  GLU B2092      90.393  36.652 123.862  1.00  0.00           C  
ATOM   3610  C   GLU B2092      91.302  36.710 122.637  1.00  0.00           C  
ATOM   3611  O   GLU B2092      92.283  37.454 122.608  1.00  0.00           O  
ATOM   3612  CB  GLU B2092      90.243  38.033 124.502  1.00  0.00           C  
ATOM   3613  CG  GLU B2092      89.257  38.023 125.643  1.00  0.00           C  
ATOM   3614  CD  GLU B2092      89.292  39.280 126.483  1.00  0.00           C  
ATOM   3615  OE1 GLU B2092      88.351  39.467 127.287  1.00  0.00           O  
ATOM   3616  OE2 GLU B2092      90.253  40.072 126.358  1.00  0.00           O  
ATOM   3617  N   THR B2093      90.961  35.931 121.615  1.00  0.00           N  
ATOM   3618  CA  THR B2093      91.806  35.840 120.431  1.00  0.00           C  
ATOM   3619  C   THR B2093      91.009  35.493 119.173  1.00  0.00           C  
ATOM   3620  O   THR B2093      89.781  35.390 119.217  1.00  0.00           O  
ATOM   3621  CB  THR B2093      92.842  34.720 120.664  1.00  0.00           C  
ATOM   3622  OG1 THR B2093      93.862  34.789 119.669  1.00  0.00           O  
ATOM   3623  CG2 THR B2093      92.179  33.372 120.559  1.00  0.00           C  
ATOM   3624  N   PRO B2094      91.692  35.362 118.019  1.00  0.00           N  
ATOM   3625  CA  PRO B2094      90.861  34.996 116.860  1.00  0.00           C  
ATOM   3626  C   PRO B2094      90.535  33.498 116.955  1.00  0.00           C  
ATOM   3627  O   PRO B2094      90.830  32.861 117.973  1.00  0.00           O  
ATOM   3628  CB  PRO B2094      91.726  35.361 115.644  1.00  0.00           C  
ATOM   3629  CG  PRO B2094      93.105  35.575 116.197  1.00  0.00           C  
ATOM   3630  CD  PRO B2094      92.917  36.064 117.600  1.00  0.00           C  
ATOM   3631  N   GLY B2095      89.921  32.946 115.913  1.00  0.00           N  
ATOM   3632  CA  GLY B2095      89.557  31.538 115.912  1.00  0.00           C  
ATOM   3633  C   GLY B2095      90.685  30.590 116.287  1.00  0.00           C  
ATOM   3634  O   GLY B2095      91.854  30.844 115.978  1.00  0.00           O  
ATOM   3635  N   LEU B2096      90.339  29.479 116.936  1.00  0.00           N  
ATOM   3636  CA  LEU B2096      91.342  28.504 117.363  1.00  0.00           C  
ATOM   3637  C   LEU B2096      92.027  27.738 116.225  1.00  0.00           C  
ATOM   3638  O   LEU B2096      93.251  27.579 116.214  1.00  0.00           O  
ATOM   3639  CB  LEU B2096      90.716  27.502 118.340  1.00  0.00           C  
ATOM   3640  CG  LEU B2096      91.635  26.401 118.883  1.00  0.00           C  
ATOM   3641  CD1 LEU B2096      92.661  27.003 119.842  1.00  0.00           C  
ATOM   3642  CD2 LEU B2096      90.803  25.351 119.603  1.00  0.00           C  
ATOM   3643  N   PHE B2097      91.240  27.266 115.270  1.00  0.00           N  
ATOM   3644  CA  PHE B2097      91.786  26.488 114.165  1.00  0.00           C  
ATOM   3645  C   PHE B2097      92.801  27.260 113.336  1.00  0.00           C  
ATOM   3646  O   PHE B2097      93.813  26.701 112.918  1.00  0.00           O  
ATOM   3647  CB  PHE B2097      90.640  25.959 113.292  1.00  0.00           C  
ATOM   3648  CG  PHE B2097      89.523  25.333 114.092  1.00  0.00           C  
ATOM   3649  CD1 PHE B2097      89.780  24.284 114.971  1.00  0.00           C  
ATOM   3650  CD2 PHE B2097      88.224  25.823 114.002  1.00  0.00           C  
ATOM   3651  CE1 PHE B2097      88.758  23.733 115.752  1.00  0.00           C  
ATOM   3652  CE2 PHE B2097      87.196  25.283 114.777  1.00  0.00           C  
ATOM   3653  CZ  PHE B2097      87.463  24.237 115.653  1.00  0.00           C  
ATOM   3654  N   GLU B2098      92.545  28.544 113.111  1.00  0.00           N  
ATOM   3655  CA  GLU B2098      93.471  29.358 112.335  1.00  0.00           C  
ATOM   3656  C   GLU B2098      94.661  29.800 113.190  1.00  0.00           C  
ATOM   3657  O   GLU B2098      95.759  30.020 112.686  1.00  0.00           O  
ATOM   3658  CB  GLU B2098      92.751  30.569 111.717  1.00  0.00           C  
ATOM   3659  CG  GLU B2098      91.833  31.348 112.642  1.00  0.00           C  
ATOM   3660  CD  GLU B2098      90.383  30.882 112.573  1.00  0.00           C  
ATOM   3661  OE1 GLU B2098      90.005  29.915 113.284  1.00  0.00           O  
ATOM   3662  OE2 GLU B2098      89.623  31.496 111.792  1.00  0.00           O  
ATOM   3663  N   ILE B2099      94.433  29.910 114.491  1.00  0.00           N  
ATOM   3664  CA  ILE B2099      95.480  30.290 115.431  1.00  0.00           C  
ATOM   3665  C   ILE B2099      96.440  29.108 115.631  1.00  0.00           C  
ATOM   3666  O   ILE B2099      97.646  29.283 115.773  1.00  0.00           O  
ATOM   3667  CB  ILE B2099      94.852  30.709 116.791  1.00  0.00           C  
ATOM   3668  CG1 ILE B2099      94.588  32.214 116.797  1.00  0.00           C  
ATOM   3669  CG2 ILE B2099      95.729  30.296 117.940  1.00  0.00           C  
ATOM   3670  CD1 ILE B2099      95.820  33.050 116.567  1.00  0.00           C  
ATOM   3671  N   LEU B2100      95.882  27.903 115.625  1.00  0.00           N  
ATOM   3672  CA  LEU B2100      96.660  26.695 115.813  1.00  0.00           C  
ATOM   3673  C   LEU B2100      97.458  26.359 114.551  1.00  0.00           C  
ATOM   3674  O   LEU B2100      98.565  25.822 114.626  1.00  0.00           O  
ATOM   3675  CB  LEU B2100      95.706  25.552 116.179  1.00  0.00           C  
ATOM   3676  CG  LEU B2100      96.238  24.167 116.560  1.00  0.00           C  
ATOM   3677  CD1 LEU B2100      97.191  24.276 117.738  1.00  0.00           C  
ATOM   3678  CD2 LEU B2100      95.061  23.260 116.908  1.00  0.00           C  
ATOM   3679  N   ALA B2101      96.902  26.702 113.392  1.00  0.00           N  
ATOM   3680  CA  ALA B2101      97.552  26.416 112.122  1.00  0.00           C  
ATOM   3681  C   ALA B2101      98.649  27.395 111.718  1.00  0.00           C  
ATOM   3682  O   ALA B2101      99.669  26.982 111.181  1.00  0.00           O  
ATOM   3683  CB  ALA B2101      96.505  26.343 111.013  1.00  0.00           C  
ATOM   3684  N   LEU B2102      98.445  28.682 111.977  1.00  0.00           N  
ATOM   3685  CA  LEU B2102      99.409  29.713 111.593  1.00  0.00           C  
ATOM   3686  C   LEU B2102     100.895  29.431 111.855  1.00  0.00           C  
ATOM   3687  O   LEU B2102     101.720  29.479 110.935  1.00  0.00           O  
ATOM   3688  CB  LEU B2102      99.032  31.050 112.252  1.00  0.00           C  
ATOM   3689  CG  LEU B2102      99.962  32.250 112.021  1.00  0.00           C  
ATOM   3690  CD1 LEU B2102     100.120  32.509 110.535  1.00  0.00           C  
ATOM   3691  CD2 LEU B2102      99.394  33.480 112.707  1.00  0.00           C  
ATOM   3692  N   LEU B2103     101.231  29.147 113.106  1.00  0.00           N  
ATOM   3693  CA  LEU B2103     102.618  28.899 113.492  1.00  0.00           C  
ATOM   3694  C   LEU B2103     103.253  27.573 113.067  1.00  0.00           C  
ATOM   3695  O   LEU B2103     104.468  27.422 113.155  1.00  0.00           O  
ATOM   3696  CB  LEU B2103     102.754  29.057 115.006  1.00  0.00           C  
ATOM   3697  CG  LEU B2103     101.506  28.708 115.820  1.00  0.00           C  
ATOM   3698  CD1 LEU B2103     100.478  29.823 115.668  1.00  0.00           C  
ATOM   3699  CD2 LEU B2103     100.940  27.368 115.367  1.00  0.00           C  
ATOM   3700  N   GLY B2104     102.453  26.616 112.612  1.00  0.00           N  
ATOM   3701  CA  GLY B2104     103.015  25.336 112.211  1.00  0.00           C  
ATOM   3702  C   GLY B2104     102.971  24.322 113.344  1.00  0.00           C  
ATOM   3703  O   GLY B2104     102.943  24.694 114.519  1.00  0.00           O  
ATOM   3704  N   LYS B2105     102.979  23.041 112.998  1.00  0.00           N  
ATOM   3705  CA  LYS B2105     102.912  21.967 113.991  1.00  0.00           C  
ATOM   3706  C   LYS B2105     103.974  21.996 115.099  1.00  0.00           C  
ATOM   3707  O   LYS B2105     103.644  21.973 116.290  1.00  0.00           O  
ATOM   3708  CB  LYS B2105     102.957  20.608 113.284  1.00  0.00           C  
ATOM   3709  CG  LYS B2105     102.950  19.412 114.226  1.00  0.00           C  
ATOM   3710  CD  LYS B2105     102.950  18.113 113.454  1.00  0.00           C  
ATOM   3711  CE  LYS B2105     103.066  16.922 114.377  1.00  0.00           C  
ATOM   3712  NZ  LYS B2105     102.760  15.672 113.643  1.00  0.00           N  
ATOM   3713  N   GLU B2107     105.244  22.033 114.712  1.00  0.00           N  
ATOM   3714  CA  GLU B2107     106.316  22.041 115.693  1.00  0.00           C  
ATOM   3715  C   GLU B2107     106.229  23.211 116.661  1.00  0.00           C  
ATOM   3716  O   GLU B2107     106.278  23.030 117.880  1.00  0.00           O  
ATOM   3717  CB  GLU B2107     107.678  22.030 114.990  1.00  0.00           C  
ATOM   3718  CG  GLU B2107     107.951  20.734 114.227  1.00  0.00           C  
ATOM   3719  CD  GLU B2107     107.621  19.501 115.057  1.00  0.00           C  
ATOM   3720  OE1 GLU B2107     108.049  19.435 116.232  1.00  0.00           O  
ATOM   3721  OE2 GLU B2107     106.933  18.594 114.539  1.00  0.00           O  
ATOM   3722  N   ARG B2108     106.082  24.412 116.121  1.00  0.00           N  
ATOM   3723  CA  ARG B2108     105.999  25.603 116.952  1.00  0.00           C  
ATOM   3724  C   ARG B2108     104.808  25.500 117.903  1.00  0.00           C  
ATOM   3725  O   ARG B2108     104.906  25.872 119.071  1.00  0.00           O  
ATOM   3726  CB  ARG B2108     105.873  26.840 116.059  1.00  0.00           C  
ATOM   3727  CG  ARG B2108     106.108  28.160 116.769  1.00  0.00           C  
ATOM   3728  CD  ARG B2108     106.138  29.287 115.762  1.00  0.00           C  
ATOM   3729  NE  ARG B2108     107.059  28.995 114.668  1.00  0.00           N  
ATOM   3730  CZ  ARG B2108     107.028  29.597 113.481  1.00  0.00           C  
ATOM   3731  NH1 ARG B2108     106.114  30.530 113.231  1.00  0.00           N  
ATOM   3732  NH2 ARG B2108     107.907  29.263 112.537  1.00  0.00           N  
ATOM   3733  N   ALA B2109     103.684  24.992 117.394  1.00  0.00           N  
ATOM   3734  CA  ALA B2109     102.484  24.821 118.203  1.00  0.00           C  
ATOM   3735  C   ALA B2109     102.736  23.803 119.319  1.00  0.00           C  
ATOM   3736  O   ALA B2109     102.347  24.019 120.465  1.00  0.00           O  
ATOM   3737  CB  ALA B2109     101.333  24.364 117.329  1.00  0.00           C  
ATOM   3738  N   LEU B2110     103.388  22.690 118.983  1.00  0.00           N  
ATOM   3739  CA  LEU B2110     103.682  21.669 119.984  1.00  0.00           C  
ATOM   3740  C   LEU B2110     104.620  22.206 121.066  1.00  0.00           C  
ATOM   3741  O   LEU B2110     104.417  21.946 122.245  1.00  0.00           O  
ATOM   3742  CB  LEU B2110     104.321  20.440 119.339  1.00  0.00           C  
ATOM   3743  CG  LEU B2110     103.511  19.605 118.352  1.00  0.00           C  
ATOM   3744  CD1 LEU B2110     104.371  18.443 117.887  1.00  0.00           C  
ATOM   3745  CD2 LEU B2110     102.228  19.093 118.999  1.00  0.00           C  
ATOM   3746  N   ARG B2111     105.648  22.950 120.671  1.00  0.00           N  
ATOM   3747  CA  ARG B2111     106.590  23.489 121.648  1.00  0.00           C  
ATOM   3748  C   ARG B2111     105.870  24.321 122.714  1.00  0.00           C  
ATOM   3749  O   ARG B2111     106.180  24.231 123.905  1.00  0.00           O  
ATOM   3750  CB  ARG B2111     107.665  24.339 120.957  1.00  0.00           C  
ATOM   3751  CG  ARG B2111     108.548  23.586 119.953  1.00  0.00           C  
ATOM   3752  CD  ARG B2111     109.424  22.514 120.617  1.00  0.00           C  
ATOM   3753  NE  ARG B2111     108.779  21.202 120.681  1.00  0.00           N  
ATOM   3754  CZ  ARG B2111     108.535  20.424 119.628  1.00  0.00           C  
ATOM   3755  NH1 ARG B2111     108.881  20.811 118.406  1.00  0.00           N  
ATOM   3756  NH2 ARG B2111     107.942  19.251 119.797  1.00  0.00           N  
ATOM   3757  N   ARG B2112     104.911  25.138 122.298  1.00  0.00           N  
ATOM   3758  CA  ARG B2112     104.177  25.932 123.276  1.00  0.00           C  
ATOM   3759  C   ARG B2112     103.295  25.031 124.128  1.00  0.00           C  
ATOM   3760  O   ARG B2112     103.243  25.173 125.350  1.00  0.00           O  
ATOM   3761  CB  ARG B2112     103.305  26.973 122.589  1.00  0.00           C  
ATOM   3762  CG  ARG B2112     104.079  28.125 122.077  1.00  0.00           C  
ATOM   3763  CD  ARG B2112     103.217  29.337 121.941  1.00  0.00           C  
ATOM   3764  NE  ARG B2112     104.018  30.452 121.476  1.00  0.00           N  
ATOM   3765  CZ  ARG B2112     103.530  31.652 121.205  1.00  0.00           C  
ATOM   3766  NH1 ARG B2112     102.235  31.886 121.357  1.00  0.00           N  
ATOM   3767  NH2 ARG B2112     104.338  32.613 120.784  1.00  0.00           N  
ATOM   3768  N   LEU B2113     102.601  24.105 123.474  1.00  0.00           N  
ATOM   3769  CA  LEU B2113     101.724  23.198 124.185  1.00  0.00           C  
ATOM   3770  C   LEU B2113     102.514  22.470 125.262  1.00  0.00           C  
ATOM   3771  O   LEU B2113     102.054  22.335 126.392  1.00  0.00           O  
ATOM   3772  CB  LEU B2113     101.109  22.186 123.227  1.00  0.00           C  
ATOM   3773  CG  LEU B2113      99.622  21.897 123.448  1.00  0.00           C  
ATOM   3774  CD1 LEU B2113      99.281  20.559 122.824  1.00  0.00           C  
ATOM   3775  CD2 LEU B2113      99.296  21.877 124.937  1.00  0.00           C  
ATOM   3776  N   GLU B2121     103.708  22.007 124.913  1.00  0.00           N  
ATOM   3777  CA  GLU B2121     104.544  21.301 125.872  1.00  0.00           C  
ATOM   3778  C   GLU B2121     104.891  22.200 127.051  1.00  0.00           C  
ATOM   3779  O   GLU B2121     104.841  21.760 128.196  1.00  0.00           O  
ATOM   3780  CB  GLU B2121     105.811  20.783 125.185  1.00  0.00           C  
ATOM   3781  CG  GLU B2121     105.517  19.748 124.102  1.00  0.00           C  
ATOM   3782  CD  GLU B2121     106.672  19.550 123.135  1.00  0.00           C  
ATOM   3783  OE1 GLU B2121     106.485  18.848 122.125  1.00  0.00           O  
ATOM   3784  OE2 GLU B2121     107.766  20.096 123.382  1.00  0.00           O  
ATOM   3785  N   ARG B2122     105.238  23.456 126.781  1.00  0.00           N  
ATOM   3786  CA  ARG B2122     105.550  24.384 127.863  1.00  0.00           C  
ATOM   3787  C   ARG B2122     104.323  24.548 128.752  1.00  0.00           C  
ATOM   3788  O   ARG B2122     104.424  24.567 129.975  1.00  0.00           O  
ATOM   3789  CB  ARG B2122     105.945  25.759 127.326  1.00  0.00           C  
ATOM   3790  CG  ARG B2122     107.419  25.922 127.038  1.00  0.00           C  
ATOM   3791  CD  ARG B2122     107.908  27.351 127.311  1.00  0.00           C  
ATOM   3792  NE  ARG B2122     107.309  28.365 126.440  1.00  0.00           N  
ATOM   3793  CZ  ARG B2122     106.092  28.886 126.600  1.00  0.00           C  
ATOM   3794  NH1 ARG B2122     105.325  28.490 127.610  1.00  0.00           N  
ATOM   3795  NH2 ARG B2122     105.646  29.815 125.754  1.00  0.00           N  
ATOM   3796  N   ALA B2123     103.159  24.668 128.126  1.00  0.00           N  
ATOM   3797  CA  ALA B2123     101.922  24.839 128.869  1.00  0.00           C  
ATOM   3798  C   ALA B2123     101.708  23.670 129.812  1.00  0.00           C  
ATOM   3799  O   ALA B2123     101.397  23.858 130.987  1.00  0.00           O  
ATOM   3800  CB  ALA B2123     100.747  24.959 127.906  1.00  0.00           C  
ATOM   3801  N   LEU B2124     101.888  22.461 129.294  1.00  0.00           N  
ATOM   3802  CA  LEU B2124     101.695  21.261 130.089  1.00  0.00           C  
ATOM   3803  C   LEU B2124     102.927  20.920 130.922  1.00  0.00           C  
ATOM   3804  O   LEU B2124     102.933  19.930 131.649  1.00  0.00           O  
ATOM   3805  CB  LEU B2124     101.343  20.089 129.171  1.00  0.00           C  
ATOM   3806  CG  LEU B2124     100.132  20.310 128.257  1.00  0.00           C  
ATOM   3807  CD1 LEU B2124      99.956  19.121 127.319  1.00  0.00           C  
ATOM   3808  CD2 LEU B2124      98.887  20.516 129.105  1.00  0.00           C  
ATOM   3809  N   ALA B2126     103.963  21.747 130.823  1.00  0.00           N  
ATOM   3810  CA  ALA B2126     105.202  21.516 131.562  1.00  0.00           C  
ATOM   3811  C   ALA B2126     104.923  21.155 133.008  1.00  0.00           C  
ATOM   3812  O   ALA B2126     105.169  19.984 133.366  1.00  0.00           O  
ATOM   3813  CB  ALA B2126     106.094  22.756 131.505  1.00  0.00           C  
ATOM   3814  OXT ALA B2126     104.462  22.048 133.752  1.00  0.00           O  
HETATM 3815  N   GOM B 601      97.730  83.036 112.793  1.00  0.00           N  
HETATM 3816  C   GOM B 601      95.776  81.686 113.424  1.00  0.00           C  
HETATM 3817  CA  GOM B 601      96.293  83.081 113.066  1.00  0.00           C  
HETATM 3818  CB  GOM B 601      95.544  83.624 111.846  1.00  0.00           C  
HETATM 3819  CG  GOM B 601      94.043  83.751 112.046  1.00  0.00           C  
HETATM 3820  CD  GOM B 601      93.331  84.166 110.781  1.00  0.00           C  
HETATM 3821  OE1 GOM B 601      93.262  85.376 110.480  1.00  0.00           O  
HETATM 3822  OE2 GOM B 601      92.853  83.268 110.068  1.00  0.00           O  
HETATM 3823  P   GOM B 601      96.718  79.634 114.777  1.00  0.00           P  
HETATM 3824  OP1 GOM B 601      97.940  78.795 114.628  1.00  0.00           O  
HETATM 3825  OP2 GOM B 601      96.355  80.165 116.123  1.00  0.00           O  
HETATM 3826  OP3 GOM B 601      96.875  80.847 113.752  1.00  0.00           O  
HETATM 3827  O5' GOM B 601      95.463  78.818 114.233  1.00  0.00           O  
HETATM 3828  C5' GOM B 601      95.418  78.353 112.889  1.00  0.00           C  
HETATM 3829  C4' GOM B 601      93.979  78.207 112.422  1.00  0.00           C  
HETATM 3830  O4' GOM B 601      93.317  77.211 113.257  1.00  0.00           O  
HETATM 3831  C1' GOM B 601      92.306  77.827 114.036  1.00  0.00           C  
HETATM 3832  N9  GOM B 601      92.276  77.272 115.387  1.00  0.00           N  
HETATM 3833  C4  GOM B 601      91.233  76.531 115.881  1.00  0.00           C  
HETATM 3834  N3  GOM B 601      90.123  76.146 115.221  1.00  0.00           N  
HETATM 3835  C2  GOM B 601      89.313  75.459 116.020  1.00  0.00           C  
HETATM 3836  N1  GOM B 601      89.468  75.147 117.313  1.00  0.00           N  
HETATM 3837  C6  GOM B 601      90.591  75.556 117.949  1.00  0.00           C  
HETATM 3838  N6  GOM B 601      90.728  75.267 119.243  1.00  0.00           N  
HETATM 3839  C5  GOM B 601      91.542  76.278 117.201  1.00  0.00           C  
HETATM 3840  N7  GOM B 601      92.781  76.822 117.525  1.00  0.00           N  
HETATM 3841  C8  GOM B 601      93.176  77.391 116.413  1.00  0.00           C  
HETATM 3842  C2' GOM B 601      92.402  79.348 113.917  1.00  0.00           C  
HETATM 3843  O2' GOM B 601      91.104  79.877 113.767  1.00  0.00           O  
HETATM 3844  C3' GOM B 601      93.192  79.507 112.627  1.00  0.00           C  
HETATM 3845  O3' GOM B 601      92.491  80.052 111.512  1.00  0.00           O  
TER
END
