# Supplementary material for: Backbone Brackets and Arginine Tweezers delineate Class I and Class II aminoacyl tRNA synthetases
Source: PLoS Comput Biol. 2018 Apr 16;14(4):e1006101. doi: 10.1371/journal.pcbi.1006101 (PMC5919687; doi:10.1371/journal.pcbi.1006101)
Supplement: S11 File — All structures of Class I aaRS with residues renumbered according to the MSA. (GZ) [file pcbi.1006101.s023.tar.gz › 1nyl_A_renum.pdb]

ATOM      1  N   THR A 226      24.793  33.863 134.369  1.00  0.00           N  
ATOM      2  CA  THR A 226      24.601  32.596 135.140  1.00  0.00           C  
ATOM      3  C   THR A 226      25.561  32.456 136.324  1.00  0.00           C  
ATOM      4  O   THR A 226      25.397  31.568 137.167  1.00  0.00           O  
ATOM      5  CB  THR A 226      24.802  31.366 134.233  1.00  0.00           C  
ATOM      6  OG1 THR A 226      24.779  30.177 135.033  1.00  0.00           O  
ATOM      7  CG2 THR A 226      26.140  31.458 133.496  1.00  0.00           C  
ATOM      8  N   ASN A 227      26.555  33.337 136.385  1.00  0.00           N  
ATOM      9  CA  ASN A 227      27.558  33.296 137.442  1.00  0.00           C  
ATOM     10  C   ASN A 227      27.048  33.756 138.804  1.00  0.00           C  
ATOM     11  O   ASN A 227      26.056  34.483 138.913  1.00  0.00           O  
ATOM     12  CB  ASN A 227      28.770  34.140 137.042  1.00  0.00           C  
ATOM     13  CG  ASN A 227      28.518  35.621 137.194  1.00  0.00           C  
ATOM     14  OD1 ASN A 227      27.368  36.060 137.257  1.00  0.00           O  
ATOM     15  ND2 ASN A 227      29.593  36.407 137.247  1.00  0.00           N  
ATOM     16  N   PHE A 228      27.756  33.318 139.839  1.00  0.00           N  
ATOM     17  CA  PHE A 228      27.422  33.644 141.212  1.00  0.00           C  
ATOM     18  C   PHE A 228      27.300  35.158 141.410  1.00  0.00           C  
ATOM     19  O   PHE A 228      26.451  35.617 142.164  1.00  0.00           O  
ATOM     20  CB  PHE A 228      28.493  33.083 142.146  1.00  0.00           C  
ATOM     21  CG  PHE A 228      29.855  33.630 141.878  1.00  0.00           C  
ATOM     22  CD1 PHE A 228      30.533  33.294 140.712  1.00  0.00           C  
ATOM     23  CD2 PHE A 228      30.432  34.549 142.752  1.00  0.00           C  
ATOM     24  CE1 PHE A 228      31.766  33.869 140.413  1.00  0.00           C  
ATOM     25  CE2 PHE A 228      31.671  35.135 142.464  1.00  0.00           C  
ATOM     26  CZ  PHE A 228      32.337  34.795 141.292  1.00  0.00           C  
ATOM     27  N   ILE A 229      28.136  35.939 140.732  1.00  0.00           N  
ATOM     28  CA  ILE A 229      28.063  37.386 140.884  1.00  0.00           C  
ATOM     29  C   ILE A 229      26.724  37.942 140.449  1.00  0.00           C  
ATOM     30  O   ILE A 229      26.078  38.648 141.215  1.00  0.00           O  
ATOM     31  CB  ILE A 229      29.159  38.112 140.101  1.00  0.00           C  
ATOM     32  CG1 ILE A 229      30.504  37.913 140.805  1.00  0.00           C  
ATOM     33  CG2 ILE A 229      28.815  39.596 139.988  1.00  0.00           C  
ATOM     34  CD1 ILE A 229      31.658  38.684 140.184  1.00  0.00           C  
ATOM     35  N   ARG A 230      26.301  37.641 139.227  1.00  0.00           N  
ATOM     36  CA  ARG A 230      25.017  38.151 138.766  1.00  0.00           C  
ATOM     37  C   ARG A 230      23.913  37.707 139.718  1.00  0.00           C  
ATOM     38  O   ARG A 230      22.937  38.428 139.925  1.00  0.00           O  
ATOM     39  CB  ARG A 230      24.703  37.663 137.347  1.00  0.00           C  
ATOM     40  CG  ARG A 230      25.548  38.306 136.255  1.00  0.00           C  
ATOM     41  CD  ARG A 230      25.375  37.592 134.917  1.00  0.00           C  
ATOM     42  NE  ARG A 230      26.516  37.807 134.027  1.00  0.00           N  
ATOM     43  CZ  ARG A 230      26.792  38.954 133.411  1.00  0.00           C  
ATOM     44  NH1 ARG A 230      26.006  40.014 133.571  1.00  0.00           N  
ATOM     45  NH2 ARG A 230      27.867  39.045 132.642  1.00  0.00           N  
ATOM     46  N   GLN A 232      24.078  36.525 140.307  1.00  0.00           N  
ATOM     47  CA  GLN A 232      23.084  35.992 141.235  1.00  0.00           C  
ATOM     48  C   GLN A 232      23.105  36.759 142.565  1.00  0.00           C  
ATOM     49  O   GLN A 232      22.073  36.910 143.226  1.00  0.00           O  
ATOM     50  CB  GLN A 232      23.326  34.494 141.462  1.00  0.00           C  
ATOM     51  CG  GLN A 232      22.226  33.770 142.232  1.00  0.00           C  
ATOM     52  CD  GLN A 232      22.360  32.257 142.142  1.00  0.00           C  
ATOM     53  OE1 GLN A 232      23.416  31.694 142.439  1.00  0.00           O  
ATOM     54  NE2 GLN A 232      21.283  31.589 141.731  1.00  0.00           N  
ATOM     55  N   ILE A 233      24.282  37.246 142.948  1.00  0.00           N  
ATOM     56  CA  ILE A 233      24.418  38.020 144.173  1.00  0.00           C  
ATOM     57  C   ILE A 233      23.875  39.424 143.903  1.00  0.00           C  
ATOM     58  O   ILE A 233      23.305  40.062 144.784  1.00  0.00           O  
ATOM     59  CB  ILE A 233      25.891  38.128 144.610  1.00  0.00           C  
ATOM     60  CG1 ILE A 233      26.453  36.741 144.915  1.00  0.00           C  
ATOM     61  CG2 ILE A 233      26.009  38.995 145.847  1.00  0.00           C  
ATOM     62  CD1 ILE A 233      27.934  36.755 145.213  1.00  0.00           C  
ATOM     63  N   ILE A 234      24.055  39.915 142.685  1.00  0.00           N  
ATOM     64  CA  ILE A 234      23.545  41.236 142.364  1.00  0.00           C  
ATOM     65  C   ILE A 234      22.027  41.150 142.340  1.00  0.00           C  
ATOM     66  O   ILE A 234      21.339  42.069 142.780  1.00  0.00           O  
ATOM     67  CB  ILE A 234      24.056  41.741 141.004  1.00  0.00           C  
ATOM     68  CG1 ILE A 234      25.587  41.747 141.004  1.00  0.00           C  
ATOM     69  CG2 ILE A 234      23.534  43.159 140.743  1.00  0.00           C  
ATOM     70  CD1 ILE A 234      26.213  42.347 139.751  1.00  0.00           C  
ATOM     71  N   ASP A 235      21.509  40.039 141.825  1.00  0.00           N  
ATOM     72  CA  ASP A 235      20.067  39.839 141.787  1.00  0.00           C  
ATOM     73  C   ASP A 235      19.535  40.028 143.205  1.00  0.00           C  
ATOM     74  O   ASP A 235      18.550  40.734 143.428  1.00  0.00           O  
ATOM     75  CB  ASP A 235      19.719  38.423 141.311  1.00  0.00           C  
ATOM     76  CG  ASP A 235      19.891  38.242 139.816  1.00  0.00           C  
ATOM     77  OD1 ASP A 235      19.258  38.999 139.048  1.00  0.00           O  
ATOM     78  OD2 ASP A 235      20.651  37.332 139.412  1.00  0.00           O  
ATOM     79  N   GLU A 236      20.207  39.389 144.158  1.00  0.00           N  
ATOM     80  CA  GLU A 236      19.832  39.459 145.564  1.00  0.00           C  
ATOM     81  C   GLU A 236      19.693  40.898 146.022  1.00  0.00           C  
ATOM     82  O   GLU A 236      18.585  41.377 146.265  1.00  0.00           O  
ATOM     83  CB  GLU A 236      20.884  38.757 146.434  1.00  0.00           C  
ATOM     84  CG  GLU A 236      20.924  37.236 146.308  1.00  0.00           C  
ATOM     85  CD  GLU A 236      22.055  36.606 147.119  1.00  0.00           C  
ATOM     86  OE1 GLU A 236      22.162  36.902 148.331  1.00  0.00           O  
ATOM     87  OE2 GLU A 236      22.833  35.811 146.545  1.00  0.00           O  
ATOM     88  N   ASP A 237      20.826  41.586 146.131  1.00  0.00           N  
ATOM     89  CA  ASP A 237      20.852  42.975 146.579  1.00  0.00           C  
ATOM     90  C   ASP A 237      20.041  43.878 145.663  1.00  0.00           C  
ATOM     91  O   ASP A 237      20.269  45.079 145.612  1.00  0.00           O  
ATOM     92  CB  ASP A 237      22.295  43.497 146.637  1.00  0.00           C  
ATOM     93  CG  ASP A 237      23.264  42.499 147.254  1.00  0.00           C  
ATOM     94  OD1 ASP A 237      22.909  41.842 148.256  1.00  0.00           O  
ATOM     95  OD2 ASP A 237      24.393  42.379 146.740  1.00  0.00           O  
ATOM     96  N   LEU A 238      19.095  43.304 144.936  1.00  0.00           N  
ATOM     97  CA  LEU A 238      18.280  44.092 144.025  1.00  0.00           C  
ATOM     98  C   LEU A 238      16.828  43.980 144.461  1.00  0.00           C  
ATOM     99  O   LEU A 238      16.070  44.953 144.395  1.00  0.00           O  
ATOM    100  CB  LEU A 238      18.456  43.573 142.594  1.00  0.00           C  
ATOM    101  CG  LEU A 238      18.264  44.555 141.437  1.00  0.00           C  
ATOM    102  CD1 LEU A 238      19.187  45.752 141.614  1.00  0.00           C  
ATOM    103  CD2 LEU A 238      18.557  43.847 140.122  1.00  0.00           C  
ATOM    104  N   ALA A 239      16.463  42.787 144.925  1.00  0.00           N  
ATOM    105  CA  ALA A 239      15.110  42.507 145.393  1.00  0.00           C  
ATOM    106  C   ALA A 239      14.973  42.865 146.873  1.00  0.00           C  
ATOM    107  O   ALA A 239      14.304  43.841 147.238  1.00  0.00           O  
ATOM    108  CB  ALA A 239      14.784  41.036 145.183  1.00  0.00           C  
ATOM    109  N   SER A 240      15.612  42.065 147.718  1.00  0.00           N  
ATOM    110  CA  SER A 240      15.581  42.283 149.153  1.00  0.00           C  
ATOM    111  C   SER A 240      15.800  43.756 149.482  1.00  0.00           C  
ATOM    112  O   SER A 240      15.377  44.224 150.540  1.00  0.00           O  
ATOM    113  CB  SER A 240      16.647  41.425 149.834  1.00  0.00           C  
ATOM    114  OG  SER A 240      16.438  40.050 149.553  1.00  0.00           O  
ATOM    115  N   GLY A 241      16.472  44.478 148.582  1.00  0.00           N  
ATOM    116  CA  GLY A 241      16.696  45.903 148.787  1.00  0.00           C  
ATOM    117  C   GLY A 241      18.097  46.442 149.042  1.00  0.00           C  
ATOM    118  O   GLY A 241      18.313  47.650 148.923  1.00  0.00           O  
ATOM    119  N   LYS A 243      19.042  45.574 149.394  1.00  0.00           N  
ATOM    120  CA  LYS A 243      20.419  45.988 149.673  1.00  0.00           C  
ATOM    121  C   LYS A 243      20.966  47.041 148.700  1.00  0.00           C  
ATOM    122  O   LYS A 243      21.772  47.885 149.091  1.00  0.00           O  
ATOM    123  CB  LYS A 243      21.337  44.758 149.681  1.00  0.00           C  
ATOM    124  CG  LYS A 243      22.745  45.017 150.225  1.00  0.00           C  
ATOM    125  CD  LYS A 243      23.539  43.713 150.390  1.00  0.00           C  
ATOM    126  CE  LYS A 243      24.949  43.959 150.941  1.00  0.00           C  
ATOM    127  NZ  LYS A 243      25.784  42.714 151.021  1.00  0.00           N  
ATOM    128  N   HIS A 244      20.525  46.984 147.443  1.00  0.00           N  
ATOM    129  CA  HIS A 244      20.946  47.924 146.399  1.00  0.00           C  
ATOM    130  C   HIS A 244      19.767  48.230 145.459  1.00  0.00           C  
ATOM    131  O   HIS A 244      18.813  47.455 145.376  1.00  0.00           O  
ATOM    132  CB  HIS A 244      22.124  47.347 145.586  1.00  0.00           C  
ATOM    133  CG  HIS A 244      23.440  47.377 146.306  1.00  0.00           C  
ATOM    134  ND1 HIS A 244      24.069  48.551 146.659  1.00  0.00           N  
ATOM    135  CD2 HIS A 244      24.232  46.376 146.760  1.00  0.00           C  
ATOM    136  CE1 HIS A 244      25.190  48.273 147.304  1.00  0.00           C  
ATOM    137  NE2 HIS A 244      25.312  46.960 147.379  1.00  0.00           N  
ATOM    138  N   THR A 245      19.839  49.358 144.753  1.00  0.00           N  
ATOM    139  CA  THR A 245      18.775  49.768 143.832  1.00  0.00           C  
ATOM    140  C   THR A 245      19.184  49.567 142.376  1.00  0.00           C  
ATOM    141  O   THR A 245      18.468  48.938 141.593  1.00  0.00           O  
ATOM    142  CB  THR A 245      18.424  51.257 143.996  1.00  0.00           C  
ATOM    143  OG1 THR A 245      19.347  52.046 143.233  1.00  0.00           O  
ATOM    144  CG2 THR A 245      18.498  51.672 145.471  1.00  0.00           C  
ATOM    145  N   THR A 264      20.323  50.140 142.009  1.00  0.00           N  
ATOM    146  CA  THR A 264      20.834  50.006 140.655  1.00  0.00           C  
ATOM    147  C   THR A 264      22.148  49.275 140.810  1.00  0.00           C  
ATOM    148  O   THR A 264      22.356  48.581 141.800  1.00  0.00           O  
ATOM    149  CB  THR A 264      21.127  51.365 140.017  1.00  0.00           C  
ATOM    150  OG1 THR A 264      22.343  51.888 140.568  1.00  0.00           O  
ATOM    151  CG2 THR A 264      19.984  52.337 140.290  1.00  0.00           C  
ATOM    152  N   VAL A 266      23.039  49.446 139.841  1.00  0.00           N  
ATOM    153  CA  VAL A 266      24.337  48.799 139.888  1.00  0.00           C  
ATOM    154  C   VAL A 266      25.412  49.744 139.389  1.00  0.00           C  
ATOM    155  O   VAL A 266      25.258  50.377 138.351  1.00  0.00           O  
ATOM    156  CB  VAL A 266      24.351  47.505 139.037  1.00  0.00           C  
ATOM    157  CG1 VAL A 266      23.290  46.545 139.545  1.00  0.00           C  
ATOM    158  CG2 VAL A 266      24.116  47.836 137.578  1.00  0.00           C  
ATOM    159  N   HIS A 267      26.505  49.833 140.135  1.00  0.00           N  
ATOM    160  CA  HIS A 267      27.603  50.714 139.761  1.00  0.00           C  
ATOM    161  C   HIS A 267      28.939  49.990 139.885  1.00  0.00           C  
ATOM    162  O   HIS A 267      29.361  49.659 140.990  1.00  0.00           O  
ATOM    163  CB  HIS A 267      27.607  51.937 140.670  1.00  0.00           C  
ATOM    164  CG  HIS A 267      27.939  53.206 139.963  1.00  0.00           C  
ATOM    165  ND1 HIS A 267      29.080  53.357 139.210  1.00  0.00           N  
ATOM    166  CD2 HIS A 267      27.272  54.381 139.884  1.00  0.00           C  
ATOM    167  CE1 HIS A 267      29.102  54.572 138.694  1.00  0.00           C  
ATOM    168  NE2 HIS A 267      28.017  55.214 139.086  1.00  0.00           N  
ATOM    169  N   THR A 268      29.602  49.750 138.757  1.00  0.00           N  
ATOM    170  CA  THR A 268      30.886  49.062 138.773  1.00  0.00           C  
ATOM    171  C   THR A 268      31.979  49.957 138.230  1.00  0.00           C  
ATOM    172  O   THR A 268      31.732  51.100 137.871  1.00  0.00           O  
ATOM    173  CB  THR A 268      30.841  47.768 137.943  1.00  0.00           C  
ATOM    174  OG1 THR A 268      30.546  48.090 136.586  1.00  0.00           O  
ATOM    175  CG2 THR A 268      29.766  46.846 138.456  1.00  0.00           C  
ATOM    176  N   ARG A 269      33.193  49.432 138.170  1.00  0.00           N  
ATOM    177  CA  ARG A 269      34.326  50.196 137.677  1.00  0.00           C  
ATOM    178  C   ARG A 269      35.422  49.256 137.204  1.00  0.00           C  
ATOM    179  O   ARG A 269      35.435  48.076 137.544  1.00  0.00           O  
ATOM    180  CB  ARG A 269      34.893  51.076 138.791  1.00  0.00           C  
ATOM    181  CG  ARG A 269      35.805  50.304 139.746  1.00  0.00           C  
ATOM    182  CD  ARG A 269      35.118  49.041 140.251  1.00  0.00           C  
ATOM    183  NE  ARG A 269      36.080  48.034 140.683  1.00  0.00           N  
ATOM    184  CZ  ARG A 269      37.058  48.278 141.544  1.00  0.00           C  
ATOM    185  NH1 ARG A 269      37.201  49.495 142.058  1.00  0.00           N  
ATOM    186  NH2 ARG A 269      37.880  47.307 141.899  1.00  0.00           N  
ATOM    187  N   PHE A 270      36.358  49.808 136.450  1.00  0.00           N  
ATOM    188  CA  PHE A 270      37.479  49.055 135.922  1.00  0.00           C  
ATOM    189  C   PHE A 270      38.736  49.827 136.289  1.00  0.00           C  
ATOM    190  O   PHE A 270      38.975  50.912 135.768  1.00  0.00           O  
ATOM    191  CB  PHE A 270      37.356  48.947 134.398  1.00  0.00           C  
ATOM    192  CG  PHE A 270      38.549  48.313 133.728  1.00  0.00           C  
ATOM    193  CD1 PHE A 270      39.018  47.079 134.137  1.00  0.00           C  
ATOM    194  CD2 PHE A 270      39.180  48.938 132.665  1.00  0.00           C  
ATOM    195  CE1 PHE A 270      40.096  46.478 133.494  1.00  0.00           C  
ATOM    196  CE2 PHE A 270      40.255  48.337 132.024  1.00  0.00           C  
ATOM    197  CZ  PHE A 270      40.710  47.105 132.442  1.00  0.00           C  
ATOM    198  N   PRO A 272      39.540  49.297 137.216  1.00  0.00           N  
ATOM    199  CA  PRO A 272      40.759  50.013 137.592  1.00  0.00           C  
ATOM    200  C   PRO A 272      41.979  49.462 136.881  1.00  0.00           C  
ATOM    201  O   PRO A 272      42.707  48.655 137.430  1.00  0.00           O  
ATOM    202  CB  PRO A 272      40.819  49.800 139.100  1.00  0.00           C  
ATOM    203  CG  PRO A 272      40.314  48.391 139.236  1.00  0.00           C  
ATOM    204  CD  PRO A 272      39.153  48.330 138.264  1.00  0.00           C  
ATOM    205  N   PRO A 273      42.222  49.891 135.640  1.00  0.00           N  
ATOM    206  CA  PRO A 273      43.385  49.395 134.904  1.00  0.00           C  
ATOM    207  C   PRO A 273      44.687  49.827 135.561  1.00  0.00           C  
ATOM    208  O   PRO A 273      44.874  49.647 136.752  1.00  0.00           O  
ATOM    209  CB  PRO A 273      43.201  50.016 133.527  1.00  0.00           C  
ATOM    210  CG  PRO A 273      42.574  51.331 133.859  1.00  0.00           C  
ATOM    211  CD  PRO A 273      41.537  50.947 134.878  1.00  0.00           C  
ATOM    212  N   GLU A 274      45.583  50.405 134.771  1.00  0.00           N  
ATOM    213  CA  GLU A 274      46.879  50.878 135.264  1.00  0.00           C  
ATOM    214  C   GLU A 274      47.603  51.728 134.206  1.00  0.00           C  
ATOM    215  O   GLU A 274      48.014  51.209 133.161  1.00  0.00           O  
ATOM    216  CB  GLU A 274      47.764  49.689 135.654  1.00  0.00           C  
ATOM    217  CG  GLU A 274      47.535  49.138 137.047  1.00  0.00           C  
ATOM    218  CD  GLU A 274      47.779  50.172 138.141  1.00  0.00           C  
ATOM    219  OE1 GLU A 274      48.663  51.041 137.961  1.00  0.00           O  
ATOM    220  OE2 GLU A 274      47.098  50.105 139.191  1.00  0.00           O  
ATOM    221  N   PRO A 275      47.762  53.046 134.462  1.00  0.00           N  
ATOM    222  CA  PRO A 275      48.443  53.952 133.522  1.00  0.00           C  
ATOM    223  C   PRO A 275      49.941  53.635 133.481  1.00  0.00           C  
ATOM    224  O   PRO A 275      50.777  54.520 133.271  1.00  0.00           O  
ATOM    225  CB  PRO A 275      48.179  55.341 134.110  1.00  0.00           C  
ATOM    226  CG  PRO A 275      46.965  55.153 134.967  1.00  0.00           C  
ATOM    227  CD  PRO A 275      47.209  53.804 135.598  1.00  0.00           C  
ATOM    228  N   ASN A 276      50.261  52.362 133.691  1.00  0.00           N  
ATOM    229  CA  ASN A 276      51.633  51.878 133.696  1.00  0.00           C  
ATOM    230  C   ASN A 276      51.870  50.920 132.520  1.00  0.00           C  
ATOM    231  O   ASN A 276      53.019  50.599 132.207  1.00  0.00           O  
ATOM    232  CB  ASN A 276      51.899  51.134 135.005  1.00  0.00           C  
ATOM    233  CG  ASN A 276      51.333  49.722 134.994  1.00  0.00           C  
ATOM    234  OD1 ASN A 276      50.232  49.487 134.502  1.00  0.00           O  
ATOM    235  ND2 ASN A 276      52.087  48.775 135.540  1.00  0.00           N  
ATOM    236  N   GLY A 277      50.787  50.459 131.887  1.00  0.00           N  
ATOM    237  CA  GLY A 277      50.913  49.533 130.770  1.00  0.00           C  
ATOM    238  C   GLY A 277      49.737  49.445 129.798  1.00  0.00           C  
ATOM    239  O   GLY A 277      48.749  50.184 129.900  1.00  0.00           O  
ATOM    240  N   TYR A 279      49.856  48.527 128.841  1.00  0.00           N  
ATOM    241  CA  TYR A 279      48.827  48.303 127.821  1.00  0.00           C  
ATOM    242  C   TYR A 279      47.911  47.129 128.185  1.00  0.00           C  
ATOM    243  O   TYR A 279      48.344  46.178 128.844  1.00  0.00           O  
ATOM    244  CB  TYR A 279      49.485  48.024 126.468  1.00  0.00           C  
ATOM    245  CG  TYR A 279      50.077  49.242 125.782  1.00  0.00           C  
ATOM    246  CD1 TYR A 279      51.364  49.204 125.243  1.00  0.00           C  
ATOM    247  CD2 TYR A 279      49.342  50.417 125.640  1.00  0.00           C  
ATOM    248  CE1 TYR A 279      51.906  50.305 124.575  1.00  0.00           C  
ATOM    249  CE2 TYR A 279      49.877  51.536 124.970  1.00  0.00           C  
ATOM    250  CZ  TYR A 279      51.159  51.469 124.441  1.00  0.00           C  
ATOM    251  OH  TYR A 279      51.691  52.553 123.773  1.00  0.00           O  
ATOM    252  N   LEU A 280      46.653  47.205 127.742  1.00  0.00           N  
ATOM    253  CA  LEU A 280      45.653  46.165 128.000  1.00  0.00           C  
ATOM    254  C   LEU A 280      45.909  44.917 127.169  1.00  0.00           C  
ATOM    255  O   LEU A 280      46.058  45.006 125.960  1.00  0.00           O  
ATOM    256  CB  LEU A 280      44.241  46.679 127.669  1.00  0.00           C  
ATOM    257  CG  LEU A 280      43.343  47.482 128.637  1.00  0.00           C  
ATOM    258  CD1 LEU A 280      44.013  47.724 129.975  1.00  0.00           C  
ATOM    259  CD2 LEU A 280      42.987  48.791 127.992  1.00  0.00           C  
ATOM    260  N   HIS A 281      45.987  43.759 127.812  1.00  0.00           N  
ATOM    261  CA  HIS A 281      46.169  42.501 127.081  1.00  0.00           C  
ATOM    262  C   HIS A 281      44.849  41.739 127.098  1.00  0.00           C  
ATOM    263  O   HIS A 281      43.832  42.300 127.467  1.00  0.00           O  
ATOM    264  CB  HIS A 281      47.293  41.657 127.685  1.00  0.00           C  
ATOM    265  CG  HIS A 281      47.198  41.489 129.165  1.00  0.00           C  
ATOM    266  ND1 HIS A 281      46.135  40.862 129.775  1.00  0.00           N  
ATOM    267  CD2 HIS A 281      48.032  41.874 130.157  1.00  0.00           C  
ATOM    268  CE1 HIS A 281      46.319  40.868 131.084  1.00  0.00           C  
ATOM    269  NE2 HIS A 281      47.463  41.476 131.341  1.00  0.00           N  
ATOM    270  N   ILE A 282      44.842  40.472 126.703  1.00  0.00           N  
ATOM    271  CA  ILE A 282      43.577  39.749 126.688  1.00  0.00           C  
ATOM    272  C   ILE A 282      43.043  39.383 128.082  1.00  0.00           C  
ATOM    273  O   ILE A 282      41.863  39.074 128.234  1.00  0.00           O  
ATOM    274  CB  ILE A 282      43.653  38.493 125.783  1.00  0.00           C  
ATOM    275  CG1 ILE A 282      42.247  37.922 125.598  1.00  0.00           C  
ATOM    276  CG2 ILE A 282      44.613  37.478 126.361  1.00  0.00           C  
ATOM    277  CD1 ILE A 282      42.153  36.841 124.590  1.00  0.00           C  
ATOM    278  N   GLY A 283      43.896  39.424 129.100  1.00  0.00           N  
ATOM    279  CA  GLY A 283      43.425  39.142 130.446  1.00  0.00           C  
ATOM    280  C   GLY A 283      42.521  40.283 130.912  1.00  0.00           C  
ATOM    281  O   GLY A 283      41.458  40.053 131.488  1.00  0.00           O  
ATOM    282  N   HIS A 284      42.933  41.521 130.652  1.00  0.00           N  
ATOM    283  CA  HIS A 284      42.137  42.674 131.044  1.00  0.00           C  
ATOM    284  C   HIS A 284      40.752  42.605 130.421  1.00  0.00           C  
ATOM    285  O   HIS A 284      39.807  43.210 130.915  1.00  0.00           O  
ATOM    286  CB  HIS A 284      42.812  43.980 130.604  1.00  0.00           C  
ATOM    287  CG  HIS A 284      44.125  44.239 131.272  1.00  0.00           C  
ATOM    288  ND1 HIS A 284      45.326  43.819 130.745  1.00  0.00           N  
ATOM    289  CD2 HIS A 284      44.421  44.832 132.453  1.00  0.00           C  
ATOM    290  CE1 HIS A 284      46.305  44.138 131.574  1.00  0.00           C  
ATOM    291  NE2 HIS A 284      45.783  44.753 132.618  1.00  0.00           N  
ATOM    292  N   ALA A 285      40.630  41.866 129.325  1.00  0.00           N  
ATOM    293  CA  ALA A 285      39.349  41.758 128.645  1.00  0.00           C  
ATOM    294  C   ALA A 285      38.294  41.123 129.537  1.00  0.00           C  
ATOM    295  O   ALA A 285      37.120  41.472 129.457  1.00  0.00           O  
ATOM    296  CB  ALA A 285      39.497  40.958 127.368  1.00  0.00           C  
ATOM    297  N   LYS A 286      38.706  40.196 130.390  1.00  0.00           N  
ATOM    298  CA  LYS A 286      37.750  39.543 131.272  1.00  0.00           C  
ATOM    299  C   LYS A 286      37.133  40.535 132.262  1.00  0.00           C  
ATOM    300  O   LYS A 286      35.913  40.601 132.412  1.00  0.00           O  
ATOM    301  CB  LYS A 286      38.421  38.382 132.027  1.00  0.00           C  
ATOM    302  CG  LYS A 286      37.483  37.629 132.971  1.00  0.00           C  
ATOM    303  CD  LYS A 286      38.041  36.298 133.439  1.00  0.00           C  
ATOM    304  CE  LYS A 286      37.036  35.624 134.377  1.00  0.00           C  
ATOM    305  NZ  LYS A 286      37.307  34.177 134.695  1.00  0.00           N  
ATOM    306  N   SER A 288      37.986  41.299 132.937  1.00  0.00           N  
ATOM    307  CA  SER A 288      37.545  42.291 133.914  1.00  0.00           C  
ATOM    308  C   SER A 288      36.743  43.372 133.217  1.00  0.00           C  
ATOM    309  O   SER A 288      35.733  43.840 133.732  1.00  0.00           O  
ATOM    310  CB  SER A 288      38.756  42.907 134.612  1.00  0.00           C  
ATOM    311  OG  SER A 288      38.388  44.054 135.356  1.00  0.00           O  
ATOM    312  N   ILE A 289      37.214  43.767 132.039  1.00  0.00           N  
ATOM    313  CA  ILE A 289      36.537  44.770 131.228  1.00  0.00           C  
ATOM    314  C   ILE A 289      35.138  44.256 130.922  1.00  0.00           C  
ATOM    315  O   ILE A 289      34.152  44.972 131.081  1.00  0.00           O  
ATOM    316  CB  ILE A 289      37.288  44.999 129.898  1.00  0.00           C  
ATOM    317  CG1 ILE A 289      38.651  45.624 130.180  1.00  0.00           C  
ATOM    318  CG2 ILE A 289      36.483  45.901 128.980  1.00  0.00           C  
ATOM    319  CD1 ILE A 289      39.445  45.926 128.937  1.00  0.00           C  
ATOM    320  N   CYS A 290      35.070  43.002 130.490  1.00  0.00           N  
ATOM    321  CA  CYS A 290      33.810  42.360 130.141  1.00  0.00           C  
ATOM    322  C   CYS A 290      32.837  42.174 131.330  1.00  0.00           C  
ATOM    323  O   CYS A 290      31.627  42.342 131.165  1.00  0.00           O  
ATOM    324  CB  CYS A 290      34.083  40.998 129.471  1.00  0.00           C  
ATOM    325  SG  CYS A 290      34.527  40.981 127.689  1.00  0.00           S  
ATOM    326  N   LEU A 291      33.346  41.812 132.507  1.00  0.00           N  
ATOM    327  CA  LEU A 291      32.479  41.628 133.674  1.00  0.00           C  
ATOM    328  C   LEU A 291      32.007  42.974 134.255  1.00  0.00           C  
ATOM    329  O   LEU A 291      30.838  43.133 134.610  1.00  0.00           O  
ATOM    330  CB  LEU A 291      33.200  40.837 134.779  1.00  0.00           C  
ATOM    331  CG  LEU A 291      33.528  39.360 134.532  1.00  0.00           C  
ATOM    332  CD1 LEU A 291      34.430  38.835 135.632  1.00  0.00           C  
ATOM    333  CD2 LEU A 291      32.236  38.550 134.460  1.00  0.00           C  
ATOM    334  N   ASN A 292      32.920  43.937 134.348  1.00  0.00           N  
ATOM    335  CA  ASN A 292      32.581  45.242 134.906  1.00  0.00           C  
ATOM    336  C   ASN A 292      31.680  46.110 134.026  1.00  0.00           C  
ATOM    337  O   ASN A 292      30.757  46.723 134.524  1.00  0.00           O  
ATOM    338  CB  ASN A 292      33.859  46.003 135.304  1.00  0.00           C  
ATOM    339  CG  ASN A 292      34.430  45.521 136.650  1.00  0.00           C  
ATOM    340  OD1 ASN A 292      33.706  45.467 137.656  1.00  0.00           O  
ATOM    341  ND2 ASN A 292      35.719  45.180 136.674  1.00  0.00           N  
ATOM    342  N   PHE A 293      31.918  46.142 132.724  1.00  0.00           N  
ATOM    343  CA  PHE A 293      31.079  46.943 131.851  1.00  0.00           C  
ATOM    344  C   PHE A 293      29.855  46.145 131.438  1.00  0.00           C  
ATOM    345  O   PHE A 293      28.746  46.670 131.435  1.00  0.00           O  
ATOM    346  CB  PHE A 293      31.851  47.372 130.604  1.00  0.00           C  
ATOM    347  CG  PHE A 293      32.893  48.439 130.855  1.00  0.00           C  
ATOM    348  CD1 PHE A 293      32.527  49.776 130.937  1.00  0.00           C  
ATOM    349  CD2 PHE A 293      34.246  48.102 130.961  1.00  0.00           C  
ATOM    350  CE1 PHE A 293      33.478  50.762 131.112  1.00  0.00           C  
ATOM    351  CE2 PHE A 293      35.209  49.075 131.135  1.00  0.00           C  
ATOM    352  CZ  PHE A 293      34.828  50.412 131.209  1.00  0.00           C  
ATOM    353  N   GLY A 294      30.060  44.874 131.091  1.00  0.00           N  
ATOM    354  CA  GLY A 294      28.957  44.028 130.675  1.00  0.00           C  
ATOM    355  C   GLY A 294      27.863  43.994 131.714  1.00  0.00           C  
ATOM    356  O   GLY A 294      26.703  44.266 131.425  1.00  0.00           O  
ATOM    357  N   ILE A 295      28.240  43.662 132.942  1.00  0.00           N  
ATOM    358  CA  ILE A 295      27.291  43.611 134.043  1.00  0.00           C  
ATOM    359  C   ILE A 295      26.578  44.959 134.243  1.00  0.00           C  
ATOM    360  O   ILE A 295      25.407  45.004 134.632  1.00  0.00           O  
ATOM    361  CB  ILE A 295      28.018  43.189 135.344  1.00  0.00           C  
ATOM    362  CG1 ILE A 295      27.819  41.686 135.573  1.00  0.00           C  
ATOM    363  CG2 ILE A 295      27.546  44.024 136.527  1.00  0.00           C  
ATOM    364  CD1 ILE A 295      28.666  41.120 136.702  1.00  0.00           C  
ATOM    365  N   ALA A 296      27.277  46.049 133.955  1.00  0.00           N  
ATOM    366  CA  ALA A 296      26.703  47.374 134.142  1.00  0.00           C  
ATOM    367  C   ALA A 296      25.651  47.780 133.104  1.00  0.00           C  
ATOM    368  O   ALA A 296      24.711  48.503 133.422  1.00  0.00           O  
ATOM    369  CB  ALA A 296      27.816  48.416 134.194  1.00  0.00           C  
ATOM    370  N   GLN A 297      25.798  47.322 131.868  1.00  0.00           N  
ATOM    371  CA  GLN A 297      24.831  47.682 130.839  1.00  0.00           C  
ATOM    372  C   GLN A 297      23.656  46.710 130.827  1.00  0.00           C  
ATOM    373  O   GLN A 297      22.628  46.970 130.196  1.00  0.00           O  
ATOM    374  CB  GLN A 297      25.497  47.728 129.460  1.00  0.00           C  
ATOM    375  CG  GLN A 297      26.093  46.416 128.992  1.00  0.00           C  
ATOM    376  CD  GLN A 297      26.780  46.557 127.645  1.00  0.00           C  
ATOM    377  OE1 GLN A 297      27.631  47.431 127.465  1.00  0.00           O  
ATOM    378  NE2 GLN A 297      26.418  45.696 126.692  1.00  0.00           N  
ATOM    379  N   ASP A 298      23.813  45.595 131.532  1.00  0.00           N  
ATOM    380  CA  ASP A 298      22.766  44.588 131.616  1.00  0.00           C  
ATOM    381  C   ASP A 298      21.635  45.071 132.505  1.00  0.00           C  
ATOM    382  O   ASP A 298      20.496  45.184 132.060  1.00  0.00           O  
ATOM    383  CB  ASP A 298      23.340  43.283 132.156  1.00  0.00           C  
ATOM    384  CG  ASP A 298      23.733  42.323 131.050  1.00  0.00           C  
ATOM    385  OD1 ASP A 298      24.139  42.803 129.961  1.00  0.00           O  
ATOM    386  OD2 ASP A 298      23.640  41.093 131.276  1.00  0.00           O  
ATOM    387  N   TYR A 299      21.948  45.359 133.762  1.00  0.00           N  
ATOM    388  CA  TYR A 299      20.936  45.846 134.686  1.00  0.00           C  
ATOM    389  C   TYR A 299      20.734  47.345 134.488  1.00  0.00           C  
ATOM    390  O   TYR A 299      20.477  48.067 135.443  1.00  0.00           O  
ATOM    391  CB  TYR A 299      21.363  45.584 136.129  1.00  0.00           C  
ATOM    392  CG  TYR A 299      21.603  44.130 136.459  1.00  0.00           C  
ATOM    393  CD1 TYR A 299      22.838  43.532 136.205  1.00  0.00           C  
ATOM    394  CD2 TYR A 299      20.585  43.346 137.007  1.00  0.00           C  
ATOM    395  CE1 TYR A 299      23.054  42.182 136.488  1.00  0.00           C  
ATOM    396  CE2 TYR A 299      20.786  41.998 137.294  1.00  0.00           C  
ATOM    397  CZ  TYR A 299      22.021  41.424 137.032  1.00  0.00           C  
ATOM    398  OH  TYR A 299      22.215  40.100 137.314  1.00  0.00           O  
ATOM    399  N   LYS A 305      20.831  47.806 133.244  1.00  0.00           N  
ATOM    400  CA  LYS A 305      20.685  49.227 132.956  1.00  0.00           C  
ATOM    401  C   LYS A 305      21.245  50.008 134.139  1.00  0.00           C  
ATOM    402  O   LYS A 305      20.495  50.599 134.920  1.00  0.00           O  
ATOM    403  CB  LYS A 305      19.211  49.592 132.726  1.00  0.00           C  
ATOM    404  CG  LYS A 305      18.688  49.268 131.334  1.00  0.00           C  
ATOM    405  CD  LYS A 305      17.415  50.067 131.032  1.00  0.00           C  
ATOM    406  CE  LYS A 305      17.020  50.032 129.541  1.00  0.00           C  
ATOM    407  NZ  LYS A 305      16.419  48.741 129.065  1.00  0.00           N  
ATOM    408  N   GLY A 306      22.570  49.977 134.274  1.00  0.00           N  
ATOM    409  CA  GLY A 306      23.246  50.665 135.364  1.00  0.00           C  
ATOM    410  C   GLY A 306      24.556  51.274 134.907  1.00  0.00           C  
ATOM    411  O   GLY A 306      24.732  51.510 133.714  1.00  0.00           O  
ATOM    412  N   GLN A 307      25.490  51.517 135.825  1.00  0.00           N  
ATOM    413  CA  GLN A 307      26.757  52.122 135.421  1.00  0.00           C  
ATOM    414  C   GLN A 307      28.069  51.462 135.836  1.00  0.00           C  
ATOM    415  O   GLN A 307      28.120  50.652 136.764  1.00  0.00           O  
ATOM    416  CB  GLN A 307      26.781  53.594 135.848  1.00  0.00           C  
ATOM    417  CG  GLN A 307      25.804  54.471 135.058  1.00  0.00           C  
ATOM    418  CD  GLN A 307      26.048  54.415 133.550  1.00  0.00           C  
ATOM    419  OE1 GLN A 307      26.186  53.327 132.965  1.00  0.00           O  
ATOM    420  NE2 GLN A 307      26.094  55.584 132.912  1.00  0.00           N  
ATOM    421  N   CYS A 308      29.129  51.814 135.110  1.00  0.00           N  
ATOM    422  CA  CYS A 308      30.477  51.316 135.367  1.00  0.00           C  
ATOM    423  C   CYS A 308      31.466  52.430 135.085  1.00  0.00           C  
ATOM    424  O   CYS A 308      31.493  52.953 133.975  1.00  0.00           O  
ATOM    425  CB  CYS A 308      30.821  50.121 134.467  1.00  0.00           C  
ATOM    426  SG  CYS A 308      32.546  49.533 134.669  1.00  0.00           S  
ATOM    427  N   ASN A 309      32.283  52.798 136.073  1.00  0.00           N  
ATOM    428  CA  ASN A 309      33.257  53.864 135.841  1.00  0.00           C  
ATOM    429  C   ASN A 309      34.641  53.330 135.429  1.00  0.00           C  
ATOM    430  O   ASN A 309      34.923  52.124 135.507  1.00  0.00           O  
ATOM    431  CB  ASN A 309      33.412  54.765 137.085  1.00  0.00           C  
ATOM    432  CG  ASN A 309      32.070  55.139 137.738  1.00  0.00           C  
ATOM    433  OD1 ASN A 309      31.091  55.428 137.065  1.00  0.00           O  
ATOM    434  ND2 ASN A 309      32.045  55.147 139.061  1.00  0.00           N  
ATOM    435  N   LEU A 310      35.487  54.259 134.984  1.00  0.00           N  
ATOM    436  CA  LEU A 310      36.854  53.999 134.548  1.00  0.00           C  
ATOM    437  C   LEU A 310      37.822  54.886 135.356  1.00  0.00           C  
ATOM    438  O   LEU A 310      37.947  56.075 135.093  1.00  0.00           O  
ATOM    439  CB  LEU A 310      36.984  54.318 133.054  1.00  0.00           C  
ATOM    440  CG  LEU A 310      38.364  54.182 132.399  1.00  0.00           C  
ATOM    441  CD1 LEU A 310      38.752  52.696 132.356  1.00  0.00           C  
ATOM    442  CD2 LEU A 310      38.342  54.781 130.985  1.00  0.00           C  
ATOM    443  N   ARG A 311      38.504  54.303 136.338  1.00  0.00           N  
ATOM    444  CA  ARG A 311      39.440  55.052 137.176  1.00  0.00           C  
ATOM    445  C   ARG A 311      40.915  54.666 137.025  1.00  0.00           C  
ATOM    446  O   ARG A 311      41.318  53.547 137.348  1.00  0.00           O  
ATOM    447  CB  ARG A 311      39.048  54.902 138.648  1.00  0.00           C  
ATOM    448  CG  ARG A 311      40.055  55.490 139.611  1.00  0.00           C  
ATOM    449  CD  ARG A 311      39.592  55.361 141.039  1.00  0.00           C  
ATOM    450  NE  ARG A 311      39.708  54.004 141.551  1.00  0.00           N  
ATOM    451  CZ  ARG A 311      38.673  53.229 141.850  1.00  0.00           C  
ATOM    452  NH1 ARG A 311      37.431  53.668 141.685  1.00  0.00           N  
ATOM    453  NH2 ARG A 311      38.879  52.013 142.337  1.00  0.00           N  
ATOM    454  N   PHE A 312      41.722  55.597 136.538  1.00  0.00           N  
ATOM    455  CA  PHE A 312      43.148  55.345 136.394  1.00  0.00           C  
ATOM    456  C   PHE A 312      43.765  55.693 137.741  1.00  0.00           C  
ATOM    457  O   PHE A 312      43.175  56.448 138.520  1.00  0.00           O  
ATOM    458  CB  PHE A 312      43.744  56.234 135.297  1.00  0.00           C  
ATOM    459  CG  PHE A 312      43.433  55.768 133.896  1.00  0.00           C  
ATOM    460  CD1 PHE A 312      44.026  54.618 133.384  1.00  0.00           C  
ATOM    461  CD2 PHE A 312      42.548  56.478 133.088  1.00  0.00           C  
ATOM    462  CE1 PHE A 312      43.745  54.186 132.090  1.00  0.00           C  
ATOM    463  CE2 PHE A 312      42.263  56.051 131.793  1.00  0.00           C  
ATOM    464  CZ  PHE A 312      42.863  54.903 131.296  1.00  0.00           C  
ATOM    465  N   ASP A 313      44.938  55.145 138.034  1.00  0.00           N  
ATOM    466  CA  ASP A 313      45.582  55.443 139.303  1.00  0.00           C  
ATOM    467  C   ASP A 313      46.882  56.187 139.056  1.00  0.00           C  
ATOM    468  O   ASP A 313      47.908  55.567 138.774  1.00  0.00           O  
ATOM    469  CB  ASP A 313      45.866  54.158 140.078  1.00  0.00           C  
ATOM    470  CG  ASP A 313      46.424  54.426 141.470  1.00  0.00           C  
ATOM    471  OD1 ASP A 313      46.764  53.456 142.179  1.00  0.00           O  
ATOM    472  OD2 ASP A 313      46.522  55.609 141.860  1.00  0.00           O  
ATOM    473  N   ASP A 314      46.832  57.515 139.161  1.00  0.00           N  
ATOM    474  CA  ASP A 314      48.006  58.363 138.956  1.00  0.00           C  
ATOM    475  C   ASP A 314      48.592  58.786 140.293  1.00  0.00           C  
ATOM    476  O   ASP A 314      49.286  59.796 140.385  1.00  0.00           O  
ATOM    477  CB  ASP A 314      47.629  59.607 138.149  1.00  0.00           C  
ATOM    478  CG  ASP A 314      46.657  60.512 138.886  1.00  0.00           C  
ATOM    479  OD1 ASP A 314      45.695  59.995 139.488  1.00  0.00           O  
ATOM    480  OD2 ASP A 314      46.850  61.741 138.847  1.00  0.00           O  
ATOM    481  N   THR A 315      48.301  58.000 141.325  1.00  0.00           N  
ATOM    482  CA  THR A 315      48.783  58.259 142.677  1.00  0.00           C  
ATOM    483  C   THR A 315      50.311  58.394 142.701  1.00  0.00           C  
ATOM    484  O   THR A 315      50.858  59.209 143.436  1.00  0.00           O  
ATOM    485  CB  THR A 315      48.328  57.112 143.644  1.00  0.00           C  
ATOM    486  OG1 THR A 315      48.592  57.476 145.002  1.00  0.00           O  
ATOM    487  CG2 THR A 315      49.064  55.813 143.331  1.00  0.00           C  
ATOM    488  N   ASN A 316      50.988  57.607 141.873  1.00  0.00           N  
ATOM    489  CA  ASN A 316      52.445  57.607 141.805  1.00  0.00           C  
ATOM    490  C   ASN A 316      53.047  58.866 141.200  1.00  0.00           C  
ATOM    491  O   ASN A 316      53.061  59.027 139.981  1.00  0.00           O  
ATOM    492  CB  ASN A 316      52.931  56.404 140.994  1.00  0.00           C  
ATOM    493  CG  ASN A 316      52.477  55.086 141.579  1.00  0.00           C  
ATOM    494  OD1 ASN A 316      52.741  54.784 142.746  1.00  0.00           O  
ATOM    495  ND2 ASN A 316      51.792  54.286 140.769  1.00  0.00           N  
ATOM    496  N   PRO A 317      53.579  59.764 142.042  1.00  0.00           N  
ATOM    497  CA  PRO A 317      54.182  61.002 141.538  1.00  0.00           C  
ATOM    498  C   PRO A 317      55.496  60.748 140.803  1.00  0.00           C  
ATOM    499  O   PRO A 317      55.633  59.766 140.069  1.00  0.00           O  
ATOM    500  CB  PRO A 317      54.381  61.824 142.804  1.00  0.00           C  
ATOM    501  CG  PRO A 317      54.691  60.764 143.824  1.00  0.00           C  
ATOM    502  CD  PRO A 317      53.667  59.695 143.512  1.00  0.00           C  
ATOM    503  N   LYS A 421      55.594  60.703 135.992  1.00  0.00           N  
ATOM    504  CA  LYS A 421      55.799  59.784 134.872  1.00  0.00           C  
ATOM    505  C   LYS A 421      54.473  59.178 134.397  1.00  0.00           C  
ATOM    506  O   LYS A 421      54.379  57.974 134.148  1.00  0.00           O  
ATOM    507  CB  LYS A 421      56.775  58.669 135.280  1.00  0.00           C  
ATOM    508  N   GLU A 422      53.451  60.023 134.278  1.00  0.00           N  
ATOM    509  CA  GLU A 422      52.130  59.578 133.838  1.00  0.00           C  
ATOM    510  C   GLU A 422      52.201  58.998 132.427  1.00  0.00           C  
ATOM    511  O   GLU A 422      51.406  58.124 132.061  1.00  0.00           O  
ATOM    512  CB  GLU A 422      51.145  60.753 133.873  1.00  0.00           C  
ATOM    513  N   ASP A 423      53.176  59.493 131.661  1.00  0.00           N  
ATOM    514  CA  ASP A 423      53.414  59.109 130.269  1.00  0.00           C  
ATOM    515  C   ASP A 423      52.105  59.074 129.504  1.00  0.00           C  
ATOM    516  O   ASP A 423      51.672  58.030 129.010  1.00  0.00           O  
ATOM    517  CB  ASP A 423      54.121  57.756 130.174  1.00  0.00           C  
ATOM    518  CG  ASP A 423      54.588  57.446 128.762  1.00  0.00           C  
ATOM    519  OD1 ASP A 423      55.576  56.700 128.607  1.00  0.00           O  
ATOM    520  OD2 ASP A 423      53.963  57.941 127.803  1.00  0.00           O  
ATOM    521  N   ILE A 424      51.483  60.244 129.428  1.00  0.00           N  
ATOM    522  CA  ILE A 424      50.220  60.424 128.743  1.00  0.00           C  
ATOM    523  C   ILE A 424      50.220  59.754 127.372  1.00  0.00           C  
ATOM    524  O   ILE A 424      50.766  60.280 126.393  1.00  0.00           O  
ATOM    525  CB  ILE A 424      49.894  61.941 128.613  1.00  0.00           C  
ATOM    526  CG1 ILE A 424      48.695  62.151 127.683  1.00  0.00           C  
ATOM    527  CG2 ILE A 424      51.131  62.707 128.166  1.00  0.00           C  
ATOM    528  CD1 ILE A 424      47.389  61.558 128.218  1.00  0.00           C  
ATOM    529  N   GLU A 425      49.617  58.571 127.327  1.00  0.00           N  
ATOM    530  CA  GLU A 425      49.491  57.785 126.105  1.00  0.00           C  
ATOM    531  C   GLU A 425      48.701  56.544 126.493  1.00  0.00           C  
ATOM    532  O   GLU A 425      47.757  56.142 125.805  1.00  0.00           O  
ATOM    533  CB  GLU A 425      50.869  57.383 125.541  1.00  0.00           C  
ATOM    534  CG  GLU A 425      51.606  56.272 126.309  1.00  0.00           C  
ATOM    535  CD  GLU A 425      52.142  55.156 125.394  1.00  0.00           C  
ATOM    536  OE1 GLU A 425      52.804  54.234 125.922  1.00  0.00           O  
ATOM    537  OE2 GLU A 425      51.899  55.191 124.161  1.00  0.00           O  
ATOM    538  N   TYR A 426      49.097  55.955 127.617  1.00  0.00           N  
ATOM    539  CA  TYR A 426      48.442  54.771 128.135  1.00  0.00           C  
ATOM    540  C   TYR A 426      46.970  55.053 128.417  1.00  0.00           C  
ATOM    541  O   TYR A 426      46.099  54.295 127.987  1.00  0.00           O  
ATOM    542  CB  TYR A 426      49.122  54.308 129.422  1.00  0.00           C  
ATOM    543  CG  TYR A 426      50.522  53.779 129.241  1.00  0.00           C  
ATOM    544  CD1 TYR A 426      50.771  52.662 128.446  1.00  0.00           C  
ATOM    545  CD2 TYR A 426      51.593  54.363 129.908  1.00  0.00           C  
ATOM    546  CE1 TYR A 426      52.057  52.134 128.328  1.00  0.00           C  
ATOM    547  CE2 TYR A 426      52.879  53.846 129.801  1.00  0.00           C  
ATOM    548  CZ  TYR A 426      53.106  52.730 129.014  1.00  0.00           C  
ATOM    549  OH  TYR A 426      54.376  52.202 128.940  1.00  0.00           O  
ATOM    550  N   VAL A 427      46.688  56.140 129.132  1.00  0.00           N  
ATOM    551  CA  VAL A 427      45.306  56.478 129.453  1.00  0.00           C  
ATOM    552  C   VAL A 427      44.472  56.620 128.189  1.00  0.00           C  
ATOM    553  O   VAL A 427      43.343  56.144 128.128  1.00  0.00           O  
ATOM    554  CB  VAL A 427      45.207  57.781 130.280  1.00  0.00           C  
ATOM    555  CG1 VAL A 427      46.013  57.642 131.550  1.00  0.00           C  
ATOM    556  CG2 VAL A 427      45.694  58.955 129.470  1.00  0.00           C  
ATOM    557  N   GLU A 429      45.031  57.269 127.176  1.00  0.00           N  
ATOM    558  CA  GLU A 429      44.317  57.439 125.918  1.00  0.00           C  
ATOM    559  C   GLU A 429      44.304  56.111 125.160  1.00  0.00           C  
ATOM    560  O   GLU A 429      43.348  55.780 124.470  1.00  0.00           O  
ATOM    561  CB  GLU A 429      44.970  58.559 125.093  1.00  0.00           C  
ATOM    562  CG  GLU A 429      46.480  58.632 125.251  1.00  0.00           C  
ATOM    563  CD  GLU A 429      47.065  59.944 124.748  1.00  0.00           C  
ATOM    564  OE1 GLU A 429      47.098  60.164 123.511  1.00  0.00           O  
ATOM    565  OE2 GLU A 429      47.487  60.763 125.593  1.00  0.00           O  
ATOM    566  N   SER A 431      45.367  55.340 125.318  1.00  0.00           N  
ATOM    567  CA  SER A 431      45.474  54.046 124.671  1.00  0.00           C  
ATOM    568  C   SER A 431      44.479  53.045 125.254  1.00  0.00           C  
ATOM    569  O   SER A 431      43.926  52.200 124.538  1.00  0.00           O  
ATOM    570  CB  SER A 431      46.891  53.506 124.854  1.00  0.00           C  
ATOM    571  OG  SER A 431      46.955  52.120 124.588  1.00  0.00           O  
ATOM    572  N   ILE A 432      44.269  53.142 126.564  1.00  0.00           N  
ATOM    573  CA  ILE A 432      43.377  52.248 127.291  1.00  0.00           C  
ATOM    574  C   ILE A 432      41.925  52.594 127.021  1.00  0.00           C  
ATOM    575  O   ILE A 432      41.098  51.697 126.842  1.00  0.00           O  
ATOM    576  CB  ILE A 432      43.719  52.299 128.817  1.00  0.00           C  
ATOM    577  CG1 ILE A 432      45.033  51.542 129.059  1.00  0.00           C  
ATOM    578  CG2 ILE A 432      42.566  51.746 129.678  1.00  0.00           C  
ATOM    579  CD1 ILE A 432      45.602  51.739 130.417  1.00  0.00           C  
ATOM    580  N   LYS A 433      41.629  53.894 126.974  1.00  0.00           N  
ATOM    581  CA  LYS A 433      40.276  54.387 126.687  1.00  0.00           C  
ATOM    582  C   LYS A 433      39.851  53.926 125.307  1.00  0.00           C  
ATOM    583  O   LYS A 433      38.712  53.511 125.093  1.00  0.00           O  
ATOM    584  CB  LYS A 433      40.228  55.916 126.696  1.00  0.00           C  
ATOM    585  CG  LYS A 433      40.538  56.569 128.021  1.00  0.00           C  
ATOM    586  CD  LYS A 433      40.822  58.078 127.871  1.00  0.00           C  
ATOM    587  CE  LYS A 433      39.565  58.848 127.491  1.00  0.00           C  
ATOM    588  NZ  LYS A 433      39.804  60.282 127.210  1.00  0.00           N  
ATOM    589  N   ASN A 434      40.780  54.012 124.366  1.00  0.00           N  
ATOM    590  CA  ASN A 434      40.499  53.620 122.990  1.00  0.00           C  
ATOM    591  C   ASN A 434      40.224  52.133 122.876  1.00  0.00           C  
ATOM    592  O   ASN A 434      39.253  51.722 122.235  1.00  0.00           O  
ATOM    593  CB  ASN A 434      41.662  54.028 122.078  1.00  0.00           C  
ATOM    594  CG  ASN A 434      41.638  55.513 121.736  1.00  0.00           C  
ATOM    595  OD1 ASN A 434      41.679  56.375 122.620  1.00  0.00           O  
ATOM    596  ND2 ASN A 434      41.556  55.817 120.441  1.00  0.00           N  
ATOM    597  N   ASP A 435      41.082  51.337 123.506  1.00  0.00           N  
ATOM    598  CA  ASP A 435      40.951  49.884 123.510  1.00  0.00           C  
ATOM    599  C   ASP A 435      39.605  49.460 124.092  1.00  0.00           C  
ATOM    600  O   ASP A 435      39.004  48.488 123.635  1.00  0.00           O  
ATOM    601  CB  ASP A 435      42.074  49.261 124.344  1.00  0.00           C  
ATOM    602  CG  ASP A 435      43.345  49.006 123.545  1.00  0.00           C  
ATOM    603  OD1 ASP A 435      43.627  49.724 122.557  1.00  0.00           O  
ATOM    604  OD2 ASP A 435      44.078  48.074 123.934  1.00  0.00           O  
ATOM    605  N   VAL A 436      39.142  50.201 125.101  1.00  0.00           N  
ATOM    606  CA  VAL A 436      37.875  49.920 125.774  1.00  0.00           C  
ATOM    607  C   VAL A 436      36.620  50.218 124.953  1.00  0.00           C  
ATOM    608  O   VAL A 436      35.665  49.440 124.967  1.00  0.00           O  
ATOM    609  CB  VAL A 436      37.765  50.704 127.095  1.00  0.00           C  
ATOM    610  CG1 VAL A 436      36.402  50.457 127.727  1.00  0.00           C  
ATOM    611  CG2 VAL A 436      38.881  50.285 128.056  1.00  0.00           C  
ATOM    612  N   GLU A 437      36.609  51.348 124.259  1.00  0.00           N  
ATOM    613  CA  GLU A 437      35.459  51.710 123.450  1.00  0.00           C  
ATOM    614  C   GLU A 437      35.401  50.768 122.255  1.00  0.00           C  
ATOM    615  O   GLU A 437      34.320  50.370 121.809  1.00  0.00           O  
ATOM    616  CB  GLU A 437      35.580  53.152 122.977  1.00  0.00           C  
ATOM    617  CG  GLU A 437      35.825  54.147 124.098  1.00  0.00           C  
ATOM    618  CD  GLU A 437      35.828  55.581 123.604  1.00  0.00           C  
ATOM    619  OE1 GLU A 437      34.740  56.084 123.247  1.00  0.00           O  
ATOM    620  OE2 GLU A 437      36.917  56.202 123.563  1.00  0.00           O  
ATOM    621  N   TRP A 438      36.572  50.407 121.742  1.00  0.00           N  
ATOM    622  CA  TRP A 438      36.647  49.487 120.612  1.00  0.00           C  
ATOM    623  C   TRP A 438      35.919  48.193 120.962  1.00  0.00           C  
ATOM    624  O   TRP A 438      35.233  47.623 120.130  1.00  0.00           O  
ATOM    625  CB  TRP A 438      38.104  49.174 120.277  1.00  0.00           C  
ATOM    626  CG  TRP A 438      38.270  48.193 119.165  1.00  0.00           C  
ATOM    627  CD1 TRP A 438      38.057  48.417 117.839  1.00  0.00           C  
ATOM    628  CD2 TRP A 438      38.704  46.835 119.279  1.00  0.00           C  
ATOM    629  NE1 TRP A 438      38.337  47.285 117.114  1.00  0.00           N  
ATOM    630  CE2 TRP A 438      38.738  46.295 117.974  1.00  0.00           C  
ATOM    631  CE3 TRP A 438      39.074  46.021 120.357  1.00  0.00           C  
ATOM    632  CZ2 TRP A 438      39.126  44.970 117.712  1.00  0.00           C  
ATOM    633  CZ3 TRP A 438      39.462  44.699 120.100  1.00  0.00           C  
ATOM    634  CH2 TRP A 438      39.485  44.191 118.784  1.00  0.00           C  
ATOM    635  N   LEU A 439      36.072  47.738 122.202  1.00  0.00           N  
ATOM    636  CA  LEU A 439      35.411  46.515 122.664  1.00  0.00           C  
ATOM    637  C   LEU A 439      33.892  46.667 122.664  1.00  0.00           C  
ATOM    638  O   LEU A 439      33.180  45.677 122.594  1.00  0.00           O  
ATOM    639  CB  LEU A 439      35.884  46.139 124.072  1.00  0.00           C  
ATOM    640  CG  LEU A 439      37.322  45.637 124.234  1.00  0.00           C  
ATOM    641  CD1 LEU A 439      37.524  45.145 125.643  1.00  0.00           C  
ATOM    642  CD2 LEU A 439      37.589  44.502 123.262  1.00  0.00           C  
ATOM    643  N   GLY A 444      33.408  47.910 122.752  1.00  0.00           N  
ATOM    644  CA  GLY A 444      31.975  48.169 122.732  1.00  0.00           C  
ATOM    645  C   GLY A 444      31.430  48.663 124.055  1.00  0.00           C  
ATOM    646  O   GLY A 444      30.214  48.741 124.262  1.00  0.00           O  
ATOM    647  N   PHE A 445      32.329  49.026 124.958  1.00  0.00           N  
ATOM    648  CA  PHE A 445      31.897  49.468 126.268  1.00  0.00           C  
ATOM    649  C   PHE A 445      32.074  50.950 126.468  1.00  0.00           C  
ATOM    650  O   PHE A 445      32.930  51.571 125.842  1.00  0.00           O  
ATOM    651  CB  PHE A 445      32.648  48.670 127.328  1.00  0.00           C  
ATOM    652  CG  PHE A 445      32.548  47.182 127.129  1.00  0.00           C  
ATOM    653  CD1 PHE A 445      31.323  46.533 127.258  1.00  0.00           C  
ATOM    654  CD2 PHE A 445      33.674  46.431 126.787  1.00  0.00           C  
ATOM    655  CE1 PHE A 445      31.217  45.148 127.048  1.00  0.00           C  
ATOM    656  CE2 PHE A 445      33.583  45.055 126.575  1.00  0.00           C  
ATOM    657  CZ  PHE A 445      32.349  44.412 126.706  1.00  0.00           C  
ATOM    658  N   HIS A 457      31.245  51.517 127.339  1.00  0.00           N  
ATOM    659  CA  HIS A 457      31.286  52.952 127.638  1.00  0.00           C  
ATOM    660  C   HIS A 457      31.348  53.141 129.147  1.00  0.00           C  
ATOM    661  O   HIS A 457      30.595  52.517 129.885  1.00  0.00           O  
ATOM    662  CB  HIS A 457      30.025  53.640 127.092  1.00  0.00           C  
ATOM    663  CG  HIS A 457      29.310  52.836 126.050  1.00  0.00           C  
ATOM    664  ND1 HIS A 457      29.813  52.644 124.778  1.00  0.00           N  
ATOM    665  CD2 HIS A 457      28.171  52.106 126.116  1.00  0.00           C  
ATOM    666  CE1 HIS A 457      29.020  51.825 124.109  1.00  0.00           C  
ATOM    667  NE2 HIS A 457      28.017  51.483 124.899  1.00  0.00           N  
ATOM    668  N   TRP A 461      32.237  54.015 129.597  1.00  0.00           N  
ATOM    669  CA  TRP A 461      32.402  54.279 131.021  1.00  0.00           C  
ATOM    670  C   TRP A 461      31.518  55.428 131.514  1.00  0.00           C  
ATOM    671  O   TRP A 461      31.277  56.383 130.790  1.00  0.00           O  
ATOM    672  CB  TRP A 461      33.877  54.579 131.306  1.00  0.00           C  
ATOM    673  CG  TRP A 461      34.432  55.763 130.546  1.00  0.00           C  
ATOM    674  CD1 TRP A 461      34.234  57.088 130.826  1.00  0.00           C  
ATOM    675  CD2 TRP A 461      35.271  55.721 129.386  1.00  0.00           C  
ATOM    676  NE1 TRP A 461      34.900  57.872 129.914  1.00  0.00           N  
ATOM    677  CE2 TRP A 461      35.545  57.061 129.016  1.00  0.00           C  
ATOM    678  CE3 TRP A 461      35.823  54.681 128.618  1.00  0.00           C  
ATOM    679  CZ2 TRP A 461      36.342  57.391 127.913  1.00  0.00           C  
ATOM    680  CZ3 TRP A 461      36.619  55.006 127.518  1.00  0.00           C  
ATOM    681  CH2 TRP A 461      36.870  56.353 127.179  1.00  0.00           C  
ATOM    682  N   SER A 463      31.045  55.332 132.753  1.00  0.00           N  
ATOM    683  CA  SER A 463      30.184  56.357 133.348  1.00  0.00           C  
ATOM    684  C   SER A 463      30.936  57.658 133.647  1.00  0.00           C  
ATOM    685  O   SER A 463      32.088  57.629 134.082  1.00  0.00           O  
ATOM    686  CB  SER A 463      29.546  55.808 134.631  1.00  0.00           C  
ATOM    687  OG  SER A 463      28.737  56.777 135.279  1.00  0.00           O  
ATOM    688  N   GLY A 472      30.275  58.793 133.405  1.00  0.00           N  
ATOM    689  CA  GLY A 472      30.878  60.103 133.640  1.00  0.00           C  
ATOM    690  C   GLY A 472      32.243  60.303 132.997  1.00  0.00           C  
ATOM    691  O   GLY A 472      32.537  59.734 131.941  1.00  0.00           O  
ATOM    692  N   ASN A 473      33.086  61.111 133.637  1.00  0.00           N  
ATOM    693  CA  ASN A 473      34.430  61.375 133.121  1.00  0.00           C  
ATOM    694  C   ASN A 473      35.369  60.276 133.577  1.00  0.00           C  
ATOM    695  O   ASN A 473      35.028  59.462 134.435  1.00  0.00           O  
ATOM    696  CB  ASN A 473      35.008  62.696 133.657  1.00  0.00           C  
ATOM    697  CG  ASN A 473      33.947  63.744 133.951  1.00  0.00           C  
ATOM    698  OD1 ASN A 473      33.116  63.573 134.848  1.00  0.00           O  
ATOM    699  ND2 ASN A 473      33.980  64.843 133.204  1.00  0.00           N  
ATOM    700  N   VAL A 474      36.564  60.282 133.004  1.00  0.00           N  
ATOM    701  CA  VAL A 474      37.603  59.328 133.359  1.00  0.00           C  
ATOM    702  C   VAL A 474      38.075  59.734 134.750  1.00  0.00           C  
ATOM    703  O   VAL A 474      38.754  60.743 134.895  1.00  0.00           O  
ATOM    704  CB  VAL A 474      38.791  59.425 132.382  1.00  0.00           C  
ATOM    705  CG1 VAL A 474      39.936  58.543 132.853  1.00  0.00           C  
ATOM    706  CG2 VAL A 474      38.343  59.023 130.995  1.00  0.00           C  
ATOM    707  N   ARG A 475      37.718  58.958 135.768  1.00  0.00           N  
ATOM    708  CA  ARG A 475      38.105  59.269 137.140  1.00  0.00           C  
ATOM    709  C   ARG A 475      39.591  58.994 137.438  1.00  0.00           C  
ATOM    710  O   ARG A 475      40.213  58.132 136.813  1.00  0.00           O  
ATOM    711  CB  ARG A 475      37.222  58.480 138.103  1.00  0.00           C  
ATOM    712  CG  ARG A 475      35.740  58.457 137.737  1.00  0.00           C  
ATOM    713  CD  ARG A 475      35.044  59.823 137.884  1.00  0.00           C  
ATOM    714  NE  ARG A 475      33.670  59.750 137.385  1.00  0.00           N  
ATOM    715  CZ  ARG A 475      32.652  59.218 138.052  1.00  0.00           C  
ATOM    716  NH1 ARG A 475      32.832  58.724 139.268  1.00  0.00           N  
ATOM    717  NH2 ARG A 475      31.462  59.121 137.476  1.00  0.00           N  
ATOM    718  N   TYR A 476      40.148  59.732 138.397  1.00  0.00           N  
ATOM    719  CA  TYR A 476      41.554  59.608 138.795  1.00  0.00           C  
ATOM    720  C   TYR A 476      41.720  59.604 140.322  1.00  0.00           C  
ATOM    721  O   TYR A 476      41.253  60.511 141.017  1.00  0.00           O  
ATOM    722  CB  TYR A 476      42.372  60.772 138.239  1.00  0.00           C  
ATOM    723  CG  TYR A 476      42.651  60.754 136.747  1.00  0.00           C  
ATOM    724  CD1 TYR A 476      43.756  60.079 136.231  1.00  0.00           C  
ATOM    725  CD2 TYR A 476      41.852  61.476 135.861  1.00  0.00           C  
ATOM    726  CE1 TYR A 476      44.066  60.134 134.866  1.00  0.00           C  
ATOM    727  CE2 TYR A 476      42.155  61.538 134.494  1.00  0.00           C  
ATOM    728  CZ  TYR A 476      43.265  60.870 134.002  1.00  0.00           C  
ATOM    729  OH  TYR A 476      43.587  60.966 132.656  1.00  0.00           O  
ATOM    730  N   SER A 477      42.398  58.587 140.843  1.00  0.00           N  
ATOM    731  CA  SER A 477      42.628  58.481 142.274  1.00  0.00           C  
ATOM    732  C   SER A 477      43.195  59.791 142.860  1.00  0.00           C  
ATOM    733  O   SER A 477      42.882  60.160 143.988  1.00  0.00           O  
ATOM    734  CB  SER A 477      43.584  57.314 142.562  1.00  0.00           C  
ATOM    735  OG  SER A 477      44.926  57.639 142.231  1.00  0.00           O  
ATOM    736  N   SER A 478      44.024  60.492 142.092  1.00  0.00           N  
ATOM    737  CA  SER A 478      44.600  61.746 142.566  1.00  0.00           C  
ATOM    738  C   SER A 478      43.510  62.769 142.810  1.00  0.00           C  
ATOM    739  O   SER A 478      43.755  63.829 143.376  1.00  0.00           O  
ATOM    740  CB  SER A 478      45.592  62.308 141.550  1.00  0.00           C  
ATOM    741  OG  SER A 478      46.751  61.493 141.468  1.00  0.00           O  
ATOM    742  N   ASP A 479      42.300  62.449 142.382  1.00  0.00           N  
ATOM    743  CA  ASP A 479      41.191  63.359 142.573  1.00  0.00           C  
ATOM    744  C   ASP A 479      40.818  63.429 144.033  1.00  0.00           C  
ATOM    745  O   ASP A 479      40.516  64.502 144.564  1.00  0.00           O  
ATOM    746  CB  ASP A 479      39.958  62.887 141.796  1.00  0.00           C  
ATOM    747  CG  ASP A 479      40.072  63.136 140.310  1.00  0.00           C  
ATOM    748  OD1 ASP A 479      40.746  64.123 139.935  1.00  0.00           O  
ATOM    749  OD2 ASP A 479      39.473  62.360 139.536  1.00  0.00           O  
ATOM    750  N   TYR A 482      40.864  62.265 144.672  1.00  0.00           N  
ATOM    751  CA  TYR A 482      40.468  62.089 146.068  1.00  0.00           C  
ATOM    752  C   TYR A 482      41.443  62.399 147.201  1.00  0.00           C  
ATOM    753  O   TYR A 482      41.109  62.171 148.361  1.00  0.00           O  
ATOM    754  CB  TYR A 482      39.963  60.661 146.223  1.00  0.00           C  
ATOM    755  CG  TYR A 482      39.020  60.269 145.110  1.00  0.00           C  
ATOM    756  CD1 TYR A 482      37.801  60.929 144.937  1.00  0.00           C  
ATOM    757  CD2 TYR A 482      39.348  59.252 144.219  1.00  0.00           C  
ATOM    758  CE1 TYR A 482      36.932  60.576 143.899  1.00  0.00           C  
ATOM    759  CE2 TYR A 482      38.490  58.902 143.184  1.00  0.00           C  
ATOM    760  CZ  TYR A 482      37.288  59.567 143.031  1.00  0.00           C  
ATOM    761  OH  TYR A 482      36.455  59.236 141.989  1.00  0.00           O  
ATOM    762  N   PHE A 485      42.622  62.927 146.896  1.00  0.00           N  
ATOM    763  CA  PHE A 485      43.596  63.211 147.938  1.00  0.00           C  
ATOM    764  C   PHE A 485      43.098  63.888 149.191  1.00  0.00           C  
ATOM    765  O   PHE A 485      43.510  63.533 150.288  1.00  0.00           O  
ATOM    766  CB  PHE A 485      44.757  64.021 147.386  1.00  0.00           C  
ATOM    767  CG  PHE A 485      45.640  63.241 146.485  1.00  0.00           C  
ATOM    768  CD1 PHE A 485      45.830  61.877 146.694  1.00  0.00           C  
ATOM    769  CD2 PHE A 485      46.281  63.851 145.422  1.00  0.00           C  
ATOM    770  CE1 PHE A 485      46.636  61.135 145.860  1.00  0.00           C  
ATOM    771  CE2 PHE A 485      47.096  63.113 144.576  1.00  0.00           C  
ATOM    772  CZ  PHE A 485      47.269  61.748 144.801  1.00  0.00           C  
ATOM    773  N   ASP A 490      42.217  64.862 149.047  1.00  0.00           N  
ATOM    774  CA  ASP A 490      41.731  65.568 150.211  1.00  0.00           C  
ATOM    775  C   ASP A 490      40.935  64.661 151.102  1.00  0.00           C  
ATOM    776  O   ASP A 490      41.186  64.595 152.297  1.00  0.00           O  
ATOM    777  CB  ASP A 490      40.892  66.776 149.796  1.00  0.00           C  
ATOM    778  CG  ASP A 490      41.711  67.822 149.067  1.00  0.00           C  
ATOM    779  OD1 ASP A 490      42.925  67.914 149.327  1.00  0.00           O  
ATOM    780  OD2 ASP A 490      41.142  68.560 148.245  1.00  0.00           O  
ATOM    781  N   GLN A 494      39.980  63.951 150.521  1.00  0.00           N  
ATOM    782  CA  GLN A 494      39.148  63.042 151.287  1.00  0.00           C  
ATOM    783  C   GLN A 494      39.986  61.922 151.908  1.00  0.00           C  
ATOM    784  O   GLN A 494      39.764  61.522 153.053  1.00  0.00           O  
ATOM    785  CB  GLN A 494      38.041  62.480 150.386  1.00  0.00           C  
ATOM    786  CG  GLN A 494      36.702  63.204 150.509  1.00  0.00           C  
ATOM    787  CD  GLN A 494      35.939  62.849 151.806  1.00  0.00           C  
ATOM    788  OE1 GLN A 494      36.505  62.859 152.916  1.00  0.00           O  
ATOM    789  NE2 GLN A 494      34.646  62.539 151.665  1.00  0.00           N  
ATOM    790  N   LEU A 495      40.965  61.423 151.164  1.00  0.00           N  
ATOM    791  CA  LEU A 495      41.813  60.355 151.683  1.00  0.00           C  
ATOM    792  C   LEU A 495      42.502  60.865 152.946  1.00  0.00           C  
ATOM    793  O   LEU A 495      42.461  60.227 154.012  1.00  0.00           O  
ATOM    794  CB  LEU A 495      42.848  59.939 150.624  1.00  0.00           C  
ATOM    795  CG  LEU A 495      42.398  58.899 149.593  1.00  0.00           C  
ATOM    796  CD1 LEU A 495      42.907  59.244 148.214  1.00  0.00           C  
ATOM    797  CD2 LEU A 495      42.924  57.514 150.024  1.00  0.00           C  
ATOM    798  N   HIS A 496      43.114  62.036 152.807  1.00  0.00           N  
ATOM    799  CA  HIS A 496      43.840  62.690 153.882  1.00  0.00           C  
ATOM    800  C   HIS A 496      42.971  62.921 155.124  1.00  0.00           C  
ATOM    801  O   HIS A 496      43.414  62.674 156.246  1.00  0.00           O  
ATOM    802  CB  HIS A 496      44.417  64.014 153.358  1.00  0.00           C  
ATOM    803  CG  HIS A 496      44.909  64.934 154.436  1.00  0.00           C  
ATOM    804  ND1 HIS A 496      45.928  64.592 155.299  1.00  0.00           N  
ATOM    805  CD2 HIS A 496      44.481  66.157 154.828  1.00  0.00           C  
ATOM    806  CE1 HIS A 496      46.102  65.561 156.180  1.00  0.00           C  
ATOM    807  NE2 HIS A 496      45.237  66.524 155.916  1.00  0.00           N  
ATOM    808  N   ALA A 498      41.736  63.388 154.923  1.00  0.00           N  
ATOM    809  CA  ALA A 498      40.812  63.650 156.032  1.00  0.00           C  
ATOM    810  C   ALA A 498      40.349  62.327 156.622  1.00  0.00           C  
ATOM    811  O   ALA A 498      40.347  62.144 157.844  1.00  0.00           O  
ATOM    812  CB  ALA A 498      39.600  64.470 155.543  1.00  0.00           C  
ATOM    813  N   TYR A 499      39.941  61.398 155.761  1.00  0.00           N  
ATOM    814  CA  TYR A 499      39.517  60.089 156.265  1.00  0.00           C  
ATOM    815  C   TYR A 499      40.614  59.444 157.093  1.00  0.00           C  
ATOM    816  O   TYR A 499      40.323  58.718 158.019  1.00  0.00           O  
ATOM    817  CB  TYR A 499      39.084  59.160 155.121  1.00  0.00           C  
ATOM    818  CG  TYR A 499      37.613  59.290 154.815  1.00  0.00           C  
ATOM    819  CD1 TYR A 499      36.675  59.186 155.835  1.00  0.00           C  
ATOM    820  CD2 TYR A 499      37.158  59.531 153.528  1.00  0.00           C  
ATOM    821  CE1 TYR A 499      35.315  59.323 155.586  1.00  0.00           C  
ATOM    822  CE2 TYR A 499      35.789  59.669 153.257  1.00  0.00           C  
ATOM    823  CZ  TYR A 499      34.874  59.563 154.297  1.00  0.00           C  
ATOM    824  OH  TYR A 499      33.516  59.680 154.064  1.00  0.00           O  
ATOM    825  N   ALA A 500      41.877  59.726 156.794  1.00  0.00           N  
ATOM    826  CA  ALA A 500      42.970  59.131 157.582  1.00  0.00           C  
ATOM    827  C   ALA A 500      43.020  59.800 158.957  1.00  0.00           C  
ATOM    828  O   ALA A 500      43.287  59.145 159.957  1.00  0.00           O  
ATOM    829  CB  ALA A 500      44.356  59.265 156.835  1.00  0.00           C  
ATOM    830  N   ILE A 501      42.760  61.104 159.004  1.00  0.00           N  
ATOM    831  CA  ILE A 501      42.743  61.836 160.271  1.00  0.00           C  
ATOM    832  C   ILE A 501      41.651  61.214 161.127  1.00  0.00           C  
ATOM    833  O   ILE A 501      41.875  60.890 162.291  1.00  0.00           O  
ATOM    834  CB  ILE A 501      42.472  63.365 160.041  1.00  0.00           C  
ATOM    835  CG1 ILE A 501      43.806  64.102 159.894  1.00  0.00           C  
ATOM    836  CG2 ILE A 501      41.666  63.945 161.178  1.00  0.00           C  
ATOM    837  CD1 ILE A 501      43.709  65.365 159.074  1.00  0.00           C  
ATOM    838  N   GLU A 502      40.475  61.025 160.554  1.00  0.00           N  
ATOM    839  CA  GLU A 502      39.392  60.392 161.297  1.00  0.00           C  
ATOM    840  C   GLU A 502      39.901  59.123 162.010  1.00  0.00           C  
ATOM    841  O   GLU A 502      39.710  58.958 163.206  1.00  0.00           O  
ATOM    842  CB  GLU A 502      38.242  60.016 160.357  1.00  0.00           C  
ATOM    843  CG  GLU A 502      37.073  59.353 161.071  1.00  0.00           C  
ATOM    844  CD  GLU A 502      35.911  59.051 160.141  1.00  0.00           C  
ATOM    845  OE1 GLU A 502      36.004  59.382 158.944  1.00  0.00           O  
ATOM    846  OE2 GLU A 502      34.903  58.478 160.610  1.00  0.00           O  
ATOM    847  N   LEU A 503      40.552  58.222 161.281  1.00  0.00           N  
ATOM    848  CA  LEU A 503      41.062  57.002 161.914  1.00  0.00           C  
ATOM    849  C   LEU A 503      42.032  57.349 163.054  1.00  0.00           C  
ATOM    850  O   LEU A 503      42.052  56.664 164.096  1.00  0.00           O  
ATOM    851  CB  LEU A 503      41.736  56.094 160.873  1.00  0.00           C  
ATOM    852  CG  LEU A 503      40.784  55.474 159.844  1.00  0.00           C  
ATOM    853  CD1 LEU A 503      41.596  54.706 158.807  1.00  0.00           C  
ATOM    854  CD2 LEU A 503      39.773  54.530 160.534  1.00  0.00           C  
ATOM    855  N   ILE A 504      42.811  58.424 162.877  1.00  0.00           N  
ATOM    856  CA  ILE A 504      43.754  58.838 163.916  1.00  0.00           C  
ATOM    857  C   ILE A 504      43.010  59.252 165.179  1.00  0.00           C  
ATOM    858  O   ILE A 504      43.447  58.972 166.299  1.00  0.00           O  
ATOM    859  CB  ILE A 504      44.609  60.035 163.484  1.00  0.00           C  
ATOM    860  CG1 ILE A 504      45.628  59.613 162.426  1.00  0.00           C  
ATOM    861  CG2 ILE A 504      45.320  60.614 164.679  1.00  0.00           C  
ATOM    862  CD1 ILE A 504      46.455  60.798 161.917  1.00  0.00           C  
ATOM    863  N   ASN A 505      41.883  59.930 164.993  1.00  0.00           N  
ATOM    864  CA  ASN A 505      41.086  60.384 166.125  1.00  0.00           C  
ATOM    865  C   ASN A 505      40.429  59.208 166.883  1.00  0.00           C  
ATOM    866  O   ASN A 505      40.267  59.263 168.102  1.00  0.00           O  
ATOM    867  CB  ASN A 505      40.040  61.404 165.634  1.00  0.00           C  
ATOM    868  CG  ASN A 505      40.640  62.820 165.436  1.00  0.00           C  
ATOM    869  OD1 ASN A 505      40.710  63.334 164.332  1.00  0.00           O  
ATOM    870  ND2 ASN A 505      41.074  63.427 166.517  1.00  0.00           N  
ATOM    871  N   LYS A 506      40.085  58.137 166.175  1.00  0.00           N  
ATOM    872  CA  LYS A 506      39.472  56.965 166.805  1.00  0.00           C  
ATOM    873  C   LYS A 506      40.516  56.020 167.391  1.00  0.00           C  
ATOM    874  O   LYS A 506      40.204  54.882 167.780  1.00  0.00           O  
ATOM    875  CB  LYS A 506      38.640  56.182 165.789  1.00  0.00           C  
ATOM    876  CG  LYS A 506      37.624  57.001 165.062  1.00  0.00           C  
ATOM    877  CD  LYS A 506      36.852  56.118 164.096  1.00  0.00           C  
ATOM    878  CE  LYS A 506      35.773  56.885 163.356  1.00  0.00           C  
ATOM    879  NZ  LYS A 506      34.842  55.923 162.742  1.00  0.00           N  
ATOM    880  N   GLY A 507      41.756  56.485 167.443  1.00  0.00           N  
ATOM    881  CA  GLY A 507      42.814  55.649 167.967  1.00  0.00           C  
ATOM    882  C   GLY A 507      42.994  54.414 167.104  1.00  0.00           C  
ATOM    883  O   GLY A 507      43.460  53.387 167.582  1.00  0.00           O  
ATOM    884  N   LEU A 508      42.616  54.528 165.832  1.00  0.00           N  
ATOM    885  CA  LEU A 508      42.727  53.437 164.869  1.00  0.00           C  
ATOM    886  C   LEU A 508      43.833  53.645 163.815  1.00  0.00           C  
ATOM    887  O   LEU A 508      43.850  52.978 162.779  1.00  0.00           O  
ATOM    888  CB  LEU A 508      41.375  53.229 164.179  1.00  0.00           C  
ATOM    889  CG  LEU A 508      40.206  52.784 165.075  1.00  0.00           C  
ATOM    890  CD1 LEU A 508      38.927  52.765 164.234  1.00  0.00           C  
ATOM    891  CD2 LEU A 508      40.464  51.390 165.678  1.00  0.00           C  
ATOM    892  N   ALA A 509      44.751  54.574 164.070  1.00  0.00           N  
ATOM    893  CA  ALA A 509      45.849  54.831 163.138  1.00  0.00           C  
ATOM    894  C   ALA A 509      46.947  55.588 163.879  1.00  0.00           C  
ATOM    895  O   ALA A 509      46.656  56.388 164.765  1.00  0.00           O  
ATOM    896  CB  ALA A 509      45.353  55.637 161.948  1.00  0.00           C  
ATOM    897  N   TYR A 510      48.206  55.330 163.540  1.00  0.00           N  
ATOM    898  CA  TYR A 510      49.306  56.004 164.211  1.00  0.00           C  
ATOM    899  C   TYR A 510      50.512  56.242 163.332  1.00  0.00           C  
ATOM    900  O   TYR A 510      50.721  55.568 162.319  1.00  0.00           O  
ATOM    901  CB  TYR A 510      49.761  55.228 165.443  1.00  0.00           C  
ATOM    902  CG  TYR A 510      50.374  53.877 165.116  1.00  0.00           C  
ATOM    903  CD1 TYR A 510      49.570  52.762 164.885  1.00  0.00           C  
ATOM    904  CD2 TYR A 510      51.757  53.734 164.991  1.00  0.00           C  
ATOM    905  CE1 TYR A 510      50.128  51.531 164.531  1.00  0.00           C  
ATOM    906  CE2 TYR A 510      52.330  52.521 164.643  1.00  0.00           C  
ATOM    907  CZ  TYR A 510      51.515  51.412 164.410  1.00  0.00           C  
ATOM    908  OH  TYR A 510      52.090  50.198 164.074  1.00  0.00           O  
ATOM    909  N   VAL A 511      51.302  57.226 163.745  1.00  0.00           N  
ATOM    910  CA  VAL A 511      52.518  57.599 163.055  1.00  0.00           C  
ATOM    911  C   VAL A 511      53.629  56.747 163.632  1.00  0.00           C  
ATOM    912  O   VAL A 511      53.797  56.650 164.852  1.00  0.00           O  
ATOM    913  CB  VAL A 511      52.813  59.098 163.239  1.00  0.00           C  
ATOM    914  CG1 VAL A 511      54.216  59.441 162.729  1.00  0.00           C  
ATOM    915  CG2 VAL A 511      51.771  59.898 162.473  1.00  0.00           C  
ATOM    916  N   ASP A 512      54.377  56.117 162.737  1.00  0.00           N  
ATOM    917  CA  ASP A 512      55.457  55.227 163.118  1.00  0.00           C  
ATOM    918  C   ASP A 512      56.815  55.769 162.671  1.00  0.00           C  
ATOM    919  O   ASP A 512      56.966  56.255 161.552  1.00  0.00           O  
ATOM    920  CB  ASP A 512      55.177  53.857 162.490  1.00  0.00           C  
ATOM    921  CG  ASP A 512      56.206  52.830 162.840  1.00  0.00           C  
ATOM    922  OD1 ASP A 512      57.370  53.018 162.453  1.00  0.00           O  
ATOM    923  OD2 ASP A 512      55.855  51.836 163.494  1.00  0.00           O  
ATOM    924  N   GLU A 513      57.805  55.688 163.549  1.00  0.00           N  
ATOM    925  CA  GLU A 513      59.137  56.170 163.211  1.00  0.00           C  
ATOM    926  C   GLU A 513      60.162  55.042 163.162  1.00  0.00           C  
ATOM    927  O   GLU A 513      61.367  55.264 163.272  1.00  0.00           O  
ATOM    928  CB  GLU A 513      59.563  57.262 164.197  1.00  0.00           C  
ATOM    929  CG  GLU A 513      58.732  58.535 164.048  1.00  0.00           C  
ATOM    930  CD  GLU A 513      59.107  59.601 165.044  1.00  0.00           C  
ATOM    931  OE1 GLU A 513      60.252  60.101 164.984  1.00  0.00           O  
ATOM    932  OE2 GLU A 513      58.250  59.935 165.889  1.00  0.00           O  
ATOM    933  N   LEU A 514      59.660  53.826 163.001  1.00  0.00           N  
ATOM    934  CA  LEU A 514      60.488  52.641 162.878  1.00  0.00           C  
ATOM    935  C   LEU A 514      60.917  52.676 161.400  1.00  0.00           C  
ATOM    936  O   LEU A 514      60.123  53.078 160.548  1.00  0.00           O  
ATOM    937  CB  LEU A 514      59.618  51.415 163.152  1.00  0.00           C  
ATOM    938  CG  LEU A 514      60.125  50.172 163.868  1.00  0.00           C  
ATOM    939  CD1 LEU A 514      60.483  50.522 165.305  1.00  0.00           C  
ATOM    940  CD2 LEU A 514      59.033  49.090 163.820  1.00  0.00           C  
ATOM    941  N   THR A 515      62.147  52.274 161.079  1.00  0.00           N  
ATOM    942  CA  THR A 515      62.603  52.302 159.670  1.00  0.00           C  
ATOM    943  C   THR A 515      61.875  51.273 158.807  1.00  0.00           C  
ATOM    944  O   THR A 515      61.467  50.225 159.294  1.00  0.00           O  
ATOM    945  CB  THR A 515      64.107  51.996 159.523  1.00  0.00           C  
ATOM    946  OG1 THR A 515      64.334  50.599 159.769  1.00  0.00           O  
ATOM    947  CG2 THR A 515      64.922  52.830 160.484  1.00  0.00           C  
ATOM    948  N   PRO A 516      61.728  51.552 157.504  1.00  0.00           N  
ATOM    949  CA  PRO A 516      61.050  50.640 156.581  1.00  0.00           C  
ATOM    950  C   PRO A 516      61.609  49.224 156.670  1.00  0.00           C  
ATOM    951  O   PRO A 516      60.920  48.250 156.378  1.00  0.00           O  
ATOM    952  CB  PRO A 516      61.301  51.285 155.227  1.00  0.00           C  
ATOM    953  CG  PRO A 516      61.295  52.745 155.561  1.00  0.00           C  
ATOM    954  CD  PRO A 516      62.158  52.773 156.801  1.00  0.00           C  
ATOM    955  N   GLU A 517      62.868  49.129 157.084  1.00  0.00           N  
ATOM    956  CA  GLU A 517      63.552  47.852 157.236  1.00  0.00           C  
ATOM    957  C   GLU A 517      63.079  47.206 158.539  1.00  0.00           C  
ATOM    958  O   GLU A 517      62.876  45.989 158.619  1.00  0.00           O  
ATOM    959  CB  GLU A 517      65.074  48.071 157.268  1.00  0.00           C  
ATOM    960  CG  GLU A 517      65.631  48.914 156.107  1.00  0.00           C  
ATOM    961  CD  GLU A 517      65.408  50.429 156.272  1.00  0.00           C  
ATOM    962  OE1 GLU A 517      65.866  50.998 157.288  1.00  0.00           O  
ATOM    963  OE2 GLU A 517      64.784  51.056 155.380  1.00  0.00           O  
ATOM    964  N   GLN A 518      62.908  48.027 159.568  1.00  0.00           N  
ATOM    965  CA  GLN A 518      62.429  47.519 160.852  1.00  0.00           C  
ATOM    966  C   GLN A 518      60.999  47.048 160.676  1.00  0.00           C  
ATOM    967  O   GLN A 518      60.651  45.920 161.033  1.00  0.00           O  
ATOM    968  CB  GLN A 518      62.443  48.618 161.911  1.00  0.00           C  
ATOM    969  CG  GLN A 518      63.784  48.874 162.525  1.00  0.00           C  
ATOM    970  CD  GLN A 518      63.801  50.164 163.293  1.00  0.00           C  
ATOM    971  OE1 GLN A 518      63.823  51.246 162.705  1.00  0.00           O  
ATOM    972  NE2 GLN A 518      63.770  50.065 164.614  1.00  0.00           N  
ATOM    973  N   ILE A 519      60.172  47.929 160.117  1.00  0.00           N  
ATOM    974  CA  ILE A 519      58.780  47.602 159.916  1.00  0.00           C  
ATOM    975  C   ILE A 519      58.712  46.287 159.172  1.00  0.00           C  
ATOM    976  O   ILE A 519      57.878  45.442 159.485  1.00  0.00           O  
ATOM    977  CB  ILE A 519      58.021  48.702 159.123  1.00  0.00           C  
ATOM    978  CG1 ILE A 519      58.396  48.657 157.644  1.00  0.00           C  
ATOM    979  CG2 ILE A 519      58.353  50.067 159.689  1.00  0.00           C  
ATOM    980  CD1 ILE A 519      57.324  49.202 156.711  1.00  0.00           C  
ATOM    981  N   ARG A 520      59.609  46.098 158.204  1.00  0.00           N  
ATOM    982  CA  ARG A 520      59.618  44.866 157.418  1.00  0.00           C  
ATOM    983  C   ARG A 520      59.856  43.639 158.297  1.00  0.00           C  
ATOM    984  O   ARG A 520      59.224  42.598 158.093  1.00  0.00           O  
ATOM    985  CB  ARG A 520      60.672  44.930 156.302  1.00  0.00           C  
ATOM    986  CG  ARG A 520      60.060  44.839 154.894  1.00  0.00           C  
ATOM    987  CD  ARG A 520      61.071  44.516 153.789  1.00  0.00           C  
ATOM    988  NE  ARG A 520      62.126  45.520 153.652  1.00  0.00           N  
ATOM    989  CZ  ARG A 520      61.915  46.825 153.499  1.00  0.00           C  
ATOM    990  NH1 ARG A 520      60.677  47.303 153.469  1.00  0.00           N  
ATOM    991  NH2 ARG A 520      62.945  47.652 153.358  1.00  0.00           N  
ATOM    992  N   GLU A 743      60.753  43.768 159.277  1.00  0.00           N  
ATOM    993  CA  GLU A 743      61.052  42.662 160.177  1.00  0.00           C  
ATOM    994  C   GLU A 743      59.992  42.502 161.257  1.00  0.00           C  
ATOM    995  O   GLU A 743      59.520  41.396 161.498  1.00  0.00           O  
ATOM    996  CB  GLU A 743      62.430  42.836 160.834  1.00  0.00           C  
ATOM    997  CG  GLU A 743      62.588  44.088 161.688  1.00  0.00           C  
ATOM    998  CD  GLU A 743      63.626  43.942 162.800  1.00  0.00           C  
ATOM    999  OE1 GLU A 743      63.369  43.185 163.764  1.00  0.00           O  
ATOM   1000  OE2 GLU A 743      64.695  44.587 162.711  1.00  0.00           O  
ATOM   1001  N   TYR A 744      59.617  43.597 161.914  1.00  0.00           N  
ATOM   1002  CA  TYR A 744      58.610  43.522 162.966  1.00  0.00           C  
ATOM   1003  C   TYR A 744      57.304  42.910 162.472  1.00  0.00           C  
ATOM   1004  O   TYR A 744      56.519  42.415 163.273  1.00  0.00           O  
ATOM   1005  CB  TYR A 744      58.289  44.904 163.527  1.00  0.00           C  
ATOM   1006  CG  TYR A 744      59.118  45.380 164.704  1.00  0.00           C  
ATOM   1007  CD1 TYR A 744      60.418  45.861 164.529  1.00  0.00           C  
ATOM   1008  CD2 TYR A 744      58.575  45.407 165.995  1.00  0.00           C  
ATOM   1009  CE1 TYR A 744      61.154  46.365 165.615  1.00  0.00           C  
ATOM   1010  CE2 TYR A 744      59.305  45.902 167.087  1.00  0.00           C  
ATOM   1011  CZ  TYR A 744      60.590  46.377 166.886  1.00  0.00           C  
ATOM   1012  OH  TYR A 744      61.316  46.849 167.949  1.00  0.00           O  
ATOM   1013  N   ARG A 745      57.055  42.938 161.165  1.00  0.00           N  
ATOM   1014  CA  ARG A 745      55.798  42.390 160.661  1.00  0.00           C  
ATOM   1015  C   ARG A 745      55.701  40.878 160.755  1.00  0.00           C  
ATOM   1016  O   ARG A 745      54.621  40.324 160.592  1.00  0.00           O  
ATOM   1017  CB  ARG A 745      55.529  42.826 159.211  1.00  0.00           C  
ATOM   1018  CG  ARG A 745      54.072  42.571 158.781  1.00  0.00           C  
ATOM   1019  CD  ARG A 745      53.682  43.142 157.410  1.00  0.00           C  
ATOM   1020  NE  ARG A 745      53.766  44.600 157.351  1.00  0.00           N  
ATOM   1021  CZ  ARG A 745      53.076  45.365 156.502  1.00  0.00           C  
ATOM   1022  NH1 ARG A 745      52.228  44.815 155.634  1.00  0.00           N  
ATOM   1023  NH2 ARG A 745      53.257  46.683 156.495  1.00  0.00           N  
ATOM   1024  N   GLY A 746      56.823  40.216 161.031  1.00  0.00           N  
ATOM   1025  CA  GLY A 746      56.824  38.767 161.132  1.00  0.00           C  
ATOM   1026  C   GLY A 746      56.522  38.107 159.798  1.00  0.00           C  
ATOM   1027  O   GLY A 746      56.848  38.657 158.747  1.00  0.00           O  
ATOM   1028  N   THR A 747      55.891  36.934 159.839  1.00  0.00           N  
ATOM   1029  CA  THR A 747      55.540  36.187 158.626  1.00  0.00           C  
ATOM   1030  C   THR A 747      54.333  35.291 158.862  1.00  0.00           C  
ATOM   1031  O   THR A 747      53.761  35.286 159.954  1.00  0.00           O  
ATOM   1032  CB  THR A 747      56.697  35.279 158.186  1.00  0.00           C  
ATOM   1033  OG1 THR A 747      57.263  34.649 159.341  1.00  0.00           O  
ATOM   1034  CG2 THR A 747      57.769  36.072 157.464  1.00  0.00           C  
ATOM   1035  N   LEU A 750      53.942  34.530 157.841  1.00  0.00           N  
ATOM   1036  CA  LEU A 750      52.824  33.603 157.993  1.00  0.00           C  
ATOM   1037  C   LEU A 750      53.189  32.652 159.125  1.00  0.00           C  
ATOM   1038  O   LEU A 750      52.326  32.049 159.752  1.00  0.00           O  
ATOM   1039  CB  LEU A 750      52.602  32.777 156.728  1.00  0.00           C  
ATOM   1040  CG  LEU A 750      52.012  33.395 155.461  1.00  0.00           C  
ATOM   1041  CD1 LEU A 750      51.914  32.314 154.393  1.00  0.00           C  
ATOM   1042  CD2 LEU A 750      50.641  33.980 155.745  1.00  0.00           C  
ATOM   1043  N   THR A 751      54.485  32.526 159.380  1.00  0.00           N  
ATOM   1044  CA  THR A 751      54.968  31.648 160.434  1.00  0.00           C  
ATOM   1045  C   THR A 751      55.232  32.403 161.736  1.00  0.00           C  
ATOM   1046  O   THR A 751      54.469  32.268 162.691  1.00  0.00           O  
ATOM   1047  CB  THR A 751      56.240  30.879 159.969  1.00  0.00           C  
ATOM   1048  OG1 THR A 751      57.184  31.792 159.392  1.00  0.00           O  
ATOM   1049  CG2 THR A 751      55.867  29.833 158.921  1.00  0.00           C  
ATOM   1050  N   GLN A 752      56.291  33.206 161.784  1.00  0.00           N  
ATOM   1051  CA  GLN A 752      56.599  33.962 162.997  1.00  0.00           C  
ATOM   1052  C   GLN A 752      55.639  35.149 163.174  1.00  0.00           C  
ATOM   1053  O   GLN A 752      55.465  35.976 162.264  1.00  0.00           O  
ATOM   1054  CB  GLN A 752      58.053  34.470 162.961  1.00  0.00           C  
ATOM   1055  CG  GLN A 752      58.829  34.340 164.292  1.00  0.00           C  
ATOM   1056  CD  GLN A 752      58.668  35.536 165.233  1.00  0.00           C  
ATOM   1057  OE1 GLN A 752      59.131  36.645 164.937  1.00  0.00           O  
ATOM   1058  NE2 GLN A 752      58.015  35.312 166.376  1.00  0.00           N  
ATOM   1059  N   PRO A 753      54.991  35.238 164.352  1.00  0.00           N  
ATOM   1060  CA  PRO A 753      54.056  36.334 164.631  1.00  0.00           C  
ATOM   1061  C   PRO A 753      54.752  37.675 164.457  1.00  0.00           C  
ATOM   1062  O   PRO A 753      55.978  37.735 164.397  1.00  0.00           O  
ATOM   1063  CB  PRO A 753      53.656  36.081 166.086  1.00  0.00           C  
ATOM   1064  CG  PRO A 753      53.721  34.581 166.196  1.00  0.00           C  
ATOM   1065  CD  PRO A 753      55.015  34.272 165.469  1.00  0.00           C  
ATOM   1066  N   GLY A 754      53.976  38.750 164.369  1.00  0.00           N  
ATOM   1067  CA  GLY A 754      54.579  40.063 164.226  1.00  0.00           C  
ATOM   1068  C   GLY A 754      54.674  40.742 165.577  1.00  0.00           C  
ATOM   1069  O   GLY A 754      54.188  40.215 166.583  1.00  0.00           O  
ATOM   1070  N   LYS A 755      55.313  41.903 165.614  1.00  0.00           N  
ATOM   1071  CA  LYS A 755      55.435  42.656 166.855  1.00  0.00           C  
ATOM   1072  C   LYS A 755      54.900  44.077 166.666  1.00  0.00           C  
ATOM   1073  O   LYS A 755      54.911  44.604 165.558  1.00  0.00           O  
ATOM   1074  CB  LYS A 755      56.894  42.732 167.295  1.00  0.00           C  
ATOM   1075  CG  LYS A 755      57.549  41.409 167.534  1.00  0.00           C  
ATOM   1076  CD  LYS A 755      59.016  41.619 167.901  1.00  0.00           C  
ATOM   1077  CE  LYS A 755      59.763  42.366 166.792  1.00  0.00           C  
ATOM   1078  NZ  LYS A 755      61.221  42.488 167.065  1.00  0.00           N  
ATOM   1079  N   ASN A 756      54.437  44.690 167.754  1.00  0.00           N  
ATOM   1080  CA  ASN A 756      53.920  46.062 167.718  1.00  0.00           C  
ATOM   1081  C   ASN A 756      55.106  47.019 167.721  1.00  0.00           C  
ATOM   1082  O   ASN A 756      56.123  46.757 168.363  1.00  0.00           O  
ATOM   1083  CB  ASN A 756      53.071  46.368 168.961  1.00  0.00           C  
ATOM   1084  CG  ASN A 756      51.841  45.486 169.079  1.00  0.00           C  
ATOM   1085  OD1 ASN A 756      51.271  45.348 170.164  1.00  0.00           O  
ATOM   1086  ND2 ASN A 756      51.421  44.892 167.969  1.00  0.00           N  
ATOM   1087  N   SER A 757      54.986  48.128 167.005  1.00  0.00           N  
ATOM   1088  CA  SER A 757      56.062  49.104 167.007  1.00  0.00           C  
ATOM   1089  C   SER A 757      56.102  49.672 168.411  1.00  0.00           C  
ATOM   1090  O   SER A 757      55.085  49.682 169.119  1.00  0.00           O  
ATOM   1091  CB  SER A 757      55.766  50.232 166.019  1.00  0.00           C  
ATOM   1092  OG  SER A 757      56.522  51.394 166.322  1.00  0.00           O  
ATOM   1093  N   PRO A 758      57.274  50.142 168.853  1.00  0.00           N  
ATOM   1094  CA  PRO A 758      57.311  50.700 170.206  1.00  0.00           C  
ATOM   1095  C   PRO A 758      56.540  52.030 170.210  1.00  0.00           C  
ATOM   1096  O   PRO A 758      56.336  52.644 171.256  1.00  0.00           O  
ATOM   1097  CB  PRO A 758      58.804  50.878 170.451  1.00  0.00           C  
ATOM   1098  CG  PRO A 758      59.314  51.222 169.059  1.00  0.00           C  
ATOM   1099  CD  PRO A 758      58.597  50.211 168.208  1.00  0.00           C  
ATOM   1100  N   TYR A 759      56.103  52.446 169.021  1.00  0.00           N  
ATOM   1101  CA  TYR A 759      55.350  53.692 168.839  1.00  0.00           C  
ATOM   1102  C   TYR A 759      53.862  53.443 168.636  1.00  0.00           C  
ATOM   1103  O   TYR A 759      53.101  54.385 168.455  1.00  0.00           O  
ATOM   1104  CB  TYR A 759      55.841  54.438 167.607  1.00  0.00           C  
ATOM   1105  CG  TYR A 759      57.289  54.827 167.617  1.00  0.00           C  
ATOM   1106  CD1 TYR A 759      57.726  55.915 168.359  1.00  0.00           C  
ATOM   1107  CD2 TYR A 759      58.208  54.176 166.796  1.00  0.00           C  
ATOM   1108  CE1 TYR A 759      59.044  56.365 168.278  1.00  0.00           C  
ATOM   1109  CE2 TYR A 759      59.528  54.613 166.703  1.00  0.00           C  
ATOM   1110  CZ  TYR A 759      59.937  55.715 167.444  1.00  0.00           C  
ATOM   1111  OH  TYR A 759      61.219  56.204 167.326  1.00  0.00           O  
ATOM   1112  N   ARG A 760      53.463  52.176 168.654  1.00  0.00           N  
ATOM   1113  CA  ARG A 760      52.069  51.780 168.419  1.00  0.00           C  
ATOM   1114  C   ARG A 760      50.997  52.370 169.339  1.00  0.00           C  
ATOM   1115  O   ARG A 760      49.918  52.733 168.877  1.00  0.00           O  
ATOM   1116  CB  ARG A 760      51.953  50.247 168.443  1.00  0.00           C  
ATOM   1117  CG  ARG A 760      50.635  49.702 167.909  1.00  0.00           C  
ATOM   1118  CD  ARG A 760      50.769  48.227 167.627  1.00  0.00           C  
ATOM   1119  NE  ARG A 760      49.659  47.675 166.850  1.00  0.00           N  
ATOM   1120  CZ  ARG A 760      48.593  47.076 167.374  1.00  0.00           C  
ATOM   1121  NH1 ARG A 760      48.477  46.947 168.691  1.00  0.00           N  
ATOM   1122  NH2 ARG A 760      47.652  46.579 166.581  1.00  0.00           N  
ATOM   1123  N   ASP A 761      51.280  52.472 170.632  1.00  0.00           N  
ATOM   1124  CA  ASP A 761      50.271  52.988 171.552  1.00  0.00           C  
ATOM   1125  C   ASP A 761      50.339  54.479 171.810  1.00  0.00           C  
ATOM   1126  O   ASP A 761      49.974  54.933 172.893  1.00  0.00           O  
ATOM   1127  CB  ASP A 761      50.325  52.240 172.887  1.00  0.00           C  
ATOM   1128  CG  ASP A 761      48.939  51.787 173.353  1.00  0.00           C  
ATOM   1129  OD1 ASP A 761      48.267  51.067 172.567  1.00  0.00           O  
ATOM   1130  OD2 ASP A 761      48.523  52.150 174.491  1.00  0.00           O  
ATOM   1131  N   ARG A 762      50.793  55.245 170.821  1.00  0.00           N  
ATOM   1132  CA  ARG A 762      50.872  56.690 170.992  1.00  0.00           C  
ATOM   1133  C   ARG A 762      49.499  57.343 171.087  1.00  0.00           C  
ATOM   1134  O   ARG A 762      48.510  56.818 170.586  1.00  0.00           O  
ATOM   1135  CB  ARG A 762      51.697  57.333 169.870  1.00  0.00           C  
ATOM   1136  CG  ARG A 762      53.193  57.215 170.127  1.00  0.00           C  
ATOM   1137  CD  ARG A 762      54.031  58.320 169.496  1.00  0.00           C  
ATOM   1138  NE  ARG A 762      54.486  58.013 168.145  1.00  0.00           N  
ATOM   1139  CZ  ARG A 762      55.653  58.422 167.641  1.00  0.00           C  
ATOM   1140  NH1 ARG A 762      56.490  59.147 168.382  1.00  0.00           N  
ATOM   1141  NH2 ARG A 762      55.984  58.122 166.382  1.00  0.00           N  
ATOM   1142  N   SER A 763      49.474  58.491 171.757  1.00  0.00           N  
ATOM   1143  CA  SER A 763      48.278  59.286 172.003  1.00  0.00           C  
ATOM   1144  C   SER A 763      47.562  59.781 170.764  1.00  0.00           C  
ATOM   1145  O   SER A 763      48.162  59.922 169.716  1.00  0.00           O  
ATOM   1146  CB  SER A 763      48.651  60.480 172.893  1.00  0.00           C  
ATOM   1147  OG  SER A 763      49.837  61.126 172.441  1.00  0.00           O  
ATOM   1148  N   VAL A 764      46.268  60.053 170.882  1.00  0.00           N  
ATOM   1149  CA  VAL A 764      45.525  60.570 169.736  1.00  0.00           C  
ATOM   1150  C   VAL A 764      46.101  61.914 169.293  1.00  0.00           C  
ATOM   1151  O   VAL A 764      46.153  62.199 168.086  1.00  0.00           O  
ATOM   1152  CB  VAL A 764      44.044  60.795 170.050  1.00  0.00           C  
ATOM   1153  CG1 VAL A 764      43.437  61.772 169.026  1.00  0.00           C  
ATOM   1154  CG2 VAL A 764      43.306  59.474 170.005  1.00  0.00           C  
ATOM   1155  N   GLU A 765      46.535  62.723 170.264  1.00  0.00           N  
ATOM   1156  CA  GLU A 765      47.096  64.054 169.987  1.00  0.00           C  
ATOM   1157  C   GLU A 765      48.513  64.058 169.432  1.00  0.00           C  
ATOM   1158  O   GLU A 765      48.869  64.940 168.657  1.00  0.00           O  
ATOM   1159  CB  GLU A 765      47.087  64.924 171.248  1.00  0.00           C  
ATOM   1160  CG  GLU A 765      45.844  64.808 172.046  1.00  0.00           C  
ATOM   1161  CD  GLU A 765      46.008  63.872 173.219  1.00  0.00           C  
ATOM   1162  OE1 GLU A 765      46.757  64.235 174.159  1.00  0.00           O  
ATOM   1163  OE2 GLU A 765      45.393  62.782 173.200  1.00  0.00           O  
ATOM   1164  N   GLU A 766      49.330  63.097 169.847  1.00  0.00           N  
ATOM   1165  CA  GLU A 766      50.690  63.024 169.343  1.00  0.00           C  
ATOM   1166  C   GLU A 766      50.599  62.641 167.857  1.00  0.00           C  
ATOM   1167  O   GLU A 766      51.155  63.322 166.981  1.00  0.00           O  
ATOM   1168  CB  GLU A 766      51.491  61.978 170.127  1.00  0.00           C  
ATOM   1169  CG  GLU A 766      53.001  62.171 170.026  1.00  0.00           C  
ATOM   1170  CD  GLU A 766      53.793  61.209 170.899  1.00  0.00           C  
ATOM   1171  OE1 GLU A 766      55.039  61.294 170.866  1.00  0.00           O  
ATOM   1172  OE2 GLU A 766      53.185  60.369 171.611  1.00  0.00           O  
ATOM   1173  N   ASN A 767      49.871  61.567 167.570  1.00  0.00           N  
ATOM   1174  CA  ASN A 767      49.702  61.125 166.188  1.00  0.00           C  
ATOM   1175  C   ASN A 767      49.146  62.259 165.325  1.00  0.00           C  
ATOM   1176  O   ASN A 767      49.649  62.549 164.239  1.00  0.00           O  
ATOM   1177  CB  ASN A 767      48.725  59.944 166.119  1.00  0.00           C  
ATOM   1178  CG  ASN A 767      49.342  58.636 166.560  1.00  0.00           C  
ATOM   1179  OD1 ASN A 767      48.649  57.788 167.096  1.00  0.00           O  
ATOM   1180  ND2 ASN A 767      50.644  58.454 166.313  1.00  0.00           N  
ATOM   1181  N   LEU A 768      48.077  62.881 165.804  1.00  0.00           N  
ATOM   1182  CA  LEU A 768      47.474  63.958 165.055  1.00  0.00           C  
ATOM   1183  C   LEU A 768      48.569  64.962 164.699  1.00  0.00           C  
ATOM   1184  O   LEU A 768      48.695  65.365 163.526  1.00  0.00           O  
ATOM   1185  CB  LEU A 768      46.385  64.635 165.881  1.00  0.00           C  
ATOM   1186  CG  LEU A 768      45.266  65.225 165.026  1.00  0.00           C  
ATOM   1187  CD1 LEU A 768      44.420  64.081 164.405  1.00  0.00           C  
ATOM   1188  CD2 LEU A 768      44.403  66.133 165.891  1.00  0.00           C  
ATOM   1189  N   ALA A 769      49.375  65.331 165.699  1.00  0.00           N  
ATOM   1190  CA  ALA A 769      50.470  66.286 165.502  1.00  0.00           C  
ATOM   1191  C   ALA A 769      51.568  65.767 164.571  1.00  0.00           C  
ATOM   1192  O   ALA A 769      51.990  66.463 163.644  1.00  0.00           O  
ATOM   1193  CB  ALA A 769      51.071  66.663 166.841  1.00  0.00           C  
ATOM   1194  N   LEU A 770      52.038  64.548 164.817  1.00  0.00           N  
ATOM   1195  CA  LEU A 770      53.084  63.980 163.965  1.00  0.00           C  
ATOM   1196  C   LEU A 770      52.664  63.802 162.514  1.00  0.00           C  
ATOM   1197  O   LEU A 770      53.522  63.808 161.633  1.00  0.00           O  
ATOM   1198  CB  LEU A 770      53.586  62.634 164.511  1.00  0.00           C  
ATOM   1199  CG  LEU A 770      54.616  62.669 165.654  1.00  0.00           C  
ATOM   1200  CD1 LEU A 770      55.589  63.849 165.447  1.00  0.00           C  
ATOM   1201  CD2 LEU A 770      53.908  62.824 166.977  1.00  0.00           C  
ATOM   1202  N   PHE A 771      51.361  63.652 162.256  1.00  0.00           N  
ATOM   1203  CA  PHE A 771      50.854  63.475 160.883  1.00  0.00           C  
ATOM   1204  C   PHE A 771      50.826  64.813 160.119  1.00  0.00           C  
ATOM   1205  O   PHE A 771      51.012  64.848 158.902  1.00  0.00           O  
ATOM   1206  CB  PHE A 771      49.454  62.858 160.900  1.00  0.00           C  
ATOM   1207  CG  PHE A 771      48.977  62.389 159.547  1.00  0.00           C  
ATOM   1208  CD1 PHE A 771      49.736  61.489 158.793  1.00  0.00           C  
ATOM   1209  CD2 PHE A 771      47.768  62.834 159.024  1.00  0.00           C  
ATOM   1210  CE1 PHE A 771      49.296  61.053 157.548  1.00  0.00           C  
ATOM   1211  CE2 PHE A 771      47.321  62.403 157.781  1.00  0.00           C  
ATOM   1212  CZ  PHE A 771      48.084  61.509 157.037  1.00  0.00           C  
ATOM   1213  N   GLU A 772      50.580  65.909 160.829  1.00  0.00           N  
ATOM   1214  CA  GLU A 772      50.586  67.228 160.198  1.00  0.00           C  
ATOM   1215  C   GLU A 772      52.048  67.595 159.956  1.00  0.00           C  
ATOM   1216  O   GLU A 772      52.371  68.250 158.969  1.00  0.00           O  
ATOM   1217  CB  GLU A 772      49.924  68.287 161.097  1.00  0.00           C  
ATOM   1218  CG  GLU A 772      50.060  69.743 160.592  1.00  0.00           C  
ATOM   1219  CD  GLU A 772      49.276  70.019 159.309  1.00  0.00           C  
ATOM   1220  OE1 GLU A 772      48.635  69.075 158.795  1.00  0.00           O  
ATOM   1221  OE2 GLU A 772      49.292  71.180 158.821  1.00  0.00           O  
ATOM   1222  N   LYS A 773      52.933  67.197 160.867  1.00  0.00           N  
ATOM   1223  CA  LYS A 773      54.346  67.472 160.659  1.00  0.00           C  
ATOM   1224  C   LYS A 773      54.695  66.792 159.328  1.00  0.00           C  
ATOM   1225  O   LYS A 773      55.227  67.434 158.420  1.00  0.00           O  
ATOM   1226  CB  LYS A 773      55.187  66.906 161.803  1.00  0.00           C  
ATOM   1227  CG  LYS A 773      56.687  67.140 161.657  1.00  0.00           C  
ATOM   1228  CD  LYS A 773      57.479  66.636 162.856  1.00  0.00           C  
ATOM   1229  CE  LYS A 773      58.942  66.362 162.480  1.00  0.00           C  
ATOM   1230  NZ  LYS A 773      59.788  65.871 163.629  1.00  0.00           N  
ATOM   1231  N   MET A 791      54.352  65.506 159.202  1.00  0.00           N  
ATOM   1232  CA  MET A 791      54.607  64.755 157.969  1.00  0.00           C  
ATOM   1233  C   MET A 791      54.096  65.534 156.752  1.00  0.00           C  
ATOM   1234  O   MET A 791      54.859  65.824 155.831  1.00  0.00           O  
ATOM   1235  CB  MET A 791      53.904  63.380 157.986  1.00  0.00           C  
ATOM   1236  CG  MET A 791      54.485  62.342 158.933  1.00  0.00           C  
ATOM   1237  SD  MET A 791      53.631  60.718 158.855  1.00  0.00           S  
ATOM   1238  CE  MET A 791      54.258  60.051 157.277  1.00  0.00           C  
ATOM   1239  N   ARG A 792      52.805  65.859 156.752  1.00  0.00           N  
ATOM   1240  CA  ARG A 792      52.199  66.570 155.636  1.00  0.00           C  
ATOM   1241  C   ARG A 792      52.856  67.924 155.380  1.00  0.00           C  
ATOM   1242  O   ARG A 792      52.892  68.391 154.243  1.00  0.00           O  
ATOM   1243  CB  ARG A 792      50.706  66.779 155.892  1.00  0.00           C  
ATOM   1244  CG  ARG A 792      49.920  67.318 154.687  1.00  0.00           C  
ATOM   1245  CD  ARG A 792      48.718  68.151 155.161  1.00  0.00           C  
ATOM   1246  NE  ARG A 792      49.190  69.296 155.927  1.00  0.00           N  
ATOM   1247  CZ  ARG A 792      49.523  70.474 155.401  1.00  0.00           C  
ATOM   1248  NH1 ARG A 792      49.421  70.689 154.102  1.00  0.00           N  
ATOM   1249  NH2 ARG A 792      50.011  71.432 156.173  1.00  0.00           N  
ATOM   1250  N   ALA A 794      53.358  68.562 156.434  1.00  0.00           N  
ATOM   1251  CA  ALA A 794      53.994  69.868 156.289  1.00  0.00           C  
ATOM   1252  C   ALA A 794      55.435  69.724 155.820  1.00  0.00           C  
ATOM   1253  O   ALA A 794      56.110  70.725 155.559  1.00  0.00           O  
ATOM   1254  CB  ALA A 794      53.953  70.630 157.608  1.00  0.00           C  
ATOM   1255  N   GLY A 795      55.905  68.480 155.732  1.00  0.00           N  
ATOM   1256  CA  GLY A 795      57.265  68.230 155.286  1.00  0.00           C  
ATOM   1257  C   GLY A 795      58.366  68.247 156.339  1.00  0.00           C  
ATOM   1258  O   GLY A 795      59.546  68.217 155.984  1.00  0.00           O  
ATOM   1259  N   GLY A 826      58.001  68.282 157.621  1.00  0.00           N  
ATOM   1260  CA  GLY A 826      58.998  68.303 158.673  1.00  0.00           C  
ATOM   1261  C   GLY A 826      59.785  67.015 158.877  1.00  0.00           C  
ATOM   1262  O   GLY A 826      60.767  66.992 159.626  1.00  0.00           O  
ATOM   1263  N   PHE A 827      59.353  65.936 158.235  1.00  0.00           N  
ATOM   1264  CA  PHE A 827      60.035  64.658 158.364  1.00  0.00           C  
ATOM   1265  C   PHE A 827      60.739  64.263 157.067  1.00  0.00           C  
ATOM   1266  O   PHE A 827      60.210  64.457 155.963  1.00  0.00           O  
ATOM   1267  CB  PHE A 827      59.041  63.536 158.735  1.00  0.00           C  
ATOM   1268  CG  PHE A 827      58.844  63.332 160.225  1.00  0.00           C  
ATOM   1269  CD1 PHE A 827      59.913  62.986 161.048  1.00  0.00           C  
ATOM   1270  CD2 PHE A 827      57.577  63.449 160.797  1.00  0.00           C  
ATOM   1271  CE1 PHE A 827      59.719  62.758 162.415  1.00  0.00           C  
ATOM   1272  CE2 PHE A 827      57.380  63.224 162.153  1.00  0.00           C  
ATOM   1273  CZ  PHE A 827      58.454  62.879 162.965  1.00  0.00           C  
ATOM   1274  N   GLU A 829      61.935  63.703 157.218  1.00  0.00           N  
ATOM   1275  CA  GLU A 829      62.718  63.211 156.093  1.00  0.00           C  
ATOM   1276  C   GLU A 829      62.044  61.927 155.600  1.00  0.00           C  
ATOM   1277  O   GLU A 829      61.365  61.244 156.368  1.00  0.00           O  
ATOM   1278  CB  GLU A 829      64.146  62.889 156.551  1.00  0.00           C  
ATOM   1279  CG  GLU A 829      65.105  64.076 156.613  1.00  0.00           C  
ATOM   1280  CD  GLU A 829      66.374  63.746 157.383  1.00  0.00           C  
ATOM   1281  OE1 GLU A 829      66.328  63.777 158.635  1.00  0.00           O  
ATOM   1282  OE2 GLU A 829      67.404  63.443 156.742  1.00  0.00           O  
ATOM   1283  N   GLU A 830      62.243  61.600 154.326  1.00  0.00           N  
ATOM   1284  CA  GLU A 830      61.665  60.395 153.727  1.00  0.00           C  
ATOM   1285  C   GLU A 830      62.081  59.098 154.432  1.00  0.00           C  
ATOM   1286  O   GLU A 830      63.266  58.839 154.620  1.00  0.00           O  
ATOM   1287  CB  GLU A 830      62.053  60.324 152.250  1.00  0.00           C  
ATOM   1288  CG  GLU A 830      61.304  61.321 151.378  1.00  0.00           C  
ATOM   1289  CD  GLU A 830      61.867  61.413 149.966  1.00  0.00           C  
ATOM   1290  OE1 GLU A 830      62.401  60.399 149.473  1.00  0.00           O  
ATOM   1291  OE2 GLU A 830      61.764  62.496 149.345  1.00  0.00           O  
ATOM   1292  N   GLY A 831      61.089  58.295 154.820  1.00  0.00           N  
ATOM   1293  CA  GLY A 831      61.342  57.033 155.492  1.00  0.00           C  
ATOM   1294  C   GLY A 831      61.453  57.166 156.997  1.00  0.00           C  
ATOM   1295  O   GLY A 831      61.409  56.166 157.735  1.00  0.00           O  
ATOM   1296  N   LYS A 832      61.596  58.406 157.459  1.00  0.00           N  
ATOM   1297  CA  LYS A 832      61.740  58.688 158.883  1.00  0.00           C  
ATOM   1298  C   LYS A 832      60.408  58.608 159.590  1.00  0.00           C  
ATOM   1299  O   LYS A 832      60.353  58.558 160.820  1.00  0.00           O  
ATOM   1300  CB  LYS A 832      62.334  60.083 159.101  1.00  0.00           C  
ATOM   1301  CG  LYS A 832      63.727  60.283 158.539  1.00  0.00           C  
ATOM   1302  CD  LYS A 832      64.720  59.304 159.157  1.00  0.00           C  
ATOM   1303  CE  LYS A 832      66.107  59.497 158.552  1.00  0.00           C  
ATOM   1304  NZ  LYS A 832      66.038  59.734 157.068  1.00  0.00           N  
ATOM   1305  N   ALA A 833      59.331  58.616 158.814  1.00  0.00           N  
ATOM   1306  CA  ALA A 833      58.003  58.533 159.399  1.00  0.00           C  
ATOM   1307  C   ALA A 833      56.955  58.083 158.395  1.00  0.00           C  
ATOM   1308  O   ALA A 833      57.045  58.393 157.207  1.00  0.00           O  
ATOM   1309  CB  ALA A 833      57.604  59.877 159.982  1.00  0.00           C  
ATOM   1310  N   CYS A 834      55.967  57.340 158.886  1.00  0.00           N  
ATOM   1311  CA  CYS A 834      54.864  56.872 158.052  1.00  0.00           C  
ATOM   1312  C   CYS A 834      53.671  56.694 158.979  1.00  0.00           C  
ATOM   1313  O   CYS A 834      53.847  56.564 160.196  1.00  0.00           O  
ATOM   1314  CB  CYS A 834      55.211  55.542 157.345  1.00  0.00           C  
ATOM   1315  SG  CYS A 834      55.399  54.097 158.431  1.00  0.00           S  
ATOM   1316  N   LEU A 835      52.466  56.729 158.418  1.00  0.00           N  
ATOM   1317  CA  LEU A 835      51.260  56.550 159.217  1.00  0.00           C  
ATOM   1318  C   LEU A 835      50.699  55.173 158.899  1.00  0.00           C  
ATOM   1319  O   LEU A 835      50.386  54.873 157.749  1.00  0.00           O  
ATOM   1320  CB  LEU A 835      50.209  57.637 158.912  1.00  0.00           C  
ATOM   1321  CG  LEU A 835      48.872  57.521 159.675  1.00  0.00           C  
ATOM   1322  CD1 LEU A 835      49.074  57.934 161.107  1.00  0.00           C  
ATOM   1323  CD2 LEU A 835      47.785  58.375 159.033  1.00  0.00           C  
ATOM   1324  N   ARG A 836      50.569  54.343 159.931  1.00  0.00           N  
ATOM   1325  CA  ARG A 836      50.063  52.965 159.791  1.00  0.00           C  
ATOM   1326  C   ARG A 836      48.706  52.739 160.431  1.00  0.00           C  
ATOM   1327  O   ARG A 836      48.329  53.418 161.384  1.00  0.00           O  
ATOM   1328  CB  ARG A 836      51.005  51.974 160.451  1.00  0.00           C  
ATOM   1329  CG  ARG A 836      52.403  51.991 159.955  1.00  0.00           C  
ATOM   1330  CD  ARG A 836      52.911  50.570 160.024  1.00  0.00           C  
ATOM   1331  NE  ARG A 836      53.921  50.371 161.050  1.00  0.00           N  
ATOM   1332  CZ  ARG A 836      54.365  49.178 161.420  1.00  0.00           C  
ATOM   1333  NH1 ARG A 836      53.879  48.088 160.856  1.00  0.00           N  
ATOM   1334  NH2 ARG A 836      55.303  49.088 162.342  1.00  0.00           N  
ATOM   1335  N   ALA A 837      47.981  51.760 159.909  1.00  0.00           N  
ATOM   1336  CA  ALA A 837      46.681  51.416 160.458  1.00  0.00           C  
ATOM   1337  C   ALA A 837      46.991  50.566 161.693  1.00  0.00           C  
ATOM   1338  O   ALA A 837      47.961  49.818 161.697  1.00  0.00           O  
ATOM   1339  CB  ALA A 837      45.876  50.622 159.439  1.00  0.00           C  
ATOM   1340  N   LYS A 838      46.201  50.716 162.749  1.00  0.00           N  
ATOM   1341  CA  LYS A 838      46.405  49.955 163.969  1.00  0.00           C  
ATOM   1342  C   LYS A 838      45.343  48.874 163.995  1.00  0.00           C  
ATOM   1343  O   LYS A 838      44.204  49.098 164.401  1.00  0.00           O  
ATOM   1344  CB  LYS A 838      46.274  50.859 165.201  1.00  0.00           C  
ATOM   1345  CG  LYS A 838      46.631  50.160 166.514  1.00  0.00           C  
ATOM   1346  CD  LYS A 838      47.003  51.155 167.614  1.00  0.00           C  
ATOM   1347  CE  LYS A 838      45.828  52.031 168.003  1.00  0.00           C  
ATOM   1348  NZ  LYS A 838      46.071  52.839 169.230  1.00  0.00           N  
ATOM   1349  N   ILE A 839      45.731  47.687 163.556  1.00  0.00           N  
ATOM   1350  CA  ILE A 839      44.790  46.582 163.479  1.00  0.00           C  
ATOM   1351  C   ILE A 839      45.260  45.431 164.339  1.00  0.00           C  
ATOM   1352  O   ILE A 839      45.238  45.535 165.576  1.00  0.00           O  
ATOM   1353  CB  ILE A 839      44.608  46.188 161.991  1.00  0.00           C  
ATOM   1354  CG1 ILE A 839      44.319  47.484 161.185  1.00  0.00           C  
ATOM   1355  CG2 ILE A 839      43.509  45.120 161.851  1.00  0.00           C  
ATOM   1356  CD1 ILE A 839      44.029  47.335 159.718  1.00  0.00           C  
ATOM   1357  N   ASP A 840      45.682  44.339 163.710  1.00  0.00           N  
ATOM   1358  CA  ASP A 840      46.176  43.205 164.476  1.00  0.00           C  
ATOM   1359  C   ASP A 840      47.480  42.694 163.895  1.00  0.00           C  
ATOM   1360  O   ASP A 840      47.541  42.321 162.722  1.00  0.00           O  
ATOM   1361  CB  ASP A 840      45.167  42.066 164.504  1.00  0.00           C  
ATOM   1362  CG  ASP A 840      45.444  41.090 165.620  1.00  0.00           C  
ATOM   1363  OD1 ASP A 840      46.605  41.049 166.081  1.00  0.00           O  
ATOM   1364  OD2 ASP A 840      44.515  40.366 166.039  1.00  0.00           O  
ATOM   1365  N   MET A 869      48.526  42.696 164.722  1.00  0.00           N  
ATOM   1366  CA  MET A 869      49.834  42.229 164.292  1.00  0.00           C  
ATOM   1367  C   MET A 869      49.937  40.697 164.351  1.00  0.00           C  
ATOM   1368  O   MET A 869      50.916  40.119 163.868  1.00  0.00           O  
ATOM   1369  CB  MET A 869      50.931  42.859 165.151  1.00  0.00           C  
ATOM   1370  CG  MET A 869      51.130  44.369 164.928  1.00  0.00           C  
ATOM   1371  SD  MET A 869      51.476  44.870 163.205  1.00  0.00           S  
ATOM   1372  CE  MET A 869      53.221  44.400 163.025  1.00  0.00           C  
ATOM   1373  N   ALA A 870      48.936  40.032 164.924  1.00  0.00           N  
ATOM   1374  CA  ALA A 870      48.982  38.574 165.002  1.00  0.00           C  
ATOM   1375  C   ALA A 870      48.079  37.976 163.919  1.00  0.00           C  
ATOM   1376  O   ALA A 870      48.009  36.745 163.755  1.00  0.00           O  
ATOM   1377  CB  ALA A 870      48.554  38.084 166.403  1.00  0.00           C  
ATOM   1378  N   SER A 872      47.416  38.865 163.175  1.00  0.00           N  
ATOM   1379  CA  SER A 872      46.499  38.481 162.104  1.00  0.00           C  
ATOM   1380  C   SER A 872      46.964  37.369 161.171  1.00  0.00           C  
ATOM   1381  O   SER A 872      48.136  37.304 160.797  1.00  0.00           O  
ATOM   1382  CB  SER A 872      46.170  39.705 161.232  1.00  0.00           C  
ATOM   1383  OG  SER A 872      45.492  39.332 160.034  1.00  0.00           O  
ATOM   1384  N   PRO A 873      46.035  36.489 160.758  1.00  0.00           N  
ATOM   1385  CA  PRO A 873      46.414  35.407 159.848  1.00  0.00           C  
ATOM   1386  C   PRO A 873      46.598  35.952 158.425  1.00  0.00           C  
ATOM   1387  O   PRO A 873      46.879  35.191 157.496  1.00  0.00           O  
ATOM   1388  CB  PRO A 873      45.240  34.446 159.959  1.00  0.00           C  
ATOM   1389  CG  PRO A 873      44.088  35.365 160.201  1.00  0.00           C  
ATOM   1390  CD  PRO A 873      44.652  36.303 161.232  1.00  0.00           C  
ATOM   1391  N   PHE A 874      46.433  37.271 158.269  1.00  0.00           N  
ATOM   1392  CA  PHE A 874      46.571  37.944 156.968  1.00  0.00           C  
ATOM   1393  C   PHE A 874      47.603  39.068 157.081  1.00  0.00           C  
ATOM   1394  O   PHE A 874      47.357  40.110 157.696  1.00  0.00           O  
ATOM   1395  CB  PHE A 874      45.236  38.549 156.518  1.00  0.00           C  
ATOM   1396  CG  PHE A 874      44.086  37.577 156.501  1.00  0.00           C  
ATOM   1397  CD1 PHE A 874      43.939  36.660 155.463  1.00  0.00           C  
ATOM   1398  CD2 PHE A 874      43.130  37.593 157.523  1.00  0.00           C  
ATOM   1399  CE1 PHE A 874      42.854  35.768 155.436  1.00  0.00           C  
ATOM   1400  CE2 PHE A 874      42.042  36.709 157.507  1.00  0.00           C  
ATOM   1401  CZ  PHE A 874      41.904  35.792 156.458  1.00  0.00           C  
ATOM   1402  N   ILE A1082      48.757  38.841 156.476  1.00  0.00           N  
ATOM   1403  CA  ILE A1082      49.857  39.787 156.507  1.00  0.00           C  
ATOM   1404  C   ILE A1082      49.492  41.230 156.168  1.00  0.00           C  
ATOM   1405  O   ILE A1082      50.152  42.168 156.638  1.00  0.00           O  
ATOM   1406  CB  ILE A1082      50.999  39.306 155.581  1.00  0.00           C  
ATOM   1407  CG1 ILE A1082      51.726  38.130 156.254  1.00  0.00           C  
ATOM   1408  CG2 ILE A1082      51.975  40.472 155.262  1.00  0.00           C  
ATOM   1409  CD1 ILE A1082      52.762  37.456 155.361  1.00  0.00           C  
ATOM   1410  N   VAL A1083      48.456  41.419 155.356  1.00  0.00           N  
ATOM   1411  CA  VAL A1083      48.052  42.776 155.008  1.00  0.00           C  
ATOM   1412  C   VAL A1083      47.348  43.482 156.189  1.00  0.00           C  
ATOM   1413  O   VAL A1083      47.265  44.708 156.221  1.00  0.00           O  
ATOM   1414  CB  VAL A1083      47.135  42.779 153.739  1.00  0.00           C  
ATOM   1415  CG1 VAL A1083      45.788  42.137 154.059  1.00  0.00           C  
ATOM   1416  CG2 VAL A1083      46.973  44.208 153.204  1.00  0.00           C  
ATOM   1417  N   MET A1084      46.880  42.711 157.174  1.00  0.00           N  
ATOM   1418  CA  MET A1084      46.190  43.292 158.324  1.00  0.00           C  
ATOM   1419  C   MET A1084      47.132  43.610 159.461  1.00  0.00           C  
ATOM   1420  O   MET A1084      46.715  44.098 160.504  1.00  0.00           O  
ATOM   1421  CB  MET A1084      45.099  42.353 158.831  1.00  0.00           C  
ATOM   1422  CG  MET A1084      44.010  42.041 157.803  1.00  0.00           C  
ATOM   1423  SD  MET A1084      42.971  43.486 157.488  1.00  0.00           S  
ATOM   1424  CE  MET A1084      41.802  43.371 158.903  1.00  0.00           C  
ATOM   1425  N   ARG A1085      48.412  43.329 159.275  1.00  0.00           N  
ATOM   1426  CA  ARG A1085      49.366  43.619 160.324  1.00  0.00           C  
ATOM   1427  C   ARG A1085      49.910  45.032 160.134  1.00  0.00           C  
ATOM   1428  O   ARG A1085      50.975  45.255 159.551  1.00  0.00           O  
ATOM   1429  CB  ARG A1085      50.471  42.574 160.336  1.00  0.00           C  
ATOM   1430  CG  ARG A1085      49.897  41.171 160.561  1.00  0.00           C  
ATOM   1431  CD  ARG A1085      50.953  40.152 160.884  1.00  0.00           C  
ATOM   1432  NE  ARG A1085      50.492  38.781 160.676  1.00  0.00           N  
ATOM   1433  CZ  ARG A1085      51.282  37.712 160.778  1.00  0.00           C  
ATOM   1434  NH1 ARG A1085      52.567  37.863 161.084  1.00  0.00           N  
ATOM   1435  NH2 ARG A1085      50.793  36.493 160.571  1.00  0.00           N  
ATOM   1436  N   ASP A1087      49.115  45.979 160.633  1.00  0.00           N  
ATOM   1437  CA  ASP A1087      49.404  47.393 160.599  1.00  0.00           C  
ATOM   1438  C   ASP A1087      49.960  47.869 159.278  1.00  0.00           C  
ATOM   1439  O   ASP A1087      51.101  48.307 159.180  1.00  0.00           O  
ATOM   1440  CB  ASP A1087      50.325  47.753 161.765  1.00  0.00           C  
ATOM   1441  CG  ASP A1087      49.645  47.541 163.112  1.00  0.00           C  
ATOM   1442  OD1 ASP A1087      48.446  47.183 163.063  1.00  0.00           O  
ATOM   1443  OD2 ASP A1087      50.276  47.728 164.199  1.00  0.00           O  
ATOM   1444  N   PRO A1088      49.144  47.799 158.230  1.00  0.00           N  
ATOM   1445  CA  PRO A1088      49.592  48.246 156.910  1.00  0.00           C  
ATOM   1446  C   PRO A1088      49.748  49.780 156.884  1.00  0.00           C  
ATOM   1447  O   PRO A1088      48.925  50.505 157.451  1.00  0.00           O  
ATOM   1448  CB  PRO A1088      48.465  47.771 155.989  1.00  0.00           C  
ATOM   1449  CG  PRO A1088      47.225  47.848 156.915  1.00  0.00           C  
ATOM   1450  CD  PRO A1088      47.757  47.309 158.199  1.00  0.00           C  
ATOM   1451  N   VAL A1089      50.814  50.250 156.238  1.00  0.00           N  
ATOM   1452  CA  VAL A1089      51.092  51.677 156.102  1.00  0.00           C  
ATOM   1453  C   VAL A1089      49.972  52.320 155.298  1.00  0.00           C  
ATOM   1454  O   VAL A1089      49.504  51.763 154.313  1.00  0.00           O  
ATOM   1455  CB  VAL A1089      52.425  51.930 155.342  1.00  0.00           C  
ATOM   1456  CG1 VAL A1089      52.549  53.405 154.973  1.00  0.00           C  
ATOM   1457  CG2 VAL A1089      53.608  51.513 156.212  1.00  0.00           C  
ATOM   1458  N   LEU A1090      49.529  53.488 155.740  1.00  0.00           N  
ATOM   1459  CA  LEU A1090      48.492  54.196 155.025  1.00  0.00           C  
ATOM   1460  C   LEU A1090      49.141  55.360 154.309  1.00  0.00           C  
ATOM   1461  O   LEU A1090      48.715  55.730 153.222  1.00  0.00           O  
ATOM   1462  CB  LEU A1090      47.426  54.693 155.987  1.00  0.00           C  
ATOM   1463  CG  LEU A1090      46.273  53.744 156.300  1.00  0.00           C  
ATOM   1464  CD1 LEU A1090      46.710  52.309 156.194  1.00  0.00           C  
ATOM   1465  CD2 LEU A1090      45.728  54.090 157.686  1.00  0.00           C  
ATOM   1466  N   TYR A1091      50.182  55.930 154.910  1.00  0.00           N  
ATOM   1467  CA  TYR A1091      50.863  57.051 154.271  1.00  0.00           C  
ATOM   1468  C   TYR A1091      52.382  57.026 154.341  1.00  0.00           C  
ATOM   1469  O   TYR A1091      52.963  56.578 155.322  1.00  0.00           O  
ATOM   1470  CB  TYR A1091      50.357  58.381 154.845  1.00  0.00           C  
ATOM   1471  CG  TYR A1091      49.124  58.928 154.155  1.00  0.00           C  
ATOM   1472  CD1 TYR A1091      47.880  58.333 154.339  1.00  0.00           C  
ATOM   1473  CD2 TYR A1091      49.204  60.044 153.318  1.00  0.00           C  
ATOM   1474  CE1 TYR A1091      46.751  58.829 153.716  1.00  0.00           C  
ATOM   1475  CE2 TYR A1091      48.069  60.550 152.680  1.00  0.00           C  
ATOM   1476  CZ  TYR A1091      46.847  59.930 152.897  1.00  0.00           C  
ATOM   1477  OH  TYR A1091      45.701  60.412 152.343  1.00  0.00           O  
ATOM   1478  N   ARG A1093      53.017  57.511 153.283  1.00  0.00           N  
ATOM   1479  CA  ARG A1093      54.472  57.581 153.220  1.00  0.00           C  
ATOM   1480  C   ARG A1093      54.886  58.966 152.742  1.00  0.00           C  
ATOM   1481  O   ARG A1093      54.083  59.710 152.196  1.00  0.00           O  
ATOM   1482  CB  ARG A1093      55.041  56.500 152.280  1.00  0.00           C  
ATOM   1483  CG  ARG A1093      54.937  55.070 152.829  1.00  0.00           C  
ATOM   1484  CD  ARG A1093      55.565  54.033 151.889  1.00  0.00           C  
ATOM   1485  NE  ARG A1093      55.033  54.126 150.528  1.00  0.00           N  
ATOM   1486  CZ  ARG A1093      55.428  53.364 149.511  1.00  0.00           C  
ATOM   1487  NH1 ARG A1093      56.366  52.438 149.700  1.00  0.00           N  
ATOM   1488  NH2 ARG A1093      54.895  53.534 148.299  1.00  0.00           N  
ATOM   1489  N   ILE A1094      56.147  59.307 152.955  1.00  0.00           N  
ATOM   1490  CA  ILE A1094      56.661  60.606 152.555  1.00  0.00           C  
ATOM   1491  C   ILE A1094      57.421  60.546 151.230  1.00  0.00           C  
ATOM   1492  O   ILE A1094      58.190  59.620 150.979  1.00  0.00           O  
ATOM   1493  CB  ILE A1094      57.559  61.179 153.666  1.00  0.00           C  
ATOM   1494  CG1 ILE A1094      56.734  61.291 154.955  1.00  0.00           C  
ATOM   1495  CG2 ILE A1094      58.098  62.556 153.256  1.00  0.00           C  
ATOM   1496  CD1 ILE A1094      57.545  61.242 156.241  1.00  0.00           C  
ATOM   1497  N   LYS A1099      57.182  61.539 150.376  1.00  0.00           N  
ATOM   1498  CA  LYS A1099      57.823  61.602 149.070  1.00  0.00           C  
ATOM   1499  C   LYS A1099      57.962  63.039 148.574  1.00  0.00           C  
ATOM   1500  O   LYS A1099      57.026  63.622 148.025  1.00  0.00           O  
ATOM   1501  CB  LYS A1099      57.036  60.766 148.060  1.00  0.00           C  
ATOM   1502  N   PHE A1165      59.148  63.599 148.785  1.00  0.00           N  
ATOM   1503  CA  PHE A1165      59.456  64.953 148.365  1.00  0.00           C  
ATOM   1504  C   PHE A1165      59.680  64.958 146.867  1.00  0.00           C  
ATOM   1505  O   PHE A1165      60.820  64.955 146.414  1.00  0.00           O  
ATOM   1506  CB  PHE A1165      60.737  65.449 149.034  1.00  0.00           C  
ATOM   1507  CG  PHE A1165      60.636  65.611 150.521  1.00  0.00           C  
ATOM   1508  CD1 PHE A1165      59.773  66.547 151.076  1.00  0.00           C  
ATOM   1509  CD2 PHE A1165      61.447  64.859 151.364  1.00  0.00           C  
ATOM   1510  CE1 PHE A1165      59.721  66.739 152.452  1.00  0.00           C  
ATOM   1511  CE2 PHE A1165      61.408  65.038 152.742  1.00  0.00           C  
ATOM   1512  CZ  PHE A1165      60.539  65.986 153.292  1.00  0.00           C  
ATOM   1513  N   ALA A1166      58.606  64.963 146.094  1.00  0.00           N  
ATOM   1514  CA  ALA A1166      58.748  64.983 144.651  1.00  0.00           C  
ATOM   1515  C   ALA A1166      57.442  65.366 143.987  1.00  0.00           C  
ATOM   1516  O   ALA A1166      56.445  64.635 144.074  1.00  0.00           O  
ATOM   1517  CB  ALA A1166      59.214  63.631 144.155  1.00  0.00           C  
ATOM   1518  N   GLU A1168      57.469  66.524 143.328  1.00  0.00           N  
ATOM   1519  CA  GLU A1168      56.316  67.085 142.624  1.00  0.00           C  
ATOM   1520  C   GLU A1168      55.500  66.047 141.862  1.00  0.00           C  
ATOM   1521  O   GLU A1168      55.978  65.456 140.898  1.00  0.00           O  
ATOM   1522  CB  GLU A1168      56.779  68.186 141.666  1.00  0.00           C  
ATOM   1523  N   HIS A1169      54.263  65.844 142.305  1.00  0.00           N  
ATOM   1524  CA  HIS A1169      53.356  64.891 141.685  1.00  0.00           C  
ATOM   1525  C   HIS A1169      53.348  65.132 140.182  1.00  0.00           C  
ATOM   1526  O   HIS A1169      54.259  64.712 139.475  1.00  0.00           O  
ATOM   1527  CB  HIS A1169      51.956  65.080 142.266  1.00  0.00           C  
ATOM   1528  CG  HIS A1169      51.013  63.962 141.957  1.00  0.00           C  
ATOM   1529  ND1 HIS A1169      50.002  64.075 141.028  1.00  0.00           N  
ATOM   1530  CD2 HIS A1169      50.920  62.710 142.465  1.00  0.00           C  
ATOM   1531  CE1 HIS A1169      49.324  62.942 140.976  1.00  0.00           C  
ATOM   1532  NE2 HIS A1169      49.860  62.096 141.838  1.00  0.00           N  
ATOM   1533  N   HIS A1170      52.317  65.815 139.701  1.00  0.00           N  
ATOM   1534  CA  HIS A1170      52.177  66.143 138.284  1.00  0.00           C  
ATOM   1535  C   HIS A1170      50.744  66.581 138.038  1.00  0.00           C  
ATOM   1536  O   HIS A1170      50.386  66.972 136.932  1.00  0.00           O  
ATOM   1537  CB  HIS A1170      52.530  64.946 137.392  1.00  0.00           C  
ATOM   1538  CG  HIS A1170      51.658  63.754 137.609  1.00  0.00           C  
ATOM   1539  ND1 HIS A1170      50.338  63.719 137.216  1.00  0.00           N  
ATOM   1540  CD2 HIS A1170      51.902  62.573 138.224  1.00  0.00           C  
ATOM   1541  CE1 HIS A1170      49.806  62.567 137.584  1.00  0.00           C  
ATOM   1542  NE2 HIS A1170      50.734  61.855 138.198  1.00  0.00           N  
ATOM   1543  N   GLN A1171      49.929  66.495 139.084  1.00  0.00           N  
ATOM   1544  CA  GLN A1171      48.539  66.921 139.026  1.00  0.00           C  
ATOM   1545  C   GLN A1171      48.388  67.936 140.134  1.00  0.00           C  
ATOM   1546  O   GLN A1171      47.437  68.716 140.150  1.00  0.00           O  
ATOM   1547  CB  GLN A1171      47.584  65.757 139.268  1.00  0.00           C  
ATOM   1548  CG  GLN A1171      47.526  64.760 138.130  1.00  0.00           C  
ATOM   1549  CD  GLN A1171      47.045  65.375 136.823  1.00  0.00           C  
ATOM   1550  OE1 GLN A1171      47.700  66.252 136.251  1.00  0.00           O  
ATOM   1551  NE2 GLN A1171      45.892  64.916 136.346  1.00  0.00           N  
ATOM   1552  N   THR A1177      49.349  67.915 141.058  1.00  0.00           N  
ATOM   1553  CA  THR A1177      49.368  68.825 142.201  1.00  0.00           C  
ATOM   1554  C   THR A1177      50.803  69.223 142.515  1.00  0.00           C  
ATOM   1555  O   THR A1177      51.065  69.969 143.463  1.00  0.00           O  
ATOM   1556  CB  THR A1177      48.770  68.167 143.449  1.00  0.00           C  
ATOM   1557  OG1 THR A1177      49.603  67.075 143.858  1.00  0.00           O  
ATOM   1558  CG2 THR A1177      47.367  67.655 143.153  1.00  0.00           C  
ATOM   1559  N   GLY A1178      51.729  68.706 141.713  1.00  0.00           N  
ATOM   1560  CA  GLY A1178      53.135  69.015 141.898  1.00  0.00           C  
ATOM   1561  C   GLY A1178      53.623  69.007 143.334  1.00  0.00           C  
ATOM   1562  O   GLY A1178      53.803  67.945 143.932  1.00  0.00           O  
ATOM   1563  N   ASN A1191      53.823  70.199 143.890  1.00  0.00           N  
ATOM   1564  CA  ASN A1191      54.322  70.349 145.253  1.00  0.00           C  
ATOM   1565  C   ASN A1191      53.268  70.567 146.333  1.00  0.00           C  
ATOM   1566  O   ASN A1191      53.606  70.936 147.457  1.00  0.00           O  
ATOM   1567  CB  ASN A1191      55.339  71.495 145.301  1.00  0.00           C  
ATOM   1568  CG  ASN A1191      56.557  71.225 144.438  1.00  0.00           C  
ATOM   1569  OD1 ASN A1191      57.278  70.243 144.651  1.00  0.00           O  
ATOM   1570  ND2 ASN A1191      56.793  72.092 143.453  1.00  0.00           N  
ATOM   1571  N   LYS A1192      51.998  70.343 146.009  1.00  0.00           N  
ATOM   1572  CA  LYS A1192      50.949  70.523 147.006  1.00  0.00           C  
ATOM   1573  C   LYS A1192      51.121  69.497 148.112  1.00  0.00           C  
ATOM   1574  O   LYS A1192      51.111  69.846 149.289  1.00  0.00           O  
ATOM   1575  CB  LYS A1192      49.562  70.374 146.384  1.00  0.00           C  
ATOM   1576  CG  LYS A1192      48.416  70.360 147.396  1.00  0.00           C  
ATOM   1577  CD  LYS A1192      47.070  70.627 146.717  1.00  0.00           C  
ATOM   1578  CE  LYS A1192      45.887  70.446 147.672  1.00  0.00           C  
ATOM   1579  NZ  LYS A1192      45.933  71.326 148.884  1.00  0.00           N  
ATOM   1580  N   TRP A1193      51.293  68.230 147.739  1.00  0.00           N  
ATOM   1581  CA  TRP A1193      51.460  67.186 148.739  1.00  0.00           C  
ATOM   1582  C   TRP A1193      52.895  66.732 148.960  1.00  0.00           C  
ATOM   1583  O   TRP A1193      53.748  66.831 148.077  1.00  0.00           O  
ATOM   1584  CB  TRP A1193      50.600  65.980 148.398  1.00  0.00           C  
ATOM   1585  CG  TRP A1193      49.147  66.289 148.361  1.00  0.00           C  
ATOM   1586  CD1 TRP A1193      48.407  66.660 147.271  1.00  0.00           C  
ATOM   1587  CD2 TRP A1193      48.244  66.248 149.463  1.00  0.00           C  
ATOM   1588  NE1 TRP A1193      47.096  66.849 147.629  1.00  0.00           N  
ATOM   1589  CE2 TRP A1193      46.969  66.605 148.975  1.00  0.00           C  
ATOM   1590  CE3 TRP A1193      48.386  65.942 150.823  1.00  0.00           C  
ATOM   1591  CZ2 TRP A1193      45.838  66.664 149.805  1.00  0.00           C  
ATOM   1592  CZ3 TRP A1193      47.263  66.002 151.644  1.00  0.00           C  
ATOM   1593  CH2 TRP A1193      46.008  66.362 151.128  1.00  0.00           C  
ATOM   1594  N   CYS A1194      53.139  66.227 150.164  1.00  0.00           N  
ATOM   1595  CA  CYS A1194      54.448  65.747 150.573  1.00  0.00           C  
ATOM   1596  C   CYS A1194      54.305  64.291 151.049  1.00  0.00           C  
ATOM   1597  O   CYS A1194      55.296  63.621 151.336  1.00  0.00           O  
ATOM   1598  CB  CYS A1194      54.971  66.641 151.703  1.00  0.00           C  
ATOM   1599  SG  CYS A1194      56.652  66.293 152.260  1.00  0.00           S  
ATOM   1600  N   ILE A1195      53.066  63.815 151.141  1.00  0.00           N  
ATOM   1601  CA  ILE A1195      52.802  62.451 151.575  1.00  0.00           C  
ATOM   1602  C   ILE A1195      51.756  61.815 150.678  1.00  0.00           C  
ATOM   1603  O   ILE A1195      50.935  62.500 150.076  1.00  0.00           O  
ATOM   1604  CB  ILE A1195      52.296  62.389 153.041  1.00  0.00           C  
ATOM   1605  CG1 ILE A1195      51.002  63.202 153.195  1.00  0.00           C  
ATOM   1606  CG2 ILE A1195      53.374  62.892 153.978  1.00  0.00           C  
ATOM   1607  CD1 ILE A1195      50.439  63.244 154.607  1.00  0.00           C  
ATOM   1608  N   TYR A1196      51.788  60.493 150.581  1.00  0.00           N  
ATOM   1609  CA  TYR A1196      50.834  59.811 149.732  1.00  0.00           C  
ATOM   1610  C   TYR A1196      50.214  58.565 150.326  1.00  0.00           C  
ATOM   1611  O   TYR A1196      50.796  57.894 151.184  1.00  0.00           O  
ATOM   1612  CB  TYR A1196      51.471  59.484 148.382  1.00  0.00           C  
ATOM   1613  CG  TYR A1196      51.894  60.718 147.648  1.00  0.00           C  
ATOM   1614  CD1 TYR A1196      53.112  61.345 147.933  1.00  0.00           C  
ATOM   1615  CD2 TYR A1196      51.071  61.291 146.694  1.00  0.00           C  
ATOM   1616  CE1 TYR A1196      53.492  62.517 147.274  1.00  0.00           C  
ATOM   1617  CE2 TYR A1196      51.447  62.456 146.039  1.00  0.00           C  
ATOM   1618  CZ  TYR A1196      52.651  63.057 146.332  1.00  0.00           C  
ATOM   1619  OH  TYR A1196      53.007  64.201 145.661  1.00  0.00           O  
ATOM   1620  N   PRO A1198      48.991  58.260 149.883  1.00  0.00           N  
ATOM   1621  CA  PRO A1198      48.258  57.087 150.357  1.00  0.00           C  
ATOM   1622  C   PRO A1198      48.749  55.816 149.678  1.00  0.00           C  
ATOM   1623  O   PRO A1198      49.270  55.868 148.564  1.00  0.00           O  
ATOM   1624  CB  PRO A1198      46.811  57.426 149.996  1.00  0.00           C  
ATOM   1625  CG  PRO A1198      46.957  58.251 148.734  1.00  0.00           C  
ATOM   1626  CD  PRO A1198      48.148  59.121 149.026  1.00  0.00           C  
ATOM   1627  N   MET A1199      48.612  54.682 150.357  1.00  0.00           N  
ATOM   1628  CA  MET A1199      49.004  53.410 149.770  1.00  0.00           C  
ATOM   1629  C   MET A1199      47.794  52.899 148.991  1.00  0.00           C  
ATOM   1630  O   MET A1199      46.658  53.235 149.312  1.00  0.00           O  
ATOM   1631  CB  MET A1199      49.407  52.388 150.848  1.00  0.00           C  
ATOM   1632  CG  MET A1199      50.774  52.639 151.495  1.00  0.00           C  
ATOM   1633  SD  MET A1199      52.206  52.686 150.362  1.00  0.00           S  
ATOM   1634  CE  MET A1199      53.032  51.181 150.777  1.00  0.00           C  
ATOM   1635  N   TYR A1200      48.051  52.080 147.978  1.00  0.00           N  
ATOM   1636  CA  TYR A1200      47.005  51.533 147.120  1.00  0.00           C  
ATOM   1637  C   TYR A1200      45.743  51.087 147.828  1.00  0.00           C  
ATOM   1638  O   TYR A1200      44.681  51.664 147.621  1.00  0.00           O  
ATOM   1639  CB  TYR A1200      47.544  50.358 146.284  1.00  0.00           C  
ATOM   1640  CG  TYR A1200      46.553  49.856 145.246  1.00  0.00           C  
ATOM   1641  CD1 TYR A1200      46.009  50.728 144.305  1.00  0.00           C  
ATOM   1642  CD2 TYR A1200      46.154  48.520 145.210  1.00  0.00           C  
ATOM   1643  CE1 TYR A1200      45.090  50.287 143.355  1.00  0.00           C  
ATOM   1644  CE2 TYR A1200      45.236  48.062 144.258  1.00  0.00           C  
ATOM   1645  CZ  TYR A1200      44.710  48.955 143.336  1.00  0.00           C  
ATOM   1646  OH  TYR A1200      43.812  48.524 142.389  1.00  0.00           O  
ATOM   1647  N   ASP A1201      45.859  50.052 148.654  1.00  0.00           N  
ATOM   1648  CA  ASP A1201      44.719  49.505 149.373  1.00  0.00           C  
ATOM   1649  C   ASP A1201      43.856  50.608 149.970  1.00  0.00           C  
ATOM   1650  O   ASP A1201      42.683  50.725 149.635  1.00  0.00           O  
ATOM   1651  CB  ASP A1201      45.200  48.545 150.464  1.00  0.00           C  
ATOM   1652  CG  ASP A1201      45.852  47.275 149.895  1.00  0.00           C  
ATOM   1653  OD1 ASP A1201      45.247  46.630 149.014  1.00  0.00           O  
ATOM   1654  OD2 ASP A1201      46.965  46.922 150.335  1.00  0.00           O  
ATOM   1655  N   PHE A1202      44.439  51.423 150.847  1.00  0.00           N  
ATOM   1656  CA  PHE A1202      43.717  52.533 151.470  1.00  0.00           C  
ATOM   1657  C   PHE A1202      43.008  53.384 150.396  1.00  0.00           C  
ATOM   1658  O   PHE A1202      41.821  53.697 150.514  1.00  0.00           O  
ATOM   1659  CB  PHE A1202      44.706  53.382 152.279  1.00  0.00           C  
ATOM   1660  CG  PHE A1202      44.076  54.548 152.998  1.00  0.00           C  
ATOM   1661  CD1 PHE A1202      43.131  54.342 154.006  1.00  0.00           C  
ATOM   1662  CD2 PHE A1202      44.430  55.864 152.664  1.00  0.00           C  
ATOM   1663  CE1 PHE A1202      42.549  55.434 154.664  1.00  0.00           C  
ATOM   1664  CE2 PHE A1202      43.856  56.947 153.315  1.00  0.00           C  
ATOM   1665  CZ  PHE A1202      42.916  56.738 154.313  1.00  0.00           C  
ATOM   1666  N   THR A1203      43.727  53.728 149.335  1.00  0.00           N  
ATOM   1667  CA  THR A1203      43.169  54.538 148.247  1.00  0.00           C  
ATOM   1668  C   THR A1203      42.086  53.858 147.383  1.00  0.00           C  
ATOM   1669  O   THR A1203      41.099  54.496 147.003  1.00  0.00           O  
ATOM   1670  CB  THR A1203      44.316  55.056 147.318  1.00  0.00           C  
ATOM   1671  OG1 THR A1203      44.969  56.171 147.939  1.00  0.00           O  
ATOM   1672  CG2 THR A1203      43.786  55.474 145.948  1.00  0.00           C  
ATOM   1673  N   HIS A1204      42.276  52.576 147.072  1.00  0.00           N  
ATOM   1674  CA  HIS A1204      41.345  51.822 146.236  1.00  0.00           C  
ATOM   1675  C   HIS A1204      39.940  51.731 146.842  1.00  0.00           C  
ATOM   1676  O   HIS A1204      38.959  52.021 146.162  1.00  0.00           O  
ATOM   1677  CB  HIS A1204      41.921  50.420 145.976  1.00  0.00           C  
ATOM   1678  CG  HIS A1204      41.016  49.511 145.199  1.00  0.00           C  
ATOM   1679  ND1 HIS A1204      40.988  49.479 143.820  1.00  0.00           N  
ATOM   1680  CD2 HIS A1204      40.115  48.586 145.612  1.00  0.00           C  
ATOM   1681  CE1 HIS A1204      40.114  48.572 143.418  1.00  0.00           C  
ATOM   1682  NE2 HIS A1204      39.571  48.014 144.485  1.00  0.00           N  
ATOM   1683  N   CYS A1205      39.846  51.337 148.116  1.00  0.00           N  
ATOM   1684  CA  CYS A1205      38.566  51.207 148.802  1.00  0.00           C  
ATOM   1685  C   CYS A1205      37.844  52.530 149.010  1.00  0.00           C  
ATOM   1686  O   CYS A1205      36.619  52.582 148.914  1.00  0.00           O  
ATOM   1687  CB  CYS A1205      38.745  50.521 150.157  1.00  0.00           C  
ATOM   1688  SG  CYS A1205      39.795  51.364 151.384  1.00  0.00           S  
ATOM   1689  N   ILE A1206      38.593  53.597 149.301  1.00  0.00           N  
ATOM   1690  CA  ILE A1206      37.982  54.913 149.518  1.00  0.00           C  
ATOM   1691  C   ILE A1206      37.382  55.431 148.221  1.00  0.00           C  
ATOM   1692  O   ILE A1206      36.247  55.915 148.193  1.00  0.00           O  
ATOM   1693  CB  ILE A1206      39.008  55.975 150.046  1.00  0.00           C  
ATOM   1694  CG1 ILE A1206      39.566  55.554 151.416  1.00  0.00           C  
ATOM   1695  CG2 ILE A1206      38.328  57.319 150.199  1.00  0.00           C  
ATOM   1696  CD1 ILE A1206      38.561  55.556 152.530  1.00  0.00           C  
ATOM   1697  N   SER A1207      38.148  55.320 147.145  1.00  0.00           N  
ATOM   1698  CA  SER A1207      37.679  55.792 145.849  1.00  0.00           C  
ATOM   1699  C   SER A1207      36.356  55.154 145.473  1.00  0.00           C  
ATOM   1700  O   SER A1207      35.421  55.851 145.092  1.00  0.00           O  
ATOM   1701  CB  SER A1207      38.723  55.522 144.779  1.00  0.00           C  
ATOM   1702  OG  SER A1207      39.918  56.213 145.097  1.00  0.00           O  
ATOM   1703  N   ASP A1208      36.270  53.834 145.603  1.00  0.00           N  
ATOM   1704  CA  ASP A1208      35.035  53.119 145.283  1.00  0.00           C  
ATOM   1705  C   ASP A1208      33.854  53.722 146.040  1.00  0.00           C  
ATOM   1706  O   ASP A1208      32.840  54.058 145.438  1.00  0.00           O  
ATOM   1707  CB  ASP A1208      35.163  51.625 145.641  1.00  0.00           C  
ATOM   1708  CG  ASP A1208      36.089  50.874 144.702  1.00  0.00           C  
ATOM   1709  OD1 ASP A1208      36.452  49.721 145.015  1.00  0.00           O  
ATOM   1710  OD2 ASP A1208      36.449  51.435 143.647  1.00  0.00           O  
ATOM   1711  N   ALA A1209      33.991  53.843 147.360  1.00  0.00           N  
ATOM   1712  CA  ALA A1209      32.931  54.400 148.210  1.00  0.00           C  
ATOM   1713  C   ALA A1209      32.455  55.734 147.649  1.00  0.00           C  
ATOM   1714  O   ALA A1209      31.275  55.908 147.342  1.00  0.00           O  
ATOM   1715  CB  ALA A1209      33.449  54.592 149.633  1.00  0.00           C  
ATOM   1716  N   LEU A1210      33.399  56.660 147.509  1.00  0.00           N  
ATOM   1717  CA  LEU A1210      33.133  58.002 147.000  1.00  0.00           C  
ATOM   1718  C   LEU A1210      32.530  57.995 145.617  1.00  0.00           C  
ATOM   1719  O   LEU A1210      31.825  58.942 145.246  1.00  0.00           O  
ATOM   1720  CB  LEU A1210      34.422  58.806 146.945  1.00  0.00           C  
ATOM   1721  CG  LEU A1210      35.137  59.009 148.271  1.00  0.00           C  
ATOM   1722  CD1 LEU A1210      36.545  59.498 147.986  1.00  0.00           C  
ATOM   1723  CD2 LEU A1210      34.366  59.999 149.130  1.00  0.00           C  
ATOM   1724  N   GLU A1211      32.816  56.948 144.843  1.00  0.00           N  
ATOM   1725  CA  GLU A1211      32.289  56.869 143.497  1.00  0.00           C  
ATOM   1726  C   GLU A1211      30.929  56.214 143.463  1.00  0.00           C  
ATOM   1727  O   GLU A1211      30.313  56.148 142.422  1.00  0.00           O  
ATOM   1728  CB  GLU A1211      33.251  56.119 142.580  1.00  0.00           C  
ATOM   1729  CG  GLU A1211      34.542  56.898 142.265  1.00  0.00           C  
ATOM   1730  CD  GLU A1211      35.458  56.167 141.266  1.00  0.00           C  
ATOM   1731  OE1 GLU A1211      35.156  55.010 140.912  1.00  0.00           O  
ATOM   1732  OE2 GLU A1211      36.484  56.751 140.841  1.00  0.00           O  
ATOM   1733  N   GLY A1291      30.452  55.746 144.608  1.00  0.00           N  
ATOM   1734  CA  GLY A1291      29.152  55.108 144.642  1.00  0.00           C  
ATOM   1735  C   GLY A1291      29.189  53.714 144.043  1.00  0.00           C  
ATOM   1736  O   GLY A1291      28.197  53.244 143.467  1.00  0.00           O  
ATOM   1737  N   ILE A1292      30.333  53.043 144.173  1.00  0.00           N  
ATOM   1738  CA  ILE A1292      30.469  51.692 143.638  1.00  0.00           C  
ATOM   1739  C   ILE A1292      29.610  50.740 144.451  1.00  0.00           C  
ATOM   1740  O   ILE A1292      29.703  50.713 145.672  1.00  0.00           O  
ATOM   1741  CB  ILE A1292      31.951  51.193 143.676  1.00  0.00           C  
ATOM   1742  CG1 ILE A1292      32.798  51.957 142.653  1.00  0.00           C  
ATOM   1743  CG2 ILE A1292      32.013  49.701 143.376  1.00  0.00           C  
ATOM   1744  CD1 ILE A1292      32.223  51.950 141.273  1.00  0.00           C  
ATOM   1745  N   THR A1293      28.773  49.966 143.768  1.00  0.00           N  
ATOM   1746  CA  THR A1293      27.892  49.000 144.428  1.00  0.00           C  
ATOM   1747  C   THR A1293      28.549  47.635 144.569  1.00  0.00           C  
ATOM   1748  O   THR A1293      28.403  46.967 145.592  1.00  0.00           O  
ATOM   1749  CB  THR A1293      26.569  48.798 143.640  1.00  0.00           C  
ATOM   1750  OG1 THR A1293      26.866  48.393 142.295  1.00  0.00           O  
ATOM   1751  CG2 THR A1293      25.754  50.089 143.611  1.00  0.00           C  
ATOM   1752  N   HIS A1294      29.263  47.220 143.529  1.00  0.00           N  
ATOM   1753  CA  HIS A1294      29.924  45.908 143.523  1.00  0.00           C  
ATOM   1754  C   HIS A1294      31.322  46.058 142.918  1.00  0.00           C  
ATOM   1755  O   HIS A1294      31.461  46.355 141.717  1.00  0.00           O  
ATOM   1756  CB  HIS A1294      29.095  44.914 142.694  1.00  0.00           C  
ATOM   1757  CG  HIS A1294      27.659  44.830 143.108  1.00  0.00           C  
ATOM   1758  ND1 HIS A1294      27.200  43.928 144.044  1.00  0.00           N  
ATOM   1759  CD2 HIS A1294      26.581  45.548 142.723  1.00  0.00           C  
ATOM   1760  CE1 HIS A1294      25.902  44.093 144.217  1.00  0.00           C  
ATOM   1761  NE2 HIS A1294      25.502  45.070 143.425  1.00  0.00           N  
ATOM   1762  N   SER A1295      32.346  45.851 143.742  1.00  0.00           N  
ATOM   1763  CA  SER A1295      33.719  46.004 143.278  1.00  0.00           C  
ATOM   1764  C   SER A1295      34.445  44.695 142.974  1.00  0.00           C  
ATOM   1765  O   SER A1295      34.957  44.043 143.883  1.00  0.00           O  
ATOM   1766  CB  SER A1295      34.529  46.804 144.301  1.00  0.00           C  
ATOM   1767  OG  SER A1295      35.870  46.949 143.860  1.00  0.00           O  
ATOM   1768  N   LEU A1296      34.521  44.357 141.685  1.00  0.00           N  
ATOM   1769  CA  LEU A1296      35.161  43.128 141.197  1.00  0.00           C  
ATOM   1770  C   LEU A1296      36.693  43.189 140.937  1.00  0.00           C  
ATOM   1771  O   LEU A1296      37.180  44.041 140.186  1.00  0.00           O  
ATOM   1772  CB  LEU A1296      34.441  42.683 139.921  1.00  0.00           C  
ATOM   1773  CG  LEU A1296      33.013  42.123 140.031  1.00  0.00           C  
ATOM   1774  CD1 LEU A1296      32.179  42.934 140.981  1.00  0.00           C  
ATOM   1775  CD2 LEU A1296      32.375  42.101 138.657  1.00  0.00           C  
ATOM   1776  N   CYS A1297      37.440  42.279 141.559  1.00  0.00           N  
ATOM   1777  CA  CYS A1297      38.894  42.196 141.398  1.00  0.00           C  
ATOM   1778  C   CYS A1297      39.277  40.725 141.169  1.00  0.00           C  
ATOM   1779  O   CYS A1297      38.474  39.827 141.442  1.00  0.00           O  
ATOM   1780  CB  CYS A1297      39.606  42.719 142.666  1.00  0.00           C  
ATOM   1781  SG  CYS A1297      39.761  44.564 142.854  1.00  0.00           S  
ATOM   1782  N   THR A1298      40.477  40.461 140.657  1.00  0.00           N  
ATOM   1783  CA  THR A1298      40.887  39.065 140.488  1.00  0.00           C  
ATOM   1784  C   THR A1298      41.166  38.451 141.862  1.00  0.00           C  
ATOM   1785  O   THR A1298      41.358  39.161 142.829  1.00  0.00           O  
ATOM   1786  CB  THR A1298      42.167  38.906 139.638  1.00  0.00           C  
ATOM   1787  OG1 THR A1298      43.191  39.766 140.150  1.00  0.00           O  
ATOM   1788  CG2 THR A1298      41.878  39.207 138.159  1.00  0.00           C  
ATOM   1789  N   LEU A1299      41.205  37.126 141.912  1.00  0.00           N  
ATOM   1790  CA  LEU A1299      41.439  36.338 143.124  1.00  0.00           C  
ATOM   1791  C   LEU A1299      42.626  36.755 143.979  1.00  0.00           C  
ATOM   1792  O   LEU A1299      42.617  36.564 145.194  1.00  0.00           O  
ATOM   1793  CB  LEU A1299      41.607  34.857 142.745  1.00  0.00           C  
ATOM   1794  CG  LEU A1299      40.910  33.784 143.575  1.00  0.00           C  
ATOM   1795  CD1 LEU A1299      39.404  33.933 143.422  1.00  0.00           C  
ATOM   1796  CD2 LEU A1299      41.357  32.385 143.115  1.00  0.00           C  
ATOM   1797  N   GLU A1300      43.659  37.307 143.360  1.00  0.00           N  
ATOM   1798  CA  GLU A1300      44.829  37.711 144.136  1.00  0.00           C  
ATOM   1799  C   GLU A1300      44.554  38.829 145.144  1.00  0.00           C  
ATOM   1800  O   GLU A1300      45.371  39.082 146.033  1.00  0.00           O  
ATOM   1801  CB  GLU A1300      45.968  38.124 143.207  1.00  0.00           C  
ATOM   1802  CG  GLU A1300      46.664  36.947 142.498  1.00  0.00           C  
ATOM   1803  CD  GLU A1300      45.765  36.218 141.495  1.00  0.00           C  
ATOM   1804  OE1 GLU A1300      45.267  36.872 140.550  1.00  0.00           O  
ATOM   1805  OE2 GLU A1300      45.561  34.987 141.653  1.00  0.00           O  
ATOM   1806  N   PHE A1301      43.401  39.480 145.029  1.00  0.00           N  
ATOM   1807  CA  PHE A1301      43.063  40.571 145.942  1.00  0.00           C  
ATOM   1808  C   PHE A1301      42.080  40.218 147.044  1.00  0.00           C  
ATOM   1809  O   PHE A1301      41.596  41.111 147.747  1.00  0.00           O  
ATOM   1810  CB  PHE A1301      42.514  41.752 145.152  1.00  0.00           C  
ATOM   1811  CG  PHE A1301      43.560  42.513 144.405  1.00  0.00           C  
ATOM   1812  CD1 PHE A1301      44.378  43.437 145.072  1.00  0.00           C  
ATOM   1813  CD2 PHE A1301      43.749  42.301 143.038  1.00  0.00           C  
ATOM   1814  CE1 PHE A1301      45.376  44.138 144.376  1.00  0.00           C  
ATOM   1815  CE2 PHE A1301      44.739  42.990 142.332  1.00  0.00           C  
ATOM   1816  CZ  PHE A1301      45.558  43.913 143.000  1.00  0.00           C  
ATOM   1817  N   GLN A1302      41.781  38.929 147.193  1.00  0.00           N  
ATOM   1818  CA  GLN A1302      40.850  38.478 148.216  1.00  0.00           C  
ATOM   1819  C   GLN A1302      41.264  38.822 149.661  1.00  0.00           C  
ATOM   1820  O   GLN A1302      40.392  39.024 150.501  1.00  0.00           O  
ATOM   1821  CB  GLN A1302      40.618  36.968 148.103  1.00  0.00           C  
ATOM   1822  CG  GLN A1302      41.827  36.091 148.423  1.00  0.00           C  
ATOM   1823  CD  GLN A1302      41.475  34.610 148.469  1.00  0.00           C  
ATOM   1824  OE1 GLN A1302      41.276  34.035 149.545  1.00  0.00           O  
ATOM   1825  NE2 GLN A1302      41.375  33.988 147.294  1.00  0.00           N  
ATOM   1826  N   ASP A1303      42.565  38.875 149.960  1.00  0.00           N  
ATOM   1827  CA  ASP A1303      43.015  39.211 151.320  1.00  0.00           C  
ATOM   1828  C   ASP A1303      42.795  40.702 151.556  1.00  0.00           C  
ATOM   1829  O   ASP A1303      42.337  41.126 152.619  1.00  0.00           O  
ATOM   1830  CB  ASP A1303      44.499  38.915 151.485  1.00  0.00           C  
ATOM   1831  CG  ASP A1303      44.880  37.561 150.951  1.00  0.00           C  
ATOM   1832  OD1 ASP A1303      44.585  36.544 151.634  1.00  0.00           O  
ATOM   1833  OD2 ASP A1303      45.468  37.525 149.835  1.00  0.00           O  
ATOM   1834  N   ASN A1304      43.158  41.479 150.539  1.00  0.00           N  
ATOM   1835  CA  ASN A1304      43.016  42.927 150.517  1.00  0.00           C  
ATOM   1836  C   ASN A1304      41.588  43.312 150.901  1.00  0.00           C  
ATOM   1837  O   ASN A1304      41.359  44.374 151.464  1.00  0.00           O  
ATOM   1838  CB  ASN A1304      43.353  43.427 149.108  1.00  0.00           C  
ATOM   1839  CG  ASN A1304      44.700  42.890 148.612  1.00  0.00           C  
ATOM   1840  OD1 ASN A1304      45.727  43.565 148.705  1.00  0.00           O  
ATOM   1841  ND2 ASN A1304      44.700  41.663 148.111  1.00  0.00           N  
ATOM   1842  N   ARG A1306      40.633  42.443 150.586  1.00  0.00           N  
ATOM   1843  CA  ARG A1306      39.235  42.668 150.925  1.00  0.00           C  
ATOM   1844  C   ARG A1306      39.096  42.873 152.447  1.00  0.00           C  
ATOM   1845  O   ARG A1306      38.254  43.656 152.915  1.00  0.00           O  
ATOM   1846  CB  ARG A1306      38.406  41.462 150.447  1.00  0.00           C  
ATOM   1847  CG  ARG A1306      36.977  41.374 150.961  1.00  0.00           C  
ATOM   1848  CD  ARG A1306      36.757  40.130 151.859  1.00  0.00           C  
ATOM   1849  NE  ARG A1306      37.098  38.864 151.199  1.00  0.00           N  
ATOM   1850  CZ  ARG A1306      36.627  38.481 150.012  1.00  0.00           C  
ATOM   1851  NH1 ARG A1306      35.784  39.272 149.345  1.00  0.00           N  
ATOM   1852  NH2 ARG A1306      37.006  37.316 149.482  1.00  0.00           N  
ATOM   1853  N   ARG A1310      39.933  42.200 153.231  1.00  0.00           N  
ATOM   1854  CA  ARG A1310      39.833  42.349 154.680  1.00  0.00           C  
ATOM   1855  C   ARG A1310      40.191  43.760 155.170  1.00  0.00           C  
ATOM   1856  O   ARG A1310      39.558  44.273 156.097  1.00  0.00           O  
ATOM   1857  CB  ARG A1310      40.711  41.324 155.386  1.00  0.00           C  
ATOM   1858  CG  ARG A1310      40.456  39.847 154.988  1.00  0.00           C  
ATOM   1859  CD  ARG A1310      38.994  39.409 155.096  1.00  0.00           C  
ATOM   1860  NE  ARG A1310      38.902  37.996 155.454  1.00  0.00           N  
ATOM   1861  CZ  ARG A1310      38.034  37.121 154.948  1.00  0.00           C  
ATOM   1862  NH1 ARG A1310      37.144  37.478 154.038  1.00  0.00           N  
ATOM   1863  NH2 ARG A1310      38.065  35.862 155.352  1.00  0.00           N  
ATOM   1864  N   LEU A1312      41.211  44.367 154.564  1.00  0.00           N  
ATOM   1865  CA  LEU A1312      41.651  45.722 154.915  1.00  0.00           C  
ATOM   1866  C   LEU A1312      40.581  46.668 154.383  1.00  0.00           C  
ATOM   1867  O   LEU A1312      40.143  47.606 155.053  1.00  0.00           O  
ATOM   1868  CB  LEU A1312      43.000  46.039 154.241  1.00  0.00           C  
ATOM   1869  CG  LEU A1312      43.688  47.380 154.557  1.00  0.00           C  
ATOM   1870  CD1 LEU A1312      43.947  47.502 156.047  1.00  0.00           C  
ATOM   1871  CD2 LEU A1312      45.000  47.478 153.804  1.00  0.00           C  
ATOM   1872  N   TYR A1314      40.179  46.379 153.151  1.00  0.00           N  
ATOM   1873  CA  TYR A1314      39.161  47.117 152.411  1.00  0.00           C  
ATOM   1874  C   TYR A1314      37.926  47.337 153.293  1.00  0.00           C  
ATOM   1875  O   TYR A1314      37.517  48.482 153.519  1.00  0.00           O  
ATOM   1876  CB  TYR A1314      38.830  46.304 151.160  1.00  0.00           C  
ATOM   1877  CG  TYR A1314      37.904  46.917 150.138  1.00  0.00           C  
ATOM   1878  CD1 TYR A1314      36.511  46.788 150.245  1.00  0.00           C  
ATOM   1879  CD2 TYR A1314      38.424  47.564 149.011  1.00  0.00           C  
ATOM   1880  CE1 TYR A1314      35.664  47.287 149.246  1.00  0.00           C  
ATOM   1881  CE2 TYR A1314      37.591  48.069 148.013  1.00  0.00           C  
ATOM   1882  CZ  TYR A1314      36.219  47.929 148.136  1.00  0.00           C  
ATOM   1883  OH  TYR A1314      35.418  48.456 147.148  1.00  0.00           O  
ATOM   1884  N   ASP A1316      37.352  46.244 153.795  1.00  0.00           N  
ATOM   1885  CA  ASP A1316      36.177  46.319 154.663  1.00  0.00           C  
ATOM   1886  C   ASP A1316      36.512  46.966 156.002  1.00  0.00           C  
ATOM   1887  O   ASP A1316      35.693  47.667 156.580  1.00  0.00           O  
ATOM   1888  CB  ASP A1316      35.597  44.920 154.940  1.00  0.00           C  
ATOM   1889  CG  ASP A1316      34.997  44.275 153.701  1.00  0.00           C  
ATOM   1890  OD1 ASP A1316      34.535  45.012 152.809  1.00  0.00           O  
ATOM   1891  OD2 ASP A1316      34.971  43.031 153.628  1.00  0.00           O  
ATOM   1892  N   TRP A1317      37.716  46.717 156.495  1.00  0.00           N  
ATOM   1893  CA  TRP A1317      38.147  47.271 157.767  1.00  0.00           C  
ATOM   1894  C   TRP A1317      38.105  48.796 157.752  1.00  0.00           C  
ATOM   1895  O   TRP A1317      37.595  49.422 158.673  1.00  0.00           O  
ATOM   1896  CB  TRP A1317      39.581  46.833 158.084  1.00  0.00           C  
ATOM   1897  CG  TRP A1317      40.084  47.426 159.378  1.00  0.00           C  
ATOM   1898  CD1 TRP A1317      39.874  46.941 160.633  1.00  0.00           C  
ATOM   1899  CD2 TRP A1317      40.822  48.643 159.537  1.00  0.00           C  
ATOM   1900  NE1 TRP A1317      40.430  47.773 161.561  1.00  0.00           N  
ATOM   1901  CE2 TRP A1317      41.019  48.832 160.921  1.00  0.00           C  
ATOM   1902  CE3 TRP A1317      41.339  49.594 158.644  1.00  0.00           C  
ATOM   1903  CZ2 TRP A1317      41.711  49.940 161.446  1.00  0.00           C  
ATOM   1904  CZ3 TRP A1317      42.028  50.695 159.159  1.00  0.00           C  
ATOM   1905  CH2 TRP A1317      42.206  50.857 160.551  1.00  0.00           C  
ATOM   1906  N   VAL A1318      38.678  49.367 156.695  1.00  0.00           N  
ATOM   1907  CA  VAL A1318      38.762  50.807 156.494  1.00  0.00           C  
ATOM   1908  C   VAL A1318      37.369  51.387 156.307  1.00  0.00           C  
ATOM   1909  O   VAL A1318      37.015  52.389 156.926  1.00  0.00           O  
ATOM   1910  CB  VAL A1318      39.639  51.116 155.251  1.00  0.00           C  
ATOM   1911  CG1 VAL A1318      39.593  52.595 154.902  1.00  0.00           C  
ATOM   1912  CG2 VAL A1318      41.071  50.672 155.516  1.00  0.00           C  
ATOM   1913  N   LEU A1319      36.574  50.743 155.459  1.00  0.00           N  
ATOM   1914  CA  LEU A1319      35.217  51.211 155.201  1.00  0.00           C  
ATOM   1915  C   LEU A1319      34.318  51.145 156.438  1.00  0.00           C  
ATOM   1916  O   LEU A1319      33.555  52.070 156.709  1.00  0.00           O  
ATOM   1917  CB  LEU A1319      34.592  50.413 154.053  1.00  0.00           C  
ATOM   1918  CG  LEU A1319      35.383  50.481 152.756  1.00  0.00           C  
ATOM   1919  CD1 LEU A1319      34.576  49.868 151.653  1.00  0.00           C  
ATOM   1920  CD2 LEU A1319      35.724  51.919 152.425  1.00  0.00           C  
ATOM   1921  N   ASP A1321      34.418  50.065 157.198  1.00  0.00           N  
ATOM   1922  CA  ASP A1321      33.588  49.922 158.391  1.00  0.00           C  
ATOM   1923  C   ASP A1321      33.965  50.923 159.469  1.00  0.00           C  
ATOM   1924  O   ASP A1321      33.183  51.178 160.374  1.00  0.00           O  
ATOM   1925  CB  ASP A1321      33.702  48.502 158.974  1.00  0.00           C  
ATOM   1926  CG  ASP A1321      32.869  47.481 158.215  1.00  0.00           C  
ATOM   1927  OD1 ASP A1321      31.634  47.637 158.142  1.00  0.00           O  
ATOM   1928  OD2 ASP A1321      33.449  46.511 157.695  1.00  0.00           O  
ATOM   1929  N   ASN A1322      35.154  51.502 159.351  1.00  0.00           N  
ATOM   1930  CA  ASN A1322      35.658  52.414 160.362  1.00  0.00           C  
ATOM   1931  C   ASN A1322      35.705  53.900 160.080  1.00  0.00           C  
ATOM   1932  O   ASN A1322      36.021  54.678 160.971  1.00  0.00           O  
ATOM   1933  CB  ASN A1322      37.021  51.944 160.813  1.00  0.00           C  
ATOM   1934  CG  ASN A1322      36.927  50.804 161.773  1.00  0.00           C  
ATOM   1935  OD1 ASN A1322      36.526  50.985 162.921  1.00  0.00           O  
ATOM   1936  ND2 ASN A1322      37.273  49.603 161.311  1.00  0.00           N  
ATOM   1937  N   ILE A1323      35.424  54.298 158.850  1.00  0.00           N  
ATOM   1938  CA  ILE A1323      35.376  55.713 158.535  1.00  0.00           C  
ATOM   1939  C   ILE A1323      33.910  55.994 158.298  1.00  0.00           C  
ATOM   1940  O   ILE A1323      33.139  55.074 158.050  1.00  0.00           O  
ATOM   1941  CB  ILE A1323      36.161  56.081 157.265  1.00  0.00           C  
ATOM   1942  CG1 ILE A1323      35.827  55.101 156.135  1.00  0.00           C  
ATOM   1943  CG2 ILE A1323      37.644  56.173 157.595  1.00  0.00           C  
ATOM   1944  CD1 ILE A1323      36.427  55.509 154.798  1.00  0.00           C  
ATOM   1945  N   THR A1324      33.525  57.258 158.388  1.00  0.00           N  
ATOM   1946  CA  THR A1324      32.139  57.640 158.174  1.00  0.00           C  
ATOM   1947  C   THR A1324      31.913  57.866 156.686  1.00  0.00           C  
ATOM   1948  O   THR A1324      32.271  58.907 156.141  1.00  0.00           O  
ATOM   1949  CB  THR A1324      31.803  58.932 158.960  1.00  0.00           C  
ATOM   1950  OG1 THR A1324      32.017  58.698 160.361  1.00  0.00           O  
ATOM   1951  CG2 THR A1324      30.352  59.350 158.718  1.00  0.00           C  
ATOM   1952  N   ILE A1342      31.321  56.882 156.026  1.00  0.00           N  
ATOM   1953  CA  ILE A1342      31.065  56.986 154.597  1.00  0.00           C  
ATOM   1954  C   ILE A1342      29.636  56.507 154.360  1.00  0.00           C  
ATOM   1955  O   ILE A1342      29.133  55.657 155.095  1.00  0.00           O  
ATOM   1956  CB  ILE A1342      32.086  56.108 153.803  1.00  0.00           C  
ATOM   1957  CG1 ILE A1342      32.019  56.415 152.312  1.00  0.00           C  
ATOM   1958  CG2 ILE A1342      31.830  54.628 154.060  1.00  0.00           C  
ATOM   1959  CD1 ILE A1342      33.063  57.409 151.854  1.00  0.00           C  
ATOM   1960  N   PRO A1343      28.962  57.043 153.335  1.00  0.00           N  
ATOM   1961  CA  PRO A1343      27.582  56.651 153.027  1.00  0.00           C  
ATOM   1962  C   PRO A1343      27.412  55.188 152.609  1.00  0.00           C  
ATOM   1963  O   PRO A1343      26.843  54.377 153.356  1.00  0.00           O  
ATOM   1964  CB  PRO A1343      27.200  57.614 151.920  1.00  0.00           C  
ATOM   1965  CG  PRO A1343      28.519  57.810 151.202  1.00  0.00           C  
ATOM   1966  CD  PRO A1343      29.449  58.035 152.361  1.00  0.00           C  
ATOM   1967  N   VAL A1344      27.890  54.845 151.417  1.00  0.00           N  
ATOM   1968  CA  VAL A1344      27.766  53.465 150.951  1.00  0.00           C  
ATOM   1969  C   VAL A1344      29.038  52.652 151.218  1.00  0.00           C  
ATOM   1970  O   VAL A1344      30.128  53.207 151.335  1.00  0.00           O  
ATOM   1971  CB  VAL A1344      27.426  53.404 149.420  1.00  0.00           C  
ATOM   1972  CG1 VAL A1344      26.083  54.075 149.149  1.00  0.00           C  
ATOM   1973  CG2 VAL A1344      28.524  54.084 148.601  1.00  0.00           C  
ATOM   1974  N   HIS A1345      28.889  51.335 151.327  1.00  0.00           N  
ATOM   1975  CA  HIS A1345      30.028  50.449 151.552  1.00  0.00           C  
ATOM   1976  C   HIS A1345      30.046  49.384 150.453  1.00  0.00           C  
ATOM   1977  O   HIS A1345      29.357  48.358 150.531  1.00  0.00           O  
ATOM   1978  CB  HIS A1345      29.936  49.809 152.946  1.00  0.00           C  
ATOM   1979  CG  HIS A1345      31.009  48.800 153.238  1.00  0.00           C  
ATOM   1980  ND1 HIS A1345      31.394  48.478 154.524  1.00  0.00           N  
ATOM   1981  CD2 HIS A1345      31.736  47.995 152.422  1.00  0.00           C  
ATOM   1982  CE1 HIS A1345      32.305  47.523 154.488  1.00  0.00           C  
ATOM   1983  NE2 HIS A1345      32.530  47.210 153.224  1.00  0.00           N  
ATOM   1984  N   PRO A1347      30.833  49.625 149.399  1.00  0.00           N  
ATOM   1985  CA  PRO A1347      30.934  48.676 148.283  1.00  0.00           C  
ATOM   1986  C   PRO A1347      31.576  47.358 148.698  1.00  0.00           C  
ATOM   1987  O   PRO A1347      32.495  47.339 149.528  1.00  0.00           O  
ATOM   1988  CB  PRO A1347      31.776  49.431 147.261  1.00  0.00           C  
ATOM   1989  CG  PRO A1347      32.601  50.382 148.119  1.00  0.00           C  
ATOM   1990  CD  PRO A1347      31.630  50.840 149.149  1.00  0.00           C  
ATOM   1991  N   ARG A1348      31.085  46.255 148.145  1.00  0.00           N  
ATOM   1992  CA  ARG A1348      31.659  44.965 148.475  1.00  0.00           C  
ATOM   1993  C   ARG A1348      32.535  44.474 147.322  1.00  0.00           C  
ATOM   1994  O   ARG A1348      32.298  44.793 146.152  1.00  0.00           O  
ATOM   1995  CB  ARG A1348      30.558  43.951 148.802  1.00  0.00           C  
ATOM   1996  CG  ARG A1348      29.672  44.377 149.973  1.00  0.00           C  
ATOM   1997  CD  ARG A1348      30.449  44.549 151.292  1.00  0.00           C  
ATOM   1998  NE  ARG A1348      29.606  45.182 152.307  1.00  0.00           N  
ATOM   1999  CZ  ARG A1348      29.901  45.292 153.604  1.00  0.00           C  
ATOM   2000  NH1 ARG A1348      31.038  44.815 154.099  1.00  0.00           N  
ATOM   2001  NH2 ARG A1348      29.036  45.868 154.423  1.00  0.00           N  
ATOM   2002  N   GLN A1349      33.575  43.731 147.681  1.00  0.00           N  
ATOM   2003  CA  GLN A1349      34.513  43.197 146.714  1.00  0.00           C  
ATOM   2004  C   GLN A1349      34.212  41.731 146.433  1.00  0.00           C  
ATOM   2005  O   GLN A1349      34.044  40.926 147.342  1.00  0.00           O  
ATOM   2006  CB  GLN A1349      35.961  43.328 147.225  1.00  0.00           C  
ATOM   2007  CG  GLN A1349      36.993  42.843 146.193  1.00  0.00           C  
ATOM   2008  CD  GLN A1349      38.444  43.024 146.609  1.00  0.00           C  
ATOM   2009  OE1 GLN A1349      38.899  44.128 146.868  1.00  0.00           O  
ATOM   2010  NE2 GLN A1349      39.182  41.920 146.661  1.00  0.00           N  
ATOM   2011  N   TYR A1350      34.132  41.388 145.161  1.00  0.00           N  
ATOM   2012  CA  TYR A1350      33.889  40.013 144.791  1.00  0.00           C  
ATOM   2013  C   TYR A1350      34.989  39.704 143.800  1.00  0.00           C  
ATOM   2014  O   TYR A1350      35.331  40.534 142.944  1.00  0.00           O  
ATOM   2015  CB  TYR A1350      32.505  39.858 144.176  1.00  0.00           C  
ATOM   2016  CG  TYR A1350      31.386  40.163 145.151  1.00  0.00           C  
ATOM   2017  CD1 TYR A1350      31.028  39.252 146.143  1.00  0.00           C  
ATOM   2018  CD2 TYR A1350      30.689  41.370 145.082  1.00  0.00           C  
ATOM   2019  CE1 TYR A1350      29.992  39.539 147.054  1.00  0.00           C  
ATOM   2020  CE2 TYR A1350      29.657  41.666 145.976  1.00  0.00           C  
ATOM   2021  CZ  TYR A1350      29.314  40.749 146.957  1.00  0.00           C  
ATOM   2022  OH  TYR A1350      28.288  41.048 147.825  1.00  0.00           O  
ATOM   2023  N   GLU A1351      35.572  38.522 143.943  1.00  0.00           N  
ATOM   2024  CA  GLU A1351      36.662  38.144 143.080  1.00  0.00           C  
ATOM   2025  C   GLU A1351      36.269  37.177 141.977  1.00  0.00           C  
ATOM   2026  O   GLU A1351      35.366  36.356 142.129  1.00  0.00           O  
ATOM   2027  CB  GLU A1351      37.789  37.525 143.905  1.00  0.00           C  
ATOM   2028  CG  GLU A1351      38.180  38.292 145.157  1.00  0.00           C  
ATOM   2029  CD  GLU A1351      37.252  38.022 146.327  1.00  0.00           C  
ATOM   2030  OE1 GLU A1351      37.055  36.841 146.681  1.00  0.00           O  
ATOM   2031  OE2 GLU A1351      36.725  38.996 146.904  1.00  0.00           O  
ATOM   2032  N   PHE A1352      36.946  37.319 140.847  1.00  0.00           N  
ATOM   2033  CA  PHE A1352      36.754  36.444 139.718  1.00  0.00           C  
ATOM   2034  C   PHE A1352      38.160  35.921 139.501  1.00  0.00           C  
ATOM   2035  O   PHE A1352      39.107  36.463 140.058  1.00  0.00           O  
ATOM   2036  CB  PHE A1352      36.226  37.199 138.481  1.00  0.00           C  
ATOM   2037  CG  PHE A1352      37.031  38.403 138.088  1.00  0.00           C  
ATOM   2038  CD1 PHE A1352      36.688  39.677 138.556  1.00  0.00           C  
ATOM   2039  CD2 PHE A1352      38.106  38.280 137.219  1.00  0.00           C  
ATOM   2040  CE1 PHE A1352      37.408  40.814 138.158  1.00  0.00           C  
ATOM   2041  CE2 PHE A1352      38.838  39.412 136.810  1.00  0.00           C  
ATOM   2042  CZ  PHE A1352      38.485  40.680 137.282  1.00  0.00           C  
ATOM   2043  N   SER A1356      38.303  34.862 138.724  1.00  0.00           N  
ATOM   2044  CA  SER A1356      39.625  34.286 138.481  1.00  0.00           C  
ATOM   2045  C   SER A1356      40.379  34.886 137.290  1.00  0.00           C  
ATOM   2046  O   SER A1356      39.770  35.282 136.296  1.00  0.00           O  
ATOM   2047  CB  SER A1356      39.498  32.758 138.321  1.00  0.00           C  
ATOM   2048  OG  SER A1356      38.447  32.420 137.426  1.00  0.00           O  
ATOM   2049  N   ARG A1360      41.705  34.953 137.407  1.00  0.00           N  
ATOM   2050  CA  ARG A1360      42.545  35.498 136.339  1.00  0.00           C  
ATOM   2051  C   ARG A1360      42.436  34.593 135.131  1.00  0.00           C  
ATOM   2052  O   ARG A1360      42.308  33.391 135.279  1.00  0.00           O  
ATOM   2053  CB  ARG A1360      44.015  35.583 136.788  1.00  0.00           C  
ATOM   2054  N   LEU A1361      42.481  35.169 133.937  1.00  0.00           N  
ATOM   2055  CA  LEU A1361      42.411  34.371 132.726  1.00  0.00           C  
ATOM   2056  C   LEU A1361      43.711  33.613 132.500  1.00  0.00           C  
ATOM   2057  O   LEU A1361      44.794  34.199 132.514  1.00  0.00           O  
ATOM   2058  CB  LEU A1361      42.140  35.249 131.502  1.00  0.00           C  
ATOM   2059  CG  LEU A1361      42.192  34.502 130.158  1.00  0.00           C  
ATOM   2060  CD1 LEU A1361      41.096  33.449 130.140  1.00  0.00           C  
ATOM   2061  CD2 LEU A1361      42.043  35.476 128.979  1.00  0.00           C  
ATOM   2062  N   ASN A1365      43.600  32.305 132.296  1.00  0.00           N  
ATOM   2063  CA  ASN A1365      44.780  31.499 132.026  1.00  0.00           C  
ATOM   2064  C   ASN A1365      44.639  30.927 130.624  1.00  0.00           C  
ATOM   2065  O   ASN A1365      44.022  29.881 130.407  1.00  0.00           O  
ATOM   2066  CB  ASN A1365      44.943  30.377 133.057  1.00  0.00           C  
ATOM   2067  CG  ASN A1365      46.342  29.761 133.027  1.00  0.00           C  
ATOM   2068  OD1 ASN A1365      47.350  30.462 133.186  1.00  0.00           O  
ATOM   2069  ND2 ASN A1365      46.406  28.450 132.821  1.00  0.00           N  
ATOM   2070  N   LEU A1366      45.214  31.660 129.681  1.00  0.00           N  
ATOM   2071  CA  LEU A1366      45.195  31.330 128.266  1.00  0.00           C  
ATOM   2072  C   LEU A1366      46.441  30.527 127.902  1.00  0.00           C  
ATOM   2073  O   LEU A1366      47.561  31.001 128.103  1.00  0.00           O  
ATOM   2074  CB  LEU A1366      45.183  32.634 127.457  1.00  0.00           C  
ATOM   2075  CG  LEU A1366      44.314  32.779 126.211  1.00  0.00           C  
ATOM   2076  CD1 LEU A1366      44.571  34.133 125.574  1.00  0.00           C  
ATOM   2077  CD2 LEU A1366      44.614  31.672 125.251  1.00  0.00           C  
ATOM   2078  N   GLU A1368      46.252  29.326 127.360  1.00  0.00           N  
ATOM   2079  CA  GLU A1368      47.389  28.488 126.966  1.00  0.00           C  
ATOM   2080  C   GLU A1368      48.168  29.122 125.817  1.00  0.00           C  
ATOM   2081  O   GLU A1368      47.612  29.876 125.016  1.00  0.00           O  
ATOM   2082  CB  GLU A1368      46.933  27.088 126.533  1.00  0.00           C  
ATOM   2083  CG  GLU A1368      46.280  26.236 127.612  1.00  0.00           C  
ATOM   2084  CD  GLU A1368      46.077  24.797 127.157  1.00  0.00           C  
ATOM   2085  OE1 GLU A1368      45.868  24.591 125.941  1.00  0.00           O  
ATOM   2086  OE2 GLU A1368      46.116  23.873 128.008  1.00  0.00           O  
ATOM   2087  N   TYR A1369      49.456  28.797 125.741  1.00  0.00           N  
ATOM   2088  CA  TYR A1369      50.335  29.325 124.706  1.00  0.00           C  
ATOM   2089  C   TYR A1369      50.404  30.850 124.741  1.00  0.00           C  
ATOM   2090  O   TYR A1369      50.309  31.513 123.704  1.00  0.00           O  
ATOM   2091  CB  TYR A1369      49.865  28.849 123.330  1.00  0.00           C  
ATOM   2092  CG  TYR A1369      49.971  27.357 123.167  1.00  0.00           C  
ATOM   2093  CD1 TYR A1369      51.219  26.730 123.120  1.00  0.00           C  
ATOM   2094  CD2 TYR A1369      48.831  26.561 123.117  1.00  0.00           C  
ATOM   2095  CE1 TYR A1369      51.325  25.350 123.032  1.00  0.00           C  
ATOM   2096  CE2 TYR A1369      48.930  25.175 123.034  1.00  0.00           C  
ATOM   2097  CZ  TYR A1369      50.181  24.579 122.989  1.00  0.00           C  
ATOM   2098  OH  TYR A1369      50.280  23.211 122.884  1.00  0.00           O  
ATOM   2099  N   THR A1370      50.567  31.390 125.947  1.00  0.00           N  
ATOM   2100  CA  THR A1370      50.674  32.828 126.175  1.00  0.00           C  
ATOM   2101  C   THR A1370      50.987  33.124 127.648  1.00  0.00           C  
ATOM   2102  O   THR A1370      50.529  32.413 128.541  1.00  0.00           O  
ATOM   2103  CB  THR A1370      49.373  33.575 125.802  1.00  0.00           C  
ATOM   2104  OG1 THR A1370      49.181  34.660 126.715  1.00  0.00           O  
ATOM   2105  CG2 THR A1370      48.175  32.657 125.866  1.00  0.00           C  
ATOM   2106  N   VAL A1373      51.786  34.157 127.896  1.00  0.00           N  
ATOM   2107  CA  VAL A1373      52.120  34.540 129.262  1.00  0.00           C  
ATOM   2108  C   VAL A1373      51.276  35.762 129.631  1.00  0.00           C  
ATOM   2109  O   VAL A1373      51.003  36.607 128.778  1.00  0.00           O  
ATOM   2110  CB  VAL A1373      53.624  34.884 129.418  1.00  0.00           C  
ATOM   2111  CG1 VAL A1373      54.461  33.659 129.160  1.00  0.00           C  
ATOM   2112  CG2 VAL A1373      54.009  36.002 128.467  1.00  0.00           C  
ATOM   2113  N   MET A1412      50.868  35.848 130.896  1.00  0.00           N  
ATOM   2114  CA  MET A1412      50.034  36.951 131.367  1.00  0.00           C  
ATOM   2115  C   MET A1412      50.773  37.789 132.417  1.00  0.00           C  
ATOM   2116  O   MET A1412      50.210  38.111 133.471  1.00  0.00           O  
ATOM   2117  CB  MET A1412      48.738  36.385 131.981  1.00  0.00           C  
ATOM   2118  CG  MET A1412      47.480  37.213 131.732  1.00  0.00           C  
ATOM   2119  SD  MET A1412      46.856  37.030 130.040  1.00  0.00           S  
ATOM   2120  CE  MET A1412      45.401  35.984 130.319  1.00  0.00           C  
ATOM   2121  N   SER A1415      52.026  38.142 132.137  1.00  0.00           N  
ATOM   2122  CA  SER A1415      52.821  38.928 133.084  1.00  0.00           C  
ATOM   2123  C   SER A1415      53.427  40.182 132.462  1.00  0.00           C  
ATOM   2124  O   SER A1415      53.330  40.399 131.257  1.00  0.00           O  
ATOM   2125  CB  SER A1415      53.951  38.073 133.660  1.00  0.00           C  
ATOM   2126  OG  SER A1415      53.454  36.868 134.202  1.00  0.00           O  
ATOM   2127  N   LYS A1416      54.050  41.007 133.296  1.00  0.00           N  
ATOM   2128  CA  LYS A1416      54.689  42.227 132.824  1.00  0.00           C  
ATOM   2129  C   LYS A1416      56.134  41.876 132.514  1.00  0.00           C  
ATOM   2130  O   LYS A1416      56.654  42.205 131.446  1.00  0.00           O  
ATOM   2131  CB  LYS A1416      54.627  43.308 133.897  1.00  0.00           C  
ATOM   2132  N   ARG A1417      56.770  41.197 133.463  1.00  0.00           N  
ATOM   2133  CA  ARG A1417      58.155  40.771 133.319  1.00  0.00           C  
ATOM   2134  C   ARG A1417      58.305  40.003 132.010  1.00  0.00           C  
ATOM   2135  O   ARG A1417      59.133  40.349 131.162  1.00  0.00           O  
ATOM   2136  CB  ARG A1417      58.553  39.890 134.494  1.00  0.00           C  
ATOM   2137  N   LYS A1418      57.498  38.960 131.854  1.00  0.00           N  
ATOM   2138  CA  LYS A1418      57.526  38.152 130.655  1.00  0.00           C  
ATOM   2139  C   LYS A1418      57.413  39.054 129.428  1.00  0.00           C  
ATOM   2140  O   LYS A1418      58.389  39.253 128.699  1.00  0.00           O  
ATOM   2141  CB  LYS A1418      56.385  37.162 130.680  1.00  0.00           C  
ATOM   2142  N   LEU A1419      56.224  39.616 129.222  1.00  0.00           N  
ATOM   2143  CA  LEU A1419      55.970  40.489 128.080  1.00  0.00           C  
ATOM   2144  C   LEU A1419      57.071  41.519 127.855  1.00  0.00           C  
ATOM   2145  O   LEU A1419      57.748  41.484 126.823  1.00  0.00           O  
ATOM   2146  CB  LEU A1419      54.634  41.222 128.236  1.00  0.00           C  
ATOM   2147  CG  LEU A1419      53.345  40.431 128.429  1.00  0.00           C  
ATOM   2148  CD1 LEU A1419      52.188  41.384 128.233  1.00  0.00           C  
ATOM   2149  CD2 LEU A1419      53.244  39.282 127.443  1.00  0.00           C  
ATOM   2150  N   ASN A1420      57.244  42.429 128.814  1.00  0.00           N  
ATOM   2151  CA  ASN A1420      58.248  43.490 128.706  1.00  0.00           C  
ATOM   2152  C   ASN A1420      59.541  42.995 128.071  1.00  0.00           C  
ATOM   2153  O   ASN A1420      60.164  43.709 127.291  1.00  0.00           O  
ATOM   2154  CB  ASN A1420      58.533  44.098 130.081  1.00  0.00           C  
ATOM   2155  N   LEU A1421      59.942  41.770 128.400  1.00  0.00           N  
ATOM   2156  CA  LEU A1421      61.159  41.210 127.827  1.00  0.00           C  
ATOM   2157  C   LEU A1421      60.927  41.180 126.325  1.00  0.00           C  
ATOM   2158  O   LEU A1421      61.516  41.967 125.581  1.00  0.00           O  
ATOM   2159  CB  LEU A1421      61.395  39.787 128.334  1.00  0.00           C  
ATOM   2160  CG  LEU A1421      62.838  39.365 128.629  1.00  0.00           C  
ATOM   2161  CD1 LEU A1421      62.904  37.836 128.668  1.00  0.00           C  
ATOM   2162  CD2 LEU A1421      63.787  39.905 127.575  1.00  0.00           C  
ATOM   2163  N   LEU A1422      60.051  40.270 125.897  1.00  0.00           N  
ATOM   2164  CA  LEU A1422      59.687  40.105 124.489  1.00  0.00           C  
ATOM   2165  C   LEU A1422      59.818  41.421 123.723  1.00  0.00           C  
ATOM   2166  O   LEU A1422      60.705  41.579 122.888  1.00  0.00           O  
ATOM   2167  CB  LEU A1422      58.246  39.589 124.384  1.00  0.00           C  
ATOM   2168  CG  LEU A1422      57.911  38.115 124.665  1.00  0.00           C  
ATOM   2169  CD1 LEU A1422      58.740  37.555 125.809  1.00  0.00           C  
ATOM   2170  CD2 LEU A1422      56.427  38.011 124.982  1.00  0.00           C  
ATOM   2171  N   VAL A1423      58.933  42.366 124.023  1.00  0.00           N  
ATOM   2172  CA  VAL A1423      58.955  43.669 123.372  1.00  0.00           C  
ATOM   2173  C   VAL A1423      60.384  44.190 123.289  1.00  0.00           C  
ATOM   2174  O   VAL A1423      60.844  44.582 122.222  1.00  0.00           O  
ATOM   2175  CB  VAL A1423      58.098  44.693 124.144  1.00  0.00           C  
ATOM   2176  CG1 VAL A1423      58.227  46.067 123.512  1.00  0.00           C  
ATOM   2177  CG2 VAL A1423      56.646  44.246 124.159  1.00  0.00           C  
ATOM   2178  N   THR A1424      61.089  44.192 124.415  1.00  0.00           N  
ATOM   2179  CA  THR A1424      62.466  44.666 124.430  1.00  0.00           C  
ATOM   2180  C   THR A1424      63.426  43.532 124.099  1.00  0.00           C  
ATOM   2181  O   THR A1424      64.156  43.056 124.962  1.00  0.00           O  
ATOM   2182  CB  THR A1424      62.863  45.254 125.805  1.00  0.00           C  
ATOM   2183  OG1 THR A1424      62.706  44.252 126.818  1.00  0.00           O  
ATOM   2184  CG2 THR A1424      62.003  46.468 126.142  1.00  0.00           C  
ATOM   2185  N   ASP A1425      63.412  43.100 122.843  1.00  0.00           N  
ATOM   2186  CA  ASP A1425      64.291  42.034 122.378  1.00  0.00           C  
ATOM   2187  C   ASP A1425      64.040  41.747 120.902  1.00  0.00           C  
ATOM   2188  O   ASP A1425      64.732  40.933 120.287  1.00  0.00           O  
ATOM   2189  CB  ASP A1425      64.080  40.758 123.197  1.00  0.00           C  
ATOM   2190  CG  ASP A1425      65.143  40.563 124.265  1.00  0.00           C  
ATOM   2191  OD1 ASP A1425      65.132  39.504 124.926  1.00  0.00           O  
ATOM   2192  OD2 ASP A1425      65.989  41.460 124.445  1.00  0.00           O  
ATOM   2193  N   LYS A1427      63.047  42.433 120.345  1.00  0.00           N  
ATOM   2194  CA  LYS A1427      62.668  42.282 118.943  1.00  0.00           C  
ATOM   2195  C   LYS A1427      62.056  40.910 118.661  1.00  0.00           C  
ATOM   2196  O   LYS A1427      61.980  40.479 117.505  1.00  0.00           O  
ATOM   2197  CB  LYS A1427      63.876  42.525 118.037  1.00  0.00           C  
ATOM   2198  N   HIS A1428      61.625  40.230 119.724  1.00  0.00           N  
ATOM   2199  CA  HIS A1428      60.990  38.922 119.598  1.00  0.00           C  
ATOM   2200  C   HIS A1428      59.567  39.164 119.130  1.00  0.00           C  
ATOM   2201  O   HIS A1428      58.797  38.230 118.899  1.00  0.00           O  
ATOM   2202  CB  HIS A1428      60.977  38.197 120.940  1.00  0.00           C  
ATOM   2203  CG  HIS A1428      62.336  37.809 121.423  1.00  0.00           C  
ATOM   2204  ND1 HIS A1428      62.542  36.791 122.329  1.00  0.00           N  
ATOM   2205  CD2 HIS A1428      63.561  38.303 121.126  1.00  0.00           C  
ATOM   2206  CE1 HIS A1428      63.836  36.674 122.569  1.00  0.00           C  
ATOM   2207  NE2 HIS A1428      64.476  37.581 121.852  1.00  0.00           N  
ATOM   2208  N   VAL A1433      59.244  40.447 119.000  1.00  0.00           N  
ATOM   2209  CA  VAL A1433      57.942  40.917 118.549  1.00  0.00           C  
ATOM   2210  C   VAL A1433      58.112  42.352 118.045  1.00  0.00           C  
ATOM   2211  O   VAL A1433      59.008  43.067 118.483  1.00  0.00           O  
ATOM   2212  CB  VAL A1433      56.885  40.871 119.695  1.00  0.00           C  
ATOM   2213  CG1 VAL A1433      56.306  39.476 119.816  1.00  0.00           C  
ATOM   2214  CG2 VAL A1433      57.521  41.254 121.009  1.00  0.00           C  
ATOM   2215  N   GLU A1434      57.275  42.769 117.105  1.00  0.00           N  
ATOM   2216  CA  GLU A1434      57.387  44.124 116.591  1.00  0.00           C  
ATOM   2217  C   GLU A1434      56.661  45.085 117.518  1.00  0.00           C  
ATOM   2218  O   GLU A1434      55.756  45.828 117.110  1.00  0.00           O  
ATOM   2219  CB  GLU A1434      56.845  44.199 115.163  1.00  0.00           C  
ATOM   2220  CG  GLU A1434      57.827  43.624 114.150  1.00  0.00           C  
ATOM   2221  CD  GLU A1434      57.232  43.434 112.767  1.00  0.00           C  
ATOM   2222  OE1 GLU A1434      56.869  44.448 112.130  1.00  0.00           O  
ATOM   2223  OE2 GLU A1434      57.136  42.263 112.322  1.00  0.00           O  
ATOM   2224  N   GLY A1435      57.082  45.051 118.779  1.00  0.00           N  
ATOM   2225  CA  GLY A1435      56.498  45.906 119.793  1.00  0.00           C  
ATOM   2226  C   GLY A1435      55.305  45.281 120.487  1.00  0.00           C  
ATOM   2227  O   GLY A1435      55.136  44.064 120.495  1.00  0.00           O  
ATOM   2228  N   TRP A1440      54.464  46.137 121.054  1.00  0.00           N  
ATOM   2229  CA  TRP A1440      53.270  45.714 121.778  1.00  0.00           C  
ATOM   2230  C   TRP A1440      52.065  45.311 120.919  1.00  0.00           C  
ATOM   2231  O   TRP A1440      51.354  44.367 121.253  1.00  0.00           O  
ATOM   2232  CB  TRP A1440      52.849  46.821 122.748  1.00  0.00           C  
ATOM   2233  CG  TRP A1440      53.857  47.095 123.812  1.00  0.00           C  
ATOM   2234  CD1 TRP A1440      54.813  48.068 123.809  1.00  0.00           C  
ATOM   2235  CD2 TRP A1440      54.021  46.376 125.038  1.00  0.00           C  
ATOM   2236  NE1 TRP A1440      55.564  48.002 124.959  1.00  0.00           N  
ATOM   2237  CE2 TRP A1440      55.100  46.967 125.731  1.00  0.00           C  
ATOM   2238  CE3 TRP A1440      53.363  45.279 125.618  1.00  0.00           C  
ATOM   2239  CZ2 TRP A1440      55.534  46.510 126.974  1.00  0.00           C  
ATOM   2240  CZ3 TRP A1440      53.792  44.823 126.848  1.00  0.00           C  
ATOM   2241  CH2 TRP A1440      54.872  45.436 127.516  1.00  0.00           C  
ATOM   2242  N   ASP A1441      51.824  46.026 119.827  1.00  0.00           N  
ATOM   2243  CA  ASP A1441      50.690  45.708 118.966  1.00  0.00           C  
ATOM   2244  C   ASP A1441      50.977  44.542 118.025  1.00  0.00           C  
ATOM   2245  O   ASP A1441      50.137  44.185 117.197  1.00  0.00           O  
ATOM   2246  CB  ASP A1441      50.284  46.926 118.146  1.00  0.00           C  
ATOM   2247  CG  ASP A1441      51.436  47.507 117.377  1.00  0.00           C  
ATOM   2248  OD1 ASP A1441      52.362  46.742 117.028  1.00  0.00           O  
ATOM   2249  OD2 ASP A1441      51.417  48.723 117.113  1.00  0.00           O  
ATOM   2250  N   ASP A1442      52.163  43.958 118.151  1.00  0.00           N  
ATOM   2251  CA  ASP A1442      52.551  42.820 117.323  1.00  0.00           C  
ATOM   2252  C   ASP A1442      51.405  41.805 117.265  1.00  0.00           C  
ATOM   2253  O   ASP A1442      50.698  41.619 118.248  1.00  0.00           O  
ATOM   2254  CB  ASP A1442      53.804  42.159 117.906  1.00  0.00           C  
ATOM   2255  CG  ASP A1442      54.270  40.973 117.090  1.00  0.00           C  
ATOM   2256  OD1 ASP A1442      53.625  39.911 117.159  1.00  0.00           O  
ATOM   2257  OD2 ASP A1442      55.281  41.110 116.369  1.00  0.00           O  
ATOM   2258  N   PRO A1450      51.206  41.138 116.111  1.00  0.00           N  
ATOM   2259  CA  PRO A1450      50.136  40.151 115.951  1.00  0.00           C  
ATOM   2260  C   PRO A1450      50.311  38.886 116.786  1.00  0.00           C  
ATOM   2261  O   PRO A1450      49.366  38.129 116.963  1.00  0.00           O  
ATOM   2262  CB  PRO A1450      50.168  39.855 114.458  1.00  0.00           C  
ATOM   2263  CG  PRO A1450      50.700  41.110 113.876  1.00  0.00           C  
ATOM   2264  CD  PRO A1450      51.824  41.421 114.807  1.00  0.00           C  
ATOM   2265  N   ARG A1452      51.523  38.659 117.288  1.00  0.00           N  
ATOM   2266  CA  ARG A1452      51.822  37.490 118.116  1.00  0.00           C  
ATOM   2267  C   ARG A1452      51.559  37.785 119.600  1.00  0.00           C  
ATOM   2268  O   ARG A1452      51.451  36.873 120.414  1.00  0.00           O  
ATOM   2269  CB  ARG A1452      53.287  37.086 117.945  1.00  0.00           C  
ATOM   2270  CG  ARG A1452      53.626  36.374 116.643  1.00  0.00           C  
ATOM   2271  CD  ARG A1452      55.132  36.422 116.407  1.00  0.00           C  
ATOM   2272  NE  ARG A1452      55.566  37.804 116.193  1.00  0.00           N  
ATOM   2273  CZ  ARG A1452      56.826  38.183 115.985  1.00  0.00           C  
ATOM   2274  NH1 ARG A1452      57.808  37.279 115.967  1.00  0.00           N  
ATOM   2275  NH2 ARG A1452      57.100  39.464 115.766  1.00  0.00           N  
ATOM   2276  N   MET A1455      51.469  39.063 119.950  1.00  0.00           N  
ATOM   2277  CA  MET A1455      51.224  39.463 121.331  1.00  0.00           C  
ATOM   2278  C   MET A1455      49.799  39.199 121.801  1.00  0.00           C  
ATOM   2279  O   MET A1455      48.872  39.109 120.998  1.00  0.00           O  
ATOM   2280  CB  MET A1455      51.538  40.947 121.507  1.00  0.00           C  
ATOM   2281  CG  MET A1455      53.015  41.246 121.488  1.00  0.00           C  
ATOM   2282  SD  MET A1455      53.868  40.431 122.850  1.00  0.00           S  
ATOM   2283  CE  MET A1455      54.061  41.806 124.000  1.00  0.00           C  
ATOM   2284  N   PRO A1456      49.608  39.061 123.120  1.00  0.00           N  
ATOM   2285  CA  PRO A1456      48.283  38.814 123.679  1.00  0.00           C  
ATOM   2286  C   PRO A1456      47.585  40.130 124.052  1.00  0.00           C  
ATOM   2287  O   PRO A1456      46.568  40.125 124.740  1.00  0.00           O  
ATOM   2288  CB  PRO A1456      48.595  37.960 124.895  1.00  0.00           C  
ATOM   2289  CG  PRO A1456      49.840  38.598 125.400  1.00  0.00           C  
ATOM   2290  CD  PRO A1456      50.648  38.828 124.138  1.00  0.00           C  
ATOM   2291  N   THR A1457      48.137  41.252 123.598  1.00  0.00           N  
ATOM   2292  CA  THR A1457      47.557  42.561 123.880  1.00  0.00           C  
ATOM   2293  C   THR A1457      46.375  42.829 122.966  1.00  0.00           C  
ATOM   2294  O   THR A1457      46.344  42.360 121.829  1.00  0.00           O  
ATOM   2295  CB  THR A1457      48.573  43.714 123.655  1.00  0.00           C  
ATOM   2296  OG1 THR A1457      49.001  43.726 122.286  1.00  0.00           O  
ATOM   2297  CG2 THR A1457      49.784  43.561 124.560  1.00  0.00           C  
ATOM   2298  N   ILE A1458      45.406  43.595 123.448  1.00  0.00           N  
ATOM   2299  CA  ILE A1458      44.247  43.915 122.631  1.00  0.00           C  
ATOM   2300  C   ILE A1458      44.684  44.571 121.318  1.00  0.00           C  
ATOM   2301  O   ILE A1458      44.232  44.173 120.241  1.00  0.00           O  
ATOM   2302  CB  ILE A1458      43.273  44.861 123.365  1.00  0.00           C  
ATOM   2303  CG1 ILE A1458      42.500  44.072 124.424  1.00  0.00           C  
ATOM   2304  CG2 ILE A1458      42.296  45.506 122.360  1.00  0.00           C  
ATOM   2305  CD1 ILE A1458      41.585  44.933 125.235  1.00  0.00           C  
ATOM   2306  N   SER A1459      45.564  45.567 121.412  1.00  0.00           N  
ATOM   2307  CA  SER A1459      46.062  46.256 120.225  1.00  0.00           C  
ATOM   2308  C   SER A1459      46.708  45.251 119.274  1.00  0.00           C  
ATOM   2309  O   SER A1459      46.575  45.356 118.063  1.00  0.00           O  
ATOM   2310  CB  SER A1459      47.095  47.317 120.612  1.00  0.00           C  
ATOM   2311  OG  SER A1459      48.314  46.720 121.022  1.00  0.00           O  
ATOM   2312  N   GLY A1460      47.410  44.278 119.843  1.00  0.00           N  
ATOM   2313  CA  GLY A1460      48.063  43.264 119.044  1.00  0.00           C  
ATOM   2314  C   GLY A1460      47.093  42.291 118.398  1.00  0.00           C  
ATOM   2315  O   GLY A1460      47.334  41.832 117.285  1.00  0.00           O  
ATOM   2316  N   LEU A1461      46.000  41.965 119.080  1.00  0.00           N  
ATOM   2317  CA  LEU A1461      45.017  41.039 118.517  1.00  0.00           C  
ATOM   2318  C   LEU A1461      44.264  41.702 117.359  1.00  0.00           C  
ATOM   2319  O   LEU A1461      43.812  41.036 116.420  1.00  0.00           O  
ATOM   2320  CB  LEU A1461      44.030  40.606 119.599  1.00  0.00           C  
ATOM   2321  CG  LEU A1461      44.705  40.049 120.855  1.00  0.00           C  
ATOM   2322  CD1 LEU A1461      43.701  39.945 122.002  1.00  0.00           C  
ATOM   2323  CD2 LEU A1461      45.316  38.709 120.526  1.00  0.00           C  
ATOM   2324  N   ARG A1462      44.148  43.022 117.428  1.00  0.00           N  
ATOM   2325  CA  ARG A1462      43.454  43.799 116.411  1.00  0.00           C  
ATOM   2326  C   ARG A1462      44.249  43.825 115.121  1.00  0.00           C  
ATOM   2327  O   ARG A1462      43.692  43.637 114.039  1.00  0.00           O  
ATOM   2328  CB  ARG A1462      43.218  45.221 116.925  1.00  0.00           C  
ATOM   2329  CG  ARG A1462      42.358  46.078 116.041  1.00  0.00           C  
ATOM   2330  CD  ARG A1462      42.003  47.371 116.760  1.00  0.00           C  
ATOM   2331  NE  ARG A1462      43.192  48.024 117.295  1.00  0.00           N  
ATOM   2332  CZ  ARG A1462      43.247  48.622 118.480  1.00  0.00           C  
ATOM   2333  NH1 ARG A1462      42.177  48.655 119.268  1.00  0.00           N  
ATOM   2334  NH2 ARG A1462      44.378  49.190 118.877  1.00  0.00           N  
ATOM   2335  N   ARG A1463      45.555  44.058 115.240  1.00  0.00           N  
ATOM   2336  CA  ARG A1463      46.444  44.095 114.073  1.00  0.00           C  
ATOM   2337  C   ARG A1463      46.533  42.685 113.476  1.00  0.00           C  
ATOM   2338  O   ARG A1463      46.940  42.503 112.326  1.00  0.00           O  
ATOM   2339  CB  ARG A1463      47.843  44.578 114.495  1.00  0.00           C  
ATOM   2340  CG  ARG A1463      48.426  45.728 113.668  1.00  0.00           C  
ATOM   2341  CD  ARG A1463      49.124  45.265 112.382  1.00  0.00           C  
ATOM   2342  NE  ARG A1463      50.364  44.524 112.625  1.00  0.00           N  
ATOM   2343  CZ  ARG A1463      51.422  45.002 113.280  1.00  0.00           C  
ATOM   2344  NH1 ARG A1463      51.415  46.232 113.776  1.00  0.00           N  
ATOM   2345  NH2 ARG A1463      52.498  44.246 113.434  1.00  0.00           N  
ATOM   2346  N   ARG A1464      46.146  41.699 114.284  1.00  0.00           N  
ATOM   2347  CA  ARG A1464      46.142  40.294 113.902  1.00  0.00           C  
ATOM   2348  C   ARG A1464      44.915  40.000 113.017  1.00  0.00           C  
ATOM   2349  O   ARG A1464      44.943  39.116 112.164  1.00  0.00           O  
ATOM   2350  CB  ARG A1464      46.104  39.433 115.172  1.00  0.00           C  
ATOM   2351  CG  ARG A1464      46.228  37.926 114.948  1.00  0.00           C  
ATOM   2352  CD  ARG A1464      47.523  37.602 114.237  1.00  0.00           C  
ATOM   2353  NE  ARG A1464      47.602  36.194 113.866  1.00  0.00           N  
ATOM   2354  CZ  ARG A1464      48.009  35.220 114.670  1.00  0.00           C  
ATOM   2355  NH1 ARG A1464      48.391  35.486 115.909  1.00  0.00           N  
ATOM   2356  NH2 ARG A1464      48.016  33.969 114.231  1.00  0.00           N  
ATOM   2357  N   GLY A1465      43.841  40.757 113.225  1.00  0.00           N  
ATOM   2358  CA  GLY A1465      42.630  40.560 112.453  1.00  0.00           C  
ATOM   2359  C   GLY A1465      41.429  40.279 113.332  1.00  0.00           C  
ATOM   2360  O   GLY A1465      40.286  40.322 112.876  1.00  0.00           O  
ATOM   2361  N   TYR A1467      41.690  39.979 114.597  1.00  0.00           N  
ATOM   2362  CA  TYR A1467      40.633  39.717 115.557  1.00  0.00           C  
ATOM   2363  C   TYR A1467      39.650  40.871 115.638  1.00  0.00           C  
ATOM   2364  O   TYR A1467      40.031  42.022 115.615  1.00  0.00           O  
ATOM   2365  CB  TYR A1467      41.217  39.474 116.951  1.00  0.00           C  
ATOM   2366  CG  TYR A1467      41.639  38.062 117.188  1.00  0.00           C  
ATOM   2367  CD1 TYR A1467      42.809  37.560 116.632  1.00  0.00           C  
ATOM   2368  CD2 TYR A1467      40.857  37.220 117.947  1.00  0.00           C  
ATOM   2369  CE1 TYR A1467      43.181  36.249 116.829  1.00  0.00           C  
ATOM   2370  CE2 TYR A1467      41.221  35.911 118.153  1.00  0.00           C  
ATOM   2371  CZ  TYR A1467      42.381  35.433 117.595  1.00  0.00           C  
ATOM   2372  OH  TYR A1467      42.739  34.145 117.833  1.00  0.00           O  
ATOM   2373  N   THR A1506      38.376  40.533 115.775  1.00  0.00           N  
ATOM   2374  CA  THR A1506      37.315  41.523 115.844  1.00  0.00           C  
ATOM   2375  C   THR A1506      36.831  41.745 117.270  1.00  0.00           C  
ATOM   2376  O   THR A1506      37.015  40.893 118.151  1.00  0.00           O  
ATOM   2377  CB  THR A1506      36.124  41.083 114.988  1.00  0.00           C  
ATOM   2378  OG1 THR A1506      35.561  39.891 115.539  1.00  0.00           O  
ATOM   2379  CG2 THR A1506      36.581  40.789 113.550  1.00  0.00           C  
ATOM   2380  N   ALA A1507      36.211  42.900 117.482  1.00  0.00           N  
ATOM   2381  CA  ALA A1507      35.689  43.260 118.778  1.00  0.00           C  
ATOM   2382  C   ALA A1507      34.599  42.259 119.166  1.00  0.00           C  
ATOM   2383  O   ALA A1507      34.588  41.744 120.296  1.00  0.00           O  
ATOM   2384  CB  ALA A1507      35.138  44.680 118.736  1.00  0.00           C  
ATOM   2385  N   ALA A1508      33.701  41.965 118.227  1.00  0.00           N  
ATOM   2386  CA  ALA A1508      32.623  41.008 118.473  1.00  0.00           C  
ATOM   2387  C   ALA A1508      33.223  39.669 118.847  1.00  0.00           C  
ATOM   2388  O   ALA A1508      32.689  38.962 119.709  1.00  0.00           O  
ATOM   2389  CB  ALA A1508      31.754  40.850 117.234  1.00  0.00           C  
ATOM   2390  N   SER A1509      34.337  39.327 118.200  1.00  0.00           N  
ATOM   2391  CA  SER A1509      35.019  38.058 118.468  1.00  0.00           C  
ATOM   2392  C   SER A1509      35.549  37.957 119.905  1.00  0.00           C  
ATOM   2393  O   SER A1509      35.354  36.944 120.549  1.00  0.00           O  
ATOM   2394  CB  SER A1509      36.179  37.833 117.480  1.00  0.00           C  
ATOM   2395  OG  SER A1509      37.409  38.346 117.980  1.00  0.00           O  
ATOM   2396  N   ILE A1510      36.207  38.998 120.413  1.00  0.00           N  
ATOM   2397  CA  ILE A1510      36.728  38.925 121.774  1.00  0.00           C  
ATOM   2398  C   ILE A1510      35.589  38.870 122.783  1.00  0.00           C  
ATOM   2399  O   ILE A1510      35.672  38.143 123.773  1.00  0.00           O  
ATOM   2400  CB  ILE A1510      37.616  40.130 122.146  1.00  0.00           C  
ATOM   2401  CG1 ILE A1510      38.785  40.262 121.163  1.00  0.00           C  
ATOM   2402  CG2 ILE A1510      38.129  39.960 123.575  1.00  0.00           C  
ATOM   2403  CD1 ILE A1510      39.698  39.059 121.125  1.00  0.00           C  
ATOM   2404  N   ARG A1511      34.532  39.644 122.538  1.00  0.00           N  
ATOM   2405  CA  ARG A1511      33.380  39.666 123.439  1.00  0.00           C  
ATOM   2406  C   ARG A1511      32.774  38.287 123.541  1.00  0.00           C  
ATOM   2407  O   ARG A1511      32.575  37.777 124.634  1.00  0.00           O  
ATOM   2408  CB  ARG A1511      32.315  40.649 122.944  1.00  0.00           C  
ATOM   2409  CG  ARG A1511      32.384  42.053 123.559  1.00  0.00           C  
ATOM   2410  CD  ARG A1511      32.132  43.126 122.495  1.00  0.00           C  
ATOM   2411  NE  ARG A1511      31.047  42.772 121.579  1.00  0.00           N  
ATOM   2412  CZ  ARG A1511      30.775  43.418 120.446  1.00  0.00           C  
ATOM   2413  NH1 ARG A1511      31.509  44.472 120.084  1.00  0.00           N  
ATOM   2414  NH2 ARG A1511      29.789  42.986 119.656  1.00  0.00           N  
ATOM   2415  N   GLU A1516      32.479  37.686 122.393  1.00  0.00           N  
ATOM   2416  CA  GLU A1516      31.892  36.346 122.365  1.00  0.00           C  
ATOM   2417  C   GLU A1516      32.800  35.389 123.119  1.00  0.00           C  
ATOM   2418  O   GLU A1516      32.328  34.430 123.716  1.00  0.00           O  
ATOM   2419  CB  GLU A1516      31.697  35.880 120.913  1.00  0.00           C  
ATOM   2420  CG  GLU A1516      31.478  34.364 120.719  1.00  0.00           C  
ATOM   2421  CD  GLU A1516      30.183  33.823 121.330  1.00  0.00           C  
ATOM   2422  OE1 GLU A1516      29.107  34.429 121.122  1.00  0.00           O  
ATOM   2423  OE2 GLU A1516      30.243  32.773 122.007  1.00  0.00           O  
ATOM   2424  N   PHE A1517      34.104  35.663 123.087  1.00  0.00           N  
ATOM   2425  CA  PHE A1517      35.108  34.857 123.786  1.00  0.00           C  
ATOM   2426  C   PHE A1517      34.864  34.992 125.287  1.00  0.00           C  
ATOM   2427  O   PHE A1517      34.746  34.004 125.999  1.00  0.00           O  
ATOM   2428  CB  PHE A1517      36.509  35.367 123.442  1.00  0.00           C  
ATOM   2429  CG  PHE A1517      37.604  34.706 124.220  1.00  0.00           C  
ATOM   2430  CD1 PHE A1517      37.871  33.363 124.055  1.00  0.00           C  
ATOM   2431  CD2 PHE A1517      38.367  35.432 125.123  1.00  0.00           C  
ATOM   2432  CE1 PHE A1517      38.891  32.748 124.781  1.00  0.00           C  
ATOM   2433  CE2 PHE A1517      39.380  34.830 125.847  1.00  0.00           C  
ATOM   2434  CZ  PHE A1517      39.643  33.484 125.675  1.00  0.00           C  
ATOM   2435  N   CYS A1518      34.808  36.236 125.752  1.00  0.00           N  
ATOM   2436  CA  CYS A1518      34.549  36.555 127.150  1.00  0.00           C  
ATOM   2437  C   CYS A1518      33.424  35.694 127.733  1.00  0.00           C  
ATOM   2438  O   CYS A1518      33.401  35.415 128.928  1.00  0.00           O  
ATOM   2439  CB  CYS A1518      34.150  38.025 127.271  1.00  0.00           C  
ATOM   2440  SG  CYS A1518      35.507  39.211 127.473  1.00  0.00           S  
ATOM   2441  N   LYS A1527      32.500  35.283 126.873  1.00  0.00           N  
ATOM   2442  CA  LYS A1527      31.354  34.463 127.254  1.00  0.00           C  
ATOM   2443  C   LYS A1527      31.679  33.000 127.553  1.00  0.00           C  
ATOM   2444  O   LYS A1527      30.999  32.359 128.349  1.00  0.00           O  
ATOM   2445  CB  LYS A1527      30.290  34.522 126.150  1.00  0.00           C  
ATOM   2446  CG  LYS A1527      29.071  33.655 126.425  1.00  0.00           C  
ATOM   2447  CD  LYS A1527      28.044  33.727 125.300  1.00  0.00           C  
ATOM   2448  CE  LYS A1527      26.799  32.939 125.664  1.00  0.00           C  
ATOM   2449  NZ  LYS A1527      27.142  31.545 126.060  1.00  0.00           N  
ATOM   2450  N   ARG A1528      32.713  32.465 126.925  1.00  0.00           N  
ATOM   2451  CA  ARG A1528      33.068  31.070 127.142  1.00  0.00           C  
ATOM   2452  C   ARG A1528      34.043  30.871 128.292  1.00  0.00           C  
ATOM   2453  O   ARG A1528      34.082  29.809 128.920  1.00  0.00           O  
ATOM   2454  CB  ARG A1528      33.659  30.498 125.868  1.00  0.00           C  
ATOM   2455  N   ILE A1549      34.822  31.903 128.575  1.00  0.00           N  
ATOM   2456  CA  ILE A1549      35.836  31.840 129.617  1.00  0.00           C  
ATOM   2457  C   ILE A1549      35.362  32.073 131.047  1.00  0.00           C  
ATOM   2458  O   ILE A1549      36.159  31.966 131.980  1.00  0.00           O  
ATOM   2459  CB  ILE A1549      36.968  32.848 129.326  1.00  0.00           C  
ATOM   2460  CG1 ILE A1549      36.455  34.281 129.474  1.00  0.00           C  
ATOM   2461  CG2 ILE A1549      37.489  32.646 127.917  1.00  0.00           C  
ATOM   2462  CD1 ILE A1549      37.542  35.305 129.310  1.00  0.00           C  
ATOM   2463  N   GLY A1563      34.083  32.385 131.234  1.00  0.00           N  
ATOM   2464  CA  GLY A1563      33.610  32.635 132.585  1.00  0.00           C  
ATOM   2465  C   GLY A1563      32.132  32.438 132.845  1.00  0.00           C  
ATOM   2466  O   GLY A1563      31.697  32.427 134.000  1.00  0.00           O  
ATOM   2467  N   VAL A1569      31.347  32.293 131.785  1.00  0.00           N  
ATOM   2468  CA  VAL A1569      29.916  32.089 131.956  1.00  0.00           C  
ATOM   2469  C   VAL A1569      29.700  30.670 132.466  1.00  0.00           C  
ATOM   2470  O   VAL A1569      30.664  29.948 132.733  1.00  0.00           O  
ATOM   2471  CB  VAL A1569      29.190  32.298 130.631  1.00  0.00           C  
ATOM   2472  N   LYS A1596      35.902  26.372 138.898  1.00  0.00           N  
ATOM   2473  CA  LYS A1596      34.714  25.821 138.256  1.00  0.00           C  
ATOM   2474  C   LYS A1596      35.085  24.657 137.352  1.00  0.00           C  
ATOM   2475  O   LYS A1596      34.209  24.002 136.778  1.00  0.00           O  
ATOM   2476  CB  LYS A1596      34.008  26.899 137.443  1.00  0.00           C  
ATOM   2477  N   GLN A1601      36.388  24.409 137.234  1.00  0.00           N  
ATOM   2478  CA  GLN A1601      36.915  23.331 136.397  1.00  0.00           C  
ATOM   2479  C   GLN A1601      38.432  23.462 136.321  1.00  0.00           C  
ATOM   2480  O   GLN A1601      39.044  24.209 137.090  1.00  0.00           O  
ATOM   2481  CB  GLN A1601      36.352  23.438 134.969  1.00  0.00           C  
ATOM   2482  CG  GLN A1601      36.812  24.692 134.213  1.00  0.00           C  
ATOM   2483  CD  GLN A1601      36.483  24.659 132.725  1.00  0.00           C  
ATOM   2484  OE1 GLN A1601      36.916  25.531 131.963  1.00  0.00           O  
ATOM   2485  NE2 GLN A1601      35.715  23.658 132.305  1.00  0.00           N  
ATOM   2486  N   ASP A1602      39.029  22.717 135.395  1.00  0.00           N  
ATOM   2487  CA  ASP A1602      40.464  22.797 135.158  1.00  0.00           C  
ATOM   2488  C   ASP A1602      40.492  24.002 134.228  1.00  0.00           C  
ATOM   2489  O   ASP A1602      40.863  23.905 133.059  1.00  0.00           O  
ATOM   2490  CB  ASP A1602      40.962  21.545 134.436  1.00  0.00           C  
ATOM   2491  N   ASN A1603      40.056  25.133 134.777  1.00  0.00           N  
ATOM   2492  CA  ASN A1603      39.949  26.392 134.051  1.00  0.00           C  
ATOM   2493  C   ASN A1603      41.222  26.969 133.449  1.00  0.00           C  
ATOM   2494  O   ASN A1603      41.686  28.038 133.853  1.00  0.00           O  
ATOM   2495  CB  ASN A1603      39.287  27.437 134.950  1.00  0.00           C  
ATOM   2496  CG  ASN A1603      39.987  27.577 136.283  1.00  0.00           C  
ATOM   2497  OD1 ASN A1603      40.941  28.347 136.424  1.00  0.00           O  
ATOM   2498  ND2 ASN A1603      39.527  26.814 137.271  1.00  0.00           N  
ATOM   2499  N   THR A1604      41.780  26.253 132.480  1.00  0.00           N  
ATOM   2500  CA  THR A1604      42.969  26.718 131.778  1.00  0.00           C  
ATOM   2501  C   THR A1604      42.640  26.709 130.293  1.00  0.00           C  
ATOM   2502  O   THR A1604      42.865  25.722 129.592  1.00  0.00           O  
ATOM   2503  CB  THR A1604      44.209  25.836 132.053  1.00  0.00           C  
ATOM   2504  OG1 THR A1604      44.666  26.052 133.400  1.00  0.00           O  
ATOM   2505  CG2 THR A1604      45.328  26.190 131.091  1.00  0.00           C  
ATOM   2506  N   ILE A1613      42.073  27.829 129.855  1.00  0.00           N  
ATOM   2507  CA  ILE A1613      41.660  28.069 128.482  1.00  0.00           C  
ATOM   2508  C   ILE A1613      42.721  27.712 127.423  1.00  0.00           C  
ATOM   2509  O   ILE A1613      43.884  28.097 127.543  1.00  0.00           O  
ATOM   2510  CB  ILE A1613      41.232  29.584 128.340  1.00  0.00           C  
ATOM   2511  CG1 ILE A1613      39.754  29.753 128.706  1.00  0.00           C  
ATOM   2512  CG2 ILE A1613      41.502  30.108 126.935  1.00  0.00           C  
ATOM   2513  CD1 ILE A1613      39.440  29.546 130.159  1.00  0.00           C  
ATOM   2514  N   GLU A1614      42.312  26.971 126.395  1.00  0.00           N  
ATOM   2515  CA  GLU A1614      43.217  26.603 125.302  1.00  0.00           C  
ATOM   2516  C   GLU A1614      43.038  27.632 124.205  1.00  0.00           C  
ATOM   2517  O   GLU A1614      41.968  28.241 124.096  1.00  0.00           O  
ATOM   2518  CB  GLU A1614      42.870  25.246 124.714  1.00  0.00           C  
ATOM   2519  CG  GLU A1614      42.669  24.158 125.717  1.00  0.00           C  
ATOM   2520  CD  GLU A1614      42.661  22.791 125.069  1.00  0.00           C  
ATOM   2521  OE1 GLU A1614      42.202  22.676 123.908  1.00  0.00           O  
ATOM   2522  OE2 GLU A1614      43.106  21.829 125.731  1.00  0.00           O  
ATOM   2523  N   MET A1615      44.068  27.836 123.390  1.00  0.00           N  
ATOM   2524  CA  MET A1615      43.970  28.815 122.313  1.00  0.00           C  
ATOM   2525  C   MET A1615      42.850  28.516 121.323  1.00  0.00           C  
ATOM   2526  O   MET A1615      42.285  29.434 120.736  1.00  0.00           O  
ATOM   2527  CB  MET A1615      45.294  28.936 121.554  1.00  0.00           C  
ATOM   2528  CG  MET A1615      46.206  30.044 122.067  1.00  0.00           C  
ATOM   2529  SD  MET A1615      45.431  31.697 122.140  1.00  0.00           S  
ATOM   2530  CE  MET A1615      44.661  31.777 120.464  1.00  0.00           C  
ATOM   2531  N   ALA A1616      42.521  27.240 121.148  1.00  0.00           N  
ATOM   2532  CA  ALA A1616      41.461  26.863 120.228  1.00  0.00           C  
ATOM   2533  C   ALA A1616      40.157  27.614 120.512  1.00  0.00           C  
ATOM   2534  O   ALA A1616      39.385  27.900 119.596  1.00  0.00           O  
ATOM   2535  CB  ALA A1616      41.227  25.366 120.288  1.00  0.00           C  
ATOM   2536  N   SER A1617      39.911  27.931 121.778  1.00  0.00           N  
ATOM   2537  CA  SER A1617      38.710  28.665 122.177  1.00  0.00           C  
ATOM   2538  C   SER A1617      38.698  30.080 121.596  1.00  0.00           C  
ATOM   2539  O   SER A1617      37.688  30.528 121.060  1.00  0.00           O  
ATOM   2540  CB  SER A1617      38.643  28.756 123.694  1.00  0.00           C  
ATOM   2541  OG  SER A1617      38.962  27.503 124.269  1.00  0.00           O  
ATOM   2542  N   LEU A1619      39.823  30.780 121.723  1.00  0.00           N  
ATOM   2543  CA  LEU A1619      39.955  32.140 121.203  1.00  0.00           C  
ATOM   2544  C   LEU A1619      39.962  32.051 119.674  1.00  0.00           C  
ATOM   2545  O   LEU A1619      39.305  32.843 118.980  1.00  0.00           O  
ATOM   2546  CB  LEU A1619      41.276  32.758 121.676  1.00  0.00           C  
ATOM   2547  CG  LEU A1619      41.377  34.260 121.969  1.00  0.00           C  
ATOM   2548  CD1 LEU A1619      42.790  34.708 121.674  1.00  0.00           C  
ATOM   2549  CD2 LEU A1619      40.376  35.056 121.158  1.00  0.00           C  
ATOM   2550  N   GLU A1620      40.722  31.080 119.167  1.00  0.00           N  
ATOM   2551  CA  GLU A1620      40.848  30.835 117.728  1.00  0.00           C  
ATOM   2552  C   GLU A1620      39.480  30.577 117.119  1.00  0.00           C  
ATOM   2553  O   GLU A1620      39.131  31.149 116.094  1.00  0.00           O  
ATOM   2554  CB  GLU A1620      41.747  29.624 117.462  1.00  0.00           C  
ATOM   2555  CG  GLU A1620      43.251  29.891 117.552  1.00  0.00           C  
ATOM   2556  CD  GLU A1620      44.102  28.615 117.398  1.00  0.00           C  
ATOM   2557  OE1 GLU A1620      43.556  27.569 116.981  1.00  0.00           O  
ATOM   2558  OE2 GLU A1620      45.321  28.662 117.682  1.00  0.00           O  
ATOM   2559  N   SER A1621      38.715  29.710 117.772  1.00  0.00           N  
ATOM   2560  CA  SER A1621      37.373  29.330 117.342  1.00  0.00           C  
ATOM   2561  C   SER A1621      36.436  30.531 117.173  1.00  0.00           C  
ATOM   2562  O   SER A1621      35.735  30.652 116.156  1.00  0.00           O  
ATOM   2563  CB  SER A1621      36.787  28.336 118.357  1.00  0.00           C  
ATOM   2564  OG  SER A1621      35.423  28.069 118.111  1.00  0.00           O  
ATOM   2565  N   CYS A1622      36.425  31.422 118.159  1.00  0.00           N  
ATOM   2566  CA  CYS A1622      35.565  32.599 118.104  1.00  0.00           C  
ATOM   2567  C   CYS A1622      35.845  33.470 116.869  1.00  0.00           C  
ATOM   2568  O   CYS A1622      34.916  33.956 116.203  1.00  0.00           O  
ATOM   2569  CB  CYS A1622      35.739  33.427 119.386  1.00  0.00           C  
ATOM   2570  SG  CYS A1622      35.351  32.525 120.936  1.00  0.00           S  
ATOM   2571  N   ILE A1632      37.119  33.669 116.550  1.00  0.00           N  
ATOM   2572  CA  ILE A1632      37.462  34.490 115.392  1.00  0.00           C  
ATOM   2573  C   ILE A1632      37.245  33.759 114.058  1.00  0.00           C  
ATOM   2574  O   ILE A1632      36.683  34.326 113.115  1.00  0.00           O  
ATOM   2575  CB  ILE A1632      38.924  35.019 115.481  1.00  0.00           C  
ATOM   2576  CG1 ILE A1632      39.213  35.927 114.287  1.00  0.00           C  
ATOM   2577  CG2 ILE A1632      39.899  33.867 115.567  1.00  0.00           C  
ATOM   2578  CD1 ILE A1632      38.156  36.997 114.066  1.00  0.00           C  
ATOM   2579  N   ARG A1635      37.679  32.506 113.979  1.00  0.00           N  
ATOM   2580  CA  ARG A1635      37.490  31.747 112.753  1.00  0.00           C  
ATOM   2581  C   ARG A1635      36.005  31.787 112.425  1.00  0.00           C  
ATOM   2582  O   ARG A1635      35.596  32.181 111.333  1.00  0.00           O  
ATOM   2583  CB  ARG A1635      37.935  30.286 112.921  1.00  0.00           C  
ATOM   2584  CG  ARG A1635      37.968  29.584 111.593  1.00  0.00           C  
ATOM   2585  CD  ARG A1635      38.357  28.147 111.648  1.00  0.00           C  
ATOM   2586  NE  ARG A1635      39.655  27.906 112.260  1.00  0.00           N  
ATOM   2587  CZ  ARG A1635      39.852  27.759 113.569  1.00  0.00           C  
ATOM   2588  NH1 ARG A1635      38.831  27.835 114.418  1.00  0.00           N  
ATOM   2589  NH2 ARG A1635      41.066  27.510 114.028  1.00  0.00           N  
ATOM   2590  N   GLU A1636      35.212  31.388 113.412  1.00  0.00           N  
ATOM   2591  CA  GLU A1636      33.760  31.349 113.329  1.00  0.00           C  
ATOM   2592  C   GLU A1636      33.185  32.715 112.949  1.00  0.00           C  
ATOM   2593  O   GLU A1636      32.216  32.788 112.192  1.00  0.00           O  
ATOM   2594  CB  GLU A1636      33.204  30.900 114.683  1.00  0.00           C  
ATOM   2595  CG  GLU A1636      31.796  30.324 114.677  1.00  0.00           C  
ATOM   2596  CD  GLU A1636      31.348  29.868 116.067  1.00  0.00           C  
ATOM   2597  OE1 GLU A1636      32.030  29.000 116.667  1.00  0.00           O  
ATOM   2598  OE2 GLU A1636      30.314  30.377 116.557  1.00  0.00           O  
ATOM   2599  N   ASP A1637      33.778  33.796 113.458  1.00  0.00           N  
ATOM   2600  CA  ASP A1637      33.273  35.134 113.147  1.00  0.00           C  
ATOM   2601  C   ASP A1637      33.612  35.567 111.728  1.00  0.00           C  
ATOM   2602  O   ASP A1637      32.751  36.084 111.005  1.00  0.00           O  
ATOM   2603  CB  ASP A1637      33.835  36.177 114.115  1.00  0.00           C  
ATOM   2604  CG  ASP A1637      33.289  37.578 113.848  1.00  0.00           C  
ATOM   2605  OD1 ASP A1637      32.261  37.939 114.458  1.00  0.00           O  
ATOM   2606  OD2 ASP A1637      33.875  38.310 113.023  1.00  0.00           O  
ATOM   2607  N   LEU A1638      34.869  35.375 111.335  1.00  0.00           N  
ATOM   2608  CA  LEU A1638      35.300  35.754 109.994  1.00  0.00           C  
ATOM   2609  C   LEU A1638      34.746  34.787 108.942  1.00  0.00           C  
ATOM   2610  O   LEU A1638      34.743  35.078 107.752  1.00  0.00           O  
ATOM   2611  CB  LEU A1638      36.830  35.806 109.938  1.00  0.00           C  
ATOM   2612  CG  LEU A1638      37.504  37.194 109.958  1.00  0.00           C  
ATOM   2613  CD1 LEU A1638      36.566  38.290 110.488  1.00  0.00           C  
ATOM   2614  CD2 LEU A1638      38.767  37.099 110.805  1.00  0.00           C  
ATOM   2615  N   ASN A1639      34.254  33.644 109.403  1.00  0.00           N  
ATOM   2616  CA  ASN A1639      33.697  32.626 108.526  1.00  0.00           C  
ATOM   2617  C   ASN A1639      32.361  33.060 107.933  1.00  0.00           C  
ATOM   2618  O   ASN A1639      31.969  32.598 106.859  1.00  0.00           O  
ATOM   2619  CB  ASN A1639      33.518  31.327 109.312  1.00  0.00           C  
ATOM   2620  CG  ASN A1639      32.985  30.202 108.461  1.00  0.00           C  
ATOM   2621  OD1 ASN A1639      33.336  30.085 107.290  1.00  0.00           O  
ATOM   2622  ND2 ASN A1639      32.149  29.349 109.049  1.00  0.00           N  
ATOM   2623  N   GLU A1640      31.681  33.964 108.634  1.00  0.00           N  
ATOM   2624  CA  GLU A1640      30.376  34.466 108.220  1.00  0.00           C  
ATOM   2625  C   GLU A1640      30.385  35.860 107.619  1.00  0.00           C  
ATOM   2626  O   GLU A1640      29.435  36.242 106.946  1.00  0.00           O  
ATOM   2627  CB  GLU A1640      29.418  34.496 109.418  1.00  0.00           C  
ATOM   2628  CG  GLU A1640      28.922  33.146 109.889  1.00  0.00           C  
ATOM   2629  CD  GLU A1640      28.306  32.331 108.766  1.00  0.00           C  
ATOM   2630  OE1 GLU A1640      27.873  32.932 107.756  1.00  0.00           O  
ATOM   2631  OE2 GLU A1640      28.250  31.090 108.899  1.00  0.00           O  
ATOM   2632  N   ASN A1641      31.447  36.621 107.859  1.00  0.00           N  
ATOM   2633  CA  ASN A1641      31.508  37.999 107.383  1.00  0.00           C  
ATOM   2634  C   ASN A1641      32.671  38.388 106.472  1.00  0.00           C  
ATOM   2635  O   ASN A1641      32.653  39.465 105.870  1.00  0.00           O  
ATOM   2636  CB  ASN A1641      31.495  38.933 108.597  1.00  0.00           C  
ATOM   2637  CG  ASN A1641      30.298  38.691 109.502  1.00  0.00           C  
ATOM   2638  OD1 ASN A1641      29.285  39.391 109.413  1.00  0.00           O  
ATOM   2639  ND2 ASN A1641      30.400  37.677 110.367  1.00  0.00           N  
ATOM   2640  N   ALA A1642      33.680  37.532 106.359  1.00  0.00           N  
ATOM   2641  CA  ALA A1642      34.822  37.869 105.522  1.00  0.00           C  
ATOM   2642  C   ALA A1642      34.665  37.434 104.076  1.00  0.00           C  
ATOM   2643  O   ALA A1642      34.625  36.239 103.776  1.00  0.00           O  
ATOM   2644  CB  ALA A1642      36.089  37.267 106.104  1.00  0.00           C  
ATOM   2645  N   PRO A1662      34.555  38.405 103.156  1.00  0.00           N  
ATOM   2646  CA  PRO A1662      34.412  38.094 101.732  1.00  0.00           C  
ATOM   2647  C   PRO A1662      35.517  37.116 101.333  1.00  0.00           C  
ATOM   2648  O   PRO A1662      36.563  37.065 101.979  1.00  0.00           O  
ATOM   2649  CB  PRO A1662      34.581  39.455 101.073  1.00  0.00           C  
ATOM   2650  CG  PRO A1662      33.934  40.383 102.070  1.00  0.00           C  
ATOM   2651  CD  PRO A1662      34.483  39.862 103.390  1.00  0.00           C  
ATOM   2652  N   ARG A1663      35.284  36.336 100.281  1.00  0.00           N  
ATOM   2653  CA  ARG A1663      36.274  35.366  99.817  1.00  0.00           C  
ATOM   2654  C   ARG A1663      37.223  35.976  98.772  1.00  0.00           C  
ATOM   2655  O   ARG A1663      36.912  36.990  98.160  1.00  0.00           O  
ATOM   2656  CB  ARG A1663      35.562  34.152  99.218  1.00  0.00           C  
ATOM   2657  CG  ARG A1663      36.073  32.824  99.735  1.00  0.00           C  
ATOM   2658  CD  ARG A1663      35.202  32.277 100.855  1.00  0.00           C  
ATOM   2659  NE  ARG A1663      35.058  33.188 101.985  1.00  0.00           N  
ATOM   2660  CZ  ARG A1663      34.436  32.865 103.116  1.00  0.00           C  
ATOM   2661  NH1 ARG A1663      33.906  31.658 103.262  1.00  0.00           N  
ATOM   2662  NH2 ARG A1663      34.338  33.746 104.105  1.00  0.00           N  
ATOM   2663  N   ALA A1664      38.384  35.355  98.584  1.00  0.00           N  
ATOM   2664  CA  ALA A1664      39.372  35.816  97.610  1.00  0.00           C  
ATOM   2665  C   ALA A1664      40.491  34.792  97.499  1.00  0.00           C  
ATOM   2666  O   ALA A1664      40.613  33.908  98.356  1.00  0.00           O  
ATOM   2667  CB  ALA A1664      39.940  37.172  98.025  1.00  0.00           C  
ATOM   2668  N   MET A1665      41.307  34.897  96.453  1.00  0.00           N  
ATOM   2669  CA  MET A1665      42.404  33.935  96.285  1.00  0.00           C  
ATOM   2670  C   MET A1665      43.800  34.545  96.335  1.00  0.00           C  
ATOM   2671  O   MET A1665      43.991  35.733  96.065  1.00  0.00           O  
ATOM   2672  CB  MET A1665      42.252  33.151  94.967  1.00  0.00           C  
ATOM   2673  CG  MET A1665      40.988  32.314  94.892  1.00  0.00           C  
ATOM   2674  SD  MET A1665      40.740  31.571  93.278  1.00  0.00           S  
ATOM   2675  CE  MET A1665      40.477  33.022  92.241  1.00  0.00           C  
ATOM   2676  N   ALA A1666      44.773  33.703  96.662  1.00  0.00           N  
ATOM   2677  CA  ALA A1666      46.153  34.130  96.753  1.00  0.00           C  
ATOM   2678  C   ALA A1666      47.071  32.929  96.830  1.00  0.00           C  
ATOM   2679  O   ALA A1666      46.748  31.931  97.483  1.00  0.00           O  
ATOM   2680  CB  ALA A1666      46.341  34.991  97.988  1.00  0.00           C  
ATOM   2681  N   VAL A1667      48.217  33.018  96.165  1.00  0.00           N  
ATOM   2682  CA  VAL A1667      49.172  31.924  96.217  1.00  0.00           C  
ATOM   2683  C   VAL A1667      50.323  32.342  97.109  1.00  0.00           C  
ATOM   2684  O   VAL A1667      50.850  33.448  96.982  1.00  0.00           O  
ATOM   2685  CB  VAL A1667      49.708  31.539  94.827  1.00  0.00           C  
ATOM   2686  CG1 VAL A1667      50.781  30.470  94.976  1.00  0.00           C  
ATOM   2687  CG2 VAL A1667      48.573  31.011  93.961  1.00  0.00           C  
ATOM   2688  N   ILE A1668      50.700  31.440  98.007  1.00  0.00           N  
ATOM   2689  CA  ILE A1668      51.755  31.679  98.982  1.00  0.00           C  
ATOM   2690  C   ILE A1668      53.098  31.066  98.591  1.00  0.00           C  
ATOM   2691  O   ILE A1668      54.148  31.636  98.881  1.00  0.00           O  
ATOM   2692  CB  ILE A1668      51.309  31.136 100.376  1.00  0.00           C  
ATOM   2693  CG1 ILE A1668      50.035  31.867 100.816  1.00  0.00           C  
ATOM   2694  CG2 ILE A1668      52.431  31.293 101.406  1.00  0.00           C  
ATOM   2695  CD1 ILE A1668      49.522  31.466 102.178  1.00  0.00           C  
ATOM   2696  N   ASP A1669      53.054  29.901  97.948  1.00  0.00           N  
ATOM   2697  CA  ASP A1669      54.257  29.200  97.480  1.00  0.00           C  
ATOM   2698  C   ASP A1669      54.122  29.144  95.956  1.00  0.00           C  
ATOM   2699  O   ASP A1669      54.025  28.066  95.376  1.00  0.00           O  
ATOM   2700  CB  ASP A1669      54.307  27.767  98.037  1.00  0.00           C  
ATOM   2701  CG  ASP A1669      54.202  27.716  99.563  1.00  0.00           C  
ATOM   2702  OD1 ASP A1669      53.145  28.118 100.105  1.00  0.00           O  
ATOM   2703  OD2 ASP A1669      55.172  27.271 100.224  1.00  0.00           O  
ATOM   2704  N   PRO A1670      54.116  30.313  95.292  1.00  0.00           N  
ATOM   2705  CA  PRO A1670      53.979  30.425  93.837  1.00  0.00           C  
ATOM   2706  C   PRO A1670      54.919  29.596  92.979  1.00  0.00           C  
ATOM   2707  O   PRO A1670      56.145  29.685  93.099  1.00  0.00           O  
ATOM   2708  CB  PRO A1670      54.154  31.923  93.583  1.00  0.00           C  
ATOM   2709  CG  PRO A1670      53.689  32.536  94.853  1.00  0.00           C  
ATOM   2710  CD  PRO A1670      54.320  31.646  95.881  1.00  0.00           C  
ATOM   2711  N   VAL A1671      54.310  28.784  92.120  1.00  0.00           N  
ATOM   2712  CA  VAL A1671      55.018  27.941  91.168  1.00  0.00           C  
ATOM   2713  C   VAL A1671      54.334  28.269  89.840  1.00  0.00           C  
ATOM   2714  O   VAL A1671      53.115  28.430  89.786  1.00  0.00           O  
ATOM   2715  CB  VAL A1671      54.897  26.438  91.529  1.00  0.00           C  
ATOM   2716  CG1 VAL A1671      53.449  26.043  91.692  1.00  0.00           C  
ATOM   2717  CG2 VAL A1671      55.556  25.604  90.462  1.00  0.00           C  
ATOM   2718  N   LYS A1672      55.128  28.394  88.783  1.00  0.00           N  
ATOM   2719  CA  LYS A1672      54.629  28.783  87.463  1.00  0.00           C  
ATOM   2720  C   LYS A1672      53.886  27.734  86.627  1.00  0.00           C  
ATOM   2721  O   LYS A1672      54.496  26.817  86.076  1.00  0.00           O  
ATOM   2722  CB  LYS A1672      55.800  29.358  86.653  1.00  0.00           C  
ATOM   2723  CG  LYS A1672      55.484  29.730  85.210  1.00  0.00           C  
ATOM   2724  CD  LYS A1672      54.441  30.833  85.118  1.00  0.00           C  
ATOM   2725  CE  LYS A1672      54.813  32.023  85.982  1.00  0.00           C  
ATOM   2726  NZ  LYS A1672      56.205  32.509  85.739  1.00  0.00           N  
ATOM   2727  N   LEU A1673      52.568  27.891  86.514  1.00  0.00           N  
ATOM   2728  CA  LEU A1673      51.764  26.966  85.725  1.00  0.00           C  
ATOM   2729  C   LEU A1673      51.374  27.636  84.407  1.00  0.00           C  
ATOM   2730  O   LEU A1673      50.872  28.764  84.393  1.00  0.00           O  
ATOM   2731  CB  LEU A1673      50.502  26.537  86.491  1.00  0.00           C  
ATOM   2732  CG  LEU A1673      49.666  25.387  85.899  1.00  0.00           C  
ATOM   2733  CD1 LEU A1673      48.728  24.840  86.955  1.00  0.00           C  
ATOM   2734  CD2 LEU A1673      48.876  25.850  84.706  1.00  0.00           C  
ATOM   2735  N   VAL A1684      51.614  26.929  83.304  1.00  0.00           N  
ATOM   2736  CA  VAL A1684      51.302  27.439  81.974  1.00  0.00           C  
ATOM   2737  C   VAL A1684      50.588  26.417  81.092  1.00  0.00           C  
ATOM   2738  O   VAL A1684      51.039  25.283  80.932  1.00  0.00           O  
ATOM   2739  CB  VAL A1684      52.582  27.896  81.244  1.00  0.00           C  
ATOM   2740  CG1 VAL A1684      53.219  29.066  81.982  1.00  0.00           C  
ATOM   2741  CG2 VAL A1684      53.558  26.730  81.147  1.00  0.00           C  
ATOM   2742  N   ILE A1685      49.462  26.837  80.527  1.00  0.00           N  
ATOM   2743  CA  ILE A1685      48.679  25.995  79.637  1.00  0.00           C  
ATOM   2744  C   ILE A1685      49.149  26.269  78.208  1.00  0.00           C  
ATOM   2745  O   ILE A1685      49.070  27.404  77.733  1.00  0.00           O  
ATOM   2746  CB  ILE A1685      47.180  26.332  79.721  1.00  0.00           C  
ATOM   2747  CG1 ILE A1685      46.638  25.980  81.100  1.00  0.00           C  
ATOM   2748  CG2 ILE A1685      46.421  25.601  78.632  1.00  0.00           C  
ATOM   2749  CD1 ILE A1685      47.026  26.957  82.170  1.00  0.00           C  
ATOM   2750  N   GLU A1688      49.632  25.237  77.520  1.00  0.00           N  
ATOM   2751  CA  GLU A1688      50.107  25.408  76.149  1.00  0.00           C  
ATOM   2752  C   GLU A1688      48.949  25.582  75.165  1.00  0.00           C  
ATOM   2753  O   GLU A1688      49.054  26.352  74.212  1.00  0.00           O  
ATOM   2754  CB  GLU A1688      50.955  24.204  75.720  1.00  0.00           C  
ATOM   2755  CG  GLU A1688      51.649  23.479  76.864  1.00  0.00           C  
ATOM   2756  CD  GLU A1688      51.267  21.998  76.926  1.00  0.00           C  
ATOM   2757  OE1 GLU A1688      50.088  21.671  76.651  1.00  0.00           O  
ATOM   2758  OE2 GLU A1688      52.139  21.165  77.262  1.00  0.00           O  
ATOM   2759  N   ASN A1689      47.842  24.879  75.399  1.00  0.00           N  
ATOM   2760  CA  ASN A1689      46.702  24.961  74.489  1.00  0.00           C  
ATOM   2761  C   ASN A1689      45.686  26.033  74.858  1.00  0.00           C  
ATOM   2762  O   ASN A1689      44.525  25.984  74.431  1.00  0.00           O  
ATOM   2763  CB  ASN A1689      46.000  23.597  74.375  1.00  0.00           C  
ATOM   2764  CG  ASN A1689      45.021  23.339  75.504  1.00  0.00           C  
ATOM   2765  OD1 ASN A1689      45.378  23.401  76.678  1.00  0.00           O  
ATOM   2766  ND2 ASN A1689      43.777  23.037  75.149  1.00  0.00           N  
ATOM   2767  N   TYR A1690      46.115  27.006  75.649  1.00  0.00           N  
ATOM   2768  CA  TYR A1690      45.211  28.075  76.022  1.00  0.00           C  
ATOM   2769  C   TYR A1690      45.154  29.090  74.882  1.00  0.00           C  
ATOM   2770  O   TYR A1690      46.114  29.828  74.625  1.00  0.00           O  
ATOM   2771  CB  TYR A1690      45.658  28.761  77.312  1.00  0.00           C  
ATOM   2772  CG  TYR A1690      44.669  29.802  77.747  1.00  0.00           C  
ATOM   2773  CD1 TYR A1690      43.421  29.434  78.229  1.00  0.00           C  
ATOM   2774  CD2 TYR A1690      44.941  31.155  77.586  1.00  0.00           C  
ATOM   2775  CE1 TYR A1690      42.459  30.387  78.531  1.00  0.00           C  
ATOM   2776  CE2 TYR A1690      43.988  32.117  77.889  1.00  0.00           C  
ATOM   2777  CZ  TYR A1690      42.749  31.728  78.354  1.00  0.00           C  
ATOM   2778  OH  TYR A1690      41.787  32.679  78.602  1.00  0.00           O  
ATOM   2779  N   GLN A1691      44.012  29.120  74.207  1.00  0.00           N  
ATOM   2780  CA  GLN A1691      43.802  30.007  73.076  1.00  0.00           C  
ATOM   2781  C   GLN A1691      43.438  31.420  73.529  1.00  0.00           C  
ATOM   2782  O   GLN A1691      42.806  31.611  74.570  1.00  0.00           O  
ATOM   2783  CB  GLN A1691      42.705  29.412  72.176  1.00  0.00           C  
ATOM   2784  CG  GLN A1691      42.507  30.092  70.821  1.00  0.00           C  
ATOM   2785  CD  GLN A1691      41.687  31.370  70.911  1.00  0.00           C  
ATOM   2786  OE1 GLN A1691      40.570  31.370  71.433  1.00  0.00           O  
ATOM   2787  NE2 GLN A1691      42.235  32.464  70.390  1.00  0.00           N  
ATOM   2788  N   GLY A1694      43.861  32.407  72.746  1.00  0.00           N  
ATOM   2789  CA  GLY A1694      43.570  33.789  73.073  1.00  0.00           C  
ATOM   2790  C   GLY A1694      44.370  34.312  74.249  1.00  0.00           C  
ATOM   2791  O   GLY A1694      45.163  33.584  74.858  1.00  0.00           O  
ATOM   2792  N   GLU A1695      44.148  35.584  74.568  1.00  0.00           N  
ATOM   2793  CA  GLU A1695      44.839  36.253  75.660  1.00  0.00           C  
ATOM   2794  C   GLU A1695      44.185  36.041  77.029  1.00  0.00           C  
ATOM   2795  O   GLU A1695      44.732  35.327  77.871  1.00  0.00           O  
ATOM   2796  CB  GLU A1695      44.961  37.754  75.365  1.00  0.00           C  
ATOM   2797  CG  GLU A1695      46.093  38.132  74.406  1.00  0.00           C  
ATOM   2798  CD  GLU A1695      45.767  37.878  72.940  1.00  0.00           C  
ATOM   2799  OE1 GLU A1695      45.335  36.753  72.612  1.00  0.00           O  
ATOM   2800  OE2 GLU A1695      45.952  38.801  72.109  1.00  0.00           O  
ATOM   2801  N   GLY A1698      43.028  36.653  77.271  1.00  0.00           N  
ATOM   2802  CA  GLY A1698      42.392  36.469  78.568  1.00  0.00           C  
ATOM   2803  C   GLY A1698      40.907  36.775  78.655  1.00  0.00           C  
ATOM   2804  O   GLY A1698      40.295  37.233  77.689  1.00  0.00           O  
ATOM   2805  N   GLU A1708      40.327  36.510  79.823  1.00  0.00           N  
ATOM   2806  CA  GLU A1708      38.908  36.761  80.074  1.00  0.00           C  
ATOM   2807  C   GLU A1708      38.701  37.092  81.554  1.00  0.00           C  
ATOM   2808  O   GLU A1708      39.659  37.368  82.266  1.00  0.00           O  
ATOM   2809  CB  GLU A1708      38.074  35.530  79.691  1.00  0.00           C  
ATOM   2810  CG  GLU A1708      38.630  34.200  80.208  1.00  0.00           C  
ATOM   2811  CD  GLU A1708      37.716  33.005  79.946  1.00  0.00           C  
ATOM   2812  OE1 GLU A1708      38.243  31.921  79.626  1.00  0.00           O  
ATOM   2813  OE2 GLU A1708      36.479  33.137  80.074  1.00  0.00           O  
ATOM   2814  N   MET A1716      37.447  37.076  81.999  1.00  0.00           N  
ATOM   2815  CA  MET A1716      37.092  37.341  83.398  1.00  0.00           C  
ATOM   2816  C   MET A1716      35.967  36.396  83.825  1.00  0.00           C  
ATOM   2817  O   MET A1716      34.914  36.353  83.186  1.00  0.00           O  
ATOM   2818  CB  MET A1716      36.632  38.799  83.599  1.00  0.00           C  
ATOM   2819  CG  MET A1716      37.729  39.833  83.410  1.00  0.00           C  
ATOM   2820  SD  MET A1716      37.397  41.486  84.097  1.00  0.00           S  
ATOM   2821  CE  MET A1716      38.753  41.599  85.265  1.00  0.00           C  
ATOM   2822  N   VAL A1717      36.188  35.644  84.903  1.00  0.00           N  
ATOM   2823  CA  VAL A1717      35.175  34.708  85.384  1.00  0.00           C  
ATOM   2824  C   VAL A1717      34.357  35.313  86.517  1.00  0.00           C  
ATOM   2825  O   VAL A1717      34.710  36.357  87.062  1.00  0.00           O  
ATOM   2826  CB  VAL A1717      35.805  33.396  85.890  1.00  0.00           C  
ATOM   2827  CG1 VAL A1717      36.851  32.910  84.908  1.00  0.00           C  
ATOM   2828  CG2 VAL A1717      36.405  33.601  87.259  1.00  0.00           C  
ATOM   2829  N   THR A1718      33.259  34.653  86.870  1.00  0.00           N  
ATOM   2830  CA  THR A1718      32.409  35.133  87.952  1.00  0.00           C  
ATOM   2831  C   THR A1718      32.765  34.415  89.263  1.00  0.00           C  
ATOM   2832  O   THR A1718      32.706  33.182  89.348  1.00  0.00           O  
ATOM   2833  CB  THR A1718      30.903  34.931  87.608  1.00  0.00           C  
ATOM   2834  OG1 THR A1718      30.479  35.968  86.712  1.00  0.00           O  
ATOM   2835  CG2 THR A1718      30.035  34.971  88.868  1.00  0.00           C  
ATOM   2836  N   MET A1719      33.160  35.200  90.268  1.00  0.00           N  
ATOM   2837  CA  MET A1719      33.533  34.674  91.578  1.00  0.00           C  
ATOM   2838  C   MET A1719      32.705  35.293  92.692  1.00  0.00           C  
ATOM   2839  O   MET A1719      32.651  36.511  92.834  1.00  0.00           O  
ATOM   2840  CB  MET A1719      35.002  34.948  91.871  1.00  0.00           C  
ATOM   2841  CG  MET A1719      35.952  34.342  90.895  1.00  0.00           C  
ATOM   2842  SD  MET A1719      37.314  33.648  91.788  1.00  0.00           S  
ATOM   2843  CE  MET A1719      37.960  32.604  90.546  1.00  0.00           C  
ATOM   2844  N   PRO A1720      32.073  34.455  93.520  1.00  0.00           N  
ATOM   2845  CA  PRO A1720      31.245  34.946  94.629  1.00  0.00           C  
ATOM   2846  C   PRO A1720      31.984  35.856  95.618  1.00  0.00           C  
ATOM   2847  O   PRO A1720      33.200  36.032  95.547  1.00  0.00           O  
ATOM   2848  CB  PRO A1720      30.760  33.657  95.291  1.00  0.00           C  
ATOM   2849  CG  PRO A1720      30.736  32.669  94.142  1.00  0.00           C  
ATOM   2850  CD  PRO A1720      32.041  32.983  93.451  1.00  0.00           C  
ATOM   2851  N   ASN A1721      31.227  36.448  96.529  1.00  0.00           N  
ATOM   2852  CA  ASN A1721      31.784  37.309  97.558  1.00  0.00           C  
ATOM   2853  C   ASN A1721      31.666  36.481  98.836  1.00  0.00           C  
ATOM   2854  O   ASN A1721      32.250  36.800  99.872  1.00  0.00           O  
ATOM   2855  CB  ASN A1721      30.964  38.597  97.663  1.00  0.00           C  
ATOM   2856  CG  ASN A1721      31.676  39.801  97.068  1.00  0.00           C  
ATOM   2857  OD1 ASN A1721      32.240  39.734  95.978  1.00  0.00           O  
ATOM   2858  ND2 ASN A1721      31.641  40.911  97.784  1.00  0.00           N  
ATOM   2859  N   HIS A1722      30.902  35.397  98.725  1.00  0.00           N  
ATOM   2860  CA  HIS A1722      30.661  34.457  99.817  1.00  0.00           C  
ATOM   2861  C   HIS A1722      29.768  33.370  99.234  1.00  0.00           C  
ATOM   2862  O   HIS A1722      28.780  33.668  98.568  1.00  0.00           O  
ATOM   2863  CB  HIS A1722      29.947  35.155 100.985  1.00  0.00           C  
ATOM   2864  CG  HIS A1722      29.841  34.317 102.228  1.00  0.00           C  
ATOM   2865  ND1 HIS A1722      29.049  33.190 102.306  1.00  0.00           N  
ATOM   2866  CD2 HIS A1722      30.423  34.450 103.444  1.00  0.00           C  
ATOM   2867  CE1 HIS A1722      29.147  32.668 103.516  1.00  0.00           C  
ATOM   2868  NE2 HIS A1722      29.975  33.413 104.225  1.00  0.00           N  
ATOM   2869  N   PRO A1723      30.113  32.097  99.465  1.00  0.00           N  
ATOM   2870  CA  PRO A1723      29.346  30.951  98.966  1.00  0.00           C  
ATOM   2871  C   PRO A1723      27.932  30.825  99.535  1.00  0.00           C  
ATOM   2872  O   PRO A1723      27.042  30.273  98.880  1.00  0.00           O  
ATOM   2873  CB  PRO A1723      30.213  29.767  99.360  1.00  0.00           C  
ATOM   2874  CG  PRO A1723      30.829  30.234 100.643  1.00  0.00           C  
ATOM   2875  CD  PRO A1723      31.248  31.644 100.285  1.00  0.00           C  
ATOM   2876  N   ASN A1724      27.727  31.325 100.753  1.00  0.00           N  
ATOM   2877  CA  ASN A1724      26.424  31.244 101.406  1.00  0.00           C  
ATOM   2878  C   ASN A1724      25.760  32.604 101.602  1.00  0.00           C  
ATOM   2879  O   ASN A1724      26.339  33.644 101.298  1.00  0.00           O  
ATOM   2880  CB  ASN A1724      26.563  30.541 102.764  1.00  0.00           C  
ATOM   2881  CG  ASN A1724      26.976  29.075 102.635  1.00  0.00           C  
ATOM   2882  OD1 ASN A1724      27.998  28.752 102.026  1.00  0.00           O  
ATOM   2883  ND2 ASN A1724      26.179  28.182 103.218  1.00  0.00           N  
ATOM   2884  N   PRO A1726      24.282  34.421  96.976  1.00  0.00           N  
ATOM   2885  CA  PRO A1726      25.205  35.284  97.716  1.00  0.00           C  
ATOM   2886  C   PRO A1726      24.753  36.737  97.689  1.00  0.00           C  
ATOM   2887  O   PRO A1726      25.053  37.461  96.741  1.00  0.00           O  
ATOM   2888  CB  PRO A1726      26.527  35.101  96.971  1.00  0.00           C  
ATOM   2889  CG  PRO A1726      26.404  33.735  96.364  1.00  0.00           C  
ATOM   2890  CD  PRO A1726      24.980  33.727  95.879  1.00  0.00           C  
ATOM   2891  N   GLU A1727      24.036  37.167  98.722  1.00  0.00           N  
ATOM   2892  CA  GLU A1727      23.573  38.553  98.785  1.00  0.00           C  
ATOM   2893  C   GLU A1727      24.776  39.493  98.699  1.00  0.00           C  
ATOM   2894  O   GLU A1727      24.618  40.706  98.541  1.00  0.00           O  
ATOM   2895  CB  GLU A1727      22.824  38.820 100.096  1.00  0.00           C  
ATOM   2896  CG  GLU A1727      23.714  38.761 101.332  1.00  0.00           C  
ATOM   2897  CD  GLU A1727      23.426  37.556 102.209  1.00  0.00           C  
ATOM   2898  OE1 GLU A1727      23.565  36.401 101.738  1.00  0.00           O  
ATOM   2899  OE2 GLU A1727      23.055  37.772 103.380  1.00  0.00           O  
ATOM   2900  N   MET A1728      25.974  38.921  98.817  1.00  0.00           N  
ATOM   2901  CA  MET A1728      27.206  39.696  98.757  1.00  0.00           C  
ATOM   2902  C   MET A1728      27.687  39.932  97.320  1.00  0.00           C  
ATOM   2903  O   MET A1728      28.755  40.507  97.093  1.00  0.00           O  
ATOM   2904  CB  MET A1728      28.300  39.025  99.610  1.00  0.00           C  
ATOM   2905  CG  MET A1728      28.082  39.187 101.122  1.00  0.00           C  
ATOM   2906  SD  MET A1728      29.538  38.858 102.159  1.00  0.00           S  
ATOM   2907  CE  MET A1728      28.975  37.506 103.176  1.00  0.00           C  
ATOM   2908  N   GLY A1729      26.887  39.489  96.354  1.00  0.00           N  
ATOM   2909  CA  GLY A1729      27.217  39.706  94.952  1.00  0.00           C  
ATOM   2910  C   GLY A1729      28.317  38.891  94.293  1.00  0.00           C  
ATOM   2911  O   GLY A1729      28.255  37.666  94.254  1.00  0.00           O  
ATOM   2912  N   SER A1730      29.321  39.580  93.755  1.00  0.00           N  
ATOM   2913  CA  SER A1730      30.426  38.912  93.079  1.00  0.00           C  
ATOM   2914  C   SER A1730      31.550  39.870  92.713  1.00  0.00           C  
ATOM   2915  O   SER A1730      31.716  40.927  93.310  1.00  0.00           O  
ATOM   2916  CB  SER A1730      29.928  38.267  91.792  1.00  0.00           C  
ATOM   2917  OG  SER A1730      29.662  39.273  90.825  1.00  0.00           O  
ATOM   2918  N   ARG A1731      32.320  39.469  91.710  1.00  0.00           N  
ATOM   2919  CA  ARG A1731      33.425  40.260  91.200  1.00  0.00           C  
ATOM   2920  C   ARG A1731      34.087  39.460  90.078  1.00  0.00           C  
ATOM   2921  O   ARG A1731      34.095  38.218  90.099  1.00  0.00           O  
ATOM   2922  CB  ARG A1731      34.442  40.559  92.303  1.00  0.00           C  
ATOM   2923  CG  ARG A1731      35.283  39.372  92.705  1.00  0.00           C  
ATOM   2924  CD  ARG A1731      36.245  39.706  93.836  1.00  0.00           C  
ATOM   2925  NE  ARG A1731      37.099  38.566  94.160  1.00  0.00           N  
ATOM   2926  CZ  ARG A1731      36.658  37.401  94.618  1.00  0.00           C  
ATOM   2927  NH1 ARG A1731      35.362  37.211  94.820  1.00  0.00           N  
ATOM   2928  NH2 ARG A1731      37.514  36.419  94.845  1.00  0.00           N  
ATOM   2929  N   GLN A1732      34.626  40.183  89.098  1.00  0.00           N  
ATOM   2930  CA  GLN A1732      35.292  39.580  87.950  1.00  0.00           C  
ATOM   2931  C   GLN A1732      36.772  39.352  88.211  1.00  0.00           C  
ATOM   2932  O   GLN A1732      37.505  40.301  88.493  1.00  0.00           O  
ATOM   2933  CB  GLN A1732      35.131  40.487  86.726  1.00  0.00           C  
ATOM   2934  CG  GLN A1732      33.698  40.667  86.282  1.00  0.00           C  
ATOM   2935  CD  GLN A1732      32.961  39.346  86.216  1.00  0.00           C  
ATOM   2936  OE1 GLN A1732      32.420  38.874  87.218  1.00  0.00           O  
ATOM   2937  NE2 GLN A1732      32.954  38.729  85.039  1.00  0.00           N  
ATOM   2938  N   VAL A1733      37.209  38.100  88.125  1.00  0.00           N  
ATOM   2939  CA  VAL A1733      38.614  37.779  88.335  1.00  0.00           C  
ATOM   2940  C   VAL A1733      39.206  37.311  87.010  1.00  0.00           C  
ATOM   2941  O   VAL A1733      38.676  36.405  86.356  1.00  0.00           O  
ATOM   2942  CB  VAL A1733      38.811  36.667  89.390  1.00  0.00           C  
ATOM   2943  CG1 VAL A1733      40.290  36.333  89.529  1.00  0.00           C  
ATOM   2944  CG2 VAL A1733      38.252  37.109  90.720  1.00  0.00           C  
ATOM   2945  N   PRO A1734      40.328  37.923  86.601  1.00  0.00           N  
ATOM   2946  CA  PRO A1734      41.030  37.605  85.350  1.00  0.00           C  
ATOM   2947  C   PRO A1734      41.515  36.169  85.273  1.00  0.00           C  
ATOM   2948  O   PRO A1734      41.950  35.601  86.269  1.00  0.00           O  
ATOM   2949  CB  PRO A1734      42.214  38.579  85.347  1.00  0.00           C  
ATOM   2950  CG  PRO A1734      41.792  39.673  86.288  1.00  0.00           C  
ATOM   2951  CD  PRO A1734      41.069  38.934  87.374  1.00  0.00           C  
ATOM   2952  N   PHE A1735      41.450  35.603  84.074  1.00  0.00           N  
ATOM   2953  CA  PHE A1735      41.916  34.245  83.810  1.00  0.00           C  
ATOM   2954  C   PHE A1735      42.678  34.179  82.473  1.00  0.00           C  
ATOM   2955  O   PHE A1735      42.093  34.295  81.391  1.00  0.00           O  
ATOM   2956  CB  PHE A1735      40.749  33.262  83.792  1.00  0.00           C  
ATOM   2957  CG  PHE A1735      41.173  31.847  83.566  1.00  0.00           C  
ATOM   2958  CD1 PHE A1735      41.394  31.369  82.274  1.00  0.00           C  
ATOM   2959  CD2 PHE A1735      41.411  31.002  84.645  1.00  0.00           C  
ATOM   2960  CE1 PHE A1735      41.850  30.062  82.059  1.00  0.00           C  
ATOM   2961  CE2 PHE A1735      41.865  29.700  84.447  1.00  0.00           C  
ATOM   2962  CZ  PHE A1735      42.086  29.226  83.150  1.00  0.00           C  
ATOM   2963  N   SER A1736      43.993  34.009  82.573  1.00  0.00           N  
ATOM   2964  CA  SER A1736      44.869  33.919  81.416  1.00  0.00           C  
ATOM   2965  C   SER A1736      45.435  32.508  81.315  1.00  0.00           C  
ATOM   2966  O   SER A1736      45.069  31.627  82.091  1.00  0.00           O  
ATOM   2967  CB  SER A1736      46.017  34.933  81.522  1.00  0.00           C  
ATOM   2968  OG  SER A1736      46.987  34.561  82.486  1.00  0.00           O  
ATOM   2969  N   GLY A1737      46.328  32.305  80.351  1.00  0.00           N  
ATOM   2970  CA  GLY A1737      46.940  31.003  80.141  1.00  0.00           C  
ATOM   2971  C   GLY A1737      48.243  30.864  80.895  1.00  0.00           C  
ATOM   2972  O   GLY A1737      48.926  29.855  80.774  1.00  0.00           O  
ATOM   2973  N   GLU A1738      48.595  31.899  81.652  1.00  0.00           N  
ATOM   2974  CA  GLU A1738      49.802  31.897  82.479  1.00  0.00           C  
ATOM   2975  C   GLU A1738      49.287  32.184  83.885  1.00  0.00           C  
ATOM   2976  O   GLU A1738      48.939  33.325  84.199  1.00  0.00           O  
ATOM   2977  CB  GLU A1738      50.769  32.987  82.025  1.00  0.00           C  
ATOM   2978  N   ILE A1739      49.219  31.144  84.717  1.00  0.00           N  
ATOM   2979  CA  ILE A1739      48.697  31.287  86.079  1.00  0.00           C  
ATOM   2980  C   ILE A1739      49.669  30.889  87.181  1.00  0.00           C  
ATOM   2981  O   ILE A1739      50.590  30.097  86.962  1.00  0.00           O  
ATOM   2982  CB  ILE A1739      47.425  30.438  86.290  1.00  0.00           C  
ATOM   2983  CG1 ILE A1739      47.801  28.953  86.299  1.00  0.00           C  
ATOM   2984  CG2 ILE A1739      46.398  30.742  85.199  1.00  0.00           C  
ATOM   2985  CD1 ILE A1739      46.647  28.007  86.601  1.00  0.00           C  
ATOM   2986  N   TRP A1740      49.434  31.444  88.369  1.00  0.00           N  
ATOM   2987  CA  TRP A1740      50.239  31.166  89.550  1.00  0.00           C  
ATOM   2988  C   TRP A1740      49.476  30.250  90.517  1.00  0.00           C  
ATOM   2989  O   TRP A1740      48.335  30.542  90.881  1.00  0.00           O  
ATOM   2990  CB  TRP A1740      50.565  32.466  90.289  1.00  0.00           C  
ATOM   2991  CG  TRP A1740      51.642  33.329  89.699  1.00  0.00           C  
ATOM   2992  CD1 TRP A1740      51.523  34.635  89.323  1.00  0.00           C  
ATOM   2993  CD2 TRP A1740      53.028  32.994  89.541  1.00  0.00           C  
ATOM   2994  NE1 TRP A1740      52.745  35.139  88.948  1.00  0.00           N  
ATOM   2995  CE2 TRP A1740      53.688  34.151  89.069  1.00  0.00           C  
ATOM   2996  CE3 TRP A1740      53.777  31.827  89.753  1.00  0.00           C  
ATOM   2997  CZ2 TRP A1740      55.064  34.182  88.814  1.00  0.00           C  
ATOM   2998  CZ3 TRP A1740      55.142  31.854  89.501  1.00  0.00           C  
ATOM   2999  CH2 TRP A1740      55.771  33.027  89.034  1.00  0.00           C  
ATOM   3000  N   ILE A1741      50.097  29.144  90.923  1.00  0.00           N  
ATOM   3001  CA  ILE A1741      49.485  28.230  91.897  1.00  0.00           C  
ATOM   3002  C   ILE A1741      50.466  27.971  93.034  1.00  0.00           C  
ATOM   3003  O   ILE A1741      51.638  28.327  92.946  1.00  0.00           O  
ATOM   3004  CB  ILE A1741      49.160  26.842  91.317  1.00  0.00           C  
ATOM   3005  CG1 ILE A1741      50.437  26.215  90.754  1.00  0.00           C  
ATOM   3006  CG2 ILE A1741      48.060  26.925  90.306  1.00  0.00           C  
ATOM   3007  CD1 ILE A1741      50.573  24.751  91.089  1.00  0.00           C  
ATOM   3008  N   ASP A1742      49.975  27.350  94.098  1.00  0.00           N  
ATOM   3009  CA  ASP A1742      50.825  27.021  95.225  1.00  0.00           C  
ATOM   3010  C   ASP A1742      51.523  25.737  94.807  1.00  0.00           C  
ATOM   3011  O   ASP A1742      50.886  24.851  94.240  1.00  0.00           O  
ATOM   3012  CB  ASP A1742      49.995  26.753  96.492  1.00  0.00           C  
ATOM   3013  CG  ASP A1742      50.738  27.107  97.762  1.00  0.00           C  
ATOM   3014  OD1 ASP A1742      50.593  28.270  98.197  1.00  0.00           O  
ATOM   3015  OD2 ASP A1742      51.454  26.234  98.310  1.00  0.00           O  
ATOM   3016  N   ARG A1743      52.818  25.630  95.086  1.00  0.00           N  
ATOM   3017  CA  ARG A1743      53.557  24.429  94.719  1.00  0.00           C  
ATOM   3018  C   ARG A1743      53.254  23.269  95.636  1.00  0.00           C  
ATOM   3019  O   ARG A1743      53.770  22.167  95.487  1.00  0.00           O  
ATOM   3020  CB  ARG A1743      55.061  24.730  94.679  1.00  0.00           C  
ATOM   3021  CG  ARG A1743      55.572  25.603  95.799  1.00  0.00           C  
ATOM   3022  CD  ARG A1743      56.959  26.080  95.408  1.00  0.00           C  
ATOM   3023  NE  ARG A1743      56.927  26.740  94.102  1.00  0.00           N  
ATOM   3024  CZ  ARG A1743      57.837  26.558  93.146  1.00  0.00           C  
ATOM   3025  NH1 ARG A1743      58.848  25.724  93.345  1.00  0.00           N  
ATOM   3026  NH2 ARG A1743      57.764  27.236  92.005  1.00  0.00           N  
ATOM   3027  N   ALA A1744      52.447  23.566  96.640  1.00  0.00           N  
ATOM   3028  CA  ALA A1744      52.043  22.551  97.590  1.00  0.00           C  
ATOM   3029  C   ALA A1744      50.986  21.760  96.842  1.00  0.00           C  
ATOM   3030  O   ALA A1744      50.768  20.577  97.099  1.00  0.00           O  
ATOM   3031  CB  ALA A1744      51.428  23.174  98.815  1.00  0.00           C  
ATOM   3032  N   ASP A1745      50.362  22.412  95.866  1.00  0.00           N  
ATOM   3033  CA  ASP A1745      49.284  21.794  95.100  1.00  0.00           C  
ATOM   3034  C   ASP A1745      49.673  20.964  93.864  1.00  0.00           C  
ATOM   3035  O   ASP A1745      48.796  20.511  93.112  1.00  0.00           O  
ATOM   3036  CB  ASP A1745      48.255  22.883  94.761  1.00  0.00           C  
ATOM   3037  CG  ASP A1745      47.769  23.622  96.015  1.00  0.00           C  
ATOM   3038  OD1 ASP A1745      47.351  22.933  96.971  1.00  0.00           O  
ATOM   3039  OD2 ASP A1745      47.802  24.870  96.040  1.00  0.00           O  
ATOM   3040  N   PHE A1746      50.970  20.726  93.669  1.00  0.00           N  
ATOM   3041  CA  PHE A1746      51.377  19.880  92.550  1.00  0.00           C  
ATOM   3042  C   PHE A1746      52.202  18.722  93.049  1.00  0.00           C  
ATOM   3043  O   PHE A1746      52.876  18.834  94.064  1.00  0.00           O  
ATOM   3044  CB  PHE A1746      52.199  20.621  91.497  1.00  0.00           C  
ATOM   3045  CG  PHE A1746      52.607  19.739  90.333  1.00  0.00           C  
ATOM   3046  CD1 PHE A1746      51.640  19.166  89.502  1.00  0.00           C  
ATOM   3047  CD2 PHE A1746      53.951  19.449  90.093  1.00  0.00           C  
ATOM   3048  CE1 PHE A1746      52.004  18.322  88.456  1.00  0.00           C  
ATOM   3049  CE2 PHE A1746      54.323  18.603  89.046  1.00  0.00           C  
ATOM   3050  CZ  PHE A1746      53.348  18.039  88.228  1.00  0.00           C  
ATOM   3051  N   ARG A1747      52.161  17.613  92.319  1.00  0.00           N  
ATOM   3052  CA  ARG A1747      52.905  16.420  92.706  1.00  0.00           C  
ATOM   3053  C   ARG A1747      53.030  15.475  91.514  1.00  0.00           C  
ATOM   3054  O   ARG A1747      52.029  15.069  90.913  1.00  0.00           O  
ATOM   3055  CB  ARG A1747      52.171  15.730  93.861  1.00  0.00           C  
ATOM   3056  CG  ARG A1747      53.020  14.820  94.729  1.00  0.00           C  
ATOM   3057  CD  ARG A1747      52.677  15.073  96.183  1.00  0.00           C  
ATOM   3058  NE  ARG A1747      52.866  16.489  96.480  1.00  0.00           N  
ATOM   3059  CZ  ARG A1747      52.798  17.021  97.697  1.00  0.00           C  
ATOM   3060  NH1 ARG A1747      52.539  16.250  98.749  1.00  0.00           N  
ATOM   3061  NH2 ARG A1747      53.009  18.327  97.861  1.00  0.00           N  
ATOM   3062  N   GLU A1748      54.266  15.137  91.168  1.00  0.00           N  
ATOM   3063  CA  GLU A1748      54.524  14.233  90.052  1.00  0.00           C  
ATOM   3064  C   GLU A1748      53.904  12.866  90.337  1.00  0.00           C  
ATOM   3065  O   GLU A1748      53.520  12.131  89.421  1.00  0.00           O  
ATOM   3066  CB  GLU A1748      56.029  14.073  89.849  1.00  0.00           C  
ATOM   3067  CG  GLU A1748      56.792  15.385  89.830  1.00  0.00           C  
ATOM   3068  CD  GLU A1748      58.211  15.212  89.335  1.00  0.00           C  
ATOM   3069  OE1 GLU A1748      58.378  14.686  88.208  1.00  0.00           O  
ATOM   3070  OE2 GLU A1748      59.152  15.598  90.066  1.00  0.00           O  
ATOM   3071  N   GLU A1749      53.829  12.531  91.624  1.00  0.00           N  
ATOM   3072  CA  GLU A1749      53.260  11.265  92.072  1.00  0.00           C  
ATOM   3073  C   GLU A1749      52.802  11.325  93.525  1.00  0.00           C  
ATOM   3074  O   GLU A1749      53.452  11.930  94.375  1.00  0.00           O  
ATOM   3075  CB  GLU A1749      54.276  10.120  91.884  1.00  0.00           C  
ATOM   3076  CG  GLU A1749      55.748  10.519  92.070  1.00  0.00           C  
ATOM   3077  CD  GLU A1749      56.094  10.925  93.495  1.00  0.00           C  
ATOM   3078  OE1 GLU A1749      56.019  10.055  94.393  1.00  0.00           O  
ATOM   3079  OE2 GLU A1749      56.440  12.112  93.710  1.00  0.00           O  
ATOM   3080  N   ALA A1750      51.666  10.693  93.792  1.00  0.00           N  
ATOM   3081  CA  ALA A1750      51.094  10.635  95.130  1.00  0.00           C  
ATOM   3082  C   ALA A1750      50.061   9.518  95.127  1.00  0.00           C  
ATOM   3083  O   ALA A1750      49.561   9.126  94.068  1.00  0.00           O  
ATOM   3084  CB  ALA A1750      50.434  11.964  95.484  1.00  0.00           C  
ATOM   3085  N   ASN A1751      49.741   9.008  96.309  1.00  0.00           N  
ATOM   3086  CA  ASN A1751      48.778   7.919  96.428  1.00  0.00           C  
ATOM   3087  C   ASN A1751      47.354   8.358  96.077  1.00  0.00           C  
ATOM   3088  O   ASN A1751      47.156   9.368  95.397  1.00  0.00           O  
ATOM   3089  CB  ASN A1751      48.815   7.361  97.846  1.00  0.00           C  
ATOM   3090  CG  ASN A1751      48.421   8.391  98.873  1.00  0.00           C  
ATOM   3091  OD1 ASN A1751      48.830   9.552  98.789  1.00  0.00           O  
ATOM   3092  ND2 ASN A1751      47.621   7.977  99.853  1.00  0.00           N  
ATOM   3093  N   LYS A1752      46.363   7.595  96.533  1.00  0.00           N  
ATOM   3094  CA  LYS A1752      44.973   7.927  96.245  1.00  0.00           C  
ATOM   3095  C   LYS A1752      44.525   9.120  97.065  1.00  0.00           C  
ATOM   3096  O   LYS A1752      43.739   9.953  96.609  1.00  0.00           O  
ATOM   3097  CB  LYS A1752      44.050   6.756  96.570  1.00  0.00           C  
ATOM   3098  CG  LYS A1752      42.594   7.053  96.193  1.00  0.00           C  
ATOM   3099  CD  LYS A1752      41.580   6.218  96.977  1.00  0.00           C  
ATOM   3100  CE  LYS A1752      40.149   6.663  96.647  1.00  0.00           C  
ATOM   3101  NZ  LYS A1752      39.123   5.826  97.342  1.00  0.00           N  
ATOM   3102  N   GLN A1753      45.012   9.189  98.294  1.00  0.00           N  
ATOM   3103  CA  GLN A1753      44.632  10.281  99.172  1.00  0.00           C  
ATOM   3104  C   GLN A1753      44.786  11.673  98.545  1.00  0.00           C  
ATOM   3105  O   GLN A1753      43.816  12.453  98.568  1.00  0.00           O  
ATOM   3106  CB  GLN A1753      45.418  10.180 100.478  1.00  0.00           C  
ATOM   3107  CG  GLN A1753      45.157   8.880 101.262  1.00  0.00           C  
ATOM   3108  CD  GLN A1753      43.794   8.830 101.947  1.00  0.00           C  
ATOM   3109  OE1 GLN A1753      42.747   8.874 101.294  1.00  0.00           O  
ATOM   3110  NE2 GLN A1753      43.809   8.740 103.277  1.00  0.00           N  
ATOM   3111  N   TYR A1754      45.970  11.972  97.989  1.00  0.00           N  
ATOM   3112  CA  TYR A1754      46.227  13.274  97.374  1.00  0.00           C  
ATOM   3113  C   TYR A1754      45.017  13.734  96.615  1.00  0.00           C  
ATOM   3114  O   TYR A1754      44.536  13.039  95.706  1.00  0.00           O  
ATOM   3115  CB  TYR A1754      47.450  13.238  96.448  1.00  0.00           C  
ATOM   3116  CG  TYR A1754      48.051  14.610  96.240  1.00  0.00           C  
ATOM   3117  CD1 TYR A1754      48.441  15.399  97.330  1.00  0.00           C  
ATOM   3118  CD2 TYR A1754      48.205  15.133  94.962  1.00  0.00           C  
ATOM   3119  CE1 TYR A1754      48.971  16.682  97.135  1.00  0.00           C  
ATOM   3120  CE2 TYR A1754      48.722  16.396  94.755  1.00  0.00           C  
ATOM   3121  CZ  TYR A1754      49.104  17.172  95.828  1.00  0.00           C  
ATOM   3122  OH  TYR A1754      49.598  18.429  95.536  1.00  0.00           O  
ATOM   3123  N   LYS A1755      44.532  14.904  97.010  1.00  0.00           N  
ATOM   3124  CA  LYS A1755      43.323  15.485  96.458  1.00  0.00           C  
ATOM   3125  C   LYS A1755      43.579  16.592  95.455  1.00  0.00           C  
ATOM   3126  O   LYS A1755      42.726  17.456  95.257  1.00  0.00           O  
ATOM   3127  CB  LYS A1755      42.516  16.034  97.631  1.00  0.00           C  
ATOM   3128  CG  LYS A1755      43.343  16.888  98.598  1.00  0.00           C  
ATOM   3129  CD  LYS A1755      42.509  17.516  99.737  1.00  0.00           C  
ATOM   3130  CE  LYS A1755      43.351  18.359 100.721  1.00  0.00           C  
ATOM   3131  NZ  LYS A1755      42.599  19.059 101.837  1.00  0.00           N  
ATOM   3132  N   ARG A1756      44.741  16.562  94.810  1.00  0.00           N  
ATOM   3133  CA  ARG A1756      45.091  17.614  93.859  1.00  0.00           C  
ATOM   3134  C   ARG A1756      45.615  17.264  92.465  1.00  0.00           C  
ATOM   3135  O   ARG A1756      45.291  16.225  91.902  1.00  0.00           O  
ATOM   3136  CB  ARG A1756      46.047  18.586  94.554  1.00  0.00           C  
ATOM   3137  CG  ARG A1756      45.359  19.514  95.567  1.00  0.00           C  
ATOM   3138  CD  ARG A1756      46.305  20.053  96.646  1.00  0.00           C  
ATOM   3139  NE  ARG A1756      46.422  19.150  97.788  1.00  0.00           N  
ATOM   3140  CZ  ARG A1756      47.173  19.392  98.856  1.00  0.00           C  
ATOM   3141  NH1 ARG A1756      47.884  20.505  98.931  1.00  0.00           N  
ATOM   3142  NH2 ARG A1756      47.187  18.534  99.861  1.00  0.00           N  
ATOM   3143  N   LEU A1757      46.421  18.167  91.917  1.00  0.00           N  
ATOM   3144  CA  LEU A1757      46.964  18.015  90.575  1.00  0.00           C  
ATOM   3145  C   LEU A1757      48.112  17.026  90.456  1.00  0.00           C  
ATOM   3146  O   LEU A1757      49.247  17.357  90.800  1.00  0.00           O  
ATOM   3147  CB  LEU A1757      47.426  19.372  90.049  1.00  0.00           C  
ATOM   3148  CG  LEU A1757      47.889  19.351  88.593  1.00  0.00           C  
ATOM   3149  CD1 LEU A1757      46.695  19.133  87.673  1.00  0.00           C  
ATOM   3150  CD2 LEU A1757      48.578  20.664  88.274  1.00  0.00           C  
ATOM   3151  N   VAL A1759      47.813  15.818  89.975  1.00  0.00           N  
ATOM   3152  CA  VAL A1759      48.831  14.777  89.803  1.00  0.00           C  
ATOM   3153  C   VAL A1759      49.600  15.091  88.512  1.00  0.00           C  
ATOM   3154  O   VAL A1759      49.395  16.147  87.911  1.00  0.00           O  
ATOM   3155  CB  VAL A1759      48.191  13.359  89.694  1.00  0.00           C  
ATOM   3156  CG1 VAL A1759      49.212  12.285  90.059  1.00  0.00           C  
ATOM   3157  CG2 VAL A1759      46.977  13.266  90.593  1.00  0.00           C  
ATOM   3158  N   LEU A1760      50.475  14.182  88.084  1.00  0.00           N  
ATOM   3159  CA  LEU A1760      51.274  14.389  86.872  1.00  0.00           C  
ATOM   3160  C   LEU A1760      50.569  13.973  85.580  1.00  0.00           C  
ATOM   3161  O   LEU A1760      50.843  14.516  84.507  1.00  0.00           O  
ATOM   3162  CB  LEU A1760      52.597  13.631  86.982  1.00  0.00           C  
ATOM   3163  CG  LEU A1760      53.593  13.813  85.832  1.00  0.00           C  
ATOM   3164  CD1 LEU A1760      54.180  15.225  85.884  1.00  0.00           C  
ATOM   3165  CD2 LEU A1760      54.699  12.758  85.941  1.00  0.00           C  
ATOM   3166  N   GLY A1761      49.680  12.994  85.678  1.00  0.00           N  
ATOM   3167  CA  GLY A1761      48.961  12.548  84.502  1.00  0.00           C  
ATOM   3168  C   GLY A1761      47.483  12.794  84.692  1.00  0.00           C  
ATOM   3169  O   GLY A1761      46.647  12.338  83.909  1.00  0.00           O  
ATOM   3170  N   LYS A1762      47.165  13.533  85.748  1.00  0.00           N  
ATOM   3171  CA  LYS A1762      45.784  13.841  86.076  1.00  0.00           C  
ATOM   3172  C   LYS A1762      45.507  15.331  86.099  1.00  0.00           C  
ATOM   3173  O   LYS A1762      46.186  16.111  85.434  1.00  0.00           O  
ATOM   3174  CB  LYS A1762      45.420  13.207  87.426  1.00  0.00           C  
ATOM   3175  CG  LYS A1762      44.614  11.915  87.293  1.00  0.00           C  
ATOM   3176  CD  LYS A1762      44.824  10.968  88.467  1.00  0.00           C  
ATOM   3177  CE  LYS A1762      46.150  10.225  88.349  1.00  0.00           C  
ATOM   3178  NZ  LYS A1762      46.260   9.471  87.061  1.00  0.00           N  
ATOM   3179  N   GLU A1763      44.500  15.719  86.872  1.00  0.00           N  
ATOM   3180  CA  GLU A1763      44.121  17.116  86.961  1.00  0.00           C  
ATOM   3181  C   GLU A1763      43.199  17.402  88.134  1.00  0.00           C  
ATOM   3182  O   GLU A1763      42.919  16.534  88.965  1.00  0.00           O  
ATOM   3183  CB  GLU A1763      43.408  17.536  85.678  1.00  0.00           C  
ATOM   3184  CG  GLU A1763      42.062  16.841  85.471  1.00  0.00           C  
ATOM   3185  CD  GLU A1763      42.166  15.565  84.654  1.00  0.00           C  
ATOM   3186  OE1 GLU A1763      42.422  15.668  83.433  1.00  0.00           O  
ATOM   3187  OE2 GLU A1763      41.992  14.467  85.227  1.00  0.00           O  
ATOM   3188  N   VAL A1764      42.725  18.642  88.174  1.00  0.00           N  
ATOM   3189  CA  VAL A1764      41.800  19.107  89.196  1.00  0.00           C  
ATOM   3190  C   VAL A1764      41.031  20.285  88.618  1.00  0.00           C  
ATOM   3191  O   VAL A1764      41.280  20.692  87.485  1.00  0.00           O  
ATOM   3192  CB  VAL A1764      42.536  19.545  90.479  1.00  0.00           C  
ATOM   3193  CG1 VAL A1764      42.903  18.320  91.306  1.00  0.00           C  
ATOM   3194  CG2 VAL A1764      43.790  20.337  90.120  1.00  0.00           C  
ATOM   3195  N   ARG A1765      40.100  20.833  89.390  1.00  0.00           N  
ATOM   3196  CA  ARG A1765      39.296  21.957  88.916  1.00  0.00           C  
ATOM   3197  C   ARG A1765      39.645  23.298  89.567  1.00  0.00           C  
ATOM   3198  O   ARG A1765      39.493  23.470  90.778  1.00  0.00           O  
ATOM   3199  CB  ARG A1765      37.814  21.656  89.137  1.00  0.00           C  
ATOM   3200  CG  ARG A1765      36.866  22.658  88.512  1.00  0.00           C  
ATOM   3201  CD  ARG A1765      35.453  22.438  89.028  1.00  0.00           C  
ATOM   3202  NE  ARG A1765      34.452  23.133  88.224  1.00  0.00           N  
ATOM   3203  CZ  ARG A1765      34.143  22.813  86.969  1.00  0.00           C  
ATOM   3204  NH1 ARG A1765      34.756  21.801  86.365  1.00  0.00           N  
ATOM   3205  NH2 ARG A1765      33.221  23.509  86.314  1.00  0.00           N  
ATOM   3206  N   LEU A1795      40.107  24.241  88.748  1.00  0.00           N  
ATOM   3207  CA  LEU A1795      40.459  25.579  89.215  1.00  0.00           C  
ATOM   3208  C   LEU A1795      39.193  26.289  89.664  1.00  0.00           C  
ATOM   3209  O   LEU A1795      38.286  26.509  88.862  1.00  0.00           O  
ATOM   3210  CB  LEU A1795      41.104  26.388  88.093  1.00  0.00           C  
ATOM   3211  CG  LEU A1795      42.458  25.919  87.574  1.00  0.00           C  
ATOM   3212  CD1 LEU A1795      42.823  26.759  86.367  1.00  0.00           C  
ATOM   3213  CD2 LEU A1795      43.521  26.019  88.669  1.00  0.00           C  
ATOM   3214  N   ARG A1796      39.137  26.645  90.941  1.00  0.00           N  
ATOM   3215  CA  ARG A1796      37.976  27.327  91.501  1.00  0.00           C  
ATOM   3216  C   ARG A1796      37.389  28.382  90.556  1.00  0.00           C  
ATOM   3217  O   ARG A1796      38.091  29.292  90.096  1.00  0.00           O  
ATOM   3218  CB  ARG A1796      38.350  27.986  92.821  1.00  0.00           C  
ATOM   3219  CG  ARG A1796      37.165  28.417  93.627  1.00  0.00           C  
ATOM   3220  CD  ARG A1796      36.452  27.206  94.148  1.00  0.00           C  
ATOM   3221  NE  ARG A1796      35.413  27.558  95.101  1.00  0.00           N  
ATOM   3222  CZ  ARG A1796      34.759  26.669  95.833  1.00  0.00           C  
ATOM   3223  NH1 ARG A1796      35.042  25.377  95.717  1.00  0.00           N  
ATOM   3224  NH2 ARG A1796      33.828  27.074  96.681  1.00  0.00           N  
ATOM   3225  N   ASN A1797      36.092  28.235  90.286  1.00  0.00           N  
ATOM   3226  CA  ASN A1797      35.333  29.115  89.402  1.00  0.00           C  
ATOM   3227  C   ASN A1797      35.965  29.263  88.014  1.00  0.00           C  
ATOM   3228  O   ASN A1797      35.597  30.142  87.236  1.00  0.00           O  
ATOM   3229  CB  ASN A1797      35.141  30.489  90.059  1.00  0.00           C  
ATOM   3230  CG  ASN A1797      34.244  30.428  91.290  1.00  0.00           C  
ATOM   3231  OD1 ASN A1797      33.152  29.850  91.250  1.00  0.00           O  
ATOM   3232  ND2 ASN A1797      34.694  31.032  92.387  1.00  0.00           N  
ATOM   3233  N   ALA A1805      36.908  28.382  87.705  1.00  0.00           N  
ATOM   3234  CA  ALA A1805      37.585  28.405  86.419  1.00  0.00           C  
ATOM   3235  C   ALA A1805      37.308  27.120  85.636  1.00  0.00           C  
ATOM   3236  O   ALA A1805      36.200  26.583  85.677  1.00  0.00           O  
ATOM   3237  CB  ALA A1805      39.084  28.584  86.628  1.00  0.00           C  
ATOM   3238  N   TYR A1810      38.325  26.631  84.934  1.00  0.00           N  
ATOM   3239  CA  TYR A1810      38.201  25.422  84.129  1.00  0.00           C  
ATOM   3240  C   TYR A1810      39.038  24.276  84.701  1.00  0.00           C  
ATOM   3241  O   TYR A1810      39.749  24.456  85.687  1.00  0.00           O  
ATOM   3242  CB  TYR A1810      38.642  25.727  82.692  1.00  0.00           C  
ATOM   3243  CG  TYR A1810      37.908  26.899  82.070  1.00  0.00           C  
ATOM   3244  CD1 TYR A1810      36.536  26.833  81.810  1.00  0.00           C  
ATOM   3245  CD2 TYR A1810      38.577  28.092  81.774  1.00  0.00           C  
ATOM   3246  CE1 TYR A1810      35.849  27.924  81.278  1.00  0.00           C  
ATOM   3247  CE2 TYR A1810      37.896  29.189  81.241  1.00  0.00           C  
ATOM   3248  CZ  TYR A1810      36.536  29.096  80.998  1.00  0.00           C  
ATOM   3249  OH  TYR A1810      35.859  30.175  80.489  1.00  0.00           O  
ATOM   3250  N   VAL A1811      38.942  23.099  84.087  1.00  0.00           N  
ATOM   3251  CA  VAL A1811      39.706  21.931  84.520  1.00  0.00           C  
ATOM   3252  C   VAL A1811      41.073  21.944  83.834  1.00  0.00           C  
ATOM   3253  O   VAL A1811      41.189  22.375  82.689  1.00  0.00           O  
ATOM   3254  CB  VAL A1811      38.981  20.614  84.155  1.00  0.00           C  
ATOM   3255  CG1 VAL A1811      39.899  19.426  84.404  1.00  0.00           C  
ATOM   3256  CG2 VAL A1811      37.703  20.477  84.970  1.00  0.00           C  
ATOM   3257  N   ILE A1989      42.103  21.477  84.537  1.00  0.00           N  
ATOM   3258  CA  ILE A1989      43.457  21.447  83.984  1.00  0.00           C  
ATOM   3259  C   ILE A1989      43.834  20.023  83.570  1.00  0.00           C  
ATOM   3260  O   ILE A1989      42.958  19.175  83.376  1.00  0.00           O  
ATOM   3261  CB  ILE A1989      44.499  21.945  85.016  1.00  0.00           C  
ATOM   3262  CG1 ILE A1989      43.980  23.186  85.736  1.00  0.00           C  
ATOM   3263  CG2 ILE A1989      45.804  22.304  84.313  1.00  0.00           C  
ATOM   3264  CD1 ILE A1989      44.946  23.719  86.757  1.00  0.00           C  
ATOM   3265  N   LYS A1990      45.137  19.769  83.438  1.00  0.00           N  
ATOM   3266  CA  LYS A1990      45.648  18.453  83.054  1.00  0.00           C  
ATOM   3267  C   LYS A1990      47.181  18.495  82.981  1.00  0.00           C  
ATOM   3268  O   LYS A1990      47.758  18.927  81.983  1.00  0.00           O  
ATOM   3269  CB  LYS A1990      45.058  18.045  81.699  1.00  0.00           C  
ATOM   3270  CG  LYS A1990      44.853  16.541  81.524  1.00  0.00           C  
ATOM   3271  CD  LYS A1990      44.142  16.216  80.208  1.00  0.00           C  
ATOM   3272  CE  LYS A1990      44.940  16.689  78.988  1.00  0.00           C  
ATOM   3273  NZ  LYS A1990      44.301  16.276  77.702  1.00  0.00           N  
ATOM   3274  N   ALA A1991      47.830  18.045  84.051  1.00  0.00           N  
ATOM   3275  CA  ALA A1991      49.292  18.039  84.137  1.00  0.00           C  
ATOM   3276  C   ALA A1991      49.968  17.308  82.979  1.00  0.00           C  
ATOM   3277  O   ALA A1991      49.718  16.121  82.755  1.00  0.00           O  
ATOM   3278  CB  ALA A1991      49.721  17.421  85.452  1.00  0.00           C  
ATOM   3279  N   GLU A1992      50.844  18.016  82.265  1.00  0.00           N  
ATOM   3280  CA  GLU A1992      51.549  17.447  81.114  1.00  0.00           C  
ATOM   3281  C   GLU A1992      53.077  17.400  81.256  1.00  0.00           C  
ATOM   3282  O   GLU A1992      53.655  16.355  81.554  1.00  0.00           O  
ATOM   3283  CB  GLU A1992      51.192  18.236  79.847  1.00  0.00           C  
ATOM   3284  CG  GLU A1992      50.489  17.432  78.757  1.00  0.00           C  
ATOM   3285  CD  GLU A1992      48.999  17.249  79.005  1.00  0.00           C  
ATOM   3286  OE1 GLU A1992      48.628  16.698  80.060  1.00  0.00           O  
ATOM   3287  OE2 GLU A1992      48.195  17.654  78.137  1.00  0.00           O  
ATOM   3288  N   ARG A1993      53.718  18.543  81.027  1.00  0.00           N  
ATOM   3289  CA  ARG A1993      55.176  18.674  81.088  1.00  0.00           C  
ATOM   3290  C   ARG A1993      55.573  19.461  82.337  1.00  0.00           C  
ATOM   3291  O   ARG A1993      54.779  20.245  82.846  1.00  0.00           O  
ATOM   3292  CB  ARG A1993      55.655  19.415  79.836  1.00  0.00           C  
ATOM   3293  CG  ARG A1993      57.158  19.513  79.635  1.00  0.00           C  
ATOM   3294  CD  ARG A1993      57.495  20.764  78.813  1.00  0.00           C  
ATOM   3295  NE  ARG A1993      56.481  21.053  77.797  1.00  0.00           N  
ATOM   3296  CZ  ARG A1993      56.402  22.195  77.119  1.00  0.00           C  
ATOM   3297  NH1 ARG A1993      57.280  23.163  77.342  1.00  0.00           N  
ATOM   3298  NH2 ARG A1993      55.438  22.377  76.227  1.00  0.00           N  
ATOM   3299  N   VAL A1994      56.793  19.252  82.831  1.00  0.00           N  
ATOM   3300  CA  VAL A1994      57.273  19.961  84.020  1.00  0.00           C  
ATOM   3301  C   VAL A1994      58.786  20.168  83.986  1.00  0.00           C  
ATOM   3302  O   VAL A1994      59.554  19.202  83.963  1.00  0.00           O  
ATOM   3303  CB  VAL A1994      56.934  19.198  85.319  1.00  0.00           C  
ATOM   3304  CG1 VAL A1994      57.379  20.015  86.528  1.00  0.00           C  
ATOM   3305  CG2 VAL A1994      55.441  18.907  85.387  1.00  0.00           C  
ATOM   3306  N   GLU A1995      59.212  21.429  84.013  1.00  0.00           N  
ATOM   3307  CA  GLU A1995      60.635  21.750  83.961  1.00  0.00           C  
ATOM   3308  C   GLU A1995      61.237  22.043  85.330  1.00  0.00           C  
ATOM   3309  O   GLU A1995      60.573  22.608  86.201  1.00  0.00           O  
ATOM   3310  CB  GLU A1995      60.853  22.937  83.027  1.00  0.00           C  
ATOM   3311  CG  GLU A1995      62.133  22.848  82.229  1.00  0.00           C  
ATOM   3312  CD  GLU A1995      61.981  23.437  80.845  1.00  0.00           C  
ATOM   3313  OE1 GLU A1995      62.956  23.384  80.063  1.00  0.00           O  
ATOM   3314  OE2 GLU A1995      60.881  23.950  80.540  1.00  0.00           O  
ATOM   3315  N   LYS A2012      62.501  21.655  85.507  1.00  0.00           N  
ATOM   3316  CA  LYS A2012      63.222  21.849  86.769  1.00  0.00           C  
ATOM   3317  C   LYS A2012      64.309  22.914  86.653  1.00  0.00           C  
ATOM   3318  O   LYS A2012      64.153  23.911  85.949  1.00  0.00           O  
ATOM   3319  CB  LYS A2012      63.882  20.539  87.210  1.00  0.00           C  
ATOM   3320  CG  LYS A2012      62.957  19.341  87.266  1.00  0.00           C  
ATOM   3321  CD  LYS A2012      61.916  19.482  88.347  1.00  0.00           C  
ATOM   3322  CE  LYS A2012      61.099  18.212  88.445  1.00  0.00           C  
ATOM   3323  NZ  LYS A2012      61.974  17.043  88.724  1.00  0.00           N  
ATOM   3324  N   ASP A2013      65.411  22.691  87.361  1.00  0.00           N  
ATOM   3325  CA  ASP A2013      66.542  23.608  87.342  1.00  0.00           C  
ATOM   3326  C   ASP A2013      67.790  22.857  87.785  1.00  0.00           C  
ATOM   3327  O   ASP A2013      67.746  21.653  88.044  1.00  0.00           O  
ATOM   3328  CB  ASP A2013      66.303  24.790  88.283  1.00  0.00           C  
ATOM   3329  CG  ASP A2013      66.603  24.452  89.733  1.00  0.00           C  
ATOM   3330  OD1 ASP A2013      65.952  23.543  90.291  1.00  0.00           O  
ATOM   3331  OD2 ASP A2013      67.498  25.097  90.314  1.00  0.00           O  
ATOM   3332  N   ALA A2014      68.900  23.579  87.885  1.00  0.00           N  
ATOM   3333  CA  ALA A2014      70.167  22.985  88.287  1.00  0.00           C  
ATOM   3334  C   ALA A2014      70.131  22.485  89.727  1.00  0.00           C  
ATOM   3335  O   ALA A2014      70.879  21.581  90.100  1.00  0.00           O  
ATOM   3336  CB  ALA A2014      71.290  24.003  88.113  1.00  0.00           C  
ATOM   3337  N   GLU A2015      69.254  23.076  90.531  1.00  0.00           N  
ATOM   3338  CA  GLU A2015      69.132  22.701  91.932  1.00  0.00           C  
ATOM   3339  C   GLU A2015      68.162  21.531  92.109  1.00  0.00           C  
ATOM   3340  O   GLU A2015      68.379  20.661  92.954  1.00  0.00           O  
ATOM   3341  CB  GLU A2015      68.665  23.911  92.747  1.00  0.00           C  
ATOM   3342  CG  GLU A2015      68.857  23.783  94.251  1.00  0.00           C  
ATOM   3343  CD  GLU A2015      70.318  23.845  94.680  1.00  0.00           C  
ATOM   3344  OE1 GLU A2015      70.990  24.856  94.372  1.00  0.00           O  
ATOM   3345  OE2 GLU A2015      70.787  22.887  95.335  1.00  0.00           O  
ATOM   3346  N   GLY A2016      67.098  21.511  91.309  1.00  0.00           N  
ATOM   3347  CA  GLY A2016      66.120  20.436  91.395  1.00  0.00           C  
ATOM   3348  C   GLY A2016      64.686  20.922  91.511  1.00  0.00           C  
ATOM   3349  O   GLY A2016      63.768  20.345  90.929  1.00  0.00           O  
ATOM   3350  N   ASN A2017      64.497  21.993  92.271  1.00  0.00           N  
ATOM   3351  CA  ASN A2017      63.178  22.572  92.479  1.00  0.00           C  
ATOM   3352  C   ASN A2017      62.591  22.993  91.136  1.00  0.00           C  
ATOM   3353  O   ASN A2017      63.255  23.653  90.342  1.00  0.00           O  
ATOM   3354  CB  ASN A2017      63.291  23.781  93.417  1.00  0.00           C  
ATOM   3355  CG  ASN A2017      61.957  24.183  94.026  1.00  0.00           C  
ATOM   3356  OD1 ASN A2017      61.261  23.362  94.626  1.00  0.00           O  
ATOM   3357  ND2 ASN A2017      61.603  25.457  93.884  1.00  0.00           N  
ATOM   3358  N   ILE A2018      61.348  22.598  90.888  1.00  0.00           N  
ATOM   3359  CA  ILE A2018      60.662  22.924  89.644  1.00  0.00           C  
ATOM   3360  C   ILE A2018      60.722  24.421  89.337  1.00  0.00           C  
ATOM   3361  O   ILE A2018      60.777  25.248  90.246  1.00  0.00           O  
ATOM   3362  CB  ILE A2018      59.188  22.472  89.709  1.00  0.00           C  
ATOM   3363  CG1 ILE A2018      59.128  20.957  89.909  1.00  0.00           C  
ATOM   3364  CG2 ILE A2018      58.457  22.869  88.437  1.00  0.00           C  
ATOM   3365  CD1 ILE A2018      57.728  20.398  89.966  1.00  0.00           C  
ATOM   3366  N   THR A2019      60.717  24.764  88.050  1.00  0.00           N  
ATOM   3367  CA  THR A2019      60.771  26.161  87.636  1.00  0.00           C  
ATOM   3368  C   THR A2019      59.590  26.595  86.769  1.00  0.00           C  
ATOM   3369  O   THR A2019      59.489  27.771  86.416  1.00  0.00           O  
ATOM   3370  CB  THR A2019      62.080  26.478  86.874  1.00  0.00           C  
ATOM   3371  OG1 THR A2019      62.208  25.605  85.748  1.00  0.00           O  
ATOM   3372  CG2 THR A2019      63.282  26.305  87.781  1.00  0.00           C  
ATOM   3373  N   THR A2020      58.707  25.659  86.422  1.00  0.00           N  
ATOM   3374  CA  THR A2020      57.529  25.975  85.605  1.00  0.00           C  
ATOM   3375  C   THR A2020      56.740  24.759  85.129  1.00  0.00           C  
ATOM   3376  O   THR A2020      57.146  24.070  84.194  1.00  0.00           O  
ATOM   3377  CB  THR A2020      57.903  26.808  84.353  1.00  0.00           C  
ATOM   3378  OG1 THR A2020      56.774  26.875  83.469  1.00  0.00           O  
ATOM   3379  CG2 THR A2020      59.088  26.188  83.624  1.00  0.00           C  
ATOM   3380  N   ILE A2021      55.602  24.507  85.765  1.00  0.00           N  
ATOM   3381  CA  ILE A2021      54.758  23.376  85.398  1.00  0.00           C  
ATOM   3382  C   ILE A2021      54.116  23.629  84.042  1.00  0.00           C  
ATOM   3383  O   ILE A2021      53.935  24.775  83.635  1.00  0.00           O  
ATOM   3384  CB  ILE A2021      53.631  23.151  86.436  1.00  0.00           C  
ATOM   3385  CG1 ILE A2021      54.237  22.955  87.828  1.00  0.00           C  
ATOM   3386  CG2 ILE A2021      52.798  21.931  86.056  1.00  0.00           C  
ATOM   3387  CD1 ILE A2021      53.215  22.908  88.946  1.00  0.00           C  
ATOM   3388  N   PHE A2022      53.797  22.547  83.340  1.00  0.00           N  
ATOM   3389  CA  PHE A2022      53.142  22.625  82.037  1.00  0.00           C  
ATOM   3390  C   PHE A2022      51.909  21.729  82.075  1.00  0.00           C  
ATOM   3391  O   PHE A2022      51.891  20.721  82.782  1.00  0.00           O  
ATOM   3392  CB  PHE A2022      54.079  22.176  80.903  1.00  0.00           C  
ATOM   3393  CG  PHE A2022      55.208  23.137  80.621  1.00  0.00           C  
ATOM   3394  CD1 PHE A2022      56.421  23.029  81.297  1.00  0.00           C  
ATOM   3395  CD2 PHE A2022      55.054  24.156  79.684  1.00  0.00           C  
ATOM   3396  CE1 PHE A2022      57.462  23.919  81.042  1.00  0.00           C  
ATOM   3397  CE2 PHE A2022      56.089  25.051  79.426  1.00  0.00           C  
ATOM   3398  CZ  PHE A2022      57.294  24.931  80.106  1.00  0.00           C  
ATOM   3399  N   CYS A2023      50.884  22.108  81.319  1.00  0.00           N  
ATOM   3400  CA  CYS A2023      49.636  21.362  81.275  1.00  0.00           C  
ATOM   3401  C   CYS A2023      48.605  22.014  80.348  1.00  0.00           C  
ATOM   3402  O   CYS A2023      48.756  23.167  79.939  1.00  0.00           O  
ATOM   3403  CB  CYS A2023      49.061  21.228  82.696  1.00  0.00           C  
ATOM   3404  SG  CYS A2023      49.327  22.641  83.847  1.00  0.00           S  
ATOM   3405  N   THR A2024      47.563  21.261  80.010  1.00  0.00           N  
ATOM   3406  CA  THR A2024      46.506  21.763  79.144  1.00  0.00           C  
ATOM   3407  C   THR A2024      45.235  21.991  79.952  1.00  0.00           C  
ATOM   3408  O   THR A2024      45.241  21.882  81.178  1.00  0.00           O  
ATOM   3409  CB  THR A2024      46.195  20.785  77.985  1.00  0.00           C  
ATOM   3410  OG1 THR A2024      45.807  19.509  78.509  1.00  0.00           O  
ATOM   3411  CG2 THR A2024      47.413  20.612  77.104  1.00  0.00           C  
ATOM   3412  N   TYR A2025      44.147  22.306  79.259  1.00  0.00           N  
ATOM   3413  CA  TYR A2025      42.872  22.565  79.913  1.00  0.00           C  
ATOM   3414  C   TYR A2025      41.732  22.156  78.993  1.00  0.00           C  
ATOM   3415  O   TYR A2025      41.966  21.677  77.887  1.00  0.00           O  
ATOM   3416  CB  TYR A2025      42.762  24.059  80.259  1.00  0.00           C  
ATOM   3417  CG  TYR A2025      42.480  24.971  79.076  1.00  0.00           C  
ATOM   3418  CD1 TYR A2025      43.232  24.888  77.905  1.00  0.00           C  
ATOM   3419  CD2 TYR A2025      41.457  25.923  79.132  1.00  0.00           C  
ATOM   3420  CE1 TYR A2025      42.973  25.730  76.816  1.00  0.00           C  
ATOM   3421  CE2 TYR A2025      41.188  26.773  78.050  1.00  0.00           C  
ATOM   3422  CZ  TYR A2025      41.950  26.671  76.896  1.00  0.00           C  
ATOM   3423  OH  TYR A2025      41.697  27.510  75.834  1.00  0.00           O  
ATOM   3424  N   ASP A2026      40.501  22.349  79.449  1.00  0.00           N  
ATOM   3425  CA  ASP A2026      39.337  21.998  78.647  1.00  0.00           C  
ATOM   3426  C   ASP A2026      38.787  23.187  77.876  1.00  0.00           C  
ATOM   3427  O   ASP A2026      39.004  24.341  78.250  1.00  0.00           O  
ATOM   3428  CB  ASP A2026      38.213  21.453  79.519  1.00  0.00           C  
ATOM   3429  CG  ASP A2026      36.967  21.150  78.714  1.00  0.00           C  
ATOM   3430  OD1 ASP A2026      36.950  20.108  78.028  1.00  0.00           O  
ATOM   3431  OD2 ASP A2026      36.016  21.960  78.741  1.00  0.00           O  
ATOM   3432  N   ALA A2027      38.055  22.898  76.805  1.00  0.00           N  
ATOM   3433  CA  ALA A2027      37.461  23.944  75.987  1.00  0.00           C  
ATOM   3434  C   ALA A2027      36.610  24.817  76.892  1.00  0.00           C  
ATOM   3435  O   ALA A2027      36.588  26.042  76.758  1.00  0.00           O  
ATOM   3436  CB  ALA A2027      36.603  23.325  74.882  1.00  0.00           C  
ATOM   3437  N   ASP A2039      35.915  24.174  77.821  1.00  0.00           N  
ATOM   3438  CA  ASP A2039      35.067  24.891  78.758  1.00  0.00           C  
ATOM   3439  C   ASP A2039      34.405  23.953  79.756  1.00  0.00           C  
ATOM   3440  O   ASP A2039      33.842  22.926  79.374  1.00  0.00           O  
ATOM   3441  CB  ASP A2039      33.986  25.679  78.008  1.00  0.00           C  
ATOM   3442  CG  ASP A2039      33.037  24.780  77.230  1.00  0.00           C  
ATOM   3443  OD1 ASP A2039      31.991  25.289  76.767  1.00  0.00           O  
ATOM   3444  OD2 ASP A2039      33.336  23.572  77.075  1.00  0.00           O  
ATOM   3445  N   THR A2040      34.475  24.316  81.035  1.00  0.00           N  
ATOM   3446  CA  THR A2040      33.871  23.519  82.095  1.00  0.00           C  
ATOM   3447  C   THR A2040      33.070  24.447  83.000  1.00  0.00           C  
ATOM   3448  O   THR A2040      32.357  23.997  83.902  1.00  0.00           O  
ATOM   3449  CB  THR A2040      34.939  22.818  82.948  1.00  0.00           C  
ATOM   3450  OG1 THR A2040      35.569  23.778  83.801  1.00  0.00           O  
ATOM   3451  CG2 THR A2040      35.998  22.183  82.063  1.00  0.00           C  
ATOM   3452  N   LEU A2041      33.196  25.743  82.738  1.00  0.00           N  
ATOM   3453  CA  LEU A2041      32.522  26.779  83.505  1.00  0.00           C  
ATOM   3454  C   LEU A2041      31.108  26.384  83.926  1.00  0.00           C  
ATOM   3455  O   LEU A2041      30.657  26.708  85.031  1.00  0.00           O  
ATOM   3456  CB  LEU A2041      32.485  28.066  82.682  1.00  0.00           C  
ATOM   3457  CG  LEU A2041      32.451  29.401  83.432  1.00  0.00           C  
ATOM   3458  CD1 LEU A2041      33.731  29.585  84.247  1.00  0.00           C  
ATOM   3459  CD2 LEU A2041      32.301  30.529  82.425  1.00  0.00           C  
ATOM   3460  N   VAL A2087      39.869  20.525  93.110  1.00  0.00           N  
ATOM   3461  CA  VAL A2087      39.644  21.967  93.198  1.00  0.00           C  
ATOM   3462  C   VAL A2087      40.766  22.638  93.991  1.00  0.00           C  
ATOM   3463  O   VAL A2087      41.054  22.250  95.127  1.00  0.00           O  
ATOM   3464  CB  VAL A2087      38.286  22.295  93.897  1.00  0.00           C  
ATOM   3465  CG1 VAL A2087      37.965  23.761  93.730  1.00  0.00           C  
ATOM   3466  CG2 VAL A2087      37.162  21.437  93.325  1.00  0.00           C  
ATOM   3467  N   ILE A2088      41.403  23.638  93.391  1.00  0.00           N  
ATOM   3468  CA  ILE A2088      42.476  24.365  94.068  1.00  0.00           C  
ATOM   3469  C   ILE A2088      42.440  25.858  93.728  1.00  0.00           C  
ATOM   3470  O   ILE A2088      41.864  26.249  92.711  1.00  0.00           O  
ATOM   3471  CB  ILE A2088      43.859  23.808  93.691  1.00  0.00           C  
ATOM   3472  CG1 ILE A2088      44.068  23.924  92.184  1.00  0.00           C  
ATOM   3473  CG2 ILE A2088      43.976  22.373  94.159  1.00  0.00           C  
ATOM   3474  CD1 ILE A2088      45.490  23.727  91.759  1.00  0.00           C  
ATOM   3475  N   HIS A2089      43.052  26.683  94.577  1.00  0.00           N  
ATOM   3476  CA  HIS A2089      43.085  28.130  94.353  1.00  0.00           C  
ATOM   3477  C   HIS A2089      44.158  28.463  93.315  1.00  0.00           C  
ATOM   3478  O   HIS A2089      45.118  27.712  93.142  1.00  0.00           O  
ATOM   3479  CB  HIS A2089      43.347  28.892  95.670  1.00  0.00           C  
ATOM   3480  CG  HIS A2089      44.642  28.541  96.340  1.00  0.00           C  
ATOM   3481  ND1 HIS A2089      45.522  29.495  96.803  1.00  0.00           N  
ATOM   3482  CD2 HIS A2089      45.189  27.346  96.656  1.00  0.00           C  
ATOM   3483  CE1 HIS A2089      46.555  28.904  97.377  1.00  0.00           C  
ATOM   3484  NE2 HIS A2089      46.377  27.599  97.301  1.00  0.00           N  
ATOM   3485  N   TRP A2090      44.001  29.594  92.641  1.00  0.00           N  
ATOM   3486  CA  TRP A2090      44.932  29.979  91.591  1.00  0.00           C  
ATOM   3487  C   TRP A2090      44.819  31.479  91.341  1.00  0.00           C  
ATOM   3488  O   TRP A2090      43.892  32.120  91.829  1.00  0.00           O  
ATOM   3489  CB  TRP A2090      44.557  29.235  90.307  1.00  0.00           C  
ATOM   3490  CG  TRP A2090      43.114  29.495  89.951  1.00  0.00           C  
ATOM   3491  CD1 TRP A2090      42.014  28.800  90.389  1.00  0.00           C  
ATOM   3492  CD2 TRP A2090      42.615  30.599  89.199  1.00  0.00           C  
ATOM   3493  NE1 TRP A2090      40.861  29.414  89.955  1.00  0.00           N  
ATOM   3494  CE2 TRP A2090      41.203  30.520  89.223  1.00  0.00           C  
ATOM   3495  CE3 TRP A2090      43.223  31.653  88.508  1.00  0.00           C  
ATOM   3496  CZ2 TRP A2090      40.390  31.459  88.581  1.00  0.00           C  
ATOM   3497  CZ3 TRP A2090      42.409  32.594  87.866  1.00  0.00           C  
ATOM   3498  CH2 TRP A2090      41.009  32.487  87.908  1.00  0.00           C  
ATOM   3499  N   VAL A2091      45.746  32.024  90.555  1.00  0.00           N  
ATOM   3500  CA  VAL A2091      45.743  33.446  90.224  1.00  0.00           C  
ATOM   3501  C   VAL A2091      46.499  33.761  88.927  1.00  0.00           C  
ATOM   3502  O   VAL A2091      47.619  33.278  88.715  1.00  0.00           O  
ATOM   3503  CB  VAL A2091      46.359  34.277  91.353  1.00  0.00           C  
ATOM   3504  CG1 VAL A2091      47.792  33.852  91.588  1.00  0.00           C  
ATOM   3505  CG2 VAL A2091      46.292  35.752  91.002  1.00  0.00           C  
ATOM   3506  N   SER A2092      45.877  34.582  88.075  1.00  0.00           N  
ATOM   3507  CA  SER A2092      46.457  35.003  86.792  1.00  0.00           C  
ATOM   3508  C   SER A2092      47.804  35.690  87.006  1.00  0.00           C  
ATOM   3509  O   SER A2092      47.912  36.610  87.814  1.00  0.00           O  
ATOM   3510  CB  SER A2092      45.505  35.964  86.068  1.00  0.00           C  
ATOM   3511  OG  SER A2092      46.030  36.378  84.814  1.00  0.00           O  
ATOM   3512  N   ALA A2093      48.820  35.238  86.271  1.00  0.00           N  
ATOM   3513  CA  ALA A2093      50.172  35.783  86.385  1.00  0.00           C  
ATOM   3514  C   ALA A2093      50.282  37.236  85.921  1.00  0.00           C  
ATOM   3515  O   ALA A2093      50.889  38.066  86.599  1.00  0.00           O  
ATOM   3516  CB  ALA A2093      51.151  34.908  85.609  1.00  0.00           C  
ATOM   3517  N   ALA A2094      49.702  37.539  84.765  1.00  0.00           N  
ATOM   3518  CA  ALA A2094      49.736  38.897  84.237  1.00  0.00           C  
ATOM   3519  C   ALA A2094      48.995  39.811  85.192  1.00  0.00           C  
ATOM   3520  O   ALA A2094      49.520  40.835  85.628  1.00  0.00           O  
ATOM   3521  CB  ALA A2094      49.086  38.949  82.860  1.00  0.00           C  
ATOM   3522  N   HIS A2095      47.767  39.430  85.515  1.00  0.00           N  
ATOM   3523  CA  HIS A2095      46.945  40.216  86.423  1.00  0.00           C  
ATOM   3524  C   HIS A2095      47.141  39.677  87.830  1.00  0.00           C  
ATOM   3525  O   HIS A2095      46.383  38.820  88.291  1.00  0.00           O  
ATOM   3526  CB  HIS A2095      45.477  40.119  86.001  1.00  0.00           C  
ATOM   3527  CG  HIS A2095      45.267  40.304  84.529  1.00  0.00           C  
ATOM   3528  ND1 HIS A2095      45.708  39.390  83.594  1.00  0.00           N  
ATOM   3529  CD2 HIS A2095      44.699  41.315  83.827  1.00  0.00           C  
ATOM   3530  CE1 HIS A2095      45.421  39.831  82.382  1.00  0.00           C  
ATOM   3531  NE2 HIS A2095      44.809  40.996  82.495  1.00  0.00           N  
ATOM   3532  N   ALA A2096      48.176  40.165  88.505  1.00  0.00           N  
ATOM   3533  CA  ALA A2096      48.467  39.704  89.855  1.00  0.00           C  
ATOM   3534  C   ALA A2096      49.153  40.760  90.703  1.00  0.00           C  
ATOM   3535  O   ALA A2096      49.900  41.601  90.201  1.00  0.00           O  
ATOM   3536  CB  ALA A2096      49.329  38.443  89.805  1.00  0.00           C  
ATOM   3537  N   LEU A2097      48.891  40.697  92.001  1.00  0.00           N  
ATOM   3538  CA  LEU A2097      49.474  41.623  92.958  1.00  0.00           C  
ATOM   3539  C   LEU A2097      50.626  40.970  93.710  1.00  0.00           C  
ATOM   3540  O   LEU A2097      50.454  39.932  94.356  1.00  0.00           O  
ATOM   3541  CB  LEU A2097      48.409  42.082  93.960  1.00  0.00           C  
ATOM   3542  CG  LEU A2097      47.537  43.286  93.592  1.00  0.00           C  
ATOM   3543  CD1 LEU A2097      48.255  44.558  93.995  1.00  0.00           C  
ATOM   3544  CD2 LEU A2097      47.214  43.282  92.097  1.00  0.00           C  
ATOM   3545  N   PRO A2098      51.829  41.552  93.604  1.00  0.00           N  
ATOM   3546  CA  PRO A2098      52.961  40.965  94.323  1.00  0.00           C  
ATOM   3547  C   PRO A2098      52.709  41.285  95.797  1.00  0.00           C  
ATOM   3548  O   PRO A2098      52.976  42.404  96.250  1.00  0.00           O  
ATOM   3549  CB  PRO A2098      54.163  41.727  93.760  1.00  0.00           C  
ATOM   3550  CG  PRO A2098      53.697  42.149  92.389  1.00  0.00           C  
ATOM   3551  CD  PRO A2098      52.286  42.597  92.674  1.00  0.00           C  
ATOM   3552  N   VAL A2099      52.179  40.309  96.531  1.00  0.00           N  
ATOM   3553  CA  VAL A2099      51.862  40.498  97.942  1.00  0.00           C  
ATOM   3554  C   VAL A2099      52.787  39.811  98.943  1.00  0.00           C  
ATOM   3555  O   VAL A2099      53.371  38.756  98.675  1.00  0.00           O  
ATOM   3556  CB  VAL A2099      50.410  40.052  98.238  1.00  0.00           C  
ATOM   3557  CG1 VAL A2099      50.184  39.967  99.733  1.00  0.00           C  
ATOM   3558  CG2 VAL A2099      49.428  41.037  97.630  1.00  0.00           C  
ATOM   3559  N   GLU A2100      52.910  40.440 100.107  1.00  0.00           N  
ATOM   3560  CA  GLU A2100      53.725  39.923 101.199  1.00  0.00           C  
ATOM   3561  C   GLU A2100      52.778  39.140 102.121  1.00  0.00           C  
ATOM   3562  O   GLU A2100      51.669  39.595 102.406  1.00  0.00           O  
ATOM   3563  CB  GLU A2100      54.360  41.093 101.945  1.00  0.00           C  
ATOM   3564  CG  GLU A2100      55.328  40.720 103.052  1.00  0.00           C  
ATOM   3565  CD  GLU A2100      55.904  41.955 103.731  1.00  0.00           C  
ATOM   3566  OE1 GLU A2100      56.614  42.735 103.050  1.00  0.00           O  
ATOM   3567  OE2 GLU A2100      55.636  42.154 104.936  1.00  0.00           O  
ATOM   3568  N   ILE A2101      53.199  37.963 102.565  1.00  0.00           N  
ATOM   3569  CA  ILE A2101      52.361  37.140 103.439  1.00  0.00           C  
ATOM   3570  C   ILE A2101      53.108  36.753 104.727  1.00  0.00           C  
ATOM   3571  O   ILE A2101      54.150  36.103 104.687  1.00  0.00           O  
ATOM   3572  CB  ILE A2101      51.887  35.852 102.699  1.00  0.00           C  
ATOM   3573  CG1 ILE A2101      51.190  36.218 101.379  1.00  0.00           C  
ATOM   3574  CG2 ILE A2101      50.926  35.069 103.566  1.00  0.00           C  
ATOM   3575  CD1 ILE A2101      49.943  37.076 101.517  1.00  0.00           C  
ATOM   3576  N   ARG A2102      52.568  37.161 105.872  1.00  0.00           N  
ATOM   3577  CA  ARG A2102      53.188  36.868 107.165  1.00  0.00           C  
ATOM   3578  C   ARG A2102      52.374  35.844 107.937  1.00  0.00           C  
ATOM   3579  O   ARG A2102      51.308  36.148 108.459  1.00  0.00           O  
ATOM   3580  CB  ARG A2102      53.330  38.155 107.989  1.00  0.00           C  
ATOM   3581  CG  ARG A2102      54.309  39.183 107.408  1.00  0.00           C  
ATOM   3582  CD  ARG A2102      54.475  40.388 108.343  1.00  0.00           C  
ATOM   3583  NE  ARG A2102      55.464  41.362 107.883  1.00  0.00           N  
ATOM   3584  CZ  ARG A2102      55.820  42.442 108.570  1.00  0.00           C  
ATOM   3585  NH1 ARG A2102      55.268  42.689 109.750  1.00  0.00           N  
ATOM   3586  NH2 ARG A2102      56.726  43.279 108.080  1.00  0.00           N  
ATOM   3587  N   LEU A2103      52.886  34.625 108.003  1.00  0.00           N  
ATOM   3588  CA  LEU A2103      52.193  33.555 108.688  1.00  0.00           C  
ATOM   3589  C   LEU A2103      52.685  33.442 110.117  1.00  0.00           C  
ATOM   3590  O   LEU A2103      53.836  33.087 110.384  1.00  0.00           O  
ATOM   3591  CB  LEU A2103      52.388  32.236 107.930  1.00  0.00           C  
ATOM   3592  CG  LEU A2103      52.009  32.361 106.444  1.00  0.00           C  
ATOM   3593  CD1 LEU A2103      52.279  31.065 105.678  1.00  0.00           C  
ATOM   3594  CD2 LEU A2103      50.544  32.746 106.355  1.00  0.00           C  
ATOM   3595  N   TYR A2104      51.780  33.760 111.035  1.00  0.00           N  
ATOM   3596  CA  TYR A2104      52.046  33.739 112.454  1.00  0.00           C  
ATOM   3597  C   TYR A2104      51.799  32.368 113.049  1.00  0.00           C  
ATOM   3598  O   TYR A2104      51.849  31.363 112.340  1.00  0.00           O  
ATOM   3599  CB  TYR A2104      51.178  34.793 113.105  1.00  0.00           C  
ATOM   3600  CG  TYR A2104      51.597  36.192 112.705  1.00  0.00           C  
ATOM   3601  CD1 TYR A2104      52.721  36.792 113.282  1.00  0.00           C  
ATOM   3602  CD2 TYR A2104      50.879  36.919 111.750  1.00  0.00           C  
ATOM   3603  CE1 TYR A2104      53.118  38.078 112.927  1.00  0.00           C  
ATOM   3604  CE2 TYR A2104      51.273  38.215 111.386  1.00  0.00           C  
ATOM   3605  CZ  TYR A2104      52.394  38.788 111.982  1.00  0.00           C  
ATOM   3606  OH  TYR A2104      52.795  40.069 111.653  1.00  0.00           O  
ATOM   3607  N   ASP A2105      51.544  32.319 114.352  1.00  0.00           N  
ATOM   3608  CA  ASP A2105      51.309  31.049 115.032  1.00  0.00           C  
ATOM   3609  C   ASP A2105      51.452  31.287 116.528  1.00  0.00           C  
ATOM   3610  O   ASP A2105      51.732  32.405 116.949  1.00  0.00           O  
ATOM   3611  CB  ASP A2105      52.337  30.012 114.563  1.00  0.00           C  
ATOM   3612  CG  ASP A2105      51.871  28.596 114.773  1.00  0.00           C  
ATOM   3613  OD1 ASP A2105      51.970  28.089 115.904  1.00  0.00           O  
ATOM   3614  OD2 ASP A2105      51.393  27.983 113.803  1.00  0.00           O  
ATOM   3615  N   ARG A2107      51.259  30.242 117.327  1.00  0.00           N  
ATOM   3616  CA  ARG A2107      51.375  30.362 118.773  1.00  0.00           C  
ATOM   3617  C   ARG A2107      52.752  30.892 119.145  1.00  0.00           C  
ATOM   3618  O   ARG A2107      53.758  30.514 118.556  1.00  0.00           O  
ATOM   3619  CB  ARG A2107      51.123  29.011 119.432  1.00  0.00           C  
ATOM   3620  CG  ARG A2107      51.909  27.887 118.819  1.00  0.00           C  
ATOM   3621  CD  ARG A2107      51.452  26.544 119.353  1.00  0.00           C  
ATOM   3622  NE  ARG A2107      50.000  26.382 119.286  1.00  0.00           N  
ATOM   3623  CZ  ARG A2107      49.379  25.210 119.366  1.00  0.00           C  
ATOM   3624  NH1 ARG A2107      50.085  24.094 119.510  1.00  0.00           N  
ATOM   3625  NH2 ARG A2107      48.054  25.156 119.307  1.00  0.00           N  
ATOM   3626  N   LEU A2108      52.786  31.774 120.134  1.00  0.00           N  
ATOM   3627  CA  LEU A2108      54.023  32.398 120.568  1.00  0.00           C  
ATOM   3628  C   LEU A2108      55.026  31.477 121.252  1.00  0.00           C  
ATOM   3629  O   LEU A2108      56.226  31.734 121.216  1.00  0.00           O  
ATOM   3630  CB  LEU A2108      53.703  33.567 121.503  1.00  0.00           C  
ATOM   3631  CG  LEU A2108      54.345  34.911 121.157  1.00  0.00           C  
ATOM   3632  CD1 LEU A2108      54.110  35.887 122.295  1.00  0.00           C  
ATOM   3633  CD2 LEU A2108      55.833  34.731 120.903  1.00  0.00           C  
ATOM   3634  N   PHE A2109      54.548  30.403 121.862  1.00  0.00           N  
ATOM   3635  CA  PHE A2109      55.439  29.503 122.583  1.00  0.00           C  
ATOM   3636  C   PHE A2109      55.234  28.035 122.234  1.00  0.00           C  
ATOM   3637  O   PHE A2109      54.157  27.631 121.791  1.00  0.00           O  
ATOM   3638  CB  PHE A2109      55.244  29.707 124.090  1.00  0.00           C  
ATOM   3639  CG  PHE A2109      55.318  31.136 124.513  1.00  0.00           C  
ATOM   3640  CD1 PHE A2109      56.538  31.719 124.837  1.00  0.00           C  
ATOM   3641  CD2 PHE A2109      54.171  31.927 124.521  1.00  0.00           C  
ATOM   3642  CE1 PHE A2109      56.619  33.077 125.159  1.00  0.00           C  
ATOM   3643  CE2 PHE A2109      54.240  33.278 124.838  1.00  0.00           C  
ATOM   3644  CZ  PHE A2109      55.468  33.855 125.158  1.00  0.00           C  
ATOM   3645  N   SER A2110      56.266  27.232 122.467  1.00  0.00           N  
ATOM   3646  CA  SER A2110      56.209  25.807 122.157  1.00  0.00           C  
ATOM   3647  C   SER A2110      55.586  24.962 123.265  1.00  0.00           C  
ATOM   3648  O   SER A2110      55.345  23.769 123.079  1.00  0.00           O  
ATOM   3649  CB  SER A2110      57.613  25.288 121.868  1.00  0.00           C  
ATOM   3650  OG  SER A2110      58.389  25.303 123.053  1.00  0.00           O  
ATOM   3651  N   VAL A2111      55.331  25.578 124.414  1.00  0.00           N  
ATOM   3652  CA  VAL A2111      54.739  24.873 125.546  1.00  0.00           C  
ATOM   3653  C   VAL A2111      53.324  25.358 125.841  1.00  0.00           C  
ATOM   3654  O   VAL A2111      53.008  26.526 125.643  1.00  0.00           O  
ATOM   3655  CB  VAL A2111      55.597  25.049 126.832  1.00  0.00           C  
ATOM   3656  CG1 VAL A2111      56.900  24.278 126.700  1.00  0.00           C  
ATOM   3657  CG2 VAL A2111      55.880  26.516 127.077  1.00  0.00           C  
ATOM   3658  N   PRO A2112      52.450  24.458 126.318  1.00  0.00           N  
ATOM   3659  CA  PRO A2112      51.074  24.855 126.628  1.00  0.00           C  
ATOM   3660  C   PRO A2112      51.047  25.958 127.682  1.00  0.00           C  
ATOM   3661  O   PRO A2112      50.251  26.890 127.596  1.00  0.00           O  
ATOM   3662  CB  PRO A2112      50.440  23.560 127.143  1.00  0.00           C  
ATOM   3663  CG  PRO A2112      51.240  22.478 126.478  1.00  0.00           C  
ATOM   3664  CD  PRO A2112      52.651  23.019 126.565  1.00  0.00           C  
ATOM   3665  N   ASN A2113      51.924  25.855 128.676  1.00  0.00           N  
ATOM   3666  CA  ASN A2113      51.966  26.856 129.734  1.00  0.00           C  
ATOM   3667  C   ASN A2113      53.328  27.515 129.927  1.00  0.00           C  
ATOM   3668  O   ASN A2113      54.090  27.152 130.821  1.00  0.00           O  
ATOM   3669  CB  ASN A2113      51.493  26.247 131.062  1.00  0.00           C  
ATOM   3670  CG  ASN A2113      51.264  27.302 132.141  1.00  0.00           C  
ATOM   3671  OD1 ASN A2113      52.184  28.026 132.522  1.00  0.00           O  
ATOM   3672  ND2 ASN A2113      50.031  27.390 132.635  1.00  0.00           N  
ATOM   3673  N   PRO A2121      53.642  28.509 129.085  1.00  0.00           N  
ATOM   3674  CA  PRO A2121      54.896  29.275 129.106  1.00  0.00           C  
ATOM   3675  C   PRO A2121      55.100  29.993 130.444  1.00  0.00           C  
ATOM   3676  O   PRO A2121      56.225  30.328 130.832  1.00  0.00           O  
ATOM   3677  CB  PRO A2121      54.710  30.263 127.955  1.00  0.00           C  
ATOM   3678  CG  PRO A2121      53.815  29.521 127.016  1.00  0.00           C  
ATOM   3679  CD  PRO A2121      52.804  28.911 127.943  1.00  0.00           C  
ATOM   3680  N   GLY A2122      53.991  30.234 131.135  1.00  0.00           N  
ATOM   3681  CA  GLY A2122      54.037  30.915 132.414  1.00  0.00           C  
ATOM   3682  C   GLY A2122      54.655  30.049 133.486  1.00  0.00           C  
ATOM   3683  O   GLY A2122      55.755  30.329 133.965  1.00  0.00           O  
ATOM   3684  N   ALA A2123      53.947  28.991 133.861  1.00  0.00           N  
ATOM   3685  CA  ALA A2123      54.438  28.070 134.874  1.00  0.00           C  
ATOM   3686  C   ALA A2123      55.722  27.421 134.371  1.00  0.00           C  
ATOM   3687  O   ALA A2123      56.286  26.551 135.034  1.00  0.00           O  
ATOM   3688  CB  ALA A2123      53.385  27.000 135.176  1.00  0.00           C  
ATOM   3689  N   ALA A2124      56.174  27.848 133.193  1.00  0.00           N  
ATOM   3690  CA  ALA A2124      57.397  27.326 132.597  1.00  0.00           C  
ATOM   3691  C   ALA A2124      58.605  27.940 133.295  1.00  0.00           C  
ATOM   3692  O   ALA A2124      58.466  28.891 134.061  1.00  0.00           O  
ATOM   3693  CB  ALA A2124      57.429  27.647 131.118  1.00  0.00           C  
ATOM   3694  N   ASP A2126      59.788  27.399 133.021  1.00  0.00           N  
ATOM   3695  CA  ASP A2126      61.025  27.875 133.638  1.00  0.00           C  
ATOM   3696  C   ASP A2126      61.355  29.349 133.389  1.00  0.00           C  
ATOM   3697  O   ASP A2126      61.436  30.136 134.337  1.00  0.00           O  
ATOM   3698  CB  ASP A2126      62.203  27.019 133.174  1.00  0.00           C  
ATOM   3699  CG  ASP A2126      63.516  27.464 133.783  1.00  0.00           C  
ATOM   3700  OD1 ASP A2126      63.702  27.273 135.006  1.00  0.00           O  
ATOM   3701  OD2 ASP A2126      64.359  28.013 133.040  1.00  0.00           O  
ATOM   3702  N   ASP A2127      61.559  29.716 132.122  1.00  0.00           N  
ATOM   3703  CA  ASP A2127      61.890  31.099 131.756  1.00  0.00           C  
ATOM   3704  C   ASP A2127      61.187  31.559 130.472  1.00  0.00           C  
ATOM   3705  O   ASP A2127      61.181  30.851 129.461  1.00  0.00           O  
ATOM   3706  CB  ASP A2127      63.414  31.251 131.603  1.00  0.00           C  
ATOM   3707  CG  ASP A2127      63.842  32.687 131.306  1.00  0.00           C  
ATOM   3708  OD1 ASP A2127      63.545  33.186 130.200  1.00  0.00           O  
ATOM   3709  OD2 ASP A2127      64.478  33.317 132.182  1.00  0.00           O  
ATOM   3710  N   PHE A2128      60.598  32.751 130.531  1.00  0.00           N  
ATOM   3711  CA  PHE A2128      59.883  33.338 129.400  1.00  0.00           C  
ATOM   3712  C   PHE A2128      60.844  33.605 128.247  1.00  0.00           C  
ATOM   3713  O   PHE A2128      60.931  34.732 127.753  1.00  0.00           O  
ATOM   3714  CB  PHE A2128      59.230  34.667 129.806  1.00  0.00           C  
ATOM   3715  CG  PHE A2128      58.457  34.611 131.103  1.00  0.00           C  
ATOM   3716  CD1 PHE A2128      57.301  33.839 131.217  1.00  0.00           C  
ATOM   3717  CD2 PHE A2128      58.879  35.351 132.210  1.00  0.00           C  
ATOM   3718  CE1 PHE A2128      56.576  33.807 132.414  1.00  0.00           C  
ATOM   3719  CE2 PHE A2128      58.162  35.323 133.405  1.00  0.00           C  
ATOM   3720  CZ  PHE A2128      57.010  34.551 133.508  1.00  0.00           C  
ATOM   3721  N   LEU A2129      61.570  32.581 127.817  1.00  0.00           N  
ATOM   3722  CA  LEU A2129      62.506  32.765 126.721  1.00  0.00           C  
ATOM   3723  C   LEU A2129      62.870  31.464 126.014  1.00  0.00           C  
ATOM   3724  O   LEU A2129      62.372  31.183 124.926  1.00  0.00           O  
ATOM   3725  CB  LEU A2129      63.776  33.446 127.232  1.00  0.00           C  
ATOM   3726  CG  LEU A2129      64.470  34.402 126.258  1.00  0.00           C  
ATOM   3727  CD1 LEU A2129      64.777  33.691 124.946  1.00  0.00           C  
ATOM   3728  CD2 LEU A2129      63.569  35.607 126.015  1.00  0.00           C  
ATOM   3729  N   SER A2130      63.741  30.676 126.633  1.00  0.00           N  
ATOM   3730  CA  SER A2130      64.183  29.415 126.050  1.00  0.00           C  
ATOM   3731  C   SER A2130      63.052  28.482 125.602  1.00  0.00           C  
ATOM   3732  O   SER A2130      63.298  27.322 125.272  1.00  0.00           O  
ATOM   3733  CB  SER A2130      65.084  28.688 127.045  1.00  0.00           C  
ATOM   3734  OG  SER A2130      64.447  28.587 128.305  1.00  0.00           O  
ATOM   3735  N   VAL A2131      61.821  28.990 125.584  1.00  0.00           N  
ATOM   3736  CA  VAL A2131      60.669  28.193 125.175  1.00  0.00           C  
ATOM   3737  C   VAL A2131      59.742  28.911 124.172  1.00  0.00           C  
ATOM   3738  O   VAL A2131      58.602  28.494 123.947  1.00  0.00           O  
ATOM   3739  CB  VAL A2131      59.855  27.747 126.415  1.00  0.00           C  
ATOM   3740  CG1 VAL A2131      59.110  28.930 127.017  1.00  0.00           C  
ATOM   3741  CG2 VAL A2131      58.911  26.631 126.033  1.00  0.00           C  
ATOM   3742  N   ILE A2150      60.240  29.990 123.573  1.00  0.00           N  
ATOM   3743  CA  ILE A2150      59.477  30.747 122.580  1.00  0.00           C  
ATOM   3744  C   ILE A2150      59.481  29.968 121.267  1.00  0.00           C  
ATOM   3745  O   ILE A2150      60.428  29.233 120.987  1.00  0.00           O  
ATOM   3746  CB  ILE A2150      60.122  32.117 122.288  1.00  0.00           C  
ATOM   3747  CG1 ILE A2150      60.271  32.923 123.577  1.00  0.00           C  
ATOM   3748  CG2 ILE A2150      59.276  32.882 121.288  1.00  0.00           C  
ATOM   3749  CD1 ILE A2150      61.043  34.218 123.396  1.00  0.00           C  
ATOM   3750  N   ASN A2151      58.432  30.123 120.465  1.00  0.00           N  
ATOM   3751  CA  ASN A2151      58.366  29.437 119.176  1.00  0.00           C  
ATOM   3752  C   ASN A2151      59.319  30.196 118.256  1.00  0.00           C  
ATOM   3753  O   ASN A2151      59.043  31.337 117.881  1.00  0.00           O  
ATOM   3754  CB  ASN A2151      56.940  29.484 118.609  1.00  0.00           C  
ATOM   3755  CG  ASN A2151      56.754  28.568 117.399  1.00  0.00           C  
ATOM   3756  OD1 ASN A2151      57.477  28.674 116.403  1.00  0.00           O  
ATOM   3757  ND2 ASN A2151      55.775  27.667 117.482  1.00  0.00           N  
ATOM   3758  N   PRO A2152      60.457  29.575 117.886  1.00  0.00           N  
ATOM   3759  CA  PRO A2152      61.473  30.181 117.010  1.00  0.00           C  
ATOM   3760  C   PRO A2152      60.890  30.770 115.736  1.00  0.00           C  
ATOM   3761  O   PRO A2152      61.278  31.858 115.303  1.00  0.00           O  
ATOM   3762  CB  PRO A2152      62.418  29.018 116.718  1.00  0.00           C  
ATOM   3763  CG  PRO A2152      62.323  28.197 117.958  1.00  0.00           C  
ATOM   3764  CD  PRO A2152      60.835  28.193 118.231  1.00  0.00           C  
ATOM   3765  N   GLU A2154      59.958  30.031 115.141  1.00  0.00           N  
ATOM   3766  CA  GLU A2154      59.289  30.452 113.921  1.00  0.00           C  
ATOM   3767  C   GLU A2154      57.851  30.883 114.220  1.00  0.00           C  
ATOM   3768  O   GLU A2154      56.905  30.298 113.701  1.00  0.00           O  
ATOM   3769  CB  GLU A2154      59.284  29.306 112.898  1.00  0.00           C  
ATOM   3770  CG  GLU A2154      60.628  29.033 112.239  1.00  0.00           C  
ATOM   3771  CD  GLU A2154      61.755  28.927 113.241  1.00  0.00           C  
ATOM   3772  OE1 GLU A2154      61.694  28.040 114.122  1.00  0.00           O  
ATOM   3773  OE2 GLU A2154      62.697  29.742 113.145  1.00  0.00           O  
ATOM   3774  N   SER A2155      57.686  31.895 115.068  1.00  0.00           N  
ATOM   3775  CA  SER A2155      56.352  32.390 115.401  1.00  0.00           C  
ATOM   3776  C   SER A2155      55.875  33.240 114.228  1.00  0.00           C  
ATOM   3777  O   SER A2155      54.713  33.621 114.155  1.00  0.00           O  
ATOM   3778  CB  SER A2155      56.387  33.230 116.689  1.00  0.00           C  
ATOM   3779  OG  SER A2155      57.235  34.359 116.568  1.00  0.00           O  
ATOM   3780  N   LEU A2156      56.795  33.520 113.309  1.00  0.00           N  
ATOM   3781  CA  LEU A2156      56.508  34.321 112.122  1.00  0.00           C  
ATOM   3782  C   LEU A2156      57.432  33.958 110.958  1.00  0.00           C  
ATOM   3783  O   LEU A2156      58.643  33.833 111.129  1.00  0.00           O  
ATOM   3784  CB  LEU A2156      56.669  35.809 112.442  1.00  0.00           C  
ATOM   3785  CG  LEU A2156      56.512  36.812 111.296  1.00  0.00           C  
ATOM   3786  CD1 LEU A2156      55.119  36.695 110.714  1.00  0.00           C  
ATOM   3787  CD2 LEU A2156      56.770  38.233 111.804  1.00  0.00           C  
ATOM   3788  N   VAL A2167      56.847  33.778 109.778  1.00  0.00           N  
ATOM   3789  CA  VAL A2167      57.610  33.467 108.575  1.00  0.00           C  
ATOM   3790  C   VAL A2167      57.027  34.293 107.433  1.00  0.00           C  
ATOM   3791  O   VAL A2167      55.906  34.048 106.993  1.00  0.00           O  
ATOM   3792  CB  VAL A2167      57.551  31.964 108.215  1.00  0.00           C  
ATOM   3793  CG1 VAL A2167      56.110  31.480 108.160  1.00  0.00           C  
ATOM   3794  CG2 VAL A2167      58.237  31.740 106.878  1.00  0.00           C  
ATOM   3795  N   ILE A2168      57.800  35.274 106.971  1.00  0.00           N  
ATOM   3796  CA  ILE A2168      57.377  36.183 105.912  1.00  0.00           C  
ATOM   3797  C   ILE A2168      57.649  35.608 104.532  1.00  0.00           C  
ATOM   3798  O   ILE A2168      58.781  35.250 104.218  1.00  0.00           O  
ATOM   3799  CB  ILE A2168      58.114  37.542 106.037  1.00  0.00           C  
ATOM   3800  CG1 ILE A2168      58.059  38.027 107.491  1.00  0.00           C  
ATOM   3801  CG2 ILE A2168      57.481  38.574 105.111  1.00  0.00           C  
ATOM   3802  CD1 ILE A2168      58.912  39.255 107.786  1.00  0.00           C  
ATOM   3803  N   LYS A2169      56.609  35.532 103.705  1.00  0.00           N  
ATOM   3804  CA  LYS A2169      56.746  35.007 102.351  1.00  0.00           C  
ATOM   3805  C   LYS A2169      56.046  35.879 101.314  1.00  0.00           C  
ATOM   3806  O   LYS A2169      54.942  36.367 101.546  1.00  0.00           O  
ATOM   3807  CB  LYS A2169      56.186  33.585 102.274  1.00  0.00           C  
ATOM   3808  CG  LYS A2169      56.914  32.592 103.151  1.00  0.00           C  
ATOM   3809  CD  LYS A2169      56.315  31.213 103.038  1.00  0.00           C  
ATOM   3810  CE  LYS A2169      57.116  30.227 103.864  1.00  0.00           C  
ATOM   3811  NZ  LYS A2169      58.573  30.308 103.537  1.00  0.00           N  
ATOM   3812  N   GLN A2170      56.708  36.073 100.175  1.00  0.00           N  
ATOM   3813  CA  GLN A2170      56.172  36.860  99.064  1.00  0.00           C  
ATOM   3814  C   GLN A2170      55.276  35.967  98.208  1.00  0.00           C  
ATOM   3815  O   GLN A2170      55.721  34.942  97.693  1.00  0.00           O  
ATOM   3816  CB  GLN A2170      57.313  37.416  98.202  1.00  0.00           C  
ATOM   3817  CG  GLN A2170      58.508  36.474  98.077  1.00  0.00           C  
ATOM   3818  CD  GLN A2170      59.327  36.407  99.364  1.00  0.00           C  
ATOM   3819  OE1 GLN A2170      60.095  35.466  99.586  1.00  0.00           O  
ATOM   3820  NE2 GLN A2170      59.168  37.418 100.214  1.00  0.00           N  
ATOM   3821  N   GLY A2171      54.014  36.354  98.063  1.00  0.00           N  
ATOM   3822  CA  GLY A2171      53.104  35.553  97.270  1.00  0.00           C  
ATOM   3823  C   GLY A2171      52.356  36.405  96.274  1.00  0.00           C  
ATOM   3824  O   GLY A2171      52.448  37.628  96.311  1.00  0.00           O  
ATOM   3825  N   PHE A2173      51.617  35.764  95.378  1.00  0.00           N  
ATOM   3826  CA  PHE A2173      50.852  36.499  94.383  1.00  0.00           C  
ATOM   3827  C   PHE A2173      49.372  36.419  94.680  1.00  0.00           C  
ATOM   3828  O   PHE A2173      48.840  35.356  95.001  1.00  0.00           O  
ATOM   3829  CB  PHE A2173      51.161  35.968  92.978  1.00  0.00           C  
ATOM   3830  CG  PHE A2173      52.484  36.443  92.439  1.00  0.00           C  
ATOM   3831  CD1 PHE A2173      52.707  37.809  92.221  1.00  0.00           C  
ATOM   3832  CD2 PHE A2173      53.520  35.543  92.193  1.00  0.00           C  
ATOM   3833  CE1 PHE A2173      53.943  38.273  91.768  1.00  0.00           C  
ATOM   3834  CE2 PHE A2173      54.763  35.994  91.740  1.00  0.00           C  
ATOM   3835  CZ  PHE A2173      54.975  37.367  91.527  1.00  0.00           C  
ATOM   3836  N   ALA A2174      48.709  37.560  94.591  1.00  0.00           N  
ATOM   3837  CA  ALA A2174      47.284  37.614  94.874  1.00  0.00           C  
ATOM   3838  C   ALA A2174      46.517  38.264  93.730  1.00  0.00           C  
ATOM   3839  O   ALA A2174      47.111  38.859  92.830  1.00  0.00           O  
ATOM   3840  CB  ALA A2174      47.044  38.373  96.174  1.00  0.00           C  
ATOM   3841  N   GLU A2175      45.195  38.157  93.768  1.00  0.00           N  
ATOM   3842  CA  GLU A2175      44.393  38.732  92.712  1.00  0.00           C  
ATOM   3843  C   GLU A2175      44.292  40.236  92.881  1.00  0.00           C  
ATOM   3844  O   GLU A2175      44.388  40.759  93.992  1.00  0.00           O  
ATOM   3845  CB  GLU A2175      43.007  38.095  92.687  1.00  0.00           C  
ATOM   3846  CG  GLU A2175      42.117  38.481  93.830  1.00  0.00           C  
ATOM   3847  CD  GLU A2175      40.784  37.792  93.738  1.00  0.00           C  
ATOM   3848  OE1 GLU A2175      40.747  36.557  93.938  1.00  0.00           O  
ATOM   3849  OE2 GLU A2175      39.783  38.478  93.453  1.00  0.00           O  
ATOM   3850  N   PRO A2176      44.100  40.959  91.770  1.00  0.00           N  
ATOM   3851  CA  PRO A2176      43.991  42.417  91.792  1.00  0.00           C  
ATOM   3852  C   PRO A2176      42.938  42.930  92.759  1.00  0.00           C  
ATOM   3853  O   PRO A2176      43.100  43.988  93.367  1.00  0.00           O  
ATOM   3854  CB  PRO A2176      43.661  42.752  90.340  1.00  0.00           C  
ATOM   3855  CG  PRO A2176      42.916  41.541  89.881  1.00  0.00           C  
ATOM   3856  CD  PRO A2176      43.776  40.443  90.431  1.00  0.00           C  
ATOM   3857  N   SER A2177      41.860  42.167  92.894  1.00  0.00           N  
ATOM   3858  CA  SER A2177      40.755  42.531  93.771  1.00  0.00           C  
ATOM   3859  C   SER A2177      41.249  42.966  95.147  1.00  0.00           C  
ATOM   3860  O   SER A2177      40.658  43.838  95.783  1.00  0.00           O  
ATOM   3861  CB  SER A2177      39.803  41.343  93.909  1.00  0.00           C  
ATOM   3862  OG  SER A2177      38.645  41.695  94.633  1.00  0.00           O  
ATOM   3863  N   LEU A2178      42.346  42.358  95.588  1.00  0.00           N  
ATOM   3864  CA  LEU A2178      42.936  42.655  96.894  1.00  0.00           C  
ATOM   3865  C   LEU A2178      43.714  43.965  96.877  1.00  0.00           C  
ATOM   3866  O   LEU A2178      44.747  44.095  97.532  1.00  0.00           O  
ATOM   3867  CB  LEU A2178      43.862  41.508  97.316  1.00  0.00           C  
ATOM   3868  CG  LEU A2178      43.415  40.558  98.431  1.00  0.00           C  
ATOM   3869  CD1 LEU A2178      41.918  40.364  98.396  1.00  0.00           C  
ATOM   3870  CD2 LEU A2178      44.143  39.231  98.281  1.00  0.00           C  
ATOM   3871  N   LYS A2179      43.213  44.933  96.121  1.00  0.00           N  
ATOM   3872  CA  LYS A2179      43.866  46.230  96.021  1.00  0.00           C  
ATOM   3873  C   LYS A2179      43.015  47.266  96.735  1.00  0.00           C  
ATOM   3874  O   LYS A2179      43.533  48.247  97.272  1.00  0.00           O  
ATOM   3875  CB  LYS A2179      44.049  46.612  94.563  1.00  0.00           C  
ATOM   3876  N   ASP A2189      41.705  47.034  96.742  1.00  0.00           N  
ATOM   3877  CA  ASP A2189      40.767  47.938  97.395  1.00  0.00           C  
ATOM   3878  C   ASP A2189      40.666  47.610  98.884  1.00  0.00           C  
ATOM   3879  O   ASP A2189      40.402  48.492  99.700  1.00  0.00           O  
ATOM   3880  CB  ASP A2189      39.384  47.821  96.746  1.00  0.00           C  
ATOM   3881  CG  ASP A2189      39.389  48.216  95.280  1.00  0.00           C  
ATOM   3882  OD1 ASP A2189      39.607  49.413  94.989  1.00  0.00           O  
ATOM   3883  OD2 ASP A2189      39.178  47.330  94.419  1.00  0.00           O  
ATOM   3884  N   ALA A2228      40.880  46.339  99.223  1.00  0.00           N  
ATOM   3885  CA  ALA A2228      40.817  45.860 100.604  1.00  0.00           C  
ATOM   3886  C   ALA A2228      41.192  46.940 101.612  1.00  0.00           C  
ATOM   3887  O   ALA A2228      42.333  47.397 101.648  1.00  0.00           O  
ATOM   3888  CB  ALA A2228      41.733  44.657 100.776  1.00  0.00           C  
ATOM   3889  N   VAL A2229      40.228  47.343 102.433  1.00  0.00           N  
ATOM   3890  CA  VAL A2229      40.482  48.372 103.429  1.00  0.00           C  
ATOM   3891  C   VAL A2229      41.261  47.787 104.602  1.00  0.00           C  
ATOM   3892  O   VAL A2229      41.328  46.570 104.775  1.00  0.00           O  
ATOM   3893  CB  VAL A2229      39.166  48.991 103.960  1.00  0.00           C  
ATOM   3894  CG1 VAL A2229      39.463  50.313 104.658  1.00  0.00           C  
ATOM   3895  CG2 VAL A2229      38.183  49.200 102.821  1.00  0.00           C  
ATOM   3896  N   ALA A2230      41.848  48.664 105.408  1.00  0.00           N  
ATOM   3897  CA  ALA A2230      42.632  48.238 106.561  1.00  0.00           C  
ATOM   3898  C   ALA A2230      41.770  47.654 107.681  1.00  0.00           C  
ATOM   3899  O   ALA A2230      40.686  48.162 107.984  1.00  0.00           O  
ATOM   3900  CB  ALA A2230      43.457  49.412 107.088  1.00  0.00           C  
ATOM   3901  N   GLY A2231      42.262  46.575 108.286  1.00  0.00           N  
ATOM   3902  CA  GLY A2231      41.542  45.936 109.370  1.00  0.00           C  
ATOM   3903  C   GLY A2231      40.489  44.941 108.925  1.00  0.00           C  
ATOM   3904  O   GLY A2231      40.090  44.072 109.697  1.00  0.00           O  
ATOM   3905  N   LYS A2232      40.031  45.059 107.685  1.00  0.00           N  
ATOM   3906  CA  LYS A2232      39.013  44.147 107.187  1.00  0.00           C  
ATOM   3907  C   LYS A2232      39.655  42.844 106.753  1.00  0.00           C  
ATOM   3908  O   LYS A2232      40.755  42.830 106.199  1.00  0.00           O  
ATOM   3909  CB  LYS A2232      38.257  44.767 106.010  1.00  0.00           C  
ATOM   3910  CG  LYS A2232      37.035  43.964 105.571  1.00  0.00           C  
ATOM   3911  CD  LYS A2232      36.282  44.677 104.452  1.00  0.00           C  
ATOM   3912  CE  LYS A2232      34.957  43.995 104.139  1.00  0.00           C  
ATOM   3913  NZ  LYS A2232      34.200  44.762 103.110  1.00  0.00           N  
ATOM   3914  N   ALA A2233      38.961  41.745 107.008  1.00  0.00           N  
ATOM   3915  CA  ALA A2233      39.489  40.450 106.639  1.00  0.00           C  
ATOM   3916  C   ALA A2233      38.781  39.826 105.438  1.00  0.00           C  
ATOM   3917  O   ALA A2233      37.700  40.257 105.013  1.00  0.00           O  
ATOM   3918  CB  ALA A2233      39.423  39.510 107.831  1.00  0.00           C  
ATOM   3919  N   PHE A2234      39.430  38.812 104.887  1.00  0.00           N  
ATOM   3920  CA  PHE A2234      38.908  38.075 103.758  1.00  0.00           C  
ATOM   3921  C   PHE A2234      39.333  36.653 104.005  1.00  0.00           C  
ATOM   3922  O   PHE A2234      40.283  36.403 104.742  1.00  0.00           O  
ATOM   3923  CB  PHE A2234      39.566  38.491 102.442  1.00  0.00           C  
ATOM   3924  CG  PHE A2234      39.246  39.879 101.989  1.00  0.00           C  
ATOM   3925  CD1 PHE A2234      39.785  40.983 102.634  1.00  0.00           C  
ATOM   3926  CD2 PHE A2234      38.466  40.077 100.857  1.00  0.00           C  
ATOM   3927  CE1 PHE A2234      39.557  42.263 102.151  1.00  0.00           C  
ATOM   3928  CE2 PHE A2234      38.234  41.353 100.367  1.00  0.00           C  
ATOM   3929  CZ  PHE A2234      38.782  42.447 101.015  1.00  0.00           C  
ATOM   3930  N   GLN A2235      38.627  35.718 103.391  1.00  0.00           N  
ATOM   3931  CA  GLN A2235      39.015  34.331 103.501  1.00  0.00           C  
ATOM   3932  C   GLN A2235      39.733  34.089 102.183  1.00  0.00           C  
ATOM   3933  O   GLN A2235      39.147  34.292 101.119  1.00  0.00           O  
ATOM   3934  CB  GLN A2235      37.803  33.400 103.578  1.00  0.00           C  
ATOM   3935  CG  GLN A2235      38.188  31.920 103.614  1.00  0.00           C  
ATOM   3936  CD  GLN A2235      37.036  30.984 103.302  1.00  0.00           C  
ATOM   3937  OE1 GLN A2235      36.937  30.443 102.194  1.00  0.00           O  
ATOM   3938  NE2 GLN A2235      36.156  30.786 104.275  1.00  0.00           N  
ATOM   3939  N   PHE A2236      41.003  33.704 102.251  1.00  0.00           N  
ATOM   3940  CA  PHE A2236      41.762  33.397 101.049  1.00  0.00           C  
ATOM   3941  C   PHE A2236      41.540  31.906 100.821  1.00  0.00           C  
ATOM   3942  O   PHE A2236      42.035  31.083 101.579  1.00  0.00           O  
ATOM   3943  CB  PHE A2236      43.248  33.694 101.259  1.00  0.00           C  
ATOM   3944  CG  PHE A2236      43.584  35.167 101.249  1.00  0.00           C  
ATOM   3945  CD1 PHE A2236      42.582  36.132 101.215  1.00  0.00           C  
ATOM   3946  CD2 PHE A2236      44.910  35.590 101.289  1.00  0.00           C  
ATOM   3947  CE1 PHE A2236      42.900  37.477 101.223  1.00  0.00           C  
ATOM   3948  CE2 PHE A2236      45.228  36.924 101.295  1.00  0.00           C  
ATOM   3949  CZ  PHE A2236      44.228  37.870 101.262  1.00  0.00           C  
ATOM   3950  N   GLU A2237      40.767  31.583  99.788  1.00  0.00           N  
ATOM   3951  CA  GLU A2237      40.421  30.211  99.420  1.00  0.00           C  
ATOM   3952  C   GLU A2237      41.457  29.145  99.787  1.00  0.00           C  
ATOM   3953  O   GLU A2237      42.548  29.118  99.237  1.00  0.00           O  
ATOM   3954  CB  GLU A2237      40.159  30.151  97.911  1.00  0.00           C  
ATOM   3955  CG  GLU A2237      39.136  29.094  97.446  1.00  0.00           C  
ATOM   3956  CD  GLU A2237      37.701  29.621  97.452  1.00  0.00           C  
ATOM   3957  OE1 GLU A2237      37.430  30.632  96.765  1.00  0.00           O  
ATOM   3958  OE2 GLU A2237      36.847  29.021  98.140  1.00  0.00           O  
ATOM   3959  N   ARG A2238      41.103  28.269 100.724  1.00  0.00           N  
ATOM   3960  CA  ARG A2238      41.969  27.163 101.154  1.00  0.00           C  
ATOM   3961  C   ARG A2238      43.285  27.530 101.827  1.00  0.00           C  
ATOM   3962  O   ARG A2238      44.257  26.782 101.720  1.00  0.00           O  
ATOM   3963  CB  ARG A2238      42.289  26.237  99.968  1.00  0.00           C  
ATOM   3964  CG  ARG A2238      41.081  25.741  99.175  1.00  0.00           C  
ATOM   3965  CD  ARG A2238      41.451  24.536  98.286  1.00  0.00           C  
ATOM   3966  NE  ARG A2238      42.620  24.769  97.430  1.00  0.00           N  
ATOM   3967  CZ  ARG A2238      43.696  23.981  97.406  1.00  0.00           C  
ATOM   3968  NH1 ARG A2238      43.760  22.909  98.185  1.00  0.00           N  
ATOM   3969  NH2 ARG A2238      44.716  24.262  96.607  1.00  0.00           N  
ATOM   3970  N   GLU A2239      43.334  28.664 102.514  1.00  0.00           N  
ATOM   3971  CA  GLU A2239      44.561  29.059 103.203  1.00  0.00           C  
ATOM   3972  C   GLU A2239      44.298  29.596 104.604  1.00  0.00           C  
ATOM   3973  O   GLU A2239      45.088  29.385 105.511  1.00  0.00           O  
ATOM   3974  CB  GLU A2239      45.322  30.113 102.391  1.00  0.00           C  
ATOM   3975  CG  GLU A2239      46.024  29.566 101.155  1.00  0.00           C  
ATOM   3976  CD  GLU A2239      47.070  28.517 101.488  1.00  0.00           C  
ATOM   3977  OE1 GLU A2239      47.904  28.782 102.380  1.00  0.00           O  
ATOM   3978  OE2 GLU A2239      47.062  27.434 100.853  1.00  0.00           O  
ATOM   3979  N   GLY A2240      43.191  30.302 104.777  1.00  0.00           N  
ATOM   3980  CA  GLY A2240      42.884  30.850 106.078  1.00  0.00           C  
ATOM   3981  C   GLY A2240      42.242  32.214 105.966  1.00  0.00           C  
ATOM   3982  O   GLY A2240      41.777  32.598 104.891  1.00  0.00           O  
ATOM   3983  N   TYR A2241      42.230  32.947 107.082  1.00  0.00           N  
ATOM   3984  CA  TYR A2241      41.658  34.292 107.159  1.00  0.00           C  
ATOM   3985  C   TYR A2241      42.801  35.304 107.285  1.00  0.00           C  
ATOM   3986  O   TYR A2241      43.732  35.099 108.070  1.00  0.00           O  
ATOM   3987  CB  TYR A2241      40.703  34.362 108.356  1.00  0.00           C  
ATOM   3988  CG  TYR A2241      39.461  33.542 108.138  1.00  0.00           C  
ATOM   3989  CD1 TYR A2241      38.342  34.092 107.508  1.00  0.00           C  
ATOM   3990  CD2 TYR A2241      39.427  32.184 108.478  1.00  0.00           C  
ATOM   3991  CE1 TYR A2241      37.204  33.305 107.207  1.00  0.00           C  
ATOM   3992  CE2 TYR A2241      38.298  31.387 108.184  1.00  0.00           C  
ATOM   3993  CZ  TYR A2241      37.195  31.967 107.544  1.00  0.00           C  
ATOM   3994  OH  TYR A2241      36.093  31.218 107.233  1.00  0.00           O  
ATOM   3995  N   PHE A2242      42.731  36.379 106.500  1.00  0.00           N  
ATOM   3996  CA  PHE A2242      43.787  37.383 106.480  1.00  0.00           C  
ATOM   3997  C   PHE A2242      43.268  38.803 106.441  1.00  0.00           C  
ATOM   3998  O   PHE A2242      42.171  39.066 105.964  1.00  0.00           O  
ATOM   3999  CB  PHE A2242      44.668  37.205 105.239  1.00  0.00           C  
ATOM   4000  CG  PHE A2242      45.282  35.832 105.087  1.00  0.00           C  
ATOM   4001  CD1 PHE A2242      44.503  34.726 104.745  1.00  0.00           C  
ATOM   4002  CD2 PHE A2242      46.658  35.660 105.246  1.00  0.00           C  
ATOM   4003  CE1 PHE A2242      45.086  33.464 104.567  1.00  0.00           C  
ATOM   4004  CE2 PHE A2242      47.251  34.412 105.071  1.00  0.00           C  
ATOM   4005  CZ  PHE A2242      46.460  33.308 104.730  1.00  0.00           C  
ATOM   4006  N   CYS A2243      44.084  39.733 106.913  1.00  0.00           N  
ATOM   4007  CA  CYS A2243      43.703  41.143 106.883  1.00  0.00           C  
ATOM   4008  C   CYS A2243      44.967  41.935 106.578  1.00  0.00           C  
ATOM   4009  O   CYS A2243      46.092  41.465 106.838  1.00  0.00           O  
ATOM   4010  CB  CYS A2243      43.125  41.588 108.223  1.00  0.00           C  
ATOM   4011  SG  CYS A2243      44.358  41.748 109.531  1.00  0.00           S  
ATOM   4012  N   LEU A2244      44.778  43.126 106.015  1.00  0.00           N  
ATOM   4013  CA  LEU A2244      45.877  44.002 105.645  1.00  0.00           C  
ATOM   4014  C   LEU A2244      46.607  44.475 106.908  1.00  0.00           C  
ATOM   4015  O   LEU A2244      45.953  44.871 107.872  1.00  0.00           O  
ATOM   4016  CB  LEU A2244      45.312  45.203 104.887  1.00  0.00           C  
ATOM   4017  CG  LEU A2244      46.285  46.158 104.194  1.00  0.00           C  
ATOM   4018  CD1 LEU A2244      46.860  45.453 102.970  1.00  0.00           C  
ATOM   4019  CD2 LEU A2244      45.551  47.434 103.756  1.00  0.00           C  
ATOM   4020  N   ASP A2245      47.948  44.415 106.903  1.00  0.00           N  
ATOM   4021  CA  ASP A2245      48.743  44.861 108.059  1.00  0.00           C  
ATOM   4022  C   ASP A2245      48.720  46.362 108.104  1.00  0.00           C  
ATOM   4023  O   ASP A2245      49.126  47.033 107.148  1.00  0.00           O  
ATOM   4024  CB  ASP A2245      50.209  44.416 108.001  1.00  0.00           C  
ATOM   4025  CG  ASP A2245      50.941  44.673 109.333  1.00  0.00           C  
ATOM   4026  OD1 ASP A2245      51.085  45.871 109.704  1.00  0.00           O  
ATOM   4027  OD2 ASP A2245      51.345  43.676 110.001  1.00  0.00           O  
ATOM   4028  N   SER A2246      48.265  46.877 109.240  1.00  0.00           N  
ATOM   4029  CA  SER A2246      48.119  48.311 109.451  1.00  0.00           C  
ATOM   4030  C   SER A2246      49.431  49.106 109.479  1.00  0.00           C  
ATOM   4031  O   SER A2246      49.450  50.311 109.164  1.00  0.00           O  
ATOM   4032  CB  SER A2246      47.372  48.522 110.755  1.00  0.00           C  
ATOM   4033  OG  SER A2246      48.004  47.789 111.792  1.00  0.00           O  
ATOM   4034  N   ARG A2247      50.522  48.427 109.837  1.00  0.00           N  
ATOM   4035  CA  ARG A2247      51.829  49.065 109.939  1.00  0.00           C  
ATOM   4036  C   ARG A2247      52.642  49.083 108.644  1.00  0.00           C  
ATOM   4037  O   ARG A2247      53.162  50.126 108.241  1.00  0.00           O  
ATOM   4038  CB  ARG A2247      52.630  48.383 111.052  1.00  0.00           C  
ATOM   4039  CG  ARG A2247      53.775  49.229 111.565  1.00  0.00           C  
ATOM   4040  CD  ARG A2247      53.270  50.609 111.975  1.00  0.00           C  
ATOM   4041  NE  ARG A2247      53.302  50.817 113.423  1.00  0.00           N  
ATOM   4042  CZ  ARG A2247      52.735  50.016 114.323  1.00  0.00           C  
ATOM   4043  NH1 ARG A2247      52.078  48.926 113.945  1.00  0.00           N  
ATOM   4044  NH2 ARG A2247      52.821  50.317 115.612  1.00  0.00           N  
ATOM   4045  N   HIS A2248      52.761  47.925 108.005  1.00  0.00           N  
ATOM   4046  CA  HIS A2248      53.516  47.808 106.764  1.00  0.00           C  
ATOM   4047  C   HIS A2248      52.530  47.703 105.595  1.00  0.00           C  
ATOM   4048  O   HIS A2248      52.785  48.177 104.483  1.00  0.00           O  
ATOM   4049  CB  HIS A2248      54.419  46.561 106.818  1.00  0.00           C  
ATOM   4050  CG  HIS A2248      55.135  46.383 108.126  1.00  0.00           C  
ATOM   4051  ND1 HIS A2248      56.160  47.208 108.540  1.00  0.00           N  
ATOM   4052  CD2 HIS A2248      54.957  45.478 109.120  1.00  0.00           C  
ATOM   4053  CE1 HIS A2248      56.584  46.818 109.731  1.00  0.00           C  
ATOM   4054  NE2 HIS A2248      55.872  45.770 110.105  1.00  0.00           N  
ATOM   4055  N   THR A2250      51.210  48.252 101.907  1.00  0.00           N  
ATOM   4056  CA  THR A2250      50.687  49.600 101.724  1.00  0.00           C  
ATOM   4057  C   THR A2250      49.931  49.762 100.404  1.00  0.00           C  
ATOM   4058  O   THR A2250      48.808  49.273 100.261  1.00  0.00           O  
ATOM   4059  CB  THR A2250      51.819  50.643 101.782  1.00  0.00           C  
ATOM   4060  OG1 THR A2250      52.822  50.322 100.811  1.00  0.00           O  
ATOM   4061  CG2 THR A2250      52.443  50.664 103.168  1.00  0.00           C  
ATOM   4062  N   ALA A2251      50.558  50.451  99.450  1.00  0.00           N  
ATOM   4063  CA  ALA A2251      49.971  50.707  98.132  1.00  0.00           C  
ATOM   4064  C   ALA A2251      50.490  49.745  97.067  1.00  0.00           C  
ATOM   4065  O   ALA A2251      49.772  48.851  96.625  1.00  0.00           O  
ATOM   4066  CB  ALA A2251      50.256  52.154  97.707  1.00  0.00           C  
ATOM   4067  N   GLU A2252      51.739  49.945  96.654  1.00  0.00           N  
ATOM   4068  CA  GLU A2252      52.366  49.101  95.640  1.00  0.00           C  
ATOM   4069  C   GLU A2252      52.761  47.732  96.213  1.00  0.00           C  
ATOM   4070  O   GLU A2252      53.141  46.812  95.476  1.00  0.00           O  
ATOM   4071  CB  GLU A2252      53.617  49.792  95.075  1.00  0.00           C  
ATOM   4072  CG  GLU A2252      54.880  49.661  95.947  1.00  0.00           C  
ATOM   4073  CD  GLU A2252      54.840  50.501  97.221  1.00  0.00           C  
ATOM   4074  OE1 GLU A2252      54.896  51.748  97.122  1.00  0.00           O  
ATOM   4075  OE2 GLU A2252      54.754  49.910  98.321  1.00  0.00           O  
ATOM   4076  N   LYS A2253      52.668  47.603  97.531  1.00  0.00           N  
ATOM   4077  CA  LYS A2253      53.034  46.359  98.192  1.00  0.00           C  
ATOM   4078  C   LYS A2253      52.207  46.158  99.457  1.00  0.00           C  
ATOM   4079  O   LYS A2253      52.650  46.493 100.553  1.00  0.00           O  
ATOM   4080  CB  LYS A2253      54.526  46.393  98.530  1.00  0.00           C  
ATOM   4081  CG  LYS A2253      55.063  45.158  99.214  1.00  0.00           C  
ATOM   4082  CD  LYS A2253      54.785  43.909  98.413  1.00  0.00           C  
ATOM   4083  CE  LYS A2253      55.874  42.884  98.670  1.00  0.00           C  
ATOM   4084  NZ  LYS A2253      56.241  42.823 100.116  1.00  0.00           N  
ATOM   4085  N   PRO A2254      50.982  45.621  99.314  1.00  0.00           N  
ATOM   4086  CA  PRO A2254      50.099  45.381 100.459  1.00  0.00           C  
ATOM   4087  C   PRO A2254      50.602  44.196 101.275  1.00  0.00           C  
ATOM   4088  O   PRO A2254      51.080  43.208 100.705  1.00  0.00           O  
ATOM   4089  CB  PRO A2254      48.746  45.088  99.805  1.00  0.00           C  
ATOM   4090  CG  PRO A2254      48.837  45.757  98.473  1.00  0.00           C  
ATOM   4091  CD  PRO A2254      50.246  45.424  98.055  1.00  0.00           C  
ATOM   4092  N   VAL A2255      50.492  44.305 102.602  1.00  0.00           N  
ATOM   4093  CA  VAL A2255      50.928  43.252 103.517  1.00  0.00           C  
ATOM   4094  C   VAL A2255      49.740  42.583 104.195  1.00  0.00           C  
ATOM   4095  O   VAL A2255      48.927  43.250 104.838  1.00  0.00           O  
ATOM   4096  CB  VAL A2255      51.839  43.809 104.625  1.00  0.00           C  
ATOM   4097  CG1 VAL A2255      52.579  42.655 105.315  1.00  0.00           C  
ATOM   4098  CG2 VAL A2255      52.802  44.845 104.043  1.00  0.00           C  
ATOM   4099  N   PHE A2256      49.652  41.263 104.060  1.00  0.00           N  
ATOM   4100  CA  PHE A2256      48.558  40.504 104.654  1.00  0.00           C  
ATOM   4101  C   PHE A2256      48.977  39.620 105.815  1.00  0.00           C  
ATOM   4102  O   PHE A2256      49.848  38.761 105.666  1.00  0.00           O  
ATOM   4103  CB  PHE A2256      47.868  39.641 103.592  1.00  0.00           C  
ATOM   4104  CG  PHE A2256      47.100  40.435 102.583  1.00  0.00           C  
ATOM   4105  CD1 PHE A2256      47.729  40.949 101.458  1.00  0.00           C  
ATOM   4106  CD2 PHE A2256      45.753  40.706 102.776  1.00  0.00           C  
ATOM   4107  CE1 PHE A2256      47.025  41.721 100.539  1.00  0.00           C  
ATOM   4108  CE2 PHE A2256      45.047  41.476 101.865  1.00  0.00           C  
ATOM   4109  CZ  PHE A2256      45.684  41.987 100.744  1.00  0.00           C  
ATOM   4110  N   ASN A2257      48.341  39.839 106.968  1.00  0.00           N  
ATOM   4111  CA  ASN A2257      48.607  39.068 108.186  1.00  0.00           C  
ATOM   4112  C   ASN A2257      47.626  37.883 108.273  1.00  0.00           C  
ATOM   4113  O   ASN A2257      46.413  38.068 108.134  1.00  0.00           O  
ATOM   4114  CB  ASN A2257      48.408  39.945 109.443  1.00  0.00           C  
ATOM   4115  CG  ASN A2257      49.576  40.908 109.720  1.00  0.00           C  
ATOM   4116  OD1 ASN A2257      50.736  40.505 109.792  1.00  0.00           O  
ATOM   4117  ND2 ASN A2257      49.254  42.181 109.917  1.00  0.00           N  
ATOM   4118  N   ARG A2258      48.129  36.675 108.504  1.00  0.00           N  
ATOM   4119  CA  ARG A2258      47.233  35.523 108.640  1.00  0.00           C  
ATOM   4120  C   ARG A2258      46.650  35.419 110.068  1.00  0.00           C  
ATOM   4121  O   ARG A2258      47.285  34.875 110.977  1.00  0.00           O  
ATOM   4122  CB  ARG A2258      47.952  34.213 108.296  1.00  0.00           C  
ATOM   4123  CG  ARG A2258      47.000  33.002 108.226  1.00  0.00           C  
ATOM   4124  CD  ARG A2258      47.706  31.688 107.906  1.00  0.00           C  
ATOM   4125  NE  ARG A2258      48.502  31.176 109.017  1.00  0.00           N  
ATOM   4126  CZ  ARG A2258      49.282  30.101 108.939  1.00  0.00           C  
ATOM   4127  NH1 ARG A2258      49.370  29.426 107.801  1.00  0.00           N  
ATOM   4128  NH2 ARG A2258      49.983  29.707 109.992  1.00  0.00           N  
ATOM   4129  N   THR A2259      45.432  35.938 110.229  1.00  0.00           N  
ATOM   4130  CA  THR A2259      44.697  35.943 111.494  1.00  0.00           C  
ATOM   4131  C   THR A2259      44.610  34.549 112.097  1.00  0.00           C  
ATOM   4132  O   THR A2259      45.197  34.271 113.146  1.00  0.00           O  
ATOM   4133  CB  THR A2259      43.244  36.467 111.294  1.00  0.00           C  
ATOM   4134  OG1 THR A2259      43.270  37.841 110.881  1.00  0.00           O  
ATOM   4135  CG2 THR A2259      42.452  36.334 112.569  1.00  0.00           C  
ATOM   4136  N   VAL A2260      43.855  33.685 111.422  1.00  0.00           N  
ATOM   4137  CA  VAL A2260      43.646  32.298 111.852  1.00  0.00           C  
ATOM   4138  C   VAL A2260      43.385  31.460 110.603  1.00  0.00           C  
ATOM   4139  O   VAL A2260      43.063  32.005 109.557  1.00  0.00           O  
ATOM   4140  CB  VAL A2260      42.419  32.180 112.779  1.00  0.00           C  
ATOM   4141  CG1 VAL A2260      41.144  32.400 111.973  1.00  0.00           C  
ATOM   4142  CG2 VAL A2260      42.402  30.818 113.454  1.00  0.00           C  
ATOM   4143  N   GLY A2261      43.524  30.141 110.721  1.00  0.00           N  
ATOM   4144  CA  GLY A2261      43.292  29.264 109.581  1.00  0.00           C  
ATOM   4145  C   GLY A2261      41.882  28.687 109.462  1.00  0.00           C  
ATOM   4146  O   GLY A2261      40.957  29.127 110.149  1.00  0.00           O  
ATOM   4147  N   LEU A2262      41.708  27.708 108.576  1.00  0.00           N  
ATOM   4148  CA  LEU A2262      40.403  27.075 108.404  1.00  0.00           C  
ATOM   4149  C   LEU A2262      40.219  25.977 109.453  1.00  0.00           C  
ATOM   4150  O   LEU A2262      41.190  25.398 109.947  1.00  0.00           O  
ATOM   4151  CB  LEU A2262      40.267  26.481 106.994  1.00  0.00           C  
ATOM   4152  CG  LEU A2262      39.804  27.363 105.816  1.00  0.00           C  
ATOM   4153  CD1 LEU A2262      40.896  28.317 105.383  1.00  0.00           C  
ATOM   4154  CD2 LEU A2262      39.402  26.463 104.649  1.00  0.00           C  
ATOM   4155  N   ARG A2263      38.974  25.690 109.807  1.00  0.00           N  
ATOM   4156  CA  ARG A2263      38.729  24.654 110.805  1.00  0.00           C  
ATOM   4157  C   ARG A2263      39.160  23.294 110.262  1.00  0.00           C  
ATOM   4158  O   ARG A2263      39.631  22.439 111.009  1.00  0.00           O  
ATOM   4159  CB  ARG A2263      37.249  24.630 111.196  1.00  0.00           C  
ATOM   4160  N   ASP A2264      38.999  23.113 108.954  1.00  0.00           N  
ATOM   4161  CA  ASP A2264      39.371  21.872 108.281  1.00  0.00           C  
ATOM   4162  C   ASP A2264      40.738  21.391 108.743  1.00  0.00           C  
ATOM   4163  O   ASP A2264      40.866  20.185 109.057  1.00  0.00           O  
ATOM   4164  CB  ASP A2264      39.400  22.081 106.765  1.00  0.00           C  
ATOM   4165  CG  ASP A2264      38.135  22.723 106.246  1.00  0.00           C  
ATOM   4166  OD1 ASP A2264      37.043  22.191 106.540  1.00  0.00           O  
ATOM   4167  OD2 ASP A2264      38.235  23.754 105.547  1.00  0.00           O  
ATOM   4168  OXT ASP A2264      41.666  22.231 108.769  1.00  0.00           O  
TER
END
