# Supplementary material for: Backbone Brackets and Arginine Tweezers delineate Class I and Class II aminoacyl tRNA synthetases
Source: PLoS Comput Biol. 2018 Apr 16;14(4):e1006101. doi: 10.1371/journal.pcbi.1006101 (PMC5919687; doi:10.1371/journal.pcbi.1006101)
Supplement: S11 File — All structures of Class I aaRS with residues renumbered according to the MSA. (GZ) [file pcbi.1006101.s023.tar.gz › 1o0b_A_renum.pdb]

ATOM      1  N   THR A 226      21.108  27.073  13.490  1.00  0.00           N  
ATOM      2  CA  THR A 226      21.407  28.481  13.733  1.00  0.00           C  
ATOM      3  C   THR A 226      22.220  28.663  15.014  1.00  0.00           C  
ATOM      4  O   THR A 226      22.256  27.787  15.879  1.00  0.00           O  
ATOM      5  CB  THR A 226      20.114  29.323  13.863  1.00  0.00           C  
ATOM      6  OG1 THR A 226      20.441  30.721  13.866  1.00  0.00           O  
ATOM      7  CG2 THR A 226      19.382  28.975  15.157  1.00  0.00           C  
ATOM      8  N   ASN A 227      22.870  29.811  15.124  1.00  0.00           N  
ATOM      9  CA  ASN A 227      23.661  30.141  16.293  1.00  0.00           C  
ATOM     10  C   ASN A 227      23.855  31.656  16.295  1.00  0.00           C  
ATOM     11  O   ASN A 227      23.402  32.343  15.373  1.00  0.00           O  
ATOM     12  CB  ASN A 227      24.984  29.380  16.282  1.00  0.00           C  
ATOM     13  CG  ASN A 227      25.809  29.665  15.063  1.00  0.00           C  
ATOM     14  OD1 ASN A 227      25.977  30.813  14.666  1.00  0.00           O  
ATOM     15  ND2 ASN A 227      26.348  28.620  14.464  1.00  0.00           N  
ATOM     16  N   PHE A 228      24.513  32.191  17.314  1.00  0.00           N  
ATOM     17  CA  PHE A 228      24.694  33.633  17.378  1.00  0.00           C  
ATOM     18  C   PHE A 228      25.423  34.225  16.186  1.00  0.00           C  
ATOM     19  O   PHE A 228      25.089  35.325  15.743  1.00  0.00           O  
ATOM     20  CB  PHE A 228      25.344  34.061  18.700  1.00  0.00           C  
ATOM     21  CG  PHE A 228      26.845  33.910  18.747  1.00  0.00           C  
ATOM     22  CD1 PHE A 228      27.430  32.674  19.012  1.00  0.00           C  
ATOM     23  CD2 PHE A 228      27.669  35.029  18.607  1.00  0.00           C  
ATOM     24  CE1 PHE A 228      28.803  32.557  19.145  1.00  0.00           C  
ATOM     25  CE2 PHE A 228      29.038  34.924  18.738  1.00  0.00           C  
ATOM     26  CZ  PHE A 228      29.609  33.686  19.010  1.00  0.00           C  
ATOM     27  N   ILE A 229      26.367  33.480  15.621  1.00  0.00           N  
ATOM     28  CA  ILE A 229      27.121  33.983  14.486  1.00  0.00           C  
ATOM     29  C   ILE A 229      26.299  34.068  13.207  1.00  0.00           C  
ATOM     30  O   ILE A 229      26.426  35.030  12.445  1.00  0.00           O  
ATOM     31  CB  ILE A 229      28.399  33.184  14.272  1.00  0.00           C  
ATOM     32  CG1 ILE A 229      29.273  33.321  15.526  1.00  0.00           C  
ATOM     33  CG2 ILE A 229      29.138  33.699  13.028  1.00  0.00           C  
ATOM     34  CD1 ILE A 229      30.520  32.444  15.559  1.00  0.00           C  
ATOM     35  N   ARG A 230      25.431  33.089  12.989  1.00  0.00           N  
ATOM     36  CA  ARG A 230      24.578  33.084  11.805  1.00  0.00           C  
ATOM     37  C   ARG A 230      23.484  34.145  11.930  1.00  0.00           C  
ATOM     38  O   ARG A 230      23.002  34.666  10.930  1.00  0.00           O  
ATOM     39  CB  ARG A 230      23.973  31.698  11.577  1.00  0.00           C  
ATOM     40  CG  ARG A 230      24.994  30.683  11.101  1.00  0.00           C  
ATOM     41  CD  ARG A 230      24.380  29.314  10.938  1.00  0.00           C  
ATOM     42  NE  ARG A 230      25.360  28.350  10.451  1.00  0.00           N  
ATOM     43  CZ  ARG A 230      25.389  27.874   9.211  1.00  0.00           C  
ATOM     44  NH1 ARG A 230      24.488  28.267   8.325  1.00  0.00           N  
ATOM     45  NH2 ARG A 230      26.345  27.030   8.848  1.00  0.00           N  
ATOM     46  N   GLN A 232      23.108  34.477  13.159  1.00  0.00           N  
ATOM     47  CA  GLN A 232      22.105  35.499  13.381  1.00  0.00           C  
ATOM     48  C   GLN A 232      22.707  36.855  13.013  1.00  0.00           C  
ATOM     49  O   GLN A 232      22.060  37.680  12.369  1.00  0.00           O  
ATOM     50  CB  GLN A 232      21.599  35.437  14.823  1.00  0.00           C  
ATOM     51  CG  GLN A 232      20.801  34.144  15.076  1.00  0.00           C  
ATOM     52  CD  GLN A 232      20.380  33.921  16.524  1.00  0.00           C  
ATOM     53  OE1 GLN A 232      20.801  34.635  17.442  1.00  0.00           O  
ATOM     54  NE2 GLN A 232      19.557  32.901  16.734  1.00  0.00           N  
ATOM     55  N   ILE A 233      23.972  37.057  13.360  1.00  0.00           N  
ATOM     56  CA  ILE A 233      24.672  38.294  13.014  1.00  0.00           C  
ATOM     57  C   ILE A 233      24.737  38.372  11.485  1.00  0.00           C  
ATOM     58  O   ILE A 233      24.298  39.349  10.876  1.00  0.00           O  
ATOM     59  CB  ILE A 233      26.111  38.297  13.603  1.00  0.00           C  
ATOM     60  CG1 ILE A 233      26.038  38.589  15.103  1.00  0.00           C  
ATOM     61  CG2 ILE A 233      26.998  39.295  12.867  1.00  0.00           C  
ATOM     62  CD1 ILE A 233      27.250  38.170  15.887  1.00  0.00           C  
ATOM     63  N   ILE A 234      25.236  37.302  10.875  1.00  0.00           N  
ATOM     64  CA  ILE A 234      25.364  37.221   9.430  1.00  0.00           C  
ATOM     65  C   ILE A 234      24.056  37.599   8.763  1.00  0.00           C  
ATOM     66  O   ILE A 234      24.039  38.437   7.864  1.00  0.00           O  
ATOM     67  CB  ILE A 234      25.824  35.804   8.993  1.00  0.00           C  
ATOM     68  CG1 ILE A 234      27.247  35.575   9.484  1.00  0.00           C  
ATOM     69  CG2 ILE A 234      25.758  35.650   7.474  1.00  0.00           C  
ATOM     70  CD1 ILE A 234      27.828  34.269   9.108  1.00  0.00           C  
ATOM     71  N   ASP A 235      22.965  37.019   9.247  1.00  0.00           N  
ATOM     72  CA  ASP A 235      21.639  37.288   8.710  1.00  0.00           C  
ATOM     73  C   ASP A 235      21.349  38.771   8.742  1.00  0.00           C  
ATOM     74  O   ASP A 235      20.993  39.359   7.720  1.00  0.00           O  
ATOM     75  CB  ASP A 235      20.566  36.571   9.528  1.00  0.00           C  
ATOM     76  CG  ASP A 235      20.577  35.077   9.327  1.00  0.00           C  
ATOM     77  OD1 ASP A 235      21.204  34.611   8.346  1.00  0.00           O  
ATOM     78  OD2 ASP A 235      19.950  34.373  10.154  1.00  0.00           O  
ATOM     79  N   GLU A 236      21.528  39.371   9.916  1.00  0.00           N  
ATOM     80  CA  GLU A 236      21.273  40.794  10.115  1.00  0.00           C  
ATOM     81  C   GLU A 236      22.118  41.671   9.204  1.00  0.00           C  
ATOM     82  O   GLU A 236      21.660  42.710   8.735  1.00  0.00           O  
ATOM     83  CB  GLU A 236      21.463  41.146  11.582  1.00  0.00           C  
ATOM     84  CG  GLU A 236      20.525  40.335  12.470  1.00  0.00           C  
ATOM     85  CD  GLU A 236      20.884  40.378  13.943  1.00  0.00           C  
ATOM     86  OE1 GLU A 236      21.947  40.943  14.297  1.00  0.00           O  
ATOM     87  OE2 GLU A 236      20.095  39.830  14.747  1.00  0.00           O  
ATOM     88  N   ASP A 237      23.334  41.228   8.909  1.00  0.00           N  
ATOM     89  CA  ASP A 237      24.203  41.974   8.015  1.00  0.00           C  
ATOM     90  C   ASP A 237      23.604  41.912   6.624  1.00  0.00           C  
ATOM     91  O   ASP A 237      23.424  42.931   5.974  1.00  0.00           O  
ATOM     92  CB  ASP A 237      25.620  41.385   8.007  1.00  0.00           C  
ATOM     93  CG  ASP A 237      26.438  41.811   9.217  1.00  0.00           C  
ATOM     94  OD1 ASP A 237      25.876  42.451  10.132  1.00  0.00           O  
ATOM     95  OD2 ASP A 237      27.653  41.529   9.255  1.00  0.00           O  
ATOM     96  N   LEU A 238      23.260  40.710   6.189  1.00  0.00           N  
ATOM     97  CA  LEU A 238      22.688  40.515   4.874  1.00  0.00           C  
ATOM     98  C   LEU A 238      21.417  41.324   4.752  1.00  0.00           C  
ATOM     99  O   LEU A 238      21.224  42.065   3.784  1.00  0.00           O  
ATOM    100  CB  LEU A 238      22.419  39.032   4.635  1.00  0.00           C  
ATOM    101  CG  LEU A 238      23.430  38.210   3.816  1.00  0.00           C  
ATOM    102  CD1 LEU A 238      24.841  38.754   3.924  1.00  0.00           C  
ATOM    103  CD2 LEU A 238      23.382  36.763   4.285  1.00  0.00           C  
ATOM    104  N   ALA A 239      20.582  41.235   5.776  1.00  0.00           N  
ATOM    105  CA  ALA A 239      19.325  41.964   5.796  1.00  0.00           C  
ATOM    106  C   ALA A 239      19.564  43.473   5.715  1.00  0.00           C  
ATOM    107  O   ALA A 239      19.003  44.149   4.860  1.00  0.00           O  
ATOM    108  CB  ALA A 239      18.525  41.610   7.050  1.00  0.00           C  
ATOM    109  N   SER A 240      20.429  43.990   6.577  1.00  0.00           N  
ATOM    110  CA  SER A 240      20.723  45.416   6.591  1.00  0.00           C  
ATOM    111  C   SER A 240      21.381  45.935   5.318  1.00  0.00           C  
ATOM    112  O   SER A 240      21.302  47.125   5.019  1.00  0.00           O  
ATOM    113  CB  SER A 240      21.607  45.766   7.787  1.00  0.00           C  
ATOM    114  OG  SER A 240      22.826  45.039   7.766  1.00  0.00           O  
ATOM    115  N   GLY A 241      22.040  45.055   4.575  1.00  0.00           N  
ATOM    116  CA  GLY A 241      22.715  45.487   3.363  1.00  0.00           C  
ATOM    117  C   GLY A 241      24.191  45.802   3.575  1.00  0.00           C  
ATOM    118  O   GLY A 241      24.880  46.259   2.655  1.00  0.00           O  
ATOM    119  N   LYS A 243      24.674  45.544   4.788  1.00  0.00           N  
ATOM    120  CA  LYS A 243      26.071  45.759   5.159  1.00  0.00           C  
ATOM    121  C   LYS A 243      26.946  44.764   4.411  1.00  0.00           C  
ATOM    122  O   LYS A 243      28.152  44.960   4.283  1.00  0.00           O  
ATOM    123  CB  LYS A 243      26.242  45.551   6.664  1.00  0.00           C  
ATOM    124  CG  LYS A 243      27.673  45.566   7.183  1.00  0.00           C  
ATOM    125  CD  LYS A 243      27.644  45.073   8.618  1.00  0.00           C  
ATOM    126  CE  LYS A 243      29.012  44.992   9.277  1.00  0.00           C  
ATOM    127  NZ  LYS A 243      29.501  46.308   9.786  1.00  0.00           N  
ATOM    128  N   HIS A 244      26.347  43.661   3.977  1.00  0.00           N  
ATOM    129  CA  HIS A 244      27.065  42.621   3.239  1.00  0.00           C  
ATOM    130  C   HIS A 244      26.106  42.027   2.229  1.00  0.00           C  
ATOM    131  O   HIS A 244      24.909  41.949   2.482  1.00  0.00           O  
ATOM    132  CB  HIS A 244      27.585  41.517   4.185  1.00  0.00           C  
ATOM    133  CG  HIS A 244      28.749  41.943   5.026  1.00  0.00           C  
ATOM    134  ND1 HIS A 244      29.903  42.462   4.486  1.00  0.00           N  
ATOM    135  CD2 HIS A 244      28.914  41.990   6.367  1.00  0.00           C  
ATOM    136  CE1 HIS A 244      30.727  42.817   5.454  1.00  0.00           C  
ATOM    137  NE2 HIS A 244      30.150  42.542   6.606  1.00  0.00           N  
ATOM    138  N   THR A 245      26.627  41.621   1.082  1.00  0.00           N  
ATOM    139  CA  THR A 245      25.793  41.043   0.040  1.00  0.00           C  
ATOM    140  C   THR A 245      26.253  39.631  -0.243  1.00  0.00           C  
ATOM    141  O   THR A 245      25.627  38.891  -1.006  1.00  0.00           O  
ATOM    142  CB  THR A 245      25.911  41.859  -1.230  1.00  0.00           C  
ATOM    143  OG1 THR A 245      27.281  41.865  -1.653  1.00  0.00           O  
ATOM    144  CG2 THR A 245      25.451  43.296  -0.967  1.00  0.00           C  
ATOM    145  N   THR A 264      27.382  39.292   0.361  1.00  0.00           N  
ATOM    146  CA  THR A 264      28.000  37.984   0.236  1.00  0.00           C  
ATOM    147  C   THR A 264      28.672  37.733   1.578  1.00  0.00           C  
ATOM    148  O   THR A 264      28.767  38.639   2.408  1.00  0.00           O  
ATOM    149  CB  THR A 264      29.081  37.996  -0.860  1.00  0.00           C  
ATOM    150  OG1 THR A 264      29.813  39.224  -0.779  1.00  0.00           O  
ATOM    151  CG2 THR A 264      28.459  37.899  -2.231  1.00  0.00           C  
ATOM    152  N   VAL A 266      29.058  36.494   1.827  1.00  0.00           N  
ATOM    153  CA  VAL A 266      29.739  36.176   3.060  1.00  0.00           C  
ATOM    154  C   VAL A 266      31.036  35.495   2.664  1.00  0.00           C  
ATOM    155  O   VAL A 266      31.062  34.649   1.754  1.00  0.00           O  
ATOM    156  CB  VAL A 266      28.913  35.256   4.005  1.00  0.00           C  
ATOM    157  CG1 VAL A 266      27.586  35.920   4.373  1.00  0.00           C  
ATOM    158  CG2 VAL A 266      28.701  33.881   3.374  1.00  0.00           C  
ATOM    159  N   HIS A 267      32.121  35.947   3.285  1.00  0.00           N  
ATOM    160  CA  HIS A 267      33.440  35.398   3.030  1.00  0.00           C  
ATOM    161  C   HIS A 267      34.118  35.106   4.371  1.00  0.00           C  
ATOM    162  O   HIS A 267      34.426  36.027   5.137  1.00  0.00           O  
ATOM    163  CB  HIS A 267      34.263  36.373   2.182  1.00  0.00           C  
ATOM    164  CG  HIS A 267      35.330  35.709   1.367  1.00  0.00           C  
ATOM    165  ND1 HIS A 267      36.139  34.709   1.866  1.00  0.00           N  
ATOM    166  CD2 HIS A 267      35.711  35.894   0.085  1.00  0.00           C  
ATOM    167  CE1 HIS A 267      36.971  34.309   0.926  1.00  0.00           C  
ATOM    168  NE2 HIS A 267      36.734  35.009  -0.165  1.00  0.00           N  
ATOM    169  N   THR A 268      34.238  33.816   4.680  1.00  0.00           N  
ATOM    170  CA  THR A 268      34.852  33.351   5.913  1.00  0.00           C  
ATOM    171  C   THR A 268      36.255  32.794   5.624  1.00  0.00           C  
ATOM    172  O   THR A 268      36.766  32.914   4.497  1.00  0.00           O  
ATOM    173  CB  THR A 268      33.962  32.268   6.578  1.00  0.00           C  
ATOM    174  OG1 THR A 268      33.664  31.240   5.634  1.00  0.00           O  
ATOM    175  CG2 THR A 268      32.651  32.854   7.032  1.00  0.00           C  
ATOM    176  N   ARG A 269      36.906  32.241   6.645  1.00  0.00           N  
ATOM    177  CA  ARG A 269      38.235  31.657   6.475  1.00  0.00           C  
ATOM    178  C   ARG A 269      38.675  30.768   7.632  1.00  0.00           C  
ATOM    179  O   ARG A 269      38.217  30.928   8.769  1.00  0.00           O  
ATOM    180  CB  ARG A 269      39.279  32.757   6.219  1.00  0.00           C  
ATOM    181  CG  ARG A 269      40.208  33.149   7.375  1.00  0.00           C  
ATOM    182  CD  ARG A 269      39.628  34.222   8.284  1.00  0.00           C  
ATOM    183  NE  ARG A 269      38.844  33.566   9.298  1.00  0.00           N  
ATOM    184  CZ  ARG A 269      39.074  33.637  10.600  1.00  0.00           C  
ATOM    185  NH1 ARG A 269      40.054  34.376  11.097  1.00  0.00           N  
ATOM    186  NH2 ARG A 269      38.422  32.813  11.390  1.00  0.00           N  
ATOM    187  N   PHE A 270      39.487  29.767   7.312  1.00  0.00           N  
ATOM    188  CA  PHE A 270      40.039  28.882   8.326  1.00  0.00           C  
ATOM    189  C   PHE A 270      41.549  29.153   8.241  1.00  0.00           C  
ATOM    190  O   PHE A 270      42.204  28.721   7.291  1.00  0.00           O  
ATOM    191  CB  PHE A 270      39.704  27.415   8.040  1.00  0.00           C  
ATOM    192  CG  PHE A 270      40.304  26.465   9.038  1.00  0.00           C  
ATOM    193  CD1 PHE A 270      40.070  26.634  10.404  1.00  0.00           C  
ATOM    194  CD2 PHE A 270      41.164  25.446   8.625  1.00  0.00           C  
ATOM    195  CE1 PHE A 270      40.688  25.806  11.347  1.00  0.00           C  
ATOM    196  CE2 PHE A 270      41.787  24.612   9.564  1.00  0.00           C  
ATOM    197  CZ  PHE A 270      41.544  24.799  10.926  1.00  0.00           C  
ATOM    198  N   PRO A 272      42.117  29.865   9.247  1.00  0.00           N  
ATOM    199  CA  PRO A 272      43.529  30.234   9.320  1.00  0.00           C  
ATOM    200  C   PRO A 272      44.438  29.573  10.361  1.00  0.00           C  
ATOM    201  O   PRO A 272      45.135  30.270  11.106  1.00  0.00           O  
ATOM    202  CB  PRO A 272      43.433  31.716   9.607  1.00  0.00           C  
ATOM    203  CG  PRO A 272      42.398  31.721  10.652  1.00  0.00           C  
ATOM    204  CD  PRO A 272      41.363  30.656  10.234  1.00  0.00           C  
ATOM    205  N   PRO A 273      44.514  28.238  10.374  1.00  0.00           N  
ATOM    206  CA  PRO A 273      45.401  27.665  11.382  1.00  0.00           C  
ATOM    207  C   PRO A 273      46.873  27.975  11.078  1.00  0.00           C  
ATOM    208  O   PRO A 273      47.222  28.278   9.938  1.00  0.00           O  
ATOM    209  CB  PRO A 273      45.146  26.185  11.204  1.00  0.00           C  
ATOM    210  CG  PRO A 273      45.113  26.084   9.694  1.00  0.00           C  
ATOM    211  CD  PRO A 273      44.190  27.234   9.342  1.00  0.00           C  
ATOM    212  N   GLU A 274      47.730  27.922  12.093  1.00  0.00           N  
ATOM    213  CA  GLU A 274      49.161  28.128  11.894  1.00  0.00           C  
ATOM    214  C   GLU A 274      49.729  26.734  11.631  1.00  0.00           C  
ATOM    215  O   GLU A 274      49.397  25.799  12.345  1.00  0.00           O  
ATOM    216  CB  GLU A 274      49.829  28.687  13.152  1.00  0.00           C  
ATOM    217  CG  GLU A 274      51.316  28.971  12.938  1.00  0.00           C  
ATOM    218  CD  GLU A 274      52.129  29.030  14.208  1.00  0.00           C  
ATOM    219  OE1 GLU A 274      51.578  28.739  15.288  1.00  0.00           O  
ATOM    220  OE2 GLU A 274      53.334  29.364  14.117  1.00  0.00           O  
ATOM    221  N   PRO A 275      50.592  26.573  10.613  1.00  0.00           N  
ATOM    222  CA  PRO A 275      51.108  25.210  10.400  1.00  0.00           C  
ATOM    223  C   PRO A 275      52.225  24.820  11.388  1.00  0.00           C  
ATOM    224  O   PRO A 275      53.404  24.752  11.021  1.00  0.00           O  
ATOM    225  CB  PRO A 275      51.601  25.268   8.962  1.00  0.00           C  
ATOM    226  CG  PRO A 275      52.053  26.691   8.825  1.00  0.00           C  
ATOM    227  CD  PRO A 275      50.947  27.451   9.483  1.00  0.00           C  
ATOM    228  N   ASN A 276      51.835  24.535  12.631  1.00  0.00           N  
ATOM    229  CA  ASN A 276      52.774  24.174  13.691  1.00  0.00           C  
ATOM    230  C   ASN A 276      52.336  22.912  14.439  1.00  0.00           C  
ATOM    231  O   ASN A 276      52.709  22.680  15.596  1.00  0.00           O  
ATOM    232  CB  ASN A 276      52.896  25.333  14.685  1.00  0.00           C  
ATOM    233  CG  ASN A 276      51.626  25.548  15.491  1.00  0.00           C  
ATOM    234  OD1 ASN A 276      50.523  25.272  15.023  1.00  0.00           O  
ATOM    235  ND2 ASN A 276      51.778  26.029  16.715  1.00  0.00           N  
ATOM    236  N   GLY A 277      51.528  22.096  13.791  1.00  0.00           N  
ATOM    237  CA  GLY A 277      51.082  20.880  14.431  1.00  0.00           C  
ATOM    238  C   GLY A 277      49.960  20.360  13.589  1.00  0.00           C  
ATOM    239  O   GLY A 277      49.601  21.006  12.606  1.00  0.00           O  
ATOM    240  N   TYR A 279      49.433  19.194  13.933  1.00  0.00           N  
ATOM    241  CA  TYR A 279      48.318  18.629  13.193  1.00  0.00           C  
ATOM    242  C   TYR A 279      46.974  19.161  13.704  1.00  0.00           C  
ATOM    243  O   TYR A 279      46.848  19.632  14.838  1.00  0.00           O  
ATOM    244  CB  TYR A 279      48.325  17.109  13.294  1.00  0.00           C  
ATOM    245  CG  TYR A 279      49.231  16.400  12.322  1.00  0.00           C  
ATOM    246  CD1 TYR A 279      50.576  16.768  12.177  1.00  0.00           C  
ATOM    247  CD2 TYR A 279      48.751  15.325  11.576  1.00  0.00           C  
ATOM    248  CE1 TYR A 279      51.422  16.076  11.313  1.00  0.00           C  
ATOM    249  CE2 TYR A 279      49.584  14.620  10.712  1.00  0.00           C  
ATOM    250  CZ  TYR A 279      50.915  14.994  10.584  1.00  0.00           C  
ATOM    251  OH  TYR A 279      51.726  14.252   9.751  1.00  0.00           O  
ATOM    252  N   LEU A 280      45.968  19.090  12.849  1.00  0.00           N  
ATOM    253  CA  LEU A 280      44.633  19.544  13.202  1.00  0.00           C  
ATOM    254  C   LEU A 280      43.983  18.565  14.157  1.00  0.00           C  
ATOM    255  O   LEU A 280      44.104  17.350  13.979  1.00  0.00           O  
ATOM    256  CB  LEU A 280      43.765  19.626  11.943  1.00  0.00           C  
ATOM    257  CG  LEU A 280      43.588  20.965  11.238  1.00  0.00           C  
ATOM    258  CD1 LEU A 280      44.910  21.684  11.187  1.00  0.00           C  
ATOM    259  CD2 LEU A 280      42.969  20.771   9.856  1.00  0.00           C  
ATOM    260  N   HIS A 281      43.288  19.094  15.157  1.00  0.00           N  
ATOM    261  CA  HIS A 281      42.571  18.267  16.111  1.00  0.00           C  
ATOM    262  C   HIS A 281      41.080  18.532  15.927  1.00  0.00           C  
ATOM    263  O   HIS A 281      40.710  19.408  15.149  1.00  0.00           O  
ATOM    264  CB  HIS A 281      43.042  18.511  17.553  1.00  0.00           C  
ATOM    265  CG  HIS A 281      42.993  19.940  17.990  1.00  0.00           C  
ATOM    266  ND1 HIS A 281      41.820  20.658  18.069  1.00  0.00           N  
ATOM    267  CD2 HIS A 281      43.970  20.769  18.433  1.00  0.00           C  
ATOM    268  CE1 HIS A 281      42.073  21.864  18.547  1.00  0.00           C  
ATOM    269  NE2 HIS A 281      43.370  21.956  18.777  1.00  0.00           N  
ATOM    270  N   ILE A 282      40.229  17.789  16.627  1.00  0.00           N  
ATOM    271  CA  ILE A 282      38.784  17.952  16.489  1.00  0.00           C  
ATOM    272  C   ILE A 282      38.255  19.376  16.820  1.00  0.00           C  
ATOM    273  O   ILE A 282      37.210  19.795  16.318  1.00  0.00           O  
ATOM    274  CB  ILE A 282      38.027  16.805  17.231  1.00  0.00           C  
ATOM    275  CG1 ILE A 282      36.532  16.848  16.931  1.00  0.00           C  
ATOM    276  CG2 ILE A 282      38.280  16.854  18.713  1.00  0.00           C  
ATOM    277  CD1 ILE A 282      35.782  15.659  17.467  1.00  0.00           C  
ATOM    278  N   GLY A 283      38.991  20.133  17.629  1.00  0.00           N  
ATOM    279  CA  GLY A 283      38.576  21.492  17.925  1.00  0.00           C  
ATOM    280  C   GLY A 283      38.603  22.284  16.629  1.00  0.00           C  
ATOM    281  O   GLY A 283      37.727  23.100  16.359  1.00  0.00           O  
ATOM    282  N   HIS A 284      39.592  21.996  15.788  1.00  0.00           N  
ATOM    283  CA  HIS A 284      39.734  22.668  14.494  1.00  0.00           C  
ATOM    284  C   HIS A 284      38.604  22.241  13.565  1.00  0.00           C  
ATOM    285  O   HIS A 284      38.175  23.019  12.719  1.00  0.00           O  
ATOM    286  CB  HIS A 284      41.087  22.357  13.849  1.00  0.00           C  
ATOM    287  CG  HIS A 284      42.248  23.001  14.538  1.00  0.00           C  
ATOM    288  ND1 HIS A 284      43.328  22.288  15.017  1.00  0.00           N  
ATOM    289  CD2 HIS A 284      42.490  24.295  14.845  1.00  0.00           C  
ATOM    290  CE1 HIS A 284      44.179  23.116  15.594  1.00  0.00           C  
ATOM    291  NE2 HIS A 284      43.696  24.340  15.502  1.00  0.00           N  
ATOM    292  N   ALA A 285      38.105  21.017  13.741  1.00  0.00           N  
ATOM    293  CA  ALA A 285      37.002  20.520  12.925  1.00  0.00           C  
ATOM    294  C   ALA A 285      35.750  21.324  13.225  1.00  0.00           C  
ATOM    295  O   ALA A 285      34.872  21.436  12.382  1.00  0.00           O  
ATOM    296  CB  ALA A 285      36.756  19.060  13.188  1.00  0.00           C  
ATOM    297  N   LYS A 286      35.662  21.870  14.435  1.00  0.00           N  
ATOM    298  CA  LYS A 286      34.523  22.692  14.847  1.00  0.00           C  
ATOM    299  C   LYS A 286      34.607  23.991  14.044  1.00  0.00           C  
ATOM    300  O   LYS A 286      33.606  24.494  13.513  1.00  0.00           O  
ATOM    301  CB  LYS A 286      34.628  22.988  16.352  1.00  0.00           C  
ATOM    302  CG  LYS A 286      33.489  23.810  17.006  1.00  0.00           C  
ATOM    303  CD  LYS A 286      33.871  24.070  18.466  1.00  0.00           C  
ATOM    304  CE  LYS A 286      32.731  24.548  19.350  1.00  0.00           C  
ATOM    305  NZ  LYS A 286      32.491  25.980  19.172  1.00  0.00           N  
ATOM    306  N   SER A 288      35.831  24.496  13.936  1.00  0.00           N  
ATOM    307  CA  SER A 288      36.135  25.722  13.214  1.00  0.00           C  
ATOM    308  C   SER A 288      35.981  25.557  11.695  1.00  0.00           C  
ATOM    309  O   SER A 288      35.530  26.462  11.005  1.00  0.00           O  
ATOM    310  CB  SER A 288      37.547  26.166  13.587  1.00  0.00           C  
ATOM    311  OG  SER A 288      38.041  27.129  12.684  1.00  0.00           O  
ATOM    312  N   ILE A 289      36.356  24.395  11.180  1.00  0.00           N  
ATOM    313  CA  ILE A 289      36.234  24.089   9.750  1.00  0.00           C  
ATOM    314  C   ILE A 289      34.753  23.982   9.370  1.00  0.00           C  
ATOM    315  O   ILE A 289      34.312  24.530   8.364  1.00  0.00           O  
ATOM    316  CB  ILE A 289      36.957  22.748   9.397  1.00  0.00           C  
ATOM    317  CG1 ILE A 289      38.473  22.921   9.529  1.00  0.00           C  
ATOM    318  CG2 ILE A 289      36.559  22.270   8.008  1.00  0.00           C  
ATOM    319  CD1 ILE A 289      39.256  21.643   9.415  1.00  0.00           C  
ATOM    320  N   CYS A 290      33.990  23.269  10.180  1.00  0.00           N  
ATOM    321  CA  CYS A 290      32.580  23.109   9.921  1.00  0.00           C  
ATOM    322  C   CYS A 290      31.881  24.439  10.012  1.00  0.00           C  
ATOM    323  O   CYS A 290      31.038  24.770   9.172  1.00  0.00           O  
ATOM    324  CB  CYS A 290      31.984  22.117  10.907  1.00  0.00           C  
ATOM    325  SG  CYS A 290      32.542  20.468  10.525  1.00  0.00           S  
ATOM    326  N   LEU A 291      32.250  25.206  11.032  1.00  0.00           N  
ATOM    327  CA  LEU A 291      31.683  26.523  11.263  1.00  0.00           C  
ATOM    328  C   LEU A 291      31.921  27.418  10.039  1.00  0.00           C  
ATOM    329  O   LEU A 291      30.981  27.824   9.366  1.00  0.00           O  
ATOM    330  CB  LEU A 291      32.332  27.130  12.511  1.00  0.00           C  
ATOM    331  CG  LEU A 291      31.732  28.297  13.311  1.00  0.00           C  
ATOM    332  CD1 LEU A 291      32.786  29.350  13.423  1.00  0.00           C  
ATOM    333  CD2 LEU A 291      30.460  28.858  12.712  1.00  0.00           C  
ATOM    334  N   ASN A 292      33.182  27.644   9.703  1.00  0.00           N  
ATOM    335  CA  ASN A 292      33.538  28.512   8.585  1.00  0.00           C  
ATOM    336  C   ASN A 292      33.171  28.014   7.191  1.00  0.00           C  
ATOM    337  O   ASN A 292      32.560  28.747   6.407  1.00  0.00           O  
ATOM    338  CB  ASN A 292      35.023  28.894   8.665  1.00  0.00           C  
ATOM    339  CG  ASN A 292      35.321  29.843   9.828  1.00  0.00           C  
ATOM    340  OD1 ASN A 292      34.920  31.005   9.815  1.00  0.00           O  
ATOM    341  ND2 ASN A 292      36.001  29.340  10.846  1.00  0.00           N  
ATOM    342  N   PHE A 293      33.534  26.780   6.872  1.00  0.00           N  
ATOM    343  CA  PHE A 293      33.216  26.227   5.560  1.00  0.00           C  
ATOM    344  C   PHE A 293      31.714  26.003   5.391  1.00  0.00           C  
ATOM    345  O   PHE A 293      31.168  26.235   4.311  1.00  0.00           O  
ATOM    346  CB  PHE A 293      33.999  24.933   5.311  1.00  0.00           C  
ATOM    347  CG  PHE A 293      35.466  25.154   4.972  1.00  0.00           C  
ATOM    348  CD1 PHE A 293      35.866  25.390   3.663  1.00  0.00           C  
ATOM    349  CD2 PHE A 293      36.439  25.128   5.960  1.00  0.00           C  
ATOM    350  CE1 PHE A 293      37.204  25.600   3.348  1.00  0.00           C  
ATOM    351  CE2 PHE A 293      37.779  25.335   5.647  1.00  0.00           C  
ATOM    352  CZ  PHE A 293      38.156  25.572   4.336  1.00  0.00           C  
ATOM    353  N   GLY A 294      31.042  25.608   6.471  1.00  0.00           N  
ATOM    354  CA  GLY A 294      29.607  25.368   6.432  1.00  0.00           C  
ATOM    355  C   GLY A 294      28.798  26.633   6.213  1.00  0.00           C  
ATOM    356  O   GLY A 294      27.817  26.631   5.467  1.00  0.00           O  
ATOM    357  N   ILE A 295      29.190  27.716   6.881  1.00  0.00           N  
ATOM    358  CA  ILE A 295      28.512  29.006   6.734  1.00  0.00           C  
ATOM    359  C   ILE A 295      28.623  29.452   5.283  1.00  0.00           C  
ATOM    360  O   ILE A 295      27.645  29.904   4.682  1.00  0.00           O  
ATOM    361  CB  ILE A 295      29.134  30.096   7.662  1.00  0.00           C  
ATOM    362  CG1 ILE A 295      28.515  30.012   9.060  1.00  0.00           C  
ATOM    363  CG2 ILE A 295      28.929  31.476   7.086  1.00  0.00           C  
ATOM    364  CD1 ILE A 295      29.121  30.953  10.060  1.00  0.00           C  
ATOM    365  N   ALA A 296      29.812  29.292   4.717  1.00  0.00           N  
ATOM    366  CA  ALA A 296      30.052  29.677   3.343  1.00  0.00           C  
ATOM    367  C   ALA A 296      29.087  28.964   2.417  1.00  0.00           C  
ATOM    368  O   ALA A 296      28.316  29.605   1.713  1.00  0.00           O  
ATOM    369  CB  ALA A 296      31.473  29.359   2.959  1.00  0.00           C  
ATOM    370  N   GLN A 297      29.084  27.639   2.453  1.00  0.00           N  
ATOM    371  CA  GLN A 297      28.198  26.891   1.569  1.00  0.00           C  
ATOM    372  C   GLN A 297      26.722  27.174   1.770  1.00  0.00           C  
ATOM    373  O   GLN A 297      25.984  27.342   0.807  1.00  0.00           O  
ATOM    374  CB  GLN A 297      28.495  25.388   1.605  1.00  0.00           C  
ATOM    375  CG  GLN A 297      28.483  24.745   2.962  1.00  0.00           C  
ATOM    376  CD  GLN A 297      28.999  23.324   2.906  1.00  0.00           C  
ATOM    377  OE1 GLN A 297      30.095  23.065   2.401  1.00  0.00           O  
ATOM    378  NE2 GLN A 297      28.205  22.390   3.407  1.00  0.00           N  
ATOM    379  N   ASP A 298      26.290  27.266   3.014  1.00  0.00           N  
ATOM    380  CA  ASP A 298      24.895  27.555   3.276  1.00  0.00           C  
ATOM    381  C   ASP A 298      24.525  28.931   2.715  1.00  0.00           C  
ATOM    382  O   ASP A 298      23.522  29.073   2.029  1.00  0.00           O  
ATOM    383  CB  ASP A 298      24.611  27.482   4.782  1.00  0.00           C  
ATOM    384  CG  ASP A 298      24.736  26.066   5.338  1.00  0.00           C  
ATOM    385  OD1 ASP A 298      25.345  25.200   4.675  1.00  0.00           O  
ATOM    386  OD2 ASP A 298      24.230  25.810   6.451  1.00  0.00           O  
ATOM    387  N   TYR A 299      25.374  29.926   2.948  1.00  0.00           N  
ATOM    388  CA  TYR A 299      25.106  31.273   2.476  1.00  0.00           C  
ATOM    389  C   TYR A 299      25.626  31.543   1.085  1.00  0.00           C  
ATOM    390  O   TYR A 299      25.774  32.699   0.690  1.00  0.00           O  
ATOM    391  CB  TYR A 299      25.677  32.305   3.438  1.00  0.00           C  
ATOM    392  CG  TYR A 299      24.975  32.357   4.766  1.00  0.00           C  
ATOM    393  CD1 TYR A 299      25.365  31.515   5.803  1.00  0.00           C  
ATOM    394  CD2 TYR A 299      23.937  33.264   5.000  1.00  0.00           C  
ATOM    395  CE1 TYR A 299      24.754  31.568   7.046  1.00  0.00           C  
ATOM    396  CE2 TYR A 299      23.313  33.329   6.249  1.00  0.00           C  
ATOM    397  CZ  TYR A 299      23.736  32.472   7.265  1.00  0.00           C  
ATOM    398  OH  TYR A 299      23.169  32.508   8.513  1.00  0.00           O  
ATOM    399  N   LYS A 305      25.881  30.477   0.339  1.00  0.00           N  
ATOM    400  CA  LYS A 305      26.394  30.582  -1.022  1.00  0.00           C  
ATOM    401  C   LYS A 305      27.503  31.632  -1.084  1.00  0.00           C  
ATOM    402  O   LYS A 305      27.420  32.603  -1.843  1.00  0.00           O  
ATOM    403  CB  LYS A 305      25.262  30.916  -2.001  1.00  0.00           C  
ATOM    404  CG  LYS A 305      24.060  29.978  -1.895  1.00  0.00           C  
ATOM    405  CD  LYS A 305      24.462  28.529  -2.154  1.00  0.00           C  
ATOM    406  CE  LYS A 305      23.300  27.554  -1.915  1.00  0.00           C  
ATOM    407  NZ  LYS A 305      22.862  27.432  -0.488  1.00  0.00           N  
ATOM    408  N   GLY A 306      28.529  31.426  -0.261  1.00  0.00           N  
ATOM    409  CA  GLY A 306      29.653  32.340  -0.199  1.00  0.00           C  
ATOM    410  C   GLY A 306      30.977  31.637  -0.422  1.00  0.00           C  
ATOM    411  O   GLY A 306      31.037  30.583  -1.052  1.00  0.00           O  
ATOM    412  N   GLN A 307      32.042  32.213   0.119  1.00  0.00           N  
ATOM    413  CA  GLN A 307      33.373  31.662  -0.039  1.00  0.00           C  
ATOM    414  C   GLN A 307      34.107  31.574   1.291  1.00  0.00           C  
ATOM    415  O   GLN A 307      33.925  32.419   2.171  1.00  0.00           O  
ATOM    416  CB  GLN A 307      34.179  32.536  -0.988  1.00  0.00           C  
ATOM    417  CG  GLN A 307      33.568  32.717  -2.366  1.00  0.00           C  
ATOM    418  CD  GLN A 307      33.515  31.439  -3.177  1.00  0.00           C  
ATOM    419  OE1 GLN A 307      34.443  30.628  -3.160  1.00  0.00           O  
ATOM    420  NE2 GLN A 307      32.433  31.266  -3.920  1.00  0.00           N  
ATOM    421  N   CYS A 308      34.977  30.572   1.399  1.00  0.00           N  
ATOM    422  CA  CYS A 308      35.779  30.327   2.593  1.00  0.00           C  
ATOM    423  C   CYS A 308      37.175  29.901   2.187  1.00  0.00           C  
ATOM    424  O   CYS A 308      37.341  28.893   1.505  1.00  0.00           O  
ATOM    425  CB  CYS A 308      35.151  29.222   3.447  1.00  0.00           C  
ATOM    426  SG  CYS A 308      36.067  28.892   4.977  1.00  0.00           S  
ATOM    427  N   ASN A 309      38.177  30.657   2.619  1.00  0.00           N  
ATOM    428  CA  ASN A 309      39.580  30.366   2.297  1.00  0.00           C  
ATOM    429  C   ASN A 309      40.263  29.457   3.323  1.00  0.00           C  
ATOM    430  O   ASN A 309      39.842  29.367   4.478  1.00  0.00           O  
ATOM    431  CB  ASN A 309      40.418  31.662   2.262  1.00  0.00           C  
ATOM    432  CG  ASN A 309      39.846  32.722   1.349  1.00  0.00           C  
ATOM    433  OD1 ASN A 309      38.914  32.472   0.580  1.00  0.00           O  
ATOM    434  ND2 ASN A 309      40.401  33.927   1.436  1.00  0.00           N  
ATOM    435  N   LEU A 310      41.336  28.802   2.892  1.00  0.00           N  
ATOM    436  CA  LEU A 310      42.146  27.983   3.781  1.00  0.00           C  
ATOM    437  C   LEU A 310      43.417  28.797   3.803  1.00  0.00           C  
ATOM    438  O   LEU A 310      44.047  29.008   2.754  1.00  0.00           O  
ATOM    439  CB  LEU A 310      42.457  26.594   3.208  1.00  0.00           C  
ATOM    440  CG  LEU A 310      43.521  25.819   4.008  1.00  0.00           C  
ATOM    441  CD1 LEU A 310      43.087  25.657   5.467  1.00  0.00           C  
ATOM    442  CD2 LEU A 310      43.811  24.457   3.364  1.00  0.00           C  
ATOM    443  N   ARG A 311      43.764  29.304   4.976  1.00  0.00           N  
ATOM    444  CA  ARG A 311      44.963  30.111   5.108  1.00  0.00           C  
ATOM    445  C   ARG A 311      45.916  29.604   6.185  1.00  0.00           C  
ATOM    446  O   ARG A 311      45.506  29.235   7.279  1.00  0.00           O  
ATOM    447  CB  ARG A 311      44.582  31.556   5.393  1.00  0.00           C  
ATOM    448  CG  ARG A 311      45.759  32.480   5.481  1.00  0.00           C  
ATOM    449  CD  ARG A 311      45.278  33.892   5.494  1.00  0.00           C  
ATOM    450  NE  ARG A 311      44.864  34.323   6.813  1.00  0.00           N  
ATOM    451  CZ  ARG A 311      43.771  35.034   7.071  1.00  0.00           C  
ATOM    452  NH1 ARG A 311      42.933  35.385   6.100  1.00  0.00           N  
ATOM    453  NH2 ARG A 311      43.591  35.503   8.295  1.00  0.00           N  
ATOM    454  N   PHE A 312      47.192  29.526   5.842  1.00  0.00           N  
ATOM    455  CA  PHE A 312      48.191  29.109   6.795  1.00  0.00           C  
ATOM    456  C   PHE A 312      48.752  30.380   7.400  1.00  0.00           C  
ATOM    457  O   PHE A 312      49.364  31.199   6.707  1.00  0.00           O  
ATOM    458  CB  PHE A 312      49.262  28.281   6.102  1.00  0.00           C  
ATOM    459  CG  PHE A 312      48.752  26.957   5.625  1.00  0.00           C  
ATOM    460  CD1 PHE A 312      48.618  25.897   6.510  1.00  0.00           C  
ATOM    461  CD2 PHE A 312      48.312  26.793   4.322  1.00  0.00           C  
ATOM    462  CE1 PHE A 312      48.045  24.702   6.101  1.00  0.00           C  
ATOM    463  CE2 PHE A 312      47.739  25.595   3.914  1.00  0.00           C  
ATOM    464  CZ  PHE A 312      47.605  24.556   4.803  1.00  0.00           C  
ATOM    465  N   ASP A 313      48.419  30.600   8.666  1.00  0.00           N  
ATOM    466  CA  ASP A 313      48.870  31.766   9.408  1.00  0.00           C  
ATOM    467  C   ASP A 313      50.346  31.524   9.761  1.00  0.00           C  
ATOM    468  O   ASP A 313      50.693  31.272  10.910  1.00  0.00           O  
ATOM    469  CB  ASP A 313      48.011  31.900  10.665  1.00  0.00           C  
ATOM    470  CG  ASP A 313      47.636  33.331  10.968  1.00  0.00           C  
ATOM    471  OD1 ASP A 313      48.370  34.242  10.542  1.00  0.00           O  
ATOM    472  OD2 ASP A 313      46.601  33.550  11.632  1.00  0.00           O  
ATOM    473  N   ASP A 314      51.215  31.630   8.759  1.00  0.00           N  
ATOM    474  CA  ASP A 314      52.644  31.364   8.924  1.00  0.00           C  
ATOM    475  C   ASP A 314      53.604  32.523   9.179  1.00  0.00           C  
ATOM    476  O   ASP A 314      54.527  32.782   8.392  1.00  0.00           O  
ATOM    477  CB  ASP A 314      53.144  30.502   7.757  1.00  0.00           C  
ATOM    478  CG  ASP A 314      52.891  31.128   6.396  1.00  0.00           C  
ATOM    479  OD1 ASP A 314      52.291  32.227   6.288  1.00  0.00           O  
ATOM    480  OD2 ASP A 314      53.310  30.494   5.415  1.00  0.00           O  
ATOM    481  N   THR A 315      53.463  33.127  10.351  1.00  0.00           N  
ATOM    482  CA  THR A 315      54.288  34.260  10.750  1.00  0.00           C  
ATOM    483  C   THR A 315      55.452  33.931  11.682  1.00  0.00           C  
ATOM    484  O   THR A 315      56.361  34.736  11.855  1.00  0.00           O  
ATOM    485  CB  THR A 315      53.407  35.316  11.374  1.00  0.00           C  
ATOM    486  OG1 THR A 315      52.479  34.684  12.266  1.00  0.00           O  
ATOM    487  CG2 THR A 315      52.625  36.021  10.288  1.00  0.00           C  
ATOM    488  N   ASN A 316      55.458  32.719  12.224  1.00  0.00           N  
ATOM    489  CA  ASN A 316      56.516  32.287  13.133  1.00  0.00           C  
ATOM    490  C   ASN A 316      57.275  31.093  12.567  1.00  0.00           C  
ATOM    491  O   ASN A 316      57.016  29.949  12.947  1.00  0.00           O  
ATOM    492  CB  ASN A 316      55.924  31.908  14.491  1.00  0.00           C  
ATOM    493  CG  ASN A 316      56.969  31.835  15.574  1.00  0.00           C  
ATOM    494  OD1 ASN A 316      58.161  31.921  15.302  1.00  0.00           O  
ATOM    495  ND2 ASN A 316      56.530  31.694  16.808  1.00  0.00           N  
ATOM    496  N   PRO A 317      58.246  31.348  11.671  1.00  0.00           N  
ATOM    497  CA  PRO A 317      59.049  30.295  11.044  1.00  0.00           C  
ATOM    498  C   PRO A 317      59.596  29.208  11.978  1.00  0.00           C  
ATOM    499  O   PRO A 317      59.442  28.025  11.697  1.00  0.00           O  
ATOM    500  CB  PRO A 317      60.179  31.080  10.377  1.00  0.00           C  
ATOM    501  CG  PRO A 317      60.348  32.257  11.270  1.00  0.00           C  
ATOM    502  CD  PRO A 317      58.915  32.655  11.535  1.00  0.00           C  
ATOM    503  N   VAL A 333      60.161  29.596  13.116  1.00  0.00           N  
ATOM    504  CA  VAL A 333      60.746  28.626  14.034  1.00  0.00           C  
ATOM    505  C   VAL A 333      59.797  27.553  14.562  1.00  0.00           C  
ATOM    506  O   VAL A 333      60.236  26.496  14.998  1.00  0.00           O  
ATOM    507  CB  VAL A 333      61.471  29.321  15.215  1.00  0.00           C  
ATOM    508  CG1 VAL A 333      62.530  30.272  14.686  1.00  0.00           C  
ATOM    509  CG2 VAL A 333      60.500  30.082  16.064  1.00  0.00           C  
ATOM    510  N   LYS A 421      58.498  27.794  14.460  1.00  0.00           N  
ATOM    511  CA  LYS A 421      57.516  26.846  14.963  1.00  0.00           C  
ATOM    512  C   LYS A 421      56.744  26.076  13.875  1.00  0.00           C  
ATOM    513  O   LYS A 421      55.945  25.181  14.175  1.00  0.00           O  
ATOM    514  CB  LYS A 421      56.519  27.609  15.844  1.00  0.00           C  
ATOM    515  CG  LYS A 421      57.155  28.378  16.975  1.00  0.00           C  
ATOM    516  CD  LYS A 421      57.861  27.432  17.923  1.00  0.00           C  
ATOM    517  CE  LYS A 421      58.515  28.153  19.105  1.00  0.00           C  
ATOM    518  NZ  LYS A 421      59.763  28.915  18.768  1.00  0.00           N  
ATOM    519  N   GLU A 422      57.024  26.369  12.617  1.00  0.00           N  
ATOM    520  CA  GLU A 422      56.274  25.760  11.533  1.00  0.00           C  
ATOM    521  C   GLU A 422      57.061  24.805  10.677  1.00  0.00           C  
ATOM    522  O   GLU A 422      58.280  24.901  10.590  1.00  0.00           O  
ATOM    523  CB  GLU A 422      55.698  26.873  10.673  1.00  0.00           C  
ATOM    524  CG  GLU A 422      54.729  27.751  11.444  1.00  0.00           C  
ATOM    525  CD  GLU A 422      54.676  29.179  10.950  1.00  0.00           C  
ATOM    526  OE1 GLU A 422      55.273  29.483   9.897  1.00  0.00           O  
ATOM    527  OE2 GLU A 422      54.043  30.011  11.636  1.00  0.00           O  
ATOM    528  N   ASP A 423      56.355  23.905  10.006  1.00  0.00           N  
ATOM    529  CA  ASP A 423      57.003  22.933   9.144  1.00  0.00           C  
ATOM    530  C   ASP A 423      56.109  22.662   7.951  1.00  0.00           C  
ATOM    531  O   ASP A 423      54.899  22.797   8.045  1.00  0.00           O  
ATOM    532  CB  ASP A 423      57.261  21.632   9.909  1.00  0.00           C  
ATOM    533  CG  ASP A 423      58.238  20.727   9.193  1.00  0.00           C  
ATOM    534  OD1 ASP A 423      59.432  21.093   9.098  1.00  0.00           O  
ATOM    535  OD2 ASP A 423      57.809  19.668   8.693  1.00  0.00           O  
ATOM    536  N   ILE A 424      56.697  22.245   6.837  1.00  0.00           N  
ATOM    537  CA  ILE A 424      55.922  21.960   5.635  1.00  0.00           C  
ATOM    538  C   ILE A 424      55.051  20.704   5.818  1.00  0.00           C  
ATOM    539  O   ILE A 424      53.990  20.580   5.214  1.00  0.00           O  
ATOM    540  CB  ILE A 424      56.846  21.845   4.404  1.00  0.00           C  
ATOM    541  CG1 ILE A 424      56.077  22.141   3.124  1.00  0.00           C  
ATOM    542  CG2 ILE A 424      57.482  20.489   4.331  1.00  0.00           C  
ATOM    543  CD1 ILE A 424      55.851  23.605   2.931  1.00  0.00           C  
ATOM    544  N   GLU A 425      55.456  19.809   6.712  1.00  0.00           N  
ATOM    545  CA  GLU A 425      54.678  18.606   6.950  1.00  0.00           C  
ATOM    546  C   GLU A 425      53.302  18.965   7.419  1.00  0.00           C  
ATOM    547  O   GLU A 425      52.324  18.267   7.141  1.00  0.00           O  
ATOM    548  CB  GLU A 425      55.306  17.748   8.040  1.00  0.00           C  
ATOM    549  CG  GLU A 425      54.396  16.590   8.472  1.00  0.00           C  
ATOM    550  CD  GLU A 425      55.000  15.719   9.559  1.00  0.00           C  
ATOM    551  OE1 GLU A 425      56.207  15.873   9.865  1.00  0.00           O  
ATOM    552  OE2 GLU A 425      54.262  14.873  10.110  1.00  0.00           O  
ATOM    553  N   TYR A 426      53.249  20.017   8.217  1.00  0.00           N  
ATOM    554  CA  TYR A 426      51.999  20.478   8.772  1.00  0.00           C  
ATOM    555  C   TYR A 426      51.076  21.112   7.742  1.00  0.00           C  
ATOM    556  O   TYR A 426      49.879  20.822   7.730  1.00  0.00           O  
ATOM    557  CB  TYR A 426      52.277  21.426   9.927  1.00  0.00           C  
ATOM    558  CG  TYR A 426      53.078  20.782  11.036  1.00  0.00           C  
ATOM    559  CD1 TYR A 426      52.794  19.477  11.466  1.00  0.00           C  
ATOM    560  CD2 TYR A 426      54.092  21.483  11.684  1.00  0.00           C  
ATOM    561  CE1 TYR A 426      53.494  18.898  12.519  1.00  0.00           C  
ATOM    562  CE2 TYR A 426      54.794  20.914  12.734  1.00  0.00           C  
ATOM    563  CZ  TYR A 426      54.485  19.628  13.149  1.00  0.00           C  
ATOM    564  OH  TYR A 426      55.134  19.105  14.233  1.00  0.00           O  
ATOM    565  N   VAL A 427      51.609  21.949   6.853  1.00  0.00           N  
ATOM    566  CA  VAL A 427      50.723  22.551   5.878  1.00  0.00           C  
ATOM    567  C   VAL A 427      50.113  21.429   5.069  1.00  0.00           C  
ATOM    568  O   VAL A 427      48.894  21.370   4.933  1.00  0.00           O  
ATOM    569  CB  VAL A 427      51.371  23.681   4.991  1.00  0.00           C  
ATOM    570  CG1 VAL A 427      52.711  24.140   5.546  1.00  0.00           C  
ATOM    571  CG2 VAL A 427      51.411  23.302   3.517  1.00  0.00           C  
ATOM    572  N   GLU A 429      50.932  20.456   4.681  1.00  0.00           N  
ATOM    573  CA  GLU A 429      50.437  19.321   3.898  1.00  0.00           C  
ATOM    574  C   GLU A 429      49.338  18.536   4.647  1.00  0.00           C  
ATOM    575  O   GLU A 429      48.317  18.146   4.058  1.00  0.00           O  
ATOM    576  CB  GLU A 429      51.586  18.369   3.541  1.00  0.00           C  
ATOM    577  CG  GLU A 429      52.660  18.907   2.590  1.00  0.00           C  
ATOM    578  CD  GLU A 429      53.920  18.013   2.546  1.00  0.00           C  
ATOM    579  OE1 GLU A 429      53.894  16.873   3.068  1.00  0.00           O  
ATOM    580  OE2 GLU A 429      54.953  18.456   1.996  1.00  0.00           O  
ATOM    581  N   SER A 431      49.538  18.305   5.943  1.00  0.00           N  
ATOM    582  CA  SER A 431      48.562  17.558   6.735  1.00  0.00           C  
ATOM    583  C   SER A 431      47.259  18.309   6.922  1.00  0.00           C  
ATOM    584  O   SER A 431      46.181  17.710   6.933  1.00  0.00           O  
ATOM    585  CB  SER A 431      49.143  17.148   8.101  1.00  0.00           C  
ATOM    586  OG  SER A 431      49.704  18.225   8.839  1.00  0.00           O  
ATOM    587  N   ILE A 432      47.361  19.622   7.076  1.00  0.00           N  
ATOM    588  CA  ILE A 432      46.189  20.446   7.276  1.00  0.00           C  
ATOM    589  C   ILE A 432      45.327  20.393   6.028  1.00  0.00           C  
ATOM    590  O   ILE A 432      44.135  20.101   6.116  1.00  0.00           O  
ATOM    591  CB  ILE A 432      46.570  21.907   7.645  1.00  0.00           C  
ATOM    592  CG1 ILE A 432      47.249  21.935   9.011  1.00  0.00           C  
ATOM    593  CG2 ILE A 432      45.331  22.795   7.697  1.00  0.00           C  
ATOM    594  CD1 ILE A 432      48.022  23.182   9.264  1.00  0.00           C  
ATOM    595  N   LYS A 433      45.932  20.630   4.869  1.00  0.00           N  
ATOM    596  CA  LYS A 433      45.194  20.596   3.606  1.00  0.00           C  
ATOM    597  C   LYS A 433      44.512  19.243   3.440  1.00  0.00           C  
ATOM    598  O   LYS A 433      43.377  19.148   2.970  1.00  0.00           O  
ATOM    599  CB  LYS A 433      46.139  20.826   2.427  1.00  0.00           C  
ATOM    600  CG  LYS A 433      46.223  22.249   1.971  1.00  0.00           C  
ATOM    601  CD  LYS A 433      47.147  22.382   0.777  1.00  0.00           C  
ATOM    602  CE  LYS A 433      48.604  22.406   1.201  1.00  0.00           C  
ATOM    603  NZ  LYS A 433      49.513  22.853   0.098  1.00  0.00           N  
ATOM    604  N   ASN A 434      45.218  18.205   3.867  1.00  0.00           N  
ATOM    605  CA  ASN A 434      44.737  16.833   3.789  1.00  0.00           C  
ATOM    606  C   ASN A 434      43.497  16.585   4.674  1.00  0.00           C  
ATOM    607  O   ASN A 434      42.495  16.044   4.212  1.00  0.00           O  
ATOM    608  CB  ASN A 434      45.901  15.896   4.144  1.00  0.00           C  
ATOM    609  CG  ASN A 434      45.538  14.432   4.042  1.00  0.00           C  
ATOM    610  OD1 ASN A 434      44.398  14.075   3.752  1.00  0.00           O  
ATOM    611  ND2 ASN A 434      46.510  13.567   4.305  1.00  0.00           N  
ATOM    612  N   ASP A 435      43.536  17.036   5.923  1.00  0.00           N  
ATOM    613  CA  ASP A 435      42.410  16.844   6.833  1.00  0.00           C  
ATOM    614  C   ASP A 435      41.197  17.657   6.444  1.00  0.00           C  
ATOM    615  O   ASP A 435      40.067  17.183   6.593  1.00  0.00           O  
ATOM    616  CB  ASP A 435      42.805  17.166   8.279  1.00  0.00           C  
ATOM    617  CG  ASP A 435      43.790  16.158   8.854  1.00  0.00           C  
ATOM    618  OD1 ASP A 435      43.653  14.953   8.563  1.00  0.00           O  
ATOM    619  OD2 ASP A 435      44.703  16.571   9.597  1.00  0.00           O  
ATOM    620  N   VAL A 436      41.430  18.887   5.977  1.00  0.00           N  
ATOM    621  CA  VAL A 436      40.345  19.776   5.541  1.00  0.00           C  
ATOM    622  C   VAL A 436      39.613  19.084   4.394  1.00  0.00           C  
ATOM    623  O   VAL A 436      38.376  18.975   4.395  1.00  0.00           O  
ATOM    624  CB  VAL A 436      40.875  21.180   5.064  1.00  0.00           C  
ATOM    625  CG1 VAL A 436      39.740  22.021   4.479  1.00  0.00           C  
ATOM    626  CG2 VAL A 436      41.512  21.938   6.223  1.00  0.00           C  
ATOM    627  N   GLU A 437      40.384  18.589   3.430  1.00  0.00           N  
ATOM    628  CA  GLU A 437      39.808  17.883   2.297  1.00  0.00           C  
ATOM    629  C   GLU A 437      39.026  16.655   2.776  1.00  0.00           C  
ATOM    630  O   GLU A 437      37.839  16.511   2.483  1.00  0.00           O  
ATOM    631  CB  GLU A 437      40.908  17.469   1.326  1.00  0.00           C  
ATOM    632  CG  GLU A 437      41.520  18.627   0.571  1.00  0.00           C  
ATOM    633  CD  GLU A 437      42.627  18.183  -0.368  1.00  0.00           C  
ATOM    634  OE1 GLU A 437      43.760  18.712  -0.265  1.00  0.00           O  
ATOM    635  OE2 GLU A 437      42.364  17.298  -1.206  1.00  0.00           O  
ATOM    636  N   TRP A 438      39.678  15.820   3.584  1.00  0.00           N  
ATOM    637  CA  TRP A 438      39.063  14.614   4.118  1.00  0.00           C  
ATOM    638  C   TRP A 438      37.737  14.866   4.806  1.00  0.00           C  
ATOM    639  O   TRP A 438      36.833  14.040   4.708  1.00  0.00           O  
ATOM    640  CB  TRP A 438      40.006  13.897   5.081  1.00  0.00           C  
ATOM    641  CG  TRP A 438      39.388  12.649   5.662  1.00  0.00           C  
ATOM    642  CD1 TRP A 438      39.135  11.485   5.000  1.00  0.00           C  
ATOM    643  CD2 TRP A 438      38.874  12.473   6.997  1.00  0.00           C  
ATOM    644  NE1 TRP A 438      38.484  10.603   5.830  1.00  0.00           N  
ATOM    645  CE2 TRP A 438      38.312  11.180   7.060  1.00  0.00           C  
ATOM    646  CE3 TRP A 438      38.831  13.284   8.139  1.00  0.00           C  
ATOM    647  CZ2 TRP A 438      37.713  10.673   8.223  1.00  0.00           C  
ATOM    648  CZ3 TRP A 438      38.235  12.782   9.290  1.00  0.00           C  
ATOM    649  CH2 TRP A 438      37.684  11.484   9.321  1.00  0.00           C  
ATOM    650  N   LEU A 439      37.633  15.970   5.543  1.00  0.00           N  
ATOM    651  CA  LEU A 439      36.386  16.303   6.227  1.00  0.00           C  
ATOM    652  C   LEU A 439      35.259  16.568   5.233  1.00  0.00           C  
ATOM    653  O   LEU A 439      34.075  16.428   5.564  1.00  0.00           O  
ATOM    654  CB  LEU A 439      36.573  17.484   7.170  1.00  0.00           C  
ATOM    655  CG  LEU A 439      37.120  17.151   8.559  1.00  0.00           C  
ATOM    656  CD1 LEU A 439      37.280  18.432   9.362  1.00  0.00           C  
ATOM    657  CD2 LEU A 439      36.169  16.203   9.275  1.00  0.00           C  
ATOM    658  N   GLY A 444      35.639  16.949   4.017  1.00  0.00           N  
ATOM    659  CA  GLY A 444      34.665  17.167   2.967  1.00  0.00           C  
ATOM    660  C   GLY A 444      34.454  18.586   2.511  1.00  0.00           C  
ATOM    661  O   GLY A 444      33.503  18.867   1.784  1.00  0.00           O  
ATOM    662  N   PHE A 445      35.395  19.462   2.815  1.00  0.00           N  
ATOM    663  CA  PHE A 445      35.232  20.856   2.455  1.00  0.00           C  
ATOM    664  C   PHE A 445      36.208  21.369   1.422  1.00  0.00           C  
ATOM    665  O   PHE A 445      37.321  20.871   1.314  1.00  0.00           O  
ATOM    666  CB  PHE A 445      35.300  21.702   3.716  1.00  0.00           C  
ATOM    667  CG  PHE A 445      34.301  21.307   4.749  1.00  0.00           C  
ATOM    668  CD1 PHE A 445      32.987  21.723   4.648  1.00  0.00           C  
ATOM    669  CD2 PHE A 445      34.676  20.525   5.827  1.00  0.00           C  
ATOM    670  CE1 PHE A 445      32.059  21.369   5.606  1.00  0.00           C  
ATOM    671  CE2 PHE A 445      33.759  20.165   6.790  1.00  0.00           C  
ATOM    672  CZ  PHE A 445      32.449  20.588   6.680  1.00  0.00           C  
ATOM    673  N   HIS A 457      35.775  22.375   0.666  1.00  0.00           N  
ATOM    674  CA  HIS A 457      36.600  22.977  -0.374  1.00  0.00           C  
ATOM    675  C   HIS A 457      36.803  24.450  -0.094  1.00  0.00           C  
ATOM    676  O   HIS A 457      35.848  25.165   0.183  1.00  0.00           O  
ATOM    677  CB  HIS A 457      35.928  22.820  -1.735  1.00  0.00           C  
ATOM    678  CG  HIS A 457      35.466  21.426  -2.011  1.00  0.00           C  
ATOM    679  ND1 HIS A 457      36.265  20.485  -2.628  1.00  0.00           N  
ATOM    680  CD2 HIS A 457      34.302  20.798  -1.712  1.00  0.00           C  
ATOM    681  CE1 HIS A 457      35.611  19.338  -2.697  1.00  0.00           C  
ATOM    682  NE2 HIS A 457      34.418  19.501  -2.148  1.00  0.00           N  
ATOM    683  N   TRP A 461      38.046  24.901  -0.163  1.00  0.00           N  
ATOM    684  CA  TRP A 461      38.347  26.294   0.072  1.00  0.00           C  
ATOM    685  C   TRP A 461      38.229  27.119  -1.203  1.00  0.00           C  
ATOM    686  O   TRP A 461      38.211  26.575  -2.316  1.00  0.00           O  
ATOM    687  CB  TRP A 461      39.727  26.435   0.660  1.00  0.00           C  
ATOM    688  CG  TRP A 461      40.778  25.688  -0.078  1.00  0.00           C  
ATOM    689  CD1 TRP A 461      41.567  26.166  -1.074  1.00  0.00           C  
ATOM    690  CD2 TRP A 461      41.264  24.375   0.227  1.00  0.00           C  
ATOM    691  NE1 TRP A 461      42.536  25.250  -1.394  1.00  0.00           N  
ATOM    692  CE2 TRP A 461      42.374  24.138  -0.612  1.00  0.00           C  
ATOM    693  CE3 TRP A 461      40.875  23.378   1.138  1.00  0.00           C  
ATOM    694  CZ2 TRP A 461      43.106  22.951  -0.568  1.00  0.00           C  
ATOM    695  CZ3 TRP A 461      41.607  22.191   1.181  1.00  0.00           C  
ATOM    696  CH2 TRP A 461      42.710  21.992   0.333  1.00  0.00           C  
ATOM    697  N   SER A 463      38.174  28.438  -1.020  1.00  0.00           N  
ATOM    698  CA  SER A 463      38.025  29.410  -2.096  1.00  0.00           C  
ATOM    699  C   SER A 463      39.348  29.726  -2.758  1.00  0.00           C  
ATOM    700  O   SER A 463      40.249  30.303  -2.148  1.00  0.00           O  
ATOM    701  CB  SER A 463      37.397  30.684  -1.538  1.00  0.00           C  
ATOM    702  OG  SER A 463      37.098  31.617  -2.551  1.00  0.00           O  
ATOM    703  N   GLY A 472      39.464  29.335  -4.017  1.00  0.00           N  
ATOM    704  CA  GLY A 472      40.681  29.589  -4.750  1.00  0.00           C  
ATOM    705  C   GLY A 472      41.866  28.812  -4.231  1.00  0.00           C  
ATOM    706  O   GLY A 472      41.732  27.704  -3.729  1.00  0.00           O  
ATOM    707  N   ASN A 473      43.042  29.391  -4.387  1.00  0.00           N  
ATOM    708  CA  ASN A 473      44.255  28.759  -3.939  1.00  0.00           C  
ATOM    709  C   ASN A 473      44.291  28.770  -2.453  1.00  0.00           C  
ATOM    710  O   ASN A 473      43.513  29.460  -1.812  1.00  0.00           O  
ATOM    711  CB  ASN A 473      45.470  29.559  -4.400  1.00  0.00           C  
ATOM    712  CG  ASN A 473      45.772  29.383  -5.864  1.00  0.00           C  
ATOM    713  OD1 ASN A 473      45.137  28.586  -6.563  1.00  0.00           O  
ATOM    714  ND2 ASN A 473      46.762  30.125  -6.344  1.00  0.00           N  
ATOM    715  N   VAL A 474      45.216  27.993  -1.912  1.00  0.00           N  
ATOM    716  CA  VAL A 474      45.467  27.952  -0.487  1.00  0.00           C  
ATOM    717  C   VAL A 474      46.251  29.248  -0.258  1.00  0.00           C  
ATOM    718  O   VAL A 474      47.174  29.562  -1.014  1.00  0.00           O  
ATOM    719  CB  VAL A 474      46.381  26.782  -0.131  1.00  0.00           C  
ATOM    720  CG1 VAL A 474      47.040  27.030   1.211  1.00  0.00           C  
ATOM    721  CG2 VAL A 474      45.590  25.487  -0.137  1.00  0.00           C  
ATOM    722  N   ARG A 475      45.879  30.013   0.756  1.00  0.00           N  
ATOM    723  CA  ARG A 475      46.570  31.265   1.028  1.00  0.00           C  
ATOM    724  C   ARG A 475      47.546  31.051   2.164  1.00  0.00           C  
ATOM    725  O   ARG A 475      47.470  30.056   2.880  1.00  0.00           O  
ATOM    726  CB  ARG A 475      45.569  32.359   1.417  1.00  0.00           C  
ATOM    727  CG  ARG A 475      44.256  32.347   0.639  1.00  0.00           C  
ATOM    728  CD  ARG A 475      44.459  32.503  -0.861  1.00  0.00           C  
ATOM    729  NE  ARG A 475      43.184  32.319  -1.530  1.00  0.00           N  
ATOM    730  CZ  ARG A 475      42.360  33.313  -1.820  1.00  0.00           C  
ATOM    731  NH1 ARG A 475      42.709  34.555  -1.518  1.00  0.00           N  
ATOM    732  NH2 ARG A 475      41.150  33.058  -2.305  1.00  0.00           N  
ATOM    733  N   TYR A 476      48.440  32.008   2.348  1.00  0.00           N  
ATOM    734  CA  TYR A 476      49.436  31.952   3.405  1.00  0.00           C  
ATOM    735  C   TYR A 476      49.632  33.380   3.865  1.00  0.00           C  
ATOM    736  O   TYR A 476      49.633  34.288   3.031  1.00  0.00           O  
ATOM    737  CB  TYR A 476      50.787  31.458   2.859  1.00  0.00           C  
ATOM    738  CG  TYR A 476      50.840  30.026   2.382  1.00  0.00           C  
ATOM    739  CD1 TYR A 476      51.364  29.028   3.189  1.00  0.00           C  
ATOM    740  CD2 TYR A 476      50.377  29.674   1.125  1.00  0.00           C  
ATOM    741  CE1 TYR A 476      51.422  27.710   2.757  1.00  0.00           C  
ATOM    742  CE2 TYR A 476      50.430  28.364   0.687  1.00  0.00           C  
ATOM    743  CZ  TYR A 476      50.952  27.383   1.508  1.00  0.00           C  
ATOM    744  OH  TYR A 476      50.978  26.071   1.085  1.00  0.00           O  
ATOM    745  N   SER A 477      49.817  33.593   5.167  1.00  0.00           N  
ATOM    746  CA  SER A 477      50.074  34.948   5.667  1.00  0.00           C  
ATOM    747  C   SER A 477      51.320  35.458   4.947  1.00  0.00           C  
ATOM    748  O   SER A 477      51.409  36.637   4.601  1.00  0.00           O  
ATOM    749  CB  SER A 477      50.350  34.955   7.177  1.00  0.00           C  
ATOM    750  OG  SER A 477      49.155  34.935   7.931  1.00  0.00           O  
ATOM    751  N   SER A 478      52.249  34.540   4.674  1.00  0.00           N  
ATOM    752  CA  SER A 478      53.502  34.868   4.015  1.00  0.00           C  
ATOM    753  C   SER A 478      53.325  35.449   2.627  1.00  0.00           C  
ATOM    754  O   SER A 478      54.238  36.091   2.111  1.00  0.00           O  
ATOM    755  CB  SER A 478      54.423  33.656   3.977  1.00  0.00           C  
ATOM    756  OG  SER A 478      53.736  32.502   3.528  1.00  0.00           O  
ATOM    757  N   ASP A 479      52.160  35.234   2.021  1.00  0.00           N  
ATOM    758  CA  ASP A 479      51.897  35.791   0.702  1.00  0.00           C  
ATOM    759  C   ASP A 479      51.832  37.296   0.811  1.00  0.00           C  
ATOM    760  O   ASP A 479      52.002  37.997  -0.180  1.00  0.00           O  
ATOM    761  CB  ASP A 479      50.553  35.332   0.179  1.00  0.00           C  
ATOM    762  CG  ASP A 479      50.520  33.873  -0.137  1.00  0.00           C  
ATOM    763  OD1 ASP A 479      51.606  33.267  -0.299  1.00  0.00           O  
ATOM    764  OD2 ASP A 479      49.387  33.341  -0.234  1.00  0.00           O  
ATOM    765  N   TYR A 482      51.562  37.792   2.018  1.00  0.00           N  
ATOM    766  CA  TYR A 482      51.430  39.221   2.258  1.00  0.00           C  
ATOM    767  C   TYR A 482      52.620  39.867   2.922  1.00  0.00           C  
ATOM    768  O   TYR A 482      52.533  41.030   3.312  1.00  0.00           O  
ATOM    769  CB  TYR A 482      50.185  39.489   3.103  1.00  0.00           C  
ATOM    770  CG  TYR A 482      48.988  38.688   2.663  1.00  0.00           C  
ATOM    771  CD1 TYR A 482      48.513  38.771   1.361  1.00  0.00           C  
ATOM    772  CD2 TYR A 482      48.371  37.791   3.529  1.00  0.00           C  
ATOM    773  CE1 TYR A 482      47.464  37.972   0.933  1.00  0.00           C  
ATOM    774  CE2 TYR A 482      47.318  36.986   3.108  1.00  0.00           C  
ATOM    775  CZ  TYR A 482      46.880  37.083   1.812  1.00  0.00           C  
ATOM    776  OH  TYR A 482      45.886  36.255   1.375  1.00  0.00           O  
ATOM    777  N   PHE A 485      53.744  39.164   3.018  1.00  0.00           N  
ATOM    778  CA  PHE A 485      54.927  39.729   3.679  1.00  0.00           C  
ATOM    779  C   PHE A 485      55.386  41.090   3.162  1.00  0.00           C  
ATOM    780  O   PHE A 485      55.888  41.917   3.931  1.00  0.00           O  
ATOM    781  CB  PHE A 485      56.094  38.738   3.682  1.00  0.00           C  
ATOM    782  CG  PHE A 485      56.017  37.706   4.783  1.00  0.00           C  
ATOM    783  CD1 PHE A 485      54.968  37.710   5.697  1.00  0.00           C  
ATOM    784  CD2 PHE A 485      56.990  36.725   4.897  1.00  0.00           C  
ATOM    785  CE1 PHE A 485      54.892  36.760   6.698  1.00  0.00           C  
ATOM    786  CE2 PHE A 485      56.920  35.776   5.890  1.00  0.00           C  
ATOM    787  CZ  PHE A 485      55.869  35.792   6.795  1.00  0.00           C  
ATOM    788  N   ASP A 490      55.221  41.319   1.863  1.00  0.00           N  
ATOM    789  CA  ASP A 490      55.615  42.584   1.243  1.00  0.00           C  
ATOM    790  C   ASP A 490      54.614  43.677   1.588  1.00  0.00           C  
ATOM    791  O   ASP A 490      54.990  44.805   1.890  1.00  0.00           O  
ATOM    792  CB  ASP A 490      55.725  42.428  -0.280  1.00  0.00           C  
ATOM    793  CG  ASP A 490      56.931  41.609  -0.693  1.00  0.00           C  
ATOM    794  OD1 ASP A 490      58.069  42.021  -0.399  1.00  0.00           O  
ATOM    795  OD2 ASP A 490      56.746  40.541  -1.299  1.00  0.00           O  
ATOM    796  N   GLN A 494      53.340  43.311   1.564  1.00  0.00           N  
ATOM    797  CA  GLN A 494      52.241  44.206   1.875  1.00  0.00           C  
ATOM    798  C   GLN A 494      52.325  44.627   3.327  1.00  0.00           C  
ATOM    799  O   GLN A 494      52.145  45.789   3.655  1.00  0.00           O  
ATOM    800  CB  GLN A 494      50.922  43.474   1.657  1.00  0.00           C  
ATOM    801  CG  GLN A 494      49.914  44.248   0.838  1.00  0.00           C  
ATOM    802  CD  GLN A 494      50.309  44.317  -0.607  1.00  0.00           C  
ATOM    803  OE1 GLN A 494      50.748  45.355  -1.104  1.00  0.00           O  
ATOM    804  NE2 GLN A 494      50.192  43.189  -1.290  1.00  0.00           N  
ATOM    805  N   LEU A 495      52.565  43.659   4.200  1.00  0.00           N  
ATOM    806  CA  LEU A 495      52.669  43.914   5.624  1.00  0.00           C  
ATOM    807  C   LEU A 495      53.812  44.883   5.912  1.00  0.00           C  
ATOM    808  O   LEU A 495      53.658  45.823   6.683  1.00  0.00           O  
ATOM    809  CB  LEU A 495      52.863  42.596   6.370  1.00  0.00           C  
ATOM    810  CG  LEU A 495      51.646  41.817   6.897  1.00  0.00           C  
ATOM    811  CD1 LEU A 495      50.366  42.380   6.385  1.00  0.00           C  
ATOM    812  CD2 LEU A 495      51.755  40.349   6.542  1.00  0.00           C  
ATOM    813  N   HIS A 496      54.952  44.661   5.267  1.00  0.00           N  
ATOM    814  CA  HIS A 496      56.126  45.522   5.423  1.00  0.00           C  
ATOM    815  C   HIS A 496      55.828  46.936   4.909  1.00  0.00           C  
ATOM    816  O   HIS A 496      56.404  47.921   5.379  1.00  0.00           O  
ATOM    817  CB  HIS A 496      57.325  44.918   4.673  1.00  0.00           C  
ATOM    818  CG  HIS A 496      58.534  45.797   4.657  1.00  0.00           C  
ATOM    819  ND1 HIS A 496      59.416  45.872   5.714  1.00  0.00           N  
ATOM    820  CD2 HIS A 496      59.001  46.654   3.718  1.00  0.00           C  
ATOM    821  CE1 HIS A 496      60.375  46.735   5.427  1.00  0.00           C  
ATOM    822  NE2 HIS A 496      60.145  47.224   4.222  1.00  0.00           N  
ATOM    823  N   ALA A 498      54.953  47.027   3.916  1.00  0.00           N  
ATOM    824  CA  ALA A 498      54.562  48.305   3.345  1.00  0.00           C  
ATOM    825  C   ALA A 498      53.665  49.013   4.353  1.00  0.00           C  
ATOM    826  O   ALA A 498      53.832  50.193   4.633  1.00  0.00           O  
ATOM    827  CB  ALA A 498      53.814  48.072   2.051  1.00  0.00           C  
ATOM    828  N   TYR A 499      52.725  48.270   4.919  1.00  0.00           N  
ATOM    829  CA  TYR A 499      51.810  48.812   5.901  1.00  0.00           C  
ATOM    830  C   TYR A 499      52.503  49.272   7.176  1.00  0.00           C  
ATOM    831  O   TYR A 499      52.098  50.271   7.772  1.00  0.00           O  
ATOM    832  CB  TYR A 499      50.712  47.798   6.208  1.00  0.00           C  
ATOM    833  CG  TYR A 499      49.576  47.895   5.236  1.00  0.00           C  
ATOM    834  CD1 TYR A 499      48.917  49.115   5.026  1.00  0.00           C  
ATOM    835  CD2 TYR A 499      49.152  46.784   4.520  1.00  0.00           C  
ATOM    836  CE1 TYR A 499      47.861  49.222   4.130  1.00  0.00           C  
ATOM    837  CE2 TYR A 499      48.096  46.875   3.616  1.00  0.00           C  
ATOM    838  CZ  TYR A 499      47.458  48.097   3.431  1.00  0.00           C  
ATOM    839  OH  TYR A 499      46.418  48.179   2.552  1.00  0.00           O  
ATOM    840  N   ALA A 500      53.530  48.542   7.604  1.00  0.00           N  
ATOM    841  CA  ALA A 500      54.294  48.914   8.799  1.00  0.00           C  
ATOM    842  C   ALA A 500      54.976  50.260   8.515  1.00  0.00           C  
ATOM    843  O   ALA A 500      55.056  51.123   9.385  1.00  0.00           O  
ATOM    844  CB  ALA A 500      55.338  47.844   9.132  1.00  0.00           C  
ATOM    845  N   ILE A 501      55.422  50.445   7.276  1.00  0.00           N  
ATOM    846  CA  ILE A 501      56.061  51.686   6.862  1.00  0.00           C  
ATOM    847  C   ILE A 501      55.042  52.831   6.862  1.00  0.00           C  
ATOM    848  O   ILE A 501      55.397  53.981   7.093  1.00  0.00           O  
ATOM    849  CB  ILE A 501      56.712  51.537   5.474  1.00  0.00           C  
ATOM    850  CG1 ILE A 501      57.899  50.576   5.561  1.00  0.00           C  
ATOM    851  CG2 ILE A 501      57.159  52.895   4.946  1.00  0.00           C  
ATOM    852  CD1 ILE A 501      58.594  50.358   4.259  1.00  0.00           C  
ATOM    853  N   GLU A 502      53.776  52.512   6.620  1.00  0.00           N  
ATOM    854  CA  GLU A 502      52.729  53.520   6.639  1.00  0.00           C  
ATOM    855  C   GLU A 502      52.533  53.964   8.077  1.00  0.00           C  
ATOM    856  O   GLU A 502      52.485  55.155   8.354  1.00  0.00           O  
ATOM    857  CB  GLU A 502      51.415  52.973   6.086  1.00  0.00           C  
ATOM    858  CG  GLU A 502      50.243  53.946   6.250  1.00  0.00           C  
ATOM    859  CD  GLU A 502      48.995  53.569   5.460  1.00  0.00           C  
ATOM    860  OE1 GLU A 502      48.962  52.489   4.829  1.00  0.00           O  
ATOM    861  OE2 GLU A 502      48.040  54.377   5.470  1.00  0.00           O  
ATOM    862  N   LEU A 503      52.433  53.008   8.996  1.00  0.00           N  
ATOM    863  CA  LEU A 503      52.268  53.331  10.412  1.00  0.00           C  
ATOM    864  C   LEU A 503      53.446  54.190  10.893  1.00  0.00           C  
ATOM    865  O   LEU A 503      53.258  55.161  11.616  1.00  0.00           O  
ATOM    866  CB  LEU A 503      52.139  52.056  11.268  1.00  0.00           C  
ATOM    867  CG  LEU A 503      50.880  51.184  11.102  1.00  0.00           C  
ATOM    868  CD1 LEU A 503      50.930  49.963  12.021  1.00  0.00           C  
ATOM    869  CD2 LEU A 503      49.635  52.004  11.378  1.00  0.00           C  
ATOM    870  N   ILE A 504      54.656  53.852  10.468  1.00  0.00           N  
ATOM    871  CA  ILE A 504      55.830  54.628  10.853  1.00  0.00           C  
ATOM    872  C   ILE A 504      55.703  56.057  10.331  1.00  0.00           C  
ATOM    873  O   ILE A 504      55.814  57.015  11.096  1.00  0.00           O  
ATOM    874  CB  ILE A 504      57.147  54.006  10.312  1.00  0.00           C  
ATOM    875  CG1 ILE A 504      57.407  52.650  10.977  1.00  0.00           C  
ATOM    876  CG2 ILE A 504      58.323  54.950  10.566  1.00  0.00           C  
ATOM    877  CD1 ILE A 504      58.628  51.939  10.446  1.00  0.00           C  
ATOM    878  N   ASN A 505      55.432  56.194   9.036  1.00  0.00           N  
ATOM    879  CA  ASN A 505      55.294  57.511   8.425  1.00  0.00           C  
ATOM    880  C   ASN A 505      54.198  58.329   9.093  1.00  0.00           C  
ATOM    881  O   ASN A 505      54.267  59.554   9.170  1.00  0.00           O  
ATOM    882  CB  ASN A 505      55.039  57.391   6.917  1.00  0.00           C  
ATOM    883  CG  ASN A 505      56.302  57.047   6.139  1.00  0.00           C  
ATOM    884  OD1 ASN A 505      56.286  56.212   5.244  1.00  0.00           O  
ATOM    885  ND2 ASN A 505      57.405  57.695   6.482  1.00  0.00           N  
ATOM    886  N   LYS A 506      53.233  57.634   9.664  1.00  0.00           N  
ATOM    887  CA  LYS A 506      52.116  58.275  10.327  1.00  0.00           C  
ATOM    888  C   LYS A 506      52.427  58.495  11.820  1.00  0.00           C  
ATOM    889  O   LYS A 506      51.567  58.936  12.582  1.00  0.00           O  
ATOM    890  CB  LYS A 506      50.896  57.370  10.141  1.00  0.00           C  
ATOM    891  CG  LYS A 506      49.588  58.090  10.011  1.00  0.00           C  
ATOM    892  CD  LYS A 506      48.428  57.125   9.797  1.00  0.00           C  
ATOM    893  CE  LYS A 506      48.462  56.483   8.435  1.00  0.00           C  
ATOM    894  NZ  LYS A 506      47.074  56.066   8.084  1.00  0.00           N  
ATOM    895  N   GLY A 507      53.654  58.165  12.225  1.00  0.00           N  
ATOM    896  CA  GLY A 507      54.081  58.293  13.612  1.00  0.00           C  
ATOM    897  C   GLY A 507      53.458  57.284  14.569  1.00  0.00           C  
ATOM    898  O   GLY A 507      53.667  57.376  15.774  1.00  0.00           O  
ATOM    899  N   LEU A 508      52.728  56.299  14.048  1.00  0.00           N  
ATOM    900  CA  LEU A 508      52.059  55.289  14.876  1.00  0.00           C  
ATOM    901  C   LEU A 508      52.834  53.999  15.138  1.00  0.00           C  
ATOM    902  O   LEU A 508      52.268  53.030  15.649  1.00  0.00           O  
ATOM    903  CB  LEU A 508      50.716  54.928  14.259  1.00  0.00           C  
ATOM    904  CG  LEU A 508      49.790  56.115  14.057  1.00  0.00           C  
ATOM    905  CD1 LEU A 508      48.532  55.668  13.371  1.00  0.00           C  
ATOM    906  CD2 LEU A 508      49.480  56.715  15.402  1.00  0.00           C  
ATOM    907  N   ALA A 509      54.109  53.974  14.765  1.00  0.00           N  
ATOM    908  CA  ALA A 509      54.964  52.810  14.959  1.00  0.00           C  
ATOM    909  C   ALA A 509      56.378  53.349  15.102  1.00  0.00           C  
ATOM    910  O   ALA A 509      56.697  54.403  14.556  1.00  0.00           O  
ATOM    911  CB  ALA A 509      54.868  51.855  13.754  1.00  0.00           C  
ATOM    912  N   TYR A 510      57.226  52.642  15.840  1.00  0.00           N  
ATOM    913  CA  TYR A 510      58.597  53.086  16.045  1.00  0.00           C  
ATOM    914  C   TYR A 510      59.483  51.886  16.357  1.00  0.00           C  
ATOM    915  O   TYR A 510      58.987  50.842  16.768  1.00  0.00           O  
ATOM    916  CB  TYR A 510      58.641  54.089  17.212  1.00  0.00           C  
ATOM    917  CG  TYR A 510      58.293  53.490  18.564  1.00  0.00           C  
ATOM    918  CD1 TYR A 510      56.968  53.265  18.932  1.00  0.00           C  
ATOM    919  CD2 TYR A 510      59.294  53.101  19.448  1.00  0.00           C  
ATOM    920  CE1 TYR A 510      56.651  52.656  20.141  1.00  0.00           C  
ATOM    921  CE2 TYR A 510      58.992  52.491  20.656  1.00  0.00           C  
ATOM    922  CZ  TYR A 510      57.671  52.265  20.998  1.00  0.00           C  
ATOM    923  OH  TYR A 510      57.375  51.618  22.183  1.00  0.00           O  
ATOM    924  N   VAL A 511      60.786  52.025  16.147  1.00  0.00           N  
ATOM    925  CA  VAL A 511      61.720  50.944  16.447  1.00  0.00           C  
ATOM    926  C   VAL A 511      62.200  51.063  17.908  1.00  0.00           C  
ATOM    927  O   VAL A 511      62.822  52.065  18.315  1.00  0.00           O  
ATOM    928  CB  VAL A 511      62.920  50.921  15.443  1.00  0.00           C  
ATOM    929  CG1 VAL A 511      64.017  49.941  15.888  1.00  0.00           C  
ATOM    930  CG2 VAL A 511      62.419  50.494  14.094  1.00  0.00           C  
ATOM    931  N   ASP A 512      61.869  50.051  18.701  1.00  0.00           N  
ATOM    932  CA  ASP A 512      62.246  50.031  20.093  1.00  0.00           C  
ATOM    933  C   ASP A 512      63.486  49.172  20.287  1.00  0.00           C  
ATOM    934  O   ASP A 512      63.638  48.140  19.629  1.00  0.00           O  
ATOM    935  CB  ASP A 512      61.092  49.494  20.926  1.00  0.00           C  
ATOM    936  CG  ASP A 512      61.212  49.851  22.402  1.00  0.00           C  
ATOM    937  OD1 ASP A 512      62.175  50.557  22.791  1.00  0.00           O  
ATOM    938  OD2 ASP A 512      60.327  49.418  23.175  1.00  0.00           O  
ATOM    939  N   GLU A 513      64.371  49.605  21.189  1.00  0.00           N  
ATOM    940  CA  GLU A 513      65.600  48.869  21.486  1.00  0.00           C  
ATOM    941  C   GLU A 513      65.700  48.233  22.884  1.00  0.00           C  
ATOM    942  O   GLU A 513      66.728  47.672  23.269  1.00  0.00           O  
ATOM    943  CB  GLU A 513      66.808  49.717  21.142  1.00  0.00           C  
ATOM    944  CG  GLU A 513      66.940  49.847  19.646  1.00  0.00           C  
ATOM    945  CD  GLU A 513      68.270  50.387  19.229  1.00  0.00           C  
ATOM    946  OE1 GLU A 513      69.294  49.921  19.776  1.00  0.00           O  
ATOM    947  OE2 GLU A 513      68.291  51.268  18.346  1.00  0.00           O  
ATOM    948  N   LEU A 514      64.585  48.279  23.601  1.00  0.00           N  
ATOM    949  CA  LEU A 514      64.428  47.679  24.919  1.00  0.00           C  
ATOM    950  C   LEU A 514      64.635  46.176  24.707  1.00  0.00           C  
ATOM    951  O   LEU A 514      64.065  45.614  23.778  1.00  0.00           O  
ATOM    952  CB  LEU A 514      62.980  47.903  25.362  1.00  0.00           C  
ATOM    953  CG  LEU A 514      62.628  48.678  26.625  1.00  0.00           C  
ATOM    954  CD1 LEU A 514      63.486  49.908  26.787  1.00  0.00           C  
ATOM    955  CD2 LEU A 514      61.178  49.055  26.561  1.00  0.00           C  
ATOM    956  N   THR A 515      65.426  45.525  25.549  1.00  0.00           N  
ATOM    957  CA  THR A 515      65.658  44.084  25.413  1.00  0.00           C  
ATOM    958  C   THR A 515      64.341  43.321  25.601  1.00  0.00           C  
ATOM    959  O   THR A 515      63.366  43.869  26.113  1.00  0.00           O  
ATOM    960  CB  THR A 515      66.649  43.561  26.483  1.00  0.00           C  
ATOM    961  OG1 THR A 515      66.070  43.716  27.783  1.00  0.00           O  
ATOM    962  CG2 THR A 515      67.960  44.313  26.440  1.00  0.00           C  
ATOM    963  N   PRO A 516      64.308  42.031  25.234  1.00  0.00           N  
ATOM    964  CA  PRO A 516      63.048  41.319  25.426  1.00  0.00           C  
ATOM    965  C   PRO A 516      62.646  41.276  26.897  1.00  0.00           C  
ATOM    966  O   PRO A 516      61.477  41.162  27.233  1.00  0.00           O  
ATOM    967  CB  PRO A 516      63.369  39.941  24.882  1.00  0.00           C  
ATOM    968  CG  PRO A 516      64.199  40.278  23.711  1.00  0.00           C  
ATOM    969  CD  PRO A 516      65.170  41.284  24.307  1.00  0.00           C  
ATOM    970  N   GLU A 517      63.614  41.441  27.778  1.00  0.00           N  
ATOM    971  CA  GLU A 517      63.323  41.438  29.200  1.00  0.00           C  
ATOM    972  C   GLU A 517      62.756  42.805  29.578  1.00  0.00           C  
ATOM    973  O   GLU A 517      61.740  42.900  30.264  1.00  0.00           O  
ATOM    974  CB  GLU A 517      64.592  41.126  29.991  1.00  0.00           C  
ATOM    975  CG  GLU A 517      65.218  39.766  29.663  1.00  0.00           C  
ATOM    976  CD  GLU A 517      65.617  39.621  28.192  1.00  0.00           C  
ATOM    977  OE1 GLU A 517      66.544  40.334  27.740  1.00  0.00           O  
ATOM    978  OE2 GLU A 517      64.986  38.804  27.481  1.00  0.00           O  
ATOM    979  N   GLN A 518      63.370  43.859  29.050  1.00  0.00           N  
ATOM    980  CA  GLN A 518      62.944  45.232  29.324  1.00  0.00           C  
ATOM    981  C   GLN A 518      61.526  45.528  28.873  1.00  0.00           C  
ATOM    982  O   GLN A 518      60.829  46.302  29.520  1.00  0.00           O  
ATOM    983  CB  GLN A 518      63.871  46.237  28.651  1.00  0.00           C  
ATOM    984  CG  GLN A 518      65.260  46.346  29.218  1.00  0.00           C  
ATOM    985  CD  GLN A 518      66.159  47.180  28.325  1.00  0.00           C  
ATOM    986  OE1 GLN A 518      65.781  48.253  27.864  1.00  0.00           O  
ATOM    987  NE2 GLN A 518      67.343  46.677  28.051  1.00  0.00           N  
ATOM    988  N   ILE A 519      61.109  44.945  27.752  1.00  0.00           N  
ATOM    989  CA  ILE A 519      59.761  45.181  27.232  1.00  0.00           C  
ATOM    990  C   ILE A 519      58.716  44.716  28.232  1.00  0.00           C  
ATOM    991  O   ILE A 519      57.751  45.440  28.524  1.00  0.00           O  
ATOM    992  CB  ILE A 519      59.541  44.518  25.828  1.00  0.00           C  
ATOM    993  CG1 ILE A 519      58.216  44.965  25.221  1.00  0.00           C  
ATOM    994  CG2 ILE A 519      59.517  43.000  25.927  1.00  0.00           C  
ATOM    995  CD1 ILE A 519      57.935  44.325  23.883  1.00  0.00           C  
ATOM    996  N   ARG A 520      58.929  43.531  28.799  1.00  0.00           N  
ATOM    997  CA  ARG A 520      58.004  43.006  29.785  1.00  0.00           C  
ATOM    998  C   ARG A 520      57.993  43.945  30.999  1.00  0.00           C  
ATOM    999  O   ARG A 520      56.929  44.380  31.437  1.00  0.00           O  
ATOM   1000  CB  ARG A 520      58.400  41.593  30.194  1.00  0.00           C  
ATOM   1001  CG  ARG A 520      57.425  40.952  31.192  1.00  0.00           C  
ATOM   1002  CD  ARG A 520      57.909  39.583  31.671  1.00  0.00           C  
ATOM   1003  NE  ARG A 520      59.238  39.648  32.284  1.00  0.00           N  
ATOM   1004  CZ  ARG A 520      60.359  39.217  31.702  1.00  0.00           C  
ATOM   1005  NH1 ARG A 520      60.322  38.679  30.484  1.00  0.00           N  
ATOM   1006  NH2 ARG A 520      61.526  39.350  32.331  1.00  0.00           N  
ATOM   1007  N   GLU A 743      59.179  44.310  31.486  1.00  0.00           N  
ATOM   1008  CA  GLU A 743      59.327  45.217  32.634  1.00  0.00           C  
ATOM   1009  C   GLU A 743      58.646  46.586  32.459  1.00  0.00           C  
ATOM   1010  O   GLU A 743      58.243  47.215  33.441  1.00  0.00           O  
ATOM   1011  CB  GLU A 743      60.802  45.479  32.919  1.00  0.00           C  
ATOM   1012  CG  GLU A 743      61.644  44.280  33.262  1.00  0.00           C  
ATOM   1013  CD  GLU A 743      63.127  44.637  33.321  1.00  0.00           C  
ATOM   1014  OE1 GLU A 743      63.513  45.734  32.842  1.00  0.00           O  
ATOM   1015  OE2 GLU A 743      63.912  43.817  33.846  1.00  0.00           O  
ATOM   1016  N   TYR A 744      58.626  47.096  31.232  1.00  0.00           N  
ATOM   1017  CA  TYR A 744      58.001  48.381  30.958  1.00  0.00           C  
ATOM   1018  C   TYR A 744      56.514  48.206  30.684  1.00  0.00           C  
ATOM   1019  O   TYR A 744      55.733  49.153  30.814  1.00  0.00           O  
ATOM   1020  CB  TYR A 744      58.650  49.029  29.737  1.00  0.00           C  
ATOM   1021  CG  TYR A 744      59.843  49.904  30.028  1.00  0.00           C  
ATOM   1022  CD1 TYR A 744      60.991  49.389  30.646  1.00  0.00           C  
ATOM   1023  CD2 TYR A 744      59.837  51.256  29.665  1.00  0.00           C  
ATOM   1024  CE1 TYR A 744      62.112  50.209  30.895  1.00  0.00           C  
ATOM   1025  CE2 TYR A 744      60.945  52.080  29.911  1.00  0.00           C  
ATOM   1026  CZ  TYR A 744      62.076  51.555  30.523  1.00  0.00           C  
ATOM   1027  OH  TYR A 744      63.155  52.382  30.755  1.00  0.00           O  
ATOM   1028  N   ARG A 745      56.125  46.984  30.333  1.00  0.00           N  
ATOM   1029  CA  ARG A 745      54.746  46.687  29.985  1.00  0.00           C  
ATOM   1030  C   ARG A 745      53.666  46.984  31.033  1.00  0.00           C  
ATOM   1031  O   ARG A 745      52.535  47.344  30.678  1.00  0.00           O  
ATOM   1032  CB  ARG A 745      54.627  45.237  29.514  1.00  0.00           C  
ATOM   1033  CG  ARG A 745      53.601  45.048  28.405  1.00  0.00           C  
ATOM   1034  CD  ARG A 745      53.130  43.604  28.284  1.00  0.00           C  
ATOM   1035  NE  ARG A 745      54.211  42.618  28.182  1.00  0.00           N  
ATOM   1036  CZ  ARG A 745      55.063  42.503  27.162  1.00  0.00           C  
ATOM   1037  NH1 ARG A 745      54.998  43.329  26.124  1.00  0.00           N  
ATOM   1038  NH2 ARG A 745      55.941  41.504  27.144  1.00  0.00           N  
ATOM   1039  N   GLY A 746      54.005  46.841  32.310  1.00  0.00           N  
ATOM   1040  CA  GLY A 746      53.027  47.061  33.367  1.00  0.00           C  
ATOM   1041  C   GLY A 746      52.487  45.721  33.838  1.00  0.00           C  
ATOM   1042  O   GLY A 746      53.014  44.672  33.458  1.00  0.00           O  
ATOM   1043  N   THR A 747      51.445  45.734  34.659  1.00  0.00           N  
ATOM   1044  CA  THR A 747      50.865  44.488  35.170  1.00  0.00           C  
ATOM   1045  C   THR A 747      49.386  44.494  34.833  1.00  0.00           C  
ATOM   1046  O   THR A 747      48.904  45.420  34.185  1.00  0.00           O  
ATOM   1047  CB  THR A 747      50.995  44.384  36.720  1.00  0.00           C  
ATOM   1048  OG1 THR A 747      50.040  45.254  37.345  1.00  0.00           O  
ATOM   1049  CG2 THR A 747      52.386  44.789  37.178  1.00  0.00           C  
ATOM   1050  N   LEU A 750      48.649  43.493  35.304  1.00  0.00           N  
ATOM   1051  CA  LEU A 750      47.215  43.463  35.042  1.00  0.00           C  
ATOM   1052  C   LEU A 750      46.536  44.621  35.785  1.00  0.00           C  
ATOM   1053  O   LEU A 750      45.414  45.013  35.463  1.00  0.00           O  
ATOM   1054  CB  LEU A 750      46.603  42.133  35.481  1.00  0.00           C  
ATOM   1055  CG  LEU A 750      47.088  40.879  34.759  1.00  0.00           C  
ATOM   1056  CD1 LEU A 750      46.391  39.645  35.300  1.00  0.00           C  
ATOM   1057  CD2 LEU A 750      46.827  41.018  33.285  1.00  0.00           C  
ATOM   1058  N   THR A 751      47.224  45.190  36.766  1.00  0.00           N  
ATOM   1059  CA  THR A 751      46.638  46.285  37.520  1.00  0.00           C  
ATOM   1060  C   THR A 751      47.435  47.598  37.567  1.00  0.00           C  
ATOM   1061  O   THR A 751      46.917  48.612  38.024  1.00  0.00           O  
ATOM   1062  CB  THR A 751      46.260  45.813  38.922  1.00  0.00           C  
ATOM   1063  OG1 THR A 751      47.311  44.991  39.441  1.00  0.00           O  
ATOM   1064  CG2 THR A 751      44.990  44.990  38.862  1.00  0.00           C  
ATOM   1065  N   GLN A 752      48.665  47.591  37.061  1.00  0.00           N  
ATOM   1066  CA  GLN A 752      49.507  48.788  37.031  1.00  0.00           C  
ATOM   1067  C   GLN A 752      49.753  49.137  35.571  1.00  0.00           C  
ATOM   1068  O   GLN A 752      50.103  48.271  34.778  1.00  0.00           O  
ATOM   1069  CB  GLN A 752      50.848  48.503  37.689  1.00  0.00           C  
ATOM   1070  CG  GLN A 752      51.109  49.236  38.984  1.00  0.00           C  
ATOM   1071  CD  GLN A 752      52.508  48.940  39.515  1.00  0.00           C  
ATOM   1072  OE1 GLN A 752      52.997  47.812  39.408  1.00  0.00           O  
ATOM   1073  NE2 GLN A 752      53.165  49.956  40.072  1.00  0.00           N  
ATOM   1074  N   PRO A 753      49.608  50.415  35.203  1.00  0.00           N  
ATOM   1075  CA  PRO A 753      49.833  50.797  33.803  1.00  0.00           C  
ATOM   1076  C   PRO A 753      51.285  50.628  33.378  1.00  0.00           C  
ATOM   1077  O   PRO A 753      52.177  50.640  34.223  1.00  0.00           O  
ATOM   1078  CB  PRO A 753      49.421  52.267  33.786  1.00  0.00           C  
ATOM   1079  CG  PRO A 753      49.818  52.736  35.148  1.00  0.00           C  
ATOM   1080  CD  PRO A 753      49.328  51.605  36.026  1.00  0.00           C  
ATOM   1081  N   GLY A 754      51.512  50.428  32.082  1.00  0.00           N  
ATOM   1082  CA  GLY A 754      52.869  50.279  31.595  1.00  0.00           C  
ATOM   1083  C   GLY A 754      53.477  51.660  31.503  1.00  0.00           C  
ATOM   1084  O   GLY A 754      52.846  52.643  31.903  1.00  0.00           O  
ATOM   1085  N   LYS A 755      54.692  51.756  30.976  1.00  0.00           N  
ATOM   1086  CA  LYS A 755      55.355  53.050  30.837  1.00  0.00           C  
ATOM   1087  C   LYS A 755      56.077  53.138  29.509  1.00  0.00           C  
ATOM   1088  O   LYS A 755      56.584  52.145  29.000  1.00  0.00           O  
ATOM   1089  CB  LYS A 755      56.355  53.282  31.975  1.00  0.00           C  
ATOM   1090  CG  LYS A 755      57.482  52.263  32.038  1.00  0.00           C  
ATOM   1091  CD  LYS A 755      58.434  52.558  33.171  1.00  0.00           C  
ATOM   1092  CE  LYS A 755      59.336  51.372  33.397  1.00  0.00           C  
ATOM   1093  NZ  LYS A 755      60.225  51.563  34.560  1.00  0.00           N  
ATOM   1094  N   ASN A 756      56.174  54.347  28.984  1.00  0.00           N  
ATOM   1095  CA  ASN A 756      56.832  54.585  27.712  1.00  0.00           C  
ATOM   1096  C   ASN A 756      58.317  54.234  27.607  1.00  0.00           C  
ATOM   1097  O   ASN A 756      59.102  54.498  28.519  1.00  0.00           O  
ATOM   1098  CB  ASN A 756      56.630  56.038  27.304  1.00  0.00           C  
ATOM   1099  CG  ASN A 756      55.221  56.320  26.863  1.00  0.00           C  
ATOM   1100  OD1 ASN A 756      54.840  57.474  26.684  1.00  0.00           O  
ATOM   1101  ND2 ASN A 756      54.443  55.267  26.636  1.00  0.00           N  
ATOM   1102  N   SER A 757      58.689  53.656  26.468  1.00  0.00           N  
ATOM   1103  CA  SER A 757      60.070  53.292  26.168  1.00  0.00           C  
ATOM   1104  C   SER A 757      60.829  54.590  25.921  1.00  0.00           C  
ATOM   1105  O   SER A 757      60.264  55.548  25.377  1.00  0.00           O  
ATOM   1106  CB  SER A 757      60.113  52.464  24.880  1.00  0.00           C  
ATOM   1107  OG  SER A 757      61.447  52.289  24.425  1.00  0.00           O  
ATOM   1108  N   PRO A 758      62.132  54.627  26.268  1.00  0.00           N  
ATOM   1109  CA  PRO A 758      62.848  55.885  26.019  1.00  0.00           C  
ATOM   1110  C   PRO A 758      63.135  56.129  24.527  1.00  0.00           C  
ATOM   1111  O   PRO A 758      63.652  57.189  24.144  1.00  0.00           O  
ATOM   1112  CB  PRO A 758      64.132  55.715  26.834  1.00  0.00           C  
ATOM   1113  CG  PRO A 758      64.349  54.249  26.834  1.00  0.00           C  
ATOM   1114  CD  PRO A 758      62.962  53.708  27.065  1.00  0.00           C  
ATOM   1115  N   TYR A 759      62.788  55.150  23.693  1.00  0.00           N  
ATOM   1116  CA  TYR A 759      62.999  55.238  22.252  1.00  0.00           C  
ATOM   1117  C   TYR A 759      61.673  55.502  21.549  1.00  0.00           C  
ATOM   1118  O   TYR A 759      61.622  55.617  20.339  1.00  0.00           O  
ATOM   1119  CB  TYR A 759      63.580  53.921  21.739  1.00  0.00           C  
ATOM   1120  CG  TYR A 759      64.773  53.420  22.526  1.00  0.00           C  
ATOM   1121  CD1 TYR A 759      66.029  54.014  22.380  1.00  0.00           C  
ATOM   1122  CD2 TYR A 759      64.642  52.373  23.446  1.00  0.00           C  
ATOM   1123  CE1 TYR A 759      67.121  53.587  23.130  1.00  0.00           C  
ATOM   1124  CE2 TYR A 759      65.735  51.938  24.206  1.00  0.00           C  
ATOM   1125  CZ  TYR A 759      66.964  52.554  24.040  1.00  0.00           C  
ATOM   1126  OH  TYR A 759      68.038  52.151  24.788  1.00  0.00           O  
ATOM   1127  N   ARG A 760      60.609  55.647  22.324  1.00  0.00           N  
ATOM   1128  CA  ARG A 760      59.271  55.851  21.780  1.00  0.00           C  
ATOM   1129  C   ARG A 760      59.045  57.100  20.924  1.00  0.00           C  
ATOM   1130  O   ARG A 760      58.117  57.139  20.111  1.00  0.00           O  
ATOM   1131  CB  ARG A 760      58.243  55.807  22.918  1.00  0.00           C  
ATOM   1132  CG  ARG A 760      56.798  55.630  22.470  1.00  0.00           C  
ATOM   1133  CD  ARG A 760      55.932  55.442  23.670  1.00  0.00           C  
ATOM   1134  NE  ARG A 760      54.575  54.987  23.382  1.00  0.00           N  
ATOM   1135  CZ  ARG A 760      53.566  55.781  23.054  1.00  0.00           C  
ATOM   1136  NH1 ARG A 760      53.751  57.087  22.951  1.00  0.00           N  
ATOM   1137  NH2 ARG A 760      52.355  55.276  22.894  1.00  0.00           N  
ATOM   1138  N   ASP A 761      59.874  58.118  21.096  1.00  0.00           N  
ATOM   1139  CA  ASP A 761      59.680  59.335  20.339  1.00  0.00           C  
ATOM   1140  C   ASP A 761      60.735  59.643  19.306  1.00  0.00           C  
ATOM   1141  O   ASP A 761      61.091  60.804  19.120  1.00  0.00           O  
ATOM   1142  CB  ASP A 761      59.526  60.520  21.285  1.00  0.00           C  
ATOM   1143  CG  ASP A 761      58.202  60.512  22.017  1.00  0.00           C  
ATOM   1144  OD1 ASP A 761      57.175  60.123  21.399  1.00  0.00           O  
ATOM   1145  OD2 ASP A 761      58.190  60.911  23.207  1.00  0.00           O  
ATOM   1146  N   ARG A 762      61.279  58.620  18.658  1.00  0.00           N  
ATOM   1147  CA  ARG A 762      62.275  58.878  17.626  1.00  0.00           C  
ATOM   1148  C   ARG A 762      61.492  59.490  16.466  1.00  0.00           C  
ATOM   1149  O   ARG A 762      60.260  59.416  16.428  1.00  0.00           O  
ATOM   1150  CB  ARG A 762      62.962  57.593  17.161  1.00  0.00           C  
ATOM   1151  CG  ARG A 762      63.545  56.746  18.254  1.00  0.00           C  
ATOM   1152  CD  ARG A 762      64.776  56.015  17.749  1.00  0.00           C  
ATOM   1153  NE  ARG A 762      64.830  54.610  18.151  1.00  0.00           N  
ATOM   1154  CZ  ARG A 762      65.922  54.012  18.617  1.00  0.00           C  
ATOM   1155  NH1 ARG A 762      67.050  54.691  18.759  1.00  0.00           N  
ATOM   1156  NH2 ARG A 762      65.904  52.716  18.877  1.00  0.00           N  
ATOM   1157  N   SER A 763      62.191  60.102  15.526  1.00  0.00           N  
ATOM   1158  CA  SER A 763      61.514  60.711  14.398  1.00  0.00           C  
ATOM   1159  C   SER A 763      61.118  59.639  13.396  1.00  0.00           C  
ATOM   1160  O   SER A 763      61.641  58.523  13.445  1.00  0.00           O  
ATOM   1161  CB  SER A 763      62.450  61.708  13.720  1.00  0.00           C  
ATOM   1162  OG  SER A 763      63.676  61.087  13.355  1.00  0.00           O  
ATOM   1163  N   VAL A 764      60.210  59.994  12.487  1.00  0.00           N  
ATOM   1164  CA  VAL A 764      59.762  59.105  11.406  1.00  0.00           C  
ATOM   1165  C   VAL A 764      61.012  58.660  10.645  1.00  0.00           C  
ATOM   1166  O   VAL A 764      61.221  57.479  10.368  1.00  0.00           O  
ATOM   1167  CB  VAL A 764      58.839  59.869  10.406  1.00  0.00           C  
ATOM   1168  CG1 VAL A 764      58.755  59.135   9.078  1.00  0.00           C  
ATOM   1169  CG2 VAL A 764      57.447  60.058  10.995  1.00  0.00           C  
ATOM   1170  N   GLU A 765      61.854  59.639  10.358  1.00  0.00           N  
ATOM   1171  CA  GLU A 765      63.101  59.440   9.655  1.00  0.00           C  
ATOM   1172  C   GLU A 765      63.931  58.353  10.318  1.00  0.00           C  
ATOM   1173  O   GLU A 765      64.359  57.408   9.655  1.00  0.00           O  
ATOM   1174  CB  GLU A 765      63.874  60.753   9.636  1.00  0.00           C  
ATOM   1175  CG  GLU A 765      63.198  61.894   8.835  1.00  0.00           C  
ATOM   1176  CD  GLU A 765      61.839  62.368   9.389  1.00  0.00           C  
ATOM   1177  OE1 GLU A 765      61.742  62.681  10.600  1.00  0.00           O  
ATOM   1178  OE2 GLU A 765      60.873  62.447   8.591  1.00  0.00           O  
ATOM   1179  N   GLU A 766      64.131  58.464  11.631  1.00  0.00           N  
ATOM   1180  CA  GLU A 766      64.919  57.475  12.369  1.00  0.00           C  
ATOM   1181  C   GLU A 766      64.304  56.097  12.308  1.00  0.00           C  
ATOM   1182  O   GLU A 766      65.002  55.124  12.056  1.00  0.00           O  
ATOM   1183  CB  GLU A 766      65.030  57.837  13.839  1.00  0.00           C  
ATOM   1184  CG  GLU A 766      66.052  58.867  14.182  1.00  0.00           C  
ATOM   1185  CD  GLU A 766      66.199  59.016  15.680  1.00  0.00           C  
ATOM   1186  OE1 GLU A 766      67.018  58.265  16.263  1.00  0.00           O  
ATOM   1187  OE2 GLU A 766      65.481  59.865  16.268  1.00  0.00           O  
ATOM   1188  N   ASN A 767      63.010  56.018  12.616  1.00  0.00           N  
ATOM   1189  CA  ASN A 767      62.272  54.752  12.631  1.00  0.00           C  
ATOM   1190  C   ASN A 767      62.359  54.048  11.293  1.00  0.00           C  
ATOM   1191  O   ASN A 767      62.540  52.828  11.224  1.00  0.00           O  
ATOM   1192  CB  ASN A 767      60.805  54.984  13.001  1.00  0.00           C  
ATOM   1193  CG  ASN A 767      60.619  55.351  14.456  1.00  0.00           C  
ATOM   1194  OD1 ASN A 767      59.723  56.118  14.807  1.00  0.00           O  
ATOM   1195  ND2 ASN A 767      61.458  54.791  15.317  1.00  0.00           N  
ATOM   1196  N   LEU A 768      62.219  54.833  10.234  1.00  0.00           N  
ATOM   1197  CA  LEU A 768      62.305  54.336   8.873  1.00  0.00           C  
ATOM   1198  C   LEU A 768      63.683  53.707   8.678  1.00  0.00           C  
ATOM   1199  O   LEU A 768      63.796  52.565   8.231  1.00  0.00           O  
ATOM   1200  CB  LEU A 768      62.110  55.506   7.907  1.00  0.00           C  
ATOM   1201  CG  LEU A 768      60.835  55.659   7.076  1.00  0.00           C  
ATOM   1202  CD1 LEU A 768      59.646  54.928   7.680  1.00  0.00           C  
ATOM   1203  CD2 LEU A 768      60.556  57.132   6.887  1.00  0.00           C  
ATOM   1204  N   ALA A 769      64.725  54.449   9.041  1.00  0.00           N  
ATOM   1205  CA  ALA A 769      66.102  53.977   8.921  1.00  0.00           C  
ATOM   1206  C   ALA A 769      66.349  52.715   9.749  1.00  0.00           C  
ATOM   1207  O   ALA A 769      66.922  51.724   9.269  1.00  0.00           O  
ATOM   1208  CB  ALA A 769      67.064  55.077   9.354  1.00  0.00           C  
ATOM   1209  N   LEU A 770      65.923  52.781  11.003  1.00  0.00           N  
ATOM   1210  CA  LEU A 770      66.056  51.697  11.959  1.00  0.00           C  
ATOM   1211  C   LEU A 770      65.312  50.443  11.517  1.00  0.00           C  
ATOM   1212  O   LEU A 770      65.841  49.334  11.630  1.00  0.00           O  
ATOM   1213  CB  LEU A 770      65.529  52.162  13.318  1.00  0.00           C  
ATOM   1214  CG  LEU A 770      66.504  52.635  14.401  1.00  0.00           C  
ATOM   1215  CD1 LEU A 770      67.858  52.959  13.818  1.00  0.00           C  
ATOM   1216  CD2 LEU A 770      65.903  53.812  15.145  1.00  0.00           C  
ATOM   1217  N   PHE A 771      64.094  50.608  11.013  1.00  0.00           N  
ATOM   1218  CA  PHE A 771      63.315  49.462  10.566  1.00  0.00           C  
ATOM   1219  C   PHE A 771      64.009  48.812   9.367  1.00  0.00           C  
ATOM   1220  O   PHE A 771      64.065  47.584   9.261  1.00  0.00           O  
ATOM   1221  CB  PHE A 771      61.896  49.889  10.205  1.00  0.00           C  
ATOM   1222  CG  PHE A 771      60.971  48.742   9.899  1.00  0.00           C  
ATOM   1223  CD1 PHE A 771      60.925  47.625  10.724  1.00  0.00           C  
ATOM   1224  CD2 PHE A 771      60.148  48.774   8.774  1.00  0.00           C  
ATOM   1225  CE1 PHE A 771      60.073  46.560  10.429  1.00  0.00           C  
ATOM   1226  CE2 PHE A 771      59.293  47.705   8.477  1.00  0.00           C  
ATOM   1227  CZ  PHE A 771      59.259  46.602   9.305  1.00  0.00           C  
ATOM   1228  N   GLU A 772      64.579  49.642   8.493  1.00  0.00           N  
ATOM   1229  CA  GLU A 772      65.292  49.164   7.308  1.00  0.00           C  
ATOM   1230  C   GLU A 772      66.544  48.397   7.713  1.00  0.00           C  
ATOM   1231  O   GLU A 772      66.929  47.411   7.069  1.00  0.00           O  
ATOM   1232  CB  GLU A 772      65.655  50.339   6.396  1.00  0.00           C  
ATOM   1233  CG  GLU A 772      66.563  49.979   5.216  1.00  0.00           C  
ATOM   1234  CD  GLU A 772      66.099  48.761   4.410  1.00  0.00           C  
ATOM   1235  OE1 GLU A 772      64.874  48.590   4.193  1.00  0.00           O  
ATOM   1236  OE2 GLU A 772      66.979  47.975   3.989  1.00  0.00           O  
ATOM   1237  N   LYS A 773      67.176  48.870   8.781  1.00  0.00           N  
ATOM   1238  CA  LYS A 773      68.370  48.250   9.341  1.00  0.00           C  
ATOM   1239  C   LYS A 773      67.952  46.862   9.848  1.00  0.00           C  
ATOM   1240  O   LYS A 773      68.610  45.860   9.544  1.00  0.00           O  
ATOM   1241  CB  LYS A 773      68.885  49.118  10.490  1.00  0.00           C  
ATOM   1242  CG  LYS A 773      70.357  48.999  10.782  1.00  0.00           C  
ATOM   1243  CD  LYS A 773      70.644  47.951  11.812  1.00  0.00           C  
ATOM   1244  CE  LYS A 773      71.884  48.321  12.605  1.00  0.00           C  
ATOM   1245  NZ  LYS A 773      71.701  49.614  13.304  1.00  0.00           N  
ATOM   1246  N   MET A 791      66.839  46.809  10.589  1.00  0.00           N  
ATOM   1247  CA  MET A 791      66.288  45.553  11.111  1.00  0.00           C  
ATOM   1248  C   MET A 791      66.045  44.591   9.944  1.00  0.00           C  
ATOM   1249  O   MET A 791      66.498  43.442   9.944  1.00  0.00           O  
ATOM   1250  CB  MET A 791      64.932  45.800  11.766  1.00  0.00           C  
ATOM   1251  CG  MET A 791      64.943  46.295  13.183  1.00  0.00           C  
ATOM   1252  SD  MET A 791      63.260  46.505  13.693  1.00  0.00           S  
ATOM   1253  CE  MET A 791      62.628  44.846  13.547  1.00  0.00           C  
ATOM   1254  N   ARG A 792      65.300  45.081   8.960  1.00  0.00           N  
ATOM   1255  CA  ARG A 792      64.944  44.324   7.767  1.00  0.00           C  
ATOM   1256  C   ARG A 792      66.158  43.817   7.003  1.00  0.00           C  
ATOM   1257  O   ARG A 792      66.124  42.725   6.442  1.00  0.00           O  
ATOM   1258  CB  ARG A 792      64.100  45.197   6.848  1.00  0.00           C  
ATOM   1259  CG  ARG A 792      63.328  44.429   5.811  1.00  0.00           C  
ATOM   1260  CD  ARG A 792      63.552  45.019   4.450  1.00  0.00           C  
ATOM   1261  NE  ARG A 792      64.962  44.914   4.115  1.00  0.00           N  
ATOM   1262  CZ  ARG A 792      65.516  45.421   3.025  1.00  0.00           C  
ATOM   1263  NH1 ARG A 792      64.779  46.083   2.136  1.00  0.00           N  
ATOM   1264  NH2 ARG A 792      66.818  45.271   2.833  1.00  0.00           N  
ATOM   1265  N   ALA A 794      67.225  44.612   6.982  1.00  0.00           N  
ATOM   1266  CA  ALA A 794      68.438  44.244   6.268  1.00  0.00           C  
ATOM   1267  C   ALA A 794      69.397  43.344   7.066  1.00  0.00           C  
ATOM   1268  O   ALA A 794      70.551  43.164   6.676  1.00  0.00           O  
ATOM   1269  CB  ALA A 794      69.147  45.501   5.776  1.00  0.00           C  
ATOM   1270  N   GLY A 795      68.911  42.762   8.164  1.00  0.00           N  
ATOM   1271  CA  GLY A 795      69.734  41.877   8.980  1.00  0.00           C  
ATOM   1272  C   GLY A 795      70.818  42.594   9.764  1.00  0.00           C  
ATOM   1273  O   GLY A 795      71.786  41.977  10.220  1.00  0.00           O  
ATOM   1274  N   GLY A 826      70.631  43.896   9.953  1.00  0.00           N  
ATOM   1275  CA  GLY A 826      71.599  44.702  10.671  1.00  0.00           C  
ATOM   1276  C   GLY A 826      71.554  44.644  12.185  1.00  0.00           C  
ATOM   1277  O   GLY A 826      72.432  45.203  12.838  1.00  0.00           O  
ATOM   1278  N   PHE A 827      70.533  44.009  12.751  1.00  0.00           N  
ATOM   1279  CA  PHE A 827      70.406  43.890  14.203  1.00  0.00           C  
ATOM   1280  C   PHE A 827      70.407  42.432  14.617  1.00  0.00           C  
ATOM   1281  O   PHE A 827      69.875  41.589  13.902  1.00  0.00           O  
ATOM   1282  CB  PHE A 827      69.090  44.503  14.687  1.00  0.00           C  
ATOM   1283  CG  PHE A 827      69.151  45.975  14.942  1.00  0.00           C  
ATOM   1284  CD1 PHE A 827      69.933  46.482  15.965  1.00  0.00           C  
ATOM   1285  CD2 PHE A 827      68.400  46.855  14.177  1.00  0.00           C  
ATOM   1286  CE1 PHE A 827      69.964  47.852  16.222  1.00  0.00           C  
ATOM   1287  CE2 PHE A 827      68.425  48.217  14.426  1.00  0.00           C  
ATOM   1288  CZ  PHE A 827      69.208  48.716  15.451  1.00  0.00           C  
ATOM   1289  N   GLU A 829      70.996  42.139  15.774  1.00  0.00           N  
ATOM   1290  CA  GLU A 829      71.015  40.776  16.307  1.00  0.00           C  
ATOM   1291  C   GLU A 829      69.598  40.532  16.794  1.00  0.00           C  
ATOM   1292  O   GLU A 829      68.864  41.488  17.084  1.00  0.00           O  
ATOM   1293  CB  GLU A 829      71.964  40.655  17.500  1.00  0.00           C  
ATOM   1294  CG  GLU A 829      73.436  40.801  17.161  1.00  0.00           C  
ATOM   1295  CD  GLU A 829      74.336  40.708  18.387  1.00  0.00           C  
ATOM   1296  OE1 GLU A 829      75.114  41.659  18.635  1.00  0.00           O  
ATOM   1297  OE2 GLU A 829      74.267  39.680  19.100  1.00  0.00           O  
ATOM   1298  N   GLU A 830      69.209  39.267  16.900  1.00  0.00           N  
ATOM   1299  CA  GLU A 830      67.871  38.945  17.356  1.00  0.00           C  
ATOM   1300  C   GLU A 830      67.606  39.557  18.721  1.00  0.00           C  
ATOM   1301  O   GLU A 830      68.511  39.651  19.557  1.00  0.00           O  
ATOM   1302  CB  GLU A 830      67.670  37.441  17.403  1.00  0.00           C  
ATOM   1303  CG  GLU A 830      67.765  36.771  16.044  1.00  0.00           C  
ATOM   1304  CD  GLU A 830      67.320  35.332  16.085  1.00  0.00           C  
ATOM   1305  OE1 GLU A 830      66.464  35.004  16.929  1.00  0.00           O  
ATOM   1306  OE2 GLU A 830      67.820  34.527  15.280  1.00  0.00           O  
ATOM   1307  N   GLY A 831      66.386  40.046  18.911  1.00  0.00           N  
ATOM   1308  CA  GLY A 831      66.017  40.649  20.178  1.00  0.00           C  
ATOM   1309  C   GLY A 831      66.635  42.010  20.418  1.00  0.00           C  
ATOM   1310  O   GLY A 831      66.240  42.709  21.355  1.00  0.00           O  
ATOM   1311  N   LYS A 832      67.561  42.417  19.554  1.00  0.00           N  
ATOM   1312  CA  LYS A 832      68.222  43.708  19.716  1.00  0.00           C  
ATOM   1313  C   LYS A 832      67.353  44.914  19.417  1.00  0.00           C  
ATOM   1314  O   LYS A 832      67.668  46.015  19.841  1.00  0.00           O  
ATOM   1315  CB  LYS A 832      69.508  43.766  18.899  1.00  0.00           C  
ATOM   1316  CG  LYS A 832      70.760  43.734  19.749  1.00  0.00           C  
ATOM   1317  CD  LYS A 832      70.790  42.528  20.667  1.00  0.00           C  
ATOM   1318  CE  LYS A 832      71.901  42.660  21.693  1.00  0.00           C  
ATOM   1319  NZ  LYS A 832      71.950  41.470  22.585  1.00  0.00           N  
ATOM   1320  N   ALA A 833      66.282  44.700  18.663  1.00  0.00           N  
ATOM   1321  CA  ALA A 833      65.333  45.752  18.303  1.00  0.00           C  
ATOM   1322  C   ALA A 833      64.086  45.130  17.684  1.00  0.00           C  
ATOM   1323  O   ALA A 833      64.122  43.999  17.176  1.00  0.00           O  
ATOM   1324  CB  ALA A 833      65.968  46.745  17.320  1.00  0.00           C  
ATOM   1325  N   CYS A 834      62.980  45.857  17.741  1.00  0.00           N  
ATOM   1326  CA  CYS A 834      61.726  45.380  17.173  1.00  0.00           C  
ATOM   1327  C   CYS A 834      60.884  46.603  16.833  1.00  0.00           C  
ATOM   1328  O   CYS A 834      61.190  47.706  17.281  1.00  0.00           O  
ATOM   1329  CB  CYS A 834      60.983  44.482  18.166  1.00  0.00           C  
ATOM   1330  SG  CYS A 834      60.453  45.337  19.663  1.00  0.00           S  
ATOM   1331  N   LEU A 835      59.880  46.425  15.979  1.00  0.00           N  
ATOM   1332  CA  LEU A 835      59.019  47.533  15.614  1.00  0.00           C  
ATOM   1333  C   LEU A 835      57.803  47.382  16.490  1.00  0.00           C  
ATOM   1334  O   LEU A 835      57.226  46.296  16.575  1.00  0.00           O  
ATOM   1335  CB  LEU A 835      58.618  47.492  14.135  1.00  0.00           C  
ATOM   1336  CG  LEU A 835      57.928  48.784  13.670  1.00  0.00           C  
ATOM   1337  CD1 LEU A 835      58.958  49.876  13.465  1.00  0.00           C  
ATOM   1338  CD2 LEU A 835      57.184  48.567  12.395  1.00  0.00           C  
ATOM   1339  N   ARG A 836      57.454  48.448  17.190  1.00  0.00           N  
ATOM   1340  CA  ARG A 836      56.310  48.425  18.065  1.00  0.00           C  
ATOM   1341  C   ARG A 836      55.326  49.468  17.597  1.00  0.00           C  
ATOM   1342  O   ARG A 836      55.711  50.460  16.978  1.00  0.00           O  
ATOM   1343  CB  ARG A 836      56.728  48.777  19.492  1.00  0.00           C  
ATOM   1344  CG  ARG A 836      57.627  47.780  20.168  1.00  0.00           C  
ATOM   1345  CD  ARG A 836      56.997  47.316  21.468  1.00  0.00           C  
ATOM   1346  NE  ARG A 836      57.414  48.086  22.633  1.00  0.00           N  
ATOM   1347  CZ  ARG A 836      56.790  48.065  23.806  1.00  0.00           C  
ATOM   1348  NH1 ARG A 836      55.705  47.334  23.982  1.00  0.00           N  
ATOM   1349  NH2 ARG A 836      57.299  48.719  24.832  1.00  0.00           N  
ATOM   1350  N   ALA A 837      54.051  49.232  17.879  1.00  0.00           N  
ATOM   1351  CA  ALA A 837      53.009  50.188  17.546  1.00  0.00           C  
ATOM   1352  C   ALA A 837      52.997  51.223  18.690  1.00  0.00           C  
ATOM   1353  O   ALA A 837      53.329  50.916  19.840  1.00  0.00           O  
ATOM   1354  CB  ALA A 837      51.656  49.485  17.436  1.00  0.00           C  
ATOM   1355  N   LYS A 838      52.661  52.460  18.365  1.00  0.00           N  
ATOM   1356  CA  LYS A 838      52.618  53.517  19.361  1.00  0.00           C  
ATOM   1357  C   LYS A 838      51.148  53.740  19.699  1.00  0.00           C  
ATOM   1358  O   LYS A 838      50.447  54.462  18.995  1.00  0.00           O  
ATOM   1359  CB  LYS A 838      53.242  54.772  18.767  1.00  0.00           C  
ATOM   1360  CG  LYS A 838      53.532  55.858  19.752  1.00  0.00           C  
ATOM   1361  CD  LYS A 838      54.265  56.994  19.077  1.00  0.00           C  
ATOM   1362  CE  LYS A 838      55.596  56.537  18.526  1.00  0.00           C  
ATOM   1363  NZ  LYS A 838      56.361  57.682  17.955  1.00  0.00           N  
ATOM   1364  N   ILE A 839      50.670  53.075  20.748  1.00  0.00           N  
ATOM   1365  CA  ILE A 839      49.267  53.185  21.141  1.00  0.00           C  
ATOM   1366  C   ILE A 839      49.109  53.833  22.515  1.00  0.00           C  
ATOM   1367  O   ILE A 839      49.266  55.045  22.648  1.00  0.00           O  
ATOM   1368  CB  ILE A 839      48.549  51.795  21.096  1.00  0.00           C  
ATOM   1369  CG1 ILE A 839      48.975  51.028  19.836  1.00  0.00           C  
ATOM   1370  CG2 ILE A 839      47.027  51.986  21.124  1.00  0.00           C  
ATOM   1371  CD1 ILE A 839      48.069  49.892  19.410  1.00  0.00           C  
ATOM   1372  N   ASP A 840      48.816  53.035  23.536  1.00  0.00           N  
ATOM   1373  CA  ASP A 840      48.641  53.565  24.878  1.00  0.00           C  
ATOM   1374  C   ASP A 840      49.235  52.630  25.909  1.00  0.00           C  
ATOM   1375  O   ASP A 840      48.622  51.631  26.253  1.00  0.00           O  
ATOM   1376  CB  ASP A 840      47.157  53.768  25.168  1.00  0.00           C  
ATOM   1377  CG  ASP A 840      46.911  54.433  26.506  1.00  0.00           C  
ATOM   1378  OD1 ASP A 840      47.883  54.890  27.140  1.00  0.00           O  
ATOM   1379  OD2 ASP A 840      45.739  54.496  26.930  1.00  0.00           O  
ATOM   1380  N   MET A 869      50.393  52.993  26.450  1.00  0.00           N  
ATOM   1381  CA  MET A 869      51.071  52.167  27.447  1.00  0.00           C  
ATOM   1382  C   MET A 869      50.332  52.010  28.783  1.00  0.00           C  
ATOM   1383  O   MET A 869      50.770  51.246  29.658  1.00  0.00           O  
ATOM   1384  CB  MET A 869      52.472  52.706  27.710  1.00  0.00           C  
ATOM   1385  CG  MET A 869      53.490  52.334  26.667  1.00  0.00           C  
ATOM   1386  SD  MET A 869      53.523  50.578  26.440  1.00  0.00           S  
ATOM   1387  CE  MET A 869      54.552  50.058  27.693  1.00  0.00           C  
ATOM   1388  N   ALA A 870      49.235  52.748  28.944  1.00  0.00           N  
ATOM   1389  CA  ALA A 870      48.423  52.697  30.162  1.00  0.00           C  
ATOM   1390  C   ALA A 870      47.015  52.190  29.854  1.00  0.00           C  
ATOM   1391  O   ALA A 870      46.071  52.447  30.600  1.00  0.00           O  
ATOM   1392  CB  ALA A 870      48.353  54.078  30.817  1.00  0.00           C  
ATOM   1393  N   SER A 872      46.871  51.494  28.739  1.00  0.00           N  
ATOM   1394  CA  SER A 872      45.583  50.961  28.355  1.00  0.00           C  
ATOM   1395  C   SER A 872      45.254  49.788  29.248  1.00  0.00           C  
ATOM   1396  O   SER A 872      46.138  49.046  29.616  1.00  0.00           O  
ATOM   1397  CB  SER A 872      45.644  50.456  26.920  1.00  0.00           C  
ATOM   1398  OG  SER A 872      44.460  49.749  26.586  1.00  0.00           O  
ATOM   1399  N   PRO A 873      43.971  49.623  29.626  1.00  0.00           N  
ATOM   1400  CA  PRO A 873      43.646  48.475  30.478  1.00  0.00           C  
ATOM   1401  C   PRO A 873      43.754  47.236  29.606  1.00  0.00           C  
ATOM   1402  O   PRO A 873      43.782  46.113  30.100  1.00  0.00           O  
ATOM   1403  CB  PRO A 873      42.202  48.754  30.896  1.00  0.00           C  
ATOM   1404  CG  PRO A 873      41.657  49.501  29.737  1.00  0.00           C  
ATOM   1405  CD  PRO A 873      42.779  50.468  29.439  1.00  0.00           C  
ATOM   1406  N   PHE A 874      43.772  47.462  28.295  1.00  0.00           N  
ATOM   1407  CA  PHE A 874      43.927  46.400  27.313  1.00  0.00           C  
ATOM   1408  C   PHE A 874      45.421  46.244  27.164  1.00  0.00           C  
ATOM   1409  O   PHE A 874      46.079  47.071  26.540  1.00  0.00           O  
ATOM   1410  CB  PHE A 874      43.326  46.802  25.961  1.00  0.00           C  
ATOM   1411  CG  PHE A 874      41.851  46.574  25.867  1.00  0.00           C  
ATOM   1412  CD1 PHE A 874      41.343  45.278  25.812  1.00  0.00           C  
ATOM   1413  CD2 PHE A 874      40.968  47.643  25.875  1.00  0.00           C  
ATOM   1414  CE1 PHE A 874      39.985  45.044  25.773  1.00  0.00           C  
ATOM   1415  CE2 PHE A 874      39.602  47.420  25.835  1.00  0.00           C  
ATOM   1416  CZ  PHE A 874      39.109  46.114  25.786  1.00  0.00           C  
ATOM   1417  N   ILE A1082      45.954  45.184  27.749  1.00  0.00           N  
ATOM   1418  CA  ILE A1082      47.385  44.916  27.699  1.00  0.00           C  
ATOM   1419  C   ILE A1082      47.890  44.742  26.264  1.00  0.00           C  
ATOM   1420  O   ILE A1082      49.025  45.093  25.939  1.00  0.00           O  
ATOM   1421  CB  ILE A1082      47.730  43.710  28.631  1.00  0.00           C  
ATOM   1422  CG1 ILE A1082      47.660  44.185  30.086  1.00  0.00           C  
ATOM   1423  CG2 ILE A1082      49.089  43.109  28.310  1.00  0.00           C  
ATOM   1424  CD1 ILE A1082      48.084  43.168  31.082  1.00  0.00           C  
ATOM   1425  N   VAL A1083      47.000  44.300  25.386  1.00  0.00           N  
ATOM   1426  CA  VAL A1083      47.345  44.089  23.987  1.00  0.00           C  
ATOM   1427  C   VAL A1083      47.605  45.440  23.313  1.00  0.00           C  
ATOM   1428  O   VAL A1083      48.412  45.538  22.408  1.00  0.00           O  
ATOM   1429  CB  VAL A1083      46.223  43.222  23.246  1.00  0.00           C  
ATOM   1430  CG1 VAL A1083      44.960  44.025  22.986  1.00  0.00           C  
ATOM   1431  CG2 VAL A1083      46.755  42.613  21.958  1.00  0.00           C  
ATOM   1432  N   MET A1084      47.003  46.495  23.844  1.00  0.00           N  
ATOM   1433  CA  MET A1084      47.156  47.820  23.274  1.00  0.00           C  
ATOM   1434  C   MET A1084      48.347  48.583  23.811  1.00  0.00           C  
ATOM   1435  O   MET A1084      48.573  49.735  23.423  1.00  0.00           O  
ATOM   1436  CB  MET A1084      45.897  48.649  23.514  1.00  0.00           C  
ATOM   1437  CG  MET A1084      44.652  48.116  22.838  1.00  0.00           C  
ATOM   1438  SD  MET A1084      44.802  48.104  21.065  1.00  0.00           S  
ATOM   1439  CE  MET A1084      43.928  49.557  20.645  1.00  0.00           C  
ATOM   1440  N   ARG A1085      49.127  47.958  24.684  1.00  0.00           N  
ATOM   1441  CA  ARG A1085      50.280  48.646  25.260  1.00  0.00           C  
ATOM   1442  C   ARG A1085      51.495  48.536  24.355  1.00  0.00           C  
ATOM   1443  O   ARG A1085      52.440  47.815  24.670  1.00  0.00           O  
ATOM   1444  CB  ARG A1085      50.583  48.135  26.680  1.00  0.00           C  
ATOM   1445  CG  ARG A1085      49.374  48.193  27.630  1.00  0.00           C  
ATOM   1446  CD  ARG A1085      49.718  48.670  29.038  1.00  0.00           C  
ATOM   1447  NE  ARG A1085      49.807  47.610  30.043  1.00  0.00           N  
ATOM   1448  CZ  ARG A1085      48.927  47.423  31.026  1.00  0.00           C  
ATOM   1449  NH1 ARG A1085      47.877  48.204  31.147  1.00  0.00           N  
ATOM   1450  NH2 ARG A1085      49.118  46.478  31.926  1.00  0.00           N  
ATOM   1451  N   ASP A1087      51.447  49.273  23.237  1.00  0.00           N  
ATOM   1452  CA  ASP A1087      52.509  49.309  22.222  1.00  0.00           C  
ATOM   1453  C   ASP A1087      52.839  47.919  21.694  1.00  0.00           C  
ATOM   1454  O   ASP A1087      53.988  47.478  21.712  1.00  0.00           O  
ATOM   1455  CB  ASP A1087      53.764  49.972  22.782  1.00  0.00           C  
ATOM   1456  CG  ASP A1087      53.658  51.479  22.815  1.00  0.00           C  
ATOM   1457  OD1 ASP A1087      52.529  52.005  22.814  1.00  0.00           O  
ATOM   1458  OD2 ASP A1087      54.717  52.138  22.816  1.00  0.00           O  
ATOM   1459  N   PRO A1088      51.843  47.247  21.129  1.00  0.00           N  
ATOM   1460  CA  PRO A1088      52.183  45.915  20.650  1.00  0.00           C  
ATOM   1461  C   PRO A1088      53.268  45.851  19.609  1.00  0.00           C  
ATOM   1462  O   PRO A1088      53.341  46.700  18.719  1.00  0.00           O  
ATOM   1463  CB  PRO A1088      50.847  45.403  20.110  1.00  0.00           C  
ATOM   1464  CG  PRO A1088      50.229  46.613  19.579  1.00  0.00           C  
ATOM   1465  CD  PRO A1088      50.504  47.638  20.662  1.00  0.00           C  
ATOM   1466  N   VAL A1089      54.115  44.833  19.745  1.00  0.00           N  
ATOM   1467  CA  VAL A1089      55.186  44.570  18.795  1.00  0.00           C  
ATOM   1468  C   VAL A1089      54.544  44.150  17.460  1.00  0.00           C  
ATOM   1469  O   VAL A1089      53.624  43.315  17.416  1.00  0.00           O  
ATOM   1470  CB  VAL A1089      56.124  43.417  19.273  1.00  0.00           C  
ATOM   1471  CG1 VAL A1089      57.184  43.135  18.233  1.00  0.00           C  
ATOM   1472  CG2 VAL A1089      56.792  43.773  20.572  1.00  0.00           C  
ATOM   1473  N   LEU A1090      55.013  44.776  16.390  1.00  0.00           N  
ATOM   1474  CA  LEU A1090      54.556  44.513  15.040  1.00  0.00           C  
ATOM   1475  C   LEU A1090      55.528  43.579  14.312  1.00  0.00           C  
ATOM   1476  O   LEU A1090      55.107  42.694  13.571  1.00  0.00           O  
ATOM   1477  CB  LEU A1090      54.459  45.838  14.293  1.00  0.00           C  
ATOM   1478  CG  LEU A1090      53.156  46.643  14.367  1.00  0.00           C  
ATOM   1479  CD1 LEU A1090      52.446  46.498  15.692  1.00  0.00           C  
ATOM   1480  CD2 LEU A1090      53.451  48.089  14.032  1.00  0.00           C  
ATOM   1481  N   TYR A1091      56.822  43.763  14.562  1.00  0.00           N  
ATOM   1482  CA  TYR A1091      57.887  42.982  13.927  1.00  0.00           C  
ATOM   1483  C   TYR A1091      59.019  42.599  14.877  1.00  0.00           C  
ATOM   1484  O   TYR A1091      59.409  43.385  15.744  1.00  0.00           O  
ATOM   1485  CB  TYR A1091      58.521  43.797  12.802  1.00  0.00           C  
ATOM   1486  CG  TYR A1091      57.866  43.619  11.458  1.00  0.00           C  
ATOM   1487  CD1 TYR A1091      56.962  44.558  10.969  1.00  0.00           C  
ATOM   1488  CD2 TYR A1091      58.144  42.499  10.674  1.00  0.00           C  
ATOM   1489  CE1 TYR A1091      56.349  44.374   9.736  1.00  0.00           C  
ATOM   1490  CE2 TYR A1091      57.538  42.314   9.445  1.00  0.00           C  
ATOM   1491  CZ  TYR A1091      56.640  43.246   8.986  1.00  0.00           C  
ATOM   1492  OH  TYR A1091      55.990  43.019   7.805  1.00  0.00           O  
ATOM   1493  N   ARG A1093      59.561  41.401  14.691  1.00  0.00           N  
ATOM   1494  CA  ARG A1093      60.689  40.927  15.485  1.00  0.00           C  
ATOM   1495  C   ARG A1093      61.702  40.255  14.568  1.00  0.00           C  
ATOM   1496  O   ARG A1093      61.366  39.838  13.453  1.00  0.00           O  
ATOM   1497  CB  ARG A1093      60.278  40.014  16.663  1.00  0.00           C  
ATOM   1498  CG  ARG A1093      59.013  39.147  16.518  1.00  0.00           C  
ATOM   1499  CD  ARG A1093      59.225  37.940  15.641  1.00  0.00           C  
ATOM   1500  NE  ARG A1093      58.350  36.826  16.001  1.00  0.00           N  
ATOM   1501  CZ  ARG A1093      57.197  36.549  15.407  1.00  0.00           C  
ATOM   1502  NH1 ARG A1093      56.756  37.315  14.425  1.00  0.00           N  
ATOM   1503  NH2 ARG A1093      56.517  35.459  15.743  1.00  0.00           N  
ATOM   1504  N   ILE A1094      62.952  40.227  15.022  1.00  0.00           N  
ATOM   1505  CA  ILE A1094      64.065  39.662  14.267  1.00  0.00           C  
ATOM   1506  C   ILE A1094      64.282  38.181  14.528  1.00  0.00           C  
ATOM   1507  O   ILE A1094      64.458  37.753  15.671  1.00  0.00           O  
ATOM   1508  CB  ILE A1094      65.397  40.404  14.569  1.00  0.00           C  
ATOM   1509  CG1 ILE A1094      65.204  41.925  14.433  1.00  0.00           C  
ATOM   1510  CG2 ILE A1094      66.470  39.921  13.624  1.00  0.00           C  
ATOM   1511  CD1 ILE A1094      66.348  42.769  14.982  1.00  0.00           C  
ATOM   1512  N   LYS A1099      64.258  37.413  13.447  1.00  0.00           N  
ATOM   1513  CA  LYS A1099      64.471  35.983  13.488  1.00  0.00           C  
ATOM   1514  C   LYS A1099      65.219  35.569  12.246  1.00  0.00           C  
ATOM   1515  O   LYS A1099      64.703  35.665  11.134  1.00  0.00           O  
ATOM   1516  CB  LYS A1099      63.149  35.218  13.565  1.00  0.00           C  
ATOM   1517  CG  LYS A1099      62.431  35.372  14.899  1.00  0.00           C  
ATOM   1518  CD  LYS A1099      61.323  34.354  15.090  1.00  0.00           C  
ATOM   1519  CE  LYS A1099      60.789  34.461  16.501  1.00  0.00           C  
ATOM   1520  NZ  LYS A1099      59.642  33.564  16.730  1.00  0.00           N  
ATOM   1521  N   PHE A1165      66.482  35.217  12.437  1.00  0.00           N  
ATOM   1522  CA  PHE A1165      67.310  34.743  11.345  1.00  0.00           C  
ATOM   1523  C   PHE A1165      67.005  33.250  11.214  1.00  0.00           C  
ATOM   1524  O   PHE A1165      67.810  32.401  11.572  1.00  0.00           O  
ATOM   1525  CB  PHE A1165      68.787  34.980  11.659  1.00  0.00           C  
ATOM   1526  CG  PHE A1165      69.167  36.425  11.691  1.00  0.00           C  
ATOM   1527  CD1 PHE A1165      69.423  37.111  10.515  1.00  0.00           C  
ATOM   1528  CD2 PHE A1165      69.291  37.096  12.895  1.00  0.00           C  
ATOM   1529  CE1 PHE A1165      69.803  38.440  10.538  1.00  0.00           C  
ATOM   1530  CE2 PHE A1165      69.671  38.428  12.926  1.00  0.00           C  
ATOM   1531  CZ  PHE A1165      69.929  39.102  11.744  1.00  0.00           C  
ATOM   1532  N   ALA A1166      65.799  32.949  10.760  1.00  0.00           N  
ATOM   1533  CA  ALA A1166      65.347  31.582  10.601  1.00  0.00           C  
ATOM   1534  C   ALA A1166      64.742  31.473   9.216  1.00  0.00           C  
ATOM   1535  O   ALA A1166      64.035  32.377   8.773  1.00  0.00           O  
ATOM   1536  CB  ALA A1166      64.296  31.259  11.658  1.00  0.00           C  
ATOM   1537  N   GLU A1168      65.043  30.377   8.532  1.00  0.00           N  
ATOM   1538  CA  GLU A1168      64.537  30.120   7.195  1.00  0.00           C  
ATOM   1539  C   GLU A1168      63.059  29.748   7.274  1.00  0.00           C  
ATOM   1540  O   GLU A1168      62.666  28.882   8.047  1.00  0.00           O  
ATOM   1541  CB  GLU A1168      65.326  28.980   6.576  1.00  0.00           C  
ATOM   1542  CG  GLU A1168      64.966  28.664   5.157  1.00  0.00           C  
ATOM   1543  CD  GLU A1168      65.719  27.453   4.651  1.00  0.00           C  
ATOM   1544  OE1 GLU A1168      66.922  27.591   4.336  1.00  0.00           O  
ATOM   1545  OE2 GLU A1168      65.115  26.360   4.588  1.00  0.00           O  
ATOM   1546  N   HIS A1169      62.244  30.414   6.475  1.00  0.00           N  
ATOM   1547  CA  HIS A1169      60.813  30.179   6.447  1.00  0.00           C  
ATOM   1548  C   HIS A1169      60.452  29.104   5.406  1.00  0.00           C  
ATOM   1549  O   HIS A1169      60.961  29.112   4.277  1.00  0.00           O  
ATOM   1550  CB  HIS A1169      60.120  31.507   6.120  1.00  0.00           C  
ATOM   1551  CG  HIS A1169      58.638  31.486   6.304  1.00  0.00           C  
ATOM   1552  ND1 HIS A1169      57.766  31.061   5.322  1.00  0.00           N  
ATOM   1553  CD2 HIS A1169      57.871  31.849   7.359  1.00  0.00           C  
ATOM   1554  CE1 HIS A1169      56.527  31.162   5.767  1.00  0.00           C  
ATOM   1555  NE2 HIS A1169      56.563  31.639   6.999  1.00  0.00           N  
ATOM   1556  N   HIS A1170      59.528  28.214   5.763  1.00  0.00           N  
ATOM   1557  CA  HIS A1170      59.098  27.133   4.855  1.00  0.00           C  
ATOM   1558  C   HIS A1170      58.452  27.556   3.539  1.00  0.00           C  
ATOM   1559  O   HIS A1170      58.095  26.703   2.735  1.00  0.00           O  
ATOM   1560  CB  HIS A1170      58.157  26.145   5.569  1.00  0.00           C  
ATOM   1561  CG  HIS A1170      56.953  26.790   6.184  1.00  0.00           C  
ATOM   1562  ND1 HIS A1170      55.746  26.896   5.527  1.00  0.00           N  
ATOM   1563  CD2 HIS A1170      56.782  27.392   7.382  1.00  0.00           C  
ATOM   1564  CE1 HIS A1170      54.885  27.538   6.292  1.00  0.00           C  
ATOM   1565  NE2 HIS A1170      55.488  27.850   7.423  1.00  0.00           N  
ATOM   1566  N   GLN A1171      58.246  28.853   3.345  1.00  0.00           N  
ATOM   1567  CA  GLN A1171      57.629  29.339   2.116  1.00  0.00           C  
ATOM   1568  C   GLN A1171      58.458  30.448   1.497  1.00  0.00           C  
ATOM   1569  O   GLN A1171      58.538  30.569   0.278  1.00  0.00           O  
ATOM   1570  CB  GLN A1171      56.228  29.877   2.393  1.00  0.00           C  
ATOM   1571  CG  GLN A1171      55.285  28.882   3.019  1.00  0.00           C  
ATOM   1572  CD  GLN A1171      54.857  27.799   2.060  1.00  0.00           C  
ATOM   1573  OE1 GLN A1171      54.480  28.076   0.927  1.00  0.00           O  
ATOM   1574  NE2 GLN A1171      54.899  26.557   2.512  1.00  0.00           N  
ATOM   1575  N   THR A1177      59.070  31.269   2.343  1.00  0.00           N  
ATOM   1576  CA  THR A1177      59.861  32.383   1.856  1.00  0.00           C  
ATOM   1577  C   THR A1177      61.361  32.148   2.010  1.00  0.00           C  
ATOM   1578  O   THR A1177      62.164  33.044   1.749  1.00  0.00           O  
ATOM   1579  CB  THR A1177      59.448  33.710   2.555  1.00  0.00           C  
ATOM   1580  OG1 THR A1177      59.841  33.677   3.930  1.00  0.00           O  
ATOM   1581  CG2 THR A1177      57.930  33.902   2.487  1.00  0.00           C  
ATOM   1582  N   GLY A1178      61.740  30.940   2.412  1.00  0.00           N  
ATOM   1583  CA  GLY A1178      63.149  30.629   2.585  1.00  0.00           C  
ATOM   1584  C   GLY A1178      63.849  31.641   3.458  1.00  0.00           C  
ATOM   1585  O   GLY A1178      63.336  32.022   4.503  1.00  0.00           O  
ATOM   1586  N   ASN A1191      64.976  32.148   2.986  1.00  0.00           N  
ATOM   1587  CA  ASN A1191      65.732  33.123   3.750  1.00  0.00           C  
ATOM   1588  C   ASN A1191      65.598  34.548   3.260  1.00  0.00           C  
ATOM   1589  O   ASN A1191      66.468  35.363   3.519  1.00  0.00           O  
ATOM   1590  CB  ASN A1191      67.200  32.724   3.803  1.00  0.00           C  
ATOM   1591  CG  ASN A1191      67.407  31.448   4.569  1.00  0.00           C  
ATOM   1592  OD1 ASN A1191      66.890  31.289   5.672  1.00  0.00           O  
ATOM   1593  ND2 ASN A1191      68.125  30.506   3.975  1.00  0.00           N  
ATOM   1594  N   LYS A1192      64.490  34.864   2.600  1.00  0.00           N  
ATOM   1595  CA  LYS A1192      64.253  36.209   2.076  1.00  0.00           C  
ATOM   1596  C   LYS A1192      64.020  37.244   3.183  1.00  0.00           C  
ATOM   1597  O   LYS A1192      64.341  38.413   3.010  1.00  0.00           O  
ATOM   1598  CB  LYS A1192      63.063  36.187   1.105  1.00  0.00           C  
ATOM   1599  CG  LYS A1192      62.570  37.555   0.618  1.00  0.00           C  
ATOM   1600  CD  LYS A1192      61.217  37.409  -0.130  1.00  0.00           C  
ATOM   1601  CE  LYS A1192      60.733  38.686  -0.890  1.00  0.00           C  
ATOM   1602  NZ  LYS A1192      60.214  39.809  -0.058  1.00  0.00           N  
ATOM   1603  N   TRP A1193      63.503  36.816   4.330  1.00  0.00           N  
ATOM   1604  CA  TRP A1193      63.221  37.753   5.418  1.00  0.00           C  
ATOM   1605  C   TRP A1193      63.886  37.368   6.722  1.00  0.00           C  
ATOM   1606  O   TRP A1193      63.933  36.192   7.076  1.00  0.00           O  
ATOM   1607  CB  TRP A1193      61.714  37.819   5.707  1.00  0.00           C  
ATOM   1608  CG  TRP A1193      60.857  38.325   4.601  1.00  0.00           C  
ATOM   1609  CD1 TRP A1193      60.299  37.593   3.597  1.00  0.00           C  
ATOM   1610  CD2 TRP A1193      60.442  39.682   4.393  1.00  0.00           C  
ATOM   1611  NE1 TRP A1193      59.567  38.409   2.772  1.00  0.00           N  
ATOM   1612  CE2 TRP A1193      59.637  39.697   3.238  1.00  0.00           C  
ATOM   1613  CE3 TRP A1193      60.668  40.888   5.076  1.00  0.00           C  
ATOM   1614  CZ2 TRP A1193      59.054  40.875   2.743  1.00  0.00           C  
ATOM   1615  CZ3 TRP A1193      60.083  42.062   4.584  1.00  0.00           C  
ATOM   1616  CH2 TRP A1193      59.290  42.043   3.431  1.00  0.00           C  
ATOM   1617  N   CYS A1194      64.387  38.357   7.450  1.00  0.00           N  
ATOM   1618  CA  CYS A1194      64.972  38.081   8.752  1.00  0.00           C  
ATOM   1619  C   CYS A1194      64.070  38.717   9.790  1.00  0.00           C  
ATOM   1620  O   CYS A1194      64.337  38.612  10.980  1.00  0.00           O  
ATOM   1621  CB  CYS A1194      66.427  38.571   8.870  1.00  0.00           C  
ATOM   1622  SG  CYS A1194      66.758  40.342   8.802  1.00  0.00           S  
ATOM   1623  N   ILE A1195      63.031  39.420   9.322  1.00  0.00           N  
ATOM   1624  CA  ILE A1195      62.044  40.053  10.200  1.00  0.00           C  
ATOM   1625  C   ILE A1195      60.684  39.471   9.856  1.00  0.00           C  
ATOM   1626  O   ILE A1195      60.349  39.292   8.678  1.00  0.00           O  
ATOM   1627  CB  ILE A1195      61.977  41.604  10.078  1.00  0.00           C  
ATOM   1628  CG1 ILE A1195      61.605  42.039   8.659  1.00  0.00           C  
ATOM   1629  CG2 ILE A1195      63.282  42.224  10.541  1.00  0.00           C  
ATOM   1630  CD1 ILE A1195      61.155  43.499   8.564  1.00  0.00           C  
ATOM   1631  N   TYR A1196      59.905  39.170  10.885  1.00  0.00           N  
ATOM   1632  CA  TYR A1196      58.593  38.577  10.693  1.00  0.00           C  
ATOM   1633  C   TYR A1196      57.507  39.338  11.446  1.00  0.00           C  
ATOM   1634  O   TYR A1196      57.758  39.886  12.517  1.00  0.00           O  
ATOM   1635  CB  TYR A1196      58.644  37.110  11.115  1.00  0.00           C  
ATOM   1636  CG  TYR A1196      59.604  36.310  10.272  1.00  0.00           C  
ATOM   1637  CD1 TYR A1196      60.949  36.183  10.630  1.00  0.00           C  
ATOM   1638  CD2 TYR A1196      59.170  35.685   9.109  1.00  0.00           C  
ATOM   1639  CE1 TYR A1196      61.840  35.446   9.848  1.00  0.00           C  
ATOM   1640  CE2 TYR A1196      60.041  34.949   8.321  1.00  0.00           C  
ATOM   1641  CZ  TYR A1196      61.370  34.827   8.691  1.00  0.00           C  
ATOM   1642  OH  TYR A1196      62.196  34.054   7.906  1.00  0.00           O  
ATOM   1643  N   PRO A1198      56.299  39.426  10.863  1.00  0.00           N  
ATOM   1644  CA  PRO A1198      55.238  40.155  11.560  1.00  0.00           C  
ATOM   1645  C   PRO A1198      54.576  39.329  12.655  1.00  0.00           C  
ATOM   1646  O   PRO A1198      54.554  38.093  12.609  1.00  0.00           O  
ATOM   1647  CB  PRO A1198      54.261  40.491  10.431  1.00  0.00           C  
ATOM   1648  CG  PRO A1198      54.397  39.301   9.514  1.00  0.00           C  
ATOM   1649  CD  PRO A1198      55.893  39.097   9.482  1.00  0.00           C  
ATOM   1650  N   MET A1199      54.030  40.017  13.646  1.00  0.00           N  
ATOM   1651  CA  MET A1199      53.374  39.332  14.727  1.00  0.00           C  
ATOM   1652  C   MET A1199      51.950  38.989  14.311  1.00  0.00           C  
ATOM   1653  O   MET A1199      51.405  39.555  13.364  1.00  0.00           O  
ATOM   1654  CB  MET A1199      53.394  40.200  15.988  1.00  0.00           C  
ATOM   1655  CG  MET A1199      54.790  40.437  16.564  1.00  0.00           C  
ATOM   1656  SD  MET A1199      55.554  38.979  17.280  1.00  0.00           S  
ATOM   1657  CE  MET A1199      54.595  38.751  18.740  1.00  0.00           C  
ATOM   1658  N   TYR A1200      51.339  38.067  15.031  1.00  0.00           N  
ATOM   1659  CA  TYR A1200      49.984  37.653  14.736  1.00  0.00           C  
ATOM   1660  C   TYR A1200      48.989  38.805  14.611  1.00  0.00           C  
ATOM   1661  O   TYR A1200      48.274  38.898  13.626  1.00  0.00           O  
ATOM   1662  CB  TYR A1200      49.494  36.674  15.813  1.00  0.00           C  
ATOM   1663  CG  TYR A1200      47.987  36.535  15.860  1.00  0.00           C  
ATOM   1664  CD1 TYR A1200      47.313  35.760  14.921  1.00  0.00           C  
ATOM   1665  CD2 TYR A1200      47.234  37.244  16.793  1.00  0.00           C  
ATOM   1666  CE1 TYR A1200      45.927  35.702  14.902  1.00  0.00           C  
ATOM   1667  CE2 TYR A1200      45.849  37.193  16.778  1.00  0.00           C  
ATOM   1668  CZ  TYR A1200      45.202  36.423  15.827  1.00  0.00           C  
ATOM   1669  OH  TYR A1200      43.827  36.404  15.770  1.00  0.00           O  
ATOM   1670  N   ASP A1201      48.938  39.666  15.619  1.00  0.00           N  
ATOM   1671  CA  ASP A1201      47.971  40.766  15.655  1.00  0.00           C  
ATOM   1672  C   ASP A1201      48.017  41.747  14.503  1.00  0.00           C  
ATOM   1673  O   ASP A1201      46.987  42.296  14.115  1.00  0.00           O  
ATOM   1674  CB  ASP A1201      48.045  41.516  16.999  1.00  0.00           C  
ATOM   1675  CG  ASP A1201      47.516  40.689  18.178  1.00  0.00           C  
ATOM   1676  OD1 ASP A1201      46.285  40.607  18.360  1.00  0.00           O  
ATOM   1677  OD2 ASP A1201      48.337  40.124  18.926  1.00  0.00           O  
ATOM   1678  N   PHE A1202      49.208  41.977  13.972  1.00  0.00           N  
ATOM   1679  CA  PHE A1202      49.383  42.887  12.856  1.00  0.00           C  
ATOM   1680  C   PHE A1202      49.000  42.185  11.543  1.00  0.00           C  
ATOM   1681  O   PHE A1202      48.346  42.764  10.677  1.00  0.00           O  
ATOM   1682  CB  PHE A1202      50.855  43.351  12.818  1.00  0.00           C  
ATOM   1683  CG  PHE A1202      51.181  44.333  11.706  1.00  0.00           C  
ATOM   1684  CD1 PHE A1202      50.493  45.536  11.588  1.00  0.00           C  
ATOM   1685  CD2 PHE A1202      52.202  44.052  10.790  1.00  0.00           C  
ATOM   1686  CE1 PHE A1202      50.815  46.445  10.574  1.00  0.00           C  
ATOM   1687  CE2 PHE A1202      52.526  44.949   9.784  1.00  0.00           C  
ATOM   1688  CZ  PHE A1202      51.831  46.151   9.673  1.00  0.00           C  
ATOM   1689  N   THR A1203      49.406  40.926  11.426  1.00  0.00           N  
ATOM   1690  CA  THR A1203      49.186  40.106  10.241  1.00  0.00           C  
ATOM   1691  C   THR A1203      47.766  39.739   9.958  1.00  0.00           C  
ATOM   1692  O   THR A1203      47.253  39.993   8.871  1.00  0.00           O  
ATOM   1693  CB  THR A1203      49.968  38.781  10.361  1.00  0.00           C  
ATOM   1694  OG1 THR A1203      51.353  39.079  10.475  1.00  0.00           O  
ATOM   1695  CG2 THR A1203      49.783  37.912   9.159  1.00  0.00           C  
ATOM   1696  N   HIS A1204      47.117  39.162  10.954  1.00  0.00           N  
ATOM   1697  CA  HIS A1204      45.764  38.662  10.790  1.00  0.00           C  
ATOM   1698  C   HIS A1204      44.660  39.576  10.273  1.00  0.00           C  
ATOM   1699  O   HIS A1204      43.866  39.168   9.406  1.00  0.00           O  
ATOM   1700  CB  HIS A1204      45.314  37.950  12.055  1.00  0.00           C  
ATOM   1701  CG  HIS A1204      44.339  36.861  11.789  1.00  0.00           C  
ATOM   1702  ND1 HIS A1204      44.720  35.544  11.672  1.00  0.00           N  
ATOM   1703  CD2 HIS A1204      43.012  36.895  11.542  1.00  0.00           C  
ATOM   1704  CE1 HIS A1204      43.670  34.811  11.358  1.00  0.00           C  
ATOM   1705  NE2 HIS A1204      42.621  35.607  11.274  1.00  0.00           N  
ATOM   1706  N   CYS A1205      44.551  40.775  10.834  1.00  0.00           N  
ATOM   1707  CA  CYS A1205      43.518  41.685  10.379  1.00  0.00           C  
ATOM   1708  C   CYS A1205      43.776  42.117   8.950  1.00  0.00           C  
ATOM   1709  O   CYS A1205      42.846  42.213   8.155  1.00  0.00           O  
ATOM   1710  CB  CYS A1205      43.405  42.889  11.304  1.00  0.00           C  
ATOM   1711  SG  CYS A1205      44.860  43.864  11.419  1.00  0.00           S  
ATOM   1712  N   ILE A1206      45.046  42.320   8.612  1.00  0.00           N  
ATOM   1713  CA  ILE A1206      45.433  42.728   7.266  1.00  0.00           C  
ATOM   1714  C   ILE A1206      45.227  41.601   6.246  1.00  0.00           C  
ATOM   1715  O   ILE A1206      44.747  41.849   5.138  1.00  0.00           O  
ATOM   1716  CB  ILE A1206      46.878  43.257   7.246  1.00  0.00           C  
ATOM   1717  CG1 ILE A1206      46.958  44.499   8.137  1.00  0.00           C  
ATOM   1718  CG2 ILE A1206      47.326  43.602   5.812  1.00  0.00           C  
ATOM   1719  CD1 ILE A1206      48.346  44.932   8.434  1.00  0.00           C  
ATOM   1720  N   SER A1207      45.568  40.367   6.621  1.00  0.00           N  
ATOM   1721  CA  SER A1207      45.374  39.207   5.745  1.00  0.00           C  
ATOM   1722  C   SER A1207      43.878  39.066   5.495  1.00  0.00           C  
ATOM   1723  O   SER A1207      43.440  38.835   4.376  1.00  0.00           O  
ATOM   1724  CB  SER A1207      45.908  37.952   6.424  1.00  0.00           C  
ATOM   1725  OG  SER A1207      47.318  38.020   6.531  1.00  0.00           O  
ATOM   1726  N   ASP A1208      43.099  39.265   6.549  1.00  0.00           N  
ATOM   1727  CA  ASP A1208      41.654  39.197   6.466  1.00  0.00           C  
ATOM   1728  C   ASP A1208      41.112  40.234   5.492  1.00  0.00           C  
ATOM   1729  O   ASP A1208      40.305  39.907   4.625  1.00  0.00           O  
ATOM   1730  CB  ASP A1208      41.023  39.420   7.849  1.00  0.00           C  
ATOM   1731  CG  ASP A1208      40.879  38.130   8.660  1.00  0.00           C  
ATOM   1732  OD1 ASP A1208      41.103  37.025   8.134  1.00  0.00           O  
ATOM   1733  OD2 ASP A1208      40.519  38.223   9.840  1.00  0.00           O  
ATOM   1734  N   ALA A1209      41.551  41.480   5.640  1.00  0.00           N  
ATOM   1735  CA  ALA A1209      41.087  42.563   4.774  1.00  0.00           C  
ATOM   1736  C   ALA A1209      41.520  42.405   3.310  1.00  0.00           C  
ATOM   1737  O   ALA A1209      40.728  42.663   2.404  1.00  0.00           O  
ATOM   1738  CB  ALA A1209      41.520  43.917   5.326  1.00  0.00           C  
ATOM   1739  N   LEU A1210      42.756  41.971   3.075  1.00  0.00           N  
ATOM   1740  CA  LEU A1210      43.249  41.769   1.713  1.00  0.00           C  
ATOM   1741  C   LEU A1210      42.457  40.683   0.996  1.00  0.00           C  
ATOM   1742  O   LEU A1210      42.164  40.806  -0.189  1.00  0.00           O  
ATOM   1743  CB  LEU A1210      44.732  41.416   1.725  1.00  0.00           C  
ATOM   1744  CG  LEU A1210      45.647  42.577   2.119  1.00  0.00           C  
ATOM   1745  CD1 LEU A1210      47.088  42.128   2.093  1.00  0.00           C  
ATOM   1746  CD2 LEU A1210      45.440  43.759   1.177  1.00  0.00           C  
ATOM   1747  N   GLU A1211      42.094  39.631   1.727  1.00  0.00           N  
ATOM   1748  CA  GLU A1211      41.324  38.515   1.179  1.00  0.00           C  
ATOM   1749  C   GLU A1211      39.835  38.798   1.085  1.00  0.00           C  
ATOM   1750  O   GLU A1211      39.084  37.967   0.575  1.00  0.00           O  
ATOM   1751  CB  GLU A1211      41.535  37.256   2.016  1.00  0.00           C  
ATOM   1752  CG  GLU A1211      42.959  36.729   1.960  1.00  0.00           C  
ATOM   1753  CD  GLU A1211      43.175  35.453   2.771  1.00  0.00           C  
ATOM   1754  OE1 GLU A1211      42.199  34.870   3.300  1.00  0.00           O  
ATOM   1755  OE2 GLU A1211      44.345  35.033   2.873  1.00  0.00           O  
ATOM   1756  N   GLY A1291      39.402  39.937   1.617  1.00  0.00           N  
ATOM   1757  CA  GLY A1291      38.001  40.306   1.556  1.00  0.00           C  
ATOM   1758  C   GLY A1291      37.080  39.551   2.498  1.00  0.00           C  
ATOM   1759  O   GLY A1291      35.906  39.325   2.182  1.00  0.00           O  
ATOM   1760  N   ILE A1292      37.602  39.134   3.644  1.00  0.00           N  
ATOM   1761  CA  ILE A1292      36.802  38.412   4.624  1.00  0.00           C  
ATOM   1762  C   ILE A1292      35.692  39.323   5.192  1.00  0.00           C  
ATOM   1763  O   ILE A1292      35.941  40.488   5.492  1.00  0.00           O  
ATOM   1764  CB  ILE A1292      37.715  37.877   5.770  1.00  0.00           C  
ATOM   1765  CG1 ILE A1292      38.777  36.942   5.198  1.00  0.00           C  
ATOM   1766  CG2 ILE A1292      36.905  37.115   6.800  1.00  0.00           C  
ATOM   1767  CD1 ILE A1292      38.208  35.716   4.506  1.00  0.00           C  
ATOM   1768  N   THR A1293      34.467  38.812   5.305  1.00  0.00           N  
ATOM   1769  CA  THR A1293      33.372  39.614   5.848  1.00  0.00           C  
ATOM   1770  C   THR A1293      33.192  39.375   7.345  1.00  0.00           C  
ATOM   1771  O   THR A1293      32.894  40.309   8.094  1.00  0.00           O  
ATOM   1772  CB  THR A1293      32.034  39.312   5.155  1.00  0.00           C  
ATOM   1773  OG1 THR A1293      31.674  37.944   5.377  1.00  0.00           O  
ATOM   1774  CG2 THR A1293      32.140  39.561   3.679  1.00  0.00           C  
ATOM   1775  N   HIS A1294      33.337  38.114   7.764  1.00  0.00           N  
ATOM   1776  CA  HIS A1294      33.186  37.705   9.170  1.00  0.00           C  
ATOM   1777  C   HIS A1294      34.327  36.809   9.636  1.00  0.00           C  
ATOM   1778  O   HIS A1294      34.360  35.618   9.339  1.00  0.00           O  
ATOM   1779  CB  HIS A1294      31.866  36.967   9.374  1.00  0.00           C  
ATOM   1780  CG  HIS A1294      30.674  37.751   8.934  1.00  0.00           C  
ATOM   1781  ND1 HIS A1294      29.934  38.522   9.800  1.00  0.00           N  
ATOM   1782  CD2 HIS A1294      30.126  37.930   7.707  1.00  0.00           C  
ATOM   1783  CE1 HIS A1294      28.986  39.148   9.129  1.00  0.00           C  
ATOM   1784  NE2 HIS A1294      29.082  38.806   7.856  1.00  0.00           N  
ATOM   1785  N   SER A1295      35.262  37.388  10.368  1.00  0.00           N  
ATOM   1786  CA  SER A1295      36.393  36.653  10.869  1.00  0.00           C  
ATOM   1787  C   SER A1295      35.961  35.902  12.135  1.00  0.00           C  
ATOM   1788  O   SER A1295      35.723  36.523  13.172  1.00  0.00           O  
ATOM   1789  CB  SER A1295      37.515  37.647  11.168  1.00  0.00           C  
ATOM   1790  OG  SER A1295      38.664  37.002  11.680  1.00  0.00           O  
ATOM   1791  N   LEU A1296      35.847  34.575  12.048  1.00  0.00           N  
ATOM   1792  CA  LEU A1296      35.437  33.733  13.185  1.00  0.00           C  
ATOM   1793  C   LEU A1296      36.604  33.079  13.943  1.00  0.00           C  
ATOM   1794  O   LEU A1296      37.331  32.265  13.394  1.00  0.00           O  
ATOM   1795  CB  LEU A1296      34.477  32.641  12.721  1.00  0.00           C  
ATOM   1796  CG  LEU A1296      33.364  33.171  11.841  1.00  0.00           C  
ATOM   1797  CD1 LEU A1296      32.508  32.022  11.441  1.00  0.00           C  
ATOM   1798  CD2 LEU A1296      32.573  34.241  12.576  1.00  0.00           C  
ATOM   1799  N   CYS A1297      36.720  33.357  15.232  1.00  0.00           N  
ATOM   1800  CA  CYS A1297      37.808  32.798  16.005  1.00  0.00           C  
ATOM   1801  C   CYS A1297      37.279  32.409  17.366  1.00  0.00           C  
ATOM   1802  O   CYS A1297      36.094  32.547  17.639  1.00  0.00           O  
ATOM   1803  CB  CYS A1297      38.914  33.838  16.156  1.00  0.00           C  
ATOM   1804  SG  CYS A1297      38.438  35.301  17.117  1.00  0.00           S  
ATOM   1805  N   THR A1298      38.153  31.900  18.217  1.00  0.00           N  
ATOM   1806  CA  THR A1298      37.739  31.505  19.547  1.00  0.00           C  
ATOM   1807  C   THR A1298      37.884  32.623  20.597  1.00  0.00           C  
ATOM   1808  O   THR A1298      38.522  33.652  20.373  1.00  0.00           O  
ATOM   1809  CB  THR A1298      38.401  30.180  19.978  1.00  0.00           C  
ATOM   1810  OG1 THR A1298      39.791  30.212  19.650  1.00  0.00           O  
ATOM   1811  CG2 THR A1298      37.754  29.001  19.274  1.00  0.00           C  
ATOM   1812  N   LEU A1299      37.248  32.409  21.737  1.00  0.00           N  
ATOM   1813  CA  LEU A1299      37.202  33.373  22.822  1.00  0.00           C  
ATOM   1814  C   LEU A1299      38.468  34.087  23.287  1.00  0.00           C  
ATOM   1815  O   LEU A1299      38.381  35.237  23.708  1.00  0.00           O  
ATOM   1816  CB  LEU A1299      36.452  32.756  24.005  1.00  0.00           C  
ATOM   1817  CG  LEU A1299      34.987  33.139  24.257  1.00  0.00           C  
ATOM   1818  CD1 LEU A1299      34.226  33.390  22.992  1.00  0.00           C  
ATOM   1819  CD2 LEU A1299      34.314  32.062  25.080  1.00  0.00           C  
ATOM   1820  N   GLU A1300      39.640  33.469  23.155  1.00  0.00           N  
ATOM   1821  CA  GLU A1300      40.864  34.117  23.626  1.00  0.00           C  
ATOM   1822  C   GLU A1300      41.367  35.283  22.803  1.00  0.00           C  
ATOM   1823  O   GLU A1300      42.354  35.914  23.178  1.00  0.00           O  
ATOM   1824  CB  GLU A1300      42.020  33.145  23.792  1.00  0.00           C  
ATOM   1825  CG  GLU A1300      41.646  31.713  23.818  1.00  0.00           C  
ATOM   1826  CD  GLU A1300      41.522  31.171  22.436  1.00  0.00           C  
ATOM   1827  OE1 GLU A1300      40.409  30.740  22.097  1.00  0.00           O  
ATOM   1828  OE2 GLU A1300      42.530  31.192  21.693  1.00  0.00           O  
ATOM   1829  N   PHE A1301      40.748  35.560  21.662  1.00  0.00           N  
ATOM   1830  CA  PHE A1301      41.203  36.689  20.863  1.00  0.00           C  
ATOM   1831  C   PHE A1301      40.235  37.844  21.006  1.00  0.00           C  
ATOM   1832  O   PHE A1301      40.276  38.781  20.213  1.00  0.00           O  
ATOM   1833  CB  PHE A1301      41.381  36.308  19.396  1.00  0.00           C  
ATOM   1834  CG  PHE A1301      42.426  35.251  19.163  1.00  0.00           C  
ATOM   1835  CD1 PHE A1301      43.762  35.592  19.038  1.00  0.00           C  
ATOM   1836  CD2 PHE A1301      42.063  33.912  19.025  1.00  0.00           C  
ATOM   1837  CE1 PHE A1301      44.716  34.625  18.774  1.00  0.00           C  
ATOM   1838  CE2 PHE A1301      43.015  32.935  18.758  1.00  0.00           C  
ATOM   1839  CZ  PHE A1301      44.338  33.290  18.632  1.00  0.00           C  
ATOM   1840  N   GLN A1302      39.377  37.790  22.025  1.00  0.00           N  
ATOM   1841  CA  GLN A1302      38.417  38.865  22.252  1.00  0.00           C  
ATOM   1842  C   GLN A1302      39.162  40.151  22.544  1.00  0.00           C  
ATOM   1843  O   GLN A1302      38.912  41.172  21.910  1.00  0.00           O  
ATOM   1844  CB  GLN A1302      37.423  38.525  23.374  1.00  0.00           C  
ATOM   1845  CG  GLN A1302      36.387  37.459  22.971  1.00  0.00           C  
ATOM   1846  CD  GLN A1302      35.246  37.297  23.971  1.00  0.00           C  
ATOM   1847  OE1 GLN A1302      34.133  37.782  23.744  1.00  0.00           O  
ATOM   1848  NE2 GLN A1302      35.509  36.586  25.065  1.00  0.00           N  
ATOM   1849  N   ASP A1303      40.140  40.083  23.435  1.00  0.00           N  
ATOM   1850  CA  ASP A1303      40.921  41.269  23.759  1.00  0.00           C  
ATOM   1851  C   ASP A1303      41.645  41.764  22.515  1.00  0.00           C  
ATOM   1852  O   ASP A1303      41.715  42.970  22.267  1.00  0.00           O  
ATOM   1853  CB  ASP A1303      41.945  40.959  24.855  1.00  0.00           C  
ATOM   1854  CG  ASP A1303      41.308  40.754  26.214  1.00  0.00           C  
ATOM   1855  OD1 ASP A1303      40.578  41.669  26.662  1.00  0.00           O  
ATOM   1856  OD2 ASP A1303      41.538  39.681  26.827  1.00  0.00           O  
ATOM   1857  N   ASN A1304      42.144  40.814  21.720  1.00  0.00           N  
ATOM   1858  CA  ASN A1304      42.886  41.099  20.484  1.00  0.00           C  
ATOM   1859  C   ASN A1304      42.067  41.810  19.406  1.00  0.00           C  
ATOM   1860  O   ASN A1304      42.624  42.410  18.500  1.00  0.00           O  
ATOM   1861  CB  ASN A1304      43.448  39.812  19.881  1.00  0.00           C  
ATOM   1862  CG  ASN A1304      44.391  39.086  20.810  1.00  0.00           C  
ATOM   1863  OD1 ASN A1304      45.536  38.819  20.459  1.00  0.00           O  
ATOM   1864  ND2 ASN A1304      43.902  38.716  21.982  1.00  0.00           N  
ATOM   1865  N   ARG A1306      40.747  41.729  19.493  1.00  0.00           N  
ATOM   1866  CA  ARG A1306      39.872  42.376  18.526  1.00  0.00           C  
ATOM   1867  C   ARG A1306      40.090  43.897  18.519  1.00  0.00           C  
ATOM   1868  O   ARG A1306      39.796  44.573  17.535  1.00  0.00           O  
ATOM   1869  CB  ARG A1306      38.418  42.060  18.871  1.00  0.00           C  
ATOM   1870  CG  ARG A1306      37.431  42.671  17.934  1.00  0.00           C  
ATOM   1871  CD  ARG A1306      36.039  42.211  18.267  1.00  0.00           C  
ATOM   1872  NE  ARG A1306      35.464  42.932  19.394  1.00  0.00           N  
ATOM   1873  CZ  ARG A1306      35.177  42.388  20.572  1.00  0.00           C  
ATOM   1874  NH1 ARG A1306      35.420  41.105  20.807  1.00  0.00           N  
ATOM   1875  NH2 ARG A1306      34.601  43.125  21.507  1.00  0.00           N  
ATOM   1876  N   ARG A1310      40.607  44.424  19.626  1.00  0.00           N  
ATOM   1877  CA  ARG A1310      40.862  45.857  19.773  1.00  0.00           C  
ATOM   1878  C   ARG A1310      42.041  46.304  18.928  1.00  0.00           C  
ATOM   1879  O   ARG A1310      42.046  47.403  18.378  1.00  0.00           O  
ATOM   1880  CB  ARG A1310      41.100  46.198  21.253  1.00  0.00           C  
ATOM   1881  CG  ARG A1310      39.813  46.443  22.048  1.00  0.00           C  
ATOM   1882  CD  ARG A1310      38.881  45.242  22.016  1.00  0.00           C  
ATOM   1883  NE  ARG A1310      37.594  45.507  22.656  1.00  0.00           N  
ATOM   1884  CZ  ARG A1310      36.966  44.661  23.470  1.00  0.00           C  
ATOM   1885  NH1 ARG A1310      37.499  43.478  23.759  1.00  0.00           N  
ATOM   1886  NH2 ARG A1310      35.803  45.002  24.006  1.00  0.00           N  
ATOM   1887  N   LEU A1312      43.030  45.422  18.826  1.00  0.00           N  
ATOM   1888  CA  LEU A1312      44.251  45.642  18.065  1.00  0.00           C  
ATOM   1889  C   LEU A1312      43.957  45.347  16.598  1.00  0.00           C  
ATOM   1890  O   LEU A1312      44.481  46.001  15.699  1.00  0.00           O  
ATOM   1891  CB  LEU A1312      45.342  44.718  18.605  1.00  0.00           C  
ATOM   1892  CG  LEU A1312      46.738  44.820  18.015  1.00  0.00           C  
ATOM   1893  CD1 LEU A1312      47.155  46.282  17.869  1.00  0.00           C  
ATOM   1894  CD2 LEU A1312      47.683  44.066  18.911  1.00  0.00           C  
ATOM   1895  N   TYR A1314      43.085  44.373  16.380  1.00  0.00           N  
ATOM   1896  CA  TYR A1314      42.635  43.980  15.055  1.00  0.00           C  
ATOM   1897  C   TYR A1314      42.050  45.235  14.418  1.00  0.00           C  
ATOM   1898  O   TYR A1314      42.421  45.620  13.315  1.00  0.00           O  
ATOM   1899  CB  TYR A1314      41.543  42.909  15.215  1.00  0.00           C  
ATOM   1900  CG  TYR A1314      40.996  42.307  13.939  1.00  0.00           C  
ATOM   1901  CD1 TYR A1314      40.195  43.061  13.075  1.00  0.00           C  
ATOM   1902  CD2 TYR A1314      41.263  40.975  13.604  1.00  0.00           C  
ATOM   1903  CE1 TYR A1314      39.675  42.515  11.913  1.00  0.00           C  
ATOM   1904  CE2 TYR A1314      40.746  40.415  12.443  1.00  0.00           C  
ATOM   1905  CZ  TYR A1314      39.953  41.192  11.602  1.00  0.00           C  
ATOM   1906  OH  TYR A1314      39.427  40.656  10.451  1.00  0.00           O  
ATOM   1907  N   ASP A1316      41.143  45.884  15.140  1.00  0.00           N  
ATOM   1908  CA  ASP A1316      40.496  47.098  14.665  1.00  0.00           C  
ATOM   1909  C   ASP A1316      41.451  48.282  14.597  1.00  0.00           C  
ATOM   1910  O   ASP A1316      41.425  49.029  13.621  1.00  0.00           O  
ATOM   1911  CB  ASP A1316      39.303  47.446  15.542  1.00  0.00           C  
ATOM   1912  CG  ASP A1316      38.192  46.427  15.452  1.00  0.00           C  
ATOM   1913  OD1 ASP A1316      38.068  45.764  14.411  1.00  0.00           O  
ATOM   1914  OD2 ASP A1316      37.433  46.279  16.428  1.00  0.00           O  
ATOM   1915  N   TRP A1317      42.295  48.458  15.613  1.00  0.00           N  
ATOM   1916  CA  TRP A1317      43.238  49.576  15.608  1.00  0.00           C  
ATOM   1917  C   TRP A1317      44.071  49.562  14.328  1.00  0.00           C  
ATOM   1918  O   TRP A1317      44.105  50.554  13.586  1.00  0.00           O  
ATOM   1919  CB  TRP A1317      44.173  49.548  16.835  1.00  0.00           C  
ATOM   1920  CG  TRP A1317      45.116  50.767  16.927  1.00  0.00           C  
ATOM   1921  CD1 TRP A1317      44.837  51.975  17.507  1.00  0.00           C  
ATOM   1922  CD2 TRP A1317      46.455  50.884  16.400  1.00  0.00           C  
ATOM   1923  NE1 TRP A1317      45.908  52.830  17.374  1.00  0.00           N  
ATOM   1924  CE2 TRP A1317      46.914  52.188  16.700  1.00  0.00           C  
ATOM   1925  CE3 TRP A1317      47.307  50.015  15.701  1.00  0.00           C  
ATOM   1926  CZ2 TRP A1317      48.183  52.646  16.329  1.00  0.00           C  
ATOM   1927  CZ3 TRP A1317      48.572  50.471  15.331  1.00  0.00           C  
ATOM   1928  CH2 TRP A1317      48.996  51.779  15.649  1.00  0.00           C  
ATOM   1929  N   VAL A1318      44.725  48.432  14.066  1.00  0.00           N  
ATOM   1930  CA  VAL A1318      45.576  48.293  12.887  1.00  0.00           C  
ATOM   1931  C   VAL A1318      44.822  48.683  11.616  1.00  0.00           C  
ATOM   1932  O   VAL A1318      45.231  49.594  10.903  1.00  0.00           O  
ATOM   1933  CB  VAL A1318      46.176  46.850  12.771  1.00  0.00           C  
ATOM   1934  CG1 VAL A1318      46.914  46.665  11.452  1.00  0.00           C  
ATOM   1935  CG2 VAL A1318      47.129  46.577  13.932  1.00  0.00           C  
ATOM   1936  N   LEU A1319      43.661  48.085  11.402  1.00  0.00           N  
ATOM   1937  CA  LEU A1319      42.889  48.376  10.206  1.00  0.00           C  
ATOM   1938  C   LEU A1319      42.408  49.809  10.167  1.00  0.00           C  
ATOM   1939  O   LEU A1319      42.350  50.409   9.104  1.00  0.00           O  
ATOM   1940  CB  LEU A1319      41.694  47.421  10.080  1.00  0.00           C  
ATOM   1941  CG  LEU A1319      42.001  45.935   9.879  1.00  0.00           C  
ATOM   1942  CD1 LEU A1319      40.709  45.169   9.744  1.00  0.00           C  
ATOM   1943  CD2 LEU A1319      42.867  45.735   8.647  1.00  0.00           C  
ATOM   1944  N   ASP A1321      42.050  50.356  11.327  1.00  0.00           N  
ATOM   1945  CA  ASP A1321      41.559  51.732  11.401  1.00  0.00           C  
ATOM   1946  C   ASP A1321      42.666  52.735  11.145  1.00  0.00           C  
ATOM   1947  O   ASP A1321      42.382  53.903  10.884  1.00  0.00           O  
ATOM   1948  CB  ASP A1321      40.958  52.045  12.772  1.00  0.00           C  
ATOM   1949  CG  ASP A1321      39.566  51.460  12.972  1.00  0.00           C  
ATOM   1950  OD1 ASP A1321      38.880  51.084  11.992  1.00  0.00           O  
ATOM   1951  OD2 ASP A1321      39.143  51.401  14.147  1.00  0.00           O  
ATOM   1952  N   ASN A1322      43.916  52.275  11.197  1.00  0.00           N  
ATOM   1953  CA  ASN A1322      45.052  53.157  11.016  1.00  0.00           C  
ATOM   1954  C   ASN A1322      45.904  53.047   9.759  1.00  0.00           C  
ATOM   1955  O   ASN A1322      46.909  53.748   9.623  1.00  0.00           O  
ATOM   1956  CB  ASN A1322      45.907  53.114  12.268  1.00  0.00           C  
ATOM   1957  CG  ASN A1322      45.264  53.869  13.414  1.00  0.00           C  
ATOM   1958  OD1 ASN A1322      45.258  55.099  13.429  1.00  0.00           O  
ATOM   1959  ND2 ASN A1322      44.676  53.144  14.352  1.00  0.00           N  
ATOM   1960  N   ILE A1323      45.488  52.207   8.821  1.00  0.00           N  
ATOM   1961  CA  ILE A1323      46.222  52.034   7.573  1.00  0.00           C  
ATOM   1962  C   ILE A1323      45.248  52.285   6.439  1.00  0.00           C  
ATOM   1963  O   ILE A1323      44.050  52.366   6.659  1.00  0.00           O  
ATOM   1964  CB  ILE A1323      46.814  50.603   7.408  1.00  0.00           C  
ATOM   1965  CG1 ILE A1323      45.691  49.561   7.494  1.00  0.00           C  
ATOM   1966  CG2 ILE A1323      47.970  50.383   8.389  1.00  0.00           C  
ATOM   1967  CD1 ILE A1323      46.108  48.144   7.249  1.00  0.00           C  
ATOM   1968  N   THR A1324      45.774  52.415   5.229  1.00  0.00           N  
ATOM   1969  CA  THR A1324      44.967  52.658   4.053  1.00  0.00           C  
ATOM   1970  C   THR A1324      44.567  51.320   3.434  1.00  0.00           C  
ATOM   1971  O   THR A1324      45.312  50.728   2.651  1.00  0.00           O  
ATOM   1972  CB  THR A1324      45.764  53.548   3.077  1.00  0.00           C  
ATOM   1973  OG1 THR A1324      45.980  54.818   3.707  1.00  0.00           O  
ATOM   1974  CG2 THR A1324      45.034  53.745   1.746  1.00  0.00           C  
ATOM   1975  N   ILE A1342      43.411  50.823   3.854  1.00  0.00           N  
ATOM   1976  CA  ILE A1342      42.886  49.551   3.382  1.00  0.00           C  
ATOM   1977  C   ILE A1342      41.391  49.808   3.179  1.00  0.00           C  
ATOM   1978  O   ILE A1342      40.757  50.422   4.026  1.00  0.00           O  
ATOM   1979  CB  ILE A1342      43.204  48.419   4.409  1.00  0.00           C  
ATOM   1980  CG1 ILE A1342      43.024  47.051   3.759  1.00  0.00           C  
ATOM   1981  CG2 ILE A1342      42.380  48.575   5.643  1.00  0.00           C  
ATOM   1982  CD1 ILE A1342      43.960  46.009   4.279  1.00  0.00           C  
ATOM   1983  N   PRO A1343      40.816  49.359   2.043  1.00  0.00           N  
ATOM   1984  CA  PRO A1343      39.396  49.591   1.767  1.00  0.00           C  
ATOM   1985  C   PRO A1343      38.298  48.861   2.531  1.00  0.00           C  
ATOM   1986  O   PRO A1343      37.147  49.287   2.496  1.00  0.00           O  
ATOM   1987  CB  PRO A1343      39.307  49.308   0.277  1.00  0.00           C  
ATOM   1988  CG  PRO A1343      40.263  48.205   0.113  1.00  0.00           C  
ATOM   1989  CD  PRO A1343      41.449  48.669   0.903  1.00  0.00           C  
ATOM   1990  N   VAL A1344      38.616  47.756   3.193  1.00  0.00           N  
ATOM   1991  CA  VAL A1344      37.589  47.019   3.911  1.00  0.00           C  
ATOM   1992  C   VAL A1344      37.969  46.842   5.356  1.00  0.00           C  
ATOM   1993  O   VAL A1344      39.100  47.092   5.731  1.00  0.00           O  
ATOM   1994  CB  VAL A1344      37.345  45.620   3.282  1.00  0.00           C  
ATOM   1995  CG1 VAL A1344      36.816  45.769   1.874  1.00  0.00           C  
ATOM   1996  CG2 VAL A1344      38.622  44.802   3.280  1.00  0.00           C  
ATOM   1997  N   HIS A1345      37.016  46.408   6.171  1.00  0.00           N  
ATOM   1998  CA  HIS A1345      37.279  46.170   7.580  1.00  0.00           C  
ATOM   1999  C   HIS A1345      36.429  45.000   8.036  1.00  0.00           C  
ATOM   2000  O   HIS A1345      35.266  45.182   8.378  1.00  0.00           O  
ATOM   2001  CB  HIS A1345      36.953  47.413   8.405  1.00  0.00           C  
ATOM   2002  CG  HIS A1345      37.352  47.311   9.846  1.00  0.00           C  
ATOM   2003  ND1 HIS A1345      38.033  48.315  10.507  1.00  0.00           N  
ATOM   2004  CD2 HIS A1345      37.136  46.338  10.761  1.00  0.00           C  
ATOM   2005  CE1 HIS A1345      38.215  47.963  11.766  1.00  0.00           C  
ATOM   2006  NE2 HIS A1345      37.678  46.768  11.944  1.00  0.00           N  
ATOM   2007  N   PRO A1347      36.997  43.778   8.031  1.00  0.00           N  
ATOM   2008  CA  PRO A1347      36.276  42.570   8.453  1.00  0.00           C  
ATOM   2009  C   PRO A1347      35.995  42.615   9.959  1.00  0.00           C  
ATOM   2010  O   PRO A1347      36.762  43.211  10.736  1.00  0.00           O  
ATOM   2011  CB  PRO A1347      37.265  41.451   8.121  1.00  0.00           C  
ATOM   2012  CG  PRO A1347      38.136  42.037   7.059  1.00  0.00           C  
ATOM   2013  CD  PRO A1347      38.346  43.426   7.560  1.00  0.00           C  
ATOM   2014  N   ARG A1348      34.897  41.997  10.377  1.00  0.00           N  
ATOM   2015  CA  ARG A1348      34.548  41.997  11.784  1.00  0.00           C  
ATOM   2016  C   ARG A1348      34.733  40.644  12.397  1.00  0.00           C  
ATOM   2017  O   ARG A1348      34.251  39.649  11.876  1.00  0.00           O  
ATOM   2018  CB  ARG A1348      33.115  42.479  11.999  1.00  0.00           C  
ATOM   2019  CG  ARG A1348      32.913  43.954  11.691  1.00  0.00           C  
ATOM   2020  CD  ARG A1348      33.697  44.864  12.623  1.00  0.00           C  
ATOM   2021  NE  ARG A1348      33.858  46.190  12.028  1.00  0.00           N  
ATOM   2022  CZ  ARG A1348      34.552  47.185  12.574  1.00  0.00           C  
ATOM   2023  NH1 ARG A1348      35.153  47.016  13.742  1.00  0.00           N  
ATOM   2024  NH2 ARG A1348      34.683  48.340  11.926  1.00  0.00           N  
ATOM   2025  N   GLN A1349      35.442  40.635  13.518  1.00  0.00           N  
ATOM   2026  CA  GLN A1349      35.746  39.433  14.278  1.00  0.00           C  
ATOM   2027  C   GLN A1349      34.650  39.105  15.290  1.00  0.00           C  
ATOM   2028  O   GLN A1349      34.153  39.988  16.003  1.00  0.00           O  
ATOM   2029  CB  GLN A1349      37.087  39.621  14.998  1.00  0.00           C  
ATOM   2030  CG  GLN A1349      37.565  38.409  15.773  1.00  0.00           C  
ATOM   2031  CD  GLN A1349      38.951  38.604  16.339  1.00  0.00           C  
ATOM   2032  OE1 GLN A1349      39.938  38.566  15.608  1.00  0.00           O  
ATOM   2033  NE2 GLN A1349      39.037  38.805  17.647  1.00  0.00           N  
ATOM   2034  N   TYR A1350      34.255  37.838  15.320  1.00  0.00           N  
ATOM   2035  CA  TYR A1350      33.241  37.351  16.238  1.00  0.00           C  
ATOM   2036  C   TYR A1350      33.860  36.092  16.830  1.00  0.00           C  
ATOM   2037  O   TYR A1350      34.410  35.269  16.107  1.00  0.00           O  
ATOM   2038  CB  TYR A1350      31.950  37.040  15.498  1.00  0.00           C  
ATOM   2039  CG  TYR A1350      31.346  38.249  14.816  1.00  0.00           C  
ATOM   2040  CD1 TYR A1350      30.623  39.200  15.542  1.00  0.00           C  
ATOM   2041  CD2 TYR A1350      31.542  38.474  13.447  1.00  0.00           C  
ATOM   2042  CE1 TYR A1350      30.113  40.352  14.919  1.00  0.00           C  
ATOM   2043  CE2 TYR A1350      31.043  39.617  12.826  1.00  0.00           C  
ATOM   2044  CZ  TYR A1350      30.332  40.552  13.568  1.00  0.00           C  
ATOM   2045  OH  TYR A1350      29.878  41.692  12.951  1.00  0.00           O  
ATOM   2046  N   GLU A1351      33.817  35.980  18.154  1.00  0.00           N  
ATOM   2047  CA  GLU A1351      34.426  34.860  18.872  1.00  0.00           C  
ATOM   2048  C   GLU A1351      33.433  33.848  19.463  1.00  0.00           C  
ATOM   2049  O   GLU A1351      32.406  34.231  20.030  1.00  0.00           O  
ATOM   2050  CB  GLU A1351      35.324  35.413  19.993  1.00  0.00           C  
ATOM   2051  CG  GLU A1351      36.360  36.463  19.562  1.00  0.00           C  
ATOM   2052  CD  GLU A1351      35.842  37.922  19.533  1.00  0.00           C  
ATOM   2053  OE1 GLU A1351      34.625  38.188  19.647  1.00  0.00           O  
ATOM   2054  OE2 GLU A1351      36.678  38.832  19.384  1.00  0.00           O  
ATOM   2055  N   PHE A1352      33.752  32.561  19.332  1.00  0.00           N  
ATOM   2056  CA  PHE A1352      32.922  31.473  19.866  1.00  0.00           C  
ATOM   2057  C   PHE A1352      33.821  30.642  20.776  1.00  0.00           C  
ATOM   2058  O   PHE A1352      35.041  30.712  20.655  1.00  0.00           O  
ATOM   2059  CB  PHE A1352      32.368  30.608  18.729  1.00  0.00           C  
ATOM   2060  CG  PHE A1352      33.431  30.000  17.857  1.00  0.00           C  
ATOM   2061  CD1 PHE A1352      33.994  30.728  16.818  1.00  0.00           C  
ATOM   2062  CD2 PHE A1352      33.912  28.722  18.109  1.00  0.00           C  
ATOM   2063  CE1 PHE A1352      35.028  30.198  16.047  1.00  0.00           C  
ATOM   2064  CE2 PHE A1352      34.947  28.182  17.343  1.00  0.00           C  
ATOM   2065  CZ  PHE A1352      35.507  28.924  16.312  1.00  0.00           C  
ATOM   2066  N   SER A1356      33.253  29.885  21.706  1.00  0.00           N  
ATOM   2067  CA  SER A1356      34.084  29.089  22.606  1.00  0.00           C  
ATOM   2068  C   SER A1356      34.710  27.869  21.927  1.00  0.00           C  
ATOM   2069  O   SER A1356      34.130  27.268  21.022  1.00  0.00           O  
ATOM   2070  CB  SER A1356      33.310  28.663  23.859  1.00  0.00           C  
ATOM   2071  OG  SER A1356      32.139  27.944  23.531  1.00  0.00           O  
ATOM   2072  N   ARG A1360      35.921  27.533  22.347  1.00  0.00           N  
ATOM   2073  CA  ARG A1360      36.619  26.394  21.797  1.00  0.00           C  
ATOM   2074  C   ARG A1360      36.117  25.084  22.397  1.00  0.00           C  
ATOM   2075  O   ARG A1360      35.472  25.054  23.455  1.00  0.00           O  
ATOM   2076  CB  ARG A1360      38.120  26.549  21.996  1.00  0.00           C  
ATOM   2077  CG  ARG A1360      38.538  26.977  23.360  1.00  0.00           C  
ATOM   2078  CD  ARG A1360      40.004  27.342  23.358  1.00  0.00           C  
ATOM   2079  NE  ARG A1360      40.822  26.166  23.092  1.00  0.00           N  
ATOM   2080  CZ  ARG A1360      41.865  26.143  22.267  1.00  0.00           C  
ATOM   2081  NH1 ARG A1360      42.237  27.242  21.619  1.00  0.00           N  
ATOM   2082  NH2 ARG A1360      42.507  24.999  22.058  1.00  0.00           N  
ATOM   2083  N   LEU A1361      36.378  24.003  21.679  1.00  0.00           N  
ATOM   2084  CA  LEU A1361      35.963  22.679  22.096  1.00  0.00           C  
ATOM   2085  C   LEU A1361      36.926  22.063  23.112  1.00  0.00           C  
ATOM   2086  O   LEU A1361      38.154  22.153  22.980  1.00  0.00           O  
ATOM   2087  CB  LEU A1361      35.880  21.765  20.869  1.00  0.00           C  
ATOM   2088  CG  LEU A1361      35.552  20.308  21.155  1.00  0.00           C  
ATOM   2089  CD1 LEU A1361      34.074  20.199  21.502  1.00  0.00           C  
ATOM   2090  CD2 LEU A1361      35.904  19.457  19.965  1.00  0.00           C  
ATOM   2091  N   ASN A1365      36.352  21.428  24.123  1.00  0.00           N  
ATOM   2092  CA  ASN A1365      37.118  20.742  25.142  1.00  0.00           C  
ATOM   2093  C   ASN A1365      36.490  19.374  25.188  1.00  0.00           C  
ATOM   2094  O   ASN A1365      35.269  19.255  25.242  1.00  0.00           O  
ATOM   2095  CB  ASN A1365      36.966  21.447  26.472  1.00  0.00           C  
ATOM   2096  CG  ASN A1365      37.706  22.748  26.505  1.00  0.00           C  
ATOM   2097  OD1 ASN A1365      38.925  22.765  26.371  1.00  0.00           O  
ATOM   2098  ND2 ASN A1365      36.984  23.850  26.650  1.00  0.00           N  
ATOM   2099  N   LEU A1366      37.295  18.342  25.026  1.00  0.00           N  
ATOM   2100  CA  LEU A1366      36.751  17.006  25.047  1.00  0.00           C  
ATOM   2101  C   LEU A1366      37.248  16.321  26.280  1.00  0.00           C  
ATOM   2102  O   LEU A1366      38.446  16.357  26.569  1.00  0.00           O  
ATOM   2103  CB  LEU A1366      37.191  16.212  23.822  1.00  0.00           C  
ATOM   2104  CG  LEU A1366      36.103  15.461  23.041  1.00  0.00           C  
ATOM   2105  CD1 LEU A1366      36.780  14.638  21.972  1.00  0.00           C  
ATOM   2106  CD2 LEU A1366      35.247  14.580  23.931  1.00  0.00           C  
ATOM   2107  N   GLU A1368      36.313  15.696  26.994  1.00  0.00           N  
ATOM   2108  CA  GLU A1368      36.585  14.955  28.223  1.00  0.00           C  
ATOM   2109  C   GLU A1368      37.601  13.845  27.974  1.00  0.00           C  
ATOM   2110  O   GLU A1368      37.552  13.178  26.948  1.00  0.00           O  
ATOM   2111  CB  GLU A1368      35.294  14.313  28.692  1.00  0.00           C  
ATOM   2112  CG  GLU A1368      34.864  14.629  30.096  1.00  0.00           C  
ATOM   2113  CD  GLU A1368      33.550  13.945  30.429  1.00  0.00           C  
ATOM   2114  OE1 GLU A1368      33.304  12.832  29.894  1.00  0.00           O  
ATOM   2115  OE2 GLU A1368      32.761  14.532  31.201  1.00  0.00           O  
ATOM   2116  N   TYR A1369      38.501  13.645  28.929  1.00  0.00           N  
ATOM   2117  CA  TYR A1369      39.540  12.611  28.864  1.00  0.00           C  
ATOM   2118  C   TYR A1369      40.664  12.809  27.854  1.00  0.00           C  
ATOM   2119  O   TYR A1369      41.430  11.879  27.581  1.00  0.00           O  
ATOM   2120  CB  TYR A1369      38.919  11.210  28.721  1.00  0.00           C  
ATOM   2121  CG  TYR A1369      38.264  10.742  29.996  1.00  0.00           C  
ATOM   2122  CD1 TYR A1369      39.031  10.253  31.046  1.00  0.00           C  
ATOM   2123  CD2 TYR A1369      36.896  10.871  30.188  1.00  0.00           C  
ATOM   2124  CE1 TYR A1369      38.464   9.918  32.247  1.00  0.00           C  
ATOM   2125  CE2 TYR A1369      36.314  10.539  31.400  1.00  0.00           C  
ATOM   2126  CZ  TYR A1369      37.107  10.067  32.427  1.00  0.00           C  
ATOM   2127  OH  TYR A1369      36.559   9.791  33.659  1.00  0.00           O  
ATOM   2128  N   THR A1370      40.810  14.027  27.349  1.00  0.00           N  
ATOM   2129  CA  THR A1370      41.866  14.311  26.394  1.00  0.00           C  
ATOM   2130  C   THR A1370      42.276  15.783  26.423  1.00  0.00           C  
ATOM   2131  O   THR A1370      41.717  16.572  27.179  1.00  0.00           O  
ATOM   2132  CB  THR A1370      41.445  13.884  24.960  1.00  0.00           C  
ATOM   2133  OG1 THR A1370      42.617  13.621  24.167  1.00  0.00           O  
ATOM   2134  CG2 THR A1370      40.595  14.956  24.292  1.00  0.00           C  
ATOM   2135  N   VAL A1373      43.322  16.118  25.672  1.00  0.00           N  
ATOM   2136  CA  VAL A1373      43.809  17.487  25.562  1.00  0.00           C  
ATOM   2137  C   VAL A1373      43.460  17.944  24.153  1.00  0.00           C  
ATOM   2138  O   VAL A1373      43.382  17.139  23.225  1.00  0.00           O  
ATOM   2139  CB  VAL A1373      45.307  17.594  25.809  1.00  0.00           C  
ATOM   2140  CG1 VAL A1373      45.600  17.292  27.264  1.00  0.00           C  
ATOM   2141  CG2 VAL A1373      46.051  16.636  24.924  1.00  0.00           C  
ATOM   2142  N   MET A1412      43.233  19.233  23.987  1.00  0.00           N  
ATOM   2143  CA  MET A1412      42.833  19.730  22.693  1.00  0.00           C  
ATOM   2144  C   MET A1412      43.615  20.975  22.286  1.00  0.00           C  
ATOM   2145  O   MET A1412      43.048  21.986  21.862  1.00  0.00           O  
ATOM   2146  CB  MET A1412      41.324  19.995  22.711  1.00  0.00           C  
ATOM   2147  CG  MET A1412      40.656  20.007  21.348  1.00  0.00           C  
ATOM   2148  SD  MET A1412      40.601  18.389  20.564  1.00  0.00           S  
ATOM   2149  CE  MET A1412      39.403  17.573  21.594  1.00  0.00           C  
ATOM   2150  N   SER A1415      44.932  20.895  22.407  1.00  0.00           N  
ATOM   2151  CA  SER A1415      45.779  22.005  22.011  1.00  0.00           C  
ATOM   2152  C   SER A1415      47.022  21.401  21.376  1.00  0.00           C  
ATOM   2153  O   SER A1415      47.570  20.424  21.893  1.00  0.00           O  
ATOM   2154  CB  SER A1415      46.147  22.864  23.218  1.00  0.00           C  
ATOM   2155  OG  SER A1415      46.926  22.137  24.149  1.00  0.00           O  
ATOM   2156  N   LYS A1416      47.455  21.970  20.253  1.00  0.00           N  
ATOM   2157  CA  LYS A1416      48.629  21.475  19.551  1.00  0.00           C  
ATOM   2158  C   LYS A1416      49.870  21.327  20.436  1.00  0.00           C  
ATOM   2159  O   LYS A1416      50.658  20.395  20.255  1.00  0.00           O  
ATOM   2160  CB  LYS A1416      48.966  22.372  18.358  1.00  0.00           C  
ATOM   2161  CG  LYS A1416      47.943  22.358  17.250  1.00  0.00           C  
ATOM   2162  CD  LYS A1416      48.612  22.608  15.924  1.00  0.00           C  
ATOM   2163  CE  LYS A1416      47.706  23.341  14.952  1.00  0.00           C  
ATOM   2164  NZ  LYS A1416      47.620  24.769  15.322  1.00  0.00           N  
ATOM   2165  N   ARG A1417      50.032  22.230  21.394  1.00  0.00           N  
ATOM   2166  CA  ARG A1417      51.188  22.198  22.279  1.00  0.00           C  
ATOM   2167  C   ARG A1417      51.284  20.922  23.103  1.00  0.00           C  
ATOM   2168  O   ARG A1417      52.368  20.360  23.254  1.00  0.00           O  
ATOM   2169  CB  ARG A1417      51.183  23.424  23.196  1.00  0.00           C  
ATOM   2170  CG  ARG A1417      52.430  23.581  24.073  1.00  0.00           C  
ATOM   2171  CD  ARG A1417      52.337  22.760  25.364  1.00  0.00           C  
ATOM   2172  NE  ARG A1417      53.654  22.412  25.899  1.00  0.00           N  
ATOM   2173  CZ  ARG A1417      53.846  21.726  27.022  1.00  0.00           C  
ATOM   2174  NH1 ARG A1417      52.803  21.309  27.737  1.00  0.00           N  
ATOM   2175  NH2 ARG A1417      55.083  21.473  27.438  1.00  0.00           N  
ATOM   2176  N   LYS A1418      50.160  20.486  23.664  1.00  0.00           N  
ATOM   2177  CA  LYS A1418      50.127  19.281  24.486  1.00  0.00           C  
ATOM   2178  C   LYS A1418      50.125  17.997  23.663  1.00  0.00           C  
ATOM   2179  O   LYS A1418      50.599  16.950  24.121  1.00  0.00           O  
ATOM   2180  CB  LYS A1418      48.919  19.304  25.405  1.00  0.00           C  
ATOM   2181  CG  LYS A1418      49.031  20.282  26.560  1.00  0.00           C  
ATOM   2182  CD  LYS A1418      47.921  20.029  27.561  1.00  0.00           C  
ATOM   2183  CE  LYS A1418      47.947  21.042  28.663  1.00  0.00           C  
ATOM   2184  NZ  LYS A1418      47.728  22.398  28.126  1.00  0.00           N  
ATOM   2185  N   LEU A1419      49.568  18.081  22.457  1.00  0.00           N  
ATOM   2186  CA  LEU A1419      49.506  16.956  21.532  1.00  0.00           C  
ATOM   2187  C   LEU A1419      50.894  16.761  20.930  1.00  0.00           C  
ATOM   2188  O   LEU A1419      51.305  15.654  20.587  1.00  0.00           O  
ATOM   2189  CB  LEU A1419      48.478  17.257  20.443  1.00  0.00           C  
ATOM   2190  CG  LEU A1419      47.017  17.364  20.899  1.00  0.00           C  
ATOM   2191  CD1 LEU A1419      46.160  17.985  19.805  1.00  0.00           C  
ATOM   2192  CD2 LEU A1419      46.477  15.984  21.308  1.00  0.00           C  
ATOM   2193  N   ASN A1420      51.626  17.858  20.807  1.00  0.00           N  
ATOM   2194  CA  ASN A1420      52.978  17.814  20.276  1.00  0.00           C  
ATOM   2195  C   ASN A1420      53.864  17.113  21.305  1.00  0.00           C  
ATOM   2196  O   ASN A1420      54.698  16.283  20.958  1.00  0.00           O  
ATOM   2197  CB  ASN A1420      53.491  19.238  20.029  1.00  0.00           C  
ATOM   2198  CG  ASN A1420      54.656  19.291  19.057  1.00  0.00           C  
ATOM   2199  OD1 ASN A1420      55.354  18.308  18.831  1.00  0.00           O  
ATOM   2200  ND2 ASN A1420      54.858  20.449  18.463  1.00  0.00           N  
ATOM   2201  N   LEU A1421      53.651  17.422  22.581  1.00  0.00           N  
ATOM   2202  CA  LEU A1421      54.439  16.830  23.653  1.00  0.00           C  
ATOM   2203  C   LEU A1421      54.297  15.309  23.717  1.00  0.00           C  
ATOM   2204  O   LEU A1421      55.253  14.603  24.042  1.00  0.00           O  
ATOM   2205  CB  LEU A1421      54.079  17.479  24.993  1.00  0.00           C  
ATOM   2206  CG  LEU A1421      54.977  17.145  26.188  1.00  0.00           C  
ATOM   2207  CD1 LEU A1421      56.427  17.381  25.843  1.00  0.00           C  
ATOM   2208  CD2 LEU A1421      54.576  17.981  27.389  1.00  0.00           C  
ATOM   2209  N   LEU A1422      53.104  14.817  23.402  1.00  0.00           N  
ATOM   2210  CA  LEU A1422      52.820  13.380  23.391  1.00  0.00           C  
ATOM   2211  C   LEU A1422      53.531  12.692  22.209  1.00  0.00           C  
ATOM   2212  O   LEU A1422      54.001  11.552  22.313  1.00  0.00           O  
ATOM   2213  CB  LEU A1422      51.306  13.147  23.293  1.00  0.00           C  
ATOM   2214  CG  LEU A1422      50.434  13.506  24.491  1.00  0.00           C  
ATOM   2215  CD1 LEU A1422      49.011  13.781  24.054  1.00  0.00           C  
ATOM   2216  CD2 LEU A1422      50.495  12.364  25.483  1.00  0.00           C  
ATOM   2217  N   VAL A1423      53.579  13.389  21.082  1.00  0.00           N  
ATOM   2218  CA  VAL A1423      54.227  12.888  19.881  1.00  0.00           C  
ATOM   2219  C   VAL A1423      55.745  12.927  20.103  1.00  0.00           C  
ATOM   2220  O   VAL A1423      56.445  11.935  19.909  1.00  0.00           O  
ATOM   2221  CB  VAL A1423      53.851  13.786  18.668  1.00  0.00           C  
ATOM   2222  CG1 VAL A1423      54.541  13.307  17.410  1.00  0.00           C  
ATOM   2223  CG2 VAL A1423      52.353  13.809  18.482  1.00  0.00           C  
ATOM   2224  N   THR A1424      56.225  14.084  20.546  1.00  0.00           N  
ATOM   2225  CA  THR A1424      57.637  14.343  20.817  1.00  0.00           C  
ATOM   2226  C   THR A1424      58.225  13.436  21.889  1.00  0.00           C  
ATOM   2227  O   THR A1424      59.371  13.005  21.791  1.00  0.00           O  
ATOM   2228  CB  THR A1424      57.829  15.797  21.260  1.00  0.00           C  
ATOM   2229  OG1 THR A1424      57.420  16.666  20.200  1.00  0.00           O  
ATOM   2230  CG2 THR A1424      59.275  16.070  21.626  1.00  0.00           C  
ATOM   2231  N   ASP A1425      57.456  13.184  22.936  1.00  0.00           N  
ATOM   2232  CA  ASP A1425      57.929  12.325  23.997  1.00  0.00           C  
ATOM   2233  C   ASP A1425      57.678  10.852  23.720  1.00  0.00           C  
ATOM   2234  O   ASP A1425      57.975  10.002  24.552  1.00  0.00           O  
ATOM   2235  CB  ASP A1425      57.343  12.771  25.337  1.00  0.00           C  
ATOM   2236  CG  ASP A1425      58.065  13.992  25.908  1.00  0.00           C  
ATOM   2237  OD1 ASP A1425      58.958  14.535  25.220  1.00  0.00           O  
ATOM   2238  OD2 ASP A1425      57.755  14.399  27.050  1.00  0.00           O  
ATOM   2239  N   LYS A1427      57.132  10.563  22.545  1.00  0.00           N  
ATOM   2240  CA  LYS A1427      56.853   9.203  22.101  1.00  0.00           C  
ATOM   2241  C   LYS A1427      55.913   8.411  22.998  1.00  0.00           C  
ATOM   2242  O   LYS A1427      56.130   7.226  23.255  1.00  0.00           O  
ATOM   2243  CB  LYS A1427      58.160   8.425  21.907  1.00  0.00           C  
ATOM   2244  CG  LYS A1427      59.049   8.929  20.783  1.00  0.00           C  
ATOM   2245  CD  LYS A1427      58.282   9.017  19.462  1.00  0.00           C  
ATOM   2246  CE  LYS A1427      57.844   7.650  18.922  1.00  0.00           C  
ATOM   2247  NZ  LYS A1427      58.986   6.911  18.314  1.00  0.00           N  
ATOM   2248  N   HIS A1428      54.872   9.057  23.498  1.00  0.00           N  
ATOM   2249  CA  HIS A1428      53.929   8.344  24.352  1.00  0.00           C  
ATOM   2250  C   HIS A1428      52.744   7.857  23.516  1.00  0.00           C  
ATOM   2251  O   HIS A1428      51.875   7.149  24.016  1.00  0.00           O  
ATOM   2252  CB  HIS A1428      53.533   9.184  25.580  1.00  0.00           C  
ATOM   2253  CG  HIS A1428      54.693   9.482  26.488  1.00  0.00           C  
ATOM   2254  ND1 HIS A1428      54.973  10.748  26.960  1.00  0.00           N  
ATOM   2255  CD2 HIS A1428      55.686   8.685  26.951  1.00  0.00           C  
ATOM   2256  CE1 HIS A1428      56.087  10.720  27.670  1.00  0.00           C  
ATOM   2257  NE2 HIS A1428      56.541   9.480  27.677  1.00  0.00           N  
ATOM   2258  N   VAL A1433      52.742   8.248  22.237  1.00  0.00           N  
ATOM   2259  CA  VAL A1433      51.758   7.834  21.230  1.00  0.00           C  
ATOM   2260  C   VAL A1433      52.638   7.626  19.988  1.00  0.00           C  
ATOM   2261  O   VAL A1433      53.765   8.122  19.945  1.00  0.00           O  
ATOM   2262  CB  VAL A1433      50.666   8.913  20.929  1.00  0.00           C  
ATOM   2263  CG1 VAL A1433      49.646   8.975  22.040  1.00  0.00           C  
ATOM   2264  CG2 VAL A1433      51.296  10.283  20.724  1.00  0.00           C  
ATOM   2265  N   GLU A1434      52.160   6.870  19.003  1.00  0.00           N  
ATOM   2266  CA  GLU A1434      52.926   6.605  17.774  1.00  0.00           C  
ATOM   2267  C   GLU A1434      53.280   7.841  16.942  1.00  0.00           C  
ATOM   2268  O   GLU A1434      54.343   7.892  16.325  1.00  0.00           O  
ATOM   2269  CB  GLU A1434      52.200   5.590  16.897  1.00  0.00           C  
ATOM   2270  CG  GLU A1434      52.334   4.156  17.384  1.00  0.00           C  
ATOM   2271  CD  GLU A1434      51.475   3.184  16.593  1.00  0.00           C  
ATOM   2272  OE1 GLU A1434      51.579   3.185  15.347  1.00  0.00           O  
ATOM   2273  OE2 GLU A1434      50.695   2.426  17.216  1.00  0.00           O  
ATOM   2274  N   GLY A1435      52.380   8.814  16.912  1.00  0.00           N  
ATOM   2275  CA  GLY A1435      52.601  10.040  16.172  1.00  0.00           C  
ATOM   2276  C   GLY A1435      51.345  10.866  16.293  1.00  0.00           C  
ATOM   2277  O   GLY A1435      50.463  10.512  17.074  1.00  0.00           O  
ATOM   2278  N   TRP A1440      51.229  11.932  15.508  1.00  0.00           N  
ATOM   2279  CA  TRP A1440      50.035  12.789  15.553  1.00  0.00           C  
ATOM   2280  C   TRP A1440      48.778  12.009  15.173  1.00  0.00           C  
ATOM   2281  O   TRP A1440      47.702  12.275  15.689  1.00  0.00           O  
ATOM   2282  CB  TRP A1440      50.188  14.008  14.626  1.00  0.00           C  
ATOM   2283  CG  TRP A1440      51.128  15.087  15.127  1.00  0.00           C  
ATOM   2284  CD1 TRP A1440      52.461  15.191  14.871  1.00  0.00           C  
ATOM   2285  CD2 TRP A1440      50.785  16.233  15.934  1.00  0.00           C  
ATOM   2286  NE1 TRP A1440      52.973  16.329  15.464  1.00  0.00           N  
ATOM   2287  CE2 TRP A1440      51.967  16.981  16.122  1.00  0.00           C  
ATOM   2288  CE3 TRP A1440      49.595  16.699  16.505  1.00  0.00           C  
ATOM   2289  CZ2 TRP A1440      51.994  18.163  16.854  1.00  0.00           C  
ATOM   2290  CZ3 TRP A1440      49.620  17.877  17.231  1.00  0.00           C  
ATOM   2291  CH2 TRP A1440      50.813  18.597  17.401  1.00  0.00           C  
ATOM   2292  N   ASP A1441      48.924  11.038  14.279  1.00  0.00           N  
ATOM   2293  CA  ASP A1441      47.794  10.225  13.836  1.00  0.00           C  
ATOM   2294  C   ASP A1441      47.569   8.902  14.578  1.00  0.00           C  
ATOM   2295  O   ASP A1441      47.003   7.961  14.025  1.00  0.00           O  
ATOM   2296  CB  ASP A1441      47.891   9.965  12.336  1.00  0.00           C  
ATOM   2297  CG  ASP A1441      49.157   9.243  11.953  1.00  0.00           C  
ATOM   2298  OD1 ASP A1441      50.247   9.858  12.029  1.00  0.00           O  
ATOM   2299  OD2 ASP A1441      49.056   8.064  11.564  1.00  0.00           O  
ATOM   2300  N   ASP A1442      48.023   8.824  15.821  1.00  0.00           N  
ATOM   2301  CA  ASP A1442      47.829   7.631  16.632  1.00  0.00           C  
ATOM   2302  C   ASP A1442      46.308   7.567  16.825  1.00  0.00           C  
ATOM   2303  O   ASP A1442      45.672   8.600  17.064  1.00  0.00           O  
ATOM   2304  CB  ASP A1442      48.556   7.829  17.972  1.00  0.00           C  
ATOM   2305  CG  ASP A1442      48.485   6.614  18.886  1.00  0.00           C  
ATOM   2306  OD1 ASP A1442      47.414   6.330  19.453  1.00  0.00           O  
ATOM   2307  OD2 ASP A1442      49.522   5.961  19.077  1.00  0.00           O  
ATOM   2308  N   PRO A1450      45.705   6.360  16.746  1.00  0.00           N  
ATOM   2309  CA  PRO A1450      44.248   6.249  16.916  1.00  0.00           C  
ATOM   2310  C   PRO A1450      43.675   6.734  18.255  1.00  0.00           C  
ATOM   2311  O   PRO A1450      42.463   6.905  18.388  1.00  0.00           O  
ATOM   2312  CB  PRO A1450      43.990   4.755  16.695  1.00  0.00           C  
ATOM   2313  CG  PRO A1450      45.026   4.378  15.727  1.00  0.00           C  
ATOM   2314  CD  PRO A1450      46.258   5.083  16.261  1.00  0.00           C  
ATOM   2315  N   ARG A1452      44.523   6.907  19.263  1.00  0.00           N  
ATOM   2316  CA  ARG A1452      44.051   7.388  20.561  1.00  0.00           C  
ATOM   2317  C   ARG A1452      44.034   8.920  20.569  1.00  0.00           C  
ATOM   2318  O   ARG A1452      43.436   9.532  21.444  1.00  0.00           O  
ATOM   2319  CB  ARG A1452      44.977   6.921  21.680  1.00  0.00           C  
ATOM   2320  CG  ARG A1452      45.422   5.486  21.591  1.00  0.00           C  
ATOM   2321  CD  ARG A1452      46.353   5.187  22.731  1.00  0.00           C  
ATOM   2322  NE  ARG A1452      47.424   4.271  22.364  1.00  0.00           N  
ATOM   2323  CZ  ARG A1452      48.701   4.625  22.263  1.00  0.00           C  
ATOM   2324  NH1 ARG A1452      49.063   5.873  22.494  1.00  0.00           N  
ATOM   2325  NH2 ARG A1452      49.623   3.728  21.949  1.00  0.00           N  
ATOM   2326  N   MET A1455      44.739   9.526  19.623  1.00  0.00           N  
ATOM   2327  CA  MET A1455      44.830  10.972  19.519  1.00  0.00           C  
ATOM   2328  C   MET A1455      43.559  11.608  18.973  1.00  0.00           C  
ATOM   2329  O   MET A1455      42.907  11.052  18.085  1.00  0.00           O  
ATOM   2330  CB  MET A1455      46.010  11.339  18.634  1.00  0.00           C  
ATOM   2331  CG  MET A1455      47.342  11.163  19.307  1.00  0.00           C  
ATOM   2332  SD  MET A1455      47.805  12.555  20.357  1.00  0.00           S  
ATOM   2333  CE  MET A1455      49.000  13.437  19.261  1.00  0.00           C  
ATOM   2334  N   PRO A1456      43.200  12.802  19.485  1.00  0.00           N  
ATOM   2335  CA  PRO A1456      41.993  13.508  19.035  1.00  0.00           C  
ATOM   2336  C   PRO A1456      42.254  14.330  17.780  1.00  0.00           C  
ATOM   2337  O   PRO A1456      41.538  15.286  17.499  1.00  0.00           O  
ATOM   2338  CB  PRO A1456      41.686  14.418  20.212  1.00  0.00           C  
ATOM   2339  CG  PRO A1456      43.047  14.822  20.654  1.00  0.00           C  
ATOM   2340  CD  PRO A1456      43.823  13.516  20.615  1.00  0.00           C  
ATOM   2341  N   THR A1457      43.326  14.004  17.073  1.00  0.00           N  
ATOM   2342  CA  THR A1457      43.663  14.709  15.863  1.00  0.00           C  
ATOM   2343  C   THR A1457      42.689  14.213  14.809  1.00  0.00           C  
ATOM   2344  O   THR A1457      42.035  13.188  15.006  1.00  0.00           O  
ATOM   2345  CB  THR A1457      45.099  14.408  15.439  1.00  0.00           C  
ATOM   2346  OG1 THR A1457      45.289  12.995  15.417  1.00  0.00           O  
ATOM   2347  CG2 THR A1457      46.087  15.026  16.403  1.00  0.00           C  
ATOM   2348  N   ILE A1458      42.537  14.959  13.720  1.00  0.00           N  
ATOM   2349  CA  ILE A1458      41.625  14.524  12.669  1.00  0.00           C  
ATOM   2350  C   ILE A1458      42.238  13.275  12.029  1.00  0.00           C  
ATOM   2351  O   ILE A1458      41.542  12.295  11.772  1.00  0.00           O  
ATOM   2352  CB  ILE A1458      41.395  15.613  11.594  1.00  0.00           C  
ATOM   2353  CG1 ILE A1458      40.979  16.940  12.242  1.00  0.00           C  
ATOM   2354  CG2 ILE A1458      40.317  15.156  10.633  1.00  0.00           C  
ATOM   2355  CD1 ILE A1458      39.721  16.858  13.038  1.00  0.00           C  
ATOM   2356  N   SER A1459      43.555  13.296  11.839  1.00  0.00           N  
ATOM   2357  CA  SER A1459      44.262  12.168  11.259  1.00  0.00           C  
ATOM   2358  C   SER A1459      44.134  10.924  12.140  1.00  0.00           C  
ATOM   2359  O   SER A1459      43.911   9.815  11.637  1.00  0.00           O  
ATOM   2360  CB  SER A1459      45.726  12.522  11.023  1.00  0.00           C  
ATOM   2361  OG  SER A1459      46.314  13.091  12.172  1.00  0.00           O  
ATOM   2362  N   GLY A1460      44.239  11.127  13.452  1.00  0.00           N  
ATOM   2363  CA  GLY A1460      44.110  10.039  14.409  1.00  0.00           C  
ATOM   2364  C   GLY A1460      42.694   9.492  14.507  1.00  0.00           C  
ATOM   2365  O   GLY A1460      42.495   8.286  14.684  1.00  0.00           O  
ATOM   2366  N   LEU A1461      41.706  10.382  14.452  1.00  0.00           N  
ATOM   2367  CA  LEU A1461      40.309   9.977  14.490  1.00  0.00           C  
ATOM   2368  C   LEU A1461      40.018   9.178  13.207  1.00  0.00           C  
ATOM   2369  O   LEU A1461      39.334   8.156  13.227  1.00  0.00           O  
ATOM   2370  CB  LEU A1461      39.417  11.217  14.579  1.00  0.00           C  
ATOM   2371  CG  LEU A1461      39.256  11.845  15.968  1.00  0.00           C  
ATOM   2372  CD1 LEU A1461      38.491  13.174  15.903  1.00  0.00           C  
ATOM   2373  CD2 LEU A1461      38.524  10.853  16.858  1.00  0.00           C  
ATOM   2374  N   ARG A1462      40.566   9.657  12.096  1.00  0.00           N  
ATOM   2375  CA  ARG A1462      40.426   9.013  10.794  1.00  0.00           C  
ATOM   2376  C   ARG A1462      41.056   7.614  10.862  1.00  0.00           C  
ATOM   2377  O   ARG A1462      40.434   6.629  10.468  1.00  0.00           O  
ATOM   2378  CB  ARG A1462      41.108   9.876   9.707  1.00  0.00           C  
ATOM   2379  CG  ARG A1462      41.267   9.209   8.338  1.00  0.00           C  
ATOM   2380  CD  ARG A1462      41.593  10.205   7.220  1.00  0.00           C  
ATOM   2381  NE  ARG A1462      42.901  10.856   7.339  1.00  0.00           N  
ATOM   2382  CZ  ARG A1462      43.103  12.179   7.340  1.00  0.00           C  
ATOM   2383  NH1 ARG A1462      42.092  13.026   7.250  1.00  0.00           N  
ATOM   2384  NH2 ARG A1462      44.336  12.663   7.365  1.00  0.00           N  
ATOM   2385  N   ARG A1463      42.270   7.534  11.402  1.00  0.00           N  
ATOM   2386  CA  ARG A1463      42.985   6.263  11.524  1.00  0.00           C  
ATOM   2387  C   ARG A1463      42.328   5.315  12.518  1.00  0.00           C  
ATOM   2388  O   ARG A1463      42.522   4.104  12.453  1.00  0.00           O  
ATOM   2389  CB  ARG A1463      44.455   6.490  11.895  1.00  0.00           C  
ATOM   2390  CG  ARG A1463      45.270   5.201  12.008  1.00  0.00           C  
ATOM   2391  CD  ARG A1463      46.743   5.479  12.186  1.00  0.00           C  
ATOM   2392  NE  ARG A1463      47.403   4.355  12.835  1.00  0.00           N  
ATOM   2393  CZ  ARG A1463      48.514   4.453  13.562  1.00  0.00           C  
ATOM   2394  NH1 ARG A1463      49.110   5.627  13.732  1.00  0.00           N  
ATOM   2395  NH2 ARG A1463      48.998   3.381  14.177  1.00  0.00           N  
ATOM   2396  N   ARG A1464      41.558   5.882  13.435  1.00  0.00           N  
ATOM   2397  CA  ARG A1464      40.842   5.124  14.450  1.00  0.00           C  
ATOM   2398  C   ARG A1464      39.600   4.493  13.827  1.00  0.00           C  
ATOM   2399  O   ARG A1464      39.008   3.575  14.396  1.00  0.00           O  
ATOM   2400  CB  ARG A1464      40.434   6.067  15.594  1.00  0.00           C  
ATOM   2401  CG  ARG A1464      39.495   5.494  16.635  1.00  0.00           C  
ATOM   2402  CD  ARG A1464      40.194   4.466  17.495  1.00  0.00           C  
ATOM   2403  NE  ARG A1464      39.399   4.131  18.678  1.00  0.00           N  
ATOM   2404  CZ  ARG A1464      39.568   4.667  19.887  1.00  0.00           C  
ATOM   2405  NH1 ARG A1464      40.512   5.573  20.096  1.00  0.00           N  
ATOM   2406  NH2 ARG A1464      38.800   4.278  20.897  1.00  0.00           N  
ATOM   2407  N   GLY A1465      39.191   5.006  12.670  1.00  0.00           N  
ATOM   2408  CA  GLY A1465      38.006   4.485  12.007  1.00  0.00           C  
ATOM   2409  C   GLY A1465      36.825   5.440  11.995  1.00  0.00           C  
ATOM   2410  O   GLY A1465      35.723   5.059  11.588  1.00  0.00           O  
ATOM   2411  N   TYR A1467      37.031   6.674  12.459  1.00  0.00           N  
ATOM   2412  CA  TYR A1467      35.955   7.666  12.457  1.00  0.00           C  
ATOM   2413  C   TYR A1467      35.723   8.174  11.040  1.00  0.00           C  
ATOM   2414  O   TYR A1467      36.670   8.324  10.252  1.00  0.00           O  
ATOM   2415  CB  TYR A1467      36.268   8.865  13.365  1.00  0.00           C  
ATOM   2416  CG  TYR A1467      35.832   8.704  14.806  1.00  0.00           C  
ATOM   2417  CD1 TYR A1467      36.525   7.849  15.661  1.00  0.00           C  
ATOM   2418  CD2 TYR A1467      34.711   9.374  15.304  1.00  0.00           C  
ATOM   2419  CE1 TYR A1467      36.118   7.650  16.964  1.00  0.00           C  
ATOM   2420  CE2 TYR A1467      34.294   9.179  16.618  1.00  0.00           C  
ATOM   2421  CZ  TYR A1467      35.007   8.306  17.440  1.00  0.00           C  
ATOM   2422  OH  TYR A1467      34.612   8.038  18.730  1.00  0.00           O  
ATOM   2423  N   THR A1506      34.453   8.429  10.738  1.00  0.00           N  
ATOM   2424  CA  THR A1506      34.027   8.930   9.449  1.00  0.00           C  
ATOM   2425  C   THR A1506      33.941  10.458   9.500  1.00  0.00           C  
ATOM   2426  O   THR A1506      33.469  11.020  10.490  1.00  0.00           O  
ATOM   2427  CB  THR A1506      32.631   8.389   9.100  1.00  0.00           C  
ATOM   2428  OG1 THR A1506      31.685   8.867  10.058  1.00  0.00           O  
ATOM   2429  CG2 THR A1506      32.623   6.888   9.134  1.00  0.00           C  
ATOM   2430  N   ALA A1507      34.342  11.119   8.417  1.00  0.00           N  
ATOM   2431  CA  ALA A1507      34.292  12.577   8.326  1.00  0.00           C  
ATOM   2432  C   ALA A1507      32.904  13.077   8.686  1.00  0.00           C  
ATOM   2433  O   ALA A1507      32.753  14.078   9.381  1.00  0.00           O  
ATOM   2434  CB  ALA A1507      34.649  13.017   6.923  1.00  0.00           C  
ATOM   2435  N   ALA A1508      31.902  12.324   8.244  1.00  0.00           N  
ATOM   2436  CA  ALA A1508      30.496  12.620   8.475  1.00  0.00           C  
ATOM   2437  C   ALA A1508      30.071  12.559   9.934  1.00  0.00           C  
ATOM   2438  O   ALA A1508      29.195  13.318  10.345  1.00  0.00           O  
ATOM   2439  CB  ALA A1508      29.649  11.682   7.656  1.00  0.00           C  
ATOM   2440  N   SER A1509      30.661  11.644  10.706  1.00  0.00           N  
ATOM   2441  CA  SER A1509      30.334  11.512  12.125  1.00  0.00           C  
ATOM   2442  C   SER A1509      30.910  12.707  12.870  1.00  0.00           C  
ATOM   2443  O   SER A1509      30.324  13.208  13.840  1.00  0.00           O  
ATOM   2444  CB  SER A1509      30.887  10.209  12.702  1.00  0.00           C  
ATOM   2445  OG  SER A1509      32.300  10.207  12.752  1.00  0.00           O  
ATOM   2446  N   ILE A1510      32.076  13.153  12.406  1.00  0.00           N  
ATOM   2447  CA  ILE A1510      32.737  14.319  12.973  1.00  0.00           C  
ATOM   2448  C   ILE A1510      31.863  15.533  12.614  1.00  0.00           C  
ATOM   2449  O   ILE A1510      31.467  16.306  13.487  1.00  0.00           O  
ATOM   2450  CB  ILE A1510      34.173  14.454  12.423  1.00  0.00           C  
ATOM   2451  CG1 ILE A1510      34.999  13.242  12.884  1.00  0.00           C  
ATOM   2452  CG2 ILE A1510      34.812  15.746  12.903  1.00  0.00           C  
ATOM   2453  CD1 ILE A1510      36.367  13.120  12.251  1.00  0.00           C  
ATOM   2454  N   ARG A1511      31.456  15.626  11.351  1.00  0.00           N  
ATOM   2455  CA  ARG A1511      30.611  16.726  10.916  1.00  0.00           C  
ATOM   2456  C   ARG A1511      29.330  16.778  11.728  1.00  0.00           C  
ATOM   2457  O   ARG A1511      28.835  17.865  12.040  1.00  0.00           O  
ATOM   2458  CB  ARG A1511      30.314  16.624   9.420  1.00  0.00           C  
ATOM   2459  CG  ARG A1511      31.520  16.966   8.550  1.00  0.00           C  
ATOM   2460  CD  ARG A1511      31.129  17.154   7.095  1.00  0.00           C  
ATOM   2461  NE  ARG A1511      31.354  15.970   6.266  1.00  0.00           N  
ATOM   2462  CZ  ARG A1511      30.403  15.109   5.922  1.00  0.00           C  
ATOM   2463  NH1 ARG A1511      29.154  15.286   6.335  1.00  0.00           N  
ATOM   2464  NH2 ARG A1511      30.694  14.075   5.154  1.00  0.00           N  
ATOM   2465  N   GLU A1516      28.816  15.609  12.109  1.00  0.00           N  
ATOM   2466  CA  GLU A1516      27.594  15.553  12.906  1.00  0.00           C  
ATOM   2467  C   GLU A1516      27.879  15.966  14.338  1.00  0.00           C  
ATOM   2468  O   GLU A1516      27.061  16.637  14.970  1.00  0.00           O  
ATOM   2469  CB  GLU A1516      26.957  14.158  12.870  1.00  0.00           C  
ATOM   2470  CG  GLU A1516      25.820  13.918  13.902  1.00  0.00           C  
ATOM   2471  CD  GLU A1516      24.486  14.615  13.579  1.00  0.00           C  
ATOM   2472  OE1 GLU A1516      24.415  15.416  12.621  1.00  0.00           O  
ATOM   2473  OE2 GLU A1516      23.486  14.343  14.285  1.00  0.00           O  
ATOM   2474  N   PHE A1517      29.041  15.578  14.847  1.00  0.00           N  
ATOM   2475  CA  PHE A1517      29.422  15.931  16.213  1.00  0.00           C  
ATOM   2476  C   PHE A1517      29.457  17.453  16.354  1.00  0.00           C  
ATOM   2477  O   PHE A1517      28.873  18.023  17.285  1.00  0.00           O  
ATOM   2478  CB  PHE A1517      30.789  15.324  16.538  1.00  0.00           C  
ATOM   2479  CG  PHE A1517      31.393  15.814  17.823  1.00  0.00           C  
ATOM   2480  CD1 PHE A1517      30.916  15.361  19.051  1.00  0.00           C  
ATOM   2481  CD2 PHE A1517      32.489  16.671  17.802  1.00  0.00           C  
ATOM   2482  CE1 PHE A1517      31.525  15.745  20.244  1.00  0.00           C  
ATOM   2483  CE2 PHE A1517      33.104  17.063  18.979  1.00  0.00           C  
ATOM   2484  CZ  PHE A1517      32.622  16.598  20.208  1.00  0.00           C  
ATOM   2485  N   CYS A1518      30.111  18.101  15.390  1.00  0.00           N  
ATOM   2486  CA  CYS A1518      30.242  19.554  15.355  1.00  0.00           C  
ATOM   2487  C   CYS A1518      28.880  20.242  15.212  1.00  0.00           C  
ATOM   2488  O   CYS A1518      28.644  21.321  15.776  1.00  0.00           O  
ATOM   2489  CB  CYS A1518      31.205  19.952  14.244  1.00  0.00           C  
ATOM   2490  SG  CYS A1518      32.895  19.397  14.574  1.00  0.00           S  
ATOM   2491  N   LYS A1527      27.973  19.591  14.495  1.00  0.00           N  
ATOM   2492  CA  LYS A1527      26.624  20.096  14.320  1.00  0.00           C  
ATOM   2493  C   LYS A1527      25.886  19.976  15.668  1.00  0.00           C  
ATOM   2494  O   LYS A1527      25.217  20.922  16.108  1.00  0.00           O  
ATOM   2495  CB  LYS A1527      25.915  19.276  13.246  1.00  0.00           C  
ATOM   2496  CG  LYS A1527      24.502  19.722  12.947  1.00  0.00           C  
ATOM   2497  CD  LYS A1527      23.947  19.026  11.716  1.00  0.00           C  
ATOM   2498  CE  LYS A1527      22.519  19.484  11.441  1.00  0.00           C  
ATOM   2499  NZ  LYS A1527      21.926  18.833  10.239  1.00  0.00           N  
ATOM   2500  N   ARG A1528      26.067  18.835  16.341  1.00  0.00           N  
ATOM   2501  CA  ARG A1528      25.430  18.561  17.626  1.00  0.00           C  
ATOM   2502  C   ARG A1528      25.901  19.423  18.792  1.00  0.00           C  
ATOM   2503  O   ARG A1528      25.089  19.835  19.628  1.00  0.00           O  
ATOM   2504  CB  ARG A1528      25.617  17.101  18.015  1.00  0.00           C  
ATOM   2505  CG  ARG A1528      24.827  16.149  17.196  1.00  0.00           C  
ATOM   2506  CD  ARG A1528      24.964  14.740  17.742  1.00  0.00           C  
ATOM   2507  NE  ARG A1528      24.277  13.777  16.883  1.00  0.00           N  
ATOM   2508  CZ  ARG A1528      24.030  12.509  17.198  1.00  0.00           C  
ATOM   2509  NH1 ARG A1528      24.406  12.018  18.367  1.00  0.00           N  
ATOM   2510  NH2 ARG A1528      23.397  11.730  16.337  1.00  0.00           N  
ATOM   2511  N   ILE A1549      27.207  19.663  18.884  1.00  0.00           N  
ATOM   2512  CA  ILE A1549      27.742  20.451  19.987  1.00  0.00           C  
ATOM   2513  C   ILE A1549      27.401  21.937  19.959  1.00  0.00           C  
ATOM   2514  O   ILE A1549      27.424  22.603  20.995  1.00  0.00           O  
ATOM   2515  CB  ILE A1549      29.254  20.260  20.124  1.00  0.00           C  
ATOM   2516  CG1 ILE A1549      29.957  20.681  18.834  1.00  0.00           C  
ATOM   2517  CG2 ILE A1549      29.541  18.810  20.462  1.00  0.00           C  
ATOM   2518  CD1 ILE A1549      31.447  20.651  18.903  1.00  0.00           C  
ATOM   2519  N   GLY A1563      27.099  22.462  18.779  1.00  0.00           N  
ATOM   2520  CA  GLY A1563      26.756  23.867  18.685  1.00  0.00           C  
ATOM   2521  C   GLY A1563      27.940  24.813  18.698  1.00  0.00           C  
ATOM   2522  O   GLY A1563      29.091  24.388  18.759  1.00  0.00           O  
ATOM   2523  N   VAL A1569      27.648  26.105  18.592  1.00  0.00           N  
ATOM   2524  CA  VAL A1569      28.669  27.147  18.581  1.00  0.00           C  
ATOM   2525  C   VAL A1569      28.109  28.254  19.466  1.00  0.00           C  
ATOM   2526  O   VAL A1569      27.116  28.890  19.119  1.00  0.00           O  
ATOM   2527  CB  VAL A1569      28.920  27.673  17.136  1.00  0.00           C  
ATOM   2528  CG1 VAL A1569      29.908  28.813  17.145  1.00  0.00           C  
ATOM   2529  CG2 VAL A1569      29.457  26.557  16.253  1.00  0.00           C  
ATOM   2530  N   THR A1594      28.716  28.442  20.630  1.00  0.00           N  
ATOM   2531  CA  THR A1594      28.263  29.444  21.590  1.00  0.00           C  
ATOM   2532  C   THR A1594      29.486  30.182  22.159  1.00  0.00           C  
ATOM   2533  O   THR A1594      30.587  30.076  21.609  1.00  0.00           O  
ATOM   2534  CB  THR A1594      27.532  28.762  22.774  1.00  0.00           C  
ATOM   2535  OG1 THR A1594      28.467  27.952  23.495  1.00  0.00           O  
ATOM   2536  CG2 THR A1594      26.385  27.886  22.296  1.00  0.00           C  
ATOM   2537  N   LYS A1596      29.286  30.955  23.228  1.00  0.00           N  
ATOM   2538  CA  LYS A1596      30.388  31.666  23.883  1.00  0.00           C  
ATOM   2539  C   LYS A1596      30.620  31.050  25.261  1.00  0.00           C  
ATOM   2540  O   LYS A1596      31.424  31.541  26.055  1.00  0.00           O  
ATOM   2541  CB  LYS A1596      30.098  33.161  24.018  1.00  0.00           C  
ATOM   2542  CG  LYS A1596      29.856  33.845  22.696  1.00  0.00           C  
ATOM   2543  CD  LYS A1596      29.886  35.344  22.816  1.00  0.00           C  
ATOM   2544  CE  LYS A1596      31.306  35.831  22.951  1.00  0.00           C  
ATOM   2545  NZ  LYS A1596      31.362  37.289  22.741  1.00  0.00           N  
ATOM   2546  N   GLN A1601      29.941  29.940  25.522  1.00  0.00           N  
ATOM   2547  CA  GLN A1601      30.075  29.265  26.793  1.00  0.00           C  
ATOM   2548  C   GLN A1601      31.232  28.284  26.791  1.00  0.00           C  
ATOM   2549  O   GLN A1601      31.382  27.492  25.863  1.00  0.00           O  
ATOM   2550  CB  GLN A1601      28.798  28.514  27.125  1.00  0.00           C  
ATOM   2551  CG  GLN A1601      27.617  29.385  27.436  1.00  0.00           C  
ATOM   2552  CD  GLN A1601      26.640  28.656  28.319  1.00  0.00           C  
ATOM   2553  OE1 GLN A1601      25.739  27.970  27.835  1.00  0.00           O  
ATOM   2554  NE2 GLN A1601      26.843  28.754  29.629  1.00  0.00           N  
ATOM   2555  N   ASP A1602      32.077  28.367  27.811  1.00  0.00           N  
ATOM   2556  CA  ASP A1602      33.183  27.442  27.927  1.00  0.00           C  
ATOM   2557  C   ASP A1602      32.501  26.120  28.278  1.00  0.00           C  
ATOM   2558  O   ASP A1602      31.681  26.052  29.196  1.00  0.00           O  
ATOM   2559  CB  ASP A1602      34.179  27.901  29.002  1.00  0.00           C  
ATOM   2560  CG  ASP A1602      35.029  29.102  28.548  1.00  0.00           C  
ATOM   2561  OD1 ASP A1602      35.584  29.072  27.421  1.00  0.00           O  
ATOM   2562  OD2 ASP A1602      35.147  30.078  29.325  1.00  0.00           O  
ATOM   2563  N   ASN A1603      32.824  25.083  27.518  1.00  0.00           N  
ATOM   2564  CA  ASN A1603      32.208  23.776  27.681  1.00  0.00           C  
ATOM   2565  C   ASN A1603      33.226  22.652  27.602  1.00  0.00           C  
ATOM   2566  O   ASN A1603      34.361  22.839  27.147  1.00  0.00           O  
ATOM   2567  CB  ASN A1603      31.253  23.564  26.521  1.00  0.00           C  
ATOM   2568  CG  ASN A1603      31.948  23.754  25.190  1.00  0.00           C  
ATOM   2569  OD1 ASN A1603      32.551  22.821  24.642  1.00  0.00           O  
ATOM   2570  ND2 ASN A1603      31.962  24.992  24.710  1.00  0.00           N  
ATOM   2571  N   THR A1604      32.771  21.469  27.989  1.00  0.00           N  
ATOM   2572  CA  THR A1604      33.572  20.269  27.929  1.00  0.00           C  
ATOM   2573  C   THR A1604      32.582  19.188  27.571  1.00  0.00           C  
ATOM   2574  O   THR A1604      31.679  18.883  28.340  1.00  0.00           O  
ATOM   2575  CB  THR A1604      34.277  19.952  29.252  1.00  0.00           C  
ATOM   2576  OG1 THR A1604      35.344  20.889  29.454  1.00  0.00           O  
ATOM   2577  CG2 THR A1604      34.865  18.544  29.219  1.00  0.00           C  
ATOM   2578  N   ILE A1613      32.692  18.712  26.338  1.00  0.00           N  
ATOM   2579  CA  ILE A1613      31.821  17.685  25.826  1.00  0.00           C  
ATOM   2580  C   ILE A1613      32.247  16.322  26.371  1.00  0.00           C  
ATOM   2581  O   ILE A1613      33.427  16.087  26.641  1.00  0.00           O  
ATOM   2582  CB  ILE A1613      31.798  17.724  24.256  1.00  0.00           C  
ATOM   2583  CG1 ILE A1613      30.722  18.695  23.758  1.00  0.00           C  
ATOM   2584  CG2 ILE A1613      31.470  16.360  23.662  1.00  0.00           C  
ATOM   2585  CD1 ILE A1613      31.000  20.112  24.007  1.00  0.00           C  
ATOM   2586  N   GLU A1614      31.261  15.461  26.601  1.00  0.00           N  
ATOM   2587  CA  GLU A1614      31.495  14.110  27.099  1.00  0.00           C  
ATOM   2588  C   GLU A1614      31.858  13.184  25.934  1.00  0.00           C  
ATOM   2589  O   GLU A1614      31.437  13.421  24.799  1.00  0.00           O  
ATOM   2590  CB  GLU A1614      30.227  13.586  27.780  1.00  0.00           C  
ATOM   2591  CG  GLU A1614      29.706  14.480  28.899  1.00  0.00           C  
ATOM   2592  CD  GLU A1614      28.631  13.811  29.754  1.00  0.00           C  
ATOM   2593  OE1 GLU A1614      27.629  13.323  29.191  1.00  0.00           O  
ATOM   2594  OE2 GLU A1614      28.793  13.776  30.996  1.00  0.00           O  
ATOM   2595  N   MET A1615      32.626  12.128  26.206  1.00  0.00           N  
ATOM   2596  CA  MET A1615      33.001  11.163  25.160  1.00  0.00           C  
ATOM   2597  C   MET A1615      31.775  10.457  24.567  1.00  0.00           C  
ATOM   2598  O   MET A1615      31.762  10.115  23.396  1.00  0.00           O  
ATOM   2599  CB  MET A1615      33.975  10.115  25.706  1.00  0.00           C  
ATOM   2600  CG  MET A1615      35.417  10.597  25.855  1.00  0.00           C  
ATOM   2601  SD  MET A1615      36.200  10.883  24.248  1.00  0.00           S  
ATOM   2602  CE  MET A1615      37.904  11.346  24.753  1.00  0.00           C  
ATOM   2603  N   ALA A1616      30.735  10.275  25.375  1.00  0.00           N  
ATOM   2604  CA  ALA A1616      29.497   9.626  24.941  1.00  0.00           C  
ATOM   2605  C   ALA A1616      28.826  10.337  23.762  1.00  0.00           C  
ATOM   2606  O   ALA A1616      28.091   9.713  22.996  1.00  0.00           O  
ATOM   2607  CB  ALA A1616      28.525   9.532  26.109  1.00  0.00           C  
ATOM   2608  N   SER A1617      29.076  11.641  23.632  1.00  0.00           N  
ATOM   2609  CA  SER A1617      28.526  12.456  22.551  1.00  0.00           C  
ATOM   2610  C   SER A1617      29.199  12.104  21.222  1.00  0.00           C  
ATOM   2611  O   SER A1617      28.520  11.879  20.210  1.00  0.00           O  
ATOM   2612  CB  SER A1617      28.740  13.937  22.856  1.00  0.00           C  
ATOM   2613  OG  SER A1617      28.048  14.749  21.927  1.00  0.00           O  
ATOM   2614  N   LEU A1619      30.534  12.050  21.232  1.00  0.00           N  
ATOM   2615  CA  LEU A1619      31.309  11.710  20.033  1.00  0.00           C  
ATOM   2616  C   LEU A1619      31.013  10.262  19.642  1.00  0.00           C  
ATOM   2617  O   LEU A1619      30.761   9.951  18.475  1.00  0.00           O  
ATOM   2618  CB  LEU A1619      32.819  11.866  20.285  1.00  0.00           C  
ATOM   2619  CG  LEU A1619      33.690  12.495  19.178  1.00  0.00           C  
ATOM   2620  CD1 LEU A1619      35.144  12.106  19.391  1.00  0.00           C  
ATOM   2621  CD2 LEU A1619      33.240  12.097  17.785  1.00  0.00           C  
ATOM   2622  N   GLU A1620      31.033   9.385  20.640  1.00  0.00           N  
ATOM   2623  CA  GLU A1620      30.778   7.973  20.424  1.00  0.00           C  
ATOM   2624  C   GLU A1620      29.403   7.783  19.825  1.00  0.00           C  
ATOM   2625  O   GLU A1620      29.235   7.045  18.849  1.00  0.00           O  
ATOM   2626  CB  GLU A1620      30.931   7.227  21.735  1.00  0.00           C  
ATOM   2627  CG  GLU A1620      32.332   7.352  22.279  1.00  0.00           C  
ATOM   2628  CD  GLU A1620      32.466   6.875  23.702  1.00  0.00           C  
ATOM   2629  OE1 GLU A1620      31.435   6.660  24.382  1.00  0.00           O  
ATOM   2630  OE2 GLU A1620      33.620   6.728  24.146  1.00  0.00           O  
ATOM   2631  N   SER A1621      28.436   8.520  20.357  1.00  0.00           N  
ATOM   2632  CA  SER A1621      27.076   8.452  19.854  1.00  0.00           C  
ATOM   2633  C   SER A1621      27.100   8.689  18.354  1.00  0.00           C  
ATOM   2634  O   SER A1621      26.606   7.864  17.591  1.00  0.00           O  
ATOM   2635  CB  SER A1621      26.200   9.502  20.529  1.00  0.00           C  
ATOM   2636  OG  SER A1621      24.843   9.353  20.141  1.00  0.00           O  
ATOM   2637  N   CYS A1622      27.767   9.763  17.939  1.00  0.00           N  
ATOM   2638  CA  CYS A1622      27.862  10.128  16.527  1.00  0.00           C  
ATOM   2639  C   CYS A1622      28.432   9.031  15.622  1.00  0.00           C  
ATOM   2640  O   CYS A1622      27.846   8.711  14.568  1.00  0.00           O  
ATOM   2641  CB  CYS A1622      28.680  11.417  16.364  1.00  0.00           C  
ATOM   2642  SG  CYS A1622      27.934  12.867  17.121  1.00  0.00           S  
ATOM   2643  N   ILE A1632      29.574   8.463  16.017  1.00  0.00           N  
ATOM   2644  CA  ILE A1632      30.191   7.413  15.207  1.00  0.00           C  
ATOM   2645  C   ILE A1632      29.321   6.151  15.228  1.00  0.00           C  
ATOM   2646  O   ILE A1632      29.105   5.525  14.186  1.00  0.00           O  
ATOM   2647  CB  ILE A1632      31.687   7.142  15.614  1.00  0.00           C  
ATOM   2648  CG1 ILE A1632      32.353   6.137  14.652  1.00  0.00           C  
ATOM   2649  CG2 ILE A1632      31.791   6.700  17.072  1.00  0.00           C  
ATOM   2650  CD1 ILE A1632      32.313   6.530  13.151  1.00  0.00           C  
ATOM   2651  N   ARG A1635      28.751   5.841  16.391  1.00  0.00           N  
ATOM   2652  CA  ARG A1635      27.885   4.683  16.526  1.00  0.00           C  
ATOM   2653  C   ARG A1635      26.666   4.798  15.637  1.00  0.00           C  
ATOM   2654  O   ARG A1635      26.266   3.827  15.002  1.00  0.00           O  
ATOM   2655  CB  ARG A1635      27.439   4.489  17.963  1.00  0.00           C  
ATOM   2656  CG  ARG A1635      28.487   3.829  18.812  1.00  0.00           C  
ATOM   2657  CD  ARG A1635      27.873   3.288  20.069  1.00  0.00           C  
ATOM   2658  NE  ARG A1635      28.903   2.848  20.996  1.00  0.00           N  
ATOM   2659  CZ  ARG A1635      29.092   3.385  22.195  1.00  0.00           C  
ATOM   2660  NH1 ARG A1635      28.313   4.381  22.603  1.00  0.00           N  
ATOM   2661  NH2 ARG A1635      30.066   2.937  22.975  1.00  0.00           N  
ATOM   2662  N   GLU A1636      26.090   5.988  15.571  1.00  0.00           N  
ATOM   2663  CA  GLU A1636      24.929   6.199  14.736  1.00  0.00           C  
ATOM   2664  C   GLU A1636      25.262   5.896  13.282  1.00  0.00           C  
ATOM   2665  O   GLU A1636      24.513   5.180  12.603  1.00  0.00           O  
ATOM   2666  CB  GLU A1636      24.440   7.630  14.873  1.00  0.00           C  
ATOM   2667  CG  GLU A1636      23.214   7.944  14.043  1.00  0.00           C  
ATOM   2668  CD  GLU A1636      22.566   9.243  14.461  1.00  0.00           C  
ATOM   2669  OE1 GLU A1636      22.526  10.187  13.634  1.00  0.00           O  
ATOM   2670  OE2 GLU A1636      22.112   9.320  15.630  1.00  0.00           O  
ATOM   2671  N   ASP A1637      26.408   6.396  12.827  1.00  0.00           N  
ATOM   2672  CA  ASP A1637      26.858   6.204  11.446  1.00  0.00           C  
ATOM   2673  C   ASP A1637      27.081   4.724  11.145  1.00  0.00           C  
ATOM   2674  O   ASP A1637      26.390   4.127  10.308  1.00  0.00           O  
ATOM   2675  CB  ASP A1637      28.159   6.999  11.223  1.00  0.00           C  
ATOM   2676  CG  ASP A1637      28.662   6.964   9.775  1.00  0.00           C  
ATOM   2677  OD1 ASP A1637      28.452   5.973   9.039  1.00  0.00           O  
ATOM   2678  OD2 ASP A1637      29.323   7.940   9.376  1.00  0.00           O  
ATOM   2679  N   LEU A1638      28.067   4.147  11.823  1.00  0.00           N  
ATOM   2680  CA  LEU A1638      28.435   2.749  11.649  1.00  0.00           C  
ATOM   2681  C   LEU A1638      27.298   1.772  11.869  1.00  0.00           C  
ATOM   2682  O   LEU A1638      27.246   0.737  11.213  1.00  0.00           O  
ATOM   2683  CB  LEU A1638      29.621   2.406  12.541  1.00  0.00           C  
ATOM   2684  CG  LEU A1638      31.003   2.686  11.967  1.00  0.00           C  
ATOM   2685  CD1 LEU A1638      31.001   3.913  11.091  1.00  0.00           C  
ATOM   2686  CD2 LEU A1638      31.988   2.831  13.103  1.00  0.00           C  
ATOM   2687  N   ASN A1639      26.391   2.094  12.782  1.00  0.00           N  
ATOM   2688  CA  ASN A1639      25.242   1.231  13.051  1.00  0.00           C  
ATOM   2689  C   ASN A1639      24.435   1.075  11.763  1.00  0.00           C  
ATOM   2690  O   ASN A1639      24.045  -0.030  11.376  1.00  0.00           O  
ATOM   2691  CB  ASN A1639      24.395   1.840  14.184  1.00  0.00           C  
ATOM   2692  CG  ASN A1639      22.907   1.500  14.089  1.00  0.00           C  
ATOM   2693  OD1 ASN A1639      22.476   0.405  14.462  1.00  0.00           O  
ATOM   2694  ND2 ASN A1639      22.108   2.473  13.644  1.00  0.00           N  
ATOM   2695  N   GLU A1640      24.256   2.183  11.061  1.00  0.00           N  
ATOM   2696  CA  GLU A1640      23.498   2.181   9.826  1.00  0.00           C  
ATOM   2697  C   GLU A1640      24.256   1.594   8.653  1.00  0.00           C  
ATOM   2698  O   GLU A1640      23.721   0.773   7.914  1.00  0.00           O  
ATOM   2699  CB  GLU A1640      23.090   3.610   9.468  1.00  0.00           C  
ATOM   2700  CG  GLU A1640      21.597   3.874   9.502  1.00  0.00           C  
ATOM   2701  CD  GLU A1640      20.850   3.127   8.420  1.00  0.00           C  
ATOM   2702  OE1 GLU A1640      20.974   3.508   7.235  1.00  0.00           O  
ATOM   2703  OE2 GLU A1640      20.136   2.159   8.758  1.00  0.00           O  
ATOM   2704  N   ASN A1641      25.528   1.944   8.537  1.00  0.00           N  
ATOM   2705  CA  ASN A1641      26.299   1.517   7.385  1.00  0.00           C  
ATOM   2706  C   ASN A1641      27.300   0.388   7.439  1.00  0.00           C  
ATOM   2707  O   ASN A1641      27.578  -0.228   6.407  1.00  0.00           O  
ATOM   2708  CB  ASN A1641      26.983   2.736   6.788  1.00  0.00           C  
ATOM   2709  CG  ASN A1641      26.007   3.824   6.445  1.00  0.00           C  
ATOM   2710  OD1 ASN A1641      25.139   3.647   5.588  1.00  0.00           O  
ATOM   2711  ND2 ASN A1641      26.114   4.950   7.137  1.00  0.00           N  
ATOM   2712  N   ALA A1642      27.876   0.130   8.604  1.00  0.00           N  
ATOM   2713  CA  ALA A1642      28.888  -0.911   8.714  1.00  0.00           C  
ATOM   2714  C   ALA A1642      28.355  -2.310   8.457  1.00  0.00           C  
ATOM   2715  O   ALA A1642      27.279  -2.667   8.947  1.00  0.00           O  
ATOM   2716  CB  ALA A1642      29.567  -0.853  10.076  1.00  0.00           C  
ATOM   2717  N   PRO A1662      29.026  -3.067   7.564  1.00  0.00           N  
ATOM   2718  CA  PRO A1662      28.569  -4.433   7.292  1.00  0.00           C  
ATOM   2719  C   PRO A1662      29.089  -5.276   8.457  1.00  0.00           C  
ATOM   2720  O   PRO A1662      30.199  -5.034   8.958  1.00  0.00           O  
ATOM   2721  CB  PRO A1662      29.274  -4.777   5.982  1.00  0.00           C  
ATOM   2722  CG  PRO A1662      30.502  -3.899   5.994  1.00  0.00           C  
ATOM   2723  CD  PRO A1662      29.934  -2.605   6.497  1.00  0.00           C  
ATOM   2724  N   ARG A1663      28.266  -6.201   8.935  1.00  0.00           N  
ATOM   2725  CA  ARG A1663      28.631  -7.050  10.059  1.00  0.00           C  
ATOM   2726  C   ARG A1663      29.579  -8.186   9.707  1.00  0.00           C  
ATOM   2727  O   ARG A1663      29.589  -8.668   8.579  1.00  0.00           O  
ATOM   2728  CB  ARG A1663      27.375  -7.576  10.734  1.00  0.00           C  
ATOM   2729  CG  ARG A1663      26.654  -6.516  11.553  1.00  0.00           C  
ATOM   2730  CD  ARG A1663      25.872  -5.562  10.673  1.00  0.00           C  
ATOM   2731  NE  ARG A1663      26.207  -4.159  10.903  1.00  0.00           N  
ATOM   2732  CZ  ARG A1663      25.533  -3.322  11.692  1.00  0.00           C  
ATOM   2733  NH1 ARG A1663      24.469  -3.725  12.367  1.00  0.00           N  
ATOM   2734  NH2 ARG A1663      25.902  -2.054  11.766  1.00  0.00           N  
ATOM   2735  N   ALA A1664      30.410  -8.581  10.663  1.00  0.00           N  
ATOM   2736  CA  ALA A1664      31.372  -9.653  10.452  1.00  0.00           C  
ATOM   2737  C   ALA A1664      31.618 -10.403  11.756  1.00  0.00           C  
ATOM   2738  O   ALA A1664      31.154  -9.984  12.819  1.00  0.00           O  
ATOM   2739  CB  ALA A1664      32.663  -9.083   9.926  1.00  0.00           C  
ATOM   2740  N   MET A1665      32.354 -11.507  11.682  1.00  0.00           N  
ATOM   2741  CA  MET A1665      32.643 -12.300  12.873  1.00  0.00           C  
ATOM   2742  C   MET A1665      34.139 -12.291  13.195  1.00  0.00           C  
ATOM   2743  O   MET A1665      34.985 -12.481  12.311  1.00  0.00           O  
ATOM   2744  CB  MET A1665      32.153 -13.744  12.695  1.00  0.00           C  
ATOM   2745  CG  MET A1665      30.706 -13.905  12.222  1.00  0.00           C  
ATOM   2746  SD  MET A1665      29.399 -13.433  13.401  1.00  0.00           S  
ATOM   2747  CE  MET A1665      29.348 -14.851  14.338  1.00  0.00           C  
ATOM   2748  N   ALA A1666      34.453 -11.982  14.450  1.00  0.00           N  
ATOM   2749  CA  ALA A1666      35.831 -11.948  14.953  1.00  0.00           C  
ATOM   2750  C   ALA A1666      35.768 -12.332  16.417  1.00  0.00           C  
ATOM   2751  O   ALA A1666      34.750 -12.099  17.090  1.00  0.00           O  
ATOM   2752  CB  ALA A1666      36.451 -10.564  14.813  1.00  0.00           C  
ATOM   2753  N   VAL A1667      36.827 -12.972  16.894  1.00  0.00           N  
ATOM   2754  CA  VAL A1667      36.898 -13.398  18.280  1.00  0.00           C  
ATOM   2755  C   VAL A1667      38.177 -12.801  18.821  1.00  0.00           C  
ATOM   2756  O   VAL A1667      39.272 -13.151  18.366  1.00  0.00           O  
ATOM   2757  CB  VAL A1667      36.868 -14.955  18.410  1.00  0.00           C  
ATOM   2758  CG1 VAL A1667      37.186 -15.377  19.832  1.00  0.00           C  
ATOM   2759  CG2 VAL A1667      35.472 -15.487  18.029  1.00  0.00           C  
ATOM   2760  N   ILE A1668      38.019 -11.838  19.729  1.00  0.00           N  
ATOM   2761  CA  ILE A1668      39.144 -11.133  20.331  1.00  0.00           C  
ATOM   2762  C   ILE A1668      39.896 -11.980  21.354  1.00  0.00           C  
ATOM   2763  O   ILE A1668      41.126 -11.931  21.414  1.00  0.00           O  
ATOM   2764  CB  ILE A1668      38.711  -9.783  20.966  1.00  0.00           C  
ATOM   2765  CG1 ILE A1668      38.184  -8.817  19.896  1.00  0.00           C  
ATOM   2766  CG2 ILE A1668      39.901  -9.103  21.637  1.00  0.00           C  
ATOM   2767  CD1 ILE A1668      36.870  -9.203  19.258  1.00  0.00           C  
ATOM   2768  N   ASP A1669      39.166 -12.752  22.155  1.00  0.00           N  
ATOM   2769  CA  ASP A1669      39.800 -13.612  23.156  1.00  0.00           C  
ATOM   2770  C   ASP A1669      39.306 -15.008  22.848  1.00  0.00           C  
ATOM   2771  O   ASP A1669      38.226 -15.393  23.295  1.00  0.00           O  
ATOM   2772  CB  ASP A1669      39.374 -13.195  24.558  1.00  0.00           C  
ATOM   2773  CG  ASP A1669      40.474 -13.387  25.570  1.00  0.00           C  
ATOM   2774  OD1 ASP A1669      40.646 -14.523  26.061  1.00  0.00           O  
ATOM   2775  OD2 ASP A1669      41.180 -12.397  25.860  1.00  0.00           O  
ATOM   2776  N   PRO A1670      40.130 -15.822  22.170  1.00  0.00           N  
ATOM   2777  CA  PRO A1670      39.548 -17.140  21.895  1.00  0.00           C  
ATOM   2778  C   PRO A1670      39.913 -18.388  22.686  1.00  0.00           C  
ATOM   2779  O   PRO A1670      40.998 -18.513  23.256  1.00  0.00           O  
ATOM   2780  CB  PRO A1670      39.876 -17.332  20.418  1.00  0.00           C  
ATOM   2781  CG  PRO A1670      41.225 -16.684  20.293  1.00  0.00           C  
ATOM   2782  CD  PRO A1670      41.046 -15.411  21.085  1.00  0.00           C  
ATOM   2783  N   VAL A1671      38.971 -19.321  22.697  1.00  0.00           N  
ATOM   2784  CA  VAL A1671      39.166 -20.620  23.322  1.00  0.00           C  
ATOM   2785  C   VAL A1671      38.519 -21.606  22.339  1.00  0.00           C  
ATOM   2786  O   VAL A1671      37.488 -21.296  21.716  1.00  0.00           O  
ATOM   2787  CB  VAL A1671      38.558 -20.707  24.749  1.00  0.00           C  
ATOM   2788  CG1 VAL A1671      37.047 -20.624  24.712  1.00  0.00           C  
ATOM   2789  CG2 VAL A1671      39.030 -21.979  25.441  1.00  0.00           C  
ATOM   2790  N   LYS A1672      39.191 -22.730  22.104  1.00  0.00           N  
ATOM   2791  CA  LYS A1672      38.685 -23.725  21.167  1.00  0.00           C  
ATOM   2792  C   LYS A1672      37.527 -24.528  21.711  1.00  0.00           C  
ATOM   2793  O   LYS A1672      37.559 -25.014  22.835  1.00  0.00           O  
ATOM   2794  CB  LYS A1672      39.784 -24.677  20.700  1.00  0.00           C  
ATOM   2795  CG  LYS A1672      39.247 -25.778  19.800  1.00  0.00           C  
ATOM   2796  CD  LYS A1672      40.267 -26.206  18.786  1.00  0.00           C  
ATOM   2797  CE  LYS A1672      40.613 -25.065  17.848  1.00  0.00           C  
ATOM   2798  NZ  LYS A1672      41.755 -25.429  16.953  1.00  0.00           N  
ATOM   2799  N   LEU A1673      36.502 -24.661  20.890  1.00  0.00           N  
ATOM   2800  CA  LEU A1673      35.325 -25.411  21.248  1.00  0.00           C  
ATOM   2801  C   LEU A1673      35.190 -26.488  20.166  1.00  0.00           C  
ATOM   2802  O   LEU A1673      35.143 -26.167  18.974  1.00  0.00           O  
ATOM   2803  CB  LEU A1673      34.123 -24.469  21.262  1.00  0.00           C  
ATOM   2804  CG  LEU A1673      32.719 -25.037  21.452  1.00  0.00           C  
ATOM   2805  CD1 LEU A1673      31.822 -23.920  21.917  1.00  0.00           C  
ATOM   2806  CD2 LEU A1673      32.167 -25.659  20.169  1.00  0.00           C  
ATOM   2807  N   VAL A1684      35.194 -27.759  20.560  1.00  0.00           N  
ATOM   2808  CA  VAL A1684      35.065 -28.842  19.588  1.00  0.00           C  
ATOM   2809  C   VAL A1684      33.717 -29.536  19.664  1.00  0.00           C  
ATOM   2810  O   VAL A1684      33.295 -29.997  20.724  1.00  0.00           O  
ATOM   2811  CB  VAL A1684      36.177 -29.905  19.736  1.00  0.00           C  
ATOM   2812  CG1 VAL A1684      37.538 -29.285  19.533  1.00  0.00           C  
ATOM   2813  CG2 VAL A1684      36.118 -30.529  21.083  1.00  0.00           C  
ATOM   2814  N   ILE A1685      32.994 -29.505  18.556  1.00  0.00           N  
ATOM   2815  CA  ILE A1685      31.711 -30.179  18.470  1.00  0.00           C  
ATOM   2816  C   ILE A1685      32.049 -31.611  18.057  1.00  0.00           C  
ATOM   2817  O   ILE A1685      32.309 -31.881  16.880  1.00  0.00           O  
ATOM   2818  CB  ILE A1685      30.801 -29.563  17.388  1.00  0.00           C  
ATOM   2819  CG1 ILE A1685      30.790 -28.041  17.505  1.00  0.00           C  
ATOM   2820  CG2 ILE A1685      29.383 -30.111  17.519  1.00  0.00           C  
ATOM   2821  CD1 ILE A1685      30.067 -27.370  16.365  1.00  0.00           C  
ATOM   2822  N   GLU A1688      32.102 -32.508  19.038  1.00  0.00           N  
ATOM   2823  CA  GLU A1688      32.402 -33.915  18.788  1.00  0.00           C  
ATOM   2824  C   GLU A1688      31.253 -34.521  17.980  1.00  0.00           C  
ATOM   2825  O   GLU A1688      31.414 -35.476  17.222  1.00  0.00           O  
ATOM   2826  CB  GLU A1688      32.548 -34.647  20.116  1.00  0.00           C  
ATOM   2827  CG  GLU A1688      33.538 -34.005  21.063  1.00  0.00           C  
ATOM   2828  CD  GLU A1688      33.652 -34.763  22.366  1.00  0.00           C  
ATOM   2829  OE1 GLU A1688      32.603 -35.029  22.998  1.00  0.00           O  
ATOM   2830  OE2 GLU A1688      34.792 -35.102  22.751  1.00  0.00           O  
ATOM   2831  N   ASN A1689      30.088 -33.928  18.161  1.00  0.00           N  
ATOM   2832  CA  ASN A1689      28.878 -34.332  17.484  1.00  0.00           C  
ATOM   2833  C   ASN A1689      28.995 -34.114  15.958  1.00  0.00           C  
ATOM   2834  O   ASN A1689      28.428 -34.864  15.163  1.00  0.00           O  
ATOM   2835  CB  ASN A1689      27.756 -33.470  18.050  1.00  0.00           C  
ATOM   2836  CG  ASN A1689      26.404 -34.003  17.740  1.00  0.00           C  
ATOM   2837  OD1 ASN A1689      25.708 -33.480  16.883  1.00  0.00           O  
ATOM   2838  ND2 ASN A1689      25.997 -35.034  18.461  1.00  0.00           N  
ATOM   2839  N   TYR A1690      29.766 -33.104  15.561  1.00  0.00           N  
ATOM   2840  CA  TYR A1690      29.927 -32.739  14.153  1.00  0.00           C  
ATOM   2841  C   TYR A1690      30.700 -33.730  13.304  1.00  0.00           C  
ATOM   2842  O   TYR A1690      31.793 -34.156  13.677  1.00  0.00           O  
ATOM   2843  CB  TYR A1690      30.604 -31.364  14.033  1.00  0.00           C  
ATOM   2844  CG  TYR A1690      30.271 -30.631  12.750  1.00  0.00           C  
ATOM   2845  CD1 TYR A1690      29.024 -30.037  12.586  1.00  0.00           C  
ATOM   2846  CD2 TYR A1690      31.185 -30.551  11.696  1.00  0.00           C  
ATOM   2847  CE1 TYR A1690      28.677 -29.382  11.410  1.00  0.00           C  
ATOM   2848  CE2 TYR A1690      30.851 -29.890  10.504  1.00  0.00           C  
ATOM   2849  CZ  TYR A1690      29.588 -29.307  10.375  1.00  0.00           C  
ATOM   2850  OH  TYR A1690      29.217 -28.624   9.238  1.00  0.00           O  
ATOM   2851  N   GLN A1691      30.149 -34.064  12.140  1.00  0.00           N  
ATOM   2852  CA  GLN A1691      30.837 -34.965  11.227  1.00  0.00           C  
ATOM   2853  C   GLN A1691      31.099 -34.238   9.906  1.00  0.00           C  
ATOM   2854  O   GLN A1691      30.218 -33.558   9.368  1.00  0.00           O  
ATOM   2855  CB  GLN A1691      30.050 -36.270  11.006  1.00  0.00           C  
ATOM   2856  CG  GLN A1691      29.087 -36.286   9.813  1.00  0.00           C  
ATOM   2857  CD  GLN A1691      27.661 -35.892  10.173  1.00  0.00           C  
ATOM   2858  OE1 GLN A1691      27.416 -34.859  10.811  1.00  0.00           O  
ATOM   2859  NE2 GLN A1691      26.708 -36.717   9.749  1.00  0.00           N  
ATOM   2860  N   GLY A1694      32.339 -34.318   9.433  1.00  0.00           N  
ATOM   2861  CA  GLY A1694      32.696 -33.677   8.180  1.00  0.00           C  
ATOM   2862  C   GLY A1694      33.939 -32.808   8.248  1.00  0.00           C  
ATOM   2863  O   GLY A1694      34.608 -32.731   9.285  1.00  0.00           O  
ATOM   2864  N   GLU A1695      34.270 -32.189   7.118  1.00  0.00           N  
ATOM   2865  CA  GLU A1695      35.424 -31.303   7.029  1.00  0.00           C  
ATOM   2866  C   GLU A1695      34.973 -29.857   7.216  1.00  0.00           C  
ATOM   2867  O   GLU A1695      35.789 -28.937   7.278  1.00  0.00           O  
ATOM   2868  CB  GLU A1695      36.127 -31.475   5.682  1.00  0.00           C  
ATOM   2869  CG  GLU A1695      36.939 -32.758   5.553  1.00  0.00           C  
ATOM   2870  CD  GLU A1695      38.304 -32.679   6.237  1.00  0.00           C  
ATOM   2871  OE1 GLU A1695      39.307 -33.077   5.600  1.00  0.00           O  
ATOM   2872  OE2 GLU A1695      38.380 -32.228   7.404  1.00  0.00           O  
ATOM   2873  N   GLY A1698      33.667 -29.665   7.327  1.00  0.00           N  
ATOM   2874  CA  GLY A1698      33.140 -28.336   7.514  1.00  0.00           C  
ATOM   2875  C   GLY A1698      31.988 -28.149   6.565  1.00  0.00           C  
ATOM   2876  O   GLY A1698      31.643 -29.073   5.836  1.00  0.00           O  
ATOM   2877  N   GLU A1708      31.375 -26.974   6.592  1.00  0.00           N  
ATOM   2878  CA  GLU A1708      30.262 -26.664   5.720  1.00  0.00           C  
ATOM   2879  C   GLU A1708      30.196 -25.154   5.590  1.00  0.00           C  
ATOM   2880  O   GLU A1708      31.018 -24.445   6.167  1.00  0.00           O  
ATOM   2881  CB  GLU A1708      28.954 -27.205   6.274  1.00  0.00           C  
ATOM   2882  CG  GLU A1708      28.245 -26.299   7.239  1.00  0.00           C  
ATOM   2883  CD  GLU A1708      26.825 -26.753   7.474  1.00  0.00           C  
ATOM   2884  OE1 GLU A1708      26.630 -27.626   8.354  1.00  0.00           O  
ATOM   2885  OE2 GLU A1708      25.918 -26.256   6.761  1.00  0.00           O  
ATOM   2886  N   MET A1716      29.201 -24.664   4.862  1.00  0.00           N  
ATOM   2887  CA  MET A1716      29.065 -23.238   4.628  1.00  0.00           C  
ATOM   2888  C   MET A1716      27.669 -22.734   5.016  1.00  0.00           C  
ATOM   2889  O   MET A1716      26.664 -23.200   4.475  1.00  0.00           O  
ATOM   2890  CB  MET A1716      29.340 -22.958   3.145  1.00  0.00           C  
ATOM   2891  CG  MET A1716      30.054 -21.658   2.846  1.00  0.00           C  
ATOM   2892  SD  MET A1716      31.839 -21.643   3.081  1.00  0.00           S  
ATOM   2893  CE  MET A1716      32.216 -23.374   3.243  1.00  0.00           C  
ATOM   2894  N   VAL A1717      27.616 -21.823   5.986  1.00  0.00           N  
ATOM   2895  CA  VAL A1717      26.360 -21.234   6.434  1.00  0.00           C  
ATOM   2896  C   VAL A1717      26.225 -19.821   5.864  1.00  0.00           C  
ATOM   2897  O   VAL A1717      27.219 -19.147   5.611  1.00  0.00           O  
ATOM   2898  CB  VAL A1717      26.259 -21.168   7.988  1.00  0.00           C  
ATOM   2899  CG1 VAL A1717      26.229 -22.581   8.595  1.00  0.00           C  
ATOM   2900  CG2 VAL A1717      27.415 -20.345   8.566  1.00  0.00           C  
ATOM   2901  N   THR A1718      24.990 -19.393   5.648  1.00  0.00           N  
ATOM   2902  CA  THR A1718      24.702 -18.071   5.114  1.00  0.00           C  
ATOM   2903  C   THR A1718      24.622 -17.021   6.226  1.00  0.00           C  
ATOM   2904  O   THR A1718      23.960 -17.243   7.248  1.00  0.00           O  
ATOM   2905  CB  THR A1718      23.362 -18.094   4.368  1.00  0.00           C  
ATOM   2906  OG1 THR A1718      23.499 -18.865   3.169  1.00  0.00           O  
ATOM   2907  CG2 THR A1718      22.906 -16.689   4.029  1.00  0.00           C  
ATOM   2908  N   MET A1719      25.259 -15.871   6.010  1.00  0.00           N  
ATOM   2909  CA  MET A1719      25.245 -14.784   6.989  1.00  0.00           C  
ATOM   2910  C   MET A1719      25.003 -13.396   6.395  1.00  0.00           C  
ATOM   2911  O   MET A1719      25.726 -12.947   5.497  1.00  0.00           O  
ATOM   2912  CB  MET A1719      26.526 -14.776   7.829  1.00  0.00           C  
ATOM   2913  CG  MET A1719      26.489 -15.740   8.994  1.00  0.00           C  
ATOM   2914  SD  MET A1719      27.833 -15.504  10.153  1.00  0.00           S  
ATOM   2915  CE  MET A1719      28.482 -17.189  10.332  1.00  0.00           C  
ATOM   2916  N   PRO A1720      23.974 -12.697   6.902  1.00  0.00           N  
ATOM   2917  CA  PRO A1720      23.553 -11.354   6.498  1.00  0.00           C  
ATOM   2918  C   PRO A1720      24.672 -10.344   6.708  1.00  0.00           C  
ATOM   2919  O   PRO A1720      25.333 -10.354   7.753  1.00  0.00           O  
ATOM   2920  CB  PRO A1720      22.415 -11.048   7.470  1.00  0.00           C  
ATOM   2921  CG  PRO A1720      21.924 -12.388   7.879  1.00  0.00           C  
ATOM   2922  CD  PRO A1720      23.187 -13.155   8.056  1.00  0.00           C  
ATOM   2923  N   ASN A1721      24.862  -9.455   5.736  1.00  0.00           N  
ATOM   2924  CA  ASN A1721      25.887  -8.422   5.853  1.00  0.00           C  
ATOM   2925  C   ASN A1721      25.452  -7.301   6.792  1.00  0.00           C  
ATOM   2926  O   ASN A1721      26.264  -6.487   7.236  1.00  0.00           O  
ATOM   2927  CB  ASN A1721      26.247  -7.877   4.487  1.00  0.00           C  
ATOM   2928  CG  ASN A1721      27.121  -8.821   3.734  1.00  0.00           C  
ATOM   2929  OD1 ASN A1721      28.122  -9.302   4.272  1.00  0.00           O  
ATOM   2930  ND2 ASN A1721      26.753  -9.120   2.492  1.00  0.00           N  
ATOM   2931  N   HIS A1722      24.154  -7.268   7.073  1.00  0.00           N  
ATOM   2932  CA  HIS A1722      23.563  -6.299   7.979  1.00  0.00           C  
ATOM   2933  C   HIS A1722      22.233  -6.884   8.434  1.00  0.00           C  
ATOM   2934  O   HIS A1722      21.237  -6.810   7.715  1.00  0.00           O  
ATOM   2935  CB  HIS A1722      23.332  -4.957   7.286  1.00  0.00           C  
ATOM   2936  CG  HIS A1722      23.095  -3.831   8.240  1.00  0.00           C  
ATOM   2937  ND1 HIS A1722      23.958  -2.765   8.356  1.00  0.00           N  
ATOM   2938  CD2 HIS A1722      22.119  -3.627   9.155  1.00  0.00           C  
ATOM   2939  CE1 HIS A1722      23.526  -1.952   9.302  1.00  0.00           C  
ATOM   2940  NE2 HIS A1722      22.411  -2.453   9.803  1.00  0.00           N  
ATOM   2941  N   PRO A1723      22.194  -7.457   9.645  1.00  0.00           N  
ATOM   2942  CA  PRO A1723      20.989  -8.064  10.206  1.00  0.00           C  
ATOM   2943  C   PRO A1723      19.686  -7.267  10.077  1.00  0.00           C  
ATOM   2944  O   PRO A1723      18.606  -7.824  10.237  1.00  0.00           O  
ATOM   2945  CB  PRO A1723      21.389  -8.291  11.650  1.00  0.00           C  
ATOM   2946  CG  PRO A1723      22.812  -8.684  11.510  1.00  0.00           C  
ATOM   2947  CD  PRO A1723      23.332  -7.649  10.557  1.00  0.00           C  
ATOM   2948  N   ASN A1724      19.768  -5.979   9.771  1.00  0.00           N  
ATOM   2949  CA  ASN A1724      18.553  -5.180   9.629  1.00  0.00           C  
ATOM   2950  C   ASN A1724      18.412  -4.522   8.257  1.00  0.00           C  
ATOM   2951  O   ASN A1724      17.474  -3.766   8.033  1.00  0.00           O  
ATOM   2952  CB  ASN A1724      18.482  -4.092  10.708  1.00  0.00           C  
ATOM   2953  CG  ASN A1724      18.326  -4.649  12.116  1.00  0.00           C  
ATOM   2954  OD1 ASN A1724      19.294  -5.082  12.744  1.00  0.00           O  
ATOM   2955  ND2 ASN A1724      17.116  -4.573  12.642  1.00  0.00           N  
ATOM   2956  N   LYS A1725      19.335  -4.801   7.342  1.00  0.00           N  
ATOM   2957  CA  LYS A1725      19.300  -4.207   6.000  1.00  0.00           C  
ATOM   2958  C   LYS A1725      19.616  -5.234   4.911  1.00  0.00           C  
ATOM   2959  O   LYS A1725      20.724  -5.242   4.361  1.00  0.00           O  
ATOM   2960  CB  LYS A1725      20.298  -3.047   5.896  1.00  0.00           C  
ATOM   2961  CG  LYS A1725      19.910  -1.809   6.667  1.00  0.00           C  
ATOM   2962  CD  LYS A1725      21.042  -0.795   6.679  1.00  0.00           C  
ATOM   2963  CE  LYS A1725      21.304  -0.208   5.303  1.00  0.00           C  
ATOM   2964  NZ  LYS A1725      22.359   0.847   5.315  1.00  0.00           N  
ATOM   2965  N   PRO A1726      18.625  -6.069   4.541  1.00  0.00           N  
ATOM   2966  CA  PRO A1726      18.770  -7.109   3.518  1.00  0.00           C  
ATOM   2967  C   PRO A1726      19.374  -6.627   2.208  1.00  0.00           C  
ATOM   2968  O   PRO A1726      20.058  -7.386   1.525  1.00  0.00           O  
ATOM   2969  CB  PRO A1726      17.335  -7.596   3.322  1.00  0.00           C  
ATOM   2970  CG  PRO A1726      16.539  -6.378   3.576  1.00  0.00           C  
ATOM   2971  CD  PRO A1726      17.199  -5.831   4.821  1.00  0.00           C  
ATOM   2972  N   GLU A1727      19.134  -5.365   1.870  1.00  0.00           N  
ATOM   2973  CA  GLU A1727      19.650  -4.794   0.634  1.00  0.00           C  
ATOM   2974  C   GLU A1727      21.168  -4.807   0.592  1.00  0.00           C  
ATOM   2975  O   GLU A1727      21.768  -4.710  -0.474  1.00  0.00           O  
ATOM   2976  CB  GLU A1727      19.157  -3.364   0.448  1.00  0.00           C  
ATOM   2977  CG  GLU A1727      19.729  -2.379   1.443  1.00  0.00           C  
ATOM   2978  CD  GLU A1727      18.857  -2.207   2.657  1.00  0.00           C  
ATOM   2979  OE1 GLU A1727      18.021  -3.091   2.950  1.00  0.00           O  
ATOM   2980  OE2 GLU A1727      18.998  -1.161   3.315  1.00  0.00           O  
ATOM   2981  N   MET A1728      21.793  -4.878   1.757  1.00  0.00           N  
ATOM   2982  CA  MET A1728      23.244  -4.912   1.814  1.00  0.00           C  
ATOM   2983  C   MET A1728      23.751  -6.324   1.513  1.00  0.00           C  
ATOM   2984  O   MET A1728      24.961  -6.572   1.492  1.00  0.00           O  
ATOM   2985  CB  MET A1728      23.738  -4.401   3.173  1.00  0.00           C  
ATOM   2986  CG  MET A1728      23.554  -2.894   3.364  1.00  0.00           C  
ATOM   2987  SD  MET A1728      23.994  -2.306   5.014  1.00  0.00           S  
ATOM   2988  CE  MET A1728      25.761  -2.574   5.030  1.00  0.00           C  
ATOM   2989  N   GLY A1729      22.812  -7.240   1.288  1.00  0.00           N  
ATOM   2990  CA  GLY A1729      23.140  -8.615   0.955  1.00  0.00           C  
ATOM   2991  C   GLY A1729      23.574  -9.516   2.091  1.00  0.00           C  
ATOM   2992  O   GLY A1729      23.465  -9.154   3.268  1.00  0.00           O  
ATOM   2993  N   SER A1730      24.073 -10.695   1.716  1.00  0.00           N  
ATOM   2994  CA  SER A1730      24.553 -11.721   2.642  1.00  0.00           C  
ATOM   2995  C   SER A1730      25.839 -12.335   2.113  1.00  0.00           C  
ATOM   2996  O   SER A1730      26.314 -11.964   1.042  1.00  0.00           O  
ATOM   2997  CB  SER A1730      23.517 -12.835   2.806  1.00  0.00           C  
ATOM   2998  OG  SER A1730      22.630 -12.570   3.885  1.00  0.00           O  
ATOM   2999  N   ARG A1731      26.392 -13.281   2.864  1.00  0.00           N  
ATOM   3000  CA  ARG A1731      27.624 -13.955   2.473  1.00  0.00           C  
ATOM   3001  C   ARG A1731      27.663 -15.389   3.018  1.00  0.00           C  
ATOM   3002  O   ARG A1731      26.943 -15.735   3.961  1.00  0.00           O  
ATOM   3003  CB  ARG A1731      28.835 -13.176   2.982  1.00  0.00           C  
ATOM   3004  CG  ARG A1731      28.860 -13.080   4.487  1.00  0.00           C  
ATOM   3005  CD  ARG A1731      30.041 -12.314   5.008  1.00  0.00           C  
ATOM   3006  NE  ARG A1731      30.098 -12.468   6.450  1.00  0.00           N  
ATOM   3007  CZ  ARG A1731      29.181 -11.996   7.284  1.00  0.00           C  
ATOM   3008  NH1 ARG A1731      28.124 -11.333   6.818  1.00  0.00           N  
ATOM   3009  NH2 ARG A1731      29.317 -12.202   8.586  1.00  0.00           N  
ATOM   3010  N   GLN A1732      28.515 -16.212   2.417  1.00  0.00           N  
ATOM   3011  CA  GLN A1732      28.668 -17.599   2.816  1.00  0.00           C  
ATOM   3012  C   GLN A1732      29.856 -17.692   3.751  1.00  0.00           C  
ATOM   3013  O   GLN A1732      30.971 -17.297   3.394  1.00  0.00           O  
ATOM   3014  CB  GLN A1732      28.894 -18.456   1.573  1.00  0.00           C  
ATOM   3015  CG  GLN A1732      27.986 -19.662   1.458  1.00  0.00           C  
ATOM   3016  CD  GLN A1732      26.546 -19.341   1.759  1.00  0.00           C  
ATOM   3017  OE1 GLN A1732      26.092 -18.197   1.603  1.00  0.00           O  
ATOM   3018  NE2 GLN A1732      25.811 -20.351   2.212  1.00  0.00           N  
ATOM   3019  N   VAL A1733      29.611 -18.173   4.963  1.00  0.00           N  
ATOM   3020  CA  VAL A1733      30.656 -18.303   5.970  1.00  0.00           C  
ATOM   3021  C   VAL A1733      30.822 -19.780   6.339  1.00  0.00           C  
ATOM   3022  O   VAL A1733      29.837 -20.501   6.535  1.00  0.00           O  
ATOM   3023  CB  VAL A1733      30.312 -17.459   7.237  1.00  0.00           C  
ATOM   3024  CG1 VAL A1733      31.536 -17.318   8.148  1.00  0.00           C  
ATOM   3025  CG2 VAL A1733      29.773 -16.081   6.833  1.00  0.00           C  
ATOM   3026  N   PRO A1734      32.077 -20.247   6.429  1.00  0.00           N  
ATOM   3027  CA  PRO A1734      32.374 -21.639   6.769  1.00  0.00           C  
ATOM   3028  C   PRO A1734      32.174 -22.086   8.219  1.00  0.00           C  
ATOM   3029  O   PRO A1734      32.759 -21.521   9.151  1.00  0.00           O  
ATOM   3030  CB  PRO A1734      33.831 -21.795   6.321  1.00  0.00           C  
ATOM   3031  CG  PRO A1734      34.379 -20.415   6.396  1.00  0.00           C  
ATOM   3032  CD  PRO A1734      33.260 -19.587   5.848  1.00  0.00           C  
ATOM   3033  N   PHE A1735      31.349 -23.116   8.398  1.00  0.00           N  
ATOM   3034  CA  PHE A1735      31.087 -23.692   9.710  1.00  0.00           C  
ATOM   3035  C   PHE A1735      31.835 -25.021   9.824  1.00  0.00           C  
ATOM   3036  O   PHE A1735      32.240 -25.593   8.815  1.00  0.00           O  
ATOM   3037  CB  PHE A1735      29.589 -23.946   9.901  1.00  0.00           C  
ATOM   3038  CG  PHE A1735      29.246 -24.531  11.247  1.00  0.00           C  
ATOM   3039  CD1 PHE A1735      29.131 -25.910  11.418  1.00  0.00           C  
ATOM   3040  CD2 PHE A1735      29.092 -23.704  12.360  1.00  0.00           C  
ATOM   3041  CE1 PHE A1735      28.875 -26.455  12.678  1.00  0.00           C  
ATOM   3042  CE2 PHE A1735      28.837 -24.238  13.621  1.00  0.00           C  
ATOM   3043  CZ  PHE A1735      28.729 -25.616  13.780  1.00  0.00           C  
ATOM   3044  N   SER A1736      32.065 -25.473  11.055  1.00  0.00           N  
ATOM   3045  CA  SER A1736      32.720 -26.753  11.313  1.00  0.00           C  
ATOM   3046  C   SER A1736      32.651 -27.162  12.797  1.00  0.00           C  
ATOM   3047  O   SER A1736      32.028 -26.475  13.609  1.00  0.00           O  
ATOM   3048  CB  SER A1736      34.157 -26.782  10.766  1.00  0.00           C  
ATOM   3049  OG  SER A1736      34.948 -25.726  11.260  1.00  0.00           O  
ATOM   3050  N   GLY A1737      33.224 -28.320  13.118  1.00  0.00           N  
ATOM   3051  CA  GLY A1737      33.223 -28.827  14.481  1.00  0.00           C  
ATOM   3052  C   GLY A1737      34.329 -28.306  15.381  1.00  0.00           C  
ATOM   3053  O   GLY A1737      34.368 -28.648  16.552  1.00  0.00           O  
ATOM   3054  N   GLU A1738      35.293 -27.581  14.828  1.00  0.00           N  
ATOM   3055  CA  GLU A1738      36.348 -26.995  15.645  1.00  0.00           C  
ATOM   3056  C   GLU A1738      36.376 -25.506  15.337  1.00  0.00           C  
ATOM   3057  O   GLU A1738      37.013 -25.050  14.386  1.00  0.00           O  
ATOM   3058  CB  GLU A1738      37.703 -27.653  15.406  1.00  0.00           C  
ATOM   3059  CG  GLU A1738      37.822 -29.006  16.077  1.00  0.00           C  
ATOM   3060  CD  GLU A1738      39.248 -29.532  16.123  1.00  0.00           C  
ATOM   3061  OE1 GLU A1738      40.146 -28.798  16.596  1.00  0.00           O  
ATOM   3062  OE2 GLU A1738      39.468 -30.691  15.705  1.00  0.00           O  
ATOM   3063  N   ILE A1739      35.566 -24.778  16.093  1.00  0.00           N  
ATOM   3064  CA  ILE A1739      35.423 -23.337  15.953  1.00  0.00           C  
ATOM   3065  C   ILE A1739      36.177 -22.623  17.076  1.00  0.00           C  
ATOM   3066  O   ILE A1739      36.881 -23.256  17.873  1.00  0.00           O  
ATOM   3067  CB  ILE A1739      33.915 -22.922  15.992  1.00  0.00           C  
ATOM   3068  CG1 ILE A1739      33.317 -23.211  17.367  1.00  0.00           C  
ATOM   3069  CG2 ILE A1739      33.113 -23.702  14.957  1.00  0.00           C  
ATOM   3070  CD1 ILE A1739      31.880 -22.813  17.479  1.00  0.00           C  
ATOM   3071  N   TRP A1740      36.045 -21.301  17.107  1.00  0.00           N  
ATOM   3072  CA  TRP A1740      36.664 -20.458  18.125  1.00  0.00           C  
ATOM   3073  C   TRP A1740      35.526 -19.632  18.687  1.00  0.00           C  
ATOM   3074  O   TRP A1740      34.648 -19.182  17.936  1.00  0.00           O  
ATOM   3075  CB  TRP A1740      37.683 -19.472  17.529  1.00  0.00           C  
ATOM   3076  CG  TRP A1740      38.977 -20.050  17.056  1.00  0.00           C  
ATOM   3077  CD1 TRP A1740      39.420 -20.107  15.774  1.00  0.00           C  
ATOM   3078  CD2 TRP A1740      40.031 -20.582  17.867  1.00  0.00           C  
ATOM   3079  NE1 TRP A1740      40.691 -20.630  15.732  1.00  0.00           N  
ATOM   3080  CE2 TRP A1740      41.087 -20.928  17.004  1.00  0.00           C  
ATOM   3081  CE3 TRP A1740      40.190 -20.788  19.240  1.00  0.00           C  
ATOM   3082  CZ2 TRP A1740      42.280 -21.466  17.466  1.00  0.00           C  
ATOM   3083  CZ3 TRP A1740      41.377 -21.320  19.699  1.00  0.00           C  
ATOM   3084  CH2 TRP A1740      42.406 -21.652  18.818  1.00  0.00           C  
ATOM   3085  N   ILE A1741      35.473 -19.531  20.009  1.00  0.00           N  
ATOM   3086  CA  ILE A1741      34.475 -18.687  20.653  1.00  0.00           C  
ATOM   3087  C   ILE A1741      35.251 -17.789  21.604  1.00  0.00           C  
ATOM   3088  O   ILE A1741      36.466 -17.965  21.805  1.00  0.00           O  
ATOM   3089  CB  ILE A1741      33.351 -19.463  21.421  1.00  0.00           C  
ATOM   3090  CG1 ILE A1741      33.908 -20.225  22.627  1.00  0.00           C  
ATOM   3091  CG2 ILE A1741      32.607 -20.377  20.474  1.00  0.00           C  
ATOM   3092  CD1 ILE A1741      32.834 -20.624  23.636  1.00  0.00           C  
ATOM   3093  N   ASP A1742      34.570 -16.778  22.116  1.00  0.00           N  
ATOM   3094  CA  ASP A1742      35.184 -15.859  23.043  1.00  0.00           C  
ATOM   3095  C   ASP A1742      35.110 -16.443  24.457  1.00  0.00           C  
ATOM   3096  O   ASP A1742      34.043 -16.879  24.914  1.00  0.00           O  
ATOM   3097  CB  ASP A1742      34.494 -14.506  22.975  1.00  0.00           C  
ATOM   3098  CG  ASP A1742      35.274 -13.444  23.674  1.00  0.00           C  
ATOM   3099  OD1 ASP A1742      36.332 -13.041  23.137  1.00  0.00           O  
ATOM   3100  OD2 ASP A1742      34.849 -13.036  24.772  1.00  0.00           O  
ATOM   3101  N   ARG A1743      36.251 -16.461  25.141  1.00  0.00           N  
ATOM   3102  CA  ARG A1743      36.329 -17.005  26.488  1.00  0.00           C  
ATOM   3103  C   ARG A1743      35.213 -16.537  27.415  1.00  0.00           C  
ATOM   3104  O   ARG A1743      34.667 -17.333  28.182  1.00  0.00           O  
ATOM   3105  CB  ARG A1743      37.688 -16.704  27.107  1.00  0.00           C  
ATOM   3106  CG  ARG A1743      38.807 -17.555  26.566  1.00  0.00           C  
ATOM   3107  CD  ARG A1743      40.041 -17.448  27.450  1.00  0.00           C  
ATOM   3108  NE  ARG A1743      41.079 -18.402  27.067  1.00  0.00           N  
ATOM   3109  CZ  ARG A1743      41.109 -19.675  27.456  1.00  0.00           C  
ATOM   3110  NH1 ARG A1743      40.158 -20.155  28.247  1.00  0.00           N  
ATOM   3111  NH2 ARG A1743      42.083 -20.476  27.038  1.00  0.00           N  
ATOM   3112  N   ALA A1744      34.839 -15.266  27.305  1.00  0.00           N  
ATOM   3113  CA  ALA A1744      33.795 -14.701  28.152  1.00  0.00           C  
ATOM   3114  C   ALA A1744      32.394 -15.139  27.778  1.00  0.00           C  
ATOM   3115  O   ALA A1744      31.423 -14.683  28.382  1.00  0.00           O  
ATOM   3116  CB  ALA A1744      33.872 -13.191  28.137  1.00  0.00           C  
ATOM   3117  N   ASP A1745      32.281 -15.994  26.767  1.00  0.00           N  
ATOM   3118  CA  ASP A1745      30.977 -16.466  26.327  1.00  0.00           C  
ATOM   3119  C   ASP A1745      30.641 -17.856  26.847  1.00  0.00           C  
ATOM   3120  O   ASP A1745      29.598 -18.421  26.516  1.00  0.00           O  
ATOM   3121  CB  ASP A1745      30.857 -16.387  24.805  1.00  0.00           C  
ATOM   3122  CG  ASP A1745      30.820 -14.953  24.307  1.00  0.00           C  
ATOM   3123  OD1 ASP A1745      30.114 -14.143  24.934  1.00  0.00           O  
ATOM   3124  OD2 ASP A1745      31.499 -14.626  23.309  1.00  0.00           O  
ATOM   3125  N   PHE A1746      31.526 -18.393  27.680  1.00  0.00           N  
ATOM   3126  CA  PHE A1746      31.323 -19.695  28.295  1.00  0.00           C  
ATOM   3127  C   PHE A1746      31.569 -19.539  29.785  1.00  0.00           C  
ATOM   3128  O   PHE A1746      32.596 -18.998  30.201  1.00  0.00           O  
ATOM   3129  CB  PHE A1746      32.272 -20.751  27.715  1.00  0.00           C  
ATOM   3130  CG  PHE A1746      32.311 -22.037  28.510  1.00  0.00           C  
ATOM   3131  CD1 PHE A1746      31.255 -22.947  28.449  1.00  0.00           C  
ATOM   3132  CD2 PHE A1746      33.406 -22.335  29.325  1.00  0.00           C  
ATOM   3133  CE1 PHE A1746      31.288 -24.135  29.189  1.00  0.00           C  
ATOM   3134  CE2 PHE A1746      33.450 -23.518  30.067  1.00  0.00           C  
ATOM   3135  CZ  PHE A1746      32.389 -24.419  29.999  1.00  0.00           C  
ATOM   3136  N   ARG A1747      30.612 -19.998  30.579  1.00  0.00           N  
ATOM   3137  CA  ARG A1747      30.696 -19.944  32.027  1.00  0.00           C  
ATOM   3138  C   ARG A1747      30.284 -21.325  32.511  1.00  0.00           C  
ATOM   3139  O   ARG A1747      29.183 -21.775  32.205  1.00  0.00           O  
ATOM   3140  CB  ARG A1747      29.712 -18.902  32.568  1.00  0.00           C  
ATOM   3141  CG  ARG A1747      30.298 -17.975  33.613  1.00  0.00           C  
ATOM   3142  CD  ARG A1747      31.332 -17.033  33.015  1.00  0.00           C  
ATOM   3143  NE  ARG A1747      30.795 -15.697  32.757  1.00  0.00           N  
ATOM   3144  CZ  ARG A1747      31.489 -14.700  32.206  1.00  0.00           C  
ATOM   3145  NH1 ARG A1747      32.756 -14.878  31.844  1.00  0.00           N  
ATOM   3146  NH2 ARG A1747      30.922 -13.510  32.043  1.00  0.00           N  
ATOM   3147  N   GLU A1748      31.167 -22.020  33.224  1.00  0.00           N  
ATOM   3148  CA  GLU A1748      30.828 -23.355  33.736  1.00  0.00           C  
ATOM   3149  C   GLU A1748      29.664 -23.252  34.731  1.00  0.00           C  
ATOM   3150  O   GLU A1748      28.946 -24.223  34.979  1.00  0.00           O  
ATOM   3151  CB  GLU A1748      32.022 -23.973  34.462  1.00  0.00           C  
ATOM   3152  CG  GLU A1748      33.331 -23.910  33.711  1.00  0.00           C  
ATOM   3153  CD  GLU A1748      34.509 -24.353  34.567  1.00  0.00           C  
ATOM   3154  OE1 GLU A1748      34.533 -25.528  34.984  1.00  0.00           O  
ATOM   3155  OE2 GLU A1748      35.412 -23.525  34.826  1.00  0.00           O  
ATOM   3156  N   GLU A1749      29.466 -22.043  35.249  1.00  0.00           N  
ATOM   3157  CA  GLU A1749      28.450 -21.741  36.246  1.00  0.00           C  
ATOM   3158  C   GLU A1749      27.784 -20.401  35.913  1.00  0.00           C  
ATOM   3159  O   GLU A1749      27.404 -20.163  34.774  1.00  0.00           O  
ATOM   3160  CB  GLU A1749      29.130 -21.661  37.622  1.00  0.00           C  
ATOM   3161  CG  GLU A1749      30.687 -21.734  37.619  1.00  0.00           C  
ATOM   3162  CD  GLU A1749      31.385 -20.681  36.736  1.00  0.00           C  
ATOM   3163  OE1 GLU A1749      30.791 -19.616  36.459  1.00  0.00           O  
ATOM   3164  OE2 GLU A1749      32.537 -20.929  36.310  1.00  0.00           O  
ATOM   3165  N   ALA A1750      27.654 -19.538  36.917  1.00  0.00           N  
ATOM   3166  CA  ALA A1750      27.072 -18.199  36.788  1.00  0.00           C  
ATOM   3167  C   ALA A1750      25.552 -18.070  36.727  1.00  0.00           C  
ATOM   3168  O   ALA A1750      24.841 -18.935  36.207  1.00  0.00           O  
ATOM   3169  CB  ALA A1750      27.717 -17.429  35.640  1.00  0.00           C  
ATOM   3170  N   ASN A1751      25.095 -16.946  37.275  1.00  0.00           N  
ATOM   3171  CA  ASN A1751      23.692 -16.549  37.376  1.00  0.00           C  
ATOM   3172  C   ASN A1751      22.764 -16.867  36.224  1.00  0.00           C  
ATOM   3173  O   ASN A1751      23.194 -17.217  35.139  1.00  0.00           O  
ATOM   3174  CB  ASN A1751      23.613 -15.051  37.655  1.00  0.00           C  
ATOM   3175  CG  ASN A1751      24.642 -14.256  36.869  1.00  0.00           C  
ATOM   3176  OD1 ASN A1751      25.321 -13.400  37.424  1.00  0.00           O  
ATOM   3177  ND2 ASN A1751      24.794 -14.565  35.587  1.00  0.00           N  
ATOM   3178  N   LYS A1752      21.479 -16.642  36.465  1.00  0.00           N  
ATOM   3179  CA  LYS A1752      20.443 -16.890  35.476  1.00  0.00           C  
ATOM   3180  C   LYS A1752      20.396 -15.771  34.448  1.00  0.00           C  
ATOM   3181  O   LYS A1752      19.835 -15.944  33.370  1.00  0.00           O  
ATOM   3182  CB  LYS A1752      19.083 -17.007  36.161  1.00  0.00           C  
ATOM   3183  CG  LYS A1752      19.025 -18.080  37.233  1.00  0.00           C  
ATOM   3184  CD  LYS A1752      18.053 -17.697  38.327  1.00  0.00           C  
ATOM   3185  CE  LYS A1752      18.151 -18.644  39.500  1.00  0.00           C  
ATOM   3186  NZ  LYS A1752      17.388 -18.106  40.653  1.00  0.00           N  
ATOM   3187  N   GLN A1753      20.932 -14.603  34.799  1.00  0.00           N  
ATOM   3188  CA  GLN A1753      20.944 -13.488  33.857  1.00  0.00           C  
ATOM   3189  C   GLN A1753      21.913 -13.774  32.715  1.00  0.00           C  
ATOM   3190  O   GLN A1753      21.681 -13.368  31.577  1.00  0.00           O  
ATOM   3191  CB  GLN A1753      21.306 -12.169  34.544  1.00  0.00           C  
ATOM   3192  CG  GLN A1753      20.101 -11.274  34.841  1.00  0.00           C  
ATOM   3193  CD  GLN A1753      20.433  -9.784  34.780  1.00  0.00           C  
ATOM   3194  OE1 GLN A1753      19.817  -9.035  34.026  1.00  0.00           O  
ATOM   3195  NE2 GLN A1753      21.406  -9.351  35.574  1.00  0.00           N  
ATOM   3196  N   TYR A1754      22.994 -14.483  33.027  1.00  0.00           N  
ATOM   3197  CA  TYR A1754      24.006 -14.843  32.039  1.00  0.00           C  
ATOM   3198  C   TYR A1754      23.342 -15.617  30.910  1.00  0.00           C  
ATOM   3199  O   TYR A1754      22.941 -16.767  31.088  1.00  0.00           O  
ATOM   3200  CB  TYR A1754      25.077 -15.710  32.689  1.00  0.00           C  
ATOM   3201  CG  TYR A1754      26.288 -15.971  31.831  1.00  0.00           C  
ATOM   3202  CD1 TYR A1754      27.304 -15.027  31.735  1.00  0.00           C  
ATOM   3203  CD2 TYR A1754      26.452 -17.186  31.171  1.00  0.00           C  
ATOM   3204  CE1 TYR A1754      28.460 -15.283  31.011  1.00  0.00           C  
ATOM   3205  CE2 TYR A1754      27.609 -17.455  30.442  1.00  0.00           C  
ATOM   3206  CZ  TYR A1754      28.613 -16.495  30.371  1.00  0.00           C  
ATOM   3207  OH  TYR A1754      29.777 -16.751  29.688  1.00  0.00           O  
ATOM   3208  N   LYS A1755      23.262 -14.991  29.742  1.00  0.00           N  
ATOM   3209  CA  LYS A1755      22.620 -15.613  28.592  1.00  0.00           C  
ATOM   3210  C   LYS A1755      23.552 -16.359  27.628  1.00  0.00           C  
ATOM   3211  O   LYS A1755      23.131 -16.775  26.547  1.00  0.00           O  
ATOM   3212  CB  LYS A1755      21.783 -14.573  27.837  1.00  0.00           C  
ATOM   3213  CG  LYS A1755      22.495 -13.256  27.579  1.00  0.00           C  
ATOM   3214  CD  LYS A1755      21.848 -12.469  26.441  1.00  0.00           C  
ATOM   3215  CE  LYS A1755      22.167 -13.090  25.085  1.00  0.00           C  
ATOM   3216  NZ  LYS A1755      23.641 -13.175  24.792  1.00  0.00           N  
ATOM   3217  N   ARG A1756      24.791 -16.594  28.039  1.00  0.00           N  
ATOM   3218  CA  ARG A1756      25.736 -17.275  27.165  1.00  0.00           C  
ATOM   3219  C   ARG A1756      25.969 -18.757  27.507  1.00  0.00           C  
ATOM   3220  O   ARG A1756      25.214 -19.324  28.286  1.00  0.00           O  
ATOM   3221  CB  ARG A1756      27.000 -16.436  27.091  1.00  0.00           C  
ATOM   3222  CG  ARG A1756      26.652 -15.004  26.661  1.00  0.00           C  
ATOM   3223  CD  ARG A1756      27.809 -14.043  26.774  1.00  0.00           C  
ATOM   3224  NE  ARG A1756      27.997 -13.545  28.129  1.00  0.00           N  
ATOM   3225  CZ  ARG A1756      29.025 -12.795  28.510  1.00  0.00           C  
ATOM   3226  NH1 ARG A1756      29.966 -12.454  27.640  1.00  0.00           N  
ATOM   3227  NH2 ARG A1756      29.110 -12.378  29.764  1.00  0.00           N  
ATOM   3228  N   LEU A1757      27.001 -19.387  26.951  1.00  0.00           N  
ATOM   3229  CA  LEU A1757      27.234 -20.826  27.170  1.00  0.00           C  
ATOM   3230  C   LEU A1757      27.651 -21.313  28.541  1.00  0.00           C  
ATOM   3231  O   LEU A1757      28.739 -20.999  29.005  1.00  0.00           O  
ATOM   3232  CB  LEU A1757      28.222 -21.376  26.137  1.00  0.00           C  
ATOM   3233  CG  LEU A1757      28.306 -22.900  26.008  1.00  0.00           C  
ATOM   3234  CD1 LEU A1757      26.927 -23.496  25.712  1.00  0.00           C  
ATOM   3235  CD2 LEU A1757      29.272 -23.252  24.899  1.00  0.00           C  
ATOM   3236  N   VAL A1759      26.813 -22.153  29.144  1.00  0.00           N  
ATOM   3237  CA  VAL A1759      27.091 -22.726  30.465  1.00  0.00           C  
ATOM   3238  C   VAL A1759      27.323 -24.241  30.355  1.00  0.00           C  
ATOM   3239  O   VAL A1759      26.775 -24.884  29.456  1.00  0.00           O  
ATOM   3240  CB  VAL A1759      25.962 -22.408  31.467  1.00  0.00           C  
ATOM   3241  CG1 VAL A1759      26.257 -23.048  32.826  1.00  0.00           C  
ATOM   3242  CG2 VAL A1759      25.826 -20.897  31.617  1.00  0.00           C  
ATOM   3243  N   LEU A1760      28.083 -24.809  31.295  1.00  0.00           N  
ATOM   3244  CA  LEU A1760      28.443 -26.236  31.289  1.00  0.00           C  
ATOM   3245  C   LEU A1760      27.352 -27.322  31.343  1.00  0.00           C  
ATOM   3246  O   LEU A1760      27.588 -28.428  31.814  1.00  0.00           O  
ATOM   3247  CB  LEU A1760      29.527 -26.511  32.343  1.00  0.00           C  
ATOM   3248  CG  LEU A1760      30.431 -27.738  32.140  1.00  0.00           C  
ATOM   3249  CD1 LEU A1760      31.054 -27.733  30.745  1.00  0.00           C  
ATOM   3250  CD2 LEU A1760      31.518 -27.753  33.198  1.00  0.00           C  
ATOM   3251  N   GLY A1761      26.181 -27.018  30.815  1.00  0.00           N  
ATOM   3252  CA  GLY A1761      25.103 -27.983  30.781  1.00  0.00           C  
ATOM   3253  C   GLY A1761      23.950 -27.349  30.039  1.00  0.00           C  
ATOM   3254  O   GLY A1761      22.864 -27.922  29.927  1.00  0.00           O  
ATOM   3255  N   LYS A1762      24.210 -26.165  29.495  1.00  0.00           N  
ATOM   3256  CA  LYS A1762      23.206 -25.400  28.774  1.00  0.00           C  
ATOM   3257  C   LYS A1762      23.553 -25.280  27.288  1.00  0.00           C  
ATOM   3258  O   LYS A1762      24.662 -25.630  26.856  1.00  0.00           O  
ATOM   3259  CB  LYS A1762      23.070 -24.011  29.416  1.00  0.00           C  
ATOM   3260  CG  LYS A1762      21.894 -23.184  28.923  1.00  0.00           C  
ATOM   3261  CD  LYS A1762      20.574 -23.899  29.157  1.00  0.00           C  
ATOM   3262  CE  LYS A1762      19.426 -23.095  28.581  1.00  0.00           C  
ATOM   3263  NZ  LYS A1762      18.112 -23.763  28.774  1.00  0.00           N  
ATOM   3264  N   GLU A1763      22.573 -24.820  26.516  1.00  0.00           N  
ATOM   3265  CA  GLU A1763      22.720 -24.633  25.086  1.00  0.00           C  
ATOM   3266  C   GLU A1763      22.785 -23.146  24.753  1.00  0.00           C  
ATOM   3267  O   GLU A1763      22.446 -22.306  25.590  1.00  0.00           O  
ATOM   3268  CB  GLU A1763      21.549 -25.303  24.343  1.00  0.00           C  
ATOM   3269  CG  GLU A1763      20.142 -25.013  24.905  1.00  0.00           C  
ATOM   3270  CD  GLU A1763      19.574 -23.635  24.522  1.00  0.00           C  
ATOM   3271  OE1 GLU A1763      19.688 -23.227  23.342  1.00  0.00           O  
ATOM   3272  OE2 GLU A1763      18.985 -22.967  25.404  1.00  0.00           O  
ATOM   3273  N   VAL A1764      23.283 -22.834  23.558  1.00  0.00           N  
ATOM   3274  CA  VAL A1764      23.374 -21.458  23.053  1.00  0.00           C  
ATOM   3275  C   VAL A1764      23.291 -21.513  21.549  1.00  0.00           C  
ATOM   3276  O   VAL A1764      23.719 -22.491  20.940  1.00  0.00           O  
ATOM   3277  CB  VAL A1764      24.703 -20.740  23.394  1.00  0.00           C  
ATOM   3278  CG1 VAL A1764      24.753 -20.383  24.857  1.00  0.00           C  
ATOM   3279  CG2 VAL A1764      25.894 -21.583  22.974  1.00  0.00           C  
ATOM   3280  N   ARG A1765      22.722 -20.475  20.954  1.00  0.00           N  
ATOM   3281  CA  ARG A1765      22.613 -20.415  19.509  1.00  0.00           C  
ATOM   3282  C   ARG A1765      23.913 -19.831  18.988  1.00  0.00           C  
ATOM   3283  O   ARG A1765      24.352 -18.784  19.469  1.00  0.00           O  
ATOM   3284  CB  ARG A1765      21.433 -19.532  19.084  1.00  0.00           C  
ATOM   3285  CG  ARG A1765      21.186 -19.459  17.575  1.00  0.00           C  
ATOM   3286  CD  ARG A1765      21.321 -20.835  16.927  1.00  0.00           C  
ATOM   3287  NE  ARG A1765      20.397 -21.045  15.818  1.00  0.00           N  
ATOM   3288  CZ  ARG A1765      19.103 -21.287  15.975  1.00  0.00           C  
ATOM   3289  NH1 ARG A1765      18.584 -21.349  17.187  1.00  0.00           N  
ATOM   3290  NH2 ARG A1765      18.317 -21.434  14.922  1.00  0.00           N  
ATOM   3291  N   LEU A1795      24.597 -20.576  18.119  1.00  0.00           N  
ATOM   3292  CA  LEU A1795      25.825 -20.087  17.507  1.00  0.00           C  
ATOM   3293  C   LEU A1795      25.304 -19.100  16.469  1.00  0.00           C  
ATOM   3294  O   LEU A1795      24.330 -19.381  15.758  1.00  0.00           O  
ATOM   3295  CB  LEU A1795      26.611 -21.213  16.839  1.00  0.00           C  
ATOM   3296  CG  LEU A1795      27.565 -22.034  17.705  1.00  0.00           C  
ATOM   3297  CD1 LEU A1795      28.332 -22.987  16.822  1.00  0.00           C  
ATOM   3298  CD2 LEU A1795      28.541 -21.125  18.414  1.00  0.00           C  
ATOM   3299  N   ARG A1796      25.918 -17.929  16.421  1.00  0.00           N  
ATOM   3300  CA  ARG A1796      25.489 -16.875  15.524  1.00  0.00           C  
ATOM   3301  C   ARG A1796      25.317 -17.317  14.080  1.00  0.00           C  
ATOM   3302  O   ARG A1796      26.292 -17.660  13.411  1.00  0.00           O  
ATOM   3303  CB  ARG A1796      26.467 -15.713  15.624  1.00  0.00           C  
ATOM   3304  CG  ARG A1796      25.811 -14.354  15.627  1.00  0.00           C  
ATOM   3305  CD  ARG A1796      25.298 -14.037  14.263  1.00  0.00           C  
ATOM   3306  NE  ARG A1796      24.468 -12.848  14.253  1.00  0.00           N  
ATOM   3307  CZ  ARG A1796      23.289 -12.764  14.839  1.00  0.00           C  
ATOM   3308  NH1 ARG A1796      22.808 -13.806  15.494  1.00  0.00           N  
ATOM   3309  NH2 ARG A1796      22.580 -11.653  14.727  1.00  0.00           N  
ATOM   3310  N   ASN A1797      24.068 -17.279  13.615  1.00  0.00           N  
ATOM   3311  CA  ASN A1797      23.677 -17.669  12.247  1.00  0.00           C  
ATOM   3312  C   ASN A1797      23.979 -19.124  11.898  1.00  0.00           C  
ATOM   3313  O   ASN A1797      24.009 -19.491  10.719  1.00  0.00           O  
ATOM   3314  CB  ASN A1797      24.323 -16.769  11.190  1.00  0.00           C  
ATOM   3315  CG  ASN A1797      23.773 -15.364  11.193  1.00  0.00           C  
ATOM   3316  OD1 ASN A1797      24.464 -14.429  10.803  1.00  0.00           O  
ATOM   3317  ND2 ASN A1797      22.527 -15.202  11.614  1.00  0.00           N  
ATOM   3318  N   ALA A1805      24.171 -19.947  12.926  1.00  0.00           N  
ATOM   3319  CA  ALA A1805      24.480 -21.354  12.749  1.00  0.00           C  
ATOM   3320  C   ALA A1805      23.511 -22.224  13.547  1.00  0.00           C  
ATOM   3321  O   ALA A1805      22.307 -21.965  13.572  1.00  0.00           O  
ATOM   3322  CB  ALA A1805      25.929 -21.629  13.160  1.00  0.00           C  
ATOM   3323  N   TYR A1810      24.057 -23.226  14.228  1.00  0.00           N  
ATOM   3324  CA  TYR A1810      23.288 -24.181  15.012  1.00  0.00           C  
ATOM   3325  C   TYR A1810      23.299 -23.885  16.506  1.00  0.00           C  
ATOM   3326  O   TYR A1810      24.065 -23.041  16.974  1.00  0.00           O  
ATOM   3327  CB  TYR A1810      23.897 -25.565  14.814  1.00  0.00           C  
ATOM   3328  CG  TYR A1810      23.925 -26.030  13.385  1.00  0.00           C  
ATOM   3329  CD1 TYR A1810      22.823 -26.674  12.828  1.00  0.00           C  
ATOM   3330  CD2 TYR A1810      25.063 -25.864  12.595  1.00  0.00           C  
ATOM   3331  CE1 TYR A1810      22.850 -27.151  11.523  1.00  0.00           C  
ATOM   3332  CE2 TYR A1810      25.101 -26.338  11.278  1.00  0.00           C  
ATOM   3333  CZ  TYR A1810      23.987 -26.985  10.754  1.00  0.00           C  
ATOM   3334  OH  TYR A1810      24.004 -27.487   9.478  1.00  0.00           O  
ATOM   3335  N   VAL A1811      22.455 -24.601  17.246  1.00  0.00           N  
ATOM   3336  CA  VAL A1811      22.389 -24.485  18.699  1.00  0.00           C  
ATOM   3337  C   VAL A1811      23.317 -25.585  19.224  1.00  0.00           C  
ATOM   3338  O   VAL A1811      23.267 -26.723  18.751  1.00  0.00           O  
ATOM   3339  CB  VAL A1811      20.967 -24.733  19.232  1.00  0.00           C  
ATOM   3340  CG1 VAL A1811      20.970 -24.717  20.745  1.00  0.00           C  
ATOM   3341  CG2 VAL A1811      20.021 -23.685  18.714  1.00  0.00           C  
ATOM   3342  N   ILE A1989      24.187 -25.252  20.168  1.00  0.00           N  
ATOM   3343  CA  ILE A1989      25.111 -26.244  20.701  1.00  0.00           C  
ATOM   3344  C   ILE A1989      24.945 -26.409  22.212  1.00  0.00           C  
ATOM   3345  O   ILE A1989      24.294 -25.583  22.848  1.00  0.00           O  
ATOM   3346  CB  ILE A1989      26.579 -25.874  20.353  1.00  0.00           C  
ATOM   3347  CG1 ILE A1989      26.996 -24.564  21.032  1.00  0.00           C  
ATOM   3348  CG2 ILE A1989      26.729 -25.743  18.844  1.00  0.00           C  
ATOM   3349  CD1 ILE A1989      28.493 -24.319  21.005  1.00  0.00           C  
ATOM   3350  N   LYS A1990      25.492 -27.483  22.778  1.00  0.00           N  
ATOM   3351  CA  LYS A1990      25.404 -27.720  24.219  1.00  0.00           C  
ATOM   3352  C   LYS A1990      26.753 -28.105  24.776  1.00  0.00           C  
ATOM   3353  O   LYS A1990      27.355 -29.080  24.319  1.00  0.00           O  
ATOM   3354  CB  LYS A1990      24.436 -28.852  24.542  1.00  0.00           C  
ATOM   3355  CG  LYS A1990      24.347 -29.160  26.037  1.00  0.00           C  
ATOM   3356  CD  LYS A1990      23.865 -30.578  26.304  1.00  0.00           C  
ATOM   3357  CE  LYS A1990      22.485 -30.840  25.723  1.00  0.00           C  
ATOM   3358  NZ  LYS A1990      22.149 -32.290  25.798  1.00  0.00           N  
ATOM   3359  N   ALA A1991      27.222 -27.342  25.760  1.00  0.00           N  
ATOM   3360  CA  ALA A1991      28.508 -27.616  26.403  1.00  0.00           C  
ATOM   3361  C   ALA A1991      28.258 -28.811  27.299  1.00  0.00           C  
ATOM   3362  O   ALA A1991      27.169 -28.942  27.873  1.00  0.00           O  
ATOM   3363  CB  ALA A1991      28.974 -26.417  27.236  1.00  0.00           C  
ATOM   3364  N   GLU A1992      29.235 -29.703  27.393  1.00  0.00           N  
ATOM   3365  CA  GLU A1992      29.065 -30.885  28.220  1.00  0.00           C  
ATOM   3366  C   GLU A1992      30.307 -31.217  29.003  1.00  0.00           C  
ATOM   3367  O   GLU A1992      30.229 -31.553  30.182  1.00  0.00           O  
ATOM   3368  CB  GLU A1992      28.633 -32.078  27.363  1.00  0.00           C  
ATOM   3369  CG  GLU A1992      27.160 -32.018  26.954  1.00  0.00           C  
ATOM   3370  CD  GLU A1992      26.832 -32.861  25.740  1.00  0.00           C  
ATOM   3371  OE1 GLU A1992      27.765 -33.452  25.149  1.00  0.00           O  
ATOM   3372  OE2 GLU A1992      25.637 -32.919  25.370  1.00  0.00           O  
ATOM   3373  N   ARG A1993      31.457 -31.094  28.357  1.00  0.00           N  
ATOM   3374  CA  ARG A1993      32.713 -31.397  29.013  1.00  0.00           C  
ATOM   3375  C   ARG A1993      33.769 -30.374  28.660  1.00  0.00           C  
ATOM   3376  O   ARG A1993      34.081 -30.162  27.492  1.00  0.00           O  
ATOM   3377  CB  ARG A1993      33.192 -32.793  28.626  1.00  0.00           C  
ATOM   3378  CG  ARG A1993      34.457 -33.225  29.345  1.00  0.00           C  
ATOM   3379  CD  ARG A1993      35.623 -33.325  28.387  1.00  0.00           C  
ATOM   3380  NE  ARG A1993      35.295 -34.143  27.221  1.00  0.00           N  
ATOM   3381  CZ  ARG A1993      36.201 -34.652  26.395  1.00  0.00           C  
ATOM   3382  NH1 ARG A1993      37.495 -34.434  26.608  1.00  0.00           N  
ATOM   3383  NH2 ARG A1993      35.812 -35.356  25.343  1.00  0.00           N  
ATOM   3384  N   VAL A1994      34.291 -29.716  29.681  1.00  0.00           N  
ATOM   3385  CA  VAL A1994      35.323 -28.720  29.488  1.00  0.00           C  
ATOM   3386  C   VAL A1994      36.642 -29.450  29.732  1.00  0.00           C  
ATOM   3387  O   VAL A1994      36.643 -30.631  30.082  1.00  0.00           O  
ATOM   3388  CB  VAL A1994      35.126 -27.529  30.474  1.00  0.00           C  
ATOM   3389  CG1 VAL A1994      35.616 -27.883  31.869  1.00  0.00           C  
ATOM   3390  CG2 VAL A1994      35.791 -26.283  29.951  1.00  0.00           C  
ATOM   3391  N   GLU A1995      37.754 -28.764  29.512  1.00  0.00           N  
ATOM   3392  CA  GLU A1995      39.077 -29.340  29.719  1.00  0.00           C  
ATOM   3393  C   GLU A1995      39.990 -28.171  30.041  1.00  0.00           C  
ATOM   3394  O   GLU A1995      39.981 -27.162  29.338  1.00  0.00           O  
ATOM   3395  CB  GLU A1995      39.545 -30.051  28.451  1.00  0.00           C  
ATOM   3396  CG  GLU A1995      40.823 -30.850  28.595  1.00  0.00           C  
ATOM   3397  CD  GLU A1995      41.146 -31.637  27.333  1.00  0.00           C  
ATOM   3398  OE1 GLU A1995      40.408 -32.603  27.023  1.00  0.00           O  
ATOM   3399  OE2 GLU A1995      42.131 -31.281  26.647  1.00  0.00           O  
ATOM   3400  N   LYS A2012      40.735 -28.285  31.131  1.00  0.00           N  
ATOM   3401  CA  LYS A2012      41.623 -27.216  31.561  1.00  0.00           C  
ATOM   3402  C   LYS A2012      43.076 -27.641  31.447  1.00  0.00           C  
ATOM   3403  O   LYS A2012      43.362 -28.753  31.009  1.00  0.00           O  
ATOM   3404  CB  LYS A2012      41.285 -26.811  32.998  1.00  0.00           C  
ATOM   3405  CG  LYS A2012      39.814 -26.450  33.205  1.00  0.00           C  
ATOM   3406  CD  LYS A2012      39.532 -26.109  34.654  1.00  0.00           C  
ATOM   3407  CE  LYS A2012      38.113 -25.601  34.861  1.00  0.00           C  
ATOM   3408  NZ  LYS A2012      37.086 -26.650  34.619  1.00  0.00           N  
ATOM   3409  N   ASP A2013      43.986 -26.759  31.848  1.00  0.00           N  
ATOM   3410  CA  ASP A2013      45.420 -27.028  31.776  1.00  0.00           C  
ATOM   3411  C   ASP A2013      46.043 -27.042  33.173  1.00  0.00           C  
ATOM   3412  O   ASP A2013      45.347 -27.238  34.178  1.00  0.00           O  
ATOM   3413  CB  ASP A2013      46.103 -25.942  30.926  1.00  0.00           C  
ATOM   3414  CG  ASP A2013      46.229 -24.599  31.661  1.00  0.00           C  
ATOM   3415  OD1 ASP A2013      45.330 -24.261  32.450  1.00  0.00           O  
ATOM   3416  OD2 ASP A2013      47.244 -23.892  31.469  1.00  0.00           O  
ATOM   3417  N   ALA A2014      47.352 -26.777  33.215  1.00  0.00           N  
ATOM   3418  CA  ALA A2014      48.129 -26.707  34.453  1.00  0.00           C  
ATOM   3419  C   ALA A2014      47.542 -25.677  35.422  1.00  0.00           C  
ATOM   3420  O   ALA A2014      47.064 -26.049  36.491  1.00  0.00           O  
ATOM   3421  CB  ALA A2014      49.585 -26.363  34.141  1.00  0.00           C  
ATOM   3422  N   GLU A2015      47.529 -24.399  35.032  1.00  0.00           N  
ATOM   3423  CA  GLU A2015      46.984 -23.355  35.897  1.00  0.00           C  
ATOM   3424  C   GLU A2015      45.453 -23.390  35.939  1.00  0.00           C  
ATOM   3425  O   GLU A2015      44.805 -22.388  36.233  1.00  0.00           O  
ATOM   3426  CB  GLU A2015      47.487 -21.957  35.489  1.00  0.00           C  
ATOM   3427  CG  GLU A2015      47.223 -20.854  36.554  1.00  0.00           C  
ATOM   3428  CD  GLU A2015      47.531 -19.421  36.086  1.00  0.00           C  
ATOM   3429  OE1 GLU A2015      48.722 -19.079  35.906  1.00  0.00           O  
ATOM   3430  OE2 GLU A2015      46.578 -18.623  35.933  1.00  0.00           O  
ATOM   3431  N   GLY A2016      44.876 -24.548  35.645  1.00  0.00           N  
ATOM   3432  CA  GLY A2016      43.434 -24.682  35.684  1.00  0.00           C  
ATOM   3433  C   GLY A2016      42.676 -23.883  34.643  1.00  0.00           C  
ATOM   3434  O   GLY A2016      41.443 -23.844  34.671  1.00  0.00           O  
ATOM   3435  N   ASN A2017      43.398 -23.211  33.748  1.00  0.00           N  
ATOM   3436  CA  ASN A2017      42.770 -22.425  32.681  1.00  0.00           C  
ATOM   3437  C   ASN A2017      42.222 -23.427  31.672  1.00  0.00           C  
ATOM   3438  O   ASN A2017      42.861 -24.446  31.396  1.00  0.00           O  
ATOM   3439  CB  ASN A2017      43.788 -21.520  31.965  1.00  0.00           C  
ATOM   3440  CG  ASN A2017      44.937 -21.093  32.859  1.00  0.00           C  
ATOM   3441  OD1 ASN A2017      45.924 -21.815  32.997  1.00  0.00           O  
ATOM   3442  ND2 ASN A2017      44.818 -19.917  33.467  1.00  0.00           N  
ATOM   3443  N   ILE A2018      41.037 -23.154  31.140  1.00  0.00           N  
ATOM   3444  CA  ILE A2018      40.432 -24.044  30.159  1.00  0.00           C  
ATOM   3445  C   ILE A2018      41.201 -23.974  28.843  1.00  0.00           C  
ATOM   3446  O   ILE A2018      41.735 -22.926  28.482  1.00  0.00           O  
ATOM   3447  CB  ILE A2018      38.967 -23.668  29.903  1.00  0.00           C  
ATOM   3448  CG1 ILE A2018      38.168 -23.782  31.198  1.00  0.00           C  
ATOM   3449  CG2 ILE A2018      38.375 -24.564  28.828  1.00  0.00           C  
ATOM   3450  CD1 ILE A2018      36.753 -23.264  31.086  1.00  0.00           C  
ATOM   3451  N   THR A2019      41.312 -25.104  28.159  1.00  0.00           N  
ATOM   3452  CA  THR A2019      42.003 -25.142  26.880  1.00  0.00           C  
ATOM   3453  C   THR A2019      41.017 -25.430  25.744  1.00  0.00           C  
ATOM   3454  O   THR A2019      41.140 -24.879  24.643  1.00  0.00           O  
ATOM   3455  CB  THR A2019      43.158 -26.173  26.884  1.00  0.00           C  
ATOM   3456  OG1 THR A2019      42.695 -27.425  27.417  1.00  0.00           O  
ATOM   3457  CG2 THR A2019      44.351 -25.642  27.696  1.00  0.00           C  
ATOM   3458  N   THR A2020      40.018 -26.257  26.026  1.00  0.00           N  
ATOM   3459  CA  THR A2020      39.019 -26.593  25.029  1.00  0.00           C  
ATOM   3460  C   THR A2020      37.679 -26.914  25.665  1.00  0.00           C  
ATOM   3461  O   THR A2020      37.616 -27.296  26.824  1.00  0.00           O  
ATOM   3462  CB  THR A2020      39.509 -27.749  24.102  1.00  0.00           C  
ATOM   3463  OG1 THR A2020      38.387 -28.456  23.553  1.00  0.00           O  
ATOM   3464  CG2 THR A2020      40.442 -28.701  24.844  1.00  0.00           C  
ATOM   3465  N   ILE A2021      36.605 -26.664  24.932  1.00  0.00           N  
ATOM   3466  CA  ILE A2021      35.255 -26.932  25.411  1.00  0.00           C  
ATOM   3467  C   ILE A2021      34.643 -27.923  24.436  1.00  0.00           C  
ATOM   3468  O   ILE A2021      34.673 -27.712  23.223  1.00  0.00           O  
ATOM   3469  CB  ILE A2021      34.364 -25.646  25.447  1.00  0.00           C  
ATOM   3470  CG1 ILE A2021      34.812 -24.691  26.561  1.00  0.00           C  
ATOM   3471  CG2 ILE A2021      32.892 -26.012  25.645  1.00  0.00           C  
ATOM   3472  CD1 ILE A2021      36.047 -23.871  26.247  1.00  0.00           C  
ATOM   3473  N   PHE A2022      34.101 -29.009  24.969  1.00  0.00           N  
ATOM   3474  CA  PHE A2022      33.492 -30.044  24.149  1.00  0.00           C  
ATOM   3475  C   PHE A2022      31.980 -29.909  24.183  1.00  0.00           C  
ATOM   3476  O   PHE A2022      31.366 -29.872  25.256  1.00  0.00           O  
ATOM   3477  CB  PHE A2022      33.951 -31.420  24.628  1.00  0.00           C  
ATOM   3478  CG  PHE A2022      35.445 -31.572  24.647  1.00  0.00           C  
ATOM   3479  CD1 PHE A2022      36.208 -30.967  25.642  1.00  0.00           C  
ATOM   3480  CD2 PHE A2022      36.097 -32.283  23.649  1.00  0.00           C  
ATOM   3481  CE1 PHE A2022      37.599 -31.065  25.638  1.00  0.00           C  
ATOM   3482  CE2 PHE A2022      37.490 -32.386  23.632  1.00  0.00           C  
ATOM   3483  CZ  PHE A2022      38.243 -31.774  24.630  1.00  0.00           C  
ATOM   3484  N   CYS A2023      31.384 -29.813  23.001  1.00  0.00           N  
ATOM   3485  CA  CYS A2023      29.941 -29.651  22.881  1.00  0.00           C  
ATOM   3486  C   CYS A2023      29.376 -30.573  21.820  1.00  0.00           C  
ATOM   3487  O   CYS A2023      30.109 -31.261  21.104  1.00  0.00           O  
ATOM   3488  CB  CYS A2023      29.609 -28.211  22.471  1.00  0.00           C  
ATOM   3489  SG  CYS A2023      30.701 -26.961  23.162  1.00  0.00           S  
ATOM   3490  N   THR A2024      28.058 -30.584  21.731  1.00  0.00           N  
ATOM   3491  CA  THR A2024      27.355 -31.365  20.732  1.00  0.00           C  
ATOM   3492  C   THR A2024      26.545 -30.307  20.001  1.00  0.00           C  
ATOM   3493  O   THR A2024      26.289 -29.243  20.574  1.00  0.00           O  
ATOM   3494  CB  THR A2024      26.397 -32.395  21.384  1.00  0.00           C  
ATOM   3495  OG1 THR A2024      25.810 -31.836  22.568  1.00  0.00           O  
ATOM   3496  CG2 THR A2024      27.138 -33.668  21.734  1.00  0.00           C  
ATOM   3497  N   TYR A2025      26.201 -30.536  18.739  1.00  0.00           N  
ATOM   3498  CA  TYR A2025      25.397 -29.554  18.024  1.00  0.00           C  
ATOM   3499  C   TYR A2025      24.119 -30.234  17.542  1.00  0.00           C  
ATOM   3500  O   TYR A2025      24.117 -31.435  17.252  1.00  0.00           O  
ATOM   3501  CB  TYR A2025      26.170 -28.948  16.847  1.00  0.00           C  
ATOM   3502  CG  TYR A2025      26.031 -29.714  15.556  1.00  0.00           C  
ATOM   3503  CD1 TYR A2025      26.505 -31.021  15.443  1.00  0.00           C  
ATOM   3504  CD2 TYR A2025      25.400 -29.146  14.450  1.00  0.00           C  
ATOM   3505  CE1 TYR A2025      26.351 -31.749  14.259  1.00  0.00           C  
ATOM   3506  CE2 TYR A2025      25.244 -29.865  13.259  1.00  0.00           C  
ATOM   3507  CZ  TYR A2025      25.722 -31.165  13.174  1.00  0.00           C  
ATOM   3508  OH  TYR A2025      25.578 -31.881  12.010  1.00  0.00           O  
ATOM   3509  N   ASP A2026      23.021 -29.493  17.502  1.00  0.00           N  
ATOM   3510  CA  ASP A2026      21.777 -30.071  17.033  1.00  0.00           C  
ATOM   3511  C   ASP A2026      21.832 -30.024  15.514  1.00  0.00           C  
ATOM   3512  O   ASP A2026      21.785 -28.945  14.931  1.00  0.00           O  
ATOM   3513  CB  ASP A2026      20.587 -29.280  17.561  1.00  0.00           C  
ATOM   3514  CG  ASP A2026      19.249 -29.889  17.166  1.00  0.00           C  
ATOM   3515  OD1 ASP A2026      18.931 -29.949  15.958  1.00  0.00           O  
ATOM   3516  OD2 ASP A2026      18.495 -30.284  18.076  1.00  0.00           O  
ATOM   3517  N   ALA A2027      21.928 -31.201  14.893  1.00  0.00           N  
ATOM   3518  CA  ALA A2027      22.007 -31.359  13.436  1.00  0.00           C  
ATOM   3519  C   ALA A2027      21.187 -30.361  12.636  1.00  0.00           C  
ATOM   3520  O   ALA A2027      21.550 -30.031  11.513  1.00  0.00           O  
ATOM   3521  CB  ALA A2027      21.644 -32.765  13.045  1.00  0.00           C  
ATOM   3522  N   ASP A2039      20.033 -29.968  13.162  1.00  0.00           N  
ATOM   3523  CA  ASP A2039      19.229 -28.952  12.502  1.00  0.00           C  
ATOM   3524  C   ASP A2039      18.613 -28.033  13.531  1.00  0.00           C  
ATOM   3525  O   ASP A2039      17.620 -28.369  14.176  1.00  0.00           O  
ATOM   3526  CB  ASP A2039      18.134 -29.524  11.607  1.00  0.00           C  
ATOM   3527  CG  ASP A2039      17.445 -28.434  10.775  1.00  0.00           C  
ATOM   3528  OD1 ASP A2039      18.126 -27.816   9.918  1.00  0.00           O  
ATOM   3529  OD2 ASP A2039      16.238 -28.177  10.995  1.00  0.00           O  
ATOM   3530  N   THR A2040      19.242 -26.883  13.707  1.00  0.00           N  
ATOM   3531  CA  THR A2040      18.776 -25.889  14.643  1.00  0.00           C  
ATOM   3532  C   THR A2040      19.178 -24.548  14.076  1.00  0.00           C  
ATOM   3533  O   THR A2040      20.131 -23.917  14.535  1.00  0.00           O  
ATOM   3534  CB  THR A2040      19.407 -26.090  16.011  1.00  0.00           C  
ATOM   3535  OG1 THR A2040      20.580 -26.894  15.876  1.00  0.00           O  
ATOM   3536  CG2 THR A2040      18.434 -26.757  16.945  1.00  0.00           C  
ATOM   3537  N   LEU A2041      18.469 -24.152  13.025  1.00  0.00           N  
ATOM   3538  CA  LEU A2041      18.721 -22.893  12.337  1.00  0.00           C  
ATOM   3539  C   LEU A2041      17.635 -22.646  11.299  1.00  0.00           C  
ATOM   3540  O   LEU A2041      16.541 -23.204  11.404  1.00  0.00           O  
ATOM   3541  CB  LEU A2041      20.105 -22.904  11.676  1.00  0.00           C  
ATOM   3542  CG  LEU A2041      20.435 -23.884  10.552  1.00  0.00           C  
ATOM   3543  CD1 LEU A2041      21.891 -23.679  10.144  1.00  0.00           C  
ATOM   3544  CD2 LEU A2041      20.187 -25.320  10.986  1.00  0.00           C  
ATOM   3545  N   GLY A2086      20.847 -17.528  25.020  1.00  0.00           N  
ATOM   3546  CA  GLY A2086      21.370 -16.436  24.219  1.00  0.00           C  
ATOM   3547  C   GLY A2086      22.097 -16.823  22.939  1.00  0.00           C  
ATOM   3548  O   GLY A2086      22.171 -18.002  22.569  1.00  0.00           O  
ATOM   3549  N   VAL A2087      22.655 -15.813  22.273  1.00  0.00           N  
ATOM   3550  CA  VAL A2087      23.378 -15.991  21.017  1.00  0.00           C  
ATOM   3551  C   VAL A2087      24.824 -15.522  21.179  1.00  0.00           C  
ATOM   3552  O   VAL A2087      25.079 -14.532  21.862  1.00  0.00           O  
ATOM   3553  CB  VAL A2087      22.717 -15.155  19.886  1.00  0.00           C  
ATOM   3554  CG1 VAL A2087      23.359 -15.464  18.551  1.00  0.00           C  
ATOM   3555  CG2 VAL A2087      21.220 -15.412  19.822  1.00  0.00           C  
ATOM   3556  N   ILE A2088      25.770 -16.254  20.596  1.00  0.00           N  
ATOM   3557  CA  ILE A2088      27.181 -15.866  20.665  1.00  0.00           C  
ATOM   3558  C   ILE A2088      27.878 -16.036  19.309  1.00  0.00           C  
ATOM   3559  O   ILE A2088      27.523 -16.914  18.512  1.00  0.00           O  
ATOM   3560  CB  ILE A2088      27.992 -16.621  21.788  1.00  0.00           C  
ATOM   3561  CG1 ILE A2088      28.281 -18.076  21.397  1.00  0.00           C  
ATOM   3562  CG2 ILE A2088      27.248 -16.560  23.115  1.00  0.00           C  
ATOM   3563  CD1 ILE A2088      29.197 -18.818  22.366  1.00  0.00           C  
ATOM   3564  N   HIS A2089      28.820 -15.140  19.028  1.00  0.00           N  
ATOM   3565  CA  HIS A2089      29.575 -15.180  17.784  1.00  0.00           C  
ATOM   3566  C   HIS A2089      30.644 -16.251  17.882  1.00  0.00           C  
ATOM   3567  O   HIS A2089      30.976 -16.696  18.978  1.00  0.00           O  
ATOM   3568  CB  HIS A2089      30.188 -13.815  17.448  1.00  0.00           C  
ATOM   3569  CG  HIS A2089      31.000 -13.210  18.552  1.00  0.00           C  
ATOM   3570  ND1 HIS A2089      32.360 -12.999  18.448  1.00  0.00           N  
ATOM   3571  CD2 HIS A2089      30.637 -12.726  19.766  1.00  0.00           C  
ATOM   3572  CE1 HIS A2089      32.798 -12.412  19.548  1.00  0.00           C  
ATOM   3573  NE2 HIS A2089      31.772 -12.235  20.363  1.00  0.00           N  
ATOM   3574  N   TRP A2090      31.204 -16.639  16.744  1.00  0.00           N  
ATOM   3575  CA  TRP A2090      32.207 -17.699  16.700  1.00  0.00           C  
ATOM   3576  C   TRP A2090      33.017 -17.588  15.414  1.00  0.00           C  
ATOM   3577  O   TRP A2090      32.653 -16.836  14.509  1.00  0.00           O  
ATOM   3578  CB  TRP A2090      31.485 -19.055  16.715  1.00  0.00           C  
ATOM   3579  CG  TRP A2090      30.450 -19.160  15.615  1.00  0.00           C  
ATOM   3580  CD1 TRP A2090      29.183 -18.630  15.622  1.00  0.00           C  
ATOM   3581  CD2 TRP A2090      30.638 -19.728  14.312  1.00  0.00           C  
ATOM   3582  NE1 TRP A2090      28.585 -18.816  14.401  1.00  0.00           N  
ATOM   3583  CE2 TRP A2090      29.453 -19.485  13.576  1.00  0.00           C  
ATOM   3584  CE3 TRP A2090      31.698 -20.407  13.688  1.00  0.00           C  
ATOM   3585  CZ2 TRP A2090      29.299 -19.894  12.242  1.00  0.00           C  
ATOM   3586  CZ3 TRP A2090      31.547 -20.812  12.363  1.00  0.00           C  
ATOM   3587  CH2 TRP A2090      30.353 -20.551  11.655  1.00  0.00           C  
ATOM   3588  N   VAL A2091      34.076 -18.385  15.319  1.00  0.00           N  
ATOM   3589  CA  VAL A2091      34.944 -18.419  14.146  1.00  0.00           C  
ATOM   3590  C   VAL A2091      35.518 -19.843  13.958  1.00  0.00           C  
ATOM   3591  O   VAL A2091      36.161 -20.370  14.857  1.00  0.00           O  
ATOM   3592  CB  VAL A2091      36.094 -17.353  14.277  1.00  0.00           C  
ATOM   3593  CG1 VAL A2091      37.215 -17.644  13.313  1.00  0.00           C  
ATOM   3594  CG2 VAL A2091      35.558 -15.956  13.982  1.00  0.00           C  
ATOM   3595  N   SER A2092      35.242 -20.481  12.817  1.00  0.00           N  
ATOM   3596  CA  SER A2092      35.764 -21.831  12.535  1.00  0.00           C  
ATOM   3597  C   SER A2092      37.289 -21.811  12.483  1.00  0.00           C  
ATOM   3598  O   SER A2092      37.889 -21.249  11.566  1.00  0.00           O  
ATOM   3599  CB  SER A2092      35.214 -22.368  11.203  1.00  0.00           C  
ATOM   3600  OG  SER A2092      36.015 -23.430  10.674  1.00  0.00           O  
ATOM   3601  N   ALA A2093      37.912 -22.500  13.424  1.00  0.00           N  
ATOM   3602  CA  ALA A2093      39.360 -22.532  13.506  1.00  0.00           C  
ATOM   3603  C   ALA A2093      40.073 -22.868  12.204  1.00  0.00           C  
ATOM   3604  O   ALA A2093      41.128 -22.311  11.922  1.00  0.00           O  
ATOM   3605  CB  ALA A2093      39.785 -23.487  14.600  1.00  0.00           C  
ATOM   3606  N   ALA A2094      39.478 -23.757  11.410  1.00  0.00           N  
ATOM   3607  CA  ALA A2094      40.057 -24.202  10.139  1.00  0.00           C  
ATOM   3608  C   ALA A2094      40.166 -23.110   9.096  1.00  0.00           C  
ATOM   3609  O   ALA A2094      41.183 -22.981   8.421  1.00  0.00           O  
ATOM   3610  CB  ALA A2094      39.255 -25.349   9.579  1.00  0.00           C  
ATOM   3611  N   HIS A2095      39.112 -22.322   8.964  1.00  0.00           N  
ATOM   3612  CA  HIS A2095      39.109 -21.263   7.971  1.00  0.00           C  
ATOM   3613  C   HIS A2095      39.431 -19.903   8.570  1.00  0.00           C  
ATOM   3614  O   HIS A2095      39.427 -18.902   7.865  1.00  0.00           O  
ATOM   3615  CB  HIS A2095      37.745 -21.204   7.286  1.00  0.00           C  
ATOM   3616  CG  HIS A2095      37.153 -22.548   7.003  1.00  0.00           C  
ATOM   3617  ND1 HIS A2095      36.579 -23.328   7.984  1.00  0.00           N  
ATOM   3618  CD2 HIS A2095      37.025 -23.241   5.847  1.00  0.00           C  
ATOM   3619  CE1 HIS A2095      36.120 -24.443   7.445  1.00  0.00           C  
ATOM   3620  NE2 HIS A2095      36.377 -24.414   6.149  1.00  0.00           N  
ATOM   3621  N   ALA A2096      39.690 -19.872   9.870  1.00  0.00           N  
ATOM   3622  CA  ALA A2096      39.980 -18.626  10.568  1.00  0.00           C  
ATOM   3623  C   ALA A2096      41.180 -17.874  10.013  1.00  0.00           C  
ATOM   3624  O   ALA A2096      42.141 -18.473   9.523  1.00  0.00           O  
ATOM   3625  CB  ALA A2096      40.183 -18.894  12.062  1.00  0.00           C  
ATOM   3626  N   LEU A2097      41.100 -16.551  10.079  1.00  0.00           N  
ATOM   3627  CA  LEU A2097      42.183 -15.691   9.639  1.00  0.00           C  
ATOM   3628  C   LEU A2097      42.783 -15.106  10.912  1.00  0.00           C  
ATOM   3629  O   LEU A2097      42.071 -14.537  11.747  1.00  0.00           O  
ATOM   3630  CB  LEU A2097      41.653 -14.571   8.733  1.00  0.00           C  
ATOM   3631  CG  LEU A2097      42.514 -13.311   8.568  1.00  0.00           C  
ATOM   3632  CD1 LEU A2097      43.846 -13.616   7.896  1.00  0.00           C  
ATOM   3633  CD2 LEU A2097      41.732 -12.290   7.780  1.00  0.00           C  
ATOM   3634  N   PRO A2098      44.081 -15.324  11.126  1.00  0.00           N  
ATOM   3635  CA  PRO A2098      44.681 -14.769  12.334  1.00  0.00           C  
ATOM   3636  C   PRO A2098      44.761 -13.250  12.194  1.00  0.00           C  
ATOM   3637  O   PRO A2098      45.318 -12.722  11.215  1.00  0.00           O  
ATOM   3638  CB  PRO A2098      46.057 -15.419  12.341  1.00  0.00           C  
ATOM   3639  CG  PRO A2098      45.770 -16.754  11.800  1.00  0.00           C  
ATOM   3640  CD  PRO A2098      44.911 -16.417  10.602  1.00  0.00           C  
ATOM   3641  N   VAL A2099      44.210 -12.554  13.183  1.00  0.00           N  
ATOM   3642  CA  VAL A2099      44.169 -11.096  13.172  1.00  0.00           C  
ATOM   3643  C   VAL A2099      44.619 -10.452  14.486  1.00  0.00           C  
ATOM   3644  O   VAL A2099      44.313 -10.954  15.569  1.00  0.00           O  
ATOM   3645  CB  VAL A2099      42.729 -10.618  12.854  1.00  0.00           C  
ATOM   3646  CG1 VAL A2099      42.548  -9.177  13.248  1.00  0.00           C  
ATOM   3647  CG2 VAL A2099      42.424 -10.793  11.373  1.00  0.00           C  
ATOM   3648  N   GLU A2100      45.385  -9.371  14.385  1.00  0.00           N  
ATOM   3649  CA  GLU A2100      45.801  -8.653  15.576  1.00  0.00           C  
ATOM   3650  C   GLU A2100      44.700  -7.646  15.823  1.00  0.00           C  
ATOM   3651  O   GLU A2100      44.276  -6.959  14.899  1.00  0.00           O  
ATOM   3652  CB  GLU A2100      47.107  -7.893  15.370  1.00  0.00           C  
ATOM   3653  CG  GLU A2100      47.383  -6.932  16.523  1.00  0.00           C  
ATOM   3654  CD  GLU A2100      48.785  -6.362  16.518  1.00  0.00           C  
ATOM   3655  OE1 GLU A2100      49.746  -7.118  16.769  1.00  0.00           O  
ATOM   3656  OE2 GLU A2100      48.933  -5.148  16.284  1.00  0.00           O  
ATOM   3657  N   ILE A2101      44.200  -7.586  17.047  1.00  0.00           N  
ATOM   3658  CA  ILE A2101      43.149  -6.632  17.369  1.00  0.00           C  
ATOM   3659  C   ILE A2101      43.650  -5.601  18.382  1.00  0.00           C  
ATOM   3660  O   ILE A2101      44.325  -5.938  19.359  1.00  0.00           O  
ATOM   3661  CB  ILE A2101      41.867  -7.343  17.852  1.00  0.00           C  
ATOM   3662  CG1 ILE A2101      41.292  -8.155  16.691  1.00  0.00           C  
ATOM   3663  CG2 ILE A2101      40.838  -6.325  18.351  1.00  0.00           C  
ATOM   3664  CD1 ILE A2101      40.080  -8.971  17.031  1.00  0.00           C  
ATOM   3665  N   ARG A2102      43.365  -4.335  18.103  1.00  0.00           N  
ATOM   3666  CA  ARG A2102      43.790  -3.244  18.965  1.00  0.00           C  
ATOM   3667  C   ARG A2102      42.592  -2.586  19.623  1.00  0.00           C  
ATOM   3668  O   ARG A2102      41.761  -1.965  18.966  1.00  0.00           O  
ATOM   3669  CB  ARG A2102      44.619  -2.254  18.159  1.00  0.00           C  
ATOM   3670  CG  ARG A2102      45.817  -2.928  17.547  1.00  0.00           C  
ATOM   3671  CD  ARG A2102      46.783  -1.948  17.027  1.00  0.00           C  
ATOM   3672  NE  ARG A2102      48.099  -2.557  16.948  1.00  0.00           N  
ATOM   3673  CZ  ARG A2102      49.227  -1.876  16.794  1.00  0.00           C  
ATOM   3674  NH1 ARG A2102      49.193  -0.550  16.702  1.00  0.00           N  
ATOM   3675  NH2 ARG A2102      50.389  -2.520  16.732  1.00  0.00           N  
ATOM   3676  N   LEU A2103      42.472  -2.804  20.923  1.00  0.00           N  
ATOM   3677  CA  LEU A2103      41.371  -2.263  21.695  1.00  0.00           C  
ATOM   3678  C   LEU A2103      41.827  -0.938  22.253  1.00  0.00           C  
ATOM   3679  O   LEU A2103      42.723  -0.885  23.089  1.00  0.00           O  
ATOM   3680  CB  LEU A2103      41.032  -3.221  22.827  1.00  0.00           C  
ATOM   3681  CG  LEU A2103      40.935  -4.662  22.346  1.00  0.00           C  
ATOM   3682  CD1 LEU A2103      41.113  -5.606  23.516  1.00  0.00           C  
ATOM   3683  CD2 LEU A2103      39.618  -4.872  21.629  1.00  0.00           C  
ATOM   3684  N   TYR A2104      41.251   0.136  21.744  1.00  0.00           N  
ATOM   3685  CA  TYR A2104      41.622   1.459  22.197  1.00  0.00           C  
ATOM   3686  C   TYR A2104      40.744   1.891  23.343  1.00  0.00           C  
ATOM   3687  O   TYR A2104      39.665   1.350  23.544  1.00  0.00           O  
ATOM   3688  CB  TYR A2104      41.554   2.449  21.032  1.00  0.00           C  
ATOM   3689  CG  TYR A2104      42.640   2.189  20.029  1.00  0.00           C  
ATOM   3690  CD1 TYR A2104      43.958   2.586  20.291  1.00  0.00           C  
ATOM   3691  CD2 TYR A2104      42.382   1.479  18.860  1.00  0.00           C  
ATOM   3692  CE1 TYR A2104      44.991   2.278  19.420  1.00  0.00           C  
ATOM   3693  CE2 TYR A2104      43.415   1.163  17.975  1.00  0.00           C  
ATOM   3694  CZ  TYR A2104      44.717   1.564  18.261  1.00  0.00           C  
ATOM   3695  OH  TYR A2104      45.755   1.257  17.403  1.00  0.00           O  
ATOM   3696  N   ASP A2105      41.215   2.862  24.104  1.00  0.00           N  
ATOM   3697  CA  ASP A2105      40.462   3.367  25.236  1.00  0.00           C  
ATOM   3698  C   ASP A2105      40.925   4.798  25.449  1.00  0.00           C  
ATOM   3699  O   ASP A2105      41.843   5.265  24.762  1.00  0.00           O  
ATOM   3700  CB  ASP A2105      40.765   2.512  26.463  1.00  0.00           C  
ATOM   3701  CG  ASP A2105      39.865   2.818  27.635  1.00  0.00           C  
ATOM   3702  OD1 ASP A2105      38.720   3.281  27.420  1.00  0.00           O  
ATOM   3703  OD2 ASP A2105      40.311   2.576  28.781  1.00  0.00           O  
ATOM   3704  N   ARG A2107      40.297   5.488  26.396  1.00  0.00           N  
ATOM   3705  CA  ARG A2107      40.647   6.869  26.695  1.00  0.00           C  
ATOM   3706  C   ARG A2107      42.125   7.025  26.989  1.00  0.00           C  
ATOM   3707  O   ARG A2107      42.723   6.230  27.721  1.00  0.00           O  
ATOM   3708  CB  ARG A2107      39.799   7.421  27.841  1.00  0.00           C  
ATOM   3709  CG  ARG A2107      39.746   6.550  29.073  1.00  0.00           C  
ATOM   3710  CD  ARG A2107      38.702   7.064  30.031  1.00  0.00           C  
ATOM   3711  NE  ARG A2107      37.430   7.306  29.357  1.00  0.00           N  
ATOM   3712  CZ  ARG A2107      36.243   7.313  29.960  1.00  0.00           C  
ATOM   3713  NH1 ARG A2107      36.142   7.085  31.266  1.00  0.00           N  
ATOM   3714  NH2 ARG A2107      35.150   7.572  29.251  1.00  0.00           N  
ATOM   3715  N   LEU A2108      42.708   8.047  26.379  1.00  0.00           N  
ATOM   3716  CA  LEU A2108      44.119   8.338  26.523  1.00  0.00           C  
ATOM   3717  C   LEU A2108      44.488   8.632  27.961  1.00  0.00           C  
ATOM   3718  O   LEU A2108      45.470   8.105  28.461  1.00  0.00           O  
ATOM   3719  CB  LEU A2108      44.489   9.537  25.660  1.00  0.00           C  
ATOM   3720  CG  LEU A2108      45.657   9.380  24.698  1.00  0.00           C  
ATOM   3721  CD1 LEU A2108      45.972  10.749  24.098  1.00  0.00           C  
ATOM   3722  CD2 LEU A2108      46.884   8.765  25.395  1.00  0.00           C  
ATOM   3723  N   PHE A2109      43.695   9.467  28.622  1.00  0.00           N  
ATOM   3724  CA  PHE A2109      43.984   9.855  29.998  1.00  0.00           C  
ATOM   3725  C   PHE A2109      43.046   9.264  31.033  1.00  0.00           C  
ATOM   3726  O   PHE A2109      41.904   8.934  30.732  1.00  0.00           O  
ATOM   3727  CB  PHE A2109      44.032  11.383  30.113  1.00  0.00           C  
ATOM   3728  CG  PHE A2109      45.047  12.027  29.201  1.00  0.00           C  
ATOM   3729  CD1 PHE A2109      46.367  12.160  29.598  1.00  0.00           C  
ATOM   3730  CD2 PHE A2109      44.679  12.473  27.940  1.00  0.00           C  
ATOM   3731  CE1 PHE A2109      47.299  12.723  28.761  1.00  0.00           C  
ATOM   3732  CE2 PHE A2109      45.608  13.040  27.094  1.00  0.00           C  
ATOM   3733  CZ  PHE A2109      46.920  13.164  27.501  1.00  0.00           C  
ATOM   3734  N   SER A2110      43.553   9.124  32.254  1.00  0.00           N  
ATOM   3735  CA  SER A2110      42.811   8.552  33.370  1.00  0.00           C  
ATOM   3736  C   SER A2110      41.817   9.527  33.987  1.00  0.00           C  
ATOM   3737  O   SER A2110      40.923   9.130  34.734  1.00  0.00           O  
ATOM   3738  CB  SER A2110      43.795   8.128  34.452  1.00  0.00           C  
ATOM   3739  OG  SER A2110      44.823   7.331  33.902  1.00  0.00           O  
ATOM   3740  N   VAL A2111      41.986  10.807  33.689  1.00  0.00           N  
ATOM   3741  CA  VAL A2111      41.125  11.831  34.247  1.00  0.00           C  
ATOM   3742  C   VAL A2111      40.361  12.600  33.168  1.00  0.00           C  
ATOM   3743  O   VAL A2111      40.847  12.747  32.046  1.00  0.00           O  
ATOM   3744  CB  VAL A2111      41.965  12.791  35.107  1.00  0.00           C  
ATOM   3745  CG1 VAL A2111      42.700  11.999  36.155  1.00  0.00           C  
ATOM   3746  CG2 VAL A2111      42.960  13.557  34.254  1.00  0.00           C  
ATOM   3747  N   PRO A2112      39.150  13.092  33.497  1.00  0.00           N  
ATOM   3748  CA  PRO A2112      38.236  13.854  32.642  1.00  0.00           C  
ATOM   3749  C   PRO A2112      38.840  15.126  32.082  1.00  0.00           C  
ATOM   3750  O   PRO A2112      38.492  15.535  30.978  1.00  0.00           O  
ATOM   3751  CB  PRO A2112      37.089  14.178  33.588  1.00  0.00           C  
ATOM   3752  CG  PRO A2112      37.015  12.970  34.412  1.00  0.00           C  
ATOM   3753  CD  PRO A2112      38.474  12.729  34.752  1.00  0.00           C  
ATOM   3754  N   ASN A2113      39.715  15.764  32.857  1.00  0.00           N  
ATOM   3755  CA  ASN A2113      40.373  16.998  32.427  1.00  0.00           C  
ATOM   3756  C   ASN A2113      41.877  16.935  32.666  1.00  0.00           C  
ATOM   3757  O   ASN A2113      42.416  17.602  33.554  1.00  0.00           O  
ATOM   3758  CB  ASN A2113      39.778  18.224  33.137  1.00  0.00           C  
ATOM   3759  CG  ASN A2113      40.345  19.545  32.608  1.00  0.00           C  
ATOM   3760  OD1 ASN A2113      40.974  19.594  31.542  1.00  0.00           O  
ATOM   3761  ND2 ASN A2113      40.117  20.621  33.351  1.00  0.00           N  
ATOM   3762  N   PRO A2121      42.579  16.144  31.849  1.00  0.00           N  
ATOM   3763  CA  PRO A2121      44.030  15.976  31.950  1.00  0.00           C  
ATOM   3764  C   PRO A2121      44.840  17.261  31.711  1.00  0.00           C  
ATOM   3765  O   PRO A2121      45.942  17.424  32.241  1.00  0.00           O  
ATOM   3766  CB  PRO A2121      44.314  14.913  30.885  1.00  0.00           C  
ATOM   3767  CG  PRO A2121      43.240  15.157  29.859  1.00  0.00           C  
ATOM   3768  CD  PRO A2121      42.033  15.371  30.716  1.00  0.00           C  
ATOM   3769  N   GLY A2122      44.288  18.170  30.913  1.00  0.00           N  
ATOM   3770  CA  GLY A2122      44.985  19.410  30.620  1.00  0.00           C  
ATOM   3771  C   GLY A2122      45.172  20.283  31.845  1.00  0.00           C  
ATOM   3772  O   GLY A2122      46.099  21.090  31.905  1.00  0.00           O  
ATOM   3773  N   ALA A2123      44.279  20.117  32.819  1.00  0.00           N  
ATOM   3774  CA  ALA A2123      44.319  20.886  34.056  1.00  0.00           C  
ATOM   3775  C   ALA A2123      45.339  20.330  35.042  1.00  0.00           C  
ATOM   3776  O   ALA A2123      45.638  20.967  36.051  1.00  0.00           O  
ATOM   3777  CB  ALA A2123      42.942  20.919  34.695  1.00  0.00           C  
ATOM   3778  N   ALA A2124      45.865  19.143  34.761  1.00  0.00           N  
ATOM   3779  CA  ALA A2124      46.842  18.523  35.647  1.00  0.00           C  
ATOM   3780  C   ALA A2124      48.187  19.222  35.537  1.00  0.00           C  
ATOM   3781  O   ALA A2124      48.511  19.801  34.499  1.00  0.00           O  
ATOM   3782  CB  ALA A2124      46.988  17.041  35.322  1.00  0.00           C  
ATOM   3783  N   ASP A2126      48.969  19.157  36.611  1.00  0.00           N  
ATOM   3784  CA  ASP A2126      50.291  19.771  36.636  1.00  0.00           C  
ATOM   3785  C   ASP A2126      51.143  19.100  35.579  1.00  0.00           C  
ATOM   3786  O   ASP A2126      51.771  19.768  34.767  1.00  0.00           O  
ATOM   3787  CB  ASP A2126      50.912  19.612  38.013  1.00  0.00           C  
ATOM   3788  CG  ASP A2126      50.021  20.162  39.106  1.00  0.00           C  
ATOM   3789  OD1 ASP A2126      49.960  21.403  39.246  1.00  0.00           O  
ATOM   3790  OD2 ASP A2126      49.356  19.357  39.798  1.00  0.00           O  
ATOM   3791  N   ASP A2127      51.158  17.773  35.589  1.00  0.00           N  
ATOM   3792  CA  ASP A2127      51.899  17.019  34.587  1.00  0.00           C  
ATOM   3793  C   ASP A2127      50.876  16.107  33.920  1.00  0.00           C  
ATOM   3794  O   ASP A2127      50.657  14.986  34.379  1.00  0.00           O  
ATOM   3795  CB  ASP A2127      53.005  16.187  35.234  1.00  0.00           C  
ATOM   3796  CG  ASP A2127      53.976  15.612  34.213  1.00  0.00           C  
ATOM   3797  OD1 ASP A2127      53.765  15.815  32.989  1.00  0.00           O  
ATOM   3798  OD2 ASP A2127      54.959  14.966  34.640  1.00  0.00           O  
ATOM   3799  N   PHE A2128      50.258  16.580  32.838  1.00  0.00           N  
ATOM   3800  CA  PHE A2128      49.229  15.796  32.160  1.00  0.00           C  
ATOM   3801  C   PHE A2128      49.688  14.401  31.744  1.00  0.00           C  
ATOM   3802  O   PHE A2128      48.889  13.473  31.737  1.00  0.00           O  
ATOM   3803  CB  PHE A2128      48.579  16.580  30.987  1.00  0.00           C  
ATOM   3804  CG  PHE A2128      49.442  16.694  29.741  1.00  0.00           C  
ATOM   3805  CD1 PHE A2128      50.443  17.657  29.643  1.00  0.00           C  
ATOM   3806  CD2 PHE A2128      49.247  15.838  28.660  1.00  0.00           C  
ATOM   3807  CE1 PHE A2128      51.234  17.760  28.489  1.00  0.00           C  
ATOM   3808  CE2 PHE A2128      50.038  15.941  27.501  1.00  0.00           C  
ATOM   3809  CZ  PHE A2128      51.030  16.900  27.420  1.00  0.00           C  
ATOM   3810  N   LEU A2129      50.993  14.239  31.536  1.00  0.00           N  
ATOM   3811  CA  LEU A2129      51.573  12.961  31.102  1.00  0.00           C  
ATOM   3812  C   LEU A2129      51.594  11.860  32.147  1.00  0.00           C  
ATOM   3813  O   LEU A2129      51.546  10.681  31.813  1.00  0.00           O  
ATOM   3814  CB  LEU A2129      53.000  13.160  30.563  1.00  0.00           C  
ATOM   3815  CG  LEU A2129      53.209  14.042  29.323  1.00  0.00           C  
ATOM   3816  CD1 LEU A2129      54.687  14.138  28.992  1.00  0.00           C  
ATOM   3817  CD2 LEU A2129      52.438  13.484  28.137  1.00  0.00           C  
ATOM   3818  N   SER A2130      51.699  12.237  33.410  1.00  0.00           N  
ATOM   3819  CA  SER A2130      51.733  11.254  34.481  1.00  0.00           C  
ATOM   3820  C   SER A2130      50.351  10.656  34.679  1.00  0.00           C  
ATOM   3821  O   SER A2130      50.193   9.635  35.352  1.00  0.00           O  
ATOM   3822  CB  SER A2130      52.200  11.907  35.784  1.00  0.00           C  
ATOM   3823  OG  SER A2130      51.280  12.902  36.212  1.00  0.00           O  
ATOM   3824  N   VAL A2131      49.350  11.297  34.088  1.00  0.00           N  
ATOM   3825  CA  VAL A2131      47.969  10.851  34.215  1.00  0.00           C  
ATOM   3826  C   VAL A2131      47.443  10.154  32.948  1.00  0.00           C  
ATOM   3827  O   VAL A2131      46.237  10.081  32.716  1.00  0.00           O  
ATOM   3828  CB  VAL A2131      47.053  12.023  34.711  1.00  0.00           C  
ATOM   3829  CG1 VAL A2131      46.563  12.893  33.563  1.00  0.00           C  
ATOM   3830  CG2 VAL A2131      45.932  11.491  35.525  1.00  0.00           C  
ATOM   3831  N   ILE A2150      48.367   9.618  32.151  1.00  0.00           N  
ATOM   3832  CA  ILE A2150      48.018   8.889  30.943  1.00  0.00           C  
ATOM   3833  C   ILE A2150      47.477   7.514  31.357  1.00  0.00           C  
ATOM   3834  O   ILE A2150      47.824   6.971  32.408  1.00  0.00           O  
ATOM   3835  CB  ILE A2150      49.230   8.735  29.986  1.00  0.00           C  
ATOM   3836  CG1 ILE A2150      49.558  10.079  29.338  1.00  0.00           C  
ATOM   3837  CG2 ILE A2150      48.933   7.709  28.882  1.00  0.00           C  
ATOM   3838  CD1 ILE A2150      50.714  10.024  28.355  1.00  0.00           C  
ATOM   3839  N   ASN A2151      46.611   6.966  30.524  1.00  0.00           N  
ATOM   3840  CA  ASN A2151      45.985   5.696  30.794  1.00  0.00           C  
ATOM   3841  C   ASN A2151      46.880   4.621  30.205  1.00  0.00           C  
ATOM   3842  O   ASN A2151      47.087   4.589  28.984  1.00  0.00           O  
ATOM   3843  CB  ASN A2151      44.599   5.675  30.140  1.00  0.00           C  
ATOM   3844  CG  ASN A2151      43.870   4.366  30.349  1.00  0.00           C  
ATOM   3845  OD1 ASN A2151      44.386   3.450  30.986  1.00  0.00           O  
ATOM   3846  ND2 ASN A2151      42.674   4.260  29.789  1.00  0.00           N  
ATOM   3847  N   PRO A2152      47.439   3.732  31.061  1.00  0.00           N  
ATOM   3848  CA  PRO A2152      48.323   2.655  30.592  1.00  0.00           C  
ATOM   3849  C   PRO A2152      47.597   1.566  29.818  1.00  0.00           C  
ATOM   3850  O   PRO A2152      48.225   0.634  29.318  1.00  0.00           O  
ATOM   3851  CB  PRO A2152      48.925   2.114  31.884  1.00  0.00           C  
ATOM   3852  CG  PRO A2152      47.831   2.313  32.837  1.00  0.00           C  
ATOM   3853  CD  PRO A2152      47.368   3.718  32.529  1.00  0.00           C  
ATOM   3854  N   GLU A2154      46.274   1.670  29.741  1.00  0.00           N  
ATOM   3855  CA  GLU A2154      45.479   0.701  29.007  1.00  0.00           C  
ATOM   3856  C   GLU A2154      44.722   1.396  27.909  1.00  0.00           C  
ATOM   3857  O   GLU A2154      43.631   0.957  27.528  1.00  0.00           O  
ATOM   3858  CB  GLU A2154      44.489  -0.005  29.923  1.00  0.00           C  
ATOM   3859  CG  GLU A2154      45.126  -0.915  30.953  1.00  0.00           C  
ATOM   3860  CD  GLU A2154      44.143  -1.942  31.466  1.00  0.00           C  
ATOM   3861  OE1 GLU A2154      43.007  -1.554  31.831  1.00  0.00           O  
ATOM   3862  OE2 GLU A2154      44.497  -3.141  31.476  1.00  0.00           O  
ATOM   3863  N   SER A2155      45.285   2.504  27.431  1.00  0.00           N  
ATOM   3864  CA  SER A2155      44.669   3.281  26.364  1.00  0.00           C  
ATOM   3865  C   SER A2155      44.718   2.460  25.083  1.00  0.00           C  
ATOM   3866  O   SER A2155      43.938   2.682  24.149  1.00  0.00           O  
ATOM   3867  CB  SER A2155      45.412   4.599  26.183  1.00  0.00           C  
ATOM   3868  OG  SER A2155      46.777   4.370  25.897  1.00  0.00           O  
ATOM   3869  N   LEU A2156      45.678   1.539  25.046  1.00  0.00           N  
ATOM   3870  CA  LEU A2156      45.871   0.609  23.942  1.00  0.00           C  
ATOM   3871  C   LEU A2156      46.206  -0.731  24.579  1.00  0.00           C  
ATOM   3872  O   LEU A2156      47.104  -0.816  25.426  1.00  0.00           O  
ATOM   3873  CB  LEU A2156      47.031   1.032  23.030  1.00  0.00           C  
ATOM   3874  CG  LEU A2156      47.542  -0.022  22.034  1.00  0.00           C  
ATOM   3875  CD1 LEU A2156      46.447  -0.508  21.117  1.00  0.00           C  
ATOM   3876  CD2 LEU A2156      48.659   0.555  21.226  1.00  0.00           C  
ATOM   3877  N   VAL A2167      45.406  -1.740  24.260  1.00  0.00           N  
ATOM   3878  CA  VAL A2167      45.633  -3.094  24.744  1.00  0.00           C  
ATOM   3879  C   VAL A2167      45.502  -3.949  23.497  1.00  0.00           C  
ATOM   3880  O   VAL A2167      44.461  -3.946  22.848  1.00  0.00           O  
ATOM   3881  CB  VAL A2167      44.634  -3.527  25.850  1.00  0.00           C  
ATOM   3882  CG1 VAL A2167      43.238  -3.044  25.539  1.00  0.00           C  
ATOM   3883  CG2 VAL A2167      44.639  -5.041  25.990  1.00  0.00           C  
ATOM   3884  N   ILE A2168      46.601  -4.585  23.108  1.00  0.00           N  
ATOM   3885  CA  ILE A2168      46.618  -5.409  21.907  1.00  0.00           C  
ATOM   3886  C   ILE A2168      46.239  -6.866  22.160  1.00  0.00           C  
ATOM   3887  O   ILE A2168      46.650  -7.459  23.148  1.00  0.00           O  
ATOM   3888  CB  ILE A2168      47.985  -5.336  21.208  1.00  0.00           C  
ATOM   3889  CG1 ILE A2168      48.345  -3.878  20.926  1.00  0.00           C  
ATOM   3890  CG2 ILE A2168      47.941  -6.093  19.905  1.00  0.00           C  
ATOM   3891  CD1 ILE A2168      49.715  -3.693  20.331  1.00  0.00           C  
ATOM   3892  N   LYS A2169      45.449  -7.427  21.253  1.00  0.00           N  
ATOM   3893  CA  LYS A2169      44.991  -8.808  21.339  1.00  0.00           C  
ATOM   3894  C   LYS A2169      45.283  -9.556  20.036  1.00  0.00           C  
ATOM   3895  O   LYS A2169      45.598  -8.956  19.007  1.00  0.00           O  
ATOM   3896  CB  LYS A2169      43.487  -8.855  21.620  1.00  0.00           C  
ATOM   3897  CG  LYS A2169      43.089  -8.422  23.012  1.00  0.00           C  
ATOM   3898  CD  LYS A2169      43.671  -9.345  24.068  1.00  0.00           C  
ATOM   3899  CE  LYS A2169      43.255  -8.920  25.475  1.00  0.00           C  
ATOM   3900  NZ  LYS A2169      44.018  -9.648  26.539  1.00  0.00           N  
ATOM   3901  N   GLN A2170      45.222 -10.876  20.105  1.00  0.00           N  
ATOM   3902  CA  GLN A2170      45.447 -11.732  18.950  1.00  0.00           C  
ATOM   3903  C   GLN A2170      44.232 -12.635  18.896  1.00  0.00           C  
ATOM   3904  O   GLN A2170      44.062 -13.495  19.761  1.00  0.00           O  
ATOM   3905  CB  GLN A2170      46.705 -12.569  19.140  1.00  0.00           C  
ATOM   3906  CG  GLN A2170      47.960 -11.750  19.304  1.00  0.00           C  
ATOM   3907  CD  GLN A2170      48.163 -10.782  18.166  1.00  0.00           C  
ATOM   3908  OE1 GLN A2170      47.869 -11.086  17.014  1.00  0.00           O  
ATOM   3909  NE2 GLN A2170      48.670  -9.607  18.483  1.00  0.00           N  
ATOM   3910  N   GLY A2171      43.354 -12.391  17.934  1.00  0.00           N  
ATOM   3911  CA  GLY A2171      42.157 -13.196  17.824  1.00  0.00           C  
ATOM   3912  C   GLY A2171      42.030 -13.857  16.470  1.00  0.00           C  
ATOM   3913  O   GLY A2171      43.026 -14.074  15.763  1.00  0.00           O  
ATOM   3914  N   PHE A2173      40.794 -14.182  16.108  1.00  0.00           N  
ATOM   3915  CA  PHE A2173      40.506 -14.822  14.832  1.00  0.00           C  
ATOM   3916  C   PHE A2173      39.265 -14.239  14.197  1.00  0.00           C  
ATOM   3917  O   PHE A2173      38.237 -14.073  14.859  1.00  0.00           O  
ATOM   3918  CB  PHE A2173      40.321 -16.326  15.019  1.00  0.00           C  
ATOM   3919  CG  PHE A2173      41.553 -17.015  15.474  1.00  0.00           C  
ATOM   3920  CD1 PHE A2173      42.595 -17.243  14.583  1.00  0.00           C  
ATOM   3921  CD2 PHE A2173      41.706 -17.376  16.811  1.00  0.00           C  
ATOM   3922  CE1 PHE A2173      43.778 -17.814  15.010  1.00  0.00           C  
ATOM   3923  CE2 PHE A2173      42.889 -17.952  17.259  1.00  0.00           C  
ATOM   3924  CZ  PHE A2173      43.932 -18.172  16.357  1.00  0.00           C  
ATOM   3925  N   ALA A2174      39.363 -13.930  12.910  1.00  0.00           N  
ATOM   3926  CA  ALA A2174      38.231 -13.375  12.181  1.00  0.00           C  
ATOM   3927  C   ALA A2174      37.824 -14.325  11.061  1.00  0.00           C  
ATOM   3928  O   ALA A2174      38.596 -15.209  10.653  1.00  0.00           O  
ATOM   3929  CB  ALA A2174      38.594 -12.005  11.612  1.00  0.00           C  
ATOM   3930  N   GLU A2175      36.597 -14.169  10.585  1.00  0.00           N  
ATOM   3931  CA  GLU A2175      36.123 -15.002   9.499  1.00  0.00           C  
ATOM   3932  C   GLU A2175      36.977 -14.659   8.278  1.00  0.00           C  
ATOM   3933  O   GLU A2175      37.307 -13.490   8.057  1.00  0.00           O  
ATOM   3934  CB  GLU A2175      34.632 -14.770   9.236  1.00  0.00           C  
ATOM   3935  CG  GLU A2175      34.225 -13.352   8.898  1.00  0.00           C  
ATOM   3936  CD  GLU A2175      32.772 -13.268   8.475  1.00  0.00           C  
ATOM   3937  OE1 GLU A2175      31.904 -12.978   9.322  1.00  0.00           O  
ATOM   3938  OE2 GLU A2175      32.494 -13.518   7.288  1.00  0.00           O  
ATOM   3939  N   PRO A2176      37.372 -15.677   7.492  1.00  0.00           N  
ATOM   3940  CA  PRO A2176      38.198 -15.489   6.299  1.00  0.00           C  
ATOM   3941  C   PRO A2176      37.760 -14.307   5.413  1.00  0.00           C  
ATOM   3942  O   PRO A2176      38.583 -13.719   4.693  1.00  0.00           O  
ATOM   3943  CB  PRO A2176      38.068 -16.844   5.591  1.00  0.00           C  
ATOM   3944  CG  PRO A2176      36.695 -17.275   5.945  1.00  0.00           C  
ATOM   3945  CD  PRO A2176      36.644 -16.958   7.413  1.00  0.00           C  
ATOM   3946  N   SER A2177      36.472 -13.968   5.480  1.00  0.00           N  
ATOM   3947  CA  SER A2177      35.892 -12.857   4.726  1.00  0.00           C  
ATOM   3948  C   SER A2177      36.761 -11.597   4.797  1.00  0.00           C  
ATOM   3949  O   SER A2177      37.139 -11.025   3.775  1.00  0.00           O  
ATOM   3950  CB  SER A2177      34.496 -12.569   5.282  1.00  0.00           C  
ATOM   3951  OG  SER A2177      34.007 -11.296   4.919  1.00  0.00           O  
ATOM   3952  N   LEU A2178      37.144 -11.223   6.013  1.00  0.00           N  
ATOM   3953  CA  LEU A2178      37.966 -10.044   6.247  1.00  0.00           C  
ATOM   3954  C   LEU A2178      39.306 -10.067   5.520  1.00  0.00           C  
ATOM   3955  O   LEU A2178      40.060  -9.095   5.585  1.00  0.00           O  
ATOM   3956  CB  LEU A2178      38.204  -9.845   7.748  1.00  0.00           C  
ATOM   3957  CG  LEU A2178      37.092  -9.230   8.603  1.00  0.00           C  
ATOM   3958  CD1 LEU A2178      36.560  -8.023   7.888  1.00  0.00           C  
ATOM   3959  CD2 LEU A2178      35.972 -10.190   8.875  1.00  0.00           C  
ATOM   3960  N   LYS A2179      39.607 -11.162   4.828  1.00  0.00           N  
ATOM   3961  CA  LYS A2179      40.857 -11.282   4.096  1.00  0.00           C  
ATOM   3962  C   LYS A2179      40.999 -10.133   3.102  1.00  0.00           C  
ATOM   3963  O   LYS A2179      42.111  -9.769   2.730  1.00  0.00           O  
ATOM   3964  CB  LYS A2179      40.926 -12.630   3.369  1.00  0.00           C  
ATOM   3965  CG  LYS A2179      42.060 -12.760   2.345  1.00  0.00           C  
ATOM   3966  CD  LYS A2179      43.439 -12.866   2.983  1.00  0.00           C  
ATOM   3967  CE  LYS A2179      43.637 -14.218   3.660  1.00  0.00           C  
ATOM   3968  NZ  LYS A2179      45.003 -14.370   4.252  1.00  0.00           N  
ATOM   3969  N   ASP A2189      39.877  -9.548   2.688  1.00  0.00           N  
ATOM   3970  CA  ASP A2189      39.914  -8.445   1.733  1.00  0.00           C  
ATOM   3971  C   ASP A2189      39.450  -7.109   2.296  1.00  0.00           C  
ATOM   3972  O   ASP A2189      38.994  -6.238   1.553  1.00  0.00           O  
ATOM   3973  CB  ASP A2189      39.109  -8.798   0.477  1.00  0.00           C  
ATOM   3974  CG  ASP A2189      39.828  -9.796  -0.418  1.00  0.00           C  
ATOM   3975  OD1 ASP A2189      41.013  -9.560  -0.759  1.00  0.00           O  
ATOM   3976  OD2 ASP A2189      39.202 -10.817  -0.778  1.00  0.00           O  
ATOM   3977  N   ALA A2228      39.572  -6.940   3.605  1.00  0.00           N  
ATOM   3978  CA  ALA A2228      39.167  -5.695   4.247  1.00  0.00           C  
ATOM   3979  C   ALA A2228      39.996  -4.515   3.715  1.00  0.00           C  
ATOM   3980  O   ALA A2228      41.204  -4.634   3.499  1.00  0.00           O  
ATOM   3981  CB  ALA A2228      39.318  -5.817   5.762  1.00  0.00           C  
ATOM   3982  N   VAL A2229      39.330  -3.392   3.462  1.00  0.00           N  
ATOM   3983  CA  VAL A2229      40.004  -2.189   2.967  1.00  0.00           C  
ATOM   3984  C   VAL A2229      40.413  -1.262   4.109  1.00  0.00           C  
ATOM   3985  O   VAL A2229      39.620  -0.984   5.016  1.00  0.00           O  
ATOM   3986  CB  VAL A2229      39.129  -1.407   1.966  1.00  0.00           C  
ATOM   3987  CG1 VAL A2229      39.305  -1.974   0.570  1.00  0.00           C  
ATOM   3988  CG2 VAL A2229      37.662  -1.494   2.364  1.00  0.00           C  
ATOM   3989  N   ALA A2230      41.659  -0.794   4.065  1.00  0.00           N  
ATOM   3990  CA  ALA A2230      42.189   0.095   5.098  1.00  0.00           C  
ATOM   3991  C   ALA A2230      41.271   1.291   5.313  1.00  0.00           C  
ATOM   3992  O   ALA A2230      40.792   1.908   4.356  1.00  0.00           O  
ATOM   3993  CB  ALA A2230      43.596   0.559   4.737  1.00  0.00           C  
ATOM   3994  N   GLY A2231      40.985   1.577   6.576  1.00  0.00           N  
ATOM   3995  CA  GLY A2231      40.119   2.693   6.890  1.00  0.00           C  
ATOM   3996  C   GLY A2231      38.652   2.319   6.996  1.00  0.00           C  
ATOM   3997  O   GLY A2231      37.962   2.856   7.870  1.00  0.00           O  
ATOM   3998  N   LYS A2232      38.158   1.441   6.115  1.00  0.00           N  
ATOM   3999  CA  LYS A2232      36.754   1.032   6.177  1.00  0.00           C  
ATOM   4000  C   LYS A2232      36.477   0.148   7.394  1.00  0.00           C  
ATOM   4001  O   LYS A2232      37.240  -0.785   7.689  1.00  0.00           O  
ATOM   4002  CB  LYS A2232      36.298   0.293   4.925  1.00  0.00           C  
ATOM   4003  CG  LYS A2232      34.814  -0.040   5.037  1.00  0.00           C  
ATOM   4004  CD  LYS A2232      34.367  -1.263   4.270  1.00  0.00           C  
ATOM   4005  CE  LYS A2232      32.991  -1.711   4.773  1.00  0.00           C  
ATOM   4006  NZ  LYS A2232      32.020  -0.579   4.976  1.00  0.00           N  
ATOM   4007  N   ALA A2233      35.350   0.411   8.051  1.00  0.00           N  
ATOM   4008  CA  ALA A2233      34.963  -0.315   9.247  1.00  0.00           C  
ATOM   4009  C   ALA A2233      33.769  -1.259   9.094  1.00  0.00           C  
ATOM   4010  O   ALA A2233      32.884  -1.056   8.257  1.00  0.00           O  
ATOM   4011  CB  ALA A2233      34.711   0.667  10.382  1.00  0.00           C  
ATOM   4012  N   PHE A2234      33.775  -2.304   9.914  1.00  0.00           N  
ATOM   4013  CA  PHE A2234      32.720  -3.309   9.944  1.00  0.00           C  
ATOM   4014  C   PHE A2234      32.311  -3.381  11.398  1.00  0.00           C  
ATOM   4015  O   PHE A2234      33.032  -2.890  12.280  1.00  0.00           O  
ATOM   4016  CB  PHE A2234      33.249  -4.707   9.604  1.00  0.00           C  
ATOM   4017  CG  PHE A2234      34.091  -4.766   8.385  1.00  0.00           C  
ATOM   4018  CD1 PHE A2234      35.414  -4.335   8.423  1.00  0.00           C  
ATOM   4019  CD2 PHE A2234      33.568  -5.259   7.196  1.00  0.00           C  
ATOM   4020  CE1 PHE A2234      36.205  -4.390   7.296  1.00  0.00           C  
ATOM   4021  CE2 PHE A2234      34.349  -5.322   6.062  1.00  0.00           C  
ATOM   4022  CZ  PHE A2234      35.674  -4.884   6.107  1.00  0.00           C  
ATOM   4023  N   GLN A2235      31.162  -3.997  11.655  1.00  0.00           N  
ATOM   4024  CA  GLN A2235      30.740  -4.181  13.024  1.00  0.00           C  
ATOM   4025  C   GLN A2235      31.100  -5.609  13.329  1.00  0.00           C  
ATOM   4026  O   GLN A2235      30.641  -6.512  12.644  1.00  0.00           O  
ATOM   4027  CB  GLN A2235      29.244  -4.039  13.203  1.00  0.00           C  
ATOM   4028  CG  GLN A2235      28.869  -4.216  14.655  1.00  0.00           C  
ATOM   4029  CD  GLN A2235      27.441  -4.638  14.853  1.00  0.00           C  
ATOM   4030  OE1 GLN A2235      27.090  -5.799  14.629  1.00  0.00           O  
ATOM   4031  NE2 GLN A2235      26.601  -3.707  15.291  1.00  0.00           N  
ATOM   4032  N   PHE A2236      32.029  -5.815  14.244  1.00  0.00           N  
ATOM   4033  CA  PHE A2236      32.362  -7.168  14.634  1.00  0.00           C  
ATOM   4034  C   PHE A2236      31.243  -7.446  15.612  1.00  0.00           C  
ATOM   4035  O   PHE A2236      31.167  -6.821  16.674  1.00  0.00           O  
ATOM   4036  CB  PHE A2236      33.732  -7.226  15.290  1.00  0.00           C  
ATOM   4037  CG  PHE A2236      34.853  -7.113  14.312  1.00  0.00           C  
ATOM   4038  CD1 PHE A2236      34.583  -6.929  12.956  1.00  0.00           C  
ATOM   4039  CD2 PHE A2236      36.168  -7.203  14.729  1.00  0.00           C  
ATOM   4040  CE1 PHE A2236      35.601  -6.838  12.038  1.00  0.00           C  
ATOM   4041  CE2 PHE A2236      37.206  -7.112  13.813  1.00  0.00           C  
ATOM   4042  CZ  PHE A2236      36.921  -6.930  12.464  1.00  0.00           C  
ATOM   4043  N   GLU A2237      30.310  -8.287  15.175  1.00  0.00           N  
ATOM   4044  CA  GLU A2237      29.125  -8.632  15.945  1.00  0.00           C  
ATOM   4045  C   GLU A2237      29.391  -8.890  17.422  1.00  0.00           C  
ATOM   4046  O   GLU A2237      30.342  -9.604  17.792  1.00  0.00           O  
ATOM   4047  CB  GLU A2237      28.418  -9.820  15.308  1.00  0.00           C  
ATOM   4048  CG  GLU A2237      26.925  -9.809  15.517  1.00  0.00           C  
ATOM   4049  CD  GLU A2237      26.145  -9.856  14.219  1.00  0.00           C  
ATOM   4050  OE1 GLU A2237      26.761  -9.930  13.138  1.00  0.00           O  
ATOM   4051  OE2 GLU A2237      24.898  -9.828  14.280  1.00  0.00           O  
ATOM   4052  N   ARG A2238      28.559  -8.264  18.254  1.00  0.00           N  
ATOM   4053  CA  ARG A2238      28.655  -8.383  19.695  1.00  0.00           C  
ATOM   4054  C   ARG A2238      29.984  -7.890  20.277  1.00  0.00           C  
ATOM   4055  O   ARG A2238      30.366  -8.284  21.380  1.00  0.00           O  
ATOM   4056  CB  ARG A2238      28.403  -9.827  20.132  1.00  0.00           C  
ATOM   4057  CG  ARG A2238      27.172 -10.482  19.510  1.00  0.00           C  
ATOM   4058  CD  ARG A2238      26.650 -11.603  20.389  1.00  0.00           C  
ATOM   4059  NE  ARG A2238      27.742 -12.226  21.123  1.00  0.00           N  
ATOM   4060  CZ  ARG A2238      27.765 -12.389  22.441  1.00  0.00           C  
ATOM   4061  NH1 ARG A2238      26.741 -11.986  23.190  1.00  0.00           N  
ATOM   4062  NH2 ARG A2238      28.840 -12.910  23.011  1.00  0.00           N  
ATOM   4063  N   GLU A2239      30.699  -7.047  19.540  1.00  0.00           N  
ATOM   4064  CA  GLU A2239      31.967  -6.503  20.025  1.00  0.00           C  
ATOM   4065  C   GLU A2239      32.036  -4.988  19.815  1.00  0.00           C  
ATOM   4066  O   GLU A2239      32.101  -4.218  20.782  1.00  0.00           O  
ATOM   4067  CB  GLU A2239      33.171  -7.185  19.361  1.00  0.00           C  
ATOM   4068  CG  GLU A2239      33.391  -8.649  19.737  1.00  0.00           C  
ATOM   4069  CD  GLU A2239      33.739  -8.880  21.209  1.00  0.00           C  
ATOM   4070  OE1 GLU A2239      34.251  -7.968  21.885  1.00  0.00           O  
ATOM   4071  OE2 GLU A2239      33.513 -10.007  21.692  1.00  0.00           O  
ATOM   4072  N   GLY A2240      31.996  -4.554  18.561  1.00  0.00           N  
ATOM   4073  CA  GLY A2240      32.061  -3.134  18.286  1.00  0.00           C  
ATOM   4074  C   GLY A2240      32.331  -2.902  16.825  1.00  0.00           C  
ATOM   4075  O   GLY A2240      32.098  -3.786  16.003  1.00  0.00           O  
ATOM   4076  N   TYR A2241      32.787  -1.703  16.491  1.00  0.00           N  
ATOM   4077  CA  TYR A2241      33.104  -1.363  15.113  1.00  0.00           C  
ATOM   4078  C   TYR A2241      34.614  -1.365  14.989  1.00  0.00           C  
ATOM   4079  O   TYR A2241      35.312  -0.767  15.813  1.00  0.00           O  
ATOM   4080  CB  TYR A2241      32.513  -0.002  14.744  1.00  0.00           C  
ATOM   4081  CG  TYR A2241      31.002   0.023  14.849  1.00  0.00           C  
ATOM   4082  CD1 TYR A2241      30.203  -0.563  13.856  1.00  0.00           C  
ATOM   4083  CD2 TYR A2241      30.371   0.586  15.964  1.00  0.00           C  
ATOM   4084  CE1 TYR A2241      28.813  -0.596  13.972  1.00  0.00           C  
ATOM   4085  CE2 TYR A2241      28.985   0.560  16.094  1.00  0.00           C  
ATOM   4086  CZ  TYR A2241      28.213  -0.033  15.095  1.00  0.00           C  
ATOM   4087  OH  TYR A2241      26.844  -0.067  15.227  1.00  0.00           O  
ATOM   4088  N   PHE A2242      35.123  -2.092  13.998  1.00  0.00           N  
ATOM   4089  CA  PHE A2242      36.559  -2.191  13.795  1.00  0.00           C  
ATOM   4090  C   PHE A2242      36.938  -1.802  12.387  1.00  0.00           C  
ATOM   4091  O   PHE A2242      36.117  -1.887  11.484  1.00  0.00           O  
ATOM   4092  CB  PHE A2242      37.036  -3.611  14.090  1.00  0.00           C  
ATOM   4093  CG  PHE A2242      36.813  -4.038  15.509  1.00  0.00           C  
ATOM   4094  CD1 PHE A2242      35.527  -4.257  15.989  1.00  0.00           C  
ATOM   4095  CD2 PHE A2242      37.893  -4.233  16.367  1.00  0.00           C  
ATOM   4096  CE1 PHE A2242      35.313  -4.667  17.304  1.00  0.00           C  
ATOM   4097  CE2 PHE A2242      37.694  -4.643  17.685  1.00  0.00           C  
ATOM   4098  CZ  PHE A2242      36.400  -4.861  18.153  1.00  0.00           C  
ATOM   4099  N   CYS A2243      38.180  -1.357  12.215  1.00  0.00           N  
ATOM   4100  CA  CYS A2243      38.688  -0.949  10.908  1.00  0.00           C  
ATOM   4101  C   CYS A2243      40.146  -1.396  10.769  1.00  0.00           C  
ATOM   4102  O   CYS A2243      40.860  -1.501  11.762  1.00  0.00           O  
ATOM   4103  CB  CYS A2243      38.581   0.575  10.738  1.00  0.00           C  
ATOM   4104  SG  CYS A2243      39.751   1.518  11.709  1.00  0.00           S  
ATOM   4105  N   LEU A2244      40.583  -1.643   9.538  1.00  0.00           N  
ATOM   4106  CA  LEU A2244      41.945  -2.093   9.257  1.00  0.00           C  
ATOM   4107  C   LEU A2244      43.014  -0.984   9.297  1.00  0.00           C  
ATOM   4108  O   LEU A2244      42.795   0.092   9.840  1.00  0.00           O  
ATOM   4109  CB  LEU A2244      41.951  -2.777   7.886  1.00  0.00           C  
ATOM   4110  CG  LEU A2244      43.140  -3.647   7.490  1.00  0.00           C  
ATOM   4111  CD1 LEU A2244      43.034  -5.006   8.130  1.00  0.00           C  
ATOM   4112  CD2 LEU A2244      43.194  -3.748   5.992  1.00  0.00           C  
ATOM   4113  N   ASP A2245      44.168  -1.277   8.699  1.00  0.00           N  
ATOM   4114  CA  ASP A2245      45.331  -0.397   8.577  1.00  0.00           C  
ATOM   4115  C   ASP A2245      46.149  -0.243   9.817  1.00  0.00           C  
ATOM   4116  O   ASP A2245      47.075  -1.009  10.038  1.00  0.00           O  
ATOM   4117  CB  ASP A2245      45.002   0.997   8.013  1.00  0.00           C  
ATOM   4118  CG  ASP A2245      46.249   1.905   7.921  1.00  0.00           C  
ATOM   4119  OD1 ASP A2245      47.292   1.439   7.398  1.00  0.00           O  
ATOM   4120  OD2 ASP A2245      46.198   3.065   8.401  1.00  0.00           O  
ATOM   4121  N   SER A2246      45.857   0.807  10.578  1.00  0.00           N  
ATOM   4122  CA  SER A2246      46.598   1.130  11.788  1.00  0.00           C  
ATOM   4123  C   SER A2246      48.071   1.382  11.433  1.00  0.00           C  
ATOM   4124  O   SER A2246      48.910   1.466  12.327  1.00  0.00           O  
ATOM   4125  CB  SER A2246      46.488  -0.020  12.784  1.00  0.00           C  
ATOM   4126  OG  SER A2246      45.310  -0.772  12.541  1.00  0.00           O  
ATOM   4127  N   ARG A2247      48.375   1.490  10.131  1.00  0.00           N  
ATOM   4128  CA  ARG A2247      49.735   1.711   9.621  1.00  0.00           C  
ATOM   4129  C   ARG A2247      50.552   0.429   9.890  1.00  0.00           C  
ATOM   4130  O   ARG A2247      51.768   0.399   9.725  1.00  0.00           O  
ATOM   4131  CB  ARG A2247      50.355   2.917  10.354  1.00  0.00           C  
ATOM   4132  CG  ARG A2247      51.533   3.631   9.690  1.00  0.00           C  
ATOM   4133  CD  ARG A2247      51.108   4.584   8.566  1.00  0.00           C  
ATOM   4134  NE  ARG A2247      50.823   3.862   7.328  1.00  0.00           N  
ATOM   4135  CZ  ARG A2247      51.211   4.247   6.112  1.00  0.00           C  
ATOM   4136  NH1 ARG A2247      51.906   5.365   5.941  1.00  0.00           N  
ATOM   4137  NH2 ARG A2247      50.928   3.488   5.060  1.00  0.00           N  
ATOM   4138  N   HIS A2248      49.852  -0.651  10.234  1.00  0.00           N  
ATOM   4139  CA  HIS A2248      50.483  -1.916  10.591  1.00  0.00           C  
ATOM   4140  C   HIS A2248      50.078  -3.160   9.810  1.00  0.00           C  
ATOM   4141  O   HIS A2248      50.905  -4.048   9.588  1.00  0.00           O  
ATOM   4142  CB  HIS A2248      50.218  -2.211  12.069  1.00  0.00           C  
ATOM   4143  CG  HIS A2248      50.690  -1.143  12.998  1.00  0.00           C  
ATOM   4144  ND1 HIS A2248      52.013  -0.764  13.088  1.00  0.00           N  
ATOM   4145  CD2 HIS A2248      50.017  -0.376  13.882  1.00  0.00           C  
ATOM   4146  CE1 HIS A2248      52.133   0.194  13.989  1.00  0.00           C  
ATOM   4147  NE2 HIS A2248      50.937   0.449  14.485  1.00  0.00           N  
ATOM   4148  N   SER A2249      48.800  -3.267   9.464  1.00  0.00           N  
ATOM   4149  CA  SER A2249      48.302  -4.449   8.762  1.00  0.00           C  
ATOM   4150  C   SER A2249      49.071  -4.862   7.514  1.00  0.00           C  
ATOM   4151  O   SER A2249      49.270  -4.063   6.602  1.00  0.00           O  
ATOM   4152  CB  SER A2249      46.806  -4.310   8.457  1.00  0.00           C  
ATOM   4153  OG  SER A2249      46.495  -3.001   8.028  1.00  0.00           O  
ATOM   4154  N   THR A2250      49.555  -6.098   7.516  1.00  0.00           N  
ATOM   4155  CA  THR A2250      50.279  -6.641   6.381  1.00  0.00           C  
ATOM   4156  C   THR A2250      49.362  -7.690   5.777  1.00  0.00           C  
ATOM   4157  O   THR A2250      48.237  -7.879   6.245  1.00  0.00           O  
ATOM   4158  CB  THR A2250      51.602  -7.313   6.809  1.00  0.00           C  
ATOM   4159  OG1 THR A2250      51.329  -8.476   7.604  1.00  0.00           O  
ATOM   4160  CG2 THR A2250      52.456  -6.345   7.609  1.00  0.00           C  
ATOM   4161  N   ALA A2251      49.833  -8.357   4.729  1.00  0.00           N  
ATOM   4162  CA  ALA A2251      49.052  -9.400   4.072  1.00  0.00           C  
ATOM   4163  C   ALA A2251      48.995 -10.628   4.985  1.00  0.00           C  
ATOM   4164  O   ALA A2251      47.976 -11.319   5.055  1.00  0.00           O  
ATOM   4165  CB  ALA A2251      49.683  -9.755   2.723  1.00  0.00           C  
ATOM   4166  N   GLU A2252      50.090 -10.858   5.705  1.00  0.00           N  
ATOM   4167  CA  GLU A2252      50.210 -11.980   6.626  1.00  0.00           C  
ATOM   4168  C   GLU A2252      49.506 -11.689   7.949  1.00  0.00           C  
ATOM   4169  O   GLU A2252      48.706 -12.496   8.423  1.00  0.00           O  
ATOM   4170  CB  GLU A2252      51.682 -12.304   6.895  1.00  0.00           C  
ATOM   4171  CG  GLU A2252      52.516 -12.573   5.648  1.00  0.00           C  
ATOM   4172  CD  GLU A2252      52.897 -11.302   4.901  1.00  0.00           C  
ATOM   4173  OE1 GLU A2252      53.827 -10.596   5.354  1.00  0.00           O  
ATOM   4174  OE2 GLU A2252      52.269 -11.012   3.860  1.00  0.00           O  
ATOM   4175  N   LYS A2253      49.817 -10.551   8.562  1.00  0.00           N  
ATOM   4176  CA  LYS A2253      49.178 -10.212   9.825  1.00  0.00           C  
ATOM   4177  C   LYS A2253      48.377  -8.921   9.769  1.00  0.00           C  
ATOM   4178  O   LYS A2253      48.930  -7.814   9.805  1.00  0.00           O  
ATOM   4179  CB  LYS A2253      50.195 -10.155  10.965  1.00  0.00           C  
ATOM   4180  CG  LYS A2253      49.576 -10.071  12.375  1.00  0.00           C  
ATOM   4181  CD  LYS A2253      48.855 -11.360  12.779  1.00  0.00           C  
ATOM   4182  CE  LYS A2253      48.798 -11.472  14.301  1.00  0.00           C  
ATOM   4183  NZ  LYS A2253      48.132 -12.706  14.824  1.00  0.00           N  
ATOM   4184  N   PRO A2254      47.050  -9.054   9.667  1.00  0.00           N  
ATOM   4185  CA  PRO A2254      46.136  -7.914   9.607  1.00  0.00           C  
ATOM   4186  C   PRO A2254      45.973  -7.320  10.997  1.00  0.00           C  
ATOM   4187  O   PRO A2254      45.911  -8.051  11.990  1.00  0.00           O  
ATOM   4188  CB  PRO A2254      44.825  -8.553   9.138  1.00  0.00           C  
ATOM   4189  CG  PRO A2254      45.279  -9.733   8.364  1.00  0.00           C  
ATOM   4190  CD  PRO A2254      46.375 -10.284   9.222  1.00  0.00           C  
ATOM   4191  N   VAL A2255      45.907  -5.997  11.060  1.00  0.00           N  
ATOM   4192  CA  VAL A2255      45.730  -5.289  12.317  1.00  0.00           C  
ATOM   4193  C   VAL A2255      44.392  -4.564  12.236  1.00  0.00           C  
ATOM   4194  O   VAL A2255      44.127  -3.823  11.281  1.00  0.00           O  
ATOM   4195  CB  VAL A2255      46.869  -4.277  12.576  1.00  0.00           C  
ATOM   4196  CG1 VAL A2255      46.637  -3.553  13.886  1.00  0.00           C  
ATOM   4197  CG2 VAL A2255      48.212  -4.991  12.615  1.00  0.00           C  
ATOM   4198  N   PHE A2256      43.524  -4.870  13.194  1.00  0.00           N  
ATOM   4199  CA  PHE A2256      42.199  -4.280  13.283  1.00  0.00           C  
ATOM   4200  C   PHE A2256      42.092  -3.343  14.490  1.00  0.00           C  
ATOM   4201  O   PHE A2256      42.418  -3.721  15.617  1.00  0.00           O  
ATOM   4202  CB  PHE A2256      41.128  -5.384  13.348  1.00  0.00           C  
ATOM   4203  CG  PHE A2256      40.765  -5.950  12.004  1.00  0.00           C  
ATOM   4204  CD1 PHE A2256      41.583  -6.885  11.382  1.00  0.00           C  
ATOM   4205  CD2 PHE A2256      39.632  -5.500  11.328  1.00  0.00           C  
ATOM   4206  CE1 PHE A2256      41.285  -7.368  10.096  1.00  0.00           C  
ATOM   4207  CE2 PHE A2256      39.321  -5.970  10.045  1.00  0.00           C  
ATOM   4208  CZ  PHE A2256      40.154  -6.908   9.429  1.00  0.00           C  
ATOM   4209  N   ASN A2257      41.664  -2.112  14.228  1.00  0.00           N  
ATOM   4210  CA  ASN A2257      41.491  -1.081  15.241  1.00  0.00           C  
ATOM   4211  C   ASN A2257      40.050  -0.979  15.662  1.00  0.00           C  
ATOM   4212  O   ASN A2257      39.188  -0.776  14.804  1.00  0.00           O  
ATOM   4213  CB  ASN A2257      41.861   0.273  14.666  1.00  0.00           C  
ATOM   4214  CG  ASN A2257      43.336   0.523  14.676  1.00  0.00           C  
ATOM   4215  OD1 ASN A2257      44.059   0.037  15.546  1.00  0.00           O  
ATOM   4216  ND2 ASN A2257      43.799   1.316  13.722  1.00  0.00           N  
ATOM   4217  N   ARG A2258      39.778  -1.084  16.964  1.00  0.00           N  
ATOM   4218  CA  ARG A2258      38.404  -0.948  17.447  1.00  0.00           C  
ATOM   4219  C   ARG A2258      38.103   0.529  17.504  1.00  0.00           C  
ATOM   4220  O   ARG A2258      38.735   1.256  18.266  1.00  0.00           O  
ATOM   4221  CB  ARG A2258      38.211  -1.532  18.844  1.00  0.00           C  
ATOM   4222  CG  ARG A2258      36.750  -1.484  19.299  1.00  0.00           C  
ATOM   4223  CD  ARG A2258      36.556  -2.113  20.663  1.00  0.00           C  
ATOM   4224  NE  ARG A2258      37.209  -1.327  21.700  1.00  0.00           N  
ATOM   4225  CZ  ARG A2258      37.406  -1.743  22.946  1.00  0.00           C  
ATOM   4226  NH1 ARG A2258      37.006  -2.949  23.315  1.00  0.00           N  
ATOM   4227  NH2 ARG A2258      37.971  -0.939  23.839  1.00  0.00           N  
ATOM   4228  N   THR A2259      37.184   0.979  16.659  1.00  0.00           N  
ATOM   4229  CA  THR A2259      36.815   2.388  16.623  1.00  0.00           C  
ATOM   4230  C   THR A2259      36.052   2.753  17.877  1.00  0.00           C  
ATOM   4231  O   THR A2259      36.331   3.759  18.521  1.00  0.00           O  
ATOM   4232  CB  THR A2259      35.906   2.716  15.427  1.00  0.00           C  
ATOM   4233  OG1 THR A2259      36.512   2.251  14.210  1.00  0.00           O  
ATOM   4234  CG2 THR A2259      35.659   4.226  15.367  1.00  0.00           C  
ATOM   4235  N   VAL A2260      35.062   1.936  18.193  1.00  0.00           N  
ATOM   4236  CA  VAL A2260      34.220   2.157  19.346  1.00  0.00           C  
ATOM   4237  C   VAL A2260      33.513   0.831  19.604  1.00  0.00           C  
ATOM   4238  O   VAL A2260      33.308   0.049  18.670  1.00  0.00           O  
ATOM   4239  CB  VAL A2260      33.167   3.312  19.072  1.00  0.00           C  
ATOM   4240  CG1 VAL A2260      32.185   2.913  17.984  1.00  0.00           C  
ATOM   4241  CG2 VAL A2260      32.409   3.686  20.351  1.00  0.00           C  
ATOM   4242  N   GLY A2261      33.233   0.549  20.876  1.00  0.00           N  
ATOM   4243  CA  GLY A2261      32.526  -0.667  21.242  1.00  0.00           C  
ATOM   4244  C   GLY A2261      31.020  -0.443  21.138  1.00  0.00           C  
ATOM   4245  O   GLY A2261      30.554   0.692  21.027  1.00  0.00           O  
ATOM   4246  N   LEU A2262      30.247  -1.517  21.151  1.00  0.00           N  
ATOM   4247  CA  LEU A2262      28.804  -1.388  21.060  1.00  0.00           C  
ATOM   4248  C   LEU A2262      28.294  -0.857  22.398  1.00  0.00           C  
ATOM   4249  O   LEU A2262      29.061  -0.756  23.357  1.00  0.00           O  
ATOM   4250  CB  LEU A2262      28.186  -2.758  20.747  1.00  0.00           C  
ATOM   4251  CG  LEU A2262      27.833  -3.130  19.302  1.00  0.00           C  
ATOM   4252  CD1 LEU A2262      28.845  -2.550  18.334  1.00  0.00           C  
ATOM   4253  CD2 LEU A2262      27.716  -4.650  19.156  1.00  0.00           C  
ATOM   4254  N   ARG A2263      27.019  -0.488  22.462  1.00  0.00           N  
ATOM   4255  CA  ARG A2263      26.456  -0.011  23.722  1.00  0.00           C  
ATOM   4256  C   ARG A2263      26.190  -1.209  24.635  1.00  0.00           C  
ATOM   4257  O   ARG A2263      25.330  -2.042  24.353  1.00  0.00           O  
ATOM   4258  CB  ARG A2263      25.161   0.756  23.486  1.00  0.00           C  
ATOM   4259  CG  ARG A2263      24.454   1.122  24.772  1.00  0.00           C  
ATOM   4260  CD  ARG A2263      23.325   2.092  24.519  1.00  0.00           C  
ATOM   4261  NE  ARG A2263      22.655   2.483  25.754  1.00  0.00           N  
ATOM   4262  CZ  ARG A2263      21.650   1.809  26.306  1.00  0.00           C  
ATOM   4263  NH1 ARG A2263      21.191   0.697  25.734  1.00  0.00           N  
ATOM   4264  NH2 ARG A2263      21.098   2.257  27.427  1.00  0.00           N  
ATOM   4265  N   ASP A2264      26.958  -1.316  25.707  1.00  0.00           N  
ATOM   4266  CA  ASP A2264      26.807  -2.415  26.642  1.00  0.00           C  
ATOM   4267  C   ASP A2264      26.113  -1.881  27.882  1.00  0.00           C  
ATOM   4268  O   ASP A2264      26.571  -0.907  28.483  1.00  0.00           O  
ATOM   4269  CB  ASP A2264      28.189  -2.978  26.994  1.00  0.00           C  
ATOM   4270  CG  ASP A2264      28.132  -4.099  28.024  1.00  0.00           C  
ATOM   4271  OD1 ASP A2264      27.114  -4.826  28.087  1.00  0.00           O  
ATOM   4272  OD2 ASP A2264      29.122  -4.255  28.774  1.00  0.00           O  
ATOM   4273  N   THR A2265      25.017  -2.519  28.272  1.00  0.00           N  
ATOM   4274  CA  THR A2265      24.272  -2.086  29.448  1.00  0.00           C  
ATOM   4275  C   THR A2265      23.670  -3.255  30.218  1.00  0.00           C  
ATOM   4276  O   THR A2265      23.299  -4.273  29.629  1.00  0.00           O  
ATOM   4277  CB  THR A2265      23.151  -1.108  29.056  1.00  0.00           C  
ATOM   4278  OG1 THR A2265      22.719  -1.388  27.715  1.00  0.00           O  
ATOM   4279  CG2 THR A2265      23.640   0.334  29.153  1.00  0.00           C  
HETATM 4280  O5' AMP A 998      43.810  27.094  15.361  1.00  0.00           O  
HETATM 4281  C5' AMP A 998      43.353  27.462  14.034  1.00  0.00           C  
HETATM 4282  C4' AMP A 998      41.896  27.858  14.075  1.00  0.00           C  
HETATM 4283  O4' AMP A 998      41.123  26.718  14.531  1.00  0.00           O  
HETATM 4284  C3' AMP A 998      41.589  28.983  15.051  1.00  0.00           C  
HETATM 4285  O3' AMP A 998      41.618  30.243  14.386  1.00  0.00           O  
HETATM 4286  C2' AMP A 998      40.176  28.669  15.524  1.00  0.00           C  
HETATM 4287  O2' AMP A 998      39.193  29.247  14.685  1.00  0.00           O  
HETATM 4288  C1' AMP A 998      40.151  27.138  15.467  1.00  0.00           C  
HETATM 4289  N9  AMP A 998      40.427  26.456  16.732  1.00  0.00           N  
HETATM 4290  C8  AMP A 998      41.648  26.228  17.326  1.00  0.00           C  
HETATM 4291  N7  AMP A 998      41.577  25.519  18.429  1.00  0.00           N  
HETATM 4292  C5  AMP A 998      40.217  25.280  18.582  1.00  0.00           C  
HETATM 4293  C6  AMP A 998      39.485  24.562  19.547  1.00  0.00           C  
HETATM 4294  N6  AMP A 998      40.055  23.901  20.562  1.00  0.00           N  
HETATM 4295  N1  AMP A 998      38.133  24.530  19.419  1.00  0.00           N  
HETATM 4296  C2  AMP A 998      37.571  25.160  18.374  1.00  0.00           C  
HETATM 4297  N3  AMP A 998      38.156  25.847  17.387  1.00  0.00           N  
HETATM 4298  C4  AMP A 998      39.495  25.870  17.554  1.00  0.00           C  
HETATM 4299  N   GLN A 996      46.301  31.383  13.562  1.00  0.00           N  
HETATM 4300  CA  GLN A 996      45.367  31.680  14.645  1.00  0.00           C  
HETATM 4301  C   GLN A 996      44.984  30.374  15.360  1.00  0.00           C  
HETATM 4302  O   GLN A 996      44.385  30.411  16.468  1.00  0.00           O  
HETATM 4303  CB  GLN A 996      44.128  32.358  14.078  1.00  0.00           C  
HETATM 4304  CG  GLN A 996      43.229  32.915  15.109  1.00  0.00           C  
HETATM 4305  CD  GLN A 996      42.005  33.536  14.516  1.00  0.00           C  
HETATM 4306  OE1 GLN A 996      41.196  32.868  13.871  1.00  0.00           O  
HETATM 4307  NE2 GLN A 996      41.849  34.833  14.728  1.00  0.00           N  
HETATM 4308  OXT GLN A 996      45.331  29.312  14.802  1.00  0.00           O  
TER
END
